# Supplementary material for: PLM-interact: extending protein language models to predict protein-protein interactions
Source: Nat Commun. 2025 Oct 27;16:9012. doi: 10.1038/s41467-025-64512-w (PMC12559430; doi:10.1038/s41467-025-64512-w)
Supplement: Supplementary file 4 — Source Data [file 41467_2025_64512_MOESM4_ESM.zip]

Archive with 86 entries (78 files):
- Source Data/
- Source Data/Supplementary Figure7/
- Source Data/Supplementary Figure4_AF3_protein-protein structures/
- Source Data/Figure7_human_virus PPI structures/
- Source Data/.DS_Store
- __MACOSX/Source Data/._.DS_Store
- Source Data/Supplementary Figure8_AF3_mutation_protein-protein structures/
- Source Data/Supplementary Figure2/
- Source Data/Figure6_Chai-1_mutation_protein-protein structures/
- Source Data/Figure3_Chai-1_protein-protein structures/
- Source Data/Source Data.xlsx
- __MACOSX/Source Data/._Source Data.xlsx
- Source Data/Supplementary Figure7/fly_identity_plminteract.csv
- __MACOSX/Source Data/Supplementary Figure7/._fly_identity_plminteract.csv
- Source Data/Supplementary Figure7/worm_identity_plminteract.csv
- __MACOSX/Source Data/Supplementary Figure7/._worm_identity_plminteract.csv
- Source Data/Supplementary Figure7/ecoli_identity_plminteract.csv
- __MACOSX/Source Data/Supplementary Figure7/._ecoli_identity_plminteract.csv
- Source Data/Supplementary Figure7/fly_identity_TUnA.csv
- __MACOSX/Source Data/Supplementary Figure7/._fly_identity_TUnA.csv
- Source Data/Supplementary Figure7/mouse_identity_plminteract.csv
- __MACOSX/Source Data/Supplementary Figure7/._mouse_identity_plminteract.csv
- Source Data/Supplementary Figure7/worm_identity_TUnA.csv
- __MACOSX/Source Data/Supplementary Figure7/._worm_identity_TUnA.csv
- Source Data/Supplementary Figure7/mouse_identity_TUnA.csv
- __MACOSX/Source Data/Supplementary Figure7/._mouse_identity_TUnA.csv
- Source Data/Supplementary Figure7/ecoli_identity_TUnA.csv
- __MACOSX/Source Data/Supplementary Figure7/._ecoli_identity_TUnA.csv
- Source Data/Supplementary Figure7/yeast_identity_TUnA.csv
- __MACOSX/Source Data/Supplementary Figure7/._yeast_identity_TUnA.csv
- Source Data/Supplementary Figure7/yeast_identity_plminteract.csv
- __MACOSX/Source Data/Supplementary Figure7/._yeast_identity_plminteract.csv
- Source Data/Supplementary Figure4_AF3_protein-protein structures/E.coli.cif
- __MACOSX/Source Data/Supplementary Figure4_AF3_protein-protein structures/._E.coli.cif
- Source Data/Supplementary Figure4_AF3_protein-protein structures/Mouse.cif
- __MACOSX/Source Data/Supplementary Figure4_AF3_protein-protein structures/._Mouse.cif
- Source Data/Supplementary Figure4_AF3_protein-protein structures/Fly.cif
- __MACOSX/Source Data/Supplementary Figure4_AF3_protein-protein structures/._Fly.cif
- Source Data/Supplementary Figure4_AF3_protein-protein structures/Worm.cif
- __MACOSX/Source Data/Supplementary Figure4_AF3_protein-protein structures/._Worm.cif
- Source Data/Supplementary Figure4_AF3_protein-protein structures/Yeast.cif
- __MACOSX/Source Data/Supplementary Figure4_AF3_protein-protein structures/._Yeast.cif
- Source Data/Figure7_human_virus PPI structures/P06400-P03070.pdb
- __MACOSX/Source Data/Figure7_human_virus PPI structures/._P06400-P03070.pdb
- Source Data/Figure7_human_virus PPI structures/P52799-Q9IH62.pdb
- __MACOSX/Source Data/Figure7_human_virus PPI structures/._P52799-Q9IH62.pdb
- Source Data/Figure7_human_virus PPI structures/Q92956-P57083.pdb
- __MACOSX/Source Data/Figure7_human_virus PPI structures/._Q92956-P57083.pdb
- Source Data/Supplementary Figure8_AF3_mutation_protein-protein structures/P33993-P33992_mutant_Y600E.cif
- __MACOSX/Source Data/Supplementary Figure8_AF3_mutation_protein-protein structures/._P33993-P33992_mutant_Y600E.cif
- Source Data/Supplementary Figure8_AF3_mutation_protein-protein structures/Q16595-Q9H1K1_wild_N151A.cif
- __MACOSX/Source Data/Supplementary Figure8_AF3_mutation_protein-protein structures/._Q16595-Q9H1K1_wild_N151A.cif
- Source Data/Supplementary Figure8_AF3_mutation_protein-protein structures/Q16595-Q9H1K1_mutant_N151A.cif
- __MACOSX/Source Data/Supplementary Figure8_AF3_mutation_protein-protein structures/._Q16595-Q9H1K1_mutant_N151A.cif
- Source Data/Supplementary Figure8_AF3_mutation_protein-protein structures/P33993-P33992_wild_Y600E.cif
- __MACOSX/Source Data/Supplementary Figure8_AF3_mutation_protein-protein structures/._P33993-P33992_wild_Y600E.cif
- Source Data/Supplementary Figure2/.DS_Store
- __MACOSX/Source Data/Supplementary Figure2/._.DS_Store
- Source Data/Supplementary Figure2/worm_source_data_sfigure2_scores_all_models.csv
- __MACOSX/Source Data/Supplementary Figure2/._worm_source_data_sfigure2_scores_all_models.csv
- Source Data/Supplementary Figure2/ecoli_source_data_sfigure2_scores_all_models.csv
- __MACOSX/Source Data/Supplementary Figure2/._ecoli_source_data_sfigure2_scores_all_models.csv
- Source Data/Supplementary Figure2/mouse_source_data_sfigure2_scores_all_models.csv
- __MACOSX/Source Data/Supplementary Figure2/._mouse_source_data_sfigure2_scores_all_models.csv
- Source Data/Supplementary Figure2/yeast_source_data_sfigure2_scores_all_models.csv
- __MACOSX/Source Data/Supplementary Figure2/._yeast_source_data_sfigure2_scores_all_models.csv
- Source Data/Supplementary Figure2/fly_source_data_sfigure2_scores_all_models.csv
- __MACOSX/Source Data/Supplementary Figure2/._fly_source_data_sfigure2_scores_all_models.csv
- Source Data/Figure6_Chai-1_mutation_protein-protein structures/P33993-P33992_mutant_Y600E.cif
- __MACOSX/Source Data/Figure6_Chai-1_mutation_protein-protein structures/._P33993-P33992_mutant_Y600E.cif
- Source Data/Figure6_Chai-1_mutation_protein-protein structures/Q16595-Q9H1K1_wild_N151A.cif
- __MACOSX/Source Data/Figure6_Chai-1_mutation_protein-protein structures/._Q16595-Q9H1K1_wild_N151A.cif
- Source Data/Figure6_Chai-1_mutation_protein-protein structures/Q16595-Q9H1K1_mutant_N151A.cif
- __MACOSX/Source Data/Figure6_Chai-1_mutation_protein-protein structures/._Q16595-Q9H1K1_mutant_N151A.cif
- Source Data/Figure6_Chai-1_mutation_protein-protein structures/P33993-P33992_wild_Y600E.cif
- __MACOSX/Source Data/Figure6_Chai-1_mutation_protein-protein structures/._P33993-P33992_wild_Y600E.cif
- Source Data/Figure3_Chai-1_protein-protein structures/E.coli.cif
- __MACOSX/Source Data/Figure3_Chai-1_protein-protein structures/._E.coli.cif
- Source Data/Figure3_Chai-1_protein-protein structures/Mouse.cif
- __MACOSX/Source Data/Figure3_Chai-1_protein-protein structures/._Mouse.cif
- Source Data/Figure3_Chai-1_protein-protein structures/Fly.cif
- __MACOSX/Source Data/Figure3_Chai-1_protein-protein structures/._Fly.cif
- Source Data/Figure3_Chai-1_protein-protein structures/Worm.cif
- __MACOSX/Source Data/Figure3_Chai-1_protein-protein structures/._Worm.cif
- Source Data/Figure3_Chai-1_protein-protein structures/Yeast.cif
- __MACOSX/Source Data/Figure3_Chai-1_protein-protein structures/._Yeast.cif
