# Supplementary material for: PLM-interact: extending protein language models to predict protein-protein interactions
Source: Nat Commun. 2025 Oct 27;16:9012. doi: 10.1038/s41467-025-64512-w (PMC12559430; doi:10.1038/s41467-025-64512-w)
Supplement: Supplementary file 4 — Source Data [file 41467_2025_64512_MOESM4_ESM.zip › Source Data/Source Data.xlsx]

## Sheet: Figure2
Figure 2a
All protein sequence pairs in Figure 2 can be downloaded at https://huggingface.co/datasets/danliu1226/cross_species_benchmarking/tree/main
Figure 2b	AUPR Bar plot
Models\ Species	mouse	fly	worm	yeast	ecoli	Metric
DeepPPI	0.518	0.231	0.252	0.201	0.271	AUPR
PIPR	0.526	0.278	0.346	0.23	0.308	AUPR
D-SCRIPT	0.58	0.552	0.548	0.405	0.571	AUPR
Topsy-Turvy	0.735	0.713	0.7	0.534	0.556	AUPR
TT3D	0.779	0.757	0.738	0.553	0.605	AUPR
TUnA	0.885	0.855	0.834	0.641	0.677	AUPR
PLM-interact	0.904	0.913	0.888	0.706	0.722	AUPR
Note: The AUPR value for TUnA is sourced from the TUnA paper, the AUPR values for DeepPPI and Topsy-Turvy are sourced from the Topsy-Turvy paper, those for D-SCRIPT and PIPR are from the D-SCRIPT paper, and the AUPR value of TT3D is obtained through email communication.
Figure 2b	Precision-recall cuves
Figure 2b _1	PLM-interact
Figure 2b _2	TUnA
Figure 2b _3	TT3D
Figure 2b _4	Topsy-Turvy
Figure 2b _5	D-SCRIPT
Note: We recompute the prediction interaction probabilities based on checkpoints of TUnA, TT3D, Topsy-Turvy and D-SCRIPT to generate precision-recall (PR) curves in Figure 2b. Due to the absence of publicly available checkpoints for DeepPPI and PIPR, these methods are excluded from the PR curve comparison.

## Sheet: Figure2b_1
Protein A	Protein B	mouse_PIP	mouse_label	Protein A	Protein B	fly_PIP	fly_label	Protein A	Protein B	worm_PIP	worm_label	Protein A	Protein B	yeast_PIP	yeast_label	Protein A	Protein B	ecoli_PIP	ecoli_label
10090.ENSMUSP00000033326	10090.ENSMUSP00000107574	0.999695	1	7227.FBpp0076017	7227.FBpp0077536	0.99013	1	6239.F46E10.8	6239.H06I04.4b	0.999888	1	4932.YHR129C	4932.YLL049W	0.997351	1	362663.ecp:ECP_0180	362663.ECP_4448	0.999904	1
10090.ENSMUSP00000028888	10090.ENSMUSP00000092580	1.38098e-05	0	7227.FBpp0077893	7227.FBpp0082681	0.00552643	1	6239.F40F8.10	6239.Y37E3.7.2	0.999913	1	4932.YJL188C	4932.YDR447C	2.08737e-05	0	362663.ECP_1259	362663.ECP_3385	0.999887	1
10090.ENSMUSP00000023179	10090.ENSMUSP00000135482	1.42752e-05	0	7227.FBpp0076872	7227.FBpp0087609	0.999915	1	6239.F54C9.5	6239.F56F3.5	0.99992	1	4932.YGL116W	4932.YGR108W	0.999705	1	362663.ECP_1798	362663.ecp:ECP_3962	0.999877	1
10090.ENSMUSP00000108715	10090.ENSMUSP00000087617	1.31762e-05	0	7227.FBpp0077316	7227.FBpp0085658	0.000120281	1	6239.F42E11.4	6239.F53A9.10b.1	0.0177996	1	4932.YOR268C	4932.YER145C-A	2.19922e-05	0	362663.ecp:ECP_3934	362663.ECP_3937	0.999868	1
10090.ENSMUSP00000119674	10090.ENSMUSP00000039951	0.99992	1	7227.FBpp0076154	7227.FBpp0110412	0.999904	1	6239.F48D6.1.1	6239.Y56A3A.4b.2	0.999853	1	4932.YMR237W	4932.YCR026C	1.70556e-05	0	362663.ECP_0686	362663.ECP_3259	0.99949	1
10090.ENSMUSP00000065352	10090.ENSMUSP00000081000	0.999885	1	7227.FBpp0077159	7227.FBpp0082483	0.999906	1	6239.H06I04.4b	6239.K07D4.3	0.999901	1	4932.YMR188C	4932.YLR287C-A	0.0129143	1	362663.ecp:ECP_3392	362663.ECP_3405	0.999925	1
10090.ENSMUSP00000022705	10090.ENSMUSP00000100062	0.999852	1	7227.FBpp0305226	7227.FBpp0086578	0.999903	1	6239.B0336.10.2	6239.C14B9.7.1	0.999922	1	4932.YHR052W	4932.YHR085W	0.000116905	1	362663.ECP_4173	362663.ECP_1798	0.0812989	0
10090.ENSMUSP00000030734	10090.ENSMUSP00000088350	0.999747	1	7227.FBpp0297223	7227.FBpp0084648	0.999434	1	6239.F53G12.10.2	6239.K11H3.6	0.999832	1	4932.YPL237W	4932.YLR123C	1.41621e-05	0	362663.ecp:ECP_3403	362663.ECP_3405	0.999925	1
10090.ENSMUSP00000046506	10090.ENSMUSP00000136042	0.999888	1	7227.FBpp0075754	7227.FBpp0079606	0.9999	1	6239.R01E6.4	6239.Y48B6A.4	0.999897	1	4932.YML095C	4932.YBL031W	2.13406e-05	0	362663.ECP_0726	362663.ECP_0851	0.0227959	0
10090.ENSMUSP00000136525	10090.ENSMUSP00000020576	4.57856e-05	0	7227.FBpp0071848	7227.FBpp0078508	0.999846	1	6239.B0432.2	6239.Y54G11A.6	0.00618768	1	4932.YKL061W	4932.YAL020C	9.06047e-05	0	362663.ECP_3198	362663.ECP_0170	0.00595082	0
10090.ENSMUSP00000134114	10090.ENSMUSP00000134739	1.56454e-05	0	7227.FBpp0081704	7227.FBpp0082121	0.99972	1	6239.F37F2.2.3	6239.Y41D4B.5	0.999923	1	4932.YNL112W	4932.YOR204W	0.999896	1	362663.ECP_1664	362663.ECP_4199	0.999921	1
10090.ENSMUSP00000020657	10090.ENSMUSP00000028767	0.999865	1	7227.FBpp0085131	7227.FBpp0087266	0.99865	1	6239.F10E7.7.2	6239.F53A3.3a.1	0.999918	1	4932.YMR157C	4932.YML068W	2.19928e-05	0	362663.ECP_0030	362663.ECP_1876	1.77487e-05	0
10090.ENSMUSP00000034052	10090.ENSMUSP00000064637	1.40146e-05	0	7227.FBpp0073524	7227.FBpp0076458	0.999906	1	6239.F45H10.1a.1	6239.Y87G2A.8a.1	0.999852	1	4932.YMR022W	4932.YBR256C	0.000260314	0	362663.ecp:ECP_3724	362663.ECP_3729	0.996736	1
10090.ENSMUSP00000122391	10090.ENSMUSP00000031637	0.997475	1	7227.FBpp0070894	7227.FBpp0074246	0.999898	1	6239.C06E2.7	6239.ZK856.1	0.99986	1	4932.YCR028C	4932.YDR523C	2.40222e-05	0	362663.ecp:ECP_3397	362663.ECP_3398	0.999922	1
10090.ENSMUSP00000026062	10090.ENSMUSP00000050295	0.992876	1	7227.FBpp0083573	7227.FBpp0084729	0.999811	1	6239.B0025.2.2	6239.Y38C1AA.2	0.999902	1	4932.YPR121W	4932.YLR343W	0.000172697	0	362663.ECP_2255	362663.ECP_2144	4.05622e-05	0
10090.ENSMUSP00000141050	10090.ENSMUSP00000140072	0.000173124	0	7227.FBpp0079266	7227.FBpp0079701	0.996693	1	6239.C41G7.4	6239.R06A4.7	0.926939	1	4932.YLR457C	4932.YMR094W	3.93462e-05	0	362663.ECP_1826	362663.ECP_1832	0.999642	1
10090.ENSMUSP00000121957	10090.ENSMUSP00000037613	0.999901	1	7227.FBpp0073120	7227.FBpp0076789	0.999899	1	6239.B0403.2	6239.D2045.6	0.999911	1	4932.YHR013C	4932.YOR063W	4.1542e-05	1	362663.ECP_2315	362663.ECP_3334	0.536405	0
10090.ENSMUSP00000026416	10090.ENSMUSP00000099909	0.999887	1	7227.FBpp0072342	7227.FBpp0077141	0.991992	1	6239.C01F6.6d	6239.T26E3.3b	0.0154509	1	4932.YOL023W	4932.YBR009C	1.89227e-05	0	362663.ecp:ECP_2793	362663.ECP_2794	0.993789	1
10090.ENSMUSP00000106251	10090.ENSMUSP00000118333	0.999913	1	7227.FBpp0292975	7227.FBpp0291122	1.52604e-05	0	6239.T01C3.6.1	6239.Y106G6H.3c.2	0.999923	1	4932.YDR189W	4932.YDR323C	0.00137103	1	362663.ecp:ECP_1828	362663.ecp:ECP_3162	0.997958	1
10090.ENSMUSP00000034866	10090.ENSMUSP00000121714	0.999867	1	7227.FBpp0073719	7227.FBpp0079304	0.999629	1	6239.F32A6.2	6239.F46F6.4a	0.00299154	1	4932.YDR014W	4932.YGR185C	1.60314e-05	0	362663.ECP_2607	362663.ECP_4448	0.999925	1
10090.ENSMUSP00000125537	10090.ENSMUSP00000026297	2.18304e-05	0	7227.FBpp0075866	7227.FBpp0086096	0.99357	1	6239.F37C12.11	6239.K11H12.2	0.999915	1	4932.YFL061W	4932.YHL020C	2.5782e-05	0	362663.ECP_3253	362663.ECP_3404	0.999787	1
10090.ENSMUSP00000115360	10090.ENSMUSP00000132502	2.16214e-05	0	7227.FBpp0071142	7227.FBpp0076990	0.999895	1	6239.C09G4.3	6239.C18E3.2.1	0.0101131	1	4932.YGR214W	4932.YMR146C	0.999803	1	362663.ECP_3406	362663.ECP_3735	0.999921	1
10090.ENSMUSP00000021290	10090.ENSMUSP00000098746	1.53048e-05	0	7227.FBpp0072239	7227.FBpp0082867	0.999899	1	6239.F55F8.5.1	6239.T26G10.1	0.999817	1	4932.YDR519W	4932.YHR032W-A	2.51061e-05	0	362663.ECP_0876	362663.ECP_0877	0.999041	1
10090.ENSMUSP00000048244	10090.ENSMUSP00000140325	0.999872	1	7227.FBpp0078694	7227.FBpp0082412	0.999924	1	6239.F39H2.2a	6239.F46F11.2	0.999794	1	4932.YIL091C	4932.YDR371W	1.76079e-05	0	362663.ECP_0973	362663.ECP_3190	0.000348702	0
10090.ENSMUSP00000079340	10090.ENSMUSP00000120528	0.999923	1	7227.FBpp0071923	7227.FBpp0084874	0.993331	1	6239.T24B8.2	6239.T27F7.1.1	0.999853	1	4932.YLR322W	4932.YOR257W	1.75071e-05	0	362663.ECP_3734	362663.ECP_4193	0.999919	1
10090.ENSMUSP00000032839	10090.ENSMUSP00000099702	0.999901	1	7227.FBpp0079538	7227.FBpp0083843	0.999919	1	6239.F58E10.3a.1	6239.Y71F9B.4.1	0.999821	1	4932.YCL042W	4932.YNL295W	1.70147e-05	0	362663.ECP_4466	362663.ECP_3139	0.998513	0
10090.ENSMUSP00000078169	10090.ENSMUSP00000109727	3.27828e-05	0	7227.FBpp0077927	7227.FBpp0083658	0.999912	1	6239.F53C11.4b.1	6239.F09A5.4g.2	1.75209e-05	0	4932.YDL071C	4932.YPL060W	1.83638e-05	0	362663.ECP_2642	362663.ECP_4458	6.90095e-05	0
10090.ENSMUSP00000105159	10090.ENSMUSP00000104952	0.999732	1	7227.FBpp0301551	7227.FBpp0081772	1.69744e-05	0	6239.C16C10.2	6239.F27C1.6.2	0.999297	1	4932.YDR320C	4932.YEL030W	0.0225097	1	362663.ecp:ECP_4217	362663.ECP_2229	0.999447	0
10090.ENSMUSP00000117472	10090.ENSMUSP00000082862	0.999904	1	7227.FBpp0070124	7227.FBpp0087509	0.999808	1	6239.Y69H2.10d	6239.T22H2.5c	3.57009e-05	0	4932.YGL153W	4932.YNL202W	0.0469789	1	362663.ECP_2094	362663.ECP_3787	0.0118881	0
10090.ENSMUSP00000140335	10090.ENSMUSP00000028311	0.999792	1	7227.FBpp0075246	7227.FBpp0083503	0.98653	1	6239.Y47H9C.15	6239.F14D7.6a	1.44312e-05	0	4932.YBR022W	4932.YMR063W	2.19354e-05	0	362663.ECP_1601	362663.ECP_2838	0.985779	0
10090.ENSMUSP00000137471	10090.ENSMUSP00000103902	1.3909e-05	0	7227.FBpp0292545	7227.FBpp0300170	1.6056e-05	0	6239.H28O16.1d.6	6239.B0454.7	1.80747e-05	0	4932.YDL083C	4932.YGR027C	0.999921	1	362663.ECP_3382	362663.ecp:ECP_3400	0.999913	1
10090.ENSMUSP00000135761	10090.ENSMUSP00000120857	0.0101596	0	7227.FBpp0291467	7227.FBpp0088813	2.59443e-05	0	6239.F39B2.10.1	6239.T05C3.5	0.999904	1	4932.YCL011C	4932.YDR381W	0.999913	1	362663.ecp:ECP_0180	362663.ECP_2610	0.999901	1
10090.ENSMUSP00000117755	10090.ENSMUSP00000066239	0.999871	1	7227.FBpp0071462	7227.FBpp0302563	0.999912	1	6239.W02H5.12	6239.C29F3.2	5.09528e-05	0	4932.YDL209C	4932.YMR213W	0.00131938	1	362663.ecp:ECP_0939	362663.ECP_1555	0.998838	1
10090.ENSMUSP00000028004	10090.ENSMUSP00000031788	0.999846	1	7227.FBpp0293581	7227.FBpp0291780	0.000171218	0	6239.C28G1.10	6239.Y110A2AM.3	0.999849	1	4932.YGL237C	4932.YJL223C	1.60471e-05	0	362663.ECP_3886	362663.ECP_2607	0.000482514	0
10090.ENSMUSP00000016463	10090.ENSMUSP00000034049	0.999875	1	7227.FBpp0111521	7227.FBpp0086885	0.000205538	0	6239.F27E11.1	6239.Y53F4B.42	1.86831e-05	0	4932.YJL135W	4932.YJL170C	2.22967e-05	0	362663.ECP_0080	362663.ECP_3967	0.996176	1
10090.ENSMUSP00000105755	10090.ENSMUSP00000078042	0.999895	1	7227.FBpp0070175	7227.FBpp0076789	0.999901	1	6239.M01B2.4	6239.F22D6.5a	1.98753e-05	0	4932.Q0085	4932.YER068W	5.88983e-05	0	362663.ECP_2914	362663.ECP_2916	0.999458	1
10090.ENSMUSP00000082960	10090.ENSMUSP00000127952	0.997655	1	7227.FBpp0081948	7227.FBpp0100186	0.999366	1	6239.T08E11.3	6239.W02D7.7	0.00424179	0	4932.YDL092W	4932.YPR088C	0.999858	1	362663.ECP_1423	362663.ECP_2552	0.0538332	0
10090.ENSMUSP00000120187	10090.ENSMUSP00000129695	1.9278e-05	0	7227.FBpp0297230	7227.FBpp0077550	0.99983	1	6239.C32F10.8a.2	6239.T10C6.3	1.51802e-05	0	4932.YDR025W	4932.YOR145C	0.999925	1	362663.ECP_3891	362663.ECP_3110	0.000485735	0
10090.ENSMUSP00000126239	10090.ENSMUSP00000020573	4.5714e-05	1	7227.FBpp0080401	7227.FBpp0303872	0.999919	1	6239.K05C4.2	6239.R09H10.3b.1	0.0012745	0	4932.YFL039C	4932.YPL165C	0.0010134	1	362663.ECP_4183	362663.ECP_0348	0.000247276	0
10090.ENSMUSP00000102021	10090.ENSMUSP00000095915	0.999913	1	7227.FBpp0074246	7227.FBpp0071738	0.962591	1	6239.F07C4.14	6239.K11H3.1b	2.32238e-05	0	4932.YGL162W	4932.YBR061C	0.000109453	0	362663.ECP_0675	362663.ECP_0678	0.996028	1
10090.ENSMUSP00000137918	10090.ENSMUSP00000028072	0.999513	0	7227.FBpp0305185	7227.FBpp0084103	0.0197096	1	6239.F58H10.1	6239.C15H11.2a	3.34684e-05	0	4932.YNL061W	4932.YOR267C	1.93111e-05	1	362663.ECP_4399	362663.ECP_1005	0.999839	0
10090.ENSMUSP00000123867	10090.ENSMUSP00000038630	2.85103e-05	0	7227.FBpp0077070	7227.FBpp0077377	2.48052e-05	1	6239.Y32H12A.7.2	6239.ZK418.6	2.43309e-05	0	4932.YAL014C	4932.YMR145C	0.00108627	0	362663.ECP_1766	362663.ECP_1427	0.240593	0
10090.ENSMUSP00000004396	10090.ENSMUSP00000107627	0.999917	1	7227.FBpp0071994	7227.FBpp0080733	0.999847	1	6239.F09E5.15a	6239.ZK105.11	4.99068e-05	0	4932.YDR467C	4932.YDR195W	1.52755e-05	0	362663.ecp:ECP_1085	362663.ECP_1087	0.999886	1
10090.ENSMUSP00000115705	10090.ENSMUSP00000049722	0.999806	1	7227.FBpp0071497	7227.FBpp0077353	0.998009	1	6239.T08B6.9	6239.T21B6.2	0.00299726	0	4932.YJL189W	4932.YLR048W	0.999918	1	362663.ECP_2170	362663.ECP_0878	0.996485	0
10090.ENSMUSP00000138425	10090.ENSMUSP00000063244	1.83131e-05	0	7227.FBpp0070782	7227.FBpp0079538	0.999909	1	6239.Y39G8B.9	6239.C53B7.3d.1	0.000141076	0	4932.YKL112W	4932.YPR110C	0.905558	1	362663.ECP_1703	362663.ECP_2535	0.99951	1
10090.ENSMUSP00000036749	10090.ENSMUSP00000122336	0.000399132	1	7227.FBpp0304236	7227.FBpp0086115	0.999876	1	6239.F27C1.7b	6239.R04F11.2.4	0.999493	1	4932.YFR004W	4932.YHR200W	0.999909	1	362663.ECP_3273	362663.ecp:ECP_3400	0.999888	1
10090.ENSMUSP00000031061	10090.ENSMUSP00000098807	0.999908	1	7227.FBpp0086344	7227.FBpp0111775	0.995535	0	6239.Y73E7A.6.2	6239.F46H6.5	1.77881e-05	0	4932.YFR010W-A	4932.YJL142C	2.35621e-05	0	362663.ECP_3930	362663.ECP_1130	0.999243	0
10090.ENSMUSP00000081104	10090.ENSMUSP00000091831	1.37383e-05	0	7227.FBpp0081064	7227.FBpp0088738	2.27102e-05	0	6239.F31B9.4	6239.ZK593.7.1	3.71933e-05	0	4932.YLR335W	4932.YOR046C	0.99971	1	362663.ECP_3253	362663.ECP_3313	0.999922	1
10090.ENSMUSP00000004786	10090.ENSMUSP00000044582	0.999912	1	7227.FBpp0304972	7227.FBpp0290419	2.43768e-05	0	6239.W09G10.3	6239.T13F2.1a.1	1.58454e-05	0	4932.YDR265W	4932.YGR133W	0.99991	1	362663.ECP_0164	362663.ECP_2284	0.995312	0
10090.ENSMUSP00000004200	10090.ENSMUSP00000063976	0.999917	1	7227.FBpp0082817	7227.FBpp0111448	0.999005	1	6239.C46F2.1	6239.F08C6.5	1.60936e-05	0	4932.YDR172W	4932.YPL237W	0.998334	1	362663.ECP_2309	362663.ECP_3195	0.0207907	0
10090.ENSMUSP00000025906	10090.ENSMUSP00000046235	0.990209	1	7227.FBpp0072975	7227.FBpp0077130	0.998809	1	6239.W10D5.3d	6239.C08B11.8	2.31704e-05	0	4932.YDL087C	4932.YGR074W	0.998618	1	362663.ecp:ECP_3766	362663.ecp:ECP_3768	0.999799	1
10090.ENSMUSP00000101131	10090.ENSMUSP00000108348	1.34068e-05	0	7227.FBpp0073149	7227.FBpp0087205	0.999886	1	6239.C55B7.9.1	6239.T02H6.3	1.72468e-05	0	4932.YAL038W	4932.YJL148W	0.000276582	1	362663.ECP_2607	362663.ECP_3430	0.999919	1
10090.ENSMUSP00000122546	10090.ENSMUSP00000115310	1.92866e-05	0	7227.FBpp0304447	7227.FBpp0081457	2.05662e-05	0	6239.F11H8.1.2	6239.K08H2.1	0.999707	1	4932.YMR153W	4932.YPL020C	0.000185657	1	362663.ECP_4630	362663.ECP_2200	5.34773e-05	0
10090.ENSMUSP00000052170	10090.ENSMUSP00000072858	0.997365	1	7227.FBpp0076879	7227.FBpp0077057	3.31369e-05	0	6239.T20D4.6	6239.R12B2.1b.2	0.988298	0	4932.YIL071C	4932.YOR361C	0.0177092	1	362663.ECP_2607	362663.ECP_3313	0.999925	1
10090.ENSMUSP00000033866	10090.ENSMUSP00000113588	0.999904	1	7227.FBpp0078568	7227.FBpp0081544	0.999913	1	6239.C04E12.2	6239.B0511.4	1.70048e-05	0	4932.YDR201W	4932.YKL052C	0.00065422	1	362663.ECP_3386	362663.ECP_3407	0.999921	1
10090.ENSMUSP00000135140	10090.ENSMUSP00000119816	0.999753	1	7227.FBpp0071892	7227.FBpp0305723	0.999533	1	6239.F42G8.3a	6239.T01G6.5	0.0181794	0	4932.YDR308C	4932.YGL127C	0.0225463	1	362663.ecp:ECP_3934	362663.ECP_3936	0.998068	1
10090.ENSMUSP00000028017	10090.ENSMUSP00000135777	2.47994e-05	0	7227.FBpp0079238	7227.FBpp0085611	2.23601e-05	0	6239.F15C11.2b	6239.F09A5.4g.2	9.60398e-05	0	4932.YGL002W	4932.YLL062C	2.20051e-05	0	362663.ECP_4413	362663.ECP_3191	0.0016576	0
10090.ENSMUSP00000096353	10090.ENSMUSP00000099219	8.5976e-05	0	7227.FBpp0075382	7227.FBpp0086603	0.99991	1	6239.ZK112.3	6239.Y39F10A.1	1.53463e-05	0	4932.YDR448W	4932.YOR023C	0.997585	1	362663.ECP_1362	362663.ECP_1364	0.0389828	1
10090.ENSMUSP00000014438	10090.ENSMUSP00000080992	0.999879	1	7227.FBpp0073316	7227.FBpp0085902	0.99987	1	6239.Y54E5B.1b	6239.F30F8.8.2	1.71708e-05	0	4932.YGL256W	4932.YLR330W	5.16189e-05	0	362663.ECP_1826	362663.ECP_1829	0.00879193	1
10090.ENSMUSP00000052496	10090.ENSMUSP00000102690	1.58054e-05	0	7227.FBpp0071049	7227.FBpp0082121	0.999092	1	6239.T03D3.1	6239.R151.8	2.89327e-05	0	4932.YDL115C	4932.YMR307W	1.70732e-05	0	362663.ECP_0604	362663.ECP_1727	0.999504	0
10090.ENSMUSP00000025506	10090.ENSMUSP00000084609	0.999899	1	7227.FBpp0079306	7227.FBpp0084960	0.998213	1	6239.C26E6.3	6239.K09F5.3.1	1.90853e-05	0	4932.YMR014W	4932.YMR178W	1.9866e-05	0	362663.ecp:ECP_3396	362663.ECP_4448	0.999924	1
10090.ENSMUSP00000023065	10090.ENSMUSP00000123780	0.999911	1	7227.FBpp0075246	7227.FBpp0079332	0.999907	1	6239.B0513.3b	6239.Y37E3.8b.1	0.999631	1	4932.YNL005C	4932.YOR249C	2.37465e-05	1	362663.ECP_4673	362663.ecp:ECP_1380	0.00698714	0
10090.ENSMUSP00000119358	10090.ENSMUSP00000031356	1.57826e-05	0	7227.FBpp0071192	7227.FBpp0288501	2.03854e-05	0	6239.Y41G9A.3	6239.Y47D3A.15	0.000457262	1	4932.YBR106W	4932.YPL050C	1.967e-05	1	362663.ECP_2188	362663.ECP_2189	0.999535	1
10090.ENSMUSP00000023064	10090.ENSMUSP00000108506	0.280553	1	7227.FBpp0080817	7227.FBpp0086267	0.998861	1	6239.T14F9.4a	6239.F54C1.7.6	1.96e-05	0	4932.YMR272C	4932.YER064C	1.6842e-05	0	362663.ECP_1748	362663.ECP_0030	1.55535e-05	0
10090.ENSMUSP00000104438	10090.ENSMUSP00000137472	0.999912	1	7227.FBpp0071599	7227.FBpp0072260	2.51842e-05	0	6239.Y71F9AL.8	6239.K03E6.6	3.34747e-05	0	4932.YOR192C	4932.YOR393W	3.84942e-05	0	362663.ecp:ECP_2464	362663.ECP_2119	0.00019628	0
10090.ENSMUSP00000110648	10090.ENSMUSP00000019060	1.49992e-05	0	7227.FBpp0071259	7227.FBpp0077396	0.999917	1	6239.C24H12.1	6239.C14B9.7.1	6.35395e-05	0	4932.YNL156C	4932.YPR028W	6.51644e-05	0	362663.ecp:ECP_0180	362663.ECP_3382	0.999914	1
10090.ENSMUSP00000017208	10090.ENSMUSP00000138265	1.32575e-05	0	7227.FBpp0072659	7227.FBpp0082513	0.999915	1	6239.Y70C5B.2	6239.T13H5.2a	2.365e-05	0	4932.YGL029W	4932.YBL067C	1.99935e-05	0	362663.ECP_4642	362663.ECP_2928	0.000443658	0
10090.ENSMUSP00000125627	10090.ENSMUSP00000046898	1.73629e-05	0	7227.FBpp0081828	7227.FBpp0083570	0.998788	1	6239.C54F6.16.2	6239.K04H4.5	8.81647e-05	0	4932.YEL026W	4932.YPL079W	0.999922	1	362663.ECP_4197	362663.ECP_4448	0.999918	1
10090.ENSMUSP00000115654	10090.ENSMUSP00000136161	1.35169e-05	0	7227.FBpp0293226	7227.FBpp0084113	0.99991	1	6239.ZK507.1	6239.Y37A1A.4a	0.000213307	0	4932.YLR197W	4932.YGR254W	0.000493671	0	362663.ECP_2610	362663.ECP_3382	0.99992	1
10090.ENSMUSP00000053489	10090.ENSMUSP00000096847	0.999699	1	7227.FBpp0077613	7227.FBpp0072598	2.36971e-05	0	6239.C39H7.9b.1	6239.W08E3.2	1.91294e-05	0	4932.YCR035C	4932.YML078W	0.0990372	0	362663.ECP_3446	362663.ECP_2962	0.999274	0
10090.ENSMUSP00000112611	10090.ENSMUSP00000039243	0.999918	1	7227.FBpp0080417	7227.FBpp0291652	0.000325061	0	6239.C26D10.2b	6239.D1054.15b	0.99964	1	4932.YDL060W	4932.YJL010C	0.991979	1	362663.ECP_3313	362663.ECP_3314	0.999923	1
10090.ENSMUSP00000125600	10090.ENSMUSP00000050926	1.33459e-05	0	7227.FBpp0074217	7227.FBpp0075561	0.999531	1	6239.C01G6.6a.2	6239.ZC410.5b	0.000210219	0	4932.YDR140W	4932.YGR203W	1.92949e-05	0	362663.ECP_3896	362663.ECP_3039	0.00923506	0
10090.ENSMUSP00000115360	10090.ENSMUSP00000079226	1.56661e-05	0	7227.FBpp0077142	7227.FBpp0087609	0.999919	1	6239.K01H12.2	6239.C17E7.9a	2.97722e-05	0	4932.YLR120C	4932.YOL082W	2.00309e-05	0	362663.ECP_1283	362663.ECP_0882	0.0110015	0
10090.ENSMUSP00000123814	10090.ENSMUSP00000134365	0.994344	0	7227.FBpp0083951	7227.FBpp0297945	2.21942e-05	0	6239.F39G3.5a	6239.Y113G7B.24a	1.73936e-05	0	4932.YIL091C	4932.YLL059C	1.57858e-05	0	362663.ecp:ECP_1351	362663.ECP_3296	0.995741	0
10090.ENSMUSP00000110445	10090.ENSMUSP00000109571	0.999864	1	7227.FBpp0079471	7227.FBpp0081234	0.999919	1	6239.F08F8.8	6239.F36F2.4	0.999909	1	4932.YMR028W	4932.YBR072W	0.00393368	0	362663.ECP_0675	362663.ECP_0676	0.987811	1
10090.ENSMUSP00000071493	10090.ENSMUSP00000107042	1.4934e-05	0	7227.FBpp0078532	7227.FBpp0084564	0.999904	1	6239.C54H2.4	6239.H38K22.5c.1	1.35122e-05	0	4932.YBR186W	4932.YPL013C	4.49221e-05	0	362663.ECP_0530	362663.ECP_2509	0.999261	1
10090.ENSMUSP00000021692	10090.ENSMUSP00000138181	0.999754	1	7227.FBpp0075864	7227.FBpp0087127	0.0113977	1	6239.F49F1.7b	6239.Y46H3A.2	0.000799638	0	4932.YJR075W	4932.YMR203W	1.86347e-05	0	362663.ECP_3313	362663.ecp:ECP_3408	0.999922	1
10090.ENSMUSP00000095808	10090.ENSMUSP00000110707	1.35862e-05	0	7227.FBpp0111906	7227.FBpp0077778	0.999897	1	6239.F30A10.3.2	6239.C54G6.1b	3.98439e-05	0	4932.YKL056C	4932.YNL016W	0.0270159	0	362663.ECP_2890	362663.ECP_3327	0.000687593	0
10090.ENSMUSP00000047012	10090.ENSMUSP00000092399	3.53291e-05	1	7227.FBpp0304772	7227.FBpp0073149	0.999849	1	6239.F29G9.4a	6239.R06C1.1.2	0.99981	1	4932.YAR020C	4932.YKR011C	0.000182436	0	362663.ECP_0922	362663.ecp:ECP_3409	0.999917	1
10090.ENSMUSP00000000985	10090.ENSMUSP00000007482	0.99988	1	7227.FBpp0079304	7227.FBpp0070301	0.99991	1	6239.M01F1.2.2	6239.Y62E10A.1	0.999904	1	4932.YNL017C	4932.YGR058W	1.66378e-05	0	362663.ECP_3401	362663.ECP_3402	0.999925	1
10090.ENSMUSP00000042181	10090.ENSMUSP00000051887	0.999571	1	7227.FBpp0070719	7227.FBpp0305742	0.998253	1	6239.F01F1.2	6239.Y47D7A.2	1.68178e-05	0	4932.YDR496C	4932.YPR144C	0.999836	1	362663.ECP_0224	362663.ECP_0237	0.999903	1
10090.ENSMUSP00000074361	10090.ENSMUSP00000078549	1.42049e-05	0	7227.FBpp0071892	7227.FBpp0072281	0.999456	1	6239.F09E10.3	6239.F22D3.2h	3.37174e-05	0	4932.YBR160W	4932.YFL029C	0.999899	1	362663.ECP_4515	362663.ECP_4516	0.00105301	1
10090.ENSMUSP00000108602	10090.ENSMUSP00000018333	0.99976	1	7227.FBpp0292264	7227.FBpp0076987	1.39979e-05	0	6239.F48C11.2a	6239.Y43F4B.9a.1	2.52533e-05	0	4932.YJL002C	4932.YMR149W	0.999885	1	362663.ECP_3391	362663.ECP_3394	0.999922	1
10090.ENSMUSP00000116658	10090.ENSMUSP00000109015	1.34267e-05	0	7227.FBpp0075425	7227.FBpp0081384	0.999915	1	6239.Y45G12B.3	6239.F46F5.6	1.48041e-05	0	4932.YOR169C	4932.YFR034W-A	2.40188e-05	0	362663.ECP_3313	362663.ECP_4197	0.999923	1
10090.ENSMUSP00000140526	10090.ENSMUSP00000038405	2.22747e-05	0	7227.FBpp0291387	7227.FBpp0085479	1.6045e-05	0	6239.C16A3.9	6239.Y67D8C.22a	2.19879e-05	0	4932.YKL175W	4932.YDL204W	0.00133346	0	362663.ECP_2523	362663.ECP_3383	0.999907	1
10090.ENSMUSP00000045973	10090.ENSMUSP00000126759	1.5961e-05	0	7227.FBpp0078400	7227.FBpp0083366	0.0153487	1	6239.F18A1.2c	6239.F53C11.4a.2	1.76099e-05	0	4932.YCL047C	4932.YKR033C	1.94507e-05	0	362663.ECP_2684	362663.ecp:ECP_2687	0.0281157	1
10090.ENSMUSP00000101208	10090.ENSMUSP00000115921	0.99942	1	7227.FBpp0086625	7227.FBpp0080781	0.000334476	0	6239.B0511.10	6239.F57B9.3	0.998891	1	4932.YPR069C	4932.YOR381W-A	4.83636e-05	0	362663.ECP_4567	362663.ecp:ECP_3940	0.00992205	0
10090.ENSMUSP00000029626	10090.ENSMUSP00000091422	0.999686	1	7227.FBpp0076723	7227.FBpp0304370	0.999911	1	6239.C07A12.4b.2	6239.F10D7.3	0.161345	1	4932.YGL112C	4932.YMR223W	0.999896	1	362663.ECP_3385	362663.ecp:ECP_3396	0.999921	1
10090.ENSMUSP00000120415	10090.ENSMUSP00000119737	0.999916	1	7227.FBpp0076238	7227.FBpp0082412	0.999899	1	6239.C34G6.5	6239.R10E4.4.2	0.968096	1	4932.YLR147C	4932.YML027W	1.8997e-05	0	362663.ECP_0098	362663.ECP_3711	0.99863	0
10090.ENSMUSP00000120866	10090.ENSMUSP00000120387	1.83643e-05	0	7227.FBpp0075642	7227.FBpp0290254	2.85721e-05	0	6239.Y43F8C.7.1	6239.C06E4.1	1.90319e-05	0	4932.YLR269C	4932.YML095C	3.01594e-05	0	362663.ECP_1275	362663.ECP_1276	0.00262117	1
10090.ENSMUSP00000069461	10090.ENSMUSP00000137273	1.6179e-05	0	7227.FBpp0074088	7227.FBpp0081614	0.999917	1	6239.M01D7.7a	6239.F10E9.6a	0.00329897	0	4932.YBR296C	4932.YGL105W	1.97418e-05	1	362663.ECP_1665	362663.ecp:ECP_3431	0.999902	1
10090.ENSMUSP00000140027	10090.ENSMUSP00000106161	3.19558e-05	0	7227.FBpp0081787	7227.FBpp0289888	0.02672	1	6239.C42C1.13a.1	6239.C33H5.7	2.50145e-05	0	4932.YIR020W-A	4932.YNL149C	2.60534e-05	0	362663.ECP_3471	362663.ECP_1516	0.000784179	0
10090.ENSMUSP00000134380	10090.ENSMUSP00000117184	1.63671e-05	0	7227.FBpp0304870	7227.FBpp0082480	2.1502e-05	0	6239.C02D4.2c	6239.T22B7.8	3.69825e-05	0	4932.YER012W	4932.YGR232W	0.543153	1	362663.ECP_1434	362663.ECP_1928	0.0112544	0
10090.ENSMUSP00000054863	10090.ENSMUSP00000002599	0.999908	1	7227.FBpp0305874	7227.FBpp0089208	8.05892e-05	0	6239.C37A5.9	6239.F28B1.8	2.01748e-05	0	4932.YJR007W	4932.YMR143W	0.999906	1	362663.ECP_1832	362663.ecp:ECP_4683	0.999382	1
10090.ENSMUSP00000081755	10090.ENSMUSP00000102160	1.80426e-05	0	7227.FBpp0076602	7227.FBpp0289148	0.999924	1	6239.F42C5.8	6239.W09C5.6b.5	0.999919	1	4932.YLR033W	4932.YMR233W	0.99639	1	362663.ECP_3393	362663.ECP_3405	0.999922	1
10090.ENSMUSP00000140161	10090.ENSMUSP00000002737	0.00975172	0	7227.FBpp0082817	7227.FBpp0074941	0.999891	1	6239.R13H8.1h	6239.Y40B1A.4	0.0114129	1	4932.YCR059C	4932.YDR179C	0.0186561	1	362663.ECP_3672	362663.ECP_2354	0.27404	0
10090.ENSMUSP00000070503	10090.ENSMUSP00000102956	2.21558e-05	0	7227.FBpp0078723	7227.FBpp0306147	0.9995	1	6239.B0336.10.2	6239.R13A5.8	0.999922	1	4932.Q0130	4932.YML081C-A	0.999716	1	362663.ECP_0022	362663.ECP_3253	0.999917	1
10090.ENSMUSP00000025385	10090.ENSMUSP00000133499	0.000337032	0	7227.FBpp0076467	7227.FBpp0080102	0.999908	1	6239.D2045.6	6239.F55B12.3a	0.999907	1	4932.YNR036C	4932.YNR048W	1.85479e-05	0	362663.ECP_3382	362663.ECP_3385	0.999923	1
10090.ENSMUSP00000069850	10090.ENSMUSP00000118588	0.99886	1	7227.FBpp0084595	7227.FBpp0073192	3.66266e-05	0	6239.Y39A3CR.1a	6239.Y71G12B.14	0.999688	1	4932.YGR192C	4932.YML041C	3.4114e-05	1	362663.ECP_2439	362663.ECP_2441	0.999617	1
10090.ENSMUSP00000131458	10090.ENSMUSP00000109644	0.999913	1	7227.FBpp0081384	7227.FBpp0081860	0.999897	1	6239.C34G6.5	6239.H05B21.4	1.71899e-05	0	4932.YLR029C	4932.YPR043W	0.99992	1	362663.ECP_2552	362663.ECP_4219	0.999826	1
10090.ENSMUSP00000120993	10090.ENSMUSP00000059848	1.50012e-05	0	7227.FBpp0083564	7227.FBpp0304829	0.99985	1	6239.C17G10.9b	6239.F57B9.6b	0.999861	1	4932.YGR253C	4932.YHL011C	0.999916	1	362663.ecp:ECP_0524	362663.ECP_3127	0.998724	1
10090.ENSMUSP00000099737	10090.ENSMUSP00000105615	1.69863e-05	0	7227.FBpp0077159	7227.FBpp0084960	0.999908	1	6239.C06A1.3	6239.ZK520.5	0.992017	1	4932.YDL052C	4932.YKL145W	3.18717e-05	1	362663.ecp:ECP_3149	362663.ECP_3511	0.0500212	1
10090.ENSMUSP00000136516	10090.ENSMUSP00000133998	2.77801e-05	0	7227.FBpp0082817	7227.FBpp0293061	0.999911	1	6239.Y105C5B.17	6239.ZK546.19	2.1155e-05	0	4932.YHL033C	4932.YML024W	0.999887	1	362663.ECP_4618	362663.ECP_0963	0.00010155	0
10090.ENSMUSP00000050335	10090.ENSMUSP00000119136	0.999842	1	7227.FBpp0082218	7227.FBpp0070943	3.06552e-05	0	6239.F57C9.3b	6239.C02F12.1a	1.75307e-05	0	4932.YBR217W	4932.YPR066W	0.0564148	1	362663.ECP_2491	362663.ECP_2598	0.993236	1
10090.ENSMUSP00000125741	10090.ENSMUSP00000103296	1.48669e-05	0	7227.FBpp0292516	7227.FBpp0087118	0.517818	0	6239.B0495.10c	6239.T03F6.3	2.00796e-05	0	4932.YEL037C	4932.YOL013C	0.999354	1	362663.ECP_3391	362663.ECP_4197	0.999922	1
10090.ENSMUSP00000138237	10090.ENSMUSP00000074160	0.999906	1	7227.FBpp0071888	7227.FBpp0079536	0.999921	1	6239.F33D11.3	6239.F16B12.4	1.57109e-05	0	4932.YGR043C	4932.YKL127W	0.0492465	1	362663.ECP_3932	362663.ECP_4426	0.00245819	0
10090.ENSMUSP00000127130	10090.ENSMUSP00000112594	0.999844	1	7227.FBpp0296960	7227.FBpp0082045	0.904606	0	6239.Y55F3AM.7c	6239.F10F2.9	1.6185e-05	0	4932.YGR250C	4932.YGR252W	0.000324567	1	362663.ECP_2607	362663.ecp:ECP_3409	0.999925	1
10090.ENSMUSP00000131643	10090.ENSMUSP00000114649	1.35292e-05	0	7227.FBpp0080445	7227.FBpp0100176	0.99991	1	6239.Y65B4A.8.1	6239.F20B6.5	1.98552e-05	0	4932.YDR036C	4932.YDR175C	9.8041e-05	1	362663.ECP_2090	362663.ECP_3711	0.999611	0
10090.ENSMUSP00000103045	10090.ENSMUSP00000106215	0.999773	1	7227.FBpp0081528	7227.FBpp0111448	0.000182333	1	6239.C56A3.4a	6239.K08E4.2b	3.25063e-05	0	4932.YLR175W	4932.YLR197W	0.999912	1	362663.ECP_0266	362663.ECP_4509	0.00748112	1
10090.ENSMUSP00000029611	10090.ENSMUSP00000110583	1.41885e-05	0	7227.FBpp0070515	7227.FBpp0302820	2.94275e-05	0	6239.T15D6.9	6239.Y43H11AL.1b.1	1.57021e-05	0	4932.YFR010W	4932.YJL001W	0.999815	1	362663.ECP_2527	362663.ECP_3315	0.570092	0
10090.ENSMUSP00000025418	10090.ENSMUSP00000134881	3.93105e-05	0	7227.FBpp0293426	7227.FBpp0085065	2.27164e-05	0	6239.Y1A5A.2	6239.C31B8.1	2.46594e-05	0	4932.YMR158W	4932.YNL005C	7.18212e-05	1	362663.ECP_2596	362663.ECP_4347	0.0011089	0
10090.ENSMUSP00000131939	10090.ENSMUSP00000117251	1.86423e-05	0	7227.FBpp0074104	7227.FBpp0082540	0.999919	1	6239.F59A7.9	6239.F08H9.1	1.64335e-05	0	4932.YIL033C	4932.YPL106C	0.999807	1	362663.ECP_1371	362663.ECP_4250	0.999441	1
10090.ENSMUSP00000077978	10090.ENSMUSP00000140784	1.45141e-05	0	7227.FBpp0084340	7227.FBpp0087704	0.999391	1	6239.Y47D3B.12	6239.Y110A2AR.2	2.27551e-05	0	4932.YOL120C	4932.YOL040C	0.999924	1	362663.ECP_3406	362663.ECP_4448	0.999912	1
10090.ENSMUSP00000033582	10090.ENSMUSP00000080997	0.999749	1	7227.FBpp0290861	7227.FBpp0072211	1.81407e-05	0	6239.K06C4.13	6239.C47E12.13	7.43795e-05	0	4932.YBL040C	4932.YML012W	0.999427	1	362663.ECP_2937	362663.ECP_3662	2.86171e-05	0
10090.ENSMUSP00000108189	10090.ENSMUSP00000028767	0.935221	1	7227.FBpp0303825	7227.FBpp0111321	0.00029547	0	6239.F01F1.11	6239.W02D9.1b.3	1.99141e-05	0	4932.YDR254W	4932.YER116C	0.000431294	1	362663.ECP_0474	362663.ECP_1609	0.999006	1
10090.ENSMUSP00000008579	10090.ENSMUSP00000128511	1.53628e-05	0	7227.FBpp0305520	7227.FBpp0087465	2.42016e-05	0	6239.F56E10.4.2	6239.R08D7.3	0.999777	1	4932.YGL030W	4932.YKR084C	0.999879	1	362663.ECP_2374	362663.ecp:ECP_2375	0.0708728	1
10090.ENSMUSP00000097464	10090.ENSMUSP00000135012	1.36874e-05	0	7227.FBpp0086720	7227.FBpp0087643	1.51861e-05	0	6239.T27A1.7	6239.C14C11.6	1.67892e-05	0	4932.YBL026W	4932.YDL160C	0.999726	1	362663.ECP_3398	362663.ECP_3406	0.999924	1
10090.ENSMUSP00000087727	10090.ENSMUSP00000025746	1.60213e-05	0	7227.FBpp0297575	7227.FBpp0100145	2.32447e-05	0	6239.F10B5.8	6239.F28C6.3	0.964791	1	4932.YJR077C	4932.YDL141W	0.00028967	0	362663.ECP_2752	362663.ECP_0083	0.0286615	0
10090.ENSMUSP00000057223	10090.ENSMUSP00000039470	1.55395e-05	0	7227.FBpp0086737	7227.FBpp0305141	0.999905	1	6239.B0511.10	6239.T01G5.1	1.95896e-05	0	4932.YCR034W	4932.YDL015C	0.00185002	1	362663.ECP_1663	362663.ecp:ECP_3396	0.999924	1
10090.ENSMUSP00000114011	10090.ENSMUSP00000113594	3.79637e-05	0	7227.FBpp0304356	7227.FBpp0304688	4.62117e-05	0	6239.Y116A8C.12	6239.C03A7.13	0.000112003	0	4932.YJR134C	4932.YLR262C	0.99917	1	362663.ECP_0247	362663.ECP_3914	3.23917e-05	0
10090.ENSMUSP00000028668	10090.ENSMUSP00000114529	0.999386	1	7227.FBpp0071600	7227.FBpp0085321	0.00018038	0	6239.F29G9.4a	6239.C50F4.13	0.185368	0	4932.YOR032W-A	4932.YIL131C	1.53048e-05	0	362663.ECP_0922	362663.ECP_3406	0.999913	1
10090.ENSMUSP00000036288	10090.ENSMUSP00000133815	0.999891	1	7227.FBpp0074859	7227.FBpp0075088	0.999768	1	6239.F08C6.6	6239.K09C4.4	4.17368e-05	0	4932.YHR148W	4932.YPL266W	0.999853	1	362663.ecp:ECP_3938	362663.ECP_1024	0.0109315	0
10090.ENSMUSP00000032133	10090.ENSMUSP00000034064	0.986732	1	7227.FBpp0300933	7227.FBpp0079634	1.92257e-05	0	6239.B0041.4	6239.ZK512.4	0.999922	1	4932.YOL031C	4932.YMR159C	2.4145e-05	0	362663.ECP_1275	362663.ECP_0549	0.0062627	0
10090.ENSMUSP00000092884	10090.ENSMUSP00000118446	2.055e-05	0	7227.FBpp0079757	7227.FBpp0080227	0.9999	1	6239.T20B12.2.1	6239.Y37E11B.7b	1.9314e-05	0	4932.YGR103W	4932.YOR039W	0.996462	1	362663.ECP_0761	362663.ECP_0141	0.00470392	0
10090.ENSMUSP00000047573	10090.ENSMUSP00000103801	1.92864e-05	0	7227.FBpp0297548	7227.FBpp0079668	0.000112462	0	6239.R02F11.1	6239.ZK742.2	1.64977e-05	0	4932.YGR147C	4932.YPR023C	1.5919e-05	0	362663.ecp:ECP_3396	362663.ECP_4198	0.999924	1
10090.ENSMUSP00000016452	10090.ENSMUSP00000040431	0.999865	1	7227.FBpp0084442	7227.FBpp0075352	1.68813e-05	0	6239.F15B10.1b	6239.Y73B3A.10	1.47462e-05	0	4932.YNL057W	4932.YDL191W	3.39121e-05	0	362663.ecp:ECP_1103	362663.ecp:ECP_2754	0.0408637	0
10090.ENSMUSP00000124330	10090.ENSMUSP00000127214	1.51935e-05	0	7227.FBpp0078032	7227.FBpp0086965	0.0730736	1	6239.D1022.4	6239.C34E7.1a.2	3.07406e-05	0	4932.YEL026W	4932.YOL040C	0.99992	1	362663.ECP_1081	362663.ecp:ECP_3409	0.999924	1
10090.ENSMUSP00000016452	10090.ENSMUSP00000059129	0.995078	1	7227.FBpp0077099	7227.FBpp0086531	0.999822	1	6239.C12C8.1	6239.F39B2.10.1	0.999879	1	4932.YGL112C	4932.YKR008W	0.99985	1	362663.ECP_3406	362663.ecp:ECP_3409	0.99992	1
10090.ENSMUSP00000021450	10090.ENSMUSP00000114622	0.00763662	1	7227.FBpp0304943	7227.FBpp0301569	3.86079e-05	0	6239.F40F8.7.2	6239.ZK993.1	1.46889e-05	0	4932.YAL062W	4932.YGR262C	0.99824	0	362663.ECP_2137	362663.ECP_3148	0.978922	0
10090.ENSMUSP00000027491	10090.ENSMUSP00000118028	1.44995e-05	0	7227.FBpp0072201	7227.FBpp0082060	1.84927e-05	0	6239.K08E3.3b	6239.R07G3.1	0.997785	1	4932.YDL160C	4932.YOR046C	0.999395	1	362663.ecp:ECP_0027	362663.ECP_0480	0.00991632	1
10090.ENSMUSP00000034429	10090.ENSMUSP00000107367	0.999883	1	7227.FBpp0304264	7227.FBpp0288641	1.85377e-05	0	6239.C16B8.3	6239.Y57G11C.30b.2	1.62189e-05	0	4932.YJR152W	4932.YPL208W	0.00012049	0	362663.ECP_2122	362663.ECP_1103	4.56882e-05	0
10090.ENSMUSP00000070052	10090.ENSMUSP00000084936	1.4354e-05	0	7227.FBpp0305731	7227.FBpp0077325	0.000252953	0	6239.F15H10.3b	6239.K01G5.3	0.00103047	0	4932.YDL200C	4932.YLR167W	0.999906	1	362663.ECP_3136	362663.ecp:ECP_0458	0.00443438	0
10090.ENSMUSP00000060893	10090.ENSMUSP00000117974	1.81202e-05	0	7227.FBpp0080473	7227.FBpp0292142	1.71303e-05	0	6239.ZK813.4b	6239.C48B6.3	2.67797e-05	0	4932.YDR066C	4932.YMR210W	1.55912e-05	0	362663.ECP_1337	362663.ECP_3356	2.84349e-05	0
10090.ENSMUSP00000023036	10090.ENSMUSP00000059129	0.999907	1	7227.FBpp0111350	7227.FBpp0077456	1.53611e-05	0	6239.C39D10.3a	6239.Y38C1AA.11	0.000393255	0	4932.YBR189W	4932.YDR324C	0.998706	1	362663.ECP_1871	362663.ECP_0419	0.70251	0
10090.ENSMUSP00000000834	10090.ENSMUSP00000115702	0.999778	1	7227.FBpp0071194	7227.FBpp0086096	0.99984	1	6239.B0285.7	6239.F16B4.5b	2.85531e-05	0	4932.YPL252C	4932.YDL069C	0.0153274	0	362663.ecp:ECP_2041	362663.ECP_0550	0.00823978	0
10090.ENSMUSP00000118702	10090.ENSMUSP00000137176	1.4692e-05	0	7227.FBpp0080871	7227.FBpp0086872	0.999856	1	6239.F33D11.2.1	6239.F02A9.4b	2.21934e-05	0	4932.YDL014W	4932.YEL054C	0.999628	1	362663.ECP_1081	362663.ECP_4199	0.99992	1
10090.ENSMUSP00000021595	10090.ENSMUSP00000033008	0.99991	1	7227.FBpp0086272	7227.FBpp0079756	3.81686e-05	1	6239.C46F11.2a	6239.W01B11.6a	0.0555476	1	4932.YOR074C	4932.YLR301W	2.41041e-05	0	362663.ECP_3155	362663.ecp:ECP_3400	0.99984	1
10090.ENSMUSP00000102029	10090.ENSMUSP00000030398	1.81998e-05	0	7227.FBpp0083329	7227.FBpp0086798	0.999839	1	6239.K09B11.1b	6239.Y110A7A.2	0.999854	1	4932.YOL035C	4932.YPR133C	1.37551e-05	0	362663.ECP_4234	362663.ECP_0552	0.888511	0
10090.ENSMUSP00000053446	10090.ENSMUSP00000108346	1.50974e-05	0	7227.FBpp0071753	7227.FBpp0084989	0.999883	1	6239.F16H6.6	6239.R03C1.3b	1.48692e-05	0	4932.YDR365C	4932.YNL031C	4.34491e-05	1	362663.ECP_4002	362663.ECP_2693	0.000424963	0
10090.ENSMUSP00000119621	10090.ENSMUSP00000124191	2.02953e-05	0	7227.FBpp0083183	7227.FBpp0086326	0.993427	1	6239.F57C2.5b.1	6239.C31B8.16	2.66652e-05	0	4932.YNL116W	4932.YKR070W	2.02567e-05	0	362663.ECP_0869	362663.ECP_0870	0.998175	1
10090.ENSMUSP00000139748	10090.ENSMUSP00000039801	1.48008e-05	0	7227.FBpp0086530	7227.FBpp0290511	4.10231e-05	0	6239.C06G3.5b	6239.C31G12.3	2.30886e-05	0	4932.YML020W	4932.YLR142W	1.77658e-05	0	362663.ecp:ECP_0031	362663.ECP_4081	0.997841	1
10090.ENSMUSP00000042464	10090.ENSMUSP00000128900	1.53137e-05	0	7227.FBpp0081380	7227.FBpp0084616	0.999847	1	6239.K03A1.5	6239.M03D4.6	2.00373e-05	0	4932.YPL165C	4932.YDL170W	4.4911e-05	0	362663.ECP_1162	362663.ECP_0873	0.000374498	0
10090.ENSMUSP00000073815	10090.ENSMUSP00000117231	2.86288e-05	0	7227.FBpp0297566	7227.FBpp0293289	0.999387	1	6239.F31E3.5.2	6239.K04D7.1.1	0.999678	1	4932.YDL010W	4932.YPL251W	1.87537e-05	0	362663.ecp:ECP_1828	362663.ECP_1832	0.999913	1
10090.ENSMUSP00000141007	10090.ENSMUSP00000134023	3.50842e-05	0	7227.FBpp0085893	7227.FBpp0086965	0.999862	1	6239.F22B5.2b.1	6239.T27F7.3	0.999204	1	4932.YER062C	4932.YNL281W	2.44473e-05	1	362663.ECP_1825	362663.ECP_3794	0.000519773	0
10090.ENSMUSP00000118883	10090.ENSMUSP00000110248	7.44862e-05	0	7227.FBpp0076467	7227.FBpp0076325	0.00891511	1	6239.B0213.7	6239.W01A8.4	5.10036e-05	0	4932.YMR168C	4932.YNL318C	0.000101434	0	362663.ECP_4763	362663.ECP_0919	0.999619	0
10090.ENSMUSP00000123047	10090.ENSMUSP00000025048	1.91498e-05	0	7227.FBpp0082591	7227.FBpp0111294	0.999802	1	6239.Y53G8AR.2a	6239.W05B10.6	2.10656e-05	0	4932.YGR042W	4932.YLR276C	0.00015451	0	362663.ECP_3573	362663.ECP_4777	0.987948	0
10090.ENSMUSP00000033771	10090.ENSMUSP00000133548	2.52295e-05	0	7227.FBpp0074717	7227.FBpp0303055	3.8964e-05	1	6239.C14A4.5	6239.M02F4.8.1	2.43972e-05	0	4932.YBR154C	4932.YKL139W	0.994955	1	362663.ECP_3108	362663.ECP_2506	1.55566e-05	0
10090.ENSMUSP00000079957	10090.ENSMUSP00000108890	1.64026e-05	0	7227.FBpp0290614	7227.FBpp0089257	2.75426e-05	0	6239.Y38E10A.17	6239.Y56A3A.12a.2	2.2152e-05	0	4932.YDR392W	4932.YML114C	0.999646	1	362663.ecp:ECP_2371	362663.ECP_4053	3.24151e-05	0
10090.ENSMUSP00000135121	10090.ENSMUSP00000103064	1.58634e-05	0	7227.FBpp0070068	7227.FBpp0087406	0.00100262	1	6239.F52E4.6	6239.MTCE.26	1.91305e-05	0	4932.YNR019W	4932.YMR099C	2.45933e-05	0	362663.ecp:ECP_3934	362663.ECP_1897	0.000212807	0
10090.ENSMUSP00000134852	10090.ENSMUSP00000122716	2.16888e-05	0	7227.FBpp0081401	7227.FBpp0083683	0.999912	1	6239.ZK1037.8	6239.T05B11.6	7.28068e-05	0	4932.YLR287C-A	4932.YCR049C	3.17625e-05	0	362663.ECP_0112	362663.ECP_2101	0.000790744	0
10090.ENSMUSP00000123495	10090.ENSMUSP00000097820	1.35967e-05	0	7227.FBpp0080013	7227.FBpp0085089	0.999478	1	6239.C36B1.7	6239.Y110A7A.4	0.999861	1	4932.YGR202C	4932.YPL230W	1.64722e-05	0	362663.ECP_4098	362663.ECP_4784	0.000315528	0
10090.ENSMUSP00000006181	10090.ENSMUSP00000039473	4.53596e-05	0	7227.FBpp0072148	7227.FBpp0111781	7.35994e-05	1	6239.K04G7.10.1	6239.Y49E10.15	0.999902	1	4932.YKR062W	4932.YPR086W	0.999913	1	362663.ecp:ECP_3402	362663.ECP_3407	0.999921	1
10090.ENSMUSP00000133185	10090.ENSMUSP00000125360	0.998706	0	7227.FBpp0074237	7227.FBpp0074284	0.999888	1	6239.Y67D8B.5	6239.Y71F9B.9a	4.66155e-05	0	4932.YKL055C	4932.YMR167W	0.000974181	0	362663.ecp:ECP_2339	362663.ECP_3468	0.0237291	0
10090.ENSMUSP00000120141	10090.ENSMUSP00000129023	1.45133e-05	0	7227.FBpp0070942	7227.FBpp0303728	0.999923	1	6239.Y14H12A.1	6239.B0041.6a	0.000499433	0	4932.YBL003C	4932.YER116C	0.00368563	1	362663.ECP_3534	362663.ECP_2486	4.01584e-05	0
10090.ENSMUSP00000105389	10090.ENSMUSP00000134336	1.5532e-05	0	7227.FBpp0085122	7227.FBpp0289798	0.0211984	0	6239.T19H5.1	6239.C02B4.3	1.97362e-05	0	4932.YOR301W	4932.YDL200C	1.5856e-05	0	362663.ecp:ECP_3390	362663.ECP_3395	0.999918	1
10090.ENSMUSP00000135920	10090.ENSMUSP00000029941	0.000730894	0	7227.FBpp0083588	7227.FBpp0081002	0.960593	1	6239.Y55B1AR.2b	6239.F32G8.5	1.66629e-05	0	4932.YJL063C	4932.YNL122C	0.999925	1	362663.ecp:ECP_2513	362663.ecp:ECP_0283	0.0107194	0
10090.ENSMUSP00000080805	10090.ENSMUSP00000073038	1.25716e-05	0	7227.FBpp0077353	7227.FBpp0110573	0.798404	1	6239.F29C12.4	6239.K11H3.6	0.999916	1	4932.YDL022C-A	4932.YIL062C	1.89089e-05	0	362663.ECP_1272	362663.ecp:ECP_0314	0.00158084	0
10090.ENSMUSP00000137263	10090.ENSMUSP00000030306	1.45033e-05	0	7227.FBpp0099882	7227.FBpp0293527	0.999576	1	6239.C33H5.12a	6239.W02D3.11a	0.999907	1	4932.YAR020C	4932.YFL042C	3.83345e-05	0	362663.ECP_4024	362663.ECP_2397	0.0161074	0
10090.ENSMUSP00000101505	10090.ENSMUSP00000126447	1.68246e-05	0	7227.FBpp0291670	7227.FBpp0293663	1.77853e-05	0	6239.C26E6.8	6239.R09B3.4	0.999837	1	4932.YOR251C	4932.YDR530C	0.000146933	0	362663.ECP_2068	362663.ECP_4003	0.00928644	0
10090.ENSMUSP00000116973	10090.ENSMUSP00000024206	2.49638e-05	0	7227.FBpp0076601	7227.FBpp0085121	0.00832806	1	6239.Y59H11AM.1	6239.T05H4.4	6.25813e-05	0	4932.YOR287C	4932.YNR001C	1.71805e-05	0	362663.ECP_1951	362663.ECP_3080	0.0578384	0
10090.ENSMUSP00000109307	10090.ENSMUSP00000125403	0.999905	1	7227.FBpp0292338	7227.FBpp0089133	0.996607	1	6239.K02E10.1	6239.Y67D2.1a.1	0.999605	1	4932.YDR447C	4932.YMR116C	0.99959	1	362663.ECP_0959	362663.ECP_1085	0.964117	1
10090.ENSMUSP00000110832	10090.ENSMUSP00000038958	0.99991	1	7227.FBpp0071046	7227.FBpp0090943	0.999906	1	6239.C14B1.12	6239.Y113G7B.8	0.000677409	0	4932.YNL162W	4932.YNL096C	0.999924	1	362663.ECP_0242	362663.ECP_3351	0.00210668	0
10090.ENSMUSP00000121232	10090.ENSMUSP00000120799	1.34983e-05	0	7227.FBpp0087227	7227.FBpp0086866	1.71054e-05	0	6239.K04G7.4a.2	6239.Y53G8AL.2	0.999604	1	4932.YBL072C	4932.YLR287C-A	0.999904	1	362663.ECP_0948	362663.ecp:ECP_2679	2.01796e-05	0
10090.ENSMUSP00000080480	10090.ENSMUSP00000131029	0.998847	1	7227.FBpp0112946	7227.FBpp0074926	2.64979e-05	1	6239.C09H10.10	6239.F46E10.1c.2	1.76998e-05	0	4932.YLL011W	4932.YMR143W	0.999892	1	362663.ECP_0735	362663.ECP_0740	0.999835	1
10090.ENSMUSP00000081000	10090.ENSMUSP00000081002	0.999872	1	7227.FBpp0081544	7227.FBpp0087366	0.999912	1	6239.F18A1.5	6239.H27M09.2	0.999894	1	4932.YER012W	4932.YGL122C	0.00079336	0	362663.ECP_0777	362663.ECP_3556	0.999712	0
10090.ENSMUSP00000102777	10090.ENSMUSP00000056907	1.38561e-05	0	7227.FBpp0076433	7227.FBpp0081544	0.999819	1	6239.F10G8.3.2	6239.K07F5.13c	0.999704	1	4932.YBR119W	4932.YMR240C	0.999699	1	362663.ECP_2000	362663.ECP_1765	0.000595919	0
10090.ENSMUSP00000098053	10090.ENSMUSP00000110610	0.999914	1	7227.FBpp0086314	7227.FBpp0087461	0.998423	1	6239.K10G4.15	6239.R11E3.7a	3.9445e-05	0	4932.YNL101W	4932.YHR097C	3.2663e-05	0	362663.ECP_1664	362663.ECP_2607	0.99992	1
10090.ENSMUSP00000029490	10090.ENSMUSP00000126736	1.87878e-05	0	7227.FBpp0085960	7227.FBpp0076683	0.974163	1	6239.R53.4	6239.Y69A2AR.18b	0.987346	1	4932.YMR210W	4932.YPL143W	1.51592e-05	0	362663.ECP_2220	362663.ECP_2221	0.994858	1
10090.ENSMUSP00000030743	10090.ENSMUSP00000119065	0.999888	1	7227.FBpp0288447	7227.FBpp0291464	0.00228712	0	6239.F58A4.9.2	6239.Y54E10BR.6	0.999491	1	4932.YLR427W	4932.YML096W	1.68698e-05	0	362663.ECP_1534	362663.ECP_1965	0.000193977	0
10090.ENSMUSP00000121108	10090.ENSMUSP00000129325	0.999916	1	7227.FBpp0081845	7227.FBpp0086705	0.999916	1	6239.F53A9.4	6239.D1086.2b	2.31186e-05	0	4932.YOR266W	4932.YGR028W	0.997697	0	362663.ecp:ECP_3561	362663.ECP_4475	3.17548e-05	0
10090.ENSMUSP00000096538	10090.ENSMUSP00000039794	1.44717e-05	0	7227.FBpp0100022	7227.FBpp0077956	1.87918e-05	0	6239.F01G10.1.1	6239.F20H11.3	0.999897	1	4932.YLL037W	4932.YER014C-A	1.65708e-05	0	362663.ECP_3471	362663.ecp:ECP_2687	0.0316779	0
10090.ENSMUSP00000033407	10090.ENSMUSP00000099909	0.999908	1	7227.FBpp0081141	7227.FBpp0087477	1.54701e-05	0	6239.Y17G7B.10b.3	6239.ZK970.8	1.67109e-05	0	4932.YGL103W	4932.YLR287C-A	0.999915	1	362663.ECP_4781	362663.ecp:ECP_1951	3.64879e-05	0
10090.ENSMUSP00000129193	10090.ENSMUSP00000076875	1.558e-05	0	7227.FBpp0081374	7227.FBpp0088575	0.997898	1	6239.F12F6.7.1	6239.F26A3.6	0.000960104	0	4932.YJL190C	4932.YMR230W	0.999922	1	362663.ecp:ECP_1223	362663.ECP_1605	0.00695263	0
10090.ENSMUSP00000107285	10090.ENSMUSP00000084091	1.48042e-05	0	7227.FBpp0084015	7227.FBpp0071623	0.000393654	0	6239.C17E7.6	6239.Y48G9A.6	0.000135346	0	4932.YGR207C	4932.YAL045C	1.87725e-05	0	362663.ECP_2470	362663.ECP_3518	0.000241233	0
10090.ENSMUSP00000106877	10090.ENSMUSP00000122589	1.40936e-05	0	7227.FBpp0289146	7227.FBpp0293061	0.513334	1	6239.F59B8.2a.1	6239.T07H3.2	1.54886e-05	0	4932.YOR372C	4932.YCL057C-A	1.71997e-05	0	362663.ECP_1067	362663.ECP_0982	0.0301076	0
10090.ENSMUSP00000025278	10090.ENSMUSP00000032840	0.999917	1	7227.FBpp0078986	7227.FBpp0074808	2.04003e-05	0	6239.C04B4.3	6239.C37H5.9c.2	0.00041666	0	4932.YDL208W	4932.YFR032C-A	0.999917	1	362663.ecp:ECP_2638	362663.ECP_2640	0.999689	1
10090.ENSMUSP00000124047	10090.ENSMUSP00000114749	1.86005e-05	0	7227.FBpp0072503	7227.FBpp0083079	2.30281e-05	0	6239.F54E4.4	6239.F52A8.3a	6.45393e-05	0	4932.YGL192W	4932.YKL084W	0.000713099	0	362663.ECP_3253	362663.ECP_3430	0.999921	1
10090.ENSMUSP00000032997	10090.ENSMUSP00000123919	0.00152007	1	7227.FBpp0297193	7227.FBpp0100025	0.000139467	0	6239.R09B3.4	6239.ZK287.5.1	0.999884	1	4932.YKL202W	4932.YNL304W	1.47462e-05	0	362663.ecp:ECP_0133	362663.ECP_0530	0.998431	1
10090.ENSMUSP00000110547	10090.ENSMUSP00000058860	1.60065e-05	0	7227.FBpp0070832	7227.FBpp0288869	1.75083e-05	0	6239.C02F4.2a	6239.R13H8.1b.1	0.000305951	1	4932.YBR003W	4932.Q0160	2.50432e-05	0	362663.ECP_3494	362663.ECP_3378	0.999604	0
10090.ENSMUSP00000010550	10090.ENSMUSP00000027256	0.999796	1	7227.FBpp0077206	7227.FBpp0290477	3.4178e-05	0	6239.C10A4.2	6239.C50F4.14b	0.000171781	0	4932.YBR244W	4932.YOL033W	0.00143875	0	362663.ECP_0387	362663.ecp:ECP_4301	0.999816	1
10090.ENSMUSP00000121957	10090.ENSMUSP00000124080	0.999914	1	7227.FBpp0302928	7227.FBpp0084860	1.62569e-05	0	6239.F21D5.7	6239.F56E10.4.2	0.999902	1	4932.YBL032W	4932.YPL237W	0.430459	1	362663.ECP_4688	362663.ECP_2481	0.996742	0
10090.ENSMUSP00000022053	10090.ENSMUSP00000105988	0.999696	1	7227.FBpp0080585	7227.FBpp0288638	0.000132873	0	6239.C06E2.7	6239.Y54E10BR.3	0.999831	1	4932.YFL017C	4932.YGR152C	9.26518e-05	0	362663.ecp:ECP_3390	362663.ecp:ECP_3397	0.99992	1
10090.ENSMUSP00000100624	10090.ENSMUSP00000117817	1.57009e-05	0	7227.FBpp0099419	7227.FBpp0085097	5.34703e-05	0	6239.Y116F11B.11	6239.ZK1053.4	6.92693e-05	0	4932.YKR013W	4932.YEL016C	2.27754e-05	0	362663.ecp:ECP_3388	362663.ecp:ECP_3396	0.999914	1
10090.ENSMUSP00000031037	10090.ENSMUSP00000029995	1.44329e-05	0	7227.FBpp0298833	7227.FBpp0079219	1.62341e-05	0	6239.T02H6.6	6239.F53E4.1b	1.56833e-05	0	4932.YIR009W	4932.YLR147C	0.998359	1	362663.ECP_2324	362663.ecp:ECP_2327	0.994021	1
10090.ENSMUSP00000023055	10090.ENSMUSP00000107767	0.999839	1	7227.FBpp0289140	7227.FBpp0290727	2.07547e-05	0	6239.T10C6.6b.1	6239.C25B8.3c	0.000147962	0	4932.YHR214W-A	4932.YLR316C	1.44402e-05	0	362663.ECP_2754	362663.ECP_3721	0.985159	0
10090.ENSMUSP00000028311	10090.ENSMUSP00000138508	0.99955	1	7227.FBpp0077750	7227.FBpp0088442	2.62954e-05	0	6239.F33A8.3	6239.T10F2.4	0.99968	1	4932.YBR095C	4932.YPL198W	2.75553e-05	0	362663.ecp:ECP_0004	362663.ECP_0918	0.0191433	1
10090.ENSMUSP00000104763	10090.ENSMUSP00000110671	1.31037e-05	0	7227.FBpp0082867	7227.FBpp0305289	0.999804	1	6239.C35C5.4	6239.T05C12.6b	0.997649	1	4932.YDR299W	4932.YNL319W	2.6527e-05	0	362663.ECP_2007	362663.ECP_2592	0.000148103	0
10090.ENSMUSP00000107591	10090.ENSMUSP00000104703	0.000147711	0	7227.FBpp0082248	7227.FBpp0271691	2.17213e-05	0	6239.C15B12.5b	6239.Y104H12D.1b	1.41756e-05	0	4932.YBR165W	4932.YAL060W	1.43658e-05	0	362663.ECP_1480	362663.ECP_3691	0.900735	1
10090.ENSMUSP00000021834	10090.ENSMUSP00000100476	1.5444e-05	0	7227.FBpp0080564	7227.FBpp0084067	0.999737	1	6239.F46G10.4	6239.C26F1.1b	2.33708e-05	0	4932.YIL007C	4932.YHR079C-A	0.00684435	0	362663.ECP_0022	362663.ecp:ECP_3431	0.999919	1
10090.ENSMUSP00000119850	10090.ENSMUSP00000121138	0.999567	1	7227.FBpp0293061	7227.FBpp0074799	0.998806	1	6239.F57B9.6a.1	6239.F15A8.5c	2.49668e-05	0	4932.YPL196W	4932.YLR049C	4.6163e-05	0	362663.ECP_2607	362663.ECP_3314	0.999926	1
10090.ENSMUSP00000116131	10090.ENSMUSP00000100075	0.999517	1	7227.FBpp0086252	7227.FBpp0305303	0.999569	1	6239.D1037.1	6239.ZK40.1.2	1.54842e-05	0	4932.YDR481C	4932.YDR007W	2.22419e-05	0	362663.ECP_0219	362663.ECP_3286	0.000152553	0
10090.ENSMUSP00000097350	10090.ENSMUSP00000072496	1.33322e-05	0	7227.FBpp0081614	7227.FBpp0112404	0.999837	1	6239.R02D1.1	6239.F55A4.8d	1.96851e-05	0	4932.YGL185C	4932.YER079C-A	2.70287e-05	0	362663.ECP_2495	362663.ECP_4598	0.00805808	0
10090.ENSMUSP00000052233	10090.ENSMUSP00000119410	6.90724e-05	0	7227.FBpp0112110	7227.FBpp0087643	1.66692e-05	0	6239.F45D3.1	6239.Y70C5A.4	1.853e-05	0	4932.YIL008W	4932.YER026C	0.00296395	0	362663.ecp:ECP_1339	362663.ecp:ECP_1394	0.999685	1
10090.ENSMUSP00000102209	10090.ENSMUSP00000110731	0.999298	1	7227.FBpp0083168	7227.FBpp0088833	0.999731	1	6239.C06E4.4	6239.C39B5.7	0.000169803	0	4932.YCR024C-B	4932.YDR072C	1.74524e-05	0	362663.ECP_2268	362663.ECP_2379	0.998666	1
10090.ENSMUSP00000003268	10090.ENSMUSP00000015800	0.999856	1	7227.FBpp0070859	7227.FBpp0076003	0.999411	1	6239.W04G5.5	6239.M01A10.1	2.02182e-05	0	4932.YML017W	4932.YDR456W	1.55139e-05	0	362663.ECP_2919	362663.ECP_2920	0.791167	1
10090.ENSMUSP00000030452	10090.ENSMUSP00000008893	4.486e-05	0	7227.FBpp0079644	7227.FBpp0080798	1.89861e-05	0	6239.F31E9.3	6239.ZK867.1d	3.17476e-05	0	4932.YNL249C	4932.YLR238W	2.35991e-05	0	362663.ECP_1664	362663.ECP_3394	0.99992	1
10090.ENSMUSP00000112401	10090.ENSMUSP00000031330	1.3215e-05	0	7227.FBpp0301021	7227.FBpp0073944	2.90792e-05	0	6239.ZK470.5b.2	6239.T14E8.3a	0.000325167	0	4932.YMR271C	4932.YKL051W	0.000780435	0	362663.ECP_0688	362663.ECP_0691	0.955853	1
10090.ENSMUSP00000117156	10090.ENSMUSP00000076880	1.88647e-05	0	7227.FBpp0291070	7227.FBpp0291677	3.96788e-05	0	6239.C15H11.6.1	6239.C07H6.8.1	0.000484436	0	4932.YHL045W	4932.YHR030C	4.87054e-05	0	362663.ecp:ECP_1474	362663.ECP_1476	0.993985	1
10090.ENSMUSP00000133318	10090.ENSMUSP00000104795	1.78019e-05	0	7227.FBpp0075038	7227.FBpp0078358	0.999455	1	6239.C33D9.3a	6239.F56B6.5a	1.54572e-05	0	4932.YBR265W	4932.YGR012W	0.000125438	0	362663.ECP_4640	362663.ECP_1416	0.000317106	0
10090.ENSMUSP00000057578	10090.ENSMUSP00000101439	2.08651e-05	0	7227.FBpp0073866	7227.FBpp0075982	0.99962	1	6239.C40C9.2	6239.R01E6.4	0.999906	1	4932.YMR157C	4932.YHR110W	3.60931e-05	0	362663.ECP_1071	362663.ECP_0622	0.00980799	0
10090.ENSMUSP00000107081	10090.ENSMUSP00000135546	2.10286e-05	0	7227.FBpp0083113	7227.FBpp0293385	0.996758	1	6239.T07F12.3	6239.F18A12.6	3.10004e-05	0	4932.YER123W	4932.YNL218W	2.90492e-05	0	362663.ecp:ECP_1546	362663.ECP_1547	0.999795	1
10090.ENSMUSP00000002551	10090.ENSMUSP00000044178	0.999905	1	7227.FBpp0080752	7227.FBpp0082254	0.999613	1	6239.R07E5.14.2	6239.Y71F9B.4.1	0.999908	1	4932.YDR520C	4932.YOR280C	8.19122e-05	0	362663.ECP_1255	362663.ECP_3952	0.999799	1
10090.ENSMUSP00000029722	10090.ENSMUSP00000076607	0.999918	1	7227.FBpp0288403	7227.FBpp0077511	4.1582e-05	0	6239.T04F8.6	6239.R06C7.5b	1.68376e-05	0	4932.YDR026C	4932.YEL056W	0.955574	1	362663.ECP_2316	362663.ECP_2326	0.999757	1
10090.ENSMUSP00000020285	10090.ENSMUSP00000029476	0.999877	1	7227.FBpp0074180	7227.FBpp0089133	0.999922	1	6239.F23H12.1.1	6239.K11D2.3a.2	0.99917	1	4932.YNL324W	4932.YFR021W	4.18113e-05	0	362663.ECP_0177	362663.ECP_3401	0.99992	1
10090.ENSMUSP00000014913	10090.ENSMUSP00000022256	0.999917	1	7227.FBpp0075504	7227.FBpp0078400	0.999797	1	6239.F49H6.5	6239.Y40C7B.3	0.00379082	0	4932.YDR094W	4932.YEL020C	1.71536e-05	0	362663.ecp:ECP_3409	362663.ECP_4447	0.999919	1
10090.ENSMUSP00000024778	10090.ENSMUSP00000042204	0.99982	1	7227.FBpp0081324	7227.FBpp0084638	0.992713	1	6239.T21H3.5	6239.F32D8.12b.1	1.47852e-05	0	4932.YLR082C	4932.YOL022C	2.10774e-05	0	362663.ECP_2204	362663.ECP_0020	0.999299	0
10090.ENSMUSP00000031670	10090.ENSMUSP00000124570	0.99984	1	7227.FBpp0082167	7227.FBpp0081666	0.0312772	0	6239.C26H9A.3	6239.M03B6.3	2.73456e-05	0	4932.YJR008W	4932.YDR050C	2.88764e-05	0	362663.ecp:ECP_3772	362663.ECP_1698	0.00640225	0
10090.ENSMUSP00000054863	10090.ENSMUSP00000068148	0.999909	1	7227.FBpp0082571	7227.FBpp0086388	1.47779e-05	0	6239.C06A8.4	6239.D2045.6	0.999892	1	4932.YPR185W	4932.YBR102C	5.0015e-05	0	362663.ECP_0053	362663.ECP_2603	3.01861e-05	0
10090.ENSMUSP00000102047	10090.ENSMUSP00000130722	0.999859	1	7227.FBpp0073638	7227.FBpp0073252	1.69824e-05	0	6239.F40F9.7b.2	6239.F43G9.8	2.04881e-05	0	4932.YLR074C	4932.YIL102C-A	1.85304e-05	0	362663.ECP_4103	362663.ECP_4187	0.011076	0
10090.ENSMUSP00000122981	10090.ENSMUSP00000107519	0.00024471	1	7227.FBpp0292831	7227.FBpp0290949	1.81676e-05	0	6239.Y49E10.15	6239.Y62E10A.12.2	0.999883	1	4932.YDR034W-B	4932.YKL116C	5.01618e-05	0	362663.ECP_4350	362663.ECP_0924	0.997598	0
10090.ENSMUSP00000094808	10090.ENSMUSP00000102736	0.996034	1	7227.FBpp0289319	7227.FBpp0086805	2.01787e-05	0	6239.C08H9.7	6239.F49A5.3	2.42195e-05	0	4932.YIL148W	4932.YHR187W	0.999883	0	362663.ecp:ECP_3390	362663.ECP_3406	0.999911	1
10090.ENSMUSP00000132222	10090.ENSMUSP00000139568	0.999414	1	7227.FBpp0293405	7227.FBpp0086861	1.57125e-05	0	6239.H06I04.4b	6239.Y71A12B.1a	0.9999	1	4932.YOR381W-A	4932.YLR423C	2.11364e-05	0	362663.ECP_2401	362663.ECP_3624	0.000233817	0
10090.ENSMUSP00000018470	10090.ENSMUSP00000026479	0.999542	1	7227.FBpp0073762	7227.FBpp0079597	0.999922	1	6239.H14E04.5	6239.Y113G7B.18a.3	0.999888	1	4932.YBR109C	4932.YOR358W	0.000169374	1	362663.ECP_3516	362663.ecp:ECP_3517	0.0161461	1
10090.ENSMUSP00000110445	10090.ENSMUSP00000099325	0.999832	1	7227.FBpp0072503	7227.FBpp0073149	0.999893	1	6239.T01G9.6b.3	6239.Y92H12A.1	0.993886	1	4932.YDR082W	4932.YNL035C	0.127812	0	362663.ECP_2406	362663.ECP_0218	0.22719	0
10090.ENSMUSP00000129141	10090.ENSMUSP00000117551	0.999859	1	7227.FBpp0070646	7227.FBpp0071088	0.999903	1	6239.F08F8.8	6239.M03E7.5.2	0.999913	1	4932.YLR420W	4932.YJL190C	7.11517e-05	0	362663.ECP_3327	362663.ECP_0787	0.00218764	0
10090.ENSMUSP00000039844	10090.ENSMUSP00000051223	0.947472	1	7227.FBpp0071824	7227.FBpp0085295	0.999503	1	6239.F55A11.8b	6239.F54D1.3	1.45807e-05	0	4932.YML077W	4932.YBR126C	4.07684e-05	0	362663.ECP_3394	362663.ECP_4447	0.999922	1
10090.ENSMUSP00000032168	10090.ENSMUSP00000073880	0.99991	1	7227.FBpp0111853	7227.FBpp0083601	1.61988e-05	0	6239.F01G10.8b	6239.R10E11.5b.1	3.11841e-05	0	4932.YLR439W	4932.YML009C	0.999	1	362663.ECP_3669	362663.ecp:ECP_2327	0.0403806	0
10090.ENSMUSP00000133962	10090.ENSMUSP00000083561	0.999728	1	7227.FBpp0291905	7227.FBpp0099646	1.76296e-05	0	6239.B0403.2	6239.K08H2.1	0.999904	1	4932.YAL060W	4932.YLR298C	1.70599e-05	0	362663.ECP_3219	362663.ECP_1419	0.00358035	0
10090.ENSMUSP00000043462	10090.ENSMUSP00000140743	0.999909	1	7227.FBpp0083502	7227.FBpp0305007	0.999445	1	6239.Y49G5A.1	6239.Y77E11A.4	1.75876e-05	0	4932.YLR325C	4932.YNL178W	0.999918	1	362663.ecp:ECP_4145	362663.ECP_2775	0.00246289	0
10090.ENSMUSP00000108564	10090.ENSMUSP00000047123	3.69241e-05	1	7227.FBpp0088430	7227.FBpp0081208	1.82285e-05	0	6239.K09C4.2	6239.Y55F3AM.6b	0.000200226	0	4932.YHR093W	4932.YGR257C	1.34455e-05	0	362663.ECP_0445	362663.ECP_0999	0.0202614	0
10090.ENSMUSP00000108911	10090.ENSMUSP00000115402	0.999895	1	7227.FBpp0072085	7227.FBpp0076244	0.999893	1	6239.F37C12.4	6239.Y24D9A.4a	0.99992	1	4932.YPR005C	4932.YHL016C	1.37705e-05	0	362663.ECP_0670	362663.ECP_4508	0.0420503	1
10090.ENSMUSP00000002452	10090.ENSMUSP00000014438	0.0556268	1	7227.FBpp0082971	7227.FBpp0289400	0.046773	1	6239.C06B3.12	6239.F16B12.2	1.5935e-05	0	4932.YHR127W	4932.YGR040W	0.0449241	0	362663.ECP_2625	362663.ECP_1622	3.16527e-05	0
10090.ENSMUSP00000048603	10090.ENSMUSP00000105230	0.999886	1	7227.FBpp0289789	7227.FBpp0086406	6.68938e-05	0	6239.D1037.4	6239.Y62E10A.9.3	0.995961	1	4932.YGL103W	4932.YPL013C	0.999919	1	362663.ECP_2400	362663.ECP_3586	0.00463356	0
10090.ENSMUSP00000035930	10090.ENSMUSP00000037613	0.999527	1	7227.FBpp0074609	7227.FBpp0076849	0.999897	1	6239.C13C4.5	6239.T08G11.5.2	4.88751e-05	1	4932.YIL082W	4932.YAL053W	1.96392e-05	0	362663.ECP_0845	362663.ECP_0846	0.999874	1
10090.ENSMUSP00000077924	10090.ENSMUSP00000075074	1.46975e-05	0	7227.FBpp0289529	7227.FBpp0075223	0.00104334	0	6239.F13G3.5a.2	6239.F54D5.17	1.85138e-05	0	4932.YKL195W	4932.YLR124W	1.44412e-05	0	362663.ECP_2106	362663.ECP_1508	0.00487158	0
10090.ENSMUSP00000034731	10090.ENSMUSP00000114651	0.816305	1	7227.FBpp0083848	7227.FBpp0081715	7.7071e-05	0	6239.Y102E9.1a.3	6239.F56C9.8	2.70151e-05	0	4932.YBR054W	4932.YPL263C	2.22977e-05	1	362663.ECP_0913	362663.ECP_3211	0.998043	0
10090.ENSMUSP00000032124	10090.ENSMUSP00000119535	0.999922	1	7227.FBpp0071846	7227.FBpp0083293	0.999756	1	6239.K08A2.5c.1	6239.T26F2.3.2	0.00138453	0	4932.YCL049C	4932.YNL207W	3.46689e-05	0	362663.ECP_0881	362663.ECP_4515	0.0028315	0
10090.ENSMUSP00000115705	10090.ENSMUSP00000057238	0.999284	1	7227.FBpp0070859	7227.FBpp0075395	0.999917	1	6239.C26D10.2b	6239.Y116A8C.35	0.99983	1	4932.YGR219W	4932.YOR014W	2.34214e-05	0	362663.ECP_0420	362663.ECP_0421	0.997409	1
10090.ENSMUSP00000112549	10090.ENSMUSP00000002599	0.0607653	1	7227.FBpp0082521	7227.FBpp0088886	3.79039e-05	0	6239.C01A2.9	6239.C09H5.3	3.0561e-05	0	4932.YNL323W	4932.YPR005C	1.45247e-05	0	362663.ECP_4041	362663.ECP_0258	0.999912	0
10090.ENSMUSP00000120096	10090.ENSMUSP00000134182	0.999906	1	7227.FBpp0073626	7227.FBpp0084960	0.999916	1	6239.Y48G8AL.8a	6239.ZK652.4.1	0.999924	1	4932.YHR200W	4932.YLL030C	1.71757e-05	0	362663.ECP_0233	362663.ECP_4323	0.016522	0
10090.ENSMUSP00000110443	10090.ENSMUSP00000035092	0.99986	1	7227.FBpp0111882	7227.FBpp0072746	7.30728e-05	1	6239.D2092.2.2	6239.F38H4.9.1	0.999895	1	4932.YMR313C	4932.YDL203C	5.14974e-05	0	362663.ECP_2439	362663.ECP_4236	0.99989	1
10090.ENSMUSP00000130492	10090.ENSMUSP00000047012	0.999906	1	7227.FBpp0087254	7227.FBpp0271724	0.00012187	0	6239.C47E12.4c.2	6239.F17C11.8.1	2.15991e-05	0	4932.YIL018W	4932.YHR203C	0.999918	1	362663.ECP_4766	362663.ECP_4292	2.84641e-05	0
10090.ENSMUSP00000053489	10090.ENSMUSP00000103667	0.99636	1	7227.FBpp0076723	7227.FBpp0293061	0.999914	1	6239.F56F3.1	6239.T21G5.3	0.00149417	1	4932.YOR391C	4932.YJR006W	0.0077868	0	362663.ECP_3285	362663.ECP_0986	0.0870164	0
10090.ENSMUSP00000124950	10090.ENSMUSP00000085867	0.999911	1	7227.FBpp0301994	7227.FBpp0077423	0.00258699	0	6239.Y66D12A.1	6239.C10C6.3a	2.965e-05	0	4932.YKL096W	4932.YPL049C	1.67402e-05	1	362663.ECP_2034	362663.ECP_3600	0.998567	1
10090.ENSMUSP00000106967	10090.ENSMUSP00000112420	0.998483	1	7227.FBpp0074329	7227.FBpp0071489	0.000135836	0	6239.F45G2.6	6239.F18A1.3c	2.09705e-05	0	4932.YNL137C	4932.YBR270C	0.000958708	0	362663.ECP_2518	362663.ECP_0545	0.00350026	0
10090.ENSMUSP00000108849	10090.ENSMUSP00000101583	0.997456	1	7227.FBpp0082384	7227.FBpp0086776	0.997963	1	6239.T01C4.5	6239.Y69H2.3b	2.25601e-05	0	4932.YGR153W	4932.YOR043W	5.24826e-05	0	362663.ECP_2607	362663.ECP_3273	0.999926	1
10090.ENSMUSP00000027743	10090.ENSMUSP00000109227	0.999876	1	7227.FBpp0071297	7227.FBpp0298022	0.0854255	1	6239.C14B9.4b	6239.F35H8.7	0.999877	1	4932.YER122C	4932.YLR056W	3.93303e-05	1	362663.ECP_1681	362663.ECP_3553	0.998773	0
10090.ENSMUSP00000127130	10090.ENSMUSP00000138508	0.999758	1	7227.FBpp0110309	7227.FBpp0303793	0.999876	1	6239.Y38F1A.6.3	6239.Y47D3B.1	2.58549e-05	0	4932.YDR320C	4932.YFL039C	0.999561	1	362663.ecp:ECP_3403	362663.ECP_3734	0.999922	1
10090.ENSMUSP00000126239	10090.ENSMUSP00000025217	0.999871	1	7227.FBpp0076458	7227.FBpp0078354	0.999918	1	6239.F36D3.2	6239.C55F2.1b	0.0010269	0	4932.YGR106C	4932.YGL041C	0.00201724	0	362663.ECP_0949	362663.ECP_0161	0.00567171	0
10090.ENSMUSP00000054863	10090.ENSMUSP00000127507	0.999758	1	7227.FBpp0303690	7227.FBpp0087934	0.999705	0	6239.F54E12.5c	6239.Y34D9A.8b	1.63039e-05	0	4932.YOR138C	4932.YLR145W	9.04566e-05	0	362663.ECP_0316	362663.ECP_3467	4.19225e-05	0
10090.ENSMUSP00000026663	10090.ENSMUSP00000078459	0.999917	1	7227.FBpp0291394	7227.FBpp0306006	2.20438e-05	0	6239.C18A11.5b	6239.M01E11.1	1.48073e-05	0	4932.YCR097W	4932.YLR154W-E	2.51965e-05	0	362663.ECP_0416	362663.ECP_0492	0.0204119	0
10090.ENSMUSP00000072717	10090.ENSMUSP00000120976	0.999858	1	7227.FBpp0078158	7227.FBpp0297135	0.99956	1	6239.D1025.7	6239.K09F5.1	1.68959e-05	0	4932.YBR230C	4932.YEL028W	1.91977e-05	0	362663.ECP_0912	362663.ECP_4202	0.0115165	0
10090.ENSMUSP00000110467	10090.ENSMUSP00000073598	0.0520103	1	7227.FBpp0082979	7227.FBpp0085423	0.996787	1	6239.F09C6.13	6239.H02I12.7	1.4488e-05	0	4932.YBR011C	4932.YPL066W	2.87586e-05	1	362663.ECP_2789	362663.ECP_0514	0.00011943	0
10090.ENSMUSP00000041288	10090.ENSMUSP00000119356	0.999902	1	7227.FBpp0289569	7227.FBpp0071278	2.03379e-05	0	6239.E04A4.5	6239.F07C4.7	2.22124e-05	0	4932.YML015C	4932.YMR227C	0.999354	1	362663.ECP_2732	362663.ECP_2736	0.0395497	1
10090.ENSMUSP00000034469	10090.ENSMUSP00000122317	0.0224841	0	7227.FBpp0080094	7227.FBpp0085856	1.5982e-05	0	6239.C08B6.1b	6239.T09B4.4	1.7603e-05	0	4932.YDR111C	4932.YER052C	1.81902e-05	1	362663.ECP_4565	362663.ECP_2811	0.000539388	0
10090.ENSMUSP00000118799	10090.ENSMUSP00000120799	0.00161673	0	7227.FBpp0079882	7227.FBpp0088690	4.51637e-05	0	6239.C43E11.6a.2	6239.F07C4.7	2.54263e-05	0	4932.YKL061W	4932.YLR408C	0.000696456	1	362663.ecp:ECP_3419	362663.ECP_1643	0.00855159	0
10090.ENSMUSP00000023593	10090.ENSMUSP00000123770	0.000244244	0	7227.FBpp0289702	7227.FBpp0297145	4.27235e-05	0	6239.F58G6.1.2	6239.Y106G6H.2b.2	0.000413726	0	4932.YPL086C	4932.YKL202W	1.60123e-05	0	362663.ECP_0511	362663.ECP_2635	4.45056e-05	0
10090.ENSMUSP00000084958	10090.ENSMUSP00000114749	1.51566e-05	0	7227.FBpp0078415	7227.FBpp0081380	0.999881	1	6239.F40G9.17	6239.W03H1.2	0.00320578	1	4932.YIL068W-A	4932.YDR399W	2.62805e-05	0	362663.ECP_1069	362663.ECP_4198	0.936943	0
10090.ENSMUSP00000022226	10090.ENSMUSP00000117947	0.999881	1	7227.FBpp0079304	7227.FBpp0081380	0.999825	1	6239.C56A3.6c	6239.T14D7.1	3.43304e-05	0	4932.YBR109C	4932.YDL128W	0.000349166	0	362663.ecp:ECP_3402	362663.ECP_4447	0.999921	1
10090.ENSMUSP00000062037	10090.ENSMUSP00000069238	0.0435615	1	7227.FBpp0074730	7227.FBpp0076683	1.66142e-05	0	6239.M7.5	6239.F47H4.8	0.945391	0	4932.YDR485C	4932.YFR026C	1.6049e-05	0	362663.ECP_3393	362663.ECP_3395	0.99992	1
10090.ENSMUSP00000118940	10090.ENSMUSP00000079730	0.999472	1	7227.FBpp0099888	7227.FBpp0077464	1.5869e-05	0	6239.M01G5.3	6239.T26C12.6	1.63373e-05	0	4932.YDR083W	4932.YOR206W	0.999895	1	362663.ecp:ECP_3392	362663.ECP_4447	0.999921	1
10090.ENSMUSP00000140083	10090.ENSMUSP00000038813	0.999915	1	7227.FBpp0304960	7227.FBpp0292148	3.34957e-05	0	6239.C50D2.9	6239.Y17G9B.8	1.78654e-05	0	4932.YDR496C	4932.YFL002C	0.999291	1	362663.ecp:ECP_2652	362663.ECP_4080	0.0259962	0
10090.ENSMUSP00000070165	10090.ENSMUSP00000136668	1.51263e-05	0	7227.FBpp0110573	7227.FBpp0085334	0.000473441	0	6239.F40E10.6.1	6239.Y54G2A.19	1.55422e-05	0	4932.YIR005W	4932.YIR025W	0.0139809	0	362663.ECP_0161	362663.ecp:ECP_2034	0.976476	1
10090.ENSMUSP00000074022	10090.ENSMUSP00000120047	2.01918e-05	0	7227.FBpp0073230	7227.FBpp0076010	0.999603	1	6239.F56F11.3.2	6239.C36B1.7	0.000156852	0	4932.YGL076C	4932.YHL015W	0.999918	1	362663.ECP_0147	362663.ECP_1632	0.0147387	0
10090.ENSMUSP00000005798	10090.ENSMUSP00000034470	0.999906	1	7227.FBpp0082973	7227.FBpp0288831	0.999882	1	6239.M05B5.5a	6239.T24B8.6	0.997054	1	4932.YDR337W	4932.YPL183W-A	0.999918	1	362663.ECP_3788	362663.ecp:ECP_3765	0.00147199	0
10090.ENSMUSP00000106440	10090.ENSMUSP00000116368	1.63973e-05	0	7227.FBpp0070846	7227.FBpp0075725	1.57139e-05	0	6239.T01C3.1	6239.ZK287.5.1	0.999758	1	4932.YPR041W	4932.YOR072W-B	1.90362e-05	0	362663.ECP_0807	362663.ECP_0808	0.99935	1
10090.ENSMUSP00000120077	10090.ENSMUSP00000094174	0.00212612	0	7227.FBpp0085902	7227.FBpp0289817	0.999911	1	6239.F49A5.4b	6239.F33D4.6a	0.000109564	0	4932.YFL040W	4932.YKR071C	0.000173236	0	362663.ECP_3914	362663.ECP_0452	1.58756e-05	0
10090.ENSMUSP00000105696	10090.ENSMUSP00000091887	1.46457e-05	0	7227.FBpp0073198	7227.FBpp0076200	1.46877e-05	0	6239.F14F3.1c	6239.ZC247.3	0.380077	1	4932.YOL097C	4932.YJL114W	1.49851e-05	0	362663.ECP_3382	362663.ECP_4448	0.999921	1
10090.ENSMUSP00000112213	10090.ENSMUSP00000050092	1.67124e-05	0	7227.FBpp0084028	7227.FBpp0111358	1.29088e-05	0	6239.Y38C1BA.3.1	6239.B0212.1c	2.46115e-05	0	4932.YPR088C	4932.YGR146C	6.70056e-05	0	362663.ECP_3932	362663.ECP_3934	0.999904	1
10090.ENSMUSP00000095254	10090.ENSMUSP00000019679	2.18421e-05	0	7227.FBpp0083612	7227.FBpp0291081	0.000130981	1	6239.T06E6.2a.1	6239.W03D2.4	0.999817	1	4932.YDL081C	4932.YMR143W	0.999914	1	362663.ECP_0022	362663.ECP_0922	0.999921	1
10090.ENSMUSP00000090022	10090.ENSMUSP00000108911	2.47517e-05	0	7227.FBpp0297797	7227.FBpp0079301	1.63669e-05	0	6239.Y34D9A.6	6239.Y73B6BL.12	0.041415	1	4932.YLR378C	4932.YPL253C	2.12342e-05	1	362663.ECP_3155	362663.ecp:ECP_4145	0.999838	1
10090.ENSMUSP00000024707	10090.ENSMUSP00000126070	0.000215943	0	7227.FBpp0076872	7227.FBpp0084564	0.999918	1	6239.B0513.9a	6239.Y57G11C.13	0.00799436	1	4932.YER098W	4932.YFL037W	5.00681e-05	0	362663.ECP_3389	362663.ecp:ECP_3408	0.999924	1
10090.ENSMUSP00000037597	10090.ENSMUSP00000133244	0.9999	1	7227.FBpp0083801	7227.FBpp0084909	0.99926	1	6239.B0218.3	6239.Y54E10BL.6	0.99982	1	4932.YGL259W	4932.YJR032W	2.45884e-05	0	362663.ECP_4634	362663.ecp:ECP_3863	5.2109e-05	0
10090.ENSMUSP00000129029	10090.ENSMUSP00000067117	2.08183e-05	0	7227.FBpp0075331	7227.FBpp0110462	1.3776e-05	0	6239.R74.5a	6239.W02D3.11a	0.999789	1	4932.YIR029W	4932.YJL031C	0.999348	0	362663.ECP_0126	362663.ECP_2412	7.15574e-05	0
10090.ENSMUSP00000110245	10090.ENSMUSP00000107446	1.62913e-05	0	7227.FBpp0111701	7227.FBpp0083475	2.07568e-05	0	6239.MTCE.12	6239.ZC262.5	0.583214	1	4932.YKR017C	4932.YOL139C	0.0169792	1	362663.ECP_2377	362663.ECP_2095	0.99201	0
10090.ENSMUSP00000025601	10090.ENSMUSP00000128866	4.05342e-05	0	7227.FBpp0085047	7227.FBpp0079091	1.63596e-05	0	6239.F46E10.10b	6239.R06C7.5b	0.103736	1	4932.YER107C	4932.YLL036C	0.999826	1	362663.ECP_2746	362663.ECP_1406	0.995564	0
10090.ENSMUSP00000039175	10090.ENSMUSP00000102192	1.55702e-05	1	7227.FBpp0304834	7227.FBpp0070349	1.71144e-05	0	6239.F21F8.3.1	6239.Y40D12A.2	0.985939	1	4932.YMR158W	4932.YPR166C	0.999925	1	362663.ECP_2455	362663.ecp:ECP_2536	0.993356	0
10090.ENSMUSP00000000128	10090.ENSMUSP00000136512	2.48783e-05	0	7227.FBpp0088023	7227.FBpp0305784	1.53587e-05	0	6239.B0478.1a	6239.F35C8.3	0.999669	1	4932.YJL183W	4932.YLR268W	1.55131e-05	0	362663.ECP_0161	362663.ECP_0622	0.0132446	1
10090.ENSMUSP00000001109	10090.ENSMUSP00000120070	1.99266e-05	0	7227.FBpp0076543	7227.FBpp0291677	1.98913e-05	0	6239.F11A10.2	6239.F33A8.3	0.993729	1	4932.YGL111W	4932.YOR272W	0.999656	1	362663.ecp:ECP_3351	362663.ECP_1100	0.00575435	0
10090.ENSMUSP00000103181	10090.ENSMUSP00000114332	0.999918	1	7227.FBpp0074331	7227.FBpp0084555	9.88793e-05	0	6239.Y69A2AR.22	6239.T01G5.6	2.88482e-05	0	4932.YDR336W	4932.YNL265C	4.88954e-05	0	362663.ECP_2986	362663.ECP_0424	0.415584	0
10090.ENSMUSP00000078390	10090.ENSMUSP00000127258	5.29775e-05	0	7227.FBpp0083675	7227.FBpp0076023	6.15686e-05	0	6239.F14D2.8	6239.R11H6.1.1	1.76938e-05	0	4932.YLR271W	4932.YLR108C	0.00183208	0	362663.ecp:ECP_3390	362663.ecp:ECP_3400	0.999893	1
10090.ENSMUSP00000022721	10090.ENSMUSP00000138508	5.15301e-05	0	7227.FBpp0303826	7227.FBpp0083145	1.71957e-05	0	6239.C15H11.13	6239.T14D7.3	1.89421e-05	1	4932.YGR099W	4932.YPR086W	0.997553	1	362663.ECP_3160	362663.ECP_4681	0.993432	0
10090.ENSMUSP00000048041	10090.ENSMUSP00000031411	2.44596e-05	0	7227.FBpp0083570	7227.FBpp0100182	0.999298	1	6239.H12D21.6	6239.Y75B7B.2	2.33597e-05	0	4932.YGL031C	4932.YML126C	2.45682e-05	1	362663.ECP_4247	362663.ecp:ECP_2375	0.993534	0
10090.ENSMUSP00000048825	10090.ENSMUSP00000103679	4.47559e-05	0	7227.FBpp0070150	7227.FBpp0303728	0.999925	1	6239.C16C2.3a	6239.T04D1.3b	0.0129806	1	4932.YHR129C	4932.YNL079C	0.0106282	1	362663.ECP_3253	362663.ECP_3382	0.999921	1
10090.ENSMUSP00000033049	10090.ENSMUSP00000034881	0.999441	1	7227.FBpp0082774	7227.FBpp0076023	0.00103143	0	6239.F07G6.8	6239.R102.4d.1	1.61966e-05	0	4932.YPL241C	4932.YPL230W	2.11001e-05	0	362663.ECP_2320	362663.ECP_2325	0.000844528	1
10090.ENSMUSP00000074009	10090.ENSMUSP00000139458	1.52918e-05	0	7227.FBpp0081448	7227.FBpp0305700	0.999639	1	6239.Y51A2D.5	6239.C18D4.6c	1.96635e-05	0	4932.YCL036W	4932.YJR004C	2.05379e-05	0	362663.ecp:ECP_3408	362663.ECP_4447	0.999916	1
10090.ENSMUSP00000118301	10090.ENSMUSP00000068675	1.53321e-05	0	7227.FBpp0084966	7227.FBpp0099686	0.999921	1	6239.T09A5.8	6239.Y24D9A.2	0.990045	1	4932.YNL153C	4932.YIL106W	1.99431e-05	0	362663.ECP_2317	362663.ECP_2325	4.1139e-05	1
10090.ENSMUSP00000125053	10090.ENSMUSP00000138053	1.37412e-05	0	7227.FBpp0083110	7227.FBpp0304558	1.72292e-05	0	6239.Y70C5A.4	6239.C32H11.9	0.000525766	0	4932.YIL101C	4932.YNL066W	2.05209e-05	0	362663.ecp:ECP_4477	362663.ECP_3211	0.999436	0
10090.ENSMUSP00000115602	10090.ENSMUSP00000117346	1.90551e-05	0	7227.FBpp0076154	7227.FBpp0086252	0.999919	1	6239.C37C3.2a.6	6239.Y82E9BR.25	2.84241e-05	0	4932.YBL050W	4932.YLR396C	0.999556	1	362663.ECP_3545	362663.ECP_3546	0.999669	1
10090.ENSMUSP00000035076	10090.ENSMUSP00000091897	1.54647e-05	0	7227.FBpp0079966	7227.FBpp0086597	1.47917e-05	0	6239.C09H5.3	6239.K08F9.1a	9.05864e-05	0	4932.YBL029C-A	4932.YER185W	0.00022573	0	362663.ECP_3399	362663.ECP_3407	0.999919	1
10090.ENSMUSP00000085632	10090.ENSMUSP00000121273	1.47492e-05	0	7227.FBpp0296949	7227.FBpp0083371	0.99992	1	6239.F35C5.10	6239.Y37F4.6b	1.6353e-05	0	4932.YDL045W-A	4932.YPR016C	0.00322793	0	362663.ECP_0733	362663.ECP_0734	0.99986	1
10090.ENSMUSP00000115712	10090.ENSMUSP00000064250	1.79532e-05	0	7227.FBpp0075068	7227.FBpp0089041	0.999904	1	6239.B0495.9	6239.F47F6.1a	1.97819e-05	0	4932.YPR063C	4932.YOR337W	1.689e-05	0	362663.ECP_3223	362663.ECP_3225	0.999909	1
10090.ENSMUSP00000100618	10090.ENSMUSP00000129413	3.60462e-05	0	7227.FBpp0079540	7227.FBpp0297401	0.000379728	0	6239.F58F9.7.3	6239.T08B2.7c	0.999875	1	4932.YBR143C	4932.YDL191W	0.999911	1	362663.ECP_3815	362663.ECP_1826	0.000254329	0
10090.ENSMUSP00000063025	10090.ENSMUSP00000134829	1.86735e-05	0	7227.FBpp0288662	7227.FBpp0086567	6.66991e-05	0	6239.F53A3.3a.1	6239.Y71F9AL.13b.4	0.999923	1	4932.YJR149W	4932.YHR014W	1.86744e-05	0	362663.ECP_3314	362663.ECP_1771	0.000376546	0
10090.ENSMUSP00000063016	10090.ENSMUSP00000125449	1.44276e-05	0	7227.FBpp0290431	7227.FBpp0290739	4.30532e-05	0	6239.Y49E10.14a.1	6239.C08B6.12	1.53143e-05	0	4932.YEL026W	4932.YHR013C	3.22008e-05	1	362663.ECP_0096	362663.ECP_0097	0.999793	1
10090.ENSMUSP00000125934	10090.ENSMUSP00000029175	8.13212e-05	0	7227.FBpp0079899	7227.FBpp0081102	0.029958	1	6239.T15H9.7b	6239.W03A5.7	0.999902	1	4932.YKL070W	4932.YMR260C	2.90938e-05	0	362663.ECP_3273	362663.ECP_4198	0.999911	1
10090.ENSMUSP00000099750	10090.ENSMUSP00000113156	7.85383e-05	0	7227.FBpp0073651	7227.FBpp0099990	0.999909	1	6239.F55B12.8	6239.C26C6.2	0.00720372	0	4932.YDR057W	4932.YPL101W	0.00267298	0	362663.ECP_1164	362663.ECP_3436	3.64607e-05	0
10090.ENSMUSP00000105389	10090.ENSMUSP00000121776	1.42975e-05	0	7227.FBpp0071248	7227.FBpp0086881	0.00176559	0	6239.C08E8.9	6239.Y48E1C.1b	2.18111e-05	0	4932.YFR027W	4932.YAR075W	1.67814e-05	0	362663.ECP_1879	362663.ECP_1880	0.997869	1
10090.ENSMUSP00000115239	10090.ENSMUSP00000028995	1.47824e-05	0	7227.FBpp0297712	7227.FBpp0073976	2.13843e-05	0	6239.F28D1.7.1	6239.F53A3.3a.1	0.999921	1	4932.YJL140W	4932.YOL005C	0.999819	1	362663.ECP_0796	362663.ECP_0581	0.978305	0
10090.ENSMUSP00000075792	10090.ENSMUSP00000119174	9.34261e-05	0	7227.FBpp0071969	7227.FBpp0075318	0.999799	1	6239.Y71F9B.13a	6239.T28A11.19	3.24575e-05	0	4932.YDL061C	4932.YGR088W	4.36725e-05	0	362663.ECP_3709	362663.ECP_1358	0.00492887	0
10090.ENSMUSP00000106770	10090.ENSMUSP00000133865	1.56069e-05	0	7227.FBpp0078593	7227.FBpp0070117	0.999644	1	6239.T12B5.1	6239.F55A12.2c	2.8335e-05	0	4932.YMR250W	4932.YJL044C	3.43939e-05	0	362663.ecp:ECP_2477	362663.ecp:ECP_2906	0.999488	1
10090.ENSMUSP00000031327	10090.ENSMUSP00000053302	5.42057e-05	0	7227.FBpp0074971	7227.FBpp0298837	0.999869	1	6239.F43C1.2b	6239.K04F1.1	0.00394284	0	4932.YLR220W	4932.YDL008W	8.19902e-05	0	362663.ECP_0552	362663.ECP_4183	0.998565	0
10090.ENSMUSP00000026039	10090.ENSMUSP00000114628	8.69346e-05	0	7227.FBpp0071046	7227.FBpp0074239	0.0573529	0	6239.C18C4.10b.3	6239.ZK1240.2	0.995404	0	4932.YLL006W-A	4932.YGR045C	2.23992e-05	0	362663.ecp:ECP_2339	362663.ECP_3068	0.0615595	0
10090.ENSMUSP00000065485	10090.ENSMUSP00000024233	1.51449e-05	0	7227.FBpp0304946	7227.FBpp0083872	1.46699e-05	0	6239.ZK757.4g	6239.F47D12.9b.1	2.12407e-05	0	4932.YCR028C	4932.YER044C	2.11897e-05	0	362663.ECP_0466	362663.ecp:ECP_4384	0.993801	0
10090.ENSMUSP00000027579	10090.ENSMUSP00000120422	4.17332e-05	0	7227.FBpp0074609	7227.FBpp0078315	0.999892	1	6239.ZC434.2	6239.ZK652.4.1	0.999918	1	4932.YDR163W	4932.YNL230C	0.00124879	0	362663.ECP_1413	362663.ECP_2368	0.00702801	0
10090.ENSMUSP00000113038	10090.ENSMUSP00000032853	2.4765e-05	0	7227.FBpp0088360	7227.FBpp0302563	0.999926	1	6239.K08H2.1	6239.ZK945.2.2	0.999811	1	4932.YIL142C-A	4932.YBL003C	1.67793e-05	0	362663.ECP_2975	362663.ECP_1406	0.0500886	0
10090.ENSMUSP00000140587	10090.ENSMUSP00000095882	0.000238417	0	7227.FBpp0088809	7227.FBpp0077132	1.88713e-05	0	6239.C09F12.1.2	6239.F29F11.20	3.76113e-05	0	4932.YFL051C	4932.YJL203W	1.83095e-05	0	362663.ECP_3405	362663.ECP_4197	0.999915	1
10090.ENSMUSP00000033570	10090.ENSMUSP00000118520	5.18439e-05	0	7227.FBpp0305723	7227.FBpp0297284	4.28461e-05	0	6239.F23H12.4b	6239.F02H6.5e	2.15429e-05	0	4932.YCL065W	4932.YKL155C	2.12125e-05	0	362663.ECP_2786	362663.ECP_0709	0.719852	0
10090.ENSMUSP00000083731	10090.ENSMUSP00000108096	1.68487e-05	0	7227.FBpp0071017	7227.FBpp0302759	1.31755e-05	0	6239.T21G5.5d	6239.Y81G3A.2	1.50958e-05	0	4932.YCL041C	4932.YNL227C	1.37309e-05	0	362663.ECP_2854	362663.ECP_2291	0.00590108	0
10090.ENSMUSP00000114213	10090.ENSMUSP00000140041	1.40583e-05	0	7227.FBpp0078093	7227.FBpp0081216	0.999894	1	6239.Y71H2AM.16	6239.Y9C9A.15	1.44008e-05	0	4932.YDR076W	4932.YML032C	0.998488	1	362663.ECP_4453	362663.ECP_0856	0.601234	0
10090.ENSMUSP00000118268	10090.ENSMUSP00000029462	6.011e-05	0	7227.FBpp0303623	7227.FBpp0073239	0.987062	0	6239.Y47G6A.2.1	6239.F57C2.6b	2.92839e-05	0	4932.YDL233W	4932.YER088C	0.999427	0	362663.ECP_2607	362663.ECP_4758	0.999917	1
10090.ENSMUSP00000066669	10090.ENSMUSP00000114670	1.38137e-05	0	7227.FBpp0304344	7227.FBpp0073983	0.00351578	0	6239.W08E3.1	6239.Y106G6H.2b.2	0.999827	1	4932.YGL001C	4932.YCR034W	0.000131772	0	362663.ecp:ECP_1474	362663.ECP_1477	0.99921	1
10090.ENSMUSP00000105266	10090.ENSMUSP00000102460	3.43341e-05	0	7227.FBpp0301825	7227.FBpp0300458	1.94957e-05	0	6239.Y69A2AR.1h	6239.K05F1.2	0.000100176	0	4932.YBR154C	4932.YMR105W-A	3.19815e-05	0	362663.ECP_1877	362663.ecp:ECP_0187	0.999097	0
10090.ENSMUSP00000021077	10090.ENSMUSP00000138392	3.59202e-05	0	7227.FBpp0081261	7227.FBpp0072507	1.75473e-05	0	6239.F56F11.1	6239.F52B11.1g	1.45131e-05	0	4932.Q0120	4932.YLR020C	2.21874e-05	0	362663.ECP_2168	362663.ECP_2170	0.0368574	1
10090.ENSMUSP00000109769	10090.ENSMUSP00000115612	0.00011501	0	7227.FBpp0074554	7227.FBpp0084989	0.999919	1	6239.C06E2.7	6239.Y110A2AM.3	0.999864	1	4932.YJR025C	4932.YLR041W	2.36255e-05	0	362663.ecp:ECP_2707	362663.ECP_1368	0.8347	0
10090.ENSMUSP00000127591	10090.ENSMUSP00000050582	1.48795e-05	0	7227.FBpp0077149	7227.FBpp0073725	1.94436e-05	0	6239.F37F2.2.3	6239.Y71A12B.1a	0.999924	1	4932.YLR300W	4932.YGL145W	2.05821e-05	0	362663.ECP_4341	362663.ECP_4344	0.0213227	1
10090.ENSMUSP00000066500	10090.ENSMUSP00000129303	1.35064e-05	0	7227.FBpp0070681	7227.FBpp0291765	1.4791e-05	0	6239.C26F1.5	6239.Y39H10B.1	1.77866e-05	0	4932.YBR080C	4932.YOR117W	0.9999	1	362663.ECP_0511	362663.ECP_1572	0.0283261	0
10090.ENSMUSP00000091389	10090.ENSMUSP00000072637	1.34396e-05	0	7227.FBpp0073036	7227.FBpp0100029	1.78907e-05	0	6239.F22D6.1	6239.Y32F6B.2	2.02128e-05	0	4932.YDR172W	4932.YNL007C	0.0117011	1	362663.ECP_3457	362663.ECP_3140	0.000144972	0
10090.ENSMUSP00000028981	10090.ENSMUSP00000113975	0.9999	1	7227.FBpp0071012	7227.FBpp0292127	2.56951e-05	0	6239.Y57G11B.5	6239.W03A5.2	3.62498e-05	0	4932.YDR219C	4932.YHR117W	1.94139e-05	1	362663.ECP_0177	362663.ECP_1081	0.999921	1
10090.ENSMUSP00000000759	10090.ENSMUSP00000047700	0.999628	1	7227.FBpp0080277	7227.FBpp0088571	1.64922e-05	0	6239.C42C1.14.1	6239.ZK512.4	0.999922	1	4932.YHL019W-A	4932.YDR165W	1.5673e-05	0	362663.ECP_1243	362663.ECP_3605	0.998873	1
10090.ENSMUSP00000080419	10090.ENSMUSP00000099657	0.999893	1	7227.FBpp0077142	7227.FBpp0078416	0.999921	1	6239.F39H2.2a	6239.T11G6.8	0.999903	1	4932.YNL138W	4932.YNL294C	1.96795e-05	0	362663.ECP_3394	362663.ECP_3395	0.999923	1
10090.ENSMUSP00000107047	10090.ENSMUSP00000128512	1.4898e-05	0	7227.FBpp0110220	7227.FBpp0089045	0.999724	0	6239.T08A9.11b	6239.Y116F11B.11	0.000975239	0	4932.YBR076W	4932.YIL009W	1.8025e-05	0	362663.ECP_3484	362663.ECP_2930	0.999452	0
10090.ENSMUSP00000112817	10090.ENSMUSP00000125621	0.000153987	1	7227.FBpp0076915	7227.FBpp0075676	3.98646e-05	0	6239.Y46H3A.3	6239.Y106G6H.6d.1	0.000129052	0	4932.YFR052W	4932.YOR257W	0.88461	0	362663.ECP_3374	362663.ECP_3403	0.267838	1
10090.ENSMUSP00000137205	10090.ENSMUSP00000124987	1.55496e-05	0	7227.FBpp0075684	7227.FBpp0088811	0.999233	1	6239.K10D3.3	6239.Y111B2A.16	6.62042e-05	1	4932.YIL127C	4932.YPL219W	5.66544e-05	0	362663.ECP_3517	362663.ecp:ECP_3488	0.0342645	0
10090.ENSMUSP00000136061	10090.ENSMUSP00000060505	5.37229e-05	0	7227.FBpp0086172	7227.FBpp0075079	2.73538e-05	0	6239.T27E9.1a.1	6239.K08B4.6	7.00784e-05	0	4932.YLL009C	4932.YJL013C	1.69381e-05	0	362663.ECP_1421	362663.ECP_2915	0.999814	1
10090.ENSMUSP00000108911	10090.ENSMUSP00000113410	0.999911	1	7227.FBpp0301618	7227.FBpp0076772	5.51038e-05	0	6239.F52C6.12.2	6239.K10B2.1	0.999234	1	4932.YOL041C	4932.YOR063W	0.999912	1	362663.ECP_3273	362663.ECP_3313	0.999919	1
10090.ENSMUSP00000036997	10090.ENSMUSP00000125739	1.84166e-05	0	7227.FBpp0304156	7227.FBpp0300160	0.000214539	0	6239.F56H11.4b.3	6239.Y40G12A.1	2.03513e-05	0	4932.YGR081C	4932.YPL247C	3.20805e-05	0	362663.ecp:ECP_2494	362663.ECP_4332	0.0144363	0
10090.ENSMUSP00000120909	10090.ENSMUSP00000098460	1.44716e-05	0	7227.FBpp0300405	7227.FBpp0075392	2.13274e-05	0	6239.F31E9.4	6239.K07H8.2c.2	3.74657e-05	0	4932.YDR387C	4932.YNL143C	1.86528e-05	0	362663.ECP_2156	362663.ecp:ECP_0643	0.00275285	0
10090.ENSMUSP00000022062	10090.ENSMUSP00000065113	0.999877	1	7227.FBpp0292260	7227.FBpp0073231	1.78448e-05	1	6239.T08B2.15.1	6239.D2089.4b.1	1.57028e-05	0	4932.YLR295C	4932.YDR092W	2.38883e-05	0	362663.ECP_2102	362663.ECP_3576	0.972152	0
10090.ENSMUSP00000020085	10090.ENSMUSP00000111048	0.999682	1	7227.FBpp0087500	7227.FBpp0305954	0.000304181	0	6239.T07H3.7	6239.T26C12.2	1.8578e-05	0	4932.YAR035W	4932.YHR005C-A	0.00017053	0	362663.ECP_3399	362663.ECP_4448	0.999916	1
10090.ENSMUSP00000077380	10090.ENSMUSP00000055001	2.57161e-05	0	7227.FBpp0079879	7227.FBpp0297290	1.49916e-05	0	6239.C15H11.7	6239.K08D12.1	0.999904	1	4932.YBR044C	4932.YOR164C	0.000537817	0	362663.ECP_2580	362663.ECP_3944	0.00922362	0
10090.ENSMUSP00000024932	10090.ENSMUSP00000103679	1.77933e-05	0	7227.FBpp0082515	7227.FBpp0083611	0.998387	0	6239.F22E12.4b.1	6239.F42G4.3e.1	0.495027	1	4932.YBR058C	4932.YOL006C	0.00235483	1	362663.ECP_1849	362663.ecp:ECP_0941	0.0145081	0
10090.ENSMUSP00000022791	10090.ENSMUSP00000043092	1.88841e-05	0	7227.FBpp0081380	7227.FBpp0086531	0.99325	1	6239.F21H12.1	6239.Y17G7B.2a	0.997337	1	4932.YOL043C	4932.YMR325W	1.582e-05	0	362663.ECP_0442	362663.ECP_0985	0.00413281	1
10090.ENSMUSP00000117943	10090.ENSMUSP00000020316	0.000301994	0	7227.FBpp0086717	7227.FBpp0074341	6.77522e-05	0	6239.ZC376.8	6239.T12B5.4	0.00129481	0	4932.YNL057W	4932.YJL006C	0.000237187	0	362663.ECP_3972	362663.ECP_4780	0.0084048	0
10090.ENSMUSP00000054150	10090.ENSMUSP00000116794	2.80655e-05	0	7227.FBpp0078990	7227.FBpp0078608	2.94754e-05	0	6239.T22F3.11a	6239.F08A8.1c.1	1.67046e-05	0	4932.YPR047W	4932.YDL110C	1.66416e-05	0	362663.ECP_3401	362663.ecp:ECP_3409	0.999925	1
10090.ENSMUSP00000102480	10090.ENSMUSP00000102801	1.8527e-05	0	7227.FBpp0086388	7227.FBpp0086667	1.53751e-05	0	6239.F31E8.4	6239.B0511.8.2	3.1446e-05	0	4932.YDR087C	4932.YIR022W	0.0067772	0	362663.ECP_3037	362663.ECP_1571	0.969657	0
10090.ENSMUSP00000107165	10090.ENSMUSP00000059167	1.36773e-05	0	7227.FBpp0288459	7227.FBpp0088138	1.97084e-05	0	6239.F44G3.6.1	6239.H38K22.2b	0.99984	1	4932.YML025C	4932.YML023C	1.881e-05	0	362663.ECP_1459	362663.ECP_0165	1.87479e-05	0
10090.ENSMUSP00000030575	10090.ENSMUSP00000118747	1.34e-05	0	7227.FBpp0073082	7227.FBpp0291573	8.05571e-05	0	6239.F53H8.4	6239.C06E4.7	3.03992e-05	0	4932.YML030W	4932.YHR052W	1.56514e-05	0	362663.ECP_4023	362663.ECP_4155	0.996243	1
10090.ENSMUSP00000118439	10090.ENSMUSP00000104009	0.000400297	0	7227.FBpp0075349	7227.FBpp0073560	3.13848e-05	0	6239.Y50D4B.5	6239.F36G3.2	1.76093e-05	0	4932.YDL081C	4932.YCL032W	2.04895e-05	0	362663.ECP_0594	362663.ECP_2662	0.00346136	0
10090.ENSMUSP00000120158	10090.ENSMUSP00000042374	0.0309833	0	7227.FBpp0073791	7227.FBpp0292380	1.79432e-05	0	6239.F23B12.1	6239.ZK520.5	0.995607	1	4932.YKL192C	4932.YLR303W	0.999134	0	362663.ECP_0087	362663.ECP_0092	0.999413	1
10090.ENSMUSP00000109049	10090.ENSMUSP00000111229	0.000455875	0	7227.FBpp0303519	7227.FBpp0077486	2.24586e-05	0	6239.Y51B9A.6b	6239.C12D5.5	1.85701e-05	0	4932.YCL050C	4932.YIL085C	2.01404e-05	0	362663.ECP_0177	362663.ECP_3747	0.000216816	1
10090.ENSMUSP00000139887	10090.ENSMUSP00000028279	1.4419e-05	0	7227.FBpp0305304	7227.FBpp0292260	0.00032553	0	6239.C36C5.8	6239.ZK945.1	3.37646e-05	0	4932.YMR097C	4932.YPL279C	1.87995e-05	0	362663.ECP_2607	362663.ecp:ECP_3400	0.99992	1
10090.ENSMUSP00000140417	10090.ENSMUSP00000111875	0.0014585	0	7227.FBpp0083240	7227.FBpp0077480	1.52358e-05	0	6239.R119.6	6239.C10F3.1	1.73857e-05	0	4932.YGR132C	4932.YGR124W	0.000306352	0	362663.ECP_3391	362663.ECP_3406	0.99992	1
10090.ENSMUSP00000112961	10090.ENSMUSP00000125174	2.89261e-05	0	7227.FBpp0078259	7227.FBpp0084304	2.16596e-05	0	6239.F40H3.4a	6239.F53F8.1	0.0252287	1	4932.YDR494W	4932.YIL055C	2.7451e-05	0	362663.ECP_2436	362663.ECP_3165	0.00537173	0
10090.ENSMUSP00000126270	10090.ENSMUSP00000081560	2.07943e-05	0	7227.FBpp0073758	7227.FBpp0086741	0.000107868	0	6239.K06C4.13	6239.H02I12.7	0.999898	1	4932.YPL237W	4932.YPR041W	0.999904	1	362663.ECP_3399	362663.ECP_3401	0.999917	1
10090.ENSMUSP00000098579	10090.ENSMUSP00000037076	5.75621e-05	0	7227.FBpp0305592	7227.FBpp0296949	2.24981e-05	0	6239.F11D11.1	6239.F37A4.5.2	2.03116e-05	0	4932.YDR297W	4932.YLR429W	1.62613e-05	0	362663.ECP_3822	362663.ECP_1226	0.0116426	0
10090.ENSMUSP00000137686	10090.ENSMUSP00000023070	1.73906e-05	0	7227.FBpp0076400	7227.FBpp0288838	0.000187128	0	6239.F26D10.3.1	6239.T28D9.2d	0.998316	1	4932.YCR065W	4932.YKL001C	2.19441e-05	0	362663.ECP_0766	362663.ECP_2915	0.999856	1
10090.ENSMUSP00000126439	10090.ENSMUSP00000027249	2.02712e-05	0	7227.FBpp0070594	7227.FBpp0080080	0.000478128	0	6239.F13A2.5	6239.F35B12.2	1.43916e-05	0	4932.YJR094W-A	4932.YKR094C	0.999915	1	362663.ECP_3089	362663.ECP_4545	0.997758	0
10090.ENSMUSP00000110731	10090.ENSMUSP00000131269	0.999922	1	7227.FBpp0083674	7227.FBpp0071055	1.73218e-05	0	6239.F21D9.3	6239.Y51A2D.11.1	2.07779e-05	0	4932.YBL002W	4932.YML069W	0.99987	1	362663.ECP_3682	362663.ecp:ECP_0038	0.000184891	0
10090.ENSMUSP00000021854	10090.ENSMUSP00000129729	0.473596	0	7227.FBpp0292458	7227.FBpp0085534	2.326e-05	0	6239.ZK180.7	6239.F29A7.6	1.88828e-05	0	4932.YPL043W	4932.YPR188C	6.50052e-05	0	362663.ECP_2610	362663.ecp:ECP_3392	0.999912	1
10090.ENSMUSP00000064804	10090.ENSMUSP00000136743	1.37267e-05	0	7227.FBpp0078579	7227.FBpp0293683	2.09507e-05	0	6239.C37H5.6b	6239.C11H1.8	1.90918e-05	0	4932.YML133W-A	4932.YNL220W	1.42185e-05	0	362663.ECP_2811	362663.ECP_1346	0.00021151	0
10090.ENSMUSP00000136522	10090.ENSMUSP00000101545	1.37854e-05	0	7227.FBpp0290112	7227.FBpp0079267	1.8372e-05	0	6239.F26D2.7	6239.Y38C1AB.7	1.57653e-05	0	4932.YJL190C	4932.YML026C	0.999922	1	362663.ECP_2084	362663.ECP_3912	0.124255	0
10090.ENSMUSP00000134615	10090.ENSMUSP00000132472	0.999918	1	7227.FBpp0082113	7227.FBpp0297252	1.90802e-05	0	6239.Y37D8A.9b	6239.ZK616.4.2	0.999859	1	4932.YIL127C	4932.YKL160W	0.000203604	0	362663.ECP_0993	362663.ecp:ECP_3094	0.0840104	0
10090.ENSMUSP00000113549	10090.ENSMUSP00000099702	0.999912	1	7227.FBpp0072085	7227.FBpp0074086	0.999922	1	6239.F36A2.6.2	6239.Y41D4B.5	0.999922	1	4932.YPR020W	4932.YEL005C	1.41294e-05	0	362663.ECP_0070	362663.ECP_0275	2.56843e-05	0
10090.ENSMUSP00000139945	10090.ENSMUSP00000137552	1.35135e-05	0	7227.FBpp0100047	7227.FBpp0087660	0.993111	1	6239.C37C3.3	6239.F17C11.8.1	0.999875	1	4932.YLR058C	4932.YOL054W	4.06999e-05	1	362663.ECP_0682	362663.ecp:ECP_3396	0.000135864	0
10090.ENSMUSP00000012281	10090.ENSMUSP00000022311	1.60469e-05	0	7227.FBpp0289133	7227.FBpp0078512	1.85793e-05	0	6239.W06E11.4	6239.C06A5.7a	1.96373e-05	0	4932.YDR478W	4932.YOR345C	2.10368e-05	0	362663.ECP_2555	362663.ECP_1318	0.000590051	0
10090.ENSMUSP00000100599	10090.ENSMUSP00000125720	0.999908	1	7227.FBpp0290094	7227.FBpp0082721	2.00067e-05	0	6239.F55B12.6	6239.F40F9.7b.2	3.82567e-05	0	4932.YAR007C	4932.YMR224C	0.999905	1	362663.ecp:ECP_3390	362663.ecp:ECP_3392	0.999919	1
10090.ENSMUSP00000117501	10090.ENSMUSP00000128542	2.08962e-05	0	7227.FBpp0085571	7227.FBpp0088368	1.46676e-05	0	6239.F54H12.8	6239.C55A6.3	1.45777e-05	0	4932.YNL039W	4932.Q0115	1.62724e-05	0	362663.ECP_3287	362663.ECP_3288	0.996819	1
10090.ENSMUSP00000111442	10090.ENSMUSP00000108319	4.42717e-05	0	7227.FBpp0077142	7227.FBpp0087119	0.999914	1	6239.T15H9.6	6239.K02G10.5	1.68953e-05	0	4932.YMR031W-A	4932.YDR374W-A	1.89348e-05	0	362663.ECP_1654	362663.ECP_1905	0.99414	0
10090.ENSMUSP00000032696	10090.ENSMUSP00000070493	1.26863e-05	0	7227.FBpp0077381	7227.FBpp0081488	0.999873	1	6239.Y6D11A.1	6239.F42C5.4	0.000295376	0	4932.YBL002W	4932.YJR010C-A	2.0912e-05	1	362663.ECP_1551	362663.ECP_3129	3.32286e-05	0
10090.ENSMUSP00000140441	10090.ENSMUSP00000104177	2.12927e-05	0	7227.FBpp0081879	7227.FBpp0086252	0.99991	1	6239.H14E04.5	6239.T09A5.6.1	0.844286	1	4932.YLR396C	4932.YNL093W	0.00376561	1	362663.ECP_3385	362663.ECP_3407	0.999919	1
10090.ENSMUSP00000038591	10090.ENSMUSP00000066210	0.999861	1	7227.FBpp0081451	7227.FBpp0086082	0.0110273	1	6239.C08B11.2	6239.F43G6.11	0.998807	1	4932.YDL074C	4932.YFL039C	0.999591	1	362663.ECP_4327	362663.ECP_4558	1.94547e-05	0
10090.ENSMUSP00000139353	10090.ENSMUSP00000029941	0.993712	0	7227.FBpp0076625	7227.FBpp0085348	1.74298e-05	0	6239.T13H5.4	6239.Y65B4A.6	0.99985	1	4932.YMR052C-A	4932.YDL168W	1.52605e-05	0	362663.ECP_1171	362663.ecp:ECP_0075	0.029431	0
10090.ENSMUSP00000022618	10090.ENSMUSP00000138711	1.5569e-05	0	7227.FBpp0305717	7227.FBpp0291635	2.99185e-05	0	6239.C16C8.12	6239.ZK1098.11	2.14838e-05	0	4932.YFR041C	4932.YJL034W	0.999341	1	362663.ECP_0746	362663.ecp:ECP_0088	0.00956961	0
10090.ENSMUSP00000099757	10090.ENSMUSP00000061616	0.999919	1	7227.FBpp0075612	7227.FBpp0082973	0.999419	1	6239.W03H1.2	6239.Y46E12BL.3	0.999848	1	4932.YBR143C	4932.YDR155C	0.999469	1	362663.ECP_2754	362663.ECP_2756	0.994609	0
10090.ENSMUSP00000104971	10090.ENSMUSP00000093959	0.999435	1	7227.FBpp0290215	7227.FBpp0303779	1.45068e-05	0	6239.C13B9.3	6239.T08D2.1	0.995919	1	4932.YJL189W	4932.YOR234C	0.999921	1	362663.ECP_4196	362663.ECP_4758	0.999913	1
10090.ENSMUSP00000106132	10090.ENSMUSP00000104688	0.00038649	0	7227.FBpp0297736	7227.FBpp0082885	3.13775e-05	0	6239.B0303.9	6239.F21H7.10.1	2.22444e-05	0	4932.YBR160W	4932.YDL155W	0.999887	1	362663.ECP_1931	362663.ECP_2791	0.000139442	0
10090.ENSMUSP00000043552	10090.ENSMUSP00000125591	1.63773e-05	0	7227.FBpp0099686	7227.FBpp0289148	0.999921	1	6239.C26D10.2b	6239.W01B11.3.1	0.999165	1	4932.YDR041W	4932.YER050C	0.99992	1	362663.ECP_0491	362663.ECP_3463	0.997697	0
10090.ENSMUSP00000047004	10090.ENSMUSP00000079254	4.89548e-05	0	7227.FBpp0084103	7227.FBpp0305611	0.997473	1	6239.F59C6.7b	6239.T28F3.6	0.256722	1	4932.YGL019W	4932.YIL118W	0.000259914	1	362663.ECP_3047	362663.ECP_4584	0.0236746	0
10090.ENSMUSP00000000925	10090.ENSMUSP00000133629	0.998899	1	7227.FBpp0070434	7227.FBpp0078349	0.999917	1	6239.Y44A6B.4	6239.F16D3.6	3.30577e-05	0	4932.YDR448W	4932.YER169W	0.00393487	1	362663.ECP_1680	362663.ECP_2113	0.0125325	0
10090.ENSMUSP00000136280	10090.ENSMUSP00000102067	3.06782e-05	0	7227.FBpp0077909	7227.FBpp0080659	0.999135	1	6239.F37E3.3	6239.B0393.6	3.32591e-05	0	4932.YLR003C	4932.YOR078W	0.029745	1	362663.ECP_0315	362663.ECP_1246	0.99758	0
10090.ENSMUSP00000026217	10090.ENSMUSP00000120916	0.999901	1	7227.FBpp0303191	7227.FBpp0271783	0.000746483	1	6239.Y43B11AL.1	6239.C34E10.5.1	0.00105848	0	4932.YGL030W	4932.YLR185W	0.999918	1	362663.ecp:ECP_3695	362663.ECP_4411	0.998898	0
10090.ENSMUSP00000116663	10090.ENSMUSP00000131631	3.08588e-05	0	7227.FBpp0082767	7227.FBpp0099886	2.14475e-05	0	6239.Y43H11AL.1b.2	6239.T12A2.3	0.00644166	0	4932.YGL068W	4932.YOR187W	0.999915	1	362663.ECP_3385	362663.ECP_3393	0.999922	1
10090.ENSMUSP00000140750	10090.ENSMUSP00000124315	1.44722e-05	0	7227.FBpp0081304	7227.FBpp0111781	0.0023755	0	6239.C47E12.13	6239.T14B1.1.2	0.00204356	0	4932.YAL005C	4932.YBR101C	0.999847	1	362663.ECP_2348	362663.ECP_1479	0.0106957	0
10090.ENSMUSP00000137730	10090.ENSMUSP00000061575	2.42685e-05	0	7227.FBpp0290470	7227.FBpp0099740	0.000102471	0	6239.Y56A3A.15	6239.F25G6.1	0.692071	0	4932.YDR386W	4932.YML095C	0.999849	1	362663.ECP_3344	362663.ECP_4694	0.999819	0
10090.ENSMUSP00000024851	10090.ENSMUSP00000136532	1.33375e-05	0	7227.FBpp0072659	7227.FBpp0073719	0.999857	1	6239.Y71G12B.15.2	6239.Y57G11C.21	0.00183594	0	4932.YER019C-A	4932.YOR254C	0.997452	1	362663.ECP_3370	362663.ECP_4130	0.000251705	0
10090.ENSMUSP00000114810	10090.ENSMUSP00000067783	2.09983e-05	0	7227.FBpp0075761	7227.FBpp0087118	0.999909	1	6239.F56E10.1	6239.M02D8.2	0.00191351	0	4932.YBR154C	4932.YMR277W	0.996606	1	362663.ECP_4197	362663.ecp:ECP_0073	0.000541978	0
10090.ENSMUSP00000131853	10090.ENSMUSP00000127301	1.37504e-05	0	7227.FBpp0070562	7227.FBpp0305675	0.999852	1	6239.F40D4.9a	6239.C17E4.10a.2	1.80051e-05	0	4932.YER117W	4932.YJL177W	0.999918	1	362663.ECP_3032	362663.ECP_3108	0.999133	0
10090.ENSMUSP00000020284	10090.ENSMUSP00000110718	1.46728e-05	0	7227.FBpp0290779	7227.FBpp0082223	2.74759e-05	0	6239.K08D9.9	6239.C53B7.1	6.02419e-05	0	4932.YBL026W	4932.YNL282W	0.999418	1	362663.ECP_0565	362663.ECP_2736	0.979127	0
10090.ENSMUSP00000096693	10090.ENSMUSP00000124570	1.97547e-05	0	7227.FBpp0077928	7227.FBpp0305176	1.43555e-05	0	6239.F34D6.8	6239.F19C6.5	4.37703e-05	0	4932.YDR448W	4932.YKR057W	0.985059	1	362663.ECP_3930	362663.ECP_3936	0.999874	1
10090.ENSMUSP00000121470	10090.ENSMUSP00000114255	1.36598e-05	0	7227.FBpp0099609	7227.FBpp0081203	1.35514e-05	0	6239.W09D10.5	6239.F38C2.4a	2.28869e-05	0	4932.YGL064C	4932.YLR116W	0.00756638	1	362663.ECP_4423	362663.ECP_0734	0.00838983	0
10090.ENSMUSP00000088935	10090.ENSMUSP00000111229	0.999871	1	7227.FBpp0290424	7227.FBpp0076445	0.999917	1	6239.F23C8.4	6239.F56G4.5	0.999856	1	4932.YER056C-A	4932.YGL147C	0.999921	1	362663.ECP_2580	362663.ECP_3081	0.998136	0
10090.ENSMUSP00000105367	10090.ENSMUSP00000073544	1.8545e-05	0	7227.FBpp0075138	7227.FBpp0082513	2.11254e-05	1	6239.C52B9.2b	6239.W06B3.2b	0.998542	1	4932.YDL083C	4932.YPL183W-A	0.999921	1	362663.ECP_0112	362663.ECP_1883	0.996929	0
10090.ENSMUSP00000110213	10090.ENSMUSP00000069403	0.000342704	0	7227.FBpp0077875	7227.FBpp0082957	0.954784	1	6239.F46E10.1b.1	6239.ZC395.10.2	2.84626e-05	0	4932.YGL052W	4932.YHR196W	1.79001e-05	0	362663.ECP_4624	362663.ECP_2616	0.002462	0
10090.ENSMUSP00000121780	10090.ENSMUSP00000112607	1.53347e-05	0	7227.FBpp0072233	7227.FBpp0078847	0.999363	1	6239.Y37E11AL.2a	6239.C46C11.4	5.51853e-05	0	4932.YOL111C	4932.YPR093C	0.0322708	1	362663.ECP_4457	362663.ecp:ECP_3524	0.00430028	0
10090.ENSMUSP00000102732	10090.ENSMUSP00000066696	0.000141069	0	7227.FBpp0082496	7227.FBpp0074135	1.62238e-05	0	6239.C08B11.5	6239.C06E8.3c	1.88145e-05	0	4932.YHR083W	4932.YOL009C	2.07679e-05	1	362663.ECP_3931	362663.ECP_1033	2.52362e-05	0
10090.ENSMUSP00000104412	10090.ENSMUSP00000110091	1.78663e-05	0	7227.FBpp0071771	7227.FBpp0081860	0.999726	1	6239.Y71H2AM.14b.1	6239.C16B8.2	2.22719e-05	0	4932.YCR035C	4932.YLR417W	2.22453e-05	0	362663.ECP_1558	362663.ECP_1318	0.00902661	0
10090.ENSMUSP00000132162	10090.ENSMUSP00000112528	1.95421e-05	0	7227.FBpp0078205	7227.FBpp0087332	0.999898	1	6239.Y9C9A.10	6239.ZK742.5.2	2.24632e-05	0	4932.YAR066W	4932.YMR149W	0.0151888	0	362663.ecp:ECP_0328	362663.ECP_3955	0.989619	0
10090.ENSMUSP00000096538	10090.ENSMUSP00000127680	2.84942e-05	0	7227.FBpp0078679	7227.FBpp0077516	7.10021e-05	0	6239.C26B2.2	6239.F14F8.10	1.54402e-05	0	4932.YNL016W	4932.YNL096C	0.999823	1	362663.ECP_2335	362663.ECP_2470	0.0134934	1
10090.ENSMUSP00000055486	10090.ENSMUSP00000006424	1.31648e-05	0	7227.FBpp0070175	7227.FBpp0086881	0.999888	1	6239.K02B2.5	6239.Y24D9A.4a	0.999911	1	4932.YAL047C	4932.YLR212C	0.00266381	1	362663.ECP_0162	362663.ECP_0801	0.00111706	0
10090.ENSMUSP00000104049	10090.ENSMUSP00000117999	0.143798	0	7227.FBpp0085607	7227.FBpp0290648	1.78458e-05	0	6239.T22C1.11	6239.T10D4.6a	0.00207134	0	4932.YEL070W	4932.YDR275W	1.58321e-05	0	362663.ECP_4268	362663.ECP_4488	0.128596	0
10090.ENSMUSP00000110374	10090.ENSMUSP00000043040	1.57096e-05	0	7227.FBpp0070942	7227.FBpp0079168	0.999921	1	6239.Y71A12B.1b	6239.D2030.9d.2	0.00599868	0	4932.YIR036W-A	4932.YAL063C-A	2.04603e-05	0	362663.ecp:ECP_3352	362663.ECP_0559	0.000874406	0
10090.ENSMUSP00000120176	10090.ENSMUSP00000098585	1.74737e-05	0	7227.FBpp0072145	7227.FBpp0075620	0.999908	1	6239.Y62H9A.6	6239.F19B10.6	2.18809e-05	0	4932.YNL104C	4932.YOR142W	0.0069722	1	362663.ECP_2461	362663.ECP_2463	0.996538	1
10090.ENSMUSP00000102948	10090.ENSMUSP00000123011	2.89149e-05	0	7227.FBpp0302902	7227.FBpp0087482	1.92429e-05	0	6239.D1081.2	6239.F42G8.4.1	0.976571	1	4932.YFR010W	4932.YMR314W	0.999891	1	362663.ECP_4548	362663.ECP_4464	0.00151758	0
10090.ENSMUSP00000028278	10090.ENSMUSP00000126844	0.99991	1	7227.FBpp0089263	7227.FBpp0290450	0.999905	1	6239.Y37A1B.15	6239.K12H6.6a	7.82311e-05	0	4932.YDR295C	4932.YPR023C	0.000213742	1	362663.ecp:ECP_0564	362663.ECP_3576	0.985522	0
10090.ENSMUSP00000126025	10090.ENSMUSP00000075170	0.999632	1	7227.FBpp0081544	7227.FBpp0073621	0.997053	1	6239.F59H6.7	6239.T06E6.2a.2	0.367284	1	4932.YLR162W	4932.YDL023C	2.54143e-05	0	362663.ECP_4163	362663.ECP_1854	0.00379055	0
10090.ENSMUSP00000026927	10090.ENSMUSP00000033809	0.986541	1	7227.FBpp0083618	7227.FBpp0084948	0.0487872	1	6239.C24D10.8	6239.Y71G12B.20a	1.81015e-05	0	4932.YDR163W	4932.YLR275W	0.997539	1	362663.ECP_2283	362663.ECP_2400	2.30182e-05	0
10090.ENSMUSP00000117092	10090.ENSMUSP00000082793	0.00011969	0	7227.FBpp0072463	7227.FBpp0075395	0.999908	1	6239.R11F4.1.1	6239.C24H12.18	1.75393e-05	0	4932.YCL058C	4932.YNL259C	1.60313e-05	0	362663.ECP_2474	362663.ECP_4279	0.000215237	0
10090.ENSMUSP00000024981	10090.ENSMUSP00000097938	1.62254e-05	0	7227.FBpp0075690	7227.FBpp0086251	0.998759	1	6239.F45E1.1	6239.F47B3.2	0.00888781	0	4932.YDR315C	4932.YPL101W	0.00444252	0	362663.ECP_0475	362663.ECP_1896	0.000610594	0
10090.ENSMUSP00000116834	10090.ENSMUSP00000130805	0.999842	1	7227.FBpp0082657	7227.FBpp0088641	0.998556	1	6239.Y73B6BL.1	6239.ZK757.4g	3.01997e-05	0	4932.YLR169W	4932.YBR149W	1.59939e-05	0	362663.ECP_0146	362663.ECP_2229	0.0231579	0
10090.ENSMUSP00000021338	10090.ENSMUSP00000117346	0.999726	1	7227.FBpp0077309	7227.FBpp0084617	0.999917	1	6239.Y48A6B.7	6239.Y43F8B.4a	2.10603e-05	0	4932.YOR148C	4932.YLR241W	1.72437e-05	0	362663.ECP_2902	362663.ECP_4090	0.000159015	0
10090.ENSMUSP00000107924	10090.ENSMUSP00000115680	0.04457	0	7227.FBpp0089137	7227.FBpp0088403	1.5421e-05	0	6239.C23G10.3.1	6239.T01C3.6.2	0.99992	1	4932.YHR128W	4932.YPL235W	0.0124791	1	362663.ECP_1275	362663.ECP_1471	7.47202e-05	1
10090.ENSMUSP00000074248	10090.ENSMUSP00000133427	1.33676e-05	0	7227.FBpp0075078	7227.FBpp0289940	1.62066e-05	0	6239.R11D1.10a.2	6239.F58E1.12	4.58655e-05	0	4932.YCL032W	4932.YNL098C	0.0613655	1	362663.ECP_1773	362663.ecp:ECP_0425	0.997182	0
10090.ENSMUSP00000137961	10090.ENSMUSP00000129278	4.12397e-05	0	7227.FBpp0071808	7227.FBpp0072687	0.99992	1	6239.F17E9.9	6239.C41D11.10	1.76079e-05	0	4932.YBR242W	4932.YOR060C	1.58252e-05	0	362663.ecp:ECP_1244	362663.ECP_2943	0.519944	0
10090.ENSMUSP00000121738	10090.ENSMUSP00000044420	1.40042e-05	0	7227.FBpp0076029	7227.FBpp0082106	0.0326763	0	6239.F15A8.5b	6239.M04C7.1.2	0.999258	1	4932.YDR226W	4932.YAL067C	1.64733e-05	0	362663.ECP_2233	362663.ECP_1082	0.0226201	0
10090.ENSMUSP00000133185	10090.ENSMUSP00000032239	1.35516e-05	0	7227.FBpp0079234	7227.FBpp0080616	5.19308e-05	0	6239.C13D9.7	6239.F53B7.7.1	2.1376e-05	0	4932.YBR299W	4932.YDL121C	2.34201e-05	0	362663.ECP_2444	362663.ECP_1621	0.0168628	0
10090.ENSMUSP00000123884	10090.ENSMUSP00000120199	1.47247e-05	0	7227.FBpp0076392	7227.FBpp0089332	0.993635	0	6239.R08C7.12a	6239.ZK622.3a.1	1.93952e-05	0	4932.YEL039C	4932.YML002W	0.000159561	0	362663.ECP_3384	362663.ECP_3432	0.999919	1
10090.ENSMUSP00000042004	10090.ENSMUSP00000118442	1.65237e-05	0	7227.FBpp0071674	7227.FBpp0111838	2.45556e-05	0	6239.C25G4.7b	6239.M01H9.3d.2	0.000586351	0	4932.YIL148W	4932.YLR287C-A	0.999906	1	362663.ECP_2202	362663.ECP_1149	0.000589614	0
10090.ENSMUSP00000122992	10090.ENSMUSP00000138711	0.000793514	0	7227.FBpp0305471	7227.FBpp0303697	6.7437e-05	0	6239.F08G12.4	6239.K08E7.7	0.999911	1	4932.YDR175C	4932.YGR121C	1.66793e-05	0	362663.ECP_1422	362663.ECP_3735	0.158435	0
10090.ENSMUSP00000133333	10090.ENSMUSP00000113629	1.35247e-05	0	7227.FBpp0082806	7227.FBpp0080525	1.7304e-05	0	6239.C43E11.10	6239.F55G1.8.1	0.999865	1	4932.YAL065C	4932.YPR066W	3.16307e-05	0	362663.ECP_0622	362663.ECP_3117	0.988999	1
10090.ENSMUSP00000109816	10090.ENSMUSP00000071245	1.70625e-05	0	7227.FBpp0077219	7227.FBpp0086885	2.08617e-05	0	6239.Y71H10A.2.5	6239.W06A7.4b	1.50259e-05	0	4932.YHR197W	4932.YOL127W	0.000303556	1	362663.ecp:ECP_0564	362663.ECP_2035	0.00845603	0
10090.ENSMUSP00000045621	10090.ENSMUSP00000129185	1.56572e-05	0	7227.FBpp0290368	7227.FBpp0082897	2.95421e-05	0	6239.F15D3.5	6239.T14D7.1	1.58008e-05	0	4932.YKL217W	4932.YEL041W	0.000151719	0	362663.ECP_3175	362663.ECP_2063	0.00220931	0
10090.ENSMUSP00000116096	10090.ENSMUSP00000134161	0.0144103	0	7227.FBpp0290751	7227.FBpp0072931	0.0230695	0	6239.T03F1.3	6239.K07A1.9b	1.88665e-05	0	4932.YLR268W	4932.YML012W	0.999875	1	362663.ECP_1957	362663.ECP_3131	2.8944e-05	0
10090.ENSMUSP00000134088	10090.ENSMUSP00000031606	1.44146e-05	0	7227.FBpp0291444	7227.FBpp0293182	0.000361816	0	6239.W01H2.3a.1	6239.T20D4.20	2.47065e-05	0	4932.YLR033W	4932.YOR156C	0.999129	1	362663.ECP_3820	362663.ECP_1611	0.00387212	0
10090.ENSMUSP00000116991	10090.ENSMUSP00000123693	1.38375e-05	0	7227.FBpp0292913	7227.FBpp0292072	2.99552e-05	0	6239.F26F2.13	6239.C56C10.11	0.000147395	0	4932.YLR062C	4932.YCR065W	1.85095e-05	0	362663.ECP_3313	362663.ecp:ECP_3400	0.999915	1
10090.ENSMUSP00000000193	10090.ENSMUSP00000140037	3.12473e-05	0	7227.FBpp0077503	7227.FBpp0077790	0.00670012	0	6239.C24H11.9	6239.Y113G7B.18a.3	0.999266	1	4932.YBR031W	4932.YJL136C	0.999916	1	362663.ECP_3273	362663.ECP_2374	0.000415441	0
10090.ENSMUSP00000078654	10090.ENSMUSP00000106249	0.999919	1	7227.FBpp0080662	7227.FBpp0303082	0.00921186	0	6239.Y39A1B.1	6239.T09F5.9	0.00840711	0	4932.YBR188C	4932.YMR224C	1.76195e-05	0	362663.ECP_0177	362663.ECP_3432	0.999921	1
10090.ENSMUSP00000006462	10090.ENSMUSP00000116340	1.77105e-05	0	7227.FBpp0070559	7227.FBpp0081959	1.94798e-05	0	6239.B0513.3b	6239.F42C5.8	0.999899	1	4932.YMR305C	4932.YMR228W	4.12632e-05	0	362663.ECP_1664	362663.ECP_3386	0.999921	1
10090.ENSMUSP00000035079	10090.ENSMUSP00000114895	0.999909	1	7227.FBpp0305033	7227.FBpp0078593	0.000221121	0	6239.F37B4.12	6239.ZK177.8b.2	1.6761e-05	0	4932.YOR203W	4932.YLR111W	1.65536e-05	0	362663.ECP_1841	362663.ECP_1842	0.999607	1
10090.ENSMUSP00000114604	10090.ENSMUSP00000003870	1.37276e-05	0	7227.FBpp0071681	7227.FBpp0075633	0.745129	1	6239.T27C5.5	6239.C13B9.4a.1	2.15961e-05	0	4932.YER064C	4932.YKL128C	1.59641e-05	1	362663.ECP_3237	362663.ECP_1422	0.0865089	0
10090.ENSMUSP00000104002	10090.ENSMUSP00000096850	1.52393e-05	0	7227.FBpp0288644	7227.FBpp0302532	0.99849	1	6239.F59G1.5.1	6239.T24H10.3	0.000188018	0	4932.YGR220C	4932.YKL003C	0.999924	1	362663.ECP_1959	362663.ecp:ECP_1857	0.915594	0
10090.ENSMUSP00000130858	10090.ENSMUSP00000113242	1.5293e-05	0	7227.FBpp0305570	7227.FBpp0086347	1.81375e-05	0	6239.AC3.2	6239.K06A1.5	3.75035e-05	0	4932.YJL066C	4932.YPR065W	8.73871e-05	0	362663.ECP_4519	362663.ECP_3262	0.000791166	0
10090.ENSMUSP00000106082	10090.ENSMUSP00000120244	0.0986188	0	7227.FBpp0081484	7227.FBpp0099642	0.999917	1	6239.F52C6.12.2	6239.H06I04.4b	0.992775	1	4932.YCR045C	4932.YCR097W-A	3.28576e-05	0	362663.ECP_0968	362663.ECP_1306	0.00241229	0
10090.ENSMUSP00000083652	10090.ENSMUSP00000125559	0.999916	1	7227.FBpp0079474	7227.FBpp0288767	1.65901e-05	0	6239.T08B2.10	6239.Y71F9AL.13b.4	0.999859	1	4932.YDR073W	4932.YMR033W	0.00822483	1	362663.ECP_2432	362663.ECP_1895	0.0329947	0
10090.ENSMUSP00000071426	10090.ENSMUSP00000029946	1.97905e-05	0	7227.FBpp0088023	7227.FBpp0085594	1.5441e-05	0	6239.F26E4.9.1	6239.MTCE.31	0.999445	1	4932.YJR074W	4932.YBR152W	1.5787e-05	0	362663.ECP_4467	362663.ECP_1800	0.999868	0
10090.ENSMUSP00000118568	10090.ENSMUSP00000060844	0.000308179	1	7227.FBpp0075761	7227.FBpp0077125	0.999904	1	6239.W10D9.6	6239.M04G12.1e	0.00101641	0	4932.YHR152W	4932.YOR173W	1.60685e-05	1	362663.ECP_0862	362663.ECP_3271	0.972332	0
10090.ENSMUSP00000118220	10090.ENSMUSP00000033166	1.93847e-05	0	7227.FBpp0100056	7227.FBpp0077651	1.86948e-05	0	6239.F54D8.2.5	6239.MTCE.23	0.993866	1	4932.YDL061C	4932.YBR048W	0.999917	1	362663.ECP_4692	362663.ECP_3105	0.0110837	0
10090.ENSMUSP00000139656	10090.ENSMUSP00000135858	0.999532	1	7227.FBpp0099714	7227.FBpp0078893	1.50582e-05	0	6239.C11H1.3	6239.R01H2.6	0.999896	1	4932.YEL019C	4932.YOL119C	2.94496e-05	0	362663.ECP_0869	362663.ecp:ECP_0774	1.76196e-05	0
10090.ENSMUSP00000046476	10090.ENSMUSP00000118333	0.999908	1	7227.FBpp0076207	7227.FBpp0086270	0.999919	1	6239.W07G1.6	6239.F28C1.2a	5.5783e-05	0	4932.YIL093C	4932.YJR101W	0.059679	1	362663.ECP_3184	362663.ECP_2551	0.00300901	0
10090.ENSMUSP00000010550	10090.ENSMUSP00000123324	0.999736	1	7227.FBpp0086399	7227.FBpp0073756	1.73031e-05	0	6239.F35E12.6.1	6239.C49C3.10b	0.000283956	0	4932.YMR115W	4932.YJL012C	7.31715e-05	0	362663.ecp:ECP_1827	362663.ECP_0924	0.000244459	0
10090.ENSMUSP00000137212	10090.ENSMUSP00000028704	1.57679e-05	0	7227.FBpp0088555	7227.FBpp0291942	0.00022907	0	6239.C44C1.4b	6239.ZC404.3b	0.999649	1	4932.YGR091W	4932.YMR268C	0.999894	1	362663.ECP_3801	362663.ECP_1939	0.000567672	0
10090.ENSMUSP00000015816	10090.ENSMUSP00000037783	0.999593	1	7227.FBpp0079640	7227.FBpp0086371	0.995445	1	6239.F53A3.3a.1	6239.T05E11.1	0.999918	1	4932.YHR025W	4932.YIL028W	3.85833e-05	0	362663.ECP_1934	362663.ECP_0965	0.00181341	0
10090.ENSMUSP00000140704	10090.ENSMUSP00000090443	1.56086e-05	0	7227.FBpp0300512	7227.FBpp0077836	0.999919	1	6239.Y54G2A.17c.1	6239.T06C12.10	1.4993e-05	0	4932.YGL182C	4932.YLR154C	2.56147e-05	0	362663.ECP_0398	362663.ECP_0539	0.150887	0
10090.ENSMUSP00000113965	10090.ENSMUSP00000047353	1.60571e-05	0	7227.FBpp0305538	7227.FBpp0305181	2.67863e-05	0	6239.C08B6.7a	6239.T26A8.4	6.93825e-05	1	4932.YDL152W	4932.YJR018W	3.1483e-05	0	362663.ecp:ECP_0180	362663.ECP_2607	0.999911	1
10090.ENSMUSP00000010795	10090.ENSMUSP00000113296	0.999424	1	7227.FBpp0292913	7227.FBpp0303794	5.25232e-05	0	6239.C36B1.3	6239.F46F11.2	0.995786	1	4932.YDL147W	4932.YJL001W	0.999906	1	362663.ECP_0922	362663.ECP_4448	0.999916	1
10090.ENSMUSP00000102660	10090.ENSMUSP00000101138	5.17766e-05	0	7227.FBpp0292477	7227.FBpp0085087	1.84256e-05	0	6239.F26A3.2c	6239.Y73B6A.4	0.906512	1	4932.YDR114C	4932.YIL009W	1.96566e-05	0	362663.ECP_3395	362663.ecp:ECP_3429	0.999919	1
10090.ENSMUSP00000018311	10090.ENSMUSP00000129629	1.64395e-05	0	7227.FBpp0075686	7227.FBpp0085902	0.999591	1	6239.F58G1.9	6239.ZK1067.4	1.80367e-05	0	4932.YLR202C	4932.YNL252C	2.90043e-05	0	362663.ECP_2393	362663.ECP_1086	0.998553	0
10090.ENSMUSP00000135349	10090.ENSMUSP00000126674	1.4017e-05	0	7227.FBpp0073267	7227.FBpp0082973	0.999358	1	6239.K01A2.6	6239.C41G7.5b	2.34284e-05	0	4932.YDR224C	4932.YMR224C	0.999491	1	362663.ecp:ECP_1649	362663.ECP_2475	0.999664	1
10090.ENSMUSP00000104759	10090.ENSMUSP00000044033	1.42244e-05	0	7227.FBpp0305783	7227.FBpp0302539	2.20365e-05	0	6239.F46G10.2	6239.B0222.8	0.000133896	0	4932.YOR247W	4932.YER133W-A	1.43384e-05	0	362663.ECP_3314	362663.ECP_3394	0.999924	1
10090.ENSMUSP00000117448	10090.ENSMUSP00000118729	1.63689e-05	0	7227.FBpp0112657	7227.FBpp0078473	8.30341e-05	0	6239.R02F11.3a	6239.Y54H5A.1.3	2.31901e-05	0	4932.YLR197W	4932.YPL240C	0.289115	1	362663.ECP_2315	362663.ECP_2316	0.999902	1
10090.ENSMUSP00000096872	10090.ENSMUSP00000067190	1.96127e-05	0	7227.FBpp0070562	7227.FBpp0075618	0.999907	1	6239.T27E9.1a.1	6239.F48C11.2b	3.53503e-05	0	4932.YHR084W	4932.YBL031W	1.91681e-05	0	362663.ECP_1362	362663.ECP_1363	0.592435	1
10090.ENSMUSP00000018841	10090.ENSMUSP00000037613	0.996939	1	7227.FBpp0081822	7227.FBpp0085586	0.99992	1	6239.W09G3.2	6239.F22A3.6b	4.20455e-05	0	4932.YNL228W	4932.YDL022C-A	1.9166e-05	0	362663.ECP_0183	362663.ECP_0913	0.999355	0
10090.ENSMUSP00000117579	10090.ENSMUSP00000034623	0.999917	1	7227.FBpp0083625	7227.FBpp0305742	0.99955	1	6239.Y55B1AR.4	6239.Y63D3A.7	2.05531e-05	0	4932.YMR262W	4932.YER134C	2.57287e-05	0	362663.ECP_1259	362663.ECP_3273	0.999104	1
10090.ENSMUSP00000140481	10090.ENSMUSP00000023612	1.71557e-05	0	7227.FBpp0078847	7227.FBpp0100183	0.999004	1	6239.F21H12.1	6239.ZK131.7	0.923335	1	4932.YER023C-A	4932.YJL211C	1.75453e-05	0	362663.ecp:ECP_0485	362663.ECP_1680	0.998924	0
10090.ENSMUSP00000006701	10090.ENSMUSP00000133636	2.25709e-05	0	7227.FBpp0099714	7227.FBpp0083374	1.94239e-05	0	6239.C52B11.5	6239.F45E1.7a.1	0.00129631	1	4932.YIL101C	4932.YDR102C	1.5317e-05	0	362663.ECP_4250	362663.ecp:ECP_4253	0.998891	1
10090.ENSMUSP00000038845	10090.ENSMUSP00000105460	1.48757e-05	0	7227.FBpp0074261	7227.FBpp0073257	2.64568e-05	0	6239.F37B4.12	6239.C07D10.2b.2	3.15777e-05	0	4932.YNL032W	4932.YDR274C	1.40185e-05	0	362663.ECP_2320	362663.ECP_2323	0.033495	1
10090.ENSMUSP00000019684	10090.ENSMUSP00000031901	0.999823	1	7227.FBpp0305929	7227.FBpp0292375	1.40385e-05	0	6239.R144.9	6239.Y71H2B.6	0.00452005	1	4932.YBL078C	4932.YLR089C	3.16371e-05	0	362663.ECP_0978	362663.ECP_0979	0.998021	1
10090.ENSMUSP00000044814	10090.ENSMUSP00000115555	1.61682e-05	0	7227.FBpp0086945	7227.FBpp0085109	3.80134e-05	0	6239.C08B11.5	6239.T11G6.8	0.999922	1	4932.YOL135C	4932.YPR025C	0.99974	1	362663.ECP_3174	362663.ECP_0783	0.00257539	0
10090.ENSMUSP00000032124	10090.ENSMUSP00000075226	0.999916	1	7227.FBpp0071643	7227.FBpp0088542	3.09395e-05	0	6239.F55A11.3	6239.Y92C3B.2c	0.00011045	0	4932.YOR101W	4932.YFL010W-A	1.99535e-05	0	362663.ECP_3723	362663.ECP_1001	0.0180677	0
10090.ENSMUSP00000059886	10090.ENSMUSP00000070676	1.35811e-05	0	7227.FBpp0304771	7227.FBpp0073197	2.02713e-05	0	6239.Y71G12B.9b	6239.F58D5.9	2.30072e-05	0	4932.YIR030W-A	4932.YNL010W	2.04841e-05	0	362663.ecp:ECP_3403	362663.ecp:ECP_4145	0.999924	1
10090.ENSMUSP00000119674	10090.ENSMUSP00000113343	0.999919	1	7227.FBpp0082850	7227.FBpp0071193	1.68361e-05	0	6239.C50D2.5	6239.Y49E10.15	0.999908	1	4932.YNL291C	4932.YPR053C	1.6051e-05	0	362663.ECP_2251	362663.ECP_0474	0.997403	0
10090.ENSMUSP00000135759	10090.ENSMUSP00000073121	1.2909e-05	0	7227.FBpp0290444	7227.FBpp0112083	2.8049e-05	0	6239.T12B3.1	6239.C47B2.3.3	0.00054195	0	4932.YMR167W	4932.YNL228W	4.85801e-05	0	362663.ecp:ECP_3400	362663.ECP_3735	0.999896	1
10090.ENSMUSP00000097866	10090.ENSMUSP00000050430	2.29162e-05	0	7227.FBpp0083195	7227.FBpp0304467	0.993972	1	6239.D2089.1b.1	6239.F56D2.6a	0.999892	1	4932.YER171W	4932.YGR186W	0.999898	1	362663.ecp:ECP_0484	362663.ECP_1172	0.992983	0
10090.ENSMUSP00000102663	10090.ENSMUSP00000024970	4.47461e-05	0	7227.FBpp0076643	7227.FBpp0079875	0.999691	1	6239.R01H10.3c	6239.K10C2.7	1.98295e-05	0	4932.YPL102C	4932.YDL016C	6.08938e-05	0	362663.ECP_0115	362663.ECP_0099	0.000266959	0
10090.ENSMUSP00000117526	10090.ENSMUSP00000056508	1.56596e-05	0	7227.FBpp0080011	7227.FBpp0297401	0.000250404	0	6239.Y19D2B.1	6239.F13E6.2	4.01426e-05	0	4932.YPL279C	4932.YLR321C	2.07209e-05	0	362663.ECP_0237	362663.ECP_1495	0.996757	0
10090.ENSMUSP00000140161	10090.ENSMUSP00000121232	1.65035e-05	0	7227.FBpp0089020	7227.FBpp0111300	0.00547456	1	6239.C47G2.5a	6239.F59B1.3	1.73825e-05	0	4932.YJL180C	4932.YHR214C-C	1.59808e-05	0	362663.ecp:ECP_3392	362663.ecp:ECP_3431	0.999924	1
10090.ENSMUSP00000024786	10090.ENSMUSP00000092021	4.59588e-05	0	7227.FBpp0076647	7227.FBpp0081849	0.00273713	1	6239.C17H1.3	6239.F23B2.7a	2.1895e-05	0	4932.YBR164C	4932.YCL035C	0.000768267	0	362663.ECP_2756	362663.ECP_2801	0.998276	0
10090.ENSMUSP00000140472	10090.ENSMUSP00000095054	1.88188e-05	0	7227.FBpp0076319	7227.FBpp0078306	6.33453e-05	0	6239.F43D2.6	6239.R13D7.3	3.44464e-05	0	4932.YOR097C	4932.YDR316W-A	1.88872e-05	0	362663.ECP_3888	362663.ECP_1019	0.000186212	0
10090.ENSMUSP00000014848	10090.ENSMUSP00000121714	1.82243e-05	0	7227.FBpp0078523	7227.FBpp0291322	1.65034e-05	0	6239.C32E8.4.1	6239.Y45F10D.3b	1.56935e-05	0	4932.YPL176C	4932.YBR116C	1.64599e-05	0	362663.ECP_2610	362663.ECP_4447	0.999919	1
10090.ENSMUSP00000104294	10090.ENSMUSP00000047992	1.42921e-05	0	7227.FBpp0084834	7227.FBpp0110323	1.61357e-05	0	6239.Y46H3D.4	6239.Y50D7A.11	3.47572e-05	0	4932.YJR012C	4932.YER027C	1.74499e-05	0	362663.ECP_1081	362663.ECP_3406	0.99992	1
10090.ENSMUSP00000099986	10090.ENSMUSP00000137596	0.999893	1	7227.FBpp0071387	7227.FBpp0077658	2.26061e-05	0	6239.Y54E5B.3b	6239.H41C03.3.2	1.79763e-05	0	4932.YPL106C	4932.YMR193C-A	4.77982e-05	0	362663.ECP_3263	362663.ECP_2505	0.81333	0
10090.ENSMUSP00000027256	10090.ENSMUSP00000055619	0.999905	1	7227.FBpp0073471	7227.FBpp0089041	0.999916	1	6239.ZC434.3	6239.F53F4.17.2	2.31306e-05	0	4932.YLR066W	4932.YLR453C	4.14108e-05	0	362663.ECP_3571	362663.ECP_3574	0.99468	1
10090.ENSMUSP00000017692	10090.ENSMUSP00000115343	0.988109	1	7227.FBpp0087026	7227.FBpp0079874	2.41505e-05	0	6239.C46F4.2.2	6239.H13N06.4b	7.36926e-05	0	4932.YOR331C	4932.YHR008C	0.000205151	0	362663.ECP_3401	362663.ecp:ECP_3429	0.999923	1
10090.ENSMUSP00000108837	10090.ENSMUSP00000110731	0.99992	1	7227.FBpp0070407	7227.FBpp0300161	0.017078	0	6239.C12D8.10a	6239.W10G6.2b	0.999845	1	4932.YOR008C	4932.YGR072W	4.9742e-05	0	362663.ECP_3404	362663.ECP_3432	0.99992	1
10090.ENSMUSP00000112549	10090.ENSMUSP00000088845	0.999906	1	7227.FBpp0080033	7227.FBpp0082410	2.07764e-05	0	6239.C50H2.12	6239.C16D9.3	2.10713e-05	0	4932.YAR060C	4932.YDR384C	1.33962e-05	0	362663.ECP_3019	362663.ECP_4595	1.80157e-05	0
10090.ENSMUSP00000002198	10090.ENSMUSP00000030404	0.999906	1	7227.FBpp0110486	7227.FBpp0079461	2.07062e-05	0	6239.C38D4.6c.3	6239.Y38C1AA.14b	1.75941e-05	0	4932.YLR242C	4932.YIL131C	0.000220406	0	362663.ECP_1234	362663.ECP_3696	0.000165302	0
10090.ENSMUSP00000136375	10090.ENSMUSP00000102147	0.997153	1	7227.FBpp0099990	7227.FBpp0080102	0.999923	1	6239.F07G11.2	6239.K08D8.5	4.45713e-05	0	4932.YNR028W	4932.YKR042W	0.00244951	0	362663.ECP_2193	362663.ECP_2973	0.00164617	0
10090.ENSMUSP00000108729	10090.ENSMUSP00000045365	2.30342e-05	0	7227.FBpp0079716	7227.FBpp0071282	0.000329983	0	6239.R06B9.1	6239.Y44E3A.3	0.986147	1	4932.YNL099C	4932.YKL081W	0.000261102	0	362663.ECP_0421	362663.ECP_3691	0.996476	1
10090.ENSMUSP00000003536	10090.ENSMUSP00000024778	0.999893	1	7227.FBpp0303732	7227.FBpp0070709	4.12891e-05	0	6239.C43D7.7	6239.T01B7.5b.1	1.77977e-05	0	4932.YFR037C	4932.YKL032C	0.986798	1	362663.ECP_4254	362663.ECP_0770	0.993438	0
10090.ENSMUSP00000035898	10090.ENSMUSP00000098843	0.00653369	1	7227.FBpp0073448	7227.FBpp0084623	0.999806	1	6239.ZK896.9a	6239.F09G2.5	2.15895e-05	0	4932.YJL002C	4932.YLR411W	0.000483931	0	362663.ECP_3155	362663.ECP_3407	0.999896	1
10090.ENSMUSP00000071202	10090.ENSMUSP00000099325	0.999846	1	7227.FBpp0074971	7227.FBpp0079443	0.999799	1	6239.C05C8.1a	6239.T08G11.5.2	3.88341e-05	1	4932.YMR295C	4932.YGL111W	1.40274e-05	0	362663.ECP_2206	362663.ECP_3249	0.0184555	0
10090.ENSMUSP00000070229	10090.ENSMUSP00000104971	0.997675	1	7227.FBpp0081878	7227.FBpp0079446	1.55969e-05	0	6239.F21G4.1	6239.C07A12.1a	1.97072e-05	0	4932.YLL004W	4932.YKL018C-A	3.61964e-05	0	362663.ECP_3852	362663.ECP_4063	0.000378662	0
10090.ENSMUSP00000015816	10090.ENSMUSP00000024763	0.99991	1	7227.FBpp0303791	7227.FBpp0079224	2.17105e-05	0	6239.F40F11.1.1	6239.F57B9.5	0.99992	1	4932.YBR298C-A	4932.YOR362C	0.0481617	0	362663.ECP_1532	362663.ECP_0662	0.0008589	0
10090.ENSMUSP00000062476	10090.ENSMUSP00000071202	0.999345	1	7227.FBpp0086314	7227.FBpp0088242	0.999869	1	6239.T27E9.1a.1	6239.K05C4.3	2.41908e-05	0	4932.YLL012W	4932.YPL232W	4.03498e-05	0	362663.ECP_0050	362663.ecp:ECP_3498	0.00508584	0
10090.ENSMUSP00000035155	10090.ENSMUSP00000132415	0.999839	1	7227.FBpp0081902	7227.FBpp0087863	0.0199811	1	6239.T09A5.5	6239.T05G5.8b.2	4.32403e-05	0	4932.YKR023W	4932.YOR327C	4.08177e-05	0	362663.ECP_1163	362663.ECP_0230	0.00955777	0
10090.ENSMUSP00000025237	10090.ENSMUSP00000099403	0.00579202	1	7227.FBpp0078857	7227.FBpp0072931	2.11522e-05	0	6239.F59C12.2a	6239.W02B3.2	0.0129737	1	4932.YIR025W	4932.YDR541C	2.03565e-05	0	362663.ecp:ECP_2041	362663.ECP_1082	0.00158564	0
10090.ENSMUSP00000032143	10090.ENSMUSP00000046480	0.999349	1	7227.FBpp0075388	7227.FBpp0082104	0.000850329	1	6239.C55B7.4b.5	6239.F09F7.4b.1	0.000370476	1	4932.YDR021W	4932.YBR283C	0.999832	0	362663.ECP_2321	362663.ECP_4404	0.997971	0
10090.ENSMUSP00000074160	10090.ENSMUSP00000085867	0.999919	1	7227.FBpp0071886	7227.FBpp0077397	5.76001e-05	0	6239.C09B8.6a	6239.C30C11.4.1	0.999895	1	4932.YPL013C	4932.YDR489W	2.09267e-05	0	362663.ECP_3638	362663.ECP_4489	0.000547493	0
10090.ENSMUSP00000116306	10090.ENSMUSP00000080743	0.999824	1	7227.FBpp0081822	7227.FBpp0306150	0.999904	1	6239.ZK632.12	6239.R119.6	2.18921e-05	0	4932.YOR045W	4932.YPR133W-A	0.0060259	1	362663.ECP_2639	362663.ECP_2641	0.998273	1
10090.ENSMUSP00000036227	10090.ENSMUSP00000047931	1.38222e-05	1	7227.FBpp0081899	7227.FBpp0082090	0.00138767	0	6239.C37A2.4b	6239.Y54G9A.6	0.999893	1	4932.YGR263C	4932.YKL119C	2.76012e-05	0	362663.ECP_1281	362663.ECP_3304	0.00209659	0
10090.ENSMUSP00000092993	10090.ENSMUSP00000112595	0.999641	1	7227.FBpp0083946	7227.FBpp0072357	6.39412e-05	0	6239.C35D6.4	6239.Y42G9A.3a	1.92889e-05	0	4932.YDR450W	4932.YMR116C	0.999895	1	362663.ecp:ECP_4233	362663.ECP_1543	0.000529422	0
10090.ENSMUSP00000138425	10090.ENSMUSP00000075573	0.999858	1	7227.FBpp0087664	7227.FBpp0112195	1.5934e-05	0	6239.D1081.8	6239.F28C6.6.1	0.999855	1	4932.YDR025W	4932.YOR067C	0.000597739	0	362663.ecp:ECP_2683	362663.ECP_3061	0.0987128	0
10090.ENSMUSP00000035884	10090.ENSMUSP00000113202	0.999912	1	7227.FBpp0076604	7227.FBpp0301843	1.67409e-05	0	6239.T26C11.6	6239.Y46G5A.19b.2	1.93288e-05	0	4932.YAL027W	4932.YOL086C	1.72176e-05	1	362663.ecp:ECP_0113	362663.ECP_2353	0.000293672	0
10090.ENSMUSP00000028511	10090.ENSMUSP00000109529	0.9998	1	7227.FBpp0076439	7227.FBpp0081384	1.56877e-05	0	6239.C09H10.2	6239.ZK652.4.1	0.999922	1	4932.YOR362C	4932.YBR153W	0.000734211	0	362663.ECP_3725	362663.ECP_1825	0.998493	0
10090.ENSMUSP00000140883	10090.ENSMUSP00000127034	0.000162397	1	7227.FBpp0071449	7227.FBpp0072692	0.99985	1	6239.F41D9.3c	6239.BE0003N10.2	1.78749e-05	0	4932.YHR214C-C	4932.YBR134W	1.37892e-05	0	362663.ECP_3931	362663.ecp:ECP_1951	0.000106484	0
10090.ENSMUSP00000083393	10090.ENSMUSP00000097714	0.999025	1	7227.FBpp0293226	7227.FBpp0087118	0.999812	1	6239.F27E11.3a	6239.F47C12.6	3.242e-05	0	4932.YDR533C	4932.YOL041C	0.00875682	0	362663.ecp:ECP_3409	362663.ECP_4198	0.999914	1
10090.ENSMUSP00000133678	10090.ENSMUSP00000117670	1.72562e-05	1	7227.FBpp0305166	7227.FBpp0087164	1.49484e-05	0	6239.DY3.6	6239.K08H2.1	0.999889	1	4932.YPL135W	4932.YBR182C	1.79483e-05	0	362663.ECP_3518	362663.ECP_0849	0.0401636	0
10090.ENSMUSP00000019605	10090.ENSMUSP00000096441	2.40848e-05	0	7227.FBpp0288563	7227.FBpp0075533	1.43825e-05	0	6239.F23C8.5.2	6239.F27D4.1	0.999781	1	4932.YGR167W	4932.YLR206W	0.0268183	1	362663.ECP_2262	362663.ECP_2263	0.999758	1
10090.ENSMUSP00000029944	10090.ENSMUSP00000131029	0.99991	1	7227.FBpp0303303	7227.FBpp0111481	1.43596e-05	0	6239.K12D9.3	6239.ZK131.7	1.80263e-05	0	4932.YJL170C	4932.YGL245W	2.85549e-05	0	362663.ECP_0115	362663.ecp:ECP_4586	2.17166e-05	0
10090.ENSMUSP00000029273	10090.ENSMUSP00000119185	0.00016408	1	7227.FBpp0071295	7227.FBpp0089141	0.999921	1	6239.K05C4.1	6239.K07D4.3	0.999896	1	4932.YCR025C	4932.YPL187W	1.73843e-05	0	362663.ECP_3063	362663.ECP_2217	0.00754124	0
10090.ENSMUSP00000000001	10090.ENSMUSP00000031319	0.000560241	1	7227.FBpp0071365	7227.FBpp0075618	0.999918	1	6239.C27A12.7b.4	6239.ZC412.3.2	2.51153e-05	0	4932.YOL099C	4932.YGR179C	1.68111e-05	0	362663.ECP_3155	362663.ECP_3273	0.999885	1
10090.ENSMUSP00000027393	10090.ENSMUSP00000078459	0.999915	1	7227.FBpp0075138	7227.FBpp0080871	1.48194e-05	1	6239.C06B8.2a.2	6239.Y80D3A.4	1.96693e-05	0	4932.YDL065C	4932.YGL121C	4.19919e-05	0	362663.ECP_1306	362663.ECP_2731	0.0273007	0
10090.ENSMUSP00000073880	10090.ENSMUSP00000114332	0.999911	1	7227.FBpp0083377	7227.FBpp0087340	0.144122	1	6239.R13D7.11	6239.Y34F4.6b	3.35605e-05	0	4932.YGR156W	4932.YKL018W	0.999066	1	362663.ECP_0903	362663.ECP_3355	0.706573	0
10090.ENSMUSP00000141144	10090.ENSMUSP00000058757	0.998432	1	7227.FBpp0074565	7227.FBpp0079826	5.52205e-05	0	6239.K11H3.6	6239.Y119D3B.16	0.999839	1	4932.YGL240W	4932.YNL324W	3.16502e-05	0	362663.ECP_4570	362663.ECP_0186	0.99133	0
10090.ENSMUSP00000028991	10090.ENSMUSP00000098118	0.99755	1	7227.FBpp0081384	7227.FBpp0290840	0.999912	1	6239.T05G11.6	6239.C09G5.5	2.56607e-05	0	4932.YGR053C	4932.YMR021C	1.8739e-05	0	362663.ECP_2364	362663.ECP_0070	0.000262554	0
10090.ENSMUSP00000022538	10090.ENSMUSP00000048078	0.999719	1	7227.FBpp0073927	7227.FBpp0082136	1.48893e-05	0	6239.F11A10.2	6239.Y71F9B.4.1	0.999883	1	4932.YPL065W	4932.YNL230C	2.62443e-05	0	362663.ECP_1220	362663.ECP_2288	0.000107489	0
10090.ENSMUSP00000124688	10090.ENSMUSP00000137782	0.999479	1	7227.FBpp0075737	7227.FBpp0077050	1.50701e-05	0	6239.C36B1.3	6239.Y111B2A.13	0.346073	1	4932.YLR063W	4932.YMR153C-A	1.46145e-05	0	362663.ECP_3112	362663.ECP_3113	0.99848	1
10090.ENSMUSP00000130492	10090.ENSMUSP00000100025	0.999536	1	7227.FBpp0083769	7227.FBpp0087189	0.999913	1	6239.F31E3.5.2	6239.T05E11.1	0.999911	1	4932.YDR275W	4932.YNL279W	0.000159224	0	362663.ECP_3384	362663.ECP_3407	0.999922	1
10090.ENSMUSP00000122339	10090.ENSMUSP00000099757	0.999879	1	7227.FBpp0305861	7227.FBpp0070095	1.8812e-05	0	6239.C41A3.2b	6239.C34G6.5	0.000633379	0	4932.YMR032W	4932.YPL059W	2.30744e-05	1	362663.ECP_0177	362663.ECP_1664	0.999919	1
10090.ENSMUSP00000029082	10090.ENSMUSP00000129767	0.999908	1	7227.FBpp0074014	7227.FBpp0078106	1.31267e-05	0	6239.Y66D12A.16b	6239.Y67D2.6	1.5194e-05	0	4932.YIL018W	4932.YJL189W	0.999917	1	362663.ECP_3097	362663.ecp:ECP_2199	1.78532e-05	0
10090.ENSMUSP00000054412	10090.ENSMUSP00000134054	2.33839e-05	1	7227.FBpp0291578	7227.FBpp0086274	1.6802e-05	0	6239.F47D12.3	6239.Y37H9A.1b	0.00343923	0	4932.YHR134W	4932.YOR164C	2.74342e-05	0	362663.ECP_2466	362663.ECP_1924	0.106533	0
10090.ENSMUSP00000004200	10090.ENSMUSP00000131859	0.999914	1	7227.FBpp0305304	7227.FBpp0304634	3.64409e-05	0	6239.Y50D7A.6	6239.Y54G2A.26c	2.23499e-05	0	4932.YHL031C	4932.YLR268W	0.999914	1	362663.ECP_2689	362663.ECP_0406	0.0117341	0
10090.ENSMUSP00000072432	10090.ENSMUSP00000114350	0.999268	1	7227.FBpp0073473	7227.FBpp0083159	1.79619e-05	0	6239.T10F2.4	6239.T28D9.2d	0.999899	1	4932.YDL229W	4932.YER102W	8.94285e-05	1	362663.ECP_4352	362663.ECP_2331	0.998878	0
10090.ENSMUSP00000037613	10090.ENSMUSP00000068103	0.998862	1	7227.FBpp0079874	7227.FBpp0072613	0.00734094	0	6239.R03G8.6	6239.F36G9.2	2.0365e-05	0	4932.YOL106W	4932.YGR109C	3.20318e-05	0	362663.ECP_0295	362663.ECP_2613	0.997267	0
10090.ENSMUSP00000009777	10090.ENSMUSP00000098852	1.52561e-05	0	7227.FBpp0086707	7227.FBpp0072527	2.20898e-05	0	6239.C17E7.6	6239.Y39B6A.47a	0.997867	0	4932.YOL069W	4932.YOR009W	3.58316e-05	0	362663.ECP_1623	362663.ecp:ECP_2477	0.999791	1
10090.ENSMUSP00000022986	10090.ENSMUSP00000113645	0.999794	1	7227.FBpp0070216	7227.FBpp0070979	2.04872e-05	0	6239.B0495.1	6239.C47E12.8	0.000153866	0	4932.YLR233C	4932.YPR173C	2.90729e-05	0	362663.ECP_3218	362663.ECP_0856	7.01383e-05	0
10090.ENSMUSP00000120008	10090.ENSMUSP00000141146	0.999916	1	7227.FBpp0076154	7227.FBpp0077081	0.999501	1	6239.F49H12.5	6239.ZC412.3.2	0.000159375	0	4932.YGL025C	4932.YDL172C	1.44173e-05	0	362663.ECP_0920	362663.ECP_0763	0.998913	0
10090.ENSMUSP00000015816	10090.ENSMUSP00000048373	0.999756	1	7227.FBpp0080628	7227.FBpp0090982	1.66324e-05	0	6239.F55B12.8	6239.C55B7.12b	1.65088e-05	0	4932.YKR098C	4932.YLL038C	3.4338e-05	0	362663.ECP_4552	362663.ECP_3632	0.374566	0
10090.ENSMUSP00000048562	10090.ENSMUSP00000099702	0.99989	1	7227.FBpp0290497	7227.FBpp0076082	1.7842e-05	0	6239.Y54G2A.5c	6239.F53F10.1	2.528e-05	0	4932.YDR234W	4932.YPL048W	0.96152	1	362663.ECP_1669	362663.ECP_2316	0.998655	0
10090.ENSMUSP00000126536	10090.ENSMUSP00000137064	1.53805e-05	0	7227.FBpp0079340	7227.FBpp0074830	7.4163e-05	0	6239.F23A7.1	6239.T07D4.2c.1	1.36622e-05	0	4932.YKL009W	4932.YLR185W	0.999918	1	362663.ECP_1796	362663.ECP_3012	0.0749199	0
10090.ENSMUSP00000106950	10090.ENSMUSP00000137940	0.999889	1	7227.FBpp0073173	7227.FBpp0085177	0.999648	1	6239.D2045.7	6239.Y38F1A.6.7	4.21149e-05	0	4932.YCL008C	4932.YJL172W	1.6533e-05	1	362663.ECP_2643	362663.ECP_2645	0.998918	1
10090.ENSMUSP00000029753	10090.ENSMUSP00000102092	1.50391e-05	0	7227.FBpp0306210	7227.FBpp0088559	0.628656	0	6239.T14E8.3c	6239.F07E5.9.1	1.58464e-05	0	4932.YFR053C	4932.YLR231C	0.0142378	1	362663.ECP_2085	362663.ECP_2041	0.209817	0
10090.ENSMUSP00000027393	10090.ENSMUSP00000001439	0.999916	1	7227.FBpp0099920	7227.FBpp0088144	1.42366e-05	0	6239.R13H4.5	6239.C37A2.4b	0.00990896	0	4932.YNL205C	4932.YDR277C	1.49964e-05	0	362663.ECP_3849	362663.ECP_3322	0.042806	0
10090.ENSMUSP00000113373	10090.ENSMUSP00000116505	0.000200458	0	7227.FBpp0070377	7227.FBpp0084028	1.57797e-05	0	6239.C06A8.6	6239.R03D7.8	2.88117e-05	1	4932.YKL207W	4932.YPL176C	0.000313815	0	362663.ECP_4156	362663.ECP_1647	0.00291908	0
10090.ENSMUSP00000038352	10090.ENSMUSP00000046506	0.999917	1	7227.FBpp0075257	7227.FBpp0086192	2.01964e-05	0	6239.T03E6.8	6239.Y51H4A.16	1.83958e-05	0	4932.YDR448W	4932.YML007W	0.00345396	1	362663.ECP_1259	362663.ECP_3382	0.999841	1
10090.ENSMUSP00000016138	10090.ENSMUSP00000087396	0.999879	1	7227.FBpp0074004	7227.FBpp0302740	1.99224e-05	0	6239.T06E4.8	6239.F07F6.7	2.17177e-05	0	4932.YMR325W	4932.YOR376W-A	3.58697e-05	0	362663.ECP_3407	362663.ECP_3735	0.999917	1
10090.ENSMUSP00000119174	10090.ENSMUSP00000038833	0.999348	1	7227.FBpp0081011	7227.FBpp0111680	1.50863e-05	0	6239.E01A2.2b.1	6239.F23B2.6	0.999917	1	4932.YLL001W	4932.YDR348C	0.0022854	0	362663.ECP_3253	362663.ECP_3405	0.99992	1
10090.ENSMUSP00000139135	10090.ENSMUSP00000033800	1.52649e-05	0	7227.FBpp0089092	7227.FBpp0289352	1.75949e-05	0	6239.K02G10.6	6239.F56D12.1d.2	5.02404e-05	0	4932.YNL110C	4932.YCR018C	0.000173546	0	362663.ecp:ECP_2965	362663.ECP_2520	0.00270616	0
10090.ENSMUSP00000121957	10090.ENSMUSP00000050292	0.998223	1	7227.FBpp0074075	7227.FBpp0085061	0.99894	1	6239.K02A11.1a.3	6239.F36A2.7.1	2.82709e-05	0	4932.YDR471W	4932.YNL224C	0.996996	1	362663.ECP_2718	362663.ECP_1799	0.963837	0
10090.ENSMUSP00000096184	10090.ENSMUSP00000121222	1.60772e-05	0	7227.FBpp0289952	7227.FBpp0070158	1.70466e-05	0	6239.M04G12.1d.1	6239.K08D12.4	7.02323e-05	0	4932.YDR447C	4932.YGL076C	0.999889	1	362663.ECP_0177	362663.ECP_1665	0.999884	1
10090.ENSMUSP00000117061	10090.ENSMUSP00000115824	1.59553e-05	0	7227.FBpp0079445	7227.FBpp0083802	0.999922	1	6239.Y57G11C.36.2	6239.C14F5.2	1.86961e-05	0	4932.YLR364W	4932.YKR092C	0.0155577	0	362663.ECP_4033	362663.ECP_1678	4.34837e-05	0
10090.ENSMUSP00000021734	10090.ENSMUSP00000102247	0.234568	1	7227.FBpp0077698	7227.FBpp0079443	0.999746	1	6239.C53B7.4	6239.Y69A2AR.18b	0.390416	1	4932.YMR094W	4932.YPR046W	4.33795e-05	1	362663.ECP_3573	362663.ECP_3574	0.999547	1
10090.ENSMUSP00000025236	10090.ENSMUSP00000113786	2.92643e-05	0	7227.FBpp0289606	7227.FBpp0078173	2.30024e-05	0	6239.F52D10.3a.2	6239.R05H5.2	0.996286	1	4932.YKL192C	4932.YPL024W	5.55631e-05	0	362663.ECP_2323	362663.ECP_1822	0.137181	0
10090.ENSMUSP00000126071	10090.ENSMUSP00000021217	0.000187823	0	7227.FBpp0289112	7227.FBpp0303935	1.64134e-05	0	6239.D2092.3	6239.F21F3.5	0.999903	1	4932.YER159C-A	4932.YGR142W	1.72334e-05	0	362663.ECP_0177	362663.ECP_2607	0.999923	1
10090.ENSMUSP00000119329	10090.ENSMUSP00000099435	0.999921	1	7227.FBpp0110435	7227.FBpp0099974	0.99718	0	6239.F56C11.3	6239.W03D8.11	2.26249e-05	0	4932.YDR246W-A	4932.YDR539W	1.59723e-05	0	362663.ECP_1081	362663.ECP_3734	0.999918	1
10090.ENSMUSP00000055517	10090.ENSMUSP00000130638	1.58695e-05	0	7227.FBpp0073791	7227.FBpp0081258	1.65093e-05	0	6239.ZK337.4	6239.D1053.2	0.000179696	0	4932.YHR197W	4932.YKR081C	0.00220336	1	362663.ecp:ECP_3396	362663.ecp:ECP_3409	0.999926	1
10090.ENSMUSP00000043363	10090.ENSMUSP00000113574	1.73327e-05	0	7227.FBpp0075302	7227.FBpp0076152	0.999908	1	6239.Y53C12B.2	6239.ZC434.2	0.99991	1	4932.YKL028W	4932.YPR187W	0.999833	1	362663.ecp:ECP_2611	362663.ECP_4198	0.999916	1
10090.ENSMUSP00000106697	10090.ENSMUSP00000089217	7.39289e-05	0	7227.FBpp0077272	7227.FBpp0082517	0.999824	1	6239.F26D10.9a	6239.F27C8.1	0.99899	1	4932.YLR031W	4932.YDL029W	0.0108606	0	362663.ECP_0098	362663.ECP_3711	0.99863	0
10090.ENSMUSP00000107924	10090.ENSMUSP00000093884	0.000310725	0	7227.FBpp0074609	7227.FBpp0271783	0.99979	1	6239.C37C3.2a.6	6239.F42C5.8	0.99991	1	4932.YPL114W	4932.YHL034W-A	3.64564e-05	0	362663.ECP_3313	362663.ECP_3402	0.999924	1
10090.ENSMUSP00000101370	10090.ENSMUSP00000117126	1.79307e-05	0	7227.FBpp0076462	7227.FBpp0070766	2.8559e-05	0	6239.F54E7.2.1	6239.K04D7.1.1	0.994531	1	4932.YJL158C	4932.YPL222W	4.5886e-05	0	362663.ECP_2505	362663.ecp:ECP_0191	0.00250084	0
10090.ENSMUSP00000096421	10090.ENSMUSP00000107931	1.35051e-05	0	7227.FBpp0084570	7227.FBpp0082650	1.6876e-05	0	6239.T16G12.8	6239.Y81B9A.2	2.00724e-05	0	4932.YKL204W	4932.YOR276W	0.0275574	1	362663.ECP_0269	362663.ECP_0439	0.000195893	0
10090.ENSMUSP00000126655	10090.ENSMUSP00000047661	3.85155e-05	0	7227.FBpp0081201	7227.FBpp0072717	1.37626e-05	0	6239.D2089.1b.1	6239.F08G12.2	0.999884	1	4932.YNL009W	4932.YOR089C	3.62271e-05	1	362663.ECP_1078	362663.ECP_1357	5.74663e-05	0
10090.ENSMUSP00000020640	10090.ENSMUSP00000130123	0.999714	1	7227.FBpp0074609	7227.FBpp0290466	1.94765e-05	0	6239.H06I04.4b	6239.K06A5.7.1	0.0078202	1	4932.YDL153C	4932.YPR144C	0.999827	1	362663.ecp:ECP_0180	362663.ECP_3403	0.999917	1
10090.ENSMUSP00000022971	10090.ENSMUSP00000032429	0.995533	0	7227.FBpp0076872	7227.FBpp0079536	0.999904	1	6239.F37F2.2.3	6239.F53G12.10.2	0.999922	1	4932.YHR212W-A	4932.YHR178W	3.02766e-05	0	362663.ECP_2776	362663.ECP_2323	0.013484	0
10090.ENSMUSP00000093476	10090.ENSMUSP00000098409	1.72345e-05	0	7227.FBpp0086870	7227.FBpp0301734	1.46683e-05	0	6239.Y18D10A.5	6239.Y54E10BL.6	0.999661	1	4932.YML040W	4932.YBR298C-A	1.56361e-05	0	362663.ECP_4052	362663.ECP_1308	0.00640387	0
10090.ENSMUSP00000110832	10090.ENSMUSP00000126874	0.999796	1	7227.FBpp0289482	7227.FBpp0288861	1.66032e-05	0	6239.F13E9.13	6239.W04H10.6	2.74917e-05	0	4932.YFL039C	4932.YOR189W	0.000265488	1	362663.ECP_3382	362663.ECP_3403	0.999923	1
10090.ENSMUSP00000044305	10090.ENSMUSP00000125738	0.998866	1	7227.FBpp0085450	7227.FBpp0077204	1.46273e-05	0	6239.T09A5.6.2	6239.Y62F5A.1a	0.995814	1	4932.YLR361C	4932.YMR209C	2.03642e-05	0	362663.ECP_0571	362663.ECP_1342	0.644211	0
10090.ENSMUSP00000136999	10090.ENSMUSP00000013886	6.89963e-05	0	7227.FBpp0079304	7227.FBpp0080871	0.999866	1	6239.F37E3.1	6239.R06F6.1	0.095578	1	4932.YLR009W	4932.YOL041C	0.999911	1	362663.ECP_3395	362663.ecp:ECP_4145	0.999922	1
10090.ENSMUSP00000116849	10090.ENSMUSP00000039660	1.59452e-05	0	7227.FBpp0082767	7227.FBpp0070301	0.999808	1	6239.M28.5.2	6239.W02B12.2	0.999916	1	4932.Q0250	4932.YLR038C	0.999898	1	362663.ECP_0999	362663.ecp:ECP_1000	0.550462	1
10090.ENSMUSP00000045127	10090.ENSMUSP00000020161	2.7245e-05	0	7227.FBpp0084253	7227.FBpp0112657	3.41093e-05	0	6239.T27E9.1a.1	6239.ZK673.1b	5.60269e-05	0	4932.YFR051C	4932.YDR515W	0.000143881	0	362663.ECP_3253	362663.ECP_3399	0.999918	1
10090.ENSMUSP00000025266	10090.ENSMUSP00000072865	1.6646e-05	0	7227.FBpp0305209	7227.FBpp0085308	1.88156e-05	0	6239.F53F1.10	6239.C52D10.13	2.63944e-05	0	4932.YDR212W	4932.YIL142W	0.999913	1	362663.ECP_0282	362663.ECP_1798	2.25637e-05	0
10090.ENSMUSP00000121918	10090.ENSMUSP00000132375	0.995472	0	7227.FBpp0078093	7227.FBpp0083273	0.984634	1	6239.C08F1.1	6239.F19F10.3	0.123547	0	4932.YKL125W	4932.YHR039C	1.54275e-05	0	362663.ECP_2607	362663.ecp:ECP_3429	0.999925	1
10090.ENSMUSP00000136316	10090.ENSMUSP00000059770	1.2898e-05	0	7227.FBpp0304129	7227.FBpp0290095	1.99894e-05	0	6239.B0019.2	6239.C24B9.2	1.66223e-05	0	4932.YCL047C	4932.YER145C	2.03045e-05	0	362663.ECP_0256	362663.ECP_1779	0.000142647	0
10090.ENSMUSP00000124699	10090.ENSMUSP00000102346	1.40356e-05	0	7227.FBpp0083962	7227.FBpp0086965	0.999864	1	6239.F55A4.1	6239.Y110A7A.11	0.99991	1	4932.YDR021W	4932.YFR031C-A	0.999887	1	362663.ECP_3314	362663.ECP_3382	0.999921	1
10090.ENSMUSP00000140215	10090.ENSMUSP00000081807	1.46063e-05	0	7227.FBpp0077778	7227.FBpp0087094	0.999894	1	6239.F41D9.3c	6239.C44C10.9b	1.91486e-05	0	4932.YPL057C	4932.YPR004C	1.34885e-05	0	362663.ECP_0163	362663.ECP_1244	0.998637	1
10090.ENSMUSP00000132287	10090.ENSMUSP00000136486	0.1285	0	7227.FBpp0089184	7227.FBpp0077727	4.52897e-05	0	6239.T11B7.2b	6239.Y37D8A.16	1.53925e-05	0	4932.YML079W	4932.YBL016W	0.140822	0	362663.ECP_3395	362663.ECP_3402	0.999924	1
10090.ENSMUSP00000121238	10090.ENSMUSP00000105425	1.73393e-05	0	7227.FBpp0304183	7227.FBpp0304975	5.8969e-05	0	6239.F25A2.1	6239.Y32H12A.7.2	1.91682e-05	0	4932.YDR339C	4932.YGL171W	0.999795	1	362663.ECP_1480	362663.ecp:ECP_2465	0.0260269	1
10090.ENSMUSP00000132645	10090.ENSMUSP00000023024	3.05518e-05	0	7227.FBpp0076599	7227.FBpp0289888	0.949807	1	6239.F26H11.5	6239.F25E5.16b	1.94156e-05	0	4932.YPR053C	4932.YKL142W	1.40188e-05	0	362663.ECP_0333	362663.ECP_0614	5.29339e-05	0
10090.ENSMUSP00000124569	10090.ENSMUSP00000115034	1.68817e-05	0	7227.FBpp0086096	7227.FBpp0290840	0.999813	1	6239.F54F7.1	6239.R119.6	0.997666	1	4932.YMR254C	4932.YPR067W	1.57225e-05	0	362663.ECP_1664	362663.ECP_3391	0.999918	1
10090.ENSMUSP00000054034	10090.ENSMUSP00000115555	0.00144154	0	7227.FBpp0300655	7227.FBpp0091113	3.15433e-05	0	6239.C27H5.3.2	6239.F44G4.4a	0.999821	1	4932.YGR177C	4932.YJR146W	2.48688e-05	0	362663.ECP_1197	362663.ECP_0927	0.00112122	0
10090.ENSMUSP00000099853	10090.ENSMUSP00000097662	2.08859e-05	0	7227.FBpp0085105	7227.FBpp0301610	0.996909	0	6239.AC3.12	6239.ZK858.5	2.79735e-05	0	4932.YGL030W	4932.YOR234C	0.999922	1	362663.ecp:ECP_0291	362663.ecp:ECP_2186	0.0115729	0
10090.ENSMUSP00000124293	10090.ENSMUSP00000054863	6.52132e-05	0	7227.FBpp0079949	7227.FBpp0080010	0.00350942	0	6239.Y9C9A.6	6239.K03D7.11	1.76813e-05	0	4932.YDR095C	4932.YGL164C	1.45883e-05	0	362663.ECP_0074	362663.ecp:ECP_0075	0.9826	1
10090.ENSMUSP00000114688	10090.ENSMUSP00000115702	1.89616e-05	0	7227.FBpp0076233	7227.FBpp0085283	0.000277114	0	6239.F28D9.1	6239.F39H2.2a	0.999909	1	4932.YLL024C	4932.YBR287W	0.995221	0	362663.ecp:ECP_3923	362663.ECP_2958	0.0684176	0
10090.ENSMUSP00000104567	10090.ENSMUSP00000129755	1.49619e-05	0	7227.FBpp0082065	7227.FBpp0076445	0.999904	1	6239.C36E6.8.1	6239.C37H5.6b	1.48667e-05	0	4932.YDR398W	4932.YJR002W	0.999895	1	362663.ECP_1664	362663.ECP_3735	0.999919	1
10090.ENSMUSP00000102965	10090.ENSMUSP00000003135	1.72186e-05	0	7227.FBpp0100012	7227.FBpp0078963	1.64661e-05	0	6239.F54D8.4	6239.K02E11.3	1.42428e-05	0	4932.YGL240W	4932.YKR075C	0.00347315	0	362663.ECP_3762	362663.ECP_1058	0.101989	0
10090.ENSMUSP00000102493	10090.ENSMUSP00000128247	1.27882e-05	0	7227.FBpp0304066	7227.FBpp0079471	0.999889	1	6239.T07C5.4	6239.R10E9.3b	0.000114347	0	4932.YAL054C	4932.YNL064C	2.07604e-05	0	362663.ecp:ECP_3397	362663.ECP_3403	0.999921	1
10090.ENSMUSP00000064587	10090.ENSMUSP00000027372	2.9767e-05	0	7227.FBpp0077309	7227.FBpp0089421	0.99955	1	6239.C18E9.5	6239.C40C9.4	3.92976e-05	0	4932.YFL019C	4932.YOR318C	2.11452e-05	0	362663.ECP_0378	362663.ECP_0699	0.0160356	0
10090.ENSMUSP00000063961	10090.ENSMUSP00000107395	2.06718e-05	0	7227.FBpp0082816	7227.FBpp0292528	0.999887	1	6239.Y73B3A.11	6239.F54H5.4b	1.75545e-05	0	4932.YMR278W	4932.YMR290W-A	2.17334e-05	0	362663.ECP_0246	362663.ECP_0999	0.378098	0
10090.ENSMUSP00000046590	10090.ENSMUSP00000061125	2.06525e-05	0	7227.FBpp0078894	7227.FBpp0079182	0.999762	1	6239.F01G10.1.1	6239.F46E10.10c	0.999914	1	4932.YAR020C	4932.YLR007W	3.5169e-05	0	362663.ECP_1375	362663.ECP_0291	0.0032144	0
10090.ENSMUSP00000102267	10090.ENSMUSP00000130122	1.519e-05	0	7227.FBpp0271830	7227.FBpp0079386	4.6649e-05	0	6239.F59D12.5	6239.Y74C9A.2.3	2.49315e-05	0	4932.YDR461C-A	4932.YDL144C	3.19803e-05	0	362663.ECP_1705	362663.ECP_3530	0.0044358	0
10090.ENSMUSP00000050727	10090.ENSMUSP00000067028	1.62079e-05	0	7227.FBpp0290775	7227.FBpp0083848	0.000633016	0	6239.C06B8.8.6	6239.F39B2.6.1	0.999916	1	4932.YKL059C	4932.YHR150W	1.89307e-05	0	362663.ECP_2420	362663.ECP_3918	0.0106456	0
10090.ENSMUSP00000133318	10090.ENSMUSP00000107698	2.85931e-05	0	7227.FBpp0113012	7227.FBpp0087335	0.999119	1	6239.F25H9.7a	6239.T10B5.7	1.49214e-05	0	4932.YPR153W	4932.YJR157W	0.000489478	0	362663.ECP_2837	362663.ECP_2483	5.49748e-05	0
10090.ENSMUSP00000140074	10090.ENSMUSP00000121727	2.04066e-05	0	7227.FBpp0082384	7227.FBpp0079615	0.999909	1	6239.F10C1.1	6239.F28A10.5	1.73099e-05	0	4932.YNL332W	4932.YFL026W	2.00012e-05	0	362663.ECP_2526	362663.ECP_2535	0.999775	1
10090.ENSMUSP00000115361	10090.ENSMUSP00000138642	1.38917e-05	0	7227.FBpp0300637	7227.FBpp0086132	2.08731e-05	0	6239.D2024.6	6239.Y53F4B.22a	0.99989	1	4932.YLR062C	4932.YPR009W	1.65335e-05	0	362663.ecp:ECP_2816	362663.ECP_2661	0.00987225	0
10090.ENSMUSP00000133560	10090.ENSMUSP00000040860	1.44688e-05	0	7227.FBpp0082699	7227.FBpp0076240	2.50341e-05	0	6239.Y48G1C.7	6239.T27E9.1d.17	2.16994e-05	0	4932.YEL011W	4932.YOR320C	3.86826e-05	1	362663.ecp:ECP_3576	362663.ECP_1275	0.0527504	0
10090.ENSMUSP00000085134	10090.ENSMUSP00000111229	1.4873e-05	0	7227.FBpp0077839	7227.FBpp0078514	2.41925e-05	0	6239.C32B5.13	6239.K05F6.12	0.0325277	0	4932.YHR131W-A	4932.YEL050C	1.61031e-05	0	362663.ECP_1663	362663.ECP_3395	0.999922	1
10090.ENSMUSP00000120158	10090.ENSMUSP00000101020	2.21094e-05	0	7227.FBpp0301618	7227.FBpp0072104	2.99218e-05	0	6239.T14F9.4a	6239.F56H9.2b	1.77206e-05	0	4932.YIL003W	4932.YML102W	1.92242e-05	0	362663.ecp:ECP_2205	362663.ECP_3111	0.0337371	0
10090.ENSMUSP00000117167	10090.ENSMUSP00000058119	6.24866e-05	0	7227.FBpp0081621	7227.FBpp0289537	2.41057e-05	0	6239.M05D6.1.1	6239.C14F11.1b.2	9.8062e-05	0	4932.YGR203W	4932.YPL246C	3.15807e-05	0	362663.ecp:ECP_0180	362663.ECP_3273	0.999897	1
10090.ENSMUSP00000085311	10090.ENSMUSP00000034625	1.5904e-05	0	7227.FBpp0077384	7227.FBpp0071373	1.42693e-05	0	6239.C31H2.4	6239.F16B4.9	1.88117e-05	0	4932.YBR092C	4932.YGR053C	2.31377e-05	0	362663.ECP_1539	362663.ECP_0660	0.0229022	0
10090.ENSMUSP00000077301	10090.ENSMUSP00000116390	0.0135234	0	7227.FBpp0073385	7227.FBpp0077705	0.997953	1	6239.F22B8.6a.1	6239.F54A3.4	0.999866	1	4932.YCL063W	4932.YER136W	2.09579e-05	0	362663.ECP_2459	362663.ecp:ECP_2468	0.0218234	1
10090.ENSMUSP00000022808	10090.ENSMUSP00000042457	0.997566	0	7227.FBpp0077672	7227.FBpp0075529	1.45236e-05	0	6239.W08E3.1	6239.Y116A8C.42	0.999909	1	4932.YJL055W	4932.YGL020C	2.1226e-05	0	362663.ecp:ECP_2318	362663.ECP_2319	0.999804	1
10090.ENSMUSP00000080894	10090.ENSMUSP00000084327	1.71845e-05	0	7227.FBpp0289201	7227.FBpp0290814	1.9881e-05	0	6239.F27D9.5	6239.ZK287.5.1	0.000634901	1	4932.YMR093W	4932.YOR004W	0.999909	1	362663.ECP_2737	362663.ECP_1784	0.000633647	0
10090.ENSMUSP00000103403	10090.ENSMUSP00000088663	2.6584e-05	0	7227.FBpp0083934	7227.FBpp0078777	1.85722e-05	0	6239.C17E7.9b	6239.K01D12.4b	1.99762e-05	0	4932.YFL021W	4932.YOR174W	3.16317e-05	1	362663.ECP_3067	362663.ECP_2695	0.999892	0
10090.ENSMUSP00000120362	10090.ENSMUSP00000043220	2.713e-05	0	7227.FBpp0073126	7227.FBpp0297401	2.02851e-05	0	6239.T02H6.1b	6239.C18E9.3e.1	2.50979e-05	0	4932.YNL282W	4932.YPL068C	2.76063e-05	0	362663.ECP_1533	362663.ECP_2226	0.0001019	0
10090.ENSMUSP00000030134	10090.ENSMUSP00000115766	0.999888	1	7227.FBpp0074127	7227.FBpp0083502	0.996581	1	6239.ZK75.1	6239.W06G6.21	2.79993e-05	0	4932.YBL099W	4932.YJL180C	0.99986	1	362663.ECP_3253	362663.ecp:ECP_3431	0.999922	1
10090.ENSMUSP00000111311	10090.ENSMUSP00000073605	0.773327	1	7227.FBpp0075912	7227.FBpp0070224	4.28063e-05	0	6239.C15H11.7	6239.ZK945.2.2	0.999905	1	4932.YKL076C	4932.YLR111W	2.9925e-05	0	362663.ECP_3386	362663.ECP_3399	0.999921	1
10090.ENSMUSP00000066637	10090.ENSMUSP00000112874	1.55449e-05	0	7227.FBpp0290177	7227.FBpp0077079	1.96842e-05	0	6239.R11A5.6	6239.F49H6.13	1.48806e-05	0	4932.YGR138C	4932.YCL032W	2.5038e-05	0	362663.ECP_3933	362663.ECP_3937	0.999914	1
10090.ENSMUSP00000019684	10090.ENSMUSP00000128261	0.996242	1	7227.FBpp0099993	7227.FBpp0087352	0.000449809	0	6239.F56A8.6.2	6239.Y39A1C.3.1	0.999812	1	4932.YOL166W-A	4932.YMR214W	1.78571e-05	0	362663.ECP_4244	362663.ECP_3125	0.000822272	0
10090.ENSMUSP00000138912	10090.ENSMUSP00000027673	1.4798e-05	0	7227.FBpp0087524	7227.FBpp0088835	1.50602e-05	0	6239.F08D12.7	6239.ZK892.1e	1.78487e-05	0	4932.YLR085C	4932.YDR341C	1.71114e-05	0	362663.ECP_0356	362663.ECP_0514	0.997579	0
10090.ENSMUSP00000002844	10090.ENSMUSP00000113512	0.994933	1	7227.FBpp0083075	7227.FBpp0083134	0.999912	1	6239.C41G7.1a	6239.Y71F9B.4.1	0.99989	1	4932.YNL036W	4932.YER026C	0.000838399	0	362663.ECP_3386	362663.ecp:ECP_3396	0.999923	1
10090.ENSMUSP00000139594	10090.ENSMUSP00000111324	1.73936e-05	0	7227.FBpp0080654	7227.FBpp0111451	1.52772e-05	0	6239.C01G6.1a.3	6239.F52G2.3	2.87812e-05	0	4932.YGR034W	4932.YLR406C	0.99992	1	362663.ECP_3385	362663.ECP_3386	0.999919	1
10090.ENSMUSP00000120277	10090.ENSMUSP00000105997	1.47701e-05	0	7227.FBpp0082154	7227.FBpp0073866	1.71401e-05	0	6239.B0403.2	6239.Y53G8AR.5	0.999782	1	4932.YPR182W	4932.YBR054W	2.26214e-05	0	362663.ECP_1086	362663.ECP_2362	0.999905	1
10090.ENSMUSP00000063279	10090.ENSMUSP00000102294	1.6397e-05	0	7227.FBpp0300950	7227.FBpp0071888	4.16602e-05	0	6239.Y48B6A.6b	6239.F55A12.9b	1.54965e-05	0	4932.YGR154C	4932.YDR296W	5.62955e-05	0	362663.ECP_1837	362663.ECP_4300	0.995573	0
10090.ENSMUSP00000021692	10090.ENSMUSP00000079179	0.999224	1	7227.FBpp0087335	7227.FBpp0289298	0.999752	1	6239.Y9C9A.16b	6239.F14D7.6a	1.66474e-05	0	4932.YLR165C	4932.YJR087W	3.89904e-05	0	362663.ECP_2730	362663.ECP_4231	0.999407	0
10090.ENSMUSP00000022245	10090.ENSMUSP00000043561	0.999905	1	7227.FBpp0072897	7227.FBpp0084259	2.48816e-05	0	6239.F13E9.8	6239.T06E6.11	1.92596e-05	0	4932.YDL230W	4932.YIR031C	4.56503e-05	0	362663.ECP_0748	362663.ecp:ECP_0749	0.999538	1
10090.ENSMUSP00000104726	10090.ENSMUSP00000116885	0.999915	1	7227.FBpp0290319	7227.FBpp0076385	2.19063e-05	0	6239.K07A12.1	6239.C40D2.1	2.53348e-05	0	4932.YBR090C	4932.YDL226C	1.54742e-05	0	362663.ECP_1230	362663.ECP_2688	3.16148e-05	0
10090.ENSMUSP00000003572	10090.ENSMUSP00000085209	2.36593e-05	0	7227.FBpp0289846	7227.FBpp0099974	2.16911e-05	0	6239.F26D10.3.1	6239.F56A8.6.2	0.999706	1	4932.YEL018W	4932.YHR090C	9.52274e-05	1	362663.ECP_0219	362663.ECP_0834	0.99785	0
10090.ENSMUSP00000100467	10090.ENSMUSP00000127862	1.27569e-05	0	7227.FBpp0304707	7227.FBpp0293275	1.93473e-05	0	6239.F28D9.1	6239.Y49E10.15	0.999551	1	4932.YNL010W	4932.YOL148C	3.43298e-05	0	362663.ecp:ECP_1617	362663.ECP_0025	0.985965	0
10090.ENSMUSP00000037475	10090.ENSMUSP00000103491	1.74116e-05	0	7227.FBpp0086586	7227.FBpp0087727	1.65053e-05	0	6239.B0414.6	6239.Y116A8C.42	0.991661	1	4932.YGR131W	4932.YPL219W	2.0467e-05	0	362663.ECP_2505	362663.ECP_1086	0.999359	0
10090.ENSMUSP00000004392	10090.ENSMUSP00000095761	1.36833e-05	0	7227.FBpp0086363	7227.FBpp0082548	1.88349e-05	0	6239.C55C2.5b	6239.H23L24.3a	4.70736e-05	0	4932.YOR029W	4932.YLR229C	3.16071e-05	0	362663.ECP_3028	362663.ECP_0402	0.00727389	0
10090.ENSMUSP00000129025	10090.ENSMUSP00000043764	2.34851e-05	0	7227.FBpp0075761	7227.FBpp0083581	0.999892	1	6239.H27M09.2	6239.ZK550.4.1	0.999884	1	4932.YJL142C	4932.YPL196W	2.15254e-05	0	362663.ECP_3393	362663.ECP_4198	0.999918	1
10090.ENSMUSP00000102706	10090.ENSMUSP00000100150	1.36617e-05	0	7227.FBpp0304389	7227.FBpp0087136	0.0171989	0	6239.C55A6.9	6239.T07C4.6	0.0136103	0	4932.YER064C	4932.YGR247W	1.55131e-05	0	362663.ECP_3384	362663.ECP_4447	0.99992	1
10090.ENSMUSP00000107276	10090.ENSMUSP00000114451	2.4012e-05	0	7227.FBpp0086605	7227.FBpp0099882	4.13583e-05	0	6239.F13G3.5a.2	6239.T12E12.6	3.86191e-05	0	4932.YBR204C	4932.YLR192C	0.000186779	0	362663.ECP_3800	362663.ecp:ECP_2702	0.999345	0
10090.ENSMUSP00000134647	10090.ENSMUSP00000113202	1.42099e-05	0	7227.FBpp0076665	7227.FBpp0291413	1.44757e-05	0	6239.ZK757.10	6239.W01D2.2c	4.19282e-05	0	4932.YDR018C	4932.YCL034W	1.8821e-05	0	362663.ECP_1189	362663.ecp:ECP_1191	0.998056	1
10090.ENSMUSP00000124106	10090.ENSMUSP00000088209	1.41677e-05	0	7227.FBpp0112159	7227.FBpp0297548	0.00450186	0	6239.Y76B12C.3a	6239.Y32F6A.5a.1	0.000123757	0	4932.YHR149C	4932.YGL189C	3.27823e-05	0	362663.ECP_4129	362663.ECP_2569	0.00362057	0
10090.ENSMUSP00000122662	10090.ENSMUSP00000116923	2.01429e-05	0	7227.FBpp0081599	7227.FBpp0078192	2.41283e-05	0	6239.T04C10.2a	6239.Y71F9AL.16	0.994746	1	4932.YAL068W-A	4932.YBR146W	1.67067e-05	0	362663.ECP_0022	362663.ECP_3432	0.99992	1
10090.ENSMUSP00000039065	10090.ENSMUSP00000026410	1.94427e-05	0	7227.FBpp0081628	7227.FBpp0073914	0.0028978	0	6239.F58G6.9a	6239.R107.1a	4.56791e-05	0	4932.YMR151W	4932.YPR175W	1.63731e-05	0	362663.ecp:ECP_0798	362663.ECP_0799	0.997915	1
10090.ENSMUSP00000061046	10090.ENSMUSP00000109980	1.48996e-05	0	7227.FBpp0085052	7227.FBpp0075845	3.1765e-05	0	6239.C43E11.6a.2	6239.Y66A7A.6.2	1.78727e-05	0	4932.YER106W	4932.YFL022C	1.40709e-05	0	362663.ECP_1131	362663.ecp:ECP_1707	0.158671	1
10090.ENSMUSP00000139829	10090.ENSMUSP00000053849	3.45756e-05	0	7227.FBpp0271789	7227.FBpp0079728	1.59989e-05	0	6239.F15A2.5	6239.ZK470.5b.2	0.0274143	1	4932.YGR046W	4932.YPL193W	1.5252e-05	0	362663.ECP_3401	362663.ECP_3405	0.999924	1
10090.ENSMUSP00000041575	10090.ENSMUSP00000023241	1.309e-05	0	7227.FBpp0289146	7227.FBpp0291322	1.88829e-05	0	6239.R31.3	6239.Y110A7A.20	0.0122708	1	4932.YGL123W	4932.YKL078W	0.999877	1	362663.ECP_2821	362663.ECP_3686	0.000163203	0
10090.ENSMUSP00000064719	10090.ENSMUSP00000024078	1.73034e-05	0	7227.FBpp0112428	7227.FBpp0077417	1.40094e-05	0	6239.C25F9.1d	6239.C16A11.2b	2.22169e-05	0	4932.YDR064W	4932.YPR132W	0.999922	1	362663.ecp:ECP_0524	362663.ECP_1346	0.997325	1
10090.ENSMUSP00000067737	10090.ENSMUSP00000132505	0.0211699	0	7227.FBpp0070998	7227.FBpp0084328	2.07631e-05	0	6239.C23H3.2a.1	6239.ZK896.9a	5.54081e-05	0	4932.YOR287C	4932.YOL121C	0.998487	0	362663.ECP_3825	362663.ECP_3361	4.15322e-05	0
10090.ENSMUSP00000126270	10090.ENSMUSP00000139081	2.03075e-05	0	7227.FBpp0078967	7227.FBpp0289675	0.997793	0	6239.C46A5.9	6239.F21H12.1	0.997633	1	4932.YGR143W	4932.YML101C	1.90842e-05	0	362663.ECP_3534	362663.ECP_3391	0.00056263	0
10090.ENSMUSP00000116748	10090.ENSMUSP00000110162	1.46829e-05	0	7227.FBpp0079576	7227.FBpp0077386	0.000314373	0	6239.R13A5.8	6239.Y110A7A.2	1.86881e-05	0	4932.YBL095W	4932.YJL002C	0.00334505	0	362663.ECP_3930	362663.ECP_3937	0.999908	1
10090.ENSMUSP00000013949	10090.ENSMUSP00000139193	0.999774	1	7227.FBpp0290319	7227.FBpp0083152	1.50231e-05	0	6239.K11D2.4c	6239.Y19D10A.12	9.1137e-05	0	4932.YAL065C	4932.YMR075W	1.48454e-05	0	362663.ECP_3386	362663.ECP_3403	0.999922	1
10090.ENSMUSP00000131952	10090.ENSMUSP00000134390	2.91351e-05	0	7227.FBpp0305445	7227.FBpp0072299	2.19571e-05	0	6239.Y53F4B.10	6239.Y57G11C.44c	2.36032e-05	0	4932.YGL120C	4932.YMR213W	0.000801608	1	362663.ecp:ECP_3036	362663.ECP_1761	0.999854	0
10090.ENSMUSP00000136936	10090.ENSMUSP00000057828	1.47013e-05	0	7227.FBpp0073292	7227.FBpp0296939	3.71785e-05	0	6239.Y52D3.1a.1	6239.W04D2.6a	3.07549e-05	0	4932.YER120W	4932.YGR192C	0.99957	1	362663.ecp:ECP_1995	362663.ECP_0255	2.23132e-05	0
10090.ENSMUSP00000107011	10090.ENSMUSP00000121806	0.995556	1	7227.FBpp0071295	7227.FBpp0099990	0.99992	1	6239.F37H8.1	6239.C44B12.2b.2	1.43692e-05	0	4932.YIL120W	4932.YNL077W	5.59412e-05	0	362663.ECP_2053	362663.ECP_1953	6.98061e-05	0
10090.ENSMUSP00000020085	10090.ENSMUSP00000097714	0.999065	1	7227.FBpp0076819	7227.FBpp0305542	0.999575	1	6239.C46A5.3a	6239.F52H3.1.2	9.03183e-05	1	4932.YDR168W	4932.YOR034C-A	1.79724e-05	0	362663.ECP_3715	362663.ECP_2408	0.00955964	0
10090.ENSMUSP00000029972	10090.ENSMUSP00000000844	1.66818e-05	0	7227.FBpp0301224	7227.FBpp0305470	0.0121214	0	6239.C42C1.13a.1	6239.AC3.1	1.48057e-05	0	4932.YDR533C	4932.YLR285C-A	1.98081e-05	0	362663.ecp:ECP_2176	362663.ECP_0831	0.996686	0
10090.ENSMUSP00000109563	10090.ENSMUSP00000139864	0.999793	0	7227.FBpp0083329	7227.FBpp0077171	0.99926	0	6239.Y71H10B.1a.1	6239.C16C4.6	0.0163604	0	4932.YJL010C	4932.YLL011W	0.999878	1	362663.ECP_3285	362663.ECP_1186	0.999914	0
10090.ENSMUSP00000110445	10090.ENSMUSP00000114402	0.999775	1	7227.FBpp0083075	7227.FBpp0099740	0.999887	1	6239.F52C6.12.2	6239.R10A10.2	0.999116	1	4932.YBL041W	4932.YLR421C	0.999894	1	362663.ECP_0122	362663.ECP_0739	0.999893	1
10090.ENSMUSP00000121845	10090.ENSMUSP00000028062	0.0010537	0	7227.FBpp0070370	7227.FBpp0077303	0.995291	1	6239.T06E6.13	6239.D1086.2b	2.04758e-05	0	4932.YLL066W-A	4932.YHR040W	1.46803e-05	0	362663.ECP_3273	362663.ECP_3393	0.999917	1
10090.ENSMUSP00000096975	10090.ENSMUSP00000024782	1.5082e-05	0	7227.FBpp0074538	7227.FBpp0076773	3.79349e-05	0	6239.F18G5.3	6239.K06C4.8	0.99896	1	4932.YOR044W	4932.YKL175W	2.22424e-05	0	362663.ECP_1960	362663.ECP_3377	0.985621	0
10090.ENSMUSP00000139023	10090.ENSMUSP00000110000	1.56054e-05	0	7227.FBpp0084814	7227.FBpp0076820	3.42812e-05	0	6239.C16C4.17a	6239.F55A8.2g.1	1.90974e-05	0	4932.YBL092W	4932.YMR250W	0.000585471	0	362663.ECP_3591	362663.ECP_0028	1.78101e-05	0
10090.ENSMUSP00000130560	10090.ENSMUSP00000112431	1.99329e-05	0	7227.FBpp0081004	7227.FBpp0077626	2.34902e-05	0	6239.T01C3.6.1	6239.Y43B11AR.4	0.999924	1	4932.YHR066W	4932.YOL006C	0.838739	1	362663.ecp:ECP_3149	362663.ECP_4357	0.0129991	0
10090.ENSMUSP00000124038	10090.ENSMUSP00000121942	4.72362e-05	0	7227.FBpp0077073	7227.FBpp0077353	0.900569	1	6239.F53F4.10	6239.F59C6.5	0.998606	1	4932.YFR052W	4932.YIL007C	0.99978	1	362663.ECP_1757	362663.ECP_3965	0.000959099	1
10090.ENSMUSP00000137676	10090.ENSMUSP00000121036	1.70991e-05	0	7227.FBpp0086354	7227.FBpp0300522	0.999521	1	6239.E01G6.3	6239.F21C3.1a.2	0.000498384	0	4932.YDR115W	4932.YPL013C	0.999921	1	362663.ECP_3521	362663.ECP_2050	0.00223325	0
10090.ENSMUSP00000033407	10090.ENSMUSP00000131690	0.999885	1	7227.FBpp0073777	7227.FBpp0294058	2.05787e-05	0	6239.B0280.17	6239.T25B9.4	0.000116905	1	4932.YAR035W	4932.YNL029C	1.98648e-05	0	362663.ECP_0734	362663.ECP_0735	0.99959	1
10090.ENSMUSP00000117834	10090.ENSMUSP00000072320	0.999917	1	7227.FBpp0085362	7227.FBpp0074785	1.80349e-05	0	6239.T03D3.4	6239.K01B6.3	1.82279e-05	0	4932.YDL075W	4932.YHR021C	0.999909	1	362663.ECP_3927	362663.ECP_2566	0.99881	0
10090.ENSMUSP00000056232	10090.ENSMUSP00000117824	1.39842e-05	0	7227.FBpp0078008	7227.FBpp0080389	0.999897	1	6239.F01D5.7b	6239.Y38C1AA.5b	1.50923e-05	0	4932.YEL037C	4932.YER162C	0.998705	1	362663.ECP_2436	362663.ECP_3165	0.00537173	0
10090.ENSMUSP00000134131	10090.ENSMUSP00000022380	1.57335e-05	0	7227.FBpp0083168	7227.FBpp0302563	0.999786	1	6239.C14B9.7.1	6239.F36A2.6.2	0.99992	1	4932.YLR287C-A	4932.YBR118W	0.999917	1	362663.ECP_0918	362663.ECP_3882	0.000798371	0
10090.ENSMUSP00000116254	10090.ENSMUSP00000120935	0.996311	1	7227.FBpp0074104	7227.FBpp0290840	0.999921	1	6239.JC8.3c.2	6239.Y65B4A.6	0.999874	1	4932.YDR496C	4932.YOR272W	0.999835	1	362663.ecp:ECP_1653	362663.ECP_3304	0.0018465	0
10090.ENSMUSP00000139930	10090.ENSMUSP00000069247	1.58016e-05	0	7227.FBpp0082767	7227.FBpp0300161	0.00473166	0	6239.C37C3.2a.6	6239.T23F4.4	2.10917e-05	0	4932.YAL040C	4932.YJL013C	0.0387057	1	362663.ECP_3045	362663.ECP_4370	0.999186	0
10090.ENSMUSP00000004622	10090.ENSMUSP00000029175	0.999515	1	7227.FBpp0291766	7227.FBpp0303944	1.68458e-05	0	6239.C18A3.4a.1	6239.F14F3.4	1.7622e-05	0	4932.YGR048W	4932.YKR002W	0.00610872	1	362663.ecp:ECP_2650	362663.ecp:ECP_1222	0.000533105	0
10090.ENSMUSP00000116330	10090.ENSMUSP00000001507	1.84723e-05	0	7227.FBpp0078760	7227.FBpp0079943	0.999891	1	6239.B0041.4	6239.D2013.7	0.999878	1	4932.YGR220C	4932.YMR239C	0.999244	1	362663.ecp:ECP_3396	362663.ECP_3399	0.999925	1
10090.ENSMUSP00000021635	10090.ENSMUSP00000097714	1.69632e-05	0	7227.FBpp0080143	7227.FBpp0082412	0.999147	1	6239.C45B11.1b	6239.Y43E12A.1	0.000988911	1	4932.YCL050C	4932.YFL045C	2.27926e-05	1	362663.ECP_1515	362663.ECP_2727	1.65856e-05	0
10090.ENSMUSP00000127548	10090.ENSMUSP00000114284	1.58884e-05	0	7227.FBpp0111655	7227.FBpp0110462	8.81026e-05	0	6239.R02F11.3a	6239.B0410.3	1.55618e-05	0	4932.YNL138W-A	4932.YPL064C	1.96893e-05	1	362663.ECP_1123	362663.ecp:ECP_1649	0.549052	0
10090.ENSMUSP00000137961	10090.ENSMUSP00000023531	0.00459539	0	7227.FBpp0110265	7227.FBpp0080314	1.61802e-05	0	6239.C24A3.2a.2	6239.F13A2.5	2.11621e-05	0	4932.YJR002W	4932.YMR290C	0.999857	1	362663.ECP_4120	362663.ECP_1992	0.000107503	0
10090.ENSMUSP00000020550	10090.ENSMUSP00000113328	0.999913	1	7227.FBpp0077159	7227.FBpp0078244	0.000445841	0	6239.Y54E10BR.8	6239.B0457.2	1.33093e-05	0	4932.YFR004W	4932.YGR232W	0.00913341	1	362663.ECP_4439	362663.ECP_1699	0.000269324	0
10090.ENSMUSP00000035630	10090.ENSMUSP00000115865	2.39791e-05	0	7227.FBpp0070242	7227.FBpp0089133	0.999905	1	6239.C33C12.7	6239.T06E6.7	1.8472e-05	0	4932.YKL035W	4932.YMR142C	1.80898e-05	1	362663.ECP_4255	362663.ECP_1174	0.0284605	0
10090.ENSMUSP00000114810	10090.ENSMUSP00000122249	1.53345e-05	0	7227.FBpp0074519	7227.FBpp0086400	0.971514	1	6239.F29A7.8	6239.R09A1.5	2.3599e-05	0	4932.YBR164C	4932.YOR181W	0.994839	1	362663.ECP_1948	362663.ECP_3024	0.996583	0
10090.ENSMUSP00000035451	10090.ENSMUSP00000022946	1.87227e-05	0	7227.FBpp0305066	7227.FBpp0304443	0.999893	1	6239.F37A4.2.1	6239.ZK381.3.2	3.42667e-05	0	4932.YOL094C	4932.YOR368W	0.999858	1	362663.ECP_2989	362663.ECP_1043	0.000135457	0
10090.ENSMUSP00000073121	10090.ENSMUSP00000075756	1.33574e-05	0	7227.FBpp0082980	7227.FBpp0112463	0.999862	1	6239.C07A12.4b.2	6239.C30F8.2.3	0.00484184	0	4932.YER126C	4932.YGL029W	0.999819	1	362663.ECP_0785	362663.ecp:ECP_2043	6.3771e-05	0
10090.ENSMUSP00000113384	10090.ENSMUSP00000079495	0.00026625	0	7227.FBpp0111882	7227.FBpp0086815	0.0152307	1	6239.F19F10.1	6239.Y49F6C.3	0.000346638	0	4932.YML057W	4932.YMR223W	0.00182826	1	362663.ECP_2438	362663.ECP_4657	2.13763e-05	0
10090.ENSMUSP00000133654	10090.ENSMUSP00000109612	1.33213e-05	0	7227.FBpp0305581	7227.FBpp0080366	2.83267e-05	0	6239.F09E5.17	6239.R10E8.1.2	1.83305e-05	0	4932.YBR173C	4932.YGL011C	3.19685e-05	1	362663.ECP_2031	362663.ECP_3924	0.934228	0
10090.ENSMUSP00000025394	10090.ENSMUSP00000031530	0.0010687	0	7227.FBpp0078124	7227.FBpp0302820	0.999844	0	6239.C36A4.8b	6239.T08D2.7	0.987762	1	4932.YMR213W	4932.YOR159C	0.024502	1	362663.ECP_4560	362663.ECP_0303	0.00592217	0
10090.ENSMUSP00000103971	10090.ENSMUSP00000140157	2.96678e-05	0	7227.FBpp0086427	7227.FBpp0088741	1.60111e-05	0	6239.F38E1.3	6239.F22D6.12.2	3.1753e-05	0	4932.YIR022W	4932.YPR163C	0.000386559	1	362663.ECP_2090	362663.ECP_3711	0.999611	0
10090.ENSMUSP00000119850	10090.ENSMUSP00000110846	0.992995	1	7227.FBpp0086701	7227.FBpp0078807	0.999913	1	6239.T07C4.8	6239.T12E12.4b.2	0.999602	1	4932.YDR473C	4932.YMR213W	0.00539304	1	362663.ECP_1529	362663.ecp:ECP_3626	0.998688	1
10090.ENSMUSP00000022341	10090.ENSMUSP00000032955	6.03592e-05	0	7227.FBpp0305066	7227.FBpp0301578	0.998782	1	6239.K04B12.2b.1	6239.ZK1193.1	1.35206e-05	0	4932.YGL240W	4932.YMR099C	4.33867e-05	0	362663.ECP_3954	362663.ECP_1896	0.0282074	0
10090.ENSMUSP00000110252	10090.ENSMUSP00000118439	0.0228752	0	7227.FBpp0099381	7227.FBpp0082469	2.44001e-05	0	6239.F54C9.7	6239.T18D3.6	3.76521e-05	0	4932.YDL101C	4932.YML058W	0.00241334	1	362663.ECP_0287	362663.ECP_3401	0.000128594	0
10090.ENSMUSP00000109267	10090.ENSMUSP00000073117	1.38432e-05	0	7227.FBpp0076643	7227.FBpp0099566	0.999855	1	6239.Y37E11AR.3c	6239.C36B7.1	0.000223949	0	4932.YPR080W	4932.YGR104C	0.00158131	1	362663.ECP_2553	362663.ECP_2393	0.000856344	0
10090.ENSMUSP00000107343	10090.ENSMUSP00000022459	1.39612e-05	0	7227.FBpp0071170	7227.FBpp0074845	0.999865	1	6239.C02F4.2a	6239.C13D9.7	3.11062e-05	0	4932.YKL071W	4932.YGL226C-A	4.82654e-05	0	362663.ECP_4385	362663.ECP_2840	0.0451703	0
10090.ENSMUSP00000111006	10090.ENSMUSP00000074696	0.0545816	0	7227.FBpp0074889	7227.FBpp0088024	1.48971e-05	0	6239.C04G6.4	6239.Y62E10A.2.2	2.65042e-05	0	4932.YMR105W-A	4932.YJL067W	2.0486e-05	0	362663.ECP_3386	362663.ECP_3734	0.999918	1
10090.ENSMUSP00000113298	10090.ENSMUSP00000134479	1.50077e-05	0	7227.FBpp0079041	7227.FBpp0081263	0.999904	1	6239.Y71H10A.2.5	6239.C24B9.1	1.57229e-05	0	4932.YJR053W	4932.YLR078C	5.82726e-05	1	362663.ECP_0190	362663.ecp:ECP_0826	6.34709e-05	0
10090.ENSMUSP00000063157	10090.ENSMUSP00000112412	1.47685e-05	0	7227.FBpp0071753	7227.FBpp0080401	0.999697	1	6239.F45H11.2	6239.F46E10.8	0.999902	1	4932.YAL064W	4932.YIL098C	1.50311e-05	0	362663.ECP_4148	362663.ECP_1884	0.00301212	0
10090.ENSMUSP00000007248	10090.ENSMUSP00000139538	0.996369	1	7227.FBpp0271829	7227.FBpp0076933	2.00445e-05	0	6239.B0212.4c	6239.C34F6.2	3.09007e-05	0	4932.YBR193C	4932.YGR104C	0.999339	1	362663.ECP_3176	362663.ECP_4123	0.922685	0
10090.ENSMUSP00000123989	10090.ENSMUSP00000054752	1.46388e-05	0	7227.FBpp0292338	7227.FBpp0084564	0.998019	1	6239.F54C8.4a	6239.C01G12.5	3.0889e-05	0	4932.YBL031W	4932.YML110C	1.7689e-05	0	362663.ECP_0512	362663.ECP_2032	1.76751e-05	0
10090.ENSMUSP00000102013	10090.ENSMUSP00000074343	1.40947e-05	0	7227.FBpp0077228	7227.FBpp0110552	2.18704e-05	0	6239.C27A7.3c	6239.C03A7.8	2.49007e-05	0	4932.YLR005W	4932.YMR236W	0.999487	1	362663.ECP_0076	362663.ECP_4250	4.27305e-05	0
10090.ENSMUSP00000117778	10090.ENSMUSP00000078691	1.45803e-05	0	7227.FBpp0070655	7227.FBpp0073018	0.998433	1	6239.C06A8.4	6239.H06I04.4b	0.989082	1	4932.YJR113C	4932.YML025C	0.999917	1	362663.ECP_3044	362663.ECP_0762	0.999873	0
10090.ENSMUSP00000140750	10090.ENSMUSP00000132049	1.5549e-05	0	7227.FBpp0076872	7227.FBpp0084617	0.99992	1	6239.R04E5.10b	6239.R09B3.5	0.000113046	0	4932.YCL011C	4932.YGL147C	0.999856	1	362663.ECP_1242	362663.ECP_3604	0.998258	1
10090.ENSMUSP00000003433	10090.ENSMUSP00000116914	0.999898	1	7227.FBpp0075504	7227.FBpp0088040	0.00425523	1	6239.F13D12.7a.2	6239.Y54G2A.35a	0.999907	1	4932.YPL130W	4932.YIR042C	1.50595e-05	0	362663.ECP_3570	362663.ECP_0553	0.000690893	0
10090.ENSMUSP00000040331	10090.ENSMUSP00000139741	0.999895	1	7227.FBpp0099660	7227.FBpp0070136	0.999883	1	6239.F49C5.12	6239.F25H2.12b	1.87553e-05	0	4932.YIL046W	4932.YNL182C	0.00458658	1	362663.ECP_0608	362663.ecp:ECP_4757	0.00382116	0
10090.ENSMUSP00000104220	10090.ENSMUSP00000102878	1.6015e-05	0	7227.FBpp0290776	7227.FBpp0074833	0.999922	1	6239.C08F1.8	6239.K03H6.4	0.998438	0	4932.YNL290W	4932.YDL022W	1.89308e-05	0	362663.ECP_3516	362663.ECP_0576	0.00449453	0
10090.ENSMUSP00000002818	10090.ENSMUSP00000035898	0.00381705	1	7227.FBpp0073036	7227.FBpp0077079	0.999679	1	6239.F07C4.10	6239.ZK829.7	1.53233e-05	0	4932.YBR191W	4932.YEL048C	0.00263257	0	362663.ECP_1552	362663.ECP_0202	0.060542	0
10090.ENSMUSP00000134823	10090.ENSMUSP00000139735	2.67567e-05	0	7227.FBpp0079607	7227.FBpp0087637	0.999912	1	6239.K02F3.11	6239.T01C3.6.2	0.999911	1	4932.YJR154W	4932.YCL028W	0.000240134	0	362663.ECP_4543	362663.ECP_2157	1.77923e-05	0
10090.ENSMUSP00000140335	10090.ENSMUSP00000031251	2.11099e-05	0	7227.FBpp0085817	7227.FBpp0082342	3.47631e-05	0	6239.F53A3.7.2	6239.W05H7.4d.1	1.6671e-05	0	4932.YFL066C	4932.YOR043W	0.00141739	0	362663.ECP_2941	362663.ECP_3706	0.996501	0
10090.ENSMUSP00000025278	10090.ENSMUSP00000110445	0.999851	1	7227.FBpp0080929	7227.FBpp0297504	1.98677e-05	0	6239.M05D6.1.1	6239.CD4.4	0.022278	0	4932.YAL042C-A	4932.YCL076W	9.49479e-05	0	362663.ECP_1552	362663.ECP_1553	0.993518	1
10090.ENSMUSP00000140226	10090.ENSMUSP00000080717	2.63963e-05	0	7227.FBpp0298271	7227.FBpp0082851	1.50406e-05	0	6239.ZK867.1a	6239.ZK1307.6	0.000276597	0	4932.YGR227W	4932.YML019W	0.999807	1	362663.ECP_1379	362663.ECP_1081	2.35071e-05	0
10090.ENSMUSP00000122302	10090.ENSMUSP00000064366	2.32668e-05	0	7227.FBpp0301227	7227.FBpp0079628	0.997927	1	6239.F59A6.4	6239.Y53H1C.1b	0.996351	0	4932.YLR005W	4932.YML098W	0.988785	1	362663.ECP_1350	362663.ECP_1065	0.0125763	0
10090.ENSMUSP00000099712	10090.ENSMUSP00000121794	0.000142269	0	7227.FBpp0079468	7227.FBpp0304082	0.998862	1	6239.T19B10.11	6239.F10E9.11	2.90648e-05	0	4932.YPR120C	4932.YMR064W	0.144663	0	362663.ecp:ECP_2344	362663.ECP_4068	0.00220076	0
10090.ENSMUSP00000076333	10090.ENSMUSP00000019723	1.70097e-05	0	7227.FBpp0074803	7227.FBpp0083833	2.11614e-05	0	6239.F08D12.1	6239.F28C6.7b.1	0.999823	1	4932.YPL096C-A	4932.YCR012W	1.86091e-05	0	362663.ecp:ECP_0607	362663.ECP_2921	0.942304	0
10090.ENSMUSP00000137037	10090.ENSMUSP00000087673	1.5745e-05	0	7227.FBpp0087174	7227.FBpp0071057	1.49384e-05	0	6239.B0462.4	6239.F01F1.10a	1.78522e-05	0	4932.YNR038W	4932.YKL086W	2.02572e-05	0	362663.ecp:ECP_2318	362663.ECP_2326	0.997328	1
10090.ENSMUSP00000103987	10090.ENSMUSP00000034801	1.48499e-05	0	7227.FBpp0293255	7227.FBpp0302925	2.0532e-05	0	6239.C35C5.4	6239.Y42H9AR.3	0.999622	1	4932.YNL279W	4932.YAL049C	4.84163e-05	0	362663.ECP_4447	362663.ECP_2546	0.000223278	0
10090.ENSMUSP00000054720	10090.ENSMUSP00000128576	1.50211e-05	0	7227.FBpp0292547	7227.FBpp0074300	1.82647e-05	0	6239.C05D11.10	6239.W02B12.6a	0.999843	0	4932.YHR069C-A	4932.YPL238C	2.30816e-05	0	362663.ECP_2268	362663.ECP_4400	0.99987	1
10090.ENSMUSP00000051059	10090.ENSMUSP00000034702	4.60443e-05	0	7227.FBpp0301775	7227.FBpp0297475	1.82061e-05	0	6239.C32E8.10h	6239.F36D3.1	5.39619e-05	0	4932.YDR243C	4932.YOR159C	0.999702	1	362663.ECP_3976	362663.ECP_3243	0.00168957	0
10090.ENSMUSP00000120689	10090.ENSMUSP00000079946	1.99925e-05	0	7227.FBpp0291713	7227.FBpp0085489	0.000239083	0	6239.M03F8.3b	6239.Y111B2A.18.1	0.999914	1	4932.YDR083W	4932.YGR128C	0.982009	1	362663.ecp:ECP_2306	362663.ECP_4085	0.00474214	0
10090.ENSMUSP00000042835	10090.ENSMUSP00000035048	2.0369e-05	0	7227.FBpp0074809	7227.FBpp0082283	2.28478e-05	0	6239.F38B7.8	6239.C47D12.5	1.79565e-05	0	4932.YGL068W	4932.YGL053W	1.90451e-05	0	362663.ECP_2418	362663.ECP_2253	0.995294	0
10090.ENSMUSP00000139983	10090.ENSMUSP00000113307	2.7528e-05	0	7227.FBpp0071558	7227.FBpp0084230	2.27387e-05	0	6239.F46F5.5	6239.B0495.5.2	0.000123688	0	4932.YGR142W	4932.YHR009C	4.6697e-05	1	362663.ECP_3287	362663.ECP_3289	0.988537	1
10090.ENSMUSP00000129503	10090.ENSMUSP00000075366	1.53392e-05	0	7227.FBpp0301714	7227.FBpp0080520	1.93542e-05	0	6239.R05F9.1a	6239.F01F1.5.2	2.91673e-05	0	4932.YHR020W	4932.YKR052C	1.46155e-05	1	362663.ECP_2050	362663.ECP_2200	0.00215931	0
10090.ENSMUSP00000049852	10090.ENSMUSP00000127892	0.989635	1	7227.FBpp0076118	7227.FBpp0070546	3.93362e-05	0	6239.Y77E11A.7c	6239.Y77E11A.7d	0.0173542	0	4932.YDR467C	4932.YNR060W	4.10436e-05	0	362663.ecp:ECP_3392	362663.ECP_3734	0.999922	1
10090.ENSMUSP00000124652	10090.ENSMUSP00000103704	2.87494e-05	0	7227.FBpp0076589	7227.FBpp0293236	0.999916	1	6239.F13B9.5.1	6239.Y54E10BL.6	0.999536	1	4932.YKR016W	4932.YNL070W	0.0123564	1	362663.ecp:ECP_3388	362663.ECP_3402	0.999912	1
10090.ENSMUSP00000016110	10090.ENSMUSP00000034946	0.000330499	0	7227.FBpp0291551	7227.FBpp0289586	7.20442e-05	0	6239.R05D3.2	6239.Y39A1A.5	1.82599e-05	0	4932.YDR193W	4932.YNL070W	2.57361e-05	0	362663.ECP_0215	362663.ECP_3832	0.00680046	0
10090.ENSMUSP00000076281	10090.ENSMUSP00000079648	1.33945e-05	0	7227.FBpp0082667	7227.FBpp0084103	0.999261	1	6239.C46H11.3	6239.K07C5.1	0.160875	1	4932.YGR045C	4932.YMR071C	5.59386e-05	0	362663.ECP_1605	362663.ECP_4675	0.0585363	0
10090.ENSMUSP00000123879	10090.ENSMUSP00000132482	5.53763e-05	0	7227.FBpp0301185	7227.FBpp0293198	1.55857e-05	0	6239.Y47H9C.5b	6239.ZC513.12	1.66576e-05	0	4932.YCL032W	4932.YAL016C-A	1.80801e-05	0	362663.ecp:ECP_2898	362663.ECP_4219	0.982492	1
10090.ENSMUSP00000140779	10090.ENSMUSP00000139514	4.80222e-05	0	7227.FBpp0085637	7227.FBpp0075482	2.69897e-05	0	6239.ZK829.10	6239.F01F1.8a.1	1.77172e-05	0	4932.YFR022W	4932.YJR010C-A	0.00010749	1	362663.ECP_0551	362663.ECP_0952	0.00770523	0
10090.ENSMUSP00000126937	10090.ENSMUSP00000119990	0.000315079	0	7227.FBpp0073976	7227.FBpp0077174	3.31346e-05	0	6239.H34P18.1	6239.F17A2.9	1.82583e-05	0	4932.YPR080W	4932.YMR143W	0.999918	1	362663.ECP_3832	362663.ECP_1819	0.00566978	0
10090.ENSMUSP00000139988	10090.ENSMUSP00000004959	0.998873	1	7227.FBpp0070646	7227.FBpp0303531	0.999916	1	6239.F59B2.9	6239.W06F12.1e.1	0.663837	0	4932.YLL039C	4932.YLR210W	0.999902	1	362663.ECP_1250	362663.ECP_3317	0.0267676	0
10090.ENSMUSP00000019516	10090.ENSMUSP00000138845	5.57769e-05	0	7227.FBpp0078292	7227.FBpp0082517	0.999888	1	6239.C16C10.7	6239.R151.6	0.996377	1	4932.YKR053C	4932.YDL196W	1.77079e-05	0	362663.ECP_3535	362663.ECP_4395	4.94362e-05	0
10090.ENSMUSP00000068178	10090.ENSMUSP00000125823	1.41052e-05	0	7227.FBpp0089195	7227.FBpp0111673	9.8118e-05	0	6239.C07A12.4b.2	6239.Y43F8B.4a	0.0023498	1	4932.YPL069C	4932.YLR307C-A	2.5828e-05	0	362663.ecp:ECP_2306	362663.ECP_2627	0.764508	0
10090.ENSMUSP00000106041	10090.ENSMUSP00000141183	1.55241e-05	0	7227.FBpp0111376	7227.FBpp0086957	1.61364e-05	0	6239.C34B2.8	6239.Y63D3A.7	0.999866	1	4932.YBR175W	4932.YNL107W	0.998413	1	362663.ECP_4433	362663.ECP_3063	0.000760966	0
10090.ENSMUSP00000123025	10090.ENSMUSP00000020375	0.00151807	1	7227.FBpp0288817	7227.FBpp0076410	1.38819e-05	0	6239.Y71F9AL.13b.3	6239.T24B8.3a.1	0.000151912	0	4932.YDR292C	4932.YDR451C	1.60779e-05	0	362663.ECP_3682	362663.ECP_0671	0.995293	0
10090.ENSMUSP00000071464	10090.ENSMUSP00000102711	0.999634	1	7227.FBpp0075425	7227.FBpp0082412	0.999914	1	6239.C39E9.13	6239.Y39A1A.12	0.999893	1	4932.YBR198C	4932.YDR212W	0.0114919	1	362663.ECP_1238	362663.ECP_1343	0.00517326	0
10090.ENSMUSP00000004072	10090.ENSMUSP00000140696	0.999919	1	7227.FBpp0079277	7227.FBpp0077594	2.0431e-05	0	6239.F01F1.7	6239.Y49E10.15	0.999869	1	4932.YEL018C-A	4932.YGR122W	2.67514e-05	0	362663.ECP_4007	362663.ECP_3134	0.00730389	0
10090.ENSMUSP00000114959	10090.ENSMUSP00000104144	0.999916	1	7227.FBpp0082274	7227.FBpp0293524	1.57544e-05	0	6239.Y51H4A.23	6239.C04C3.9	0.000105868	0	4932.YBL003C	4932.YNL031C	0.999892	1	362663.ECP_2955	362663.ECP_3054	0.0291228	0
10090.ENSMUSP00000118190	10090.ENSMUSP00000030814	0.999855	1	7227.FBpp0111580	7227.FBpp0084989	1.76896e-05	0	6239.C09G12.1	6239.F26F4.10a.1	1.71801e-05	0	4932.YPL236C	4932.YNL025C	8.2446e-05	0	362663.ECP_4255	362663.ECP_2945	0.00112397	0
10090.ENSMUSP00000126446	10090.ENSMUSP00000091870	1.39474e-05	0	7227.FBpp0292344	7227.FBpp0291573	0.000705574	0	6239.F54D5.11.1	6239.Y56A3A.4b.2	0.999444	1	4932.YBL003C	4932.YDL055C	2.6337e-05	1	362663.ecp:ECP_0607	362663.ECP_4210	9.93791e-05	0
10090.ENSMUSP00000078654	10090.ENSMUSP00000109399	0.999922	1	7227.FBpp0075395	7227.FBpp0301225	0.0747614	1	6239.B0336.2.2	6239.C43E11.8	0.998838	1	4932.YBR159W	4932.YHR203C	1.6233e-05	0	362663.ECP_1222	362663.ECP_2150	0.00173745	0
10090.ENSMUSP00000062719	10090.ENSMUSP00000120253	2.21484e-05	0	7227.FBpp0087862	7227.FBpp0077336	4.48753e-05	0	6239.M04F3.1.2	6239.Y43C5A.6b	0.999865	1	4932.YCR071C	4932.YOR150W	0.999853	1	362663.ECP_2700	362663.ECP_2958	2.92671e-05	0
10090.ENSMUSP00000102106	10090.ENSMUSP00000031695	0.999886	1	7227.FBpp0076003	7227.FBpp0079471	0.999781	1	6239.C05D9.1.1	6239.T20D3.7d	0.999905	1	4932.YGR132C	4932.YLR437C-A	0.000150088	0	362663.ECP_2684	362663.ECP_2686	6.64182e-05	1
10090.ENSMUSP00000031345	10090.ENSMUSP00000107462	2.36698e-05	0	7227.FBpp0070676	7227.FBpp0304166	1.77142e-05	0	6239.W09B7.3	6239.Y73B6BL.22	2.04862e-05	0	4932.YDR439W	4932.YOR033C	0.000108145	0	362663.ecp:ECP_0180	362663.ECP_3314	0.999908	1
10090.ENSMUSP00000130177	10090.ENSMUSP00000046538	1.40987e-05	0	7227.FBpp0292163	7227.FBpp0300969	1.64629e-05	0	6239.F39H2.2a	6239.R07E5.14.2	0.99991	1	4932.YAL027W	4932.YER074W	3.61469e-05	1	362663.ecp:ECP_3388	362663.ECP_3403	0.999917	1
10090.ENSMUSP00000072087	10090.ENSMUSP00000139778	3.38263e-05	0	7227.FBpp0300512	7227.FBpp0075618	0.999916	1	6239.C50H2.7	6239.R12C12.5	3.3779e-05	0	4932.YKL005C	4932.YJL027C	1.6414e-05	0	362663.ECP_2673	362663.ecp:ECP_3064	0.989346	0
10090.ENSMUSP00000132162	10090.ENSMUSP00000130742	1.92721e-05	0	7227.FBpp0083967	7227.FBpp0113001	0.0158897	1	6239.K11D2.4c	6239.C42C1.14.1	2.02231e-05	0	4932.YER189W	4932.YPR137W	0.00100052	0	362663.ECP_1498	362663.ECP_1499	0.423195	1
10090.ENSMUSP00000119520	10090.ENSMUSP00000123776	1.66874e-05	0	7227.FBpp0073007	7227.FBpp0078086	0.999913	1	6239.F56H6.8	6239.C15B12.7b	1.6422e-05	0	4932.YIL051C	4932.YDL113C	2.40235e-05	0	362663.ECP_3314	362663.ECP_4196	0.99992	1
10090.ENSMUSP00000085122	10090.ENSMUSP00000112552	0.00213304	0	7227.FBpp0293061	7227.FBpp0304487	0.999893	1	6239.ZK112.1	6239.C08F8.15	9.57265e-05	0	4932.YBR247C	4932.YDR083W	0.999913	1	362663.ECP_3253	362663.ECP_3386	0.999922	1
10090.ENSMUSP00000113069	10090.ENSMUSP00000103916	1.76648e-05	0	7227.FBpp0111281	7227.FBpp0305119	2.01621e-05	0	6239.M7.2b	6239.Y57G11B.6	3.51392e-05	0	4932.YPL096C-A	4932.YER038W-A	2.32634e-05	0	362663.ECP_3116	362663.ecp:ECP_1857	0.997509	0
10090.ENSMUSP00000025740	10090.ENSMUSP00000119444	0.999885	1	7227.FBpp0084509	7227.FBpp0085550	1.8606e-05	0	6239.F08G2.6	6239.Y6B3B.11	1.91012e-05	0	4932.YER080W	4932.YBR019C	0.000134352	0	362663.ECP_0410	362663.ECP_4059	0.00262336	1
10090.ENSMUSP00000043363	10090.ENSMUSP00000122534	0.999907	1	7227.FBpp0078354	7227.FBpp0289148	0.999923	1	6239.C33A12.1	6239.F53F4.10	0.999822	1	4932.YKL160W	4932.YOR293W	0.999891	0	362663.ECP_0843	362663.ECP_0845	0.998779	1
10090.ENSMUSP00000016396	10090.ENSMUSP00000110415	2.33839e-05	0	7227.FBpp0087637	7227.FBpp0088519	0.999895	1	6239.M02A10.3c	6239.Y41D4B.13c	0.0239662	1	4932.YNL194C	4932.YHR092C	0.994954	0	362663.ECP_3712	362663.ECP_1296	0.999792	0
10090.ENSMUSP00000103119	10090.ENSMUSP00000105988	5.24024e-05	0	7227.FBpp0071703	7227.FBpp0078361	0.00214127	0	6239.F12F6.2	6239.T12D8.2	1.90185e-05	0	4932.YML050W	4932.YER054C	6.59006e-05	0	362663.ECP_3398	362663.ECP_3405	0.999921	1
10090.ENSMUSP00000093980	10090.ENSMUSP00000129157	0.215865	1	7227.FBpp0076728	7227.FBpp0082320	3.1456e-05	0	6239.W02B12.3a	6239.C45B2.5	2.38644e-05	0	4932.YPR127W	4932.YDL084W	4.46479e-05	0	362663.ECP_2237	362663.ECP_2759	0.0373865	0
10090.ENSMUSP00000126509	10090.ENSMUSP00000109651	1.6581e-05	0	7227.FBpp0075220	7227.FBpp0084669	0.000558906	0	6239.M03C11.4.1	6239.F55F3.1.1	7.23505e-05	0	4932.YPL010W	4932.YDR404C	0.00544566	0	362663.ecp:ECP_3392	362663.ECP_4199	0.999921	1
10090.ENSMUSP00000031037	10090.ENSMUSP00000025069	3.26461e-05	0	7227.FBpp0072173	7227.FBpp0084075	3.8719e-05	0	6239.F37C12.11	6239.ZK632.3.1	0.989825	1	4932.YER088C	4932.YPL181W	0.999264	1	362663.ECP_3313	362663.ECP_4448	0.99992	1
10090.ENSMUSP00000034231	10090.ENSMUSP00000062588	0.99945	1	7227.FBpp0086079	7227.FBpp0085481	2.76781e-05	0	6239.R03E9.4	6239.Y6E2A.4	1.7837e-05	0	4932.YBL093C	4932.YBL057C	2.25394e-05	0	362663.ECP_1255	362663.ECP_1675	0.00223068	0
10090.ENSMUSP00000033973	10090.ENSMUSP00000073754	0.0129027	0	7227.FBpp0306183	7227.FBpp0084785	2.20359e-05	0	6239.K08D12.1	6239.R12E2.3	0.999902	1	4932.YPL246C	4932.YPL214C	2.16862e-05	0	362663.ECP_4415	362663.ECP_3042	0.998975	0
10090.ENSMUSP00000037113	10090.ENSMUSP00000085022	3.6888e-05	0	7227.FBpp0303002	7227.FBpp0078434	4.20069e-05	0	6239.F11A10.3a	6239.H02I12.7	0.999325	1	4932.YPL005W	4932.YNL128W	0.00246051	0	362663.ECP_4059	362663.ECP_1616	0.0130109	0
10090.ENSMUSP00000023570	10090.ENSMUSP00000127830	0.998285	1	7227.FBpp0089403	7227.FBpp0079507	0.000253706	0	6239.T04D3.5.1	6239.R13H4.3	1.54384e-05	0	4932.YDR288W	4932.YER059W	0.00010714	0	362663.ECP_1682	362663.ECP_1684	0.0103919	1
10090.ENSMUSP00000125554	10090.ENSMUSP00000119536	1.45532e-05	0	7227.FBpp0070942	7227.FBpp0081823	0.999922	1	6239.K08F11.3.2	6239.Y41D4B.5	0.999913	1	4932.YNL177C	4932.YBR247C	0.00245798	0	362663.ECP_3250	362663.ECP_3254	0.999889	1
10090.ENSMUSP00000123958	10090.ENSMUSP00000123580	0.00154793	0	7227.FBpp0075195	7227.FBpp0088126	2.67726e-05	0	6239.K09C6.7b	6239.F44E2.7d	0.000786883	0	4932.YJR006W	4932.YGR182C	2.0722e-05	0	362663.ECP_4118	362663.ECP_2211	0.00632002	0
10090.ENSMUSP00000084405	10090.ENSMUSP00000133736	4.38552e-05	0	7227.FBpp0084966	7227.FBpp0110421	0.999924	1	6239.F22E12.1	6239.Y47D7A.12	3.60415e-05	0	4932.YNL162W	4932.YKL156W	0.999922	1	362663.ECP_3273	362663.ECP_3406	0.999917	1
10090.ENSMUSP00000118901	10090.ENSMUSP00000057103	1.61848e-05	0	7227.FBpp0078689	7227.FBpp0099990	0.999861	1	6239.K05F6.8	6239.ZC262.5	1.90657e-05	0	4932.YKL078W	4932.YDR049W	0.000839918	0	362663.ECP_4015	362663.ecp:ECP_2730	0.998901	0
10090.ENSMUSP00000073867	10090.ENSMUSP00000020753	1.34952e-05	0	7227.FBpp0077056	7227.FBpp0304898	0.00018964	0	6239.C26B2.2	6239.Y94A7B.4	1.76021e-05	0	4932.YBL056W	4932.YIL055C	0.000536118	0	362663.ECP_3462	362663.ECP_3745	0.0182649	0
10090.ENSMUSP00000032222	10090.ENSMUSP00000018315	1.99463e-05	0	7227.FBpp0079052	7227.FBpp0082158	0.996695	1	6239.B0491.2.2	6239.Y49E10.4	0.00626908	0	4932.YLL056C	4932.YDR343C	0.00557397	0	362663.ECP_2422	362663.ECP_4081	0.992358	1
10090.ENSMUSP00000128419	10090.ENSMUSP00000046070	1.65215e-05	0	7227.FBpp0082523	7227.FBpp0076863	2.10311e-05	0	6239.Y75B7AL.3	6239.F08G2.8	1.94553e-05	0	4932.YPL017C	4932.YMR161W	2.71258e-05	0	362663.ECP_0421	362663.ecp:ECP_2465	0.760156	1
10090.ENSMUSP00000101860	10090.ENSMUSP00000030404	0.999904	1	7227.FBpp0072502	7227.FBpp0081806	1.51454e-05	0	6239.M116.1	6239.F32D8.11.1	1.76614e-05	0	4932.YBR221C	4932.YPR124W	2.61022e-05	0	362663.ECP_0379	362663.ECP_2173	0.998151	0
10090.ENSMUSP00000029131	10090.ENSMUSP00000137617	5.26431e-05	0	7227.FBpp0304960	7227.FBpp0079321	1.90711e-05	0	6239.ZK563.5	6239.T01H3.1.1	0.00336855	0	4932.YPR160C-A	4932.YKL206C	0.00119803	0	362663.ECP_1628	362663.ECP_1629	0.99551	1
10090.ENSMUSP00000030417	10090.ENSMUSP00000091422	0.99568	1	7227.FBpp0293189	7227.FBpp0086021	1.53595e-05	0	6239.Y119C1B.5	6239.C49C8.2	1.86764e-05	0	4932.YHR152W	4932.YML079W	1.63125e-05	0	362663.ECP_3082	362663.ecp:ECP_3083	0.0181652	1
10090.ENSMUSP00000109313	10090.ENSMUSP00000055941	0.999846	1	7227.FBpp0084486	7227.FBpp0084955	0.999896	1	6239.F49C12.8	6239.K07D4.3	0.999908	1	4932.YHR035W	4932.YBR006W	0.000377265	0	362663.ECP_1497	362663.ECP_4104	0.99876	1
10090.ENSMUSP00000038305	10090.ENSMUSP00000123324	0.999831	1	7227.FBpp0084542	7227.FBpp0070295	1.52007e-05	0	6239.F53G12.1.1	6239.F55G1.9	3.13982e-05	0	4932.YJL004C	4932.YJR032W	2.17244e-05	0	362663.ECP_3583	362663.ECP_1171	0.588213	0
10090.ENSMUSP00000114402	10090.ENSMUSP00000099325	0.999924	1	7227.FBpp0087236	7227.FBpp0291667	1.77444e-05	0	6239.B0554.5	6239.K03B8.5	1.58772e-05	0	4932.YML015C	4932.YKR059W	0.00787201	0	362663.ECP_4597	362663.ECP_3735	0.999897	0
10090.ENSMUSP00000012627	10090.ENSMUSP00000120829	0.999913	1	7227.FBpp0076470	7227.FBpp0079606	0.999898	1	6239.M03F8.3b	6239.Y54G2A.12	0.999002	1	4932.YBR247C	4932.YBR174C	1.95541e-05	0	362663.ecp:ECP_0107	362663.ECP_1186	0.999901	0
10090.ENSMUSP00000002733	10090.ENSMUSP00000141146	0.999898	1	7227.FBpp0078252	7227.FBpp0078069	1.70381e-05	0	6239.T20F5.7	6239.Y116A8A.2	1.99435e-05	0	4932.YBR219C	4932.YKL156W	0.000156749	0	362663.ECP_1858	362663.ECP_1860	0.999871	1
10090.ENSMUSP00000030709	10090.ENSMUSP00000117362	4.43865e-05	1	7227.FBpp0099686	7227.FBpp0110412	0.999925	1	6239.F26A3.5	6239.F32A6.5d	1.51696e-05	0	4932.YBR135W	4932.YLL050C	0.000358747	1	362663.ECP_3191	362663.ECP_3911	0.00913049	0
10090.ENSMUSP00000117472	10090.ENSMUSP00000121138	0.999837	1	7227.FBpp0290898	7227.FBpp0072849	9.51707e-05	0	6239.R06C1.3a	6239.ZK849.4	2.26809e-05	0	4932.YNR048W	4932.YPL210C	1.62789e-05	0	362663.ECP_2214	362663.ecp:ECP_0583	0.99862	0
10090.ENSMUSP00000034205	10090.ENSMUSP00000119136	0.997931	1	7227.FBpp0271900	7227.FBpp0304880	1.56552e-05	0	6239.H17B01.1a	6239.T24B8.3a.1	0.00050156	0	4932.YBR184W	4932.YBR224W	1.42341e-05	0	362663.ECP_4511	362663.ECP_2636	0.996656	0
10090.ENSMUSP00000098333	10090.ENSMUSP00000106733	0.00109666	0	7227.FBpp0081234	7227.FBpp0082897	0.995825	1	6239.B0272.2	6239.C13B9.3	0.999866	1	4932.YGL113W	4932.YJR080C	0.000728213	0	362663.ECP_0925	362663.ECP_0168	0.87111	0
10090.ENSMUSP00000033549	10090.ENSMUSP00000041650	2.09504e-05	1	7227.FBpp0078017	7227.FBpp0087632	0.000168905	0	6239.C03H12.1f	6239.H04M03.3	2.75493e-05	0	4932.YNL042W	4932.YLR314C	3.18386e-05	0	362663.ecp:ECP_3392	362663.ECP_3398	0.999924	1
10090.ENSMUSP00000032735	10090.ENSMUSP00000067579	0.999901	1	7227.FBpp0291587	7227.FBpp0291646	1.64027e-05	0	6239.C13B4.2	6239.Y38A8.2	0.999905	1	4932.YMR269W	4932.YBR156C	2.57627e-05	0	362663.ECP_3044	362663.ECP_0434	0.398545	0
10090.ENSMUSP00000020085	10090.ENSMUSP00000031434	0.999788	1	7227.FBpp0077022	7227.FBpp0078315	0.999907	1	6239.C53C9.3a	6239.R06A4.6	4.32117e-05	0	4932.YOR288C	4932.YKL185W	1.68993e-05	0	362663.ECP_4419	362663.ECP_2585	5.89099e-05	0
10090.ENSMUSP00000120096	10090.ENSMUSP00000134161	0.999907	1	7227.FBpp0082247	7227.FBpp0289807	4.3128e-05	0	6239.C38C3.5a.1	6239.K08F9.2	0.00140551	1	4932.YJL133C-A	4932.YBL075C	0.992185	0	362663.ECP_2792	362663.ECP_1579	0.907839	0
10090.ENSMUSP00000022256	10090.ENSMUSP00000040741	0.999218	1	7227.FBpp0072257	7227.FBpp0083860	0.999911	1	6239.C52B11.3	6239.F52A8.2	0.999811	1	4932.YML118W	4932.YBL036C	2.80522e-05	0	362663.ecp:ECP_3429	362663.ECP_3871	0.0327924	0
10090.ENSMUSP00000020085	10090.ENSMUSP00000028311	0.998077	1	7227.FBpp0078077	7227.FBpp0086843	0.999761	1	6239.C47D12.6a	6239.K07B1.7b	1.86227e-05	0	4932.YDR194C	4932.YFR031C-A	0.466981	1	362663.ECP_3222	362663.ECP_0924	3.70878e-05	0
10090.ENSMUSP00000021734	10090.ENSMUSP00000091455	0.999418	1	7227.FBpp0077616	7227.FBpp0300566	1.33563e-05	0	6239.H06I04.4b	6239.R13A5.8	0.999912	1	4932.YLR231C	4932.YLR075W	5.54492e-05	0	362663.ECP_1307	362663.ECP_0372	0.998202	0
10090.ENSMUSP00000027491	10090.ENSMUSP00000121623	0.999619	1	7227.FBpp0070894	7227.FBpp0087312	0.999879	1	6239.F52B11.6	6239.H09F14.1d	3.65895e-05	0	4932.YKL028W	4932.YML003W	0.143723	0	362663.ECP_0736	362663.ECP_0739	0.989248	1
10090.ENSMUSP00000023117	10090.ENSMUSP00000025464	0.999912	1	7227.FBpp0077564	7227.FBpp0075348	1.66522e-05	0	6239.Y39A3CR.1a	6239.Y49E10.15	0.999411	1	4932.YFL005W	4932.YPR176C	0.998602	1	362663.ECP_0351	362663.ECP_4103	0.133311	0
10090.ENSMUSP00000022960	10090.ENSMUSP00000079180	0.999896	1	7227.FBpp0303462	7227.FBpp0083230	3.4338e-05	0	6239.ZC132.9	6239.T05C12.15	2.41571e-05	0	4932.YJL153C	4932.YHR081W	5.13319e-05	0	362663.ECP_4332	362663.ECP_0825	0.995833	0
10090.ENSMUSP00000114149	10090.ENSMUSP00000116113	0.9999	1	7227.FBpp0080374	7227.FBpp0075858	1.66399e-05	0	6239.F36A2.6.2	6239.F52B5.6.3	0.999922	1	4932.Q0250	4932.YEL024W	0.99909	1	362663.ecp:ECP_3183	362663.ECP_2661	0.000459808	0
10090.ENSMUSP00000045201	10090.ENSMUSP00000112500	0.997272	1	7227.FBpp0071451	7227.FBpp0291433	0.99991	1	6239.W03G1.6f	6239.W06H8.2	2.30587e-05	0	4932.YPL208W	4932.YMR013C	5.98614e-05	0	362663.ECP_3335	362663.ECP_0107	3.17027e-05	0
10090.ENSMUSP00000123031	10090.ENSMUSP00000018333	0.999887	1	7227.FBpp0111294	7227.FBpp0290578	0.920849	1	6239.F10B5.6	6239.Y110A7A.17b	0.999795	1	4932.YIL139C	4932.YKR071C	0.994154	0	362663.ECP_2792	362663.ECP_0921	0.990258	0
10090.ENSMUSP00000098058	10090.ENSMUSP00000058783	2.258e-05	0	7227.FBpp0289219	7227.FBpp0298825	1.51581e-05	0	6239.T23G5.1.1	6239.Y34D9A.6	0.999829	1	4932.YKL162C-A	4932.YOL086C	1.84224e-05	0	362663.ECP_2438	362663.ECP_3091	0.999528	1
10090.ENSMUSP00000017821	10090.ENSMUSP00000140303	0.995523	1	7227.FBpp0088517	7227.FBpp0305995	2.06382e-05	0	6239.K11B4.1	6239.ZK617.2	2.73005e-05	0	4932.YOR231C-A	4932.YLR198C	1.80183e-05	0	362663.ecp:ECP_0490	362663.ECP_1661	0.000205289	0
10090.ENSMUSP00000019577	10090.ENSMUSP00000029712	0.999307	1	7227.FBpp0300319	7227.FBpp0302639	1.3966e-05	0	6239.F20C5.3c	6239.F59C6.7b	5.21344e-05	0	4932.YEL030W	4932.YHL027W	3.82711e-05	0	362663.ECP_2487	362663.ECP_0771	0.00123997	0
10090.ENSMUSP00000051092	10090.ENSMUSP00000124996	0.999419	1	7227.FBpp0078424	7227.FBpp0081310	0.000649228	1	6239.M03F8.3b	6239.W07E6.4	0.999896	1	4932.YFL037W	4932.YJL159W	3.18555e-05	1	362663.ECP_3391	362663.ECP_3403	0.999921	1
10090.ENSMUSP00000028392	10090.ENSMUSP00000086565	0.0131126	1	7227.FBpp0071092	7227.FBpp0111545	1.63339e-05	0	6239.C05D11.6c	6239.F59A2.4a	3.39076e-05	0	4932.YGL063W	4932.YBR072C-A	2.76619e-05	0	362663.ECP_1852	362663.ECP_4608	0.986128	0
10090.ENSMUSP00000120500	10090.ENSMUSP00000133831	0.994889	1	7227.FBpp0081324	7227.FBpp0289148	0.999221	1	6239.K08F11.3.2	6239.Y74C10AR.1	0.999879	1	4932.YHR002W	4932.YLR058C	1.9072e-05	0	362663.ECP_1290	362663.ECP_1293	0.986298	1
10090.ENSMUSP00000020877	10090.ENSMUSP00000129141	0.000875035	1	7227.FBpp0081786	7227.FBpp0079615	0.999915	1	6239.H05C05.2b	6239.Y69A2AR.1c	0.0244606	0	4932.YLL024C	4932.YLR411W	0.0527093	0	362663.ECP_3607	362663.ECP_0623	0.00263485	0
10090.ENSMUSP00000019058	10090.ENSMUSP00000075423	0.000240195	1	7227.FBpp0071193	7227.FBpp0099878	1.76859e-05	0	6239.ZK970.7	6239.Y24D9A.7	1.9147e-05	0	4932.YLR043C	4932.YOR327C	0.00485543	0	362663.ECP_0550	362663.ECP_0542	0.00584348	0
10090.ENSMUSP00000032399	10090.ENSMUSP00000090891	0.999337	1	7227.FBpp0083371	7227.FBpp0302538	0.99992	1	6239.Y46G5A.36	6239.R03G5.2.2	1.9084e-05	0	4932.YDL070W	4932.YPL219W	0.00430072	0	362663.ECP_3367	362663.ECP_0693	0.0142182	0
10090.ENSMUSP00000118189	10090.ENSMUSP00000095149	0.998832	1	7227.FBpp0078400	7227.FBpp0111448	0.99978	1	6239.C30A5.5	6239.F38H4.6	7.69933e-05	1	4932.YDR445C	4932.YJL223C	2.1075e-05	0	362663.ECP_1892	362663.ECP_0200	0.000848509	0
10090.ENSMUSP00000115654	10090.ENSMUSP00000131979	0.289697	1	7227.FBpp0081102	7227.FBpp0075750	2.72167e-05	0	6239.Y39H10A.5	6239.R07B7.12a	1.64548e-05	0	4932.YOR202W	4932.YDL135C	0.000247038	0	362663.ECP_3324	362663.ECP_4387	0.999905	0
10090.ENSMUSP00000003521	10090.ENSMUSP00000059395	0.999919	1	7227.FBpp0085393	7227.FBpp0081788	1.45045e-05	0	6239.R06B9.1	6239.Y47H9C.5b	0.00119165	1	4932.YAL030W	4932.YMR197C	0.999916	1	362663.ECP_1277	362663.ECP_2917	0.000349585	0
10090.ENSMUSP00000118434	10090.ENSMUSP00000093980	0.999908	1	7227.FBpp0082777	7227.FBpp0088278	2.03388e-05	0	6239.F10G7.1.1	6239.Y71A12B.1a	0.999915	1	4932.YGL174W	4932.YOR325W	2.1215e-05	0	362663.ECP_3273	362663.ECP_3391	0.999916	1
10090.ENSMUSP00000026972	10090.ENSMUSP00000028826	0.0357873	1	7227.FBpp0075274	7227.FBpp0075631	0.999872	1	6239.W10G6.2a	6239.Y92H12A.2	0.00863326	1	4932.YDR100W	4932.YMR112C	1.85011e-05	0	362663.ECP_1259	362663.ecp:ECP_3431	0.999905	1
10090.ENSMUSP00000028475	10090.ENSMUSP00000124966	0.999237	1	7227.FBpp0088025	7227.FBpp0076296	3.16391e-05	0	6239.B0361.10.1	6239.D1022.8	1.59835e-05	0	4932.YDR432W	4932.YLR116W	0.999877	1	362663.ECP_2321	362663.ecp:ECP_2327	0.99975	1
10090.ENSMUSP00000030365	10090.ENSMUSP00000103115	0.999854	1	7227.FBpp0074825	7227.FBpp0306143	3.13368e-05	0	6239.F01F1.11	6239.W03B1.7c	1.66716e-05	0	4932.YAR007C	4932.YNL031C	0.999875	1	362663.ECP_1512	362663.ECP_1408	0.783391	0
10090.ENSMUSP00000098096	10090.ENSMUSP00000063916	0.999911	1	7227.FBpp0079780	7227.FBpp0297400	1.91375e-05	0	6239.F34H10.2	6239.F46B3.14b	2.594e-05	0	4932.YKR074W	4932.YNL022C	2.449e-05	0	362663.ecp:ECP_3745	362663.ECP_0292	0.833657	0
10090.ENSMUSP00000020551	10090.ENSMUSP00000080608	0.999856	1	7227.FBpp0086223	7227.FBpp0099630	0.00056488	0	6239.T01B6.1	6239.C33H5.19.1	1.48935e-05	0	4932.YKR090W	4932.YOR264W	0.0232376	1	362663.ECP_1235	362663.ECP_0771	0.00636406	0
10090.ENSMUSP00000081114	10090.ENSMUSP00000119535	0.999921	1	7227.FBpp0070458	7227.FBpp0075690	0.999883	1	6239.W01C8.6a	6239.Y40B10A.7	1.8386e-05	0	4932.YIL018W	4932.YOL040C	0.99992	1	362663.ECP_0782	362663.ECP_0800	0.989159	0
10090.ENSMUSP00000070983	10090.ENSMUSP00000080242	0.999918	1	7227.FBpp0303879	7227.FBpp0088413	2.42041e-05	0	6239.F32A5.3	6239.H22K11.1	0.177028	1	4932.YGL087C	4932.YER141W	7.21331e-05	0	362663.ECP_3699	362663.ECP_1900	6.07505e-05	0
10090.ENSMUSP00000025505	10090.ENSMUSP00000026479	0.999833	1	7227.FBpp0082893	7227.FBpp0085892	1.80959e-05	0	6239.C09H10.3	6239.Y77E11A.1c.3	0.00110053	0	4932.YJL133W	4932.YPL278C	1.54137e-05	0	362663.ECP_2380	362663.ECP_2993	0.0126163	0
10090.ENSMUSP00000090710	10090.ENSMUSP00000037328	1.84233e-05	0	7227.FBpp0081391	7227.FBpp0087616	1.45197e-05	0	6239.Y102A11A.6	6239.Y55F3AM.21	3.21066e-05	0	4932.YLR448W	4932.YOL053W	0.000406799	0	362663.ECP_3385	362663.ECP_3406	0.999922	1
10090.ENSMUSP00000034949	10090.ENSMUSP00000030491	2.98195e-05	0	7227.FBpp0074823	7227.FBpp0087901	1.95523e-05	0	6239.Y48A6B.13d	6239.Y18D10A.25	3.42392e-05	0	4932.YDR091C	4932.YNR059W	2.51059e-05	0	362663.ECP_1618	362663.ECP_4166	0.195757	0
10090.ENSMUSP00000099657	10090.ENSMUSP00000041953	0.999797	1	7227.FBpp0079030	7227.FBpp0074138	2.33316e-05	0	6239.T20B3.14	6239.Y38H6C.20	0.00050864	0	4932.YLR441C	4932.YNL069C	0.999918	1	362663.ECP_2225	362663.ECP_3119	0.999052	0
10090.ENSMUSP00000022925	10090.ENSMUSP00000098053	0.99991	1	7227.FBpp0271691	7227.FBpp0086841	3.27559e-05	0	6239.D1046.4	6239.F25F6.1	1.7539e-05	0	4932.YDR524C	4932.YGL010W	2.07162e-05	0	362663.ECP_1837	362663.ECP_0402	4.77302e-05	0
10090.ENSMUSP00000135197	10090.ENSMUSP00000122024	3.1857e-05	0	7227.FBpp0073835	7227.FBpp0080745	1.7921e-05	0	6239.C24H10.2	6239.K04E7.3	1.47235e-05	0	4932.YLL039C	4932.YOL013C	0.999908	1	362663.ECP_3604	362663.ECP_0013	0.00796103	0
10090.ENSMUSP00000019071	10090.ENSMUSP00000062588	0.998105	1	7227.FBpp0072364	7227.FBpp0294046	2.08141e-05	0	6239.ZC116.1a	6239.W05B5.1e.2	1.61997e-05	0	4932.YBR021W	4932.YFL039C	4.08301e-05	1	362663.ECP_3735	362663.ECP_4448	0.999919	1
10090.ENSMUSP00000025025	10090.ENSMUSP00000023693	1.70489e-05	0	7227.FBpp0072085	7227.FBpp0076207	0.999919	1	6239.ZK40.1.1	6239.D2045.6	0.000136975	0	4932.YCR038C	4932.YGL072C	1.69633e-05	0	362663.ECP_0725	362663.ECP_1558	0.999629	0
10090.ENSMUSP00000103181	10090.ENSMUSP00000038352	0.999919	1	7227.FBpp0085876	7227.FBpp0099759	0.00114813	0	6239.T26C11.2	6239.C13C4.3	2.19966e-05	0	4932.YBR114W	4932.YNL153C	2.46978e-05	1	362663.ecp:ECP_4217	362663.ECP_3283	0.999057	0
10090.ENSMUSP00000114203	10090.ENSMUSP00000113645	0.999903	1	7227.FBpp0305758	7227.FBpp0305005	0.000702316	0	6239.M01B2.10	6239.F45E12.1a	2.00523e-05	0	4932.YKL085W	4932.YDL209C	1.66536e-05	0	362663.ECP_2760	362663.ECP_2583	0.00203359	0
10090.ENSMUSP00000139187	10090.ENSMUSP00000136535	1.44233e-05	0	7227.FBpp0074020	7227.FBpp0075390	1.70566e-05	0	6239.T28D9.2c	6239.Y47D3A.27	0.999908	1	4932.YGL095C	4932.YOR036W	0.999904	1	362663.ECP_2351	362663.ECP_4218	0.996118	1
10090.ENSMUSP00000021157	10090.ENSMUSP00000120535	0.0115476	1	7227.FBpp0079816	7227.FBpp0087626	1.73338e-05	0	6239.K07C11.2.2	6239.Y94H6A.9a	0.00309793	1	4932.YLL011W	4932.YDL200C	0.00150265	0	362663.ECP_0977	362663.ecp:ECP_0978	0.537627	1
10090.ENSMUSP00000121053	10090.ENSMUSP00000041702	0.999368	1	7227.FBpp0089412	7227.FBpp0303247	0.00527855	0	6239.C44B7.6b	6239.F15H10.7	2.9989e-05	0	4932.YPL191C	4932.YER026C	5.80387e-05	0	362663.ECP_3405	362663.ECP_3406	0.99992	1
10090.ENSMUSP00000122465	10090.ENSMUSP00000081547	0.999907	1	7227.FBpp0079951	7227.FBpp0074833	0.999909	1	6239.T24H10.7e	6239.C47B2.5.2	0.000576213	0	4932.YMR264W	4932.YLL066W-A	1.83512e-05	0	362663.ECP_0571	362663.ECP_3128	0.00519176	0
10090.ENSMUSP00000110421	10090.ENSMUSP00000026445	1.75924e-05	0	7227.FBpp0078093	7227.FBpp0076167	2.40439e-05	0	6239.F18A1.5	6239.R10E4.4.2	0.99991	1	4932.YGL001C	4932.YDR148C	0.0197734	0	362663.ECP_2992	362663.ECP_0471	0.000295471	0
10090.ENSMUSP00000095515	10090.ENSMUSP00000117108	1.4267e-05	0	7227.FBpp0071771	7227.FBpp0082767	0.997061	1	6239.C33C12.11	6239.K07F5.15b.3	1.46543e-05	0	4932.YBL092W	4932.YFL034C-A	0.999864	1	362663.ECP_1835	362663.ECP_1836	9.16738e-05	1
10090.ENSMUSP00000001565	10090.ENSMUSP00000093471	1.42056e-05	0	7227.FBpp0074529	7227.FBpp0080890	0.997793	1	6239.D1007.6.2	6239.F56E10.4.2	0.999916	1	4932.YHR088W	4932.YMR093W	0.999464	1	362663.ECP_4530	362663.ECP_3941	1.65095e-05	0
10090.ENSMUSP00000030404	10090.ENSMUSP00000118248	0.999769	1	7227.FBpp0289512	7227.FBpp0304668	2.04274e-05	0	6239.F59A3.5.1	6239.Y39A1A.17	4.81955e-05	0	4932.YLR448W	4932.YPL220W	0.999923	1	362663.ECP_3727	362663.ECP_3730	0.992662	1
10090.ENSMUSP00000019843	10090.ENSMUSP00000122756	0.773908	1	7227.FBpp0297397	7227.FBpp0081071	1.46014e-05	0	6239.F26F12.6a	6239.C27A2.7	1.39177e-05	0	4932.YPL130W	4932.YDL218W	1.8887e-05	0	362663.ECP_0410	362663.ECP_2379	0.000735056	1
10090.ENSMUSP00000055261	10090.ENSMUSP00000104971	0.999462	1	7227.FBpp0111408	7227.FBpp0081151	1.30277e-05	0	6239.W07E6.4	6239.W08E3.1	0.99991	1	4932.YJL065C	4932.YPL244C	1.66654e-05	0	362663.ECP_4266	362663.ECP_4690	0.00975068	0
10090.ENSMUSP00000077701	10090.ENSMUSP00000039312	1.3454e-05	0	7227.FBpp0084864	7227.FBpp0084443	1.7233e-05	0	6239.R10E4.5b	6239.C49C8.8	1.75587e-05	0	4932.YJL138C	4932.YOL040C	0.999798	1	362663.ECP_3406	362663.ECP_3734	0.999923	1
10090.ENSMUSP00000024706	10090.ENSMUSP00000088260	1.55188e-05	0	7227.FBpp0291701	7227.FBpp0089233	1.55764e-05	0	6239.Y77E11A.10	6239.ZK783.7	1.51654e-05	0	4932.YFR053C	4932.YML024W	0.000479301	0	362663.ECP_4196	362663.ECP_4197	0.999918	1
10090.ENSMUSP00000129783	10090.ENSMUSP00000028536	1.95132e-05	0	7227.FBpp0073120	7227.FBpp0079812	0.999701	1	6239.C14C11.6	6239.T23G11.3.3	0.0225372	1	4932.YDR243C	4932.YGR074W	0.995986	1	362663.ECP_2610	362663.ECP_3406	0.999916	1
10090.ENSMUSP00000002198	10090.ENSMUSP00000138014	2.16011e-05	0	7227.FBpp0073762	7227.FBpp0078635	0.999918	1	6239.K09F5.5	6239.H02I12.7	0.0130886	1	4932.YDL033C	4932.YAL047C	1.92747e-05	0	362663.ecp:ECP_1617	362663.ECP_0025	0.985965	0
10090.ENSMUSP00000105494	10090.ENSMUSP00000125474	0.0012537	0	7227.FBpp0073267	7227.FBpp0083195	0.999878	1	6239.C18E9.2a	6239.Y57G11C.15b.3	0.999912	1	4932.YPR028W	4932.YPL091W	0.000457844	0	362663.ECP_3314	362663.ECP_3395	0.999919	1
10090.ENSMUSP00000037024	10090.ENSMUSP00000118670	1.41036e-05	0	7227.FBpp0079227	7227.FBpp0081176	1.98389e-05	0	6239.K01D12.1	6239.Y47D7A.12	1.48937e-05	0	4932.YPL252C	4932.YKR101W	1.98778e-05	0	362663.ECP_0635	362663.ECP_1590	0.999381	0
10090.ENSMUSP00000125691	10090.ENSMUSP00000040741	0.810925	0	7227.FBpp0085575	7227.FBpp0305539	0.00214298	0	6239.C05E11.6	6239.F58F9.1	1.79326e-05	0	4932.YKL012W	4932.YMR240C	0.967977	1	362663.ECP_1663	362663.ECP_3401	0.999924	1
10090.ENSMUSP00000116170	10090.ENSMUSP00000032263	1.94892e-05	0	7227.FBpp0078086	7227.FBpp0082893	0.999904	1	6239.F38H4.9.1	6239.F45E12.1a	0.997023	1	4932.YDR243C	4932.YHR156C	0.999799	1	362663.ECP_2096	362663.ECP_3264	0.998653	0
10090.ENSMUSP00000028668	10090.ENSMUSP00000059395	0.999834	1	7227.FBpp0071175	7227.FBpp0076183	8.75329e-05	0	6239.T10C6.12	6239.ZK1320.12a	0.440736	1	4932.YJR142W	4932.YPL240C	0.00162383	0	362663.ECP_0486	362663.ECP_3945	0.000143217	0
10090.ENSMUSP00000108273	10090.ENSMUSP00000127214	0.999778	0	7227.FBpp0083945	7227.FBpp0110324	0.151637	0	6239.C47E12.7	6239.T06E6.1	0.999867	1	4932.YLL011W	4932.YDR119W-A	3.58343e-05	0	362663.ecp:ECP_2766	362663.ECP_1805	0.999864	0
10090.ENSMUSP00000101016	10090.ENSMUSP00000089290	1.48277e-05	0	7227.FBpp0086763	7227.FBpp0070516	3.83052e-05	0	6239.Y111B2A.18.1	6239.Y57A10A.19	0.941969	1	4932.YDR246W	4932.YDR472W	0.995224	1	362663.ECP_3194	362663.ECP_0669	5.99924e-05	0
10090.ENSMUSP00000001063	10090.ENSMUSP00000045361	4.57368e-05	0	7227.FBpp0305165	7227.FBpp0111960	1.81623e-05	0	6239.C43E11.9	6239.Y92H12BR.8	0.999912	1	4932.YDL059C	4932.YJL038C	1.87147e-05	0	362663.ECP_0022	362663.ECP_3403	0.999918	1
10090.ENSMUSP00000034703	10090.ENSMUSP00000109271	0.999905	1	7227.FBpp0291421	7227.FBpp0305184	0.999836	1	6239.F30F8.8.1	6239.F43D9.5	0.997512	1	4932.YCR079W	4932.YGL070C	7.31283e-05	1	362663.ECP_0914	362663.ECP_2925	0.024171	0
10090.ENSMUSP00000139467	10090.ENSMUSP00000106014	0.999917	1	7227.FBpp0074661	7227.FBpp0080488	0.999277	1	6239.C49H3.11.1	6239.F54C9.5	0.999919	1	4932.YCR072C	4932.YPL131W	0.99988	1	362663.ecp:ECP_1481	362663.ECP_1623	0.0208075	1
10090.ENSMUSP00000093647	10090.ENSMUSP00000101572	1.28298e-05	0	7227.FBpp0081029	7227.FBpp0084144	1.92772e-05	0	6239.K10C2.7	6239.W02D3.5	1.89104e-05	0	4932.YNL002C	4932.YHR141C	0.999901	1	362663.ECP_0408	362663.ecp:ECP_4301	0.000117166	1
10090.ENSMUSP00000051457	10090.ENSMUSP00000134332	1.47962e-05	0	7227.FBpp0110063	7227.FBpp0082235	4.37269e-05	0	6239.F16B4.9	6239.C51E3.9b	6.93225e-05	0	4932.YDR306C	4932.YOL133W	0.999854	1	362663.ECP_0193	362663.ECP_2355	0.999792	1
10090.ENSMUSP00000136852	10090.ENSMUSP00000096659	1.46979e-05	0	7227.FBpp0305772	7227.FBpp0086796	2.40852e-05	0	6239.Y68A4A.3	6239.Y9C9A.12	0.000628823	0	4932.YMR140W	4932.YEL071W	1.87852e-05	0	362663.ECP_4550	362663.ECP_3710	0.966779	0
10090.ENSMUSP00000123508	10090.ENSMUSP00000117403	1.30509e-05	0	7227.FBpp0077778	7227.FBpp0078624	0.999893	1	6239.F54E7.2.1	6239.R151.3.2	0.999919	1	4932.YHR201C	4932.YDR005C	2.84011e-05	0	362663.ECP_3395	362663.ecp:ECP_3396	0.999922	1
10090.ENSMUSP00000140201	10090.ENSMUSP00000125608	1.63112e-05	0	7227.FBpp0070124	7227.FBpp0079399	0.999515	1	6239.T06E6.2a.1	6239.T20F10.5	0.00232596	0	4932.YDR415C	4932.YDR257C	2.67332e-05	0	362663.ECP_3401	362663.ECP_3406	0.999925	1
10090.ENSMUSP00000133914	10090.ENSMUSP00000048695	1.50216e-05	0	7227.FBpp0078416	7227.FBpp0291726	0.999917	1	6239.F16D3.6	6239.T28D9.2d	2.37383e-05	0	4932.YOL046C	4932.YJL093C	1.98092e-05	0	362663.ECP_0736	362663.ECP_4400	0.999854	1
10090.ENSMUSP00000119375	10090.ENSMUSP00000071989	0.139842	0	7227.FBpp0077109	7227.FBpp0075761	1.73311e-05	0	6239.W02B12.2	6239.Y111B2A.18.1	0.999899	1	4932.YBL041W	4932.YJL001W	0.9999	1	362663.ECP_1663	362663.ECP_3391	0.999923	1
10090.ENSMUSP00000122378	10090.ENSMUSP00000099752	1.3357e-05	0	7227.FBpp0071542	7227.FBpp0111392	1.49111e-05	0	6239.T19D12.9	6239.F33G12.4.2	1.72232e-05	0	4932.YJL033W	4932.YMR061W	0.999118	1	362663.ecp:ECP_2319	362663.ECP_2326	0.999868	1
10090.ENSMUSP00000110199	10090.ENSMUSP00000136202	3.44024e-05	0	7227.FBpp0075250	7227.FBpp0076380	0.0203963	1	6239.ZK1055.6a	6239.Y51H7C.13	2.51121e-05	0	4932.YOR282W	4932.YKL218C	1.48082e-05	0	362663.ECP_4277	362663.ECP_1573	0.000308644	0
10090.ENSMUSP00000022609	10090.ENSMUSP00000114774	2.00974e-05	0	7227.FBpp0082038	7227.FBpp0292397	3.89505e-05	0	6239.F40G12.15	6239.F32D8.8	1.48854e-05	0	4932.YPR106W	4932.YKL198C	0.987415	0	362663.ECP_0177	362663.ECP_3273	0.999918	1
10090.ENSMUSP00000073602	10090.ENSMUSP00000095587	1.29534e-05	0	7227.FBpp0087103	7227.FBpp0087954	2.59549e-05	0	6239.T13H5.4	6239.Y71F9B.4.1	0.999912	1	4932.YHR088W	4932.YOL127W	0.135682	1	362663.ECP_1063	362663.ECP_1307	0.999814	0
10090.ENSMUSP00000134222	10090.ENSMUSP00000136983	2.48317e-05	0	7227.FBpp0112259	7227.FBpp0290151	1.62426e-05	0	6239.F42H11.2	6239.T28A8.7	0.00828688	1	4932.YPR110C	4932.YJR037W	2.21087e-05	0	362663.ecp:ECP_3105	362663.ECP_3191	0.998206	0
10090.ENSMUSP00000124225	10090.ENSMUSP00000114182	0.0022427	0	7227.FBpp0071497	7227.FBpp0300957	0.999844	1	6239.F45E6.2	6239.K12C11.6	2.08335e-05	0	4932.YBR212W	4932.YDR099W	0.795	1	362663.ECP_3253	362663.ecp:ECP_3400	0.999905	1
10090.ENSMUSP00000128647	10090.ENSMUSP00000115457	1.5625e-05	0	7227.FBpp0075240	7227.FBpp0079194	1.68407e-05	0	6239.F44E5.1.1	6239.T03D3.1	0.000154675	0	4932.YIL042C	4932.YPL136W	1.99589e-05	0	362663.ECP_0543	362663.ECP_0421	3.51761e-05	0
10090.ENSMUSP00000104614	10090.ENSMUSP00000072079	1.32793e-05	0	7227.FBpp0070859	7227.FBpp0088040	0.999765	1	6239.Y102A5B.3	6239.T22F7.5	0.000167198	0	4932.YFL067W	4932.YGL236C	1.64557e-05	0	362663.ECP_3544	362663.ECP_3545	0.999577	1
10090.ENSMUSP00000119658	10090.ENSMUSP00000103100	2.21054e-05	0	7227.FBpp0076872	7227.FBpp0086270	0.99992	1	6239.B0412.1a	6239.F56A12.1	0.0157956	1	4932.YLR229C	4932.YBR062C	7.75732e-05	0	362663.ECP_0605	362663.ECP_3401	0.00319656	0
10090.ENSMUSP00000038744	10090.ENSMUSP00000140535	0.999801	0	7227.FBpp0300950	7227.FBpp0077397	0.00186516	0	6239.F35G2.1a.2	6239.C07D10.4	2.30503e-05	0	4932.YMR183C	4932.YDL179W	1.83763e-05	0	362663.ECP_3447	362663.ecp:ECP_0227	0.0127481	0
10090.ENSMUSP00000098827	10090.ENSMUSP00000121114	1.77455e-05	0	7227.FBpp0079865	7227.FBpp0079318	4.5452e-05	0	6239.Y46H3C.2	6239.R09B3.4	2.0657e-05	0	4932.YDR214W	4932.YGL109W	1.81937e-05	0	362663.ecp:ECP_3392	362663.ECP_3401	0.999925	1
10090.ENSMUSP00000123374	10090.ENSMUSP00000136951	1.54505e-05	0	7227.FBpp0080256	7227.FBpp0084157	0.0145292	1	6239.Y87G2A.25	6239.C16C2.1	1.71149e-05	0	4932.YKL052C	4932.Q0110	1.53181e-05	0	362663.ecp:ECP_1070	362663.ecp:ECP_1371	0.998478	0
10090.ENSMUSP00000049692	10090.ENSMUSP00000083193	1.33672e-05	0	7227.FBpp0076602	7227.FBpp0084564	0.999812	1	6239.F48D6.2b	6239.ZK616.3	1.62038e-05	0	4932.YGL164C	4932.YKR085C	4.47391e-05	0	362663.ecp:ECP_0524	362663.ECP_1144	0.568287	0
10090.ENSMUSP00000115191	10090.ENSMUSP00000103858	1.54527e-05	0	7227.FBpp0079185	7227.FBpp0070539	3.00896e-05	0	6239.C33A12.8	6239.C54D10.8b	1.47372e-05	0	4932.YIL010W	4932.YLR433C	7.05406e-05	0	362663.ECP_3972	362663.ECP_0304	2.53727e-05	0
10090.ENSMUSP00000048826	10090.ENSMUSP00000108626	1.39759e-05	0	7227.FBpp0079752	7227.FBpp0083371	0.999921	1	6239.F44B9.8	6239.T01C3.1	0.999777	1	4932.YLR038C	4932.YIL015W	1.60971e-05	0	362663.ECP_2092	362663.ECP_3055	0.726175	0
10090.ENSMUSP00000136372	10090.ENSMUSP00000140995	2.02575e-05	0	7227.FBpp0079607	7227.FBpp0086314	0.999919	1	6239.C39E9.13	6239.F08B4.5	0.999906	1	4932.YBR141C	4932.YPR182W	0.00996048	0	362663.ecp:ECP_0180	362663.ECP_1997	0.0294622	0
10090.ENSMUSP00000029046	10090.ENSMUSP00000052986	0.000208492	0	7227.FBpp0300441	7227.FBpp0071869	1.6498e-05	0	6239.C28H8.6a	6239.Y54F10AM.11	0.897938	0	4932.YKL148C	4932.YLR369W	0.999872	1	362663.ECP_0698	362663.ECP_0870	0.0534195	0
10090.ENSMUSP00000138000	10090.ENSMUSP00000118982	1.53501e-05	0	7227.FBpp0070124	7227.FBpp0289675	0.999851	1	6239.Y38F1A.6.3	6239.C50H11.11	1.6318e-05	0	4932.YGR111W	4932.YIL066W-A	2.57778e-05	0	362663.ecp:ECP_1653	362663.ECP_1420	2.69596e-05	0
10090.ENSMUSP00000071577	10090.ENSMUSP00000119591	1.38111e-05	0	7227.FBpp0111746	7227.FBpp0070471	1.89893e-05	0	6239.R05F9.11	6239.K09C4.2	2.47356e-05	0	4932.YJL216C	4932.YJL223C	7.66187e-05	0	362663.ECP_0922	362663.ECP_3734	0.999918	1
10090.ENSMUSP00000013949	10090.ENSMUSP00000033158	0.000288808	0	7227.FBpp0086907	7227.FBpp0077974	0.0133598	0	6239.Y110A7A.8	6239.Y62E10A.12.2	0.999899	1	4932.YJL066C	4932.YIR025W	0.00727551	0	362663.ECP_4340	362663.ECP_4344	0.952228	1
10090.ENSMUSP00000114105	10090.ENSMUSP00000122660	1.55248e-05	0	7227.FBpp0070878	7227.FBpp0072094	0.999903	1	6239.C32B5.16	6239.C33G8.7	0.982313	0	4932.YMR144W	4932.YER178W	2.11608e-05	0	362663.ECP_4672	362663.ECP_3127	0.99895	0
10090.ENSMUSP00000125385	10090.ENSMUSP00000137154	1.47565e-05	0	7227.FBpp0300510	7227.FBpp0075018	1.4587e-05	0	6239.C06A5.3b	6239.T04F8.8b	1.75298e-05	0	4932.YMR251W	4932.YJR149W	0.000109584	0	362663.ECP_0929	362663.ECP_3286	0.18508	1
10090.ENSMUSP00000136815	10090.ENSMUSP00000101092	1.59818e-05	0	7227.FBpp0292988	7227.FBpp0302795	2.92922e-05	0	6239.F35F10.11	6239.T05A8.6	6.97374e-05	0	4932.YBR025C	4932.YPR203W	2.11003e-05	0	362663.ECP_1826	362663.ECP_1573	0.000464729	0
10090.ENSMUSP00000110867	10090.ENSMUSP00000107413	1.757e-05	0	7227.FBpp0087905	7227.FBpp0088144	1.49568e-05	0	6239.C03A3.3	6239.T25B9.8	4.52172e-05	0	4932.YDR330W	4932.YDL096C	2.27173e-05	0	362663.ECP_0497	362663.ECP_3447	0.996401	0
10090.ENSMUSP00000080996	10090.ENSMUSP00000116536	2.61703e-05	0	7227.FBpp0089374	7227.FBpp0110287	0.00644459	0	6239.F35G12.9	6239.K10B2.1	0.999868	1	4932.YBL092W	4932.YNL002C	0.999822	1	362663.ECP_3313	362663.ECP_4196	0.999924	1
10090.ENSMUSP00000102540	10090.ENSMUSP00000020759	2.09332e-05	0	7227.FBpp0076595	7227.FBpp0082597	4.09677e-05	0	6239.C36B1.4.1	6239.F10G7.8.1	0.999915	1	4932.YBR020W	4932.YMR318C	0.00013435	0	362663.ECP_3641	362663.ECP_3644	0.998074	1
10090.ENSMUSP00000055652	10090.ENSMUSP00000042667	1.5691e-05	0	7227.FBpp0292670	7227.FBpp0082913	6.60898e-05	0	6239.F33D4.8	6239.W04D2.5	0.998524	1	4932.YIR020W-A	4932.YOR057W	1.52029e-05	0	362663.ECP_3776	362663.ECP_1386	0.00896735	0
10090.ENSMUSP00000037224	10090.ENSMUSP00000042334	1.68971e-05	0	7227.FBpp0113062	7227.FBpp0304769	0.00041148	0	6239.C37A5.11	6239.C28D4.4	4.26528e-05	0	4932.YFR028C	4932.YPL116W	0.100613	1	362663.ECP_1024	362663.ecp:ECP_3881	0.0183342	0
10090.ENSMUSP00000061305	10090.ENSMUSP00000001439	0.999906	1	7227.FBpp0070859	7227.FBpp0289481	5.28442e-05	1	6239.C02F12.8	6239.Y47H10A.5	0.000105943	0	4932.YNL305C	4932.YLR183C	1.94468e-05	0	362663.ECP_2355	362663.ECP_3341	0.0496947	1
10090.ENSMUSP00000100027	10090.ENSMUSP00000068894	1.77959e-05	0	7227.FBpp0077787	7227.FBpp0074923	1.45159e-05	0	6239.JC8.3c.2	6239.T01C3.6.2	0.999922	1	4932.YBL039C	4932.YGL193C	1.59187e-05	0	362663.ECP_1469	362663.ECP_1138	0.999677	0
10090.ENSMUSP00000087617	10090.ENSMUSP00000122067	1.481e-05	0	7227.FBpp0113031	7227.FBpp0289895	1.81803e-05	0	6239.ZK856.18	6239.Y17G9B.9	4.89874e-05	0	4932.YDR184C	4932.YJL120W	1.57979e-05	0	362663.ecp:ECP_3877	362663.ecp:ECP_3962	0.0293158	1
10090.ENSMUSP00000029626	10090.ENSMUSP00000109812	1.78051e-05	0	7227.FBpp0110220	7227.FBpp0087943	0.000258811	0	6239.T05B4.10	6239.H25K10.2	1.54072e-05	0	4932.YCR031C	4932.YKR060W	0.999922	1	362663.ECP_1663	362663.ecp:ECP_3400	0.999914	1
10090.ENSMUSP00000033497	10090.ENSMUSP00000117947	0.999902	1	7227.FBpp0075092	7227.FBpp0290877	0.999908	1	6239.C36B1.3	6239.M04B2.3	0.999323	1	4932.YKL067W	4932.YPL257W	3.65839e-05	0	362663.ECP_4002	362663.ECP_0429	0.00283804	0
10090.ENSMUSP00000123635	10090.ENSMUSP00000139222	0.00158796	0	7227.FBpp0305158	7227.FBpp0079448	1.7671e-05	0	6239.R05D7.3d	6239.F53F4.9a	1.47668e-05	0	4932.YIL066W-A	4932.YBL103C	1.89615e-05	0	362663.ECP_3909	362663.ECP_0732	4.32251e-05	0
10090.ENSMUSP00000066860	10090.ENSMUSP00000121138	0.999252	1	7227.FBpp0100144	7227.FBpp0298002	2.17578e-05	0	6239.C56G2.7	6239.F23F1.8b	0.999879	1	4932.YJR123W	4932.YLR333C	0.999921	1	362663.ECP_2317	362663.ECP_2324	0.993505	1
10090.ENSMUSP00000017881	10090.ENSMUSP00000114350	0.000957016	1	7227.FBpp0075713	7227.FBpp0111523	7.82846e-05	0	6239.F08D12.4b	6239.F46A8.6	1.70132e-05	0	4932.YLR246W	4932.YJL164C	2.30038e-05	0	362663.ECP_2743	362663.ECP_2744	0.981558	1
10090.ENSMUSP00000042204	10090.ENSMUSP00000029459	1.44692e-05	0	7227.FBpp0076134	7227.FBpp0081930	2.24443e-05	0	6239.C03G5.1	6239.F46E10.10c	0.999822	1	4932.YPR100W	4932.YJR101W	0.0303501	0	362663.ecp:ECP_4198	362663.ECP_4448	0.999912	1
10090.ENSMUSP00000030080	10090.ENSMUSP00000120616	1.44467e-05	0	7227.FBpp0074289	7227.FBpp0084916	2.18205e-05	0	6239.Y116A8C.34a.2	6239.T26H10.1b	3.01248e-05	0	4932.YLR145W	4932.YOR289W	1.90973e-05	0	362663.ECP_2553	362663.ECP_1660	4.43274e-05	0
10090.ENSMUSP00000005860	10090.ENSMUSP00000101572	0.999867	1	7227.FBpp0099990	7227.FBpp0291726	0.999923	1	6239.ZK593.6a	6239.C03G6.21	2.60739e-05	0	4932.YDR032C	4932.YIL029C	3.53905e-05	0	362663.ECP_1770	362663.ECP_2393	0.761256	0
10090.ENSMUSP00000023119	10090.ENSMUSP00000099657	0.999862	1	7227.FBpp0075751	7227.FBpp0081391	2.1866e-05	0	6239.F39B3.2	6239.C34F11.8	2.05738e-05	0	4932.YLR304C	4932.YPR191W	0.406121	0	362663.ecp:ECP_2535	362663.ECP_3565	0.999728	1
10090.ENSMUSP00000038833	10090.ENSMUSP00000120548	0.99924	1	7227.FBpp0084022	7227.FBpp0289702	1.49705e-05	0	6239.C18D4.6b	6239.W04G3.1b.2	1.74159e-05	0	4932.YHR030C	4932.YOR208W	0.0267112	1	362663.ECP_0234	362663.ECP_0249	0.000343041	0
10090.ENSMUSP00000095053	10090.ENSMUSP00000121957	1.60799e-05	0	7227.FBpp0087341	7227.FBpp0074510	8.98663e-05	0	6239.B0513.3b	6239.C14B9.7.1	0.999899	1	4932.YMR300C	4932.YDR144C	1.79448e-05	0	362663.ECP_3722	362663.ECP_4266	0.997331	0
10090.ENSMUSP00000022204	10090.ENSMUSP00000117742	1.62876e-05	0	7227.FBpp0302979	7227.FBpp0292328	2.3324e-05	0	6239.T28D9.10b	6239.W08E3.1	0.999913	1	4932.YNL156C	4932.YOR135C	1.77427e-05	0	362663.ECP_0196	362663.ECP_3658	0.995335	0
10090.ENSMUSP00000097793	10090.ENSMUSP00000034947	1.66988e-05	0	7227.FBpp0070476	7227.FBpp0099641	1.84299e-05	0	6239.F33G12.4.2	6239.Y41C4A.10	0.999662	1	4932.YKR056W	4932.YDR177W	4.4477e-05	0	362663.ECP_2408	362663.ECP_0279	0.323563	0
10090.ENSMUSP00000132696	10090.ENSMUSP00000138235	1.87011e-05	0	7227.FBpp0084015	7227.FBpp0302547	4.49702e-05	0	6239.F49A5.4b	6239.T09B4.2.2	3.03807e-05	0	4932.YDL130W-A	4932.YER005W	1.90452e-05	0	362663.ECP_1714	362663.ECP_0893	0.99701	0
10090.ENSMUSP00000096301	10090.ENSMUSP00000124966	1.3501e-05	0	7227.FBpp0289047	7227.FBpp0073418	4.79867e-05	0	6239.C25A1.4.1	6239.F33A8.3	0.999906	1	4932.YJR156C	4932.YBR200W-A	1.90305e-05	0	362663.ECP_3930	362663.ECP_3933	0.999911	1
10090.ENSMUSP00000113181	10090.ENSMUSP00000000696	3.16789e-05	0	7227.FBpp0075393	7227.FBpp0078888	0.0148932	0	6239.F55C5.3a.1	6239.K10H10.3c	2.96846e-05	0	4932.YLR452C	4932.YER175W-A	1.61193e-05	0	362663.ecp:ECP_2530	362663.ECP_2710	0.00691861	0
10090.ENSMUSP00000118784	10090.ENSMUSP00000112089	1.74504e-05	0	7227.FBpp0293447	7227.FBpp0073291	0.0015655	0	6239.C40A11.10.1	6239.F18H3.3a.2	1.63319e-05	0	4932.YPR078C	4932.YPL282C	1.75502e-05	0	362663.ECP_1791	362663.ECP_0485	0.000327431	0
10090.ENSMUSP00000112944	10090.ENSMUSP00000128913	9.93108e-05	0	7227.FBpp0083309	7227.FBpp0293385	3.78961e-05	0	6239.T21C9.11	6239.ZK39.3	2.19469e-05	0	4932.YCL058C	4932.YEL013W	1.39685e-05	0	362663.ECP_0022	362663.ECP_3399	0.999921	1
10090.ENSMUSP00000123641	10090.ENSMUSP00000109858	1.49054e-05	0	7227.FBpp0305898	7227.FBpp0074687	0.0118036	1	6239.T26E4.7	6239.K07C6.6	1.41148e-05	0	4932.YIL102C-A	4932.YDR148C	0.11577	0	362663.ECP_0161	362663.ECP_3117	0.99159	1
10090.ENSMUSP00000074672	10090.ENSMUSP00000140986	1.39519e-05	0	7227.FBpp0301080	7227.FBpp0085007	4.70595e-05	0	6239.K11D12.2.3	6239.ZK1128.4	0.999875	1	4932.YNL080C	4932.YKL179C	3.12948e-05	0	362663.ECP_3401	362663.ECP_4448	0.999923	1
10090.ENSMUSP00000123000	10090.ENSMUSP00000105234	1.46332e-05	0	7227.FBpp0074937	7227.FBpp0078463	1.76728e-05	0	6239.H05L03.3.1	6239.C04B4.2	1.43559e-05	0	4932.YIR035C	4932.YDR236C	8.76306e-05	0	362663.ECP_0048	362663.ECP_2840	0.999812	1
10090.ENSMUSP00000106295	10090.ENSMUSP00000102701	1.49206e-05	0	7227.FBpp0072638	7227.FBpp0082770	1.71607e-05	0	6239.R119.6	6239.Y54E2A.12b.1	1.7862e-05	0	4932.YBL038W	4932.YJL063C	0.999925	1	362663.ECP_3399	362663.ecp:ECP_3431	0.999918	1
10090.ENSMUSP00000119946	10090.ENSMUSP00000097374	1.42712e-05	0	7227.FBpp0083400	7227.FBpp0078393	4.39698e-05	0	6239.F13B9.5.1	6239.M117.2b.2	0.997537	1	4932.YLR073C	4932.YDR010C	2.9454e-05	0	362663.ECP_3278	362663.ECP_3282	0.735066	1
10090.ENSMUSP00000109399	10090.ENSMUSP00000115070	0.00274411	0	7227.FBpp0072142	7227.FBpp0099736	4.29808e-05	0	6239.C11H1.3	6239.C35B1.1	0.999904	1	4932.YER074W	4932.YGR085C	0.999918	1	362663.ECP_1020	362663.ECP_1472	0.940287	0
10090.ENSMUSP00000137940	10090.ENSMUSP00000121420	1.75586e-05	0	7227.FBpp0075310	7227.FBpp0293243	2.09059e-05	0	6239.R166.5b	6239.T05G5.6.2	4.68437e-05	0	4932.YOR006C	4932.YNL092W	1.84875e-05	0	362663.ECP_3393	362663.ecp:ECP_3431	0.999922	1
10090.ENSMUSP00000128994	10090.ENSMUSP00000098000	1.47473e-05	0	7227.FBpp0083367	7227.FBpp0112249	2.57869e-05	0	6239.BE10.4	6239.R13F6.5	1.57668e-05	0	4932.YLL049W	4932.YMR279C	2.35954e-05	0	362663.ECP_3887	362663.ECP_3321	0.00775731	0
10090.ENSMUSP00000096477	10090.ENSMUSP00000116432	1.66114e-05	0	7227.FBpp0292728	7227.FBpp0300553	1.48044e-05	0	6239.F23C8.9	6239.Y39H10A.7b.1	0.985442	1	4932.YDR036C	4932.YGL159W	0.000152237	0	362663.ecp:ECP_0267	362663.ECP_0530	0.999914	1
10090.ENSMUSP00000121108	10090.ENSMUSP00000108914	1.90212e-05	0	7227.FBpp0305644	7227.FBpp0080490	0.999916	1	6239.C03G6.17	6239.T28F12.2g.2	9.38399e-05	0	4932.YDL165W	4932.YDL152W	0.000101532	0	362663.ECP_1663	362663.ECP_3734	0.999921	1
10090.ENSMUSP00000114701	10090.ENSMUSP00000092230	0.999153	1	7227.FBpp0074906	7227.FBpp0291602	0.999782	1	6239.C52A10.2	6239.C08B6.14	0.000204792	0	4932.YBR170C	4932.YMR264W	0.999429	1	362663.ECP_0753	362663.ECP_2372	0.998296	0
10090.ENSMUSP00000023246	10090.ENSMUSP00000137241	1.91119e-05	0	7227.FBpp0293485	7227.FBpp0291835	1.59488e-05	0	6239.C29E4.13c.4	6239.Y48E1B.13c	1.82647e-05	0	4932.YDL111C	4932.YDR280W	0.999908	1	362663.ECP_3271	362663.ECP_2962	0.420482	0
10090.ENSMUSP00000115037	10090.ENSMUSP00000096415	0.011232	1	7227.FBpp0076080	7227.FBpp0081735	6.67517e-05	0	6239.F08A8.8	6239.W08G11.1	1.64178e-05	0	4932.YHR187W	4932.YMR157C	0.000161956	0	362663.ECP_3427	362663.ECP_3304	0.00178184	0
10090.ENSMUSP00000102981	10090.ENSMUSP00000125206	3.13177e-05	0	7227.FBpp0085562	7227.FBpp0077083	2.01637e-05	0	6239.F55H2.2.2	6239.C30G4.4c.1	1.92862e-05	0	4932.YDR339C	4932.YER127W	0.999904	1	362663.ECP_0365	362663.ECP_2195	0.00453563	0
10090.ENSMUSP00000097663	10090.ENSMUSP00000099304	4.40497e-05	0	7227.FBpp0293861	7227.FBpp0304500	1.51628e-05	0	6239.F56F3.5	6239.Y57G11C.16	0.999912	1	4932.YCR047C	4932.YDR140W	2.15295e-05	1	362663.ECP_2090	362663.ECP_2823	0.990879	0
10090.ENSMUSP00000113731	10090.ENSMUSP00000065679	0.999767	1	7227.FBpp0074694	7227.FBpp0293008	1.6113e-05	0	6239.F35C5.10	6239.R11G11.9	1.71887e-05	0	4932.YKL095W	4932.YJL196C	1.76149e-05	0	362663.ECP_1707	362663.ECP_4031	0.00471997	0
10090.ENSMUSP00000022225	10090.ENSMUSP00000131334	2.69919e-05	0	7227.FBpp0087968	7227.FBpp0304059	0.999892	1	6239.F46F6.1a.1	6239.W10D5.3c.2	0.000124693	0	4932.YGR271C-A	4932.YML092C	0.00658266	0	362663.ECP_1278	362663.ECP_2734	0.99985	0
10090.ENSMUSP00000075709	10090.ENSMUSP00000101146	0.999895	1	7227.FBpp0074088	7227.FBpp0077159	0.99992	1	6239.C12D8.11	6239.C53D6.2	3.62913e-05	0	4932.YMR056C	4932.YBR217W	2.21342e-05	0	362663.ECP_2610	362663.ECP_3273	0.999916	1
10090.ENSMUSP00000124640	10090.ENSMUSP00000115622	2.39718e-05	0	7227.FBpp0099888	7227.FBpp0088870	1.5406e-05	0	6239.Y37H2C.2	6239.Y54E5B.4	0.992998	1	4932.YFR015C	4932.YKL091C	2.32621e-05	0	362663.ECP_2552	362663.ECP_4772	0.99987	1
10090.ENSMUSP00000052287	10090.ENSMUSP00000138789	1.82847e-05	0	7227.FBpp0075138	7227.FBpp0099544	2.22066e-05	0	6239.Y37E3.8b.1	6239.Y71A12B.1a	0.999919	1	4932.YMR039C	4932.YPL177C	2.76236e-05	0	362663.ECP_1657	362663.ECP_0013	0.00065556	0
10090.ENSMUSP00000114110	10090.ENSMUSP00000122607	1.31635e-05	0	7227.FBpp0081932	7227.FBpp0303016	2.02256e-05	0	6239.F49D11.1	6239.T12A2.7.2	0.99944	1	4932.YOR063W	4932.YLL023C	2.05009e-05	0	362663.ECP_4412	362663.ECP_0823	0.936777	0
10090.ENSMUSP00000117481	10090.ENSMUSP00000116775	3.07203e-05	0	7227.FBpp0078166	7227.FBpp0073761	0.000202616	0	6239.D1025.1	6239.Y53G8AR.2b	0.00459241	0	4932.YDL192W	4932.YJL085W	0.999774	1	362663.ECP_2941	362663.ECP_4698	0.00800136	0
10090.ENSMUSP00000104670	10090.ENSMUSP00000136387	1.33348e-05	0	7227.FBpp0071587	7227.FBpp0099990	0.999847	1	6239.F35H8.5	6239.Y57A10A.19	0.00043171	1	4932.YKL170W	4932.YNL081C	0.999924	1	362663.ECP_3735	362663.ECP_4199	0.999921	1
10090.ENSMUSP00000062420	10090.ENSMUSP00000115289	0.997631	1	7227.FBpp0086474	7227.FBpp0289627	1.59904e-05	0	6239.C14C11.8b	6239.C14C6.7	2.94926e-05	0	4932.YJL010C	4932.YPR144C	0.999884	1	362663.ecp:ECP_4159	362663.ECP_0620	0.00580574	0
10090.ENSMUSP00000096139	10090.ENSMUSP00000110960	1.78072e-05	0	7227.FBpp0082540	7227.FBpp0078635	0.999915	1	6239.R01B10.1a	6239.AH6.3	0.000127345	0	4932.YPL158C	4932.YEL021W	1.68071e-05	0	362663.ECP_2380	362663.ECP_4059	0.999761	1
10090.ENSMUSP00000032998	10090.ENSMUSP00000138534	0.999919	1	7227.FBpp0290662	7227.FBpp0081571	0.999767	1	6239.Y54G11A.7	6239.ZK863.6.3	2.1517e-05	0	4932.YDL061C	4932.YER131W	0.999915	1	362663.ECP_4694	362663.ECP_2865	0.0123205	0
10090.ENSMUSP00000124467	10090.ENSMUSP00000136198	2.62683e-05	0	7227.FBpp0082477	7227.FBpp0083769	0.999888	1	6239.F58A3.1a.2	6239.Y48C3A.8b	0.697862	1	4932.YBR279W	4932.YGL058W	0.993247	1	362663.ECP_3785	362663.ecp:ECP_3736	0.920416	0
10090.ENSMUSP00000128624	10090.ENSMUSP00000037210	1.49676e-05	0	7227.FBpp0070695	7227.FBpp0070504	1.59588e-05	0	6239.Y37A1B.10	6239.C45E5.6a.1	3.90676e-05	0	4932.YER177W	4932.YJR053W	0.998439	1	362663.ECP_0416	362663.ECP_1663	9.01652e-05	0
10090.ENSMUSP00000120145	10090.ENSMUSP00000083187	1.34311e-05	0	7227.FBpp0081902	7227.FBpp0298837	0.00740522	1	6239.K03D3.12	6239.F44G3.6.1	0.0019744	0	4932.YBL002W	4932.YOL054W	0.999771	1	362663.ECP_0052	362663.ECP_1427	0.857498	0
10090.ENSMUSP00000138524	10090.ENSMUSP00000110760	0.999762	1	7227.FBpp0075119	7227.FBpp0075422	0.999905	1	6239.B0336.4b	6239.R07E4.6c	0.994197	1	4932.YHL022C	4932.YLR329W	2.39991e-05	1	362663.ecp:ECP_3408	362663.ecp:ECP_4145	0.999914	1
10090.ENSMUSP00000024206	10090.ENSMUSP00000027372	0.9999	1	7227.FBpp0080835	7227.FBpp0100177	0.999812	1	6239.C05H8.1b	6239.F32D8.1	0.998757	1	4932.YFL016C	4932.YJL177W	0.0113038	1	362663.ECP_1002	362663.ECP_0888	0.00538513	0
10090.ENSMUSP00000118434	10090.ENSMUSP00000108823	1.54249e-05	0	7227.FBpp0289424	7227.FBpp0297408	1.69284e-05	0	6239.R144.4a	6239.T13B5.6	2.75715e-05	0	4932.YEL026W	4932.YMR194W	0.99992	1	362663.ECP_2278	362663.ECP_1869	0.0144439	0
10090.ENSMUSP00000047320	10090.ENSMUSP00000027405	1.40697e-05	0	7227.FBpp0077511	7227.FBpp0086220	0.993608	0	6239.Y51A2B.16	6239.F59A2.4a	1.83857e-05	0	4932.YBL038W	4932.YNL284C	0.99991	1	362663.ECP_3276	362663.ECP_3891	5.79577e-05	0
10090.ENSMUSP00000092498	10090.ENSMUSP00000034775	2.21066e-05	0	7227.FBpp0081551	7227.FBpp0089154	0.00147424	0	6239.R11E3.5c	6239.C15F1.5b	0.0288471	0	4932.YBR084C-A	4932.YKR084C	0.999919	1	362663.ECP_1453	362663.ECP_1697	0.00632916	0
10090.ENSMUSP00000102105	10090.ENSMUSP00000038119	1.45339e-05	0	7227.FBpp0071698	7227.FBpp0072521	1.91655e-05	0	6239.R151.3.2	6239.ZC434.2	0.999926	1	4932.YDR486C	4932.YHL002W	0.00109853	1	362663.ECP_2771	362663.ECP_4513	0.99644	0
10090.ENSMUSP00000134329	10090.ENSMUSP00000022921	1.45026e-05	0	7227.FBpp0110178	7227.FBpp0290948	0.999506	1	6239.C29F7.6	6239.ZC8.3	0.00146479	1	4932.YGL245W	4932.YOR014W	3.54123e-05	1	362663.ecp:ECP_0322	362663.ECP_2852	0.00781702	0
10090.ENSMUSP00000116757	10090.ENSMUSP00000117458	0.000203878	0	7227.FBpp0070643	7227.FBpp0081576	0.999906	1	6239.R07E5.11	6239.F15H10.3a.1	0.947167	0	4932.YGR052W	4932.YKL048C	0.999714	1	362663.ecp:ECP_1215	362663.ecp:ECP_2199	1.63944e-05	0
10090.ENSMUSP00000022971	10090.ENSMUSP00000116340	0.000311515	0	7227.FBpp0076789	7227.FBpp0081756	0.999901	1	6239.C44B7.1	6239.Y38A8.2	0.999889	1	4932.YDL136W	4932.YHL015W	0.99992	1	362663.ECP_1031	362663.ECP_3388	0.994521	0
10090.ENSMUSP00000099909	10090.ENSMUSP00000083722	0.999906	1	7227.FBpp0072437	7227.FBpp0080206	3.32632e-05	0	6239.C55C3.4	6239.T07H8.3	2.70069e-05	0	4932.YFL039C	4932.YPL204W	0.999133	1	362663.ECP_0003	362663.ECP_4360	0.977666	0
10090.ENSMUSP00000135676	10090.ENSMUSP00000048059	1.59806e-05	0	7227.FBpp0083802	7227.FBpp0084960	0.999894	1	6239.T27F6.5a.1	6239.Y47D3A.25	1.68949e-05	0	4932.Q0275	4932.YLR038C	0.999907	1	362663.ECP_1243	362663.ECP_4291	0.000887143	0
10090.ENSMUSP00000081596	10090.ENSMUSP00000047855	1.69541e-05	0	7227.FBpp0070409	7227.FBpp0087865	0.999897	1	6239.F58A6.9	6239.C50F4.9	0.000190123	0	4932.YPL122C	4932.YPR187W	0.999805	1	362663.ECP_0104	362663.ECP_2981	0.0711384	0
10090.ENSMUSP00000016553	10090.ENSMUSP00000106769	1.95793e-05	0	7227.FBpp0088946	7227.FBpp0289481	3.17319e-05	1	6239.C18A11.5b	6239.R09D1.11a	3.06126e-05	0	4932.YML114C	4932.YMR236W	0.998945	1	362663.ECP_4037	362663.ECP_1901	0.00363982	0
10090.ENSMUSP00000133460	10090.ENSMUSP00000101983	1.33514e-05	0	7227.FBpp0077783	7227.FBpp0089257	1.94017e-05	0	6239.K08F8.1c.1	6239.Y53H1A.2a	2.05483e-05	0	4932.YNL045W	4932.YER037W	1.79677e-05	0	362663.ECP_1184	362663.ECP_4621	0.00104547	0
10090.ENSMUSP00000029780	10090.ENSMUSP00000102346	2.94889e-05	0	7227.FBpp0075686	7227.FBpp0293061	0.999911	1	6239.F58G6.1.2	6239.F09D1.1	2.36342e-05	0	4932.YJR123W	4932.YHR203C	0.999919	1	362663.ECP_1036	362663.ecp:ECP_4697	0.00335466	0
10090.ENSMUSP00000027438	10090.ENSMUSP00000110731	0.999789	1	7227.FBpp0111793	7227.FBpp0083612	1.95581e-05	0	6239.F13B10.2d.1	6239.R09B3.5	0.999915	1	4932.YBL002W	4932.YKR094C	0.999819	1	362663.ECP_1349	362663.ecp:ECP_1350	0.999658	1
10090.ENSMUSP00000058454	10090.ENSMUSP00000103828	1.53358e-05	0	7227.FBpp0290355	7227.FBpp0076317	1.57738e-05	0	6239.K04C1.1c	6239.C52A10.2	2.59899e-05	0	4932.YGL071W	4932.YOL012C	2.23569e-05	1	362663.ecp:ECP_4130	362663.ECP_4766	0.00256554	0
10090.ENSMUSP00000120252	10090.ENSMUSP00000071752	0.000482807	0	7227.FBpp0086769	7227.FBpp0113095	0.999897	1	6239.K10D6.2b	6239.C10A4.2	0.990838	0	4932.YBR166C	4932.YOR298W	0.00916867	0	362663.ECP_2095	362663.ECP_2660	0.000950707	0
10090.ENSMUSP00000082500	10090.ENSMUSP00000136503	1.57971e-05	0	7227.FBpp0288398	7227.FBpp0079728	1.45849e-05	0	6239.W06D12.2	6239.T08H4.3	0.000100183	0	4932.YER050C	4932.YHL015W	0.999921	1	362663.ECP_1177	362663.ECP_3185	0.951974	0
10090.ENSMUSP00000134477	10090.ENSMUSP00000032069	2.55831e-05	0	7227.FBpp0073762	7227.FBpp0080871	0.999914	1	6239.ZK1290.12	6239.Y34F4.6b	2.16768e-05	0	4932.YBR160W	4932.YGL003C	0.999887	1	362663.ECP_0864	362663.ECP_1790	0.000204339	0
10090.ENSMUSP00000140210	10090.ENSMUSP00000054611	1.62755e-05	0	7227.FBpp0070279	7227.FBpp0084960	0.98263	1	6239.F44C8.1	6239.W03G1.6d	2.1795e-05	0	4932.YDR394W	4932.YLR011W	0.00149043	0	362663.ECP_2607	362663.ecp:ECP_3390	0.999925	1
10090.ENSMUSP00000140708	10090.ENSMUSP00000113723	0.00261758	0	7227.FBpp0085210	7227.FBpp0086575	2.52438e-05	0	6239.C29F7.4	6239.M01E5.6	0.0357208	1	4932.YDL081C	4932.YER074W	0.999911	1	362663.ECP_2887	362663.ECP_0929	0.993949	0
10090.ENSMUSP00000015816	10090.ENSMUSP00000019854	0.999924	1	7227.FBpp0070878	7227.FBpp0087609	0.999906	1	6239.T26H10.1b	6239.T04H1.8	8.16732e-05	0	4932.YDL247W	4932.YJL213W	0.00148703	0	362663.ECP_4672	362663.ecp:ECP_2874	0.300728	0
10090.ENSMUSP00000119122	10090.ENSMUSP00000138858	1.5498e-05	0	7227.FBpp0072692	7227.FBpp0085902	0.999884	1	6239.R12E2.3	6239.Y75B8A.44	1.88497e-05	0	4932.YBL072C	4932.YOR259C	0.0002161	0	362663.ECP_4490	362663.ECP_2397	0.996696	0
10090.ENSMUSP00000089299	10090.ENSMUSP00000125463	8.27136e-05	0	7227.FBpp0289598	7227.FBpp0075908	1.74415e-05	0	6239.T09A5.9	6239.H10E21.4	2.55802e-05	0	4932.YPR080W	4932.YLR441C	0.999916	1	362663.ECP_3822	362663.ECP_0782	0.00224889	0
10090.ENSMUSP00000123782	10090.ENSMUSP00000053514	5.56362e-05	0	7227.FBpp0075516	7227.FBpp0087484	1.53983e-05	0	6239.B0432.3	6239.C39B5.7	6.25768e-05	0	4932.YBR253W	4932.YDL005C	0.0191512	1	362663.ECP_4412	362663.ECP_4413	0.0363973	1
10090.ENSMUSP00000120764	10090.ENSMUSP00000113370	2.26929e-05	0	7227.FBpp0087883	7227.FBpp0080536	0.999589	1	6239.C14B9.4b	6239.R02F11.4	0.997516	1	4932.YDL136W	4932.YOL127W	0.999921	1	362663.ECP_1006	362663.ECP_2324	0.00718101	0
10090.ENSMUSP00000003642	10090.ENSMUSP00000025804	0.999897	1	7227.FBpp0080675	7227.FBpp0084955	0.999898	1	6239.Y54G2A.33	6239.K12H6.2	2.59021e-05	0	4932.YBL061C	4932.YIL007C	0.00533354	1	362663.ECP_4338	362663.ECP_4425	0.0177817	0
10090.ENSMUSP00000077984	10090.ENSMUSP00000034969	2.48108e-05	0	7227.FBpp0082645	7227.FBpp0303490	0.999842	1	6239.F21D5.7	6239.JC8.3c.5	0.999913	1	4932.YGL070C	4932.YBR283C	0.999915	0	362663.ECP_4250	362663.ECP_0990	0.998734	0
10090.ENSMUSP00000128198	10090.ENSMUSP00000020158	0.999481	1	7227.FBpp0074246	7227.FBpp0078433	0.999339	1	6239.F59A3.7	6239.F13A7.8	1.89065e-05	0	4932.YER029C	4932.YPR178W	0.999833	1	362663.ECP_0335	362663.ECP_3849	0.989268	0
10090.ENSMUSP00000104358	10090.ENSMUSP00000043970	1.48335e-05	0	7227.FBpp0072184	7227.FBpp0302563	0.99992	1	6239.T03F1.5.1	6239.F53F8.1	0.000154757	0	4932.YGL102C	4932.YDR485C	1.52063e-05	0	362663.ECP_1751	362663.ECP_0067	6.81703e-05	0
10090.ENSMUSP00000097714	10090.ENSMUSP00000134397	0.99988	1	7227.FBpp0080981	7227.FBpp0071683	0.00025568	0	6239.F46A9.5.1	6239.T05A6.2b	0.999854	1	4932.YDL013W	4932.YDR531W	2.0708e-05	0	362663.ECP_1464	362663.ECP_1845	0.000319715	0
10090.ENSMUSP00000109994	10090.ENSMUSP00000120918	0.999486	0	7227.FBpp0072029	7227.FBpp0300836	0.988436	1	6239.ZK381.8	6239.C25G4.2.2	1.55559e-05	0	4932.YIR008C	4932.YNL316C	0.00146177	0	362663.ECP_4688	362663.ECP_0796	0.998166	0
10090.ENSMUSP00000070728	10090.ENSMUSP00000068471	7.73449e-05	0	7227.FBpp0075119	7227.FBpp0291495	0.999915	1	6239.Y23H5B.7b	6239.Y25C1A.7c.1	2.03531e-05	0	4932.YCL027W	4932.YKR105C	1.93796e-05	0	362663.ECP_3851	362663.ECP_3513	0.0175116	0
10090.ENSMUSP00000017881	10090.ENSMUSP00000034492	0.999242	1	7227.FBpp0070766	7227.FBpp0081617	2.28408e-05	0	6239.C08G9.1	6239.F27D9.4	1.75226e-05	0	4932.YLR261C	4932.YER148W-A	1.90555e-05	0	362663.ECP_4282	362663.ECP_3538	0.99649	0
10090.ENSMUSP00000136238	10090.ENSMUSP00000064608	1.49666e-05	0	7227.FBpp0100056	7227.FBpp0292130	1.87114e-05	0	6239.C32A3.3a.2	6239.W07A12.6	1.72583e-05	0	4932.YDL229W	4932.YFL031W	0.0116387	1	362663.ecp:ECP_3402	362663.ECP_3432	0.999923	1
10090.ENSMUSP00000032471	10090.ENSMUSP00000133001	1.57128e-05	0	7227.FBpp0305583	7227.FBpp0297554	0.991989	0	6239.K05F6.12	6239.H06H21.8b	1.98482e-05	0	4932.YER031C	4932.YPR017C	0.998701	1	362663.ECP_3244	362663.ECP_3645	0.00028005	0
10090.ENSMUSP00000108347	10090.ENSMUSP00000131454	0.000537042	0	7227.FBpp0084788	7227.FBpp0071608	1.85747e-05	0	6239.W03G9.7	6239.F25D7.1.2	8.89318e-05	0	4932.YPR152C	4932.YKR045C	2.22649e-05	0	362663.ECP_4053	362663.ECP_1068	0.00639097	0
10090.ENSMUSP00000137683	10090.ENSMUSP00000074600	0.000439298	0	7227.FBpp0070043	7227.FBpp0086008	0.000559296	0	6239.C07A9.7b	6239.C09G4.5	8.86792e-05	1	4932.YDR525W	4932.YMR181C	1.6874e-05	0	362663.ECP_3066	362663.ecp:ECP_4341	0.000260928	0
10090.ENSMUSP00000095468	10090.ENSMUSP00000040436	1.47044e-05	0	7227.FBpp0085165	7227.FBpp0087321	0.999921	1	6239.K09F5.5	6239.ZC302.2a	0.0100471	1	4932.YER175W-A	4932.YJR016C	1.98836e-05	0	362663.ECP_1681	362663.ECP_2119	0.995658	0
10090.ENSMUSP00000122861	10090.ENSMUSP00000123538	1.51899e-05	0	7227.FBpp0076124	7227.FBpp0304061	0.999888	1	6239.T14E8.3c	6239.Y48B6A.2.2	2.51243e-05	0	4932.YPL062W	4932.YPL261C	1.94037e-05	0	362663.ECP_4447	362663.ECP_4448	0.999916	1
10090.ENSMUSP00000024831	10090.ENSMUSP00000029842	5.79894e-05	0	7227.FBpp0086907	7227.FBpp0084860	1.65029e-05	0	6239.F01D4.4.1	6239.C38C6.2b	0.000768824	0	4932.YEL034W	4932.YOR261C	0.000198435	1	362663.ECP_3382	362663.ecp:ECP_3409	0.999924	1
10090.ENSMUSP00000133364	10090.ENSMUSP00000069461	1.80807e-05	0	7227.FBpp0077616	7227.FBpp0110090	0.0460916	0	6239.Y41C4A.12b	6239.F55B11.4	2.10409e-05	0	4932.YJL115W	4932.YFR031C-A	0.000221348	0	362663.ECP_3960	362663.ecp:ECP_1828	0.000141532	0
10090.ENSMUSP00000106041	10090.ENSMUSP00000045480	1.78513e-05	0	7227.FBpp0086593	7227.FBpp0072473	9.59855e-05	0	6239.F08D12.1	6239.R151.3.2	0.999824	1	4932.YPL178W	4932.YLR157W-E	5.19264e-05	0	362663.ECP_1427	362663.ECP_0735	0.999671	0
10090.ENSMUSP00000053782	10090.ENSMUSP00000112781	1.70985e-05	0	7227.FBpp0079701	7227.FBpp0292300	2.21088e-05	0	6239.C53B7.1	6239.H10D18.5	1.96836e-05	0	4932.YKL180W	4932.YNL061W	0.999911	1	362663.ECP_2756	362663.ECP_3374	0.990938	0
10090.ENSMUSP00000006565	10090.ENSMUSP00000103306	0.780568	1	7227.FBpp0289968	7227.FBpp0290094	1.98154e-05	0	6239.Y53F4B.24	6239.C01G8.5b	0.89921	0	4932.YDR448W	4932.YEL009C	0.000797415	1	362663.ECP_2607	362663.ECP_4197	0.999924	1
10090.ENSMUSP00000058761	10090.ENSMUSP00000080020	1.42301e-05	0	7227.FBpp0081001	7227.FBpp0083659	0.999899	1	6239.H25K10.3	6239.C31C9.8	2.45752e-05	0	4932.YNR006W	4932.YPR173C	0.989025	1	362663.ECP_0922	362663.ECP_3313	0.999914	1
10090.ENSMUSP00000139158	10090.ENSMUSP00000075719	1.3678e-05	0	7227.FBpp0088131	7227.FBpp0086568	0.00379684	0	6239.Y57A10A.26.2	6239.R10D12.13c.2	1.90072e-05	0	4932.YPR203W	4932.YPR126C	1.61695e-05	0	362663.ECP_0378	362663.ecp:ECP_1618	0.00104369	0
10090.ENSMUSP00000048736	10090.ENSMUSP00000077909	3.42818e-05	0	7227.FBpp0075890	7227.FBpp0087138	1.53345e-05	0	6239.F01F1.7	6239.F26D10.3.1	0.998731	1	4932.YDL074C	4932.YDR452W	2.88486e-05	1	362663.ECP_3414	362663.ECP_3415	0.999606	1
10090.ENSMUSP00000115100	10090.ENSMUSP00000126205	1.45616e-05	0	7227.FBpp0074664	7227.FBpp0081526	0.993792	1	6239.C09G12.11	6239.F36H1.1b.1	2.14674e-05	0	4932.YPL194W	4932.YHR007C	1.67474e-05	0	362663.ECP_0294	362663.ECP_2071	0.208187	0
10090.ENSMUSP00000117364	10090.ENSMUSP00000136216	0.00384773	0	7227.FBpp0081587	7227.FBpp0082251	1.42404e-05	0	6239.F23H12.1.1	6239.F29G9.3	0.00645173	1	4932.YLR210W	4932.YGL065C	0.00199158	0	362663.ECP_3962	362663.ECP_4591	0.999694	0
10090.ENSMUSP00000104053	10090.ENSMUSP00000052144	1.77421e-05	0	7227.FBpp0070646	7227.FBpp0079946	0.999742	1	6239.B0416.11	6239.R06F6.9	2.13596e-05	0	4932.YDR450W	4932.YOR037W	0.00146902	1	362663.ECP_3030	362663.ECP_3217	2.45928e-05	0
10090.ENSMUSP00000138662	10090.ENSMUSP00000048754	1.60356e-05	0	7227.FBpp0075631	7227.FBpp0078635	0.999917	1	6239.C49D10.3	6239.R11A5.4c.3	2.3132e-05	0	4932.YOR382W	4932.YOR295W	2.32882e-05	0	362663.ECP_2916	362663.ECP_0540	0.998535	0
10090.ENSMUSP00000139772	10090.ENSMUSP00000056084	1.37046e-05	0	7227.FBpp0078374	7227.FBpp0305552	0.0023025	0	6239.C14C6.10a	6239.F26F2.3	1.48076e-05	0	4932.YBR031W	4932.YOL040C	0.999919	1	362663.ECP_0431	362663.ECP_2472	0.989322	0
10090.ENSMUSP00000074475	10090.ENSMUSP00000021885	1.32873e-05	0	7227.FBpp0303966	7227.FBpp0289508	2.04811e-05	0	6239.ZK354.5	6239.M01D1.8	0.00107466	0	4932.YBR198C	4932.YOL012C	0.0499473	1	362663.ECP_0981	362663.ECP_3106	0.969372	0
10090.ENSMUSP00000126675	10090.ENSMUSP00000085326	1.55132e-05	0	7227.FBpp0099419	7227.FBpp0081674	0.979401	0	6239.C06A5.7b	6239.Y105E8B.1a	3.15824e-05	1	4932.YGL040C	4932.YHR005C-A	2.5406e-05	0	362663.ECP_4124	362663.ECP_1700	0.000194954	0
10090.ENSMUSP00000000365	10090.ENSMUSP00000108003	0.999852	1	7227.FBpp0071251	7227.FBpp0073230	0.9999	1	6239.F07D10.1	6239.F37C12.9.2	0.999916	1	4932.YPL051W	4932.YBR118W	5.80427e-05	1	362663.ECP_0719	362663.ECP_1839	1.87798e-05	0
10090.ENSMUSP00000000137	10090.ENSMUSP00000121201	0.999873	1	7227.FBpp0070625	7227.FBpp0111913	1.85024e-05	0	6239.C15F1.6	6239.C56G2.6a.1	0.00105754	1	4932.YBL025W	4932.YDL022W	0.00446572	0	362663.ECP_2919	362663.ECP_4162	0.0212982	0
10090.ENSMUSP00000112611	10090.ENSMUSP00000130418	0.999759	1	7227.FBpp0300911	7227.FBpp0080350	1.55233e-05	0	6239.T24H10.7e	6239.H02I12.7	0.0627237	0	4932.YDR388W	4932.YPL209C	0.0155987	1	362663.ECP_0829	362663.ECP_2235	0.670394	0
10090.ENSMUSP00000117524	10090.ENSMUSP00000029549	0.000105644	1	7227.FBpp0082016	7227.FBpp0073134	1.56663e-05	0	6239.F29B9.6	6239.Y54G9A.6	0.999808	1	4932.YHR203C	4932.YOL040C	0.999917	1	362663.ECP_3223	362663.ECP_4217	0.997825	0
10090.ENSMUSP00000020094	10090.ENSMUSP00000101896	2.80306e-05	0	7227.FBpp0083663	7227.FBpp0086114	5.81483e-05	0	6239.Y62E10A.12.2	6239.Y71F9B.4.1	0.999892	1	4932.YNL047C	4932.YHR114W	0.0114756	0	362663.ECP_0500	362663.ECP_1997	0.999536	0
10090.ENSMUSP00000039243	10090.ENSMUSP00000119458	0.999913	1	7227.FBpp0297707	7227.FBpp0292318	3.36678e-05	0	6239.F10C1.2b	6239.ZK721.2	0.00030763	0	4932.YNL228W	4932.YLR191W	0.000660276	0	362663.ECP_4282	362663.ECP_3538	0.99649	0
10090.ENSMUSP00000001184	10090.ENSMUSP00000106025	0.997557	1	7227.FBpp0070718	7227.FBpp0300230	2.03027e-05	0	6239.T04B2.2b	6239.W01D2.2c	0.00428096	0	4932.YOR229W	4932.YDR461C-A	2.05436e-05	0	362663.ECP_3243	362663.ECP_3119	0.00783407	0
10090.ENSMUSP00000104265	10090.ENSMUSP00000126294	0.99992	1	7227.FBpp0077884	7227.FBpp0305023	1.84474e-05	0	6239.T05E11.1	6239.T08B2.10	0.999917	1	4932.YDR412W	4932.YER067C-A	1.43978e-05	0	362663.ECP_3276	362663.ECP_3675	0.859604	0
10090.ENSMUSP00000022682	10090.ENSMUSP00000058149	1.71026e-05	0	7227.FBpp0304772	7227.FBpp0075620	0.999903	1	6239.F11A10.2	6239.K04G7.11	0.999884	1	4932.YDL060W	4932.YLR167W	0.99991	1	362663.ECP_0711	362663.ECP_1147	0.919394	0
10090.ENSMUSP00000008036	10090.ENSMUSP00000099757	0.999912	1	7227.FBpp0079119	7227.FBpp0087272	0.00213022	0	6239.F54C9.5	6239.H06I04.4b	0.999869	1	4932.YER041W	4932.YML095C	0.994023	1	362663.ecp:ECP_3408	362663.ECP_4197	0.999919	1
10090.ENSMUSP00000118277	10090.ENSMUSP00000082543	1.37118e-05	0	7227.FBpp0082591	7227.FBpp0091113	0.99853	1	6239.F28D1.7.1	6239.H06H21.3	0.99991	1	4932.YMR072W	4932.YNL055C	0.00111541	0	362663.ECP_0922	362663.ECP_4196	0.999917	1
10090.ENSMUSP00000069083	10090.ENSMUSP00000076421	0.00931676	0	7227.FBpp0079304	7227.FBpp0085121	0.999823	1	6239.K12H6.8	6239.Y22D7AR.7	2.60032e-05	0	4932.YBL058W	4932.YKL213C	0.999562	1	362663.ECP_3253	362663.ecp:ECP_3392	0.99992	1
10090.ENSMUSP00000133722	10090.ENSMUSP00000134591	1.75204e-05	0	7227.FBpp0085880	7227.FBpp0072838	5.81207e-05	0	6239.F11G11.2	6239.F13A7.10	0.999913	1	4932.YCR047W-A	4932.YER143W	1.60885e-05	0	362663.ECP_2227	362663.ECP_4475	0.998694	0
10090.ENSMUSP00000128782	10090.ENSMUSP00000137335	2.04993e-05	0	7227.FBpp0076359	7227.FBpp0306150	0.999911	1	6239.Y54E5A.7b	6239.H27D07.4	1.68906e-05	0	4932.YOR246C	4932.YFR004W	3.75216e-05	0	362663.ecp:ECP_3431	362663.ECP_3432	0.999921	1
10090.ENSMUSP00000101323	10090.ENSMUSP00000025503	1.40503e-05	0	7227.FBpp0100058	7227.FBpp0085373	2.67949e-05	0	6239.C27H5.1	6239.F43E2.9	0.000264079	0	4932.YPR146C	4932.YOR067C	2.65454e-05	0	362663.ecp:ECP_1639	362663.ECP_3476	0.00212584	1
10090.ENSMUSP00000114701	10090.ENSMUSP00000078547	0.000112935	0	7227.FBpp0070279	7227.FBpp0086226	0.999703	1	6239.W02A2.8a	6239.ZK228.4b	2.73067e-05	0	4932.YJL169W	4932.YNL075W	1.59519e-05	0	362663.ECP_0501	362663.ecp:ECP_0652	0.999309	0
10090.ENSMUSP00000097929	10090.ENSMUSP00000135858	6.55323e-05	0	7227.FBpp0073133	7227.FBpp0086703	2.17037e-05	1	6239.F13D12.2	6239.K07B1.2	0.000894109	0	4932.YLR044C	4932.YNL183C	3.2601e-05	1	362663.ECP_1657	362663.ECP_1659	0.997548	1
10090.ENSMUSP00000102155	10090.ENSMUSP00000103801	1.4011e-05	0	7227.FBpp0070626	7227.FBpp0087511	2.18775e-05	0	6239.K08H2.8	6239.F59D12.5	0.000173705	0	4932.YDL137W	4932.YHR167W	0.00228527	0	362663.ECP_3313	362663.ECP_3735	0.999921	1
10090.ENSMUSP00000006293	10090.ENSMUSP00000069624	0.999815	1	7227.FBpp0291690	7227.FBpp0290818	4.26606e-05	0	6239.K08G2.8	6239.MTCE.12	2.10866e-05	0	4932.YHL020C	4932.YOL151W	0.000521734	0	362663.ECP_3401	362663.ECP_4447	0.999921	1
10090.ENSMUSP00000040331	10090.ENSMUSP00000047208	0.999917	1	7227.FBpp0076359	7227.FBpp0081324	0.999923	1	6239.C36B1.3	6239.ZK1320.12a	0.997846	1	4932.YGR186W	4932.YOL080C	0.000311371	0	362663.ECP_1259	362663.ECP_4196	0.998027	1
10090.ENSMUSP00000026927	10090.ENSMUSP00000130902	2.40724e-05	0	7227.FBpp0086250	7227.FBpp0087515	0.992318	1	6239.R11D1.8.1	6239.Y48B6A.2.2	0.999921	1	4932.YLR363C	4932.YJR098C	2.45653e-05	0	362663.ECP_2600	362663.ecp:ECP_2601	0.00556378	1
10090.ENSMUSP00000139503	10090.ENSMUSP00000099601	1.87363e-05	0	7227.FBpp0305863	7227.FBpp0074190	1.45414e-05	0	6239.T01C8.4.1	6239.Y46H3A.6	9.52955e-05	0	4932.YLR056W	4932.YPL258C	3.27163e-05	0	362663.ECP_2225	362663.ECP_2135	0.00546689	0
10090.ENSMUSP00000124004	10090.ENSMUSP00000102851	0.999886	1	7227.FBpp0072250	7227.FBpp0293275	1.52222e-05	0	6239.C36A4.9b	6239.F22F4.4b	1.51484e-05	0	4932.YML047W-A	4932.YLR358C	1.99108e-05	0	362663.ECP_0348	362663.ECP_2463	0.988694	0
10090.ENSMUSP00000014089	10090.ENSMUSP00000126318	1.46912e-05	0	7227.FBpp0292059	7227.FBpp0304273	1.785e-05	0	6239.C16A3.6	6239.F11A10.7	0.999905	1	4932.YDL060W	4932.YOR369C	0.999594	1	362663.ECP_0177	362663.ECP_4199	0.99992	1
10090.ENSMUSP00000139666	10090.ENSMUSP00000055797	1.55344e-05	0	7227.FBpp0271729	7227.FBpp0304248	1.6789e-05	0	6239.T06E6.8	6239.F14F8.13	2.66632e-05	0	4932.YDR209C	4932.YHR071C-A	1.95897e-05	0	362663.ECP_3253	362663.ECP_4196	0.999919	1
10090.ENSMUSP00000030538	10090.ENSMUSP00000120360	0.999887	1	7227.FBpp0084993	7227.FBpp0288481	2.93418e-05	0	6239.Y55F3AR.1.2	6239.Y44A6D.4	2.56527e-05	0	4932.YMR210W	4932.YMR211W	1.68163e-05	0	362663.ECP_2358	362663.ECP_4316	0.00538675	0
10090.ENSMUSP00000106204	10090.ENSMUSP00000113244	1.33241e-05	0	7227.FBpp0079654	7227.FBpp0070966	0.000599999	0	6239.F28F8.3.2	6239.T10G3.6a	0.999889	1	4932.YDR063W	4932.YDR465C	3.07983e-05	0	362663.ECP_1437	362663.ECP_4665	0.375342	0
10090.ENSMUSP00000132934	10090.ENSMUSP00000117501	1.5439e-05	0	7227.FBpp0289465	7227.FBpp0075905	3.66565e-05	0	6239.C38C3.10	6239.R07E5.13	1.44974e-05	0	4932.YNL319W	4932.YLR154W-B	3.10579e-05	0	362663.ecp:ECP_1291	362663.ECP_1294	0.999313	1
10090.ENSMUSP00000103238	10090.ENSMUSP00000109779	1.41854e-05	0	7227.FBpp0292621	7227.FBpp0302694	1.41007e-05	0	6239.K04D7.3b.2	6239.Y37D8A.23a	0.999571	1	4932.YER078C	4932.YAL031W-A	1.78413e-05	0	362663.ECP_0157	362663.ECP_3309	0.00956135	0
10090.ENSMUSP00000077223	10090.ENSMUSP00000099878	0.99979	1	7227.FBpp0071766	7227.FBpp0081879	0.99992	1	6239.F37C12.11	6239.Y53C12B.2	0.999912	1	4932.YPR014C	4932.YMR193C-A	1.95545e-05	0	362663.ecp:ECP_2464	362663.ECP_3937	0.999756	0
10090.ENSMUSP00000086998	10090.ENSMUSP00000140389	1.48872e-05	0	7227.FBpp0081800	7227.FBpp0080762	1.52809e-05	0	6239.Y43C5A.1.1	6239.C55C2.4	4.22537e-05	0	4932.YNL296W	4932.Q0144	2.8348e-05	0	362663.ECP_0715	362663.ECP_0717	0.0135946	1
10090.ENSMUSP00000105810	10090.ENSMUSP00000055886	1.97262e-05	0	7227.FBpp0073475	7227.FBpp0080827	0.998826	1	6239.Y17G7A.1.2	6239.C43G2.5	4.43317e-05	0	4932.YJR123W	4932.YOR261C	0.999898	1	362663.ECP_3383	362663.ECP_3405	0.999197	1
10090.ENSMUSP00000110357	10090.ENSMUSP00000138420	1.63494e-05	0	7227.FBpp0305589	7227.FBpp0070916	7.79027e-05	0	6239.Y77E11A.11a.2	6239.F54D5.7.1	4.04881e-05	0	4932.YNL162W-A	4932.YLR074C	0.000289738	0	362663.ECP_2207	362663.ECP_3759	0.999863	1
10090.ENSMUSP00000117061	10090.ENSMUSP00000126439	1.66687e-05	0	7227.FBpp0074562	7227.FBpp0081334	0.952496	1	6239.C27H5.2c	6239.F30B5.4c	1.58395e-05	0	4932.YMR064W	4932.YNL162W-A	0.000519689	0	362663.ECP_0811	362663.ECP_0093	0.000324511	0
10090.ENSMUSP00000027488	10090.ENSMUSP00000120898	2.34215e-05	0	7227.FBpp0071766	7227.FBpp0078997	0.999919	1	6239.K02D10.4.1	6239.Y25C1A.8a	6.04416e-05	0	4932.YNL050C	4932.YBR021W	1.52768e-05	0	362663.ECP_1081	362663.ECP_3405	0.999918	1
10090.ENSMUSP00000026576	10090.ENSMUSP00000029987	0.999907	1	7227.FBpp0078088	7227.FBpp0087153	1.38452e-05	0	6239.Y51H1A.5	6239.W06H3.1	0.00447277	0	4932.YFR018C	4932.YCL030C	1.67148e-05	0	362663.ECP_2491	362663.ECP_3472	4.97308e-05	0
10090.ENSMUSP00000067541	10090.ENSMUSP00000102101	1.59053e-05	0	7227.FBpp0088812	7227.FBpp0078965	2.44266e-05	0	6239.C05D11.3	6239.ZC53.1	1.63009e-05	0	4932.YER094C	4932.YHR150W	4.86924e-05	0	362663.ECP_2610	362663.ecp:ECP_3400	0.999904	1
10090.ENSMUSP00000052619	10090.ENSMUSP00000030417	0.991707	1	7227.FBpp0078984	7227.FBpp0082467	0.0328576	1	6239.ZC477.2	6239.ZK520.5	0.840783	1	4932.YKL070W	4932.YGR260W	4.40649e-05	0	362663.ecp:ECP_3402	362663.ecp:ECP_3408	0.99992	1
10090.ENSMUSP00000113365	10090.ENSMUSP00000111520	1.95503e-05	0	7227.FBpp0290472	7227.FBpp0291482	0.000231132	0	6239.T06E6.13	6239.K03D3.10	0.000478724	0	4932.YOR382W	4932.YIL163C	1.82568e-05	0	362663.ECP_3157	362663.ECP_3359	0.999513	0
10090.ENSMUSP00000034234	10090.ENSMUSP00000105905	0.792201	1	7227.FBpp0289711	7227.FBpp0300204	2.13139e-05	0	6239.F29B9.1	6239.C46H11.3	1.77327e-05	0	4932.YOR216C	4932.YER087W	2.6419e-05	0	362663.ecp:ECP_0939	362663.ECP_1131	0.992721	1
10090.ENSMUSP00000114867	10090.ENSMUSP00000137472	0.999913	1	7227.FBpp0288764	7227.FBpp0075284	4.52532e-05	0	6239.K07E3.8b.2	6239.F09E10.5	4.95885e-05	0	4932.YMR297W	4932.YFR052W	2.50666e-05	0	362663.ECP_2596	362663.ECP_4347	0.0011089	0
10090.ENSMUSP00000097770	10090.ENSMUSP00000036898	0.996011	1	7227.FBpp0089137	7227.FBpp0302759	0.000145958	0	6239.R07B1.10	6239.Y39A1A.18	2.49229e-05	0	4932.YFR032C	4932.YCR012W	2.12136e-05	0	362663.ECP_0681	362663.ECP_4366	3.48969e-05	0
10090.ENSMUSP00000027440	10090.ENSMUSP00000110760	0.999669	1	7227.FBpp0081822	7227.FBpp0086103	0.99992	1	6239.F49A5.9	6239.K08D10.7.1	2.21848e-05	0	4932.YJL136C	4932.YMR143W	0.999914	1	362663.ECP_3382	362663.ecp:ECP_3396	0.999924	1
10090.ENSMUSP00000104288	10090.ENSMUSP00000023140	0.998639	1	7227.FBpp0082814	7227.FBpp0076830	3.88437e-05	0	6239.F01F1.7	6239.Y110A7A.8	0.999852	1	4932.YJL009W	4932.YIL047C-A	8.07099e-05	0	362663.ECP_3327	362663.ECP_3152	0.000138886	0
10090.ENSMUSP00000103181	10090.ENSMUSP00000076447	0.999921	1	7227.FBpp0113012	7227.FBpp0081916	0.999493	1	6239.T13C2.4	6239.C08F8.2c.1	0.000421918	0	4932.YDR193W	4932.YMR036C	1.53975e-05	0	362663.ECP_0073	362663.ECP_2462	0.0533411	0
10090.ENSMUSP00000139904	10090.ENSMUSP00000072334	3.34172e-05	1	7227.FBpp0083197	7227.FBpp0074532	1.69549e-05	0	6239.F53F4.9b	6239.C25H3.12	1.64881e-05	0	4932.YMR099C	4932.YDL178W	4.36334e-05	0	362663.ECP_2649	362663.ECP_1499	0.012409	0
10090.ENSMUSP00000030014	10090.ENSMUSP00000043618	0.999899	1	7227.FBpp0086400	7227.FBpp0077521	8.51137e-05	0	6239.D2089.1b.1	6239.C04F6.3	2.08202e-05	0	4932.YKL002W	4932.YER027C	0.000179394	0	362663.ECP_1540	362663.ECP_4188	2.5094e-05	0
10090.ENSMUSP00000031434	10090.ENSMUSP00000140743	0.9999	1	7227.FBpp0071505	7227.FBpp0085223	0.000695366	1	6239.C32E8.10h	6239.W07A8.3a	0.220958	1	4932.YPR137W	4932.YDR175C	0.000716645	0	362663.ECP_2174	362663.ECP_0106	0.999901	0
10090.ENSMUSP00000043818	10090.ENSMUSP00000122796	1.5601e-05	1	7227.FBpp0304993	7227.FBpp0297437	1.41469e-05	0	6239.F31E3.3	6239.F58F6.4	0.99987	1	4932.YBR114W	4932.YFL051C	1.9593e-05	0	362663.ECP_4250	362663.ECP_4251	0.999682	1
10090.ENSMUSP00000099541	10090.ENSMUSP00000128915	0.999924	1	7227.FBpp0290831	7227.FBpp0072088	1.39366e-05	0	6239.F52D10.1	6239.F29F11.6b	0.480133	0	4932.YGR006W	4932.YJL034W	0.000106601	0	362663.ecp:ECP_0837	362663.ECP_3325	0.998096	0
10090.ENSMUSP00000045365	10090.ENSMUSP00000125104	0.999901	1	7227.FBpp0074898	7227.FBpp0297097	0.845396	1	6239.F08B6.2	6239.F18E2.5a	0.98364	1	4932.YPR192W	4932.YOL142W	1.62391e-05	0	362663.ECP_1781	362663.ECP_0906	4.47712e-05	0
10090.ENSMUSP00000109640	10090.ENSMUSP00000137617	6.7832e-05	0	7227.FBpp0084475	7227.FBpp0112287	3.90429e-05	0	6239.R11D1.13	6239.W02B12.6a	1.55982e-05	0	4932.YER021W	4932.YPR103W	0.999879	1	362663.ECP_3044	362663.ECP_0762	0.999873	0
10090.ENSMUSP00000017692	10090.ENSMUSP00000020283	0.999431	1	7227.FBpp0078996	7227.FBpp0293226	0.999907	1	6239.C52E4.3.3	6239.W07E6.4	0.999904	1	4932.YDR290W	4932.YDR256C	1.9425e-05	0	362663.ECP_3592	362663.ECP_0368	0.00612248	0
10090.ENSMUSP00000035218	10090.ENSMUSP00000140535	0.999891	1	7227.FBpp0079305	7227.FBpp0099686	0.999912	1	6239.Y39B6A.36	6239.ZK1128.4	0.999899	1	4932.YGR091W	4932.YOR308C	0.999654	1	362663.ECP_0841	362663.ECP_0016	1.6008e-05	0
10090.ENSMUSP00000129620	10090.ENSMUSP00000099488	0.00354484	1	7227.FBpp0100006	7227.FBpp0070202	0.00292316	0	6239.C29F5.1	6239.C39D10.2	2.06042e-05	0	4932.YDR492W	4932.YDR138W	4.10248e-05	0	362663.ECP_0409	362663.ECP_0545	1.85881e-05	0
10090.ENSMUSP00000025137	10090.ENSMUSP00000038137	0.999076	1	7227.FBpp0078662	7227.FBpp0083126	0.999622	1	6239.Y48C3A.20	6239.R07H5.16	1.5072e-05	0	4932.YIL113W	4932.YPL094C	2.69638e-05	0	362663.ECP_1081	362663.ECP_3382	0.999921	1
10090.ENSMUSP00000021085	10090.ENSMUSP00000126849	0.99988	1	7227.FBpp0082038	7227.FBpp0291048	1.66462e-05	0	6239.B0403.2	6239.C34D10.2a.1	0.988861	1	4932.YDR392W	4932.YGR252W	0.860525	1	362663.ECP_1700	362663.ECP_1567	0.00263022	0
10090.ENSMUSP00000105159	10090.ENSMUSP00000088880	0.999742	1	7227.FBpp0293648	7227.FBpp0290379	1.52762e-05	0	6239.C54G6.3	6239.T07H3.7	1.83326e-05	0	4932.YFR053C	4932.YDR055W	0.00804678	0	362663.ECP_2866	362663.ecp:ECP_3133	0.0018902	0
10090.ENSMUSP00000121554	10090.ENSMUSP00000117539	0.0198804	1	7227.FBpp0079641	7227.FBpp0080332	0.999744	1	6239.T09A5.6.2	6239.Y104H12D.1b	0.99925	1	4932.YPL205C	4932.YJL208C	1.68799e-05	0	362663.ECP_2666	362663.ECP_2011	0.904748	0
10090.ENSMUSP00000140161	10090.ENSMUSP00000095516	0.999902	0	7227.FBpp0076029	7227.FBpp0079406	7.14871e-05	0	6239.K03E5.2b	6239.T20D4.18	1.8064e-05	0	4932.Q0017	4932.YHL002W	1.74154e-05	0	362663.ECP_0573	362663.ECP_1161	0.992328	0
10090.ENSMUSP00000008131	10090.ENSMUSP00000046645	0.999856	1	7227.FBpp0073906	7227.FBpp0079597	0.99992	1	6239.F37C12.11	6239.Y62E10A.1	0.999907	1	4932.YHL002C-A	4932.YOR026W	6.24439e-05	0	362663.ECP_0074	362663.ECP_0076	0.0495532	1
10090.ENSMUSP00000114149	10090.ENSMUSP00000101616	0.999833	1	7227.FBpp0075331	7227.FBpp0100040	1.36726e-05	0	6239.Y116A8C.42	6239.Y17G7B.9	0.999917	1	4932.YIL050W	4932.YCL041C	1.4252e-05	0	362663.ECP_1336	362663.ECP_3218	0.0328514	0
10090.ENSMUSP00000003911	10090.ENSMUSP00000133466	0.999884	1	7227.FBpp0082867	7227.FBpp0083415	0.999899	1	6239.Y45F10D.10b	6239.C25A1.11a	0.000939853	0	4932.YFR054C	4932.YER030W	1.73728e-05	0	362663.ECP_3155	362663.ECP_3868	0.000212703	0
10090.ENSMUSP00000021412	10090.ENSMUSP00000045065	0.999911	1	7227.FBpp0078667	7227.FBpp0083371	0.999903	1	6239.F20H11.1	6239.F13G3.5a.1	2.59689e-05	0	4932.YBR182C-A	4932.YOR042W	1.90055e-05	0	362663.ECP_2868	362663.ecp:ECP_2771	0.997962	0
10090.ENSMUSP00000113148	10090.ENSMUSP00000080085	0.999908	1	7227.FBpp0077159	7227.FBpp0080102	0.999904	1	6239.F10B5.1.1	6239.M01F1.2.2	0.999924	1	4932.YDL130W	4932.YPL079W	0.999917	1	362663.ECP_3395	362663.ECP_3406	0.999922	1
10090.ENSMUSP00000033683	10090.ENSMUSP00000080354	0.999917	1	7227.FBpp0076130	7227.FBpp0077378	2.01724e-05	0	6239.ZK1290.7	6239.C08C3.1c	1.90583e-05	0	4932.YKR055W	4932.YJR082C	1.91524e-05	0	362663.ECP_4199	362663.ECP_4758	0.999918	1
10090.ENSMUSP00000134403	10090.ENSMUSP00000044790	0.999905	1	7227.FBpp0303791	7227.FBpp0303008	1.90695e-05	0	6239.K08E4.2a	6239.C10C6.7c	1.95111e-05	0	4932.YJL019W	4932.YKL104C	2.76067e-05	0	362663.ECP_1361	362663.ECP_1563	0.613425	0
10090.ENSMUSP00000103347	10090.ENSMUSP00000025804	0.999859	1	7227.FBpp0077659	7227.FBpp0292603	1.83259e-05	0	6239.F44G3.6.1	6239.H06I04.4b	0.999843	1	4932.YGL176C	4932.YFL066C	0.000993031	0	362663.ECP_0232	362663.ECP_0895	0.707943	0
10090.ENSMUSP00000134907	10090.ENSMUSP00000134447	0.999916	1	7227.FBpp0073310	7227.FBpp0088843	0.998296	1	6239.F32H2.4	6239.C43H8.1	0.000353014	0	4932.YNR028W	4932.YDL170W	2.36407e-05	0	362663.ECP_4565	362663.ECP_4531	0.0312195	0
10090.ENSMUSP00000130492	10090.ENSMUSP00000103306	0.999904	1	7227.FBpp0079607	7227.FBpp0083659	0.999924	1	6239.K02B12.1	6239.D1054.9c	1.56676e-05	0	4932.YBR054W	4932.YLR325C	2.23454e-05	0	362663.ECP_3572	362663.ECP_2740	0.00547274	0
10090.ENSMUSP00000066314	10090.ENSMUSP00000125582	0.999887	1	7227.FBpp0074353	7227.FBpp0099679	1.7803e-05	0	6239.F36A2.6.2	6239.Y106G6H.3c.2	0.999922	1	4932.YDR065W	4932.YLR282C	1.76598e-05	0	362663.ECP_0054	362663.ECP_0287	0.000165558	0
10090.ENSMUSP00000034863	10090.ENSMUSP00000121138	0.997797	1	7227.FBpp0300513	7227.FBpp0293717	2.47609e-05	0	6239.C07G2.1b	6239.Y41E3.7c.1	1.93807e-05	0	4932.YGL003C	4932.YGR203W	0.000393074	0	362663.ECP_0191	362663.ecp:ECP_2849	0.00491356	0
10090.ENSMUSP00000120960	10090.ENSMUSP00000117758	0.999919	1	7227.FBpp0297532	7227.FBpp0081018	0.0018595	0	6239.F54F7.1	6239.Y56A3A.4b.2	0.998999	1	4932.YNR032W	4932.YER074W-A	7.63541e-05	0	362663.ECP_3395	362663.ECP_3404	0.999924	1
10090.ENSMUSP00000021793	10090.ENSMUSP00000028619	0.00648764	1	7227.FBpp0077650	7227.FBpp0078189	0.00407062	0	6239.F26E4.1	6239.F56C9.1	0.999822	1	4932.YGL021W	4932.YOR060C	7.78766e-05	0	362663.ECP_1553	362663.ECP_3571	0.00814399	0
10090.ENSMUSP00000082692	10090.ENSMUSP00000034388	1.8791e-05	1	7227.FBpp0075686	7227.FBpp0077315	0.999887	1	6239.D2045.6	6239.F40G9.17	0.999891	1	4932.YER029C	4932.YLR298C	0.992365	1	362663.ECP_1629	362663.ECP_1630	0.292916	1
10090.ENSMUSP00000020372	10090.ENSMUSP00000026743	0.999738	1	7227.FBpp0082460	7227.FBpp0070039	0.99972	1	6239.Y37D8A.1	6239.Y57A10B.1	0.000222676	0	4932.YER056C-A	4932.YJL191W	0.999919	1	362663.ECP_3758	362663.ECP_2568	0.999185	0
10090.ENSMUSP00000110445	10090.ENSMUSP00000043561	0.999631	1	7227.FBpp0073940	7227.FBpp0080072	3.33717e-05	0	6239.F28B12.2b	6239.Y65B4BL.5	2.5759e-05	0	4932.YGL252C	4932.YLR055C	0.262387	1	362663.ECP_3382	362663.ecp:ECP_3392	0.999924	1
10090.ENSMUSP00000081021	10090.ENSMUSP00000085523	0.999868	1	7227.FBpp0084940	7227.FBpp0077871	1.57927e-05	0	6239.W01D2.2b.1	6239.K03E5.1	3.04317e-05	0	4932.YER002W	4932.YOL077C	3.25607e-05	1	362663.ECP_4265	362663.ECP_1469	3.49899e-05	0
10090.ENSMUSP00000010536	10090.ENSMUSP00000023502	0.999907	1	7227.FBpp0083142	7227.FBpp0087613	2.65919e-05	0	6239.C26F1.9	6239.C56C10.7b.1	0.00111897	0	4932.YGR241C	4932.YGR215W	1.64012e-05	0	362663.ECP_3363	362663.ecp:ECP_4763	0.998308	0
10090.ENSMUSP00000029049	10090.ENSMUSP00000034388	0.022272	1	7227.FBpp0087902	7227.FBpp0071598	2.09252e-05	0	6239.F57B1.1	6239.Y25C1A.8a	1.605e-05	0	4932.YKL196C	4932.YOL018C	0.00118995	1	362663.ECP_1088	362663.ECP_3077	0.0695618	0
10090.ENSMUSP00000103314	10090.ENSMUSP00000050330	1.35476e-05	0	7227.FBpp0082883	7227.FBpp0079536	2.37437e-05	0	6239.ZK1225.4	6239.ZK616.61	2.21392e-05	1	4932.YIL116W	4932.YOR034C-A	2.13337e-05	0	362663.ECP_1175	362663.ECP_3704	0.674879	0
10090.ENSMUSP00000003529	10090.ENSMUSP00000056604	0.99979	1	7227.FBpp0071252	7227.FBpp0087660	1.76363e-05	0	6239.T06D10.1.2	6239.B0546.4a	1.46379e-05	0	4932.YDL060W	4932.YNL009W	0.000101796	0	362663.ECP_2451	362663.ECP_4082	0.994666	0
10090.ENSMUSP00000116698	10090.ENSMUSP00000124996	0.0205176	1	7227.FBpp0290279	7227.FBpp0074086	1.77959e-05	0	6239.M116.2	6239.Y26D4A.12	3.43865e-05	0	4932.YNL135C	4932.YNL016W	0.02415	0	362663.ECP_2879	362663.ecp:ECP_0916	0.929401	0
10090.ENSMUSP00000059679	10090.ENSMUSP00000119874	1.236e-05	0	7227.FBpp0073750	7227.FBpp0302701	2.50576e-05	0	6239.F37B1.3	6239.Y56A3A.29d	2.15727e-05	0	4932.YLR002C	4932.YLR274W	0.00132761	1	362663.ECP_4623	362663.ECP_1708	9.98228e-05	0
10090.ENSMUSP00000124640	10090.ENSMUSP00000026552	0.000750298	1	7227.FBpp0076595	7227.FBpp0076191	1.57877e-05	0	6239.C44C10.15	6239.ZK783.3	2.69606e-05	0	4932.YJR150C	4932.YKL091C	1.81551e-05	0	362663.ECP_0940	362663.ECP_4601	0.0366716	0
10090.ENSMUSP00000025743	10090.ENSMUSP00000055619	0.999924	1	7227.FBpp0300877	7227.FBpp0292864	1.99533e-05	0	6239.C17E4.1a	6239.Y56A3A.16b	2.07513e-05	0	4932.YEL044W	4932.YGR226C	3.3011e-05	0	362663.ECP_1259	362663.ECP_2607	0.99945	1
10090.ENSMUSP00000044497	10090.ENSMUSP00000066493	0.999922	1	7227.FBpp0080392	7227.FBpp0297867	1.41963e-05	0	6239.F40F4.2.2	6239.C32D5.9	3.73687e-05	0	4932.YDR169C	4932.YER090W	3.6202e-05	1	362663.ECP_3215	362663.ECP_4124	0.00764004	0
10090.ENSMUSP00000044744	10090.ENSMUSP00000118732	1.84846e-05	0	7227.FBpp0079304	7227.FBpp0078635	0.999891	1	6239.T01C4.2c	6239.E02A10.3c	1.64247e-05	0	4932.YBR273C	4932.YDL091C	0.999796	1	362663.ECP_3314	362663.ECP_4447	0.999916	1
10090.ENSMUSP00000133583	10090.ENSMUSP00000114685	2.44241e-05	0	7227.FBpp0289537	7227.FBpp0302028	2.09291e-05	0	6239.Y48G8AR.1	6239.C34E11.2c	0.05487	0	4932.YJL158C	4932.YJL145W	5.32166e-05	0	362663.ECP_2639	362663.ECP_0145	4.73061e-05	0
10090.ENSMUSP00000121550	10090.ENSMUSP00000056948	0.000981565	1	7227.FBpp0081956	7227.FBpp0085758	3.41254e-05	0	6239.T20D3.3a.1	6239.R05G6.12	0.000298985	0	4932.YCR009C	4932.YCR088W	0.546297	1	362663.ECP_2407	362663.ECP_1227	0.987811	0
10090.ENSMUSP00000024734	10090.ENSMUSP00000053033	0.999923	1	7227.FBpp0088131	7227.FBpp0076246	2.70553e-05	0	6239.R09D1.8.1	6239.C45H4.13	1.46838e-05	0	4932.YGR126W	4932.YJR080C	1.65152e-05	0	362663.ECP_3384	362663.ecp:ECP_3431	0.999917	1
10090.ENSMUSP00000036936	10090.ENSMUSP00000140706	1.31435e-05	0	7227.FBpp0304443	7227.FBpp0087312	0.999889	1	6239.C26C6.2	6239.F59H5.1	3.21863e-05	1	4932.YMR017W	4932.YPR103W	0.00523641	0	362663.ecp:ECP_3388	362663.ECP_4197	0.999915	1
10090.ENSMUSP00000115705	10090.ENSMUSP00000078207	0.937836	1	7227.FBpp0080683	7227.FBpp0293385	2.42287e-05	0	6239.M01E11.2	6239.T27F2.1	0.0999514	1	4932.YDR284C	4932.YJL110C	2.07779e-05	0	362663.ECP_1257	362663.ECP_2291	0.00733747	0
10090.ENSMUSP00000023036	10090.ENSMUSP00000027933	0.999912	1	7227.FBpp0078749	7227.FBpp0073164	1.81324e-05	0	6239.Y54G11A.7	6239.F14B6.2	1.53774e-05	0	4932.YKR029C	4932.YCR095W-A	0.000118431	0	362663.ECP_4234	362663.ECP_4237	0.998879	1
10090.ENSMUSP00000133263	10090.ENSMUSP00000114618	1.62067e-05	0	7227.FBpp0081991	7227.FBpp0079030	2.82765e-05	0	6239.C18A3.3	6239.R151.3.2	0.999917	1	4932.YGR284C	4932.YPL010W	0.00284115	1	362663.ECP_0589	362663.ECP_3055	0.990829	0
10090.ENSMUSP00000066493	10090.ENSMUSP00000133390	0.000639458	0	7227.FBpp0290424	7227.FBpp0085725	0.999911	1	6239.T05E12.6b	6239.Y37F4.5.1	4.03307e-05	0	4932.YDL192W	4932.YDR373W	0.0571633	1	362663.ECP_2887	362663.ECP_0374	0.979854	0
10090.ENSMUSP00000106967	10090.ENSMUSP00000029423	0.998937	1	7227.FBpp0071259	7227.FBpp0071497	0.999889	1	6239.B0393.1.1	6239.D1007.6.2	0.999912	1	4932.YFR052W	4932.YLR421C	0.999694	1	362663.ECP_2610	362663.ECP_4197	0.999919	1
10090.ENSMUSP00000034426	10090.ENSMUSP00000125595	4.95048e-05	0	7227.FBpp0291188	7227.FBpp0292904	1.83229e-05	0	6239.VF13D12L.1	6239.E01A2.1b	0.0174071	0	4932.YOR285W	4932.YIL154C	6.82035e-05	0	362663.ECP_2383	362663.ECP_0832	0.794715	0
10090.ENSMUSP00000007980	10090.ENSMUSP00000124444	0.999811	1	7227.FBpp0289541	7227.FBpp0083043	2.58806e-05	0	6239.B0304.5	6239.C04G6.10	2.27008e-05	0	4932.YFR032C-A	4932.YLR287C-A	0.999873	1	362663.ecp:ECP_1755	362663.ECP_3451	0.0196439	1
10090.ENSMUSP00000062411	10090.ENSMUSP00000004986	4.47829e-05	0	7227.FBpp0292264	7227.FBpp0078918	1.38871e-05	0	6239.F07H5.2	6239.T21B6.1.1	0.0137698	1	4932.YBR191W	4932.YGR237C	4.53977e-05	0	362663.ECP_0739	362663.ECP_0740	0.997419	1
10090.ENSMUSP00000117043	10090.ENSMUSP00000120612	0.997979	1	7227.FBpp0074683	7227.FBpp0082878	2.27825e-05	0	6239.F22D6.6	6239.F44A2.1b	0.0208448	0	4932.YHR118C	4932.YOR057W	2.77602e-05	0	362663.ECP_3734	362663.ECP_4199	0.999917	1
10090.ENSMUSP00000103340	10090.ENSMUSP00000057984	2.71674e-05	0	7227.FBpp0100111	7227.FBpp0289675	0.00877655	1	6239.C25F9.14a	6239.F02E11.7a	1.68381e-05	0	4932.YKR014C	4932.YNL093W	0.999241	1	362663.ECP_1832	362663.ECP_3060	0.999543	0
10090.ENSMUSP00000141106	10090.ENSMUSP00000027053	0.000184309	0	7227.FBpp0071356	7227.FBpp0072148	2.54287e-05	0	6239.B0261.6a	6239.F47E1.3	3.1373e-05	0	4932.YGL055W	4932.YNL111C	0.999642	1	362663.ECP_0590	362663.ECP_4219	0.947315	1
10090.ENSMUSP00000104412	10090.ENSMUSP00000123324	0.999795	1	7227.FBpp0071753	7227.FBpp0083665	0.999885	1	6239.B0336.2.2	6239.Y105E8A.5	0.992867	1	4932.YMR064W	4932.YNL064C	0.00244122	0	362663.ECP_1735	362663.ECP_3901	0.0994792	0
10090.ENSMUSP00000124852	10090.ENSMUSP00000133852	2.00053e-05	0	7227.FBpp0289227	7227.FBpp0080245	2.45947e-05	0	6239.F40F11.1.1	6239.ZK1010.1	0.999918	1	4932.YNL193W	4932.YML133W-B	1.4335e-05	0	362663.ECP_1081	362663.ecp:ECP_3155	0.99992	1
10090.ENSMUSP00000136734	10090.ENSMUSP00000073546	1.5026e-05	0	7227.FBpp0077396	7227.FBpp0088040	0.999825	1	6239.B0547.1	6239.K08F11.3.2	0.999884	1	4932.YDR313C	4932.YDL175C	2.37755e-05	0	362663.ECP_2316	362663.ECP_2319	0.999906	1
10090.ENSMUSP00000023119	10090.ENSMUSP00000003290	0.00271522	0	7227.FBpp0073005	7227.FBpp0088690	0.000236739	1	6239.C04E6.3	6239.B0350.3	2.50992e-05	0	4932.YDR527W	4932.YDR541C	1.83692e-05	0	362663.ecp:ECP_0459	362663.ECP_4237	0.117967	0
10090.ENSMUSP00000057623	10090.ENSMUSP00000105391	1.93705e-05	0	7227.FBpp0111663	7227.FBpp0080449	5.90537e-05	0	6239.F55A11.6e	6239.C04F12.7	2.30705e-05	0	4932.YDR021W	4932.YER025W	0.999454	1	362663.ECP_2471	362663.ECP_1200	0.000579938	0
10090.ENSMUSP00000118587	10090.ENSMUSP00000126436	1.55621e-05	0	7227.FBpp0084637	7227.FBpp0297142	0.00174645	0	6239.F31E3.3	6239.F44B9.8	0.999917	1	4932.YDL074C	4932.YGR033C	1.98373e-05	0	362663.ECP_4034	362663.ECP_0495	0.000317477	0
10090.ENSMUSP00000102570	10090.ENSMUSP00000099384	0.97616	1	7227.FBpp0091108	7227.FBpp0074174	2.86427e-05	0	6239.E03H4.8	6239.F20D12.4.1	0.00438604	1	4932.YJR094W-A	4932.YLR441C	0.999919	1	362663.ECP_2684	362663.ECP_2691	0.0132589	1
10090.ENSMUSP00000125385	10090.ENSMUSP00000125174	1.27856e-05	0	7227.FBpp0081632	7227.FBpp0084962	1.71577e-05	0	6239.F52C6.12.2	6239.R01H2.6	0.995217	1	4932.YGL061C	4932.YJL167W	1.48904e-05	0	362663.ecp:ECP_0208	362663.ECP_2411	0.00421657	0
10090.ENSMUSP00000064189	10090.ENSMUSP00000117737	1.31939e-05	0	7227.FBpp0079041	7227.FBpp0302563	0.999908	1	6239.C09D4.5.3	6239.T05F1.3.2	0.999923	1	4932.YJR050W	4932.YOR308C	0.995819	1	362663.ECP_4482	362663.ECP_4122	0.0140879	0
10090.ENSMUSP00000068479	10090.ENSMUSP00000075094	1.42975e-05	0	7227.FBpp0087839	7227.FBpp0075892	0.000352066	0	6239.Y53G8AL.2	6239.C49D10.8	0.00134534	0	4932.YBR119W	4932.YLR449W	0.000119753	1	362663.ECP_2610	362663.ECP_4196	0.99992	1
10090.ENSMUSP00000022538	10090.ENSMUSP00000030365	0.999822	1	7227.FBpp0083219	7227.FBpp0304397	1.91787e-05	0	6239.C33A12.1	6239.Y54F10AM.5	0.998462	1	4932.YDL092W	4932.YOR111W	0.0091188	0	362663.ECP_2701	362663.ECP_3965	0.000212786	0
10090.ENSMUSP00000118239	10090.ENSMUSP00000100062	0.999652	1	7227.FBpp0071587	7227.FBpp0078807	0.999544	1	6239.C34B2.8	6239.Y56A3A.19	0.99974	1	4932.YDR375C	4932.YEL024W	0.016743	1	362663.ECP_1026	362663.ECP_1027	0.00108184	1
10090.ENSMUSP00000124836	10090.ENSMUSP00000119666	2.51708e-05	0	7227.FBpp0296949	7227.FBpp0075612	0.0110371	1	6239.C18D11.4b	6239.F43G9.5	0.996354	1	4932.YJR121W	4932.YLR006C	2.4724e-05	1	362663.ECP_3262	362663.ECP_3710	0.987363	1
10090.ENSMUSP00000114003	10090.ENSMUSP00000117025	1.89007e-05	0	7227.FBpp0079752	7227.FBpp0071899	1.81216e-05	0	6239.T22B7.5	6239.ZC416.8b	1.85511e-05	0	4932.YIL096C	4932.YNL244C	4.68893e-05	0	362663.ECP_0709	362663.ecp:ECP_3524	0.999275	1
10090.ENSMUSP00000059941	10090.ENSMUSP00000027812	2.87103e-05	0	7227.FBpp0290788	7227.FBpp0074985	4.1027e-05	0	6239.T10D4.9	6239.R11E3.8a.2	1.77965e-05	0	4932.YCR031C	4932.YPR144C	0.999921	1	362663.ECP_3903	362663.ecp:ECP_0609	0.998651	0
10090.ENSMUSP00000103045	10090.ENSMUSP00000045669	2.42669e-05	0	7227.FBpp0082724	7227.FBpp0289817	0.999904	1	6239.F58G6.5d	6239.K11E8.1l.2	3.74074e-05	0	4932.YLR031W	4932.YKL152C	1.85302e-05	0	362663.ECP_2761	362663.ECP_3383	0.999508	1
10090.ENSMUSP00000135581	10090.ENSMUSP00000114199	1.98019e-05	0	7227.FBpp0076245	7227.FBpp0076180	1.75724e-05	0	6239.C06A8.4	6239.Y54E5B.4	0.999849	1	4932.YKL004W	4932.YLR059C	2.53166e-05	0	362663.ECP_0163	362663.ECP_3117	0.998924	1
10090.ENSMUSP00000000163	10090.ENSMUSP00000123446	1.35785e-05	0	7227.FBpp0072801	7227.FBpp0087511	0.999921	1	6239.Y41G9A.5b	6239.K08F8.5a	1.95757e-05	0	4932.YDR393W	4932.YDL205C	1.62686e-05	0	362663.ECP_3543	362663.ECP_3544	0.999764	1
10090.ENSMUSP00000118581	10090.ENSMUSP00000113390	1.90695e-05	0	7227.FBpp0088028	7227.FBpp0072206	1.73283e-05	0	6239.F36A2.6.2	6239.T05H4.6a	3.74905e-05	1	4932.YDL064W	4932.YMR235C	0.00487949	1	362663.ECP_3273	362663.ECP_3404	0.999914	1
10090.ENSMUSP00000140803	10090.ENSMUSP00000060517	1.97235e-05	0	7227.FBpp0271525	7227.FBpp0073151	2.61102e-05	0	6239.R160.5b	6239.Y39A1C.3.1	2.46985e-05	0	4932.YBR164C	4932.YML001W	0.995005	1	362663.ECP_2607	362663.ECP_4198	0.999921	1
10090.ENSMUSP00000124675	10090.ENSMUSP00000035075	1.49754e-05	0	7227.FBpp0111400	7227.FBpp0073720	1.93585e-05	0	6239.Y6D1A.2	6239.Y71A12B.1a	3.72834e-05	0	4932.YJL111W	4932.YHR166C	0.989568	0	362663.ECP_0796	362663.ECP_0840	0.299609	1
10090.ENSMUSP00000098503	10090.ENSMUSP00000097421	1.61051e-05	0	7227.FBpp0099739	7227.FBpp0293061	0.99991	1	6239.C25F6.6	6239.C05C10.5a	2.17962e-05	0	4932.YBR091C	4932.YDL217C	0.999761	1	362663.ecp:ECP_4459	362663.ECP_3594	0.00435936	0
10090.ENSMUSP00000097314	10090.ENSMUSP00000049852	1.42265e-05	0	7227.FBpp0083995	7227.FBpp0111913	1.79123e-05	0	6239.B0412.4	6239.C49H3.11.1	0.999919	1	4932.YKL088W	4932.YDR029W	1.42803e-05	0	362663.ECP_2626	362663.ECP_3128	0.010852	0
10090.ENSMUSP00000130671	10090.ENSMUSP00000021810	2.03835e-05	0	7227.FBpp0111809	7227.FBpp0306049	0.000231715	0	6239.B0513.5	6239.F56D12.1d.2	0.990495	1	4932.YER117W	4932.YNL323W	2.18939e-05	0	362663.ECP_0091	362663.ECP_0126	0.992207	0
10090.ENSMUSP00000138101	10090.ENSMUSP00000119369	0.0107695	0	7227.FBpp0078532	7227.FBpp0300392	0.999901	1	6239.T19D12.2a.1	6239.T01C3.11b	0.000981627	0	4932.YBL033C	4932.YBR153W	0.0242607	1	362663.ECP_3262	362663.ECP_3906	0.99921	1
10090.ENSMUSP00000071577	10090.ENSMUSP00000101838	1.38555e-05	0	7227.FBpp0085288	7227.FBpp0077968	0.0123676	0	6239.F23D12.7	6239.F54H5.3	1.66484e-05	0	4932.YPL187W	4932.YLR058C	5.19803e-05	0	362663.ECP_3393	362663.ecp:ECP_3409	0.99992	1
10090.ENSMUSP00000120403	10090.ENSMUSP00000112667	6.1275e-05	0	7227.FBpp0079701	7227.FBpp0091114	0.998522	1	6239.T25B9.11a	6239.M01H9.4g	1.52438e-05	0	4932.YPR121W	4932.YKL026C	0.00213315	0	362663.ECP_1587	362663.ECP_2828	0.998702	0
10090.ENSMUSP00000049790	10090.ENSMUSP00000137534	1.29496e-05	0	7227.FBpp0083802	7227.FBpp0086103	0.999921	1	6239.C53A5.1.2	6239.F37H8.4	0.00596176	0	4932.YGL082W	4932.YKL048C	6.97421e-05	0	362663.ecp:ECP_3115	362663.ECP_3437	0.00698162	0
10090.ENSMUSP00000045709	10090.ENSMUSP00000029824	3.40495e-05	0	7227.FBpp0076124	7227.FBpp0072361	0.999871	1	6239.F21D5.6	6239.T13H5.7	0.999402	1	4932.YJL180C	4932.YPL155C	2.51539e-05	0	362663.ECP_3399	362663.ECP_3404	0.999921	1
10090.ENSMUSP00000115565	10090.ENSMUSP00000100534	2.58848e-05	0	7227.FBpp0100175	7227.FBpp0112015	0.999878	1	6239.C10E2.1	6239.F40G9.12	0.00526542	0	4932.YNL206C	4932.YKL168C	0.998349	0	362663.ECP_2234	362663.ECP_1722	0.998453	0
10090.ENSMUSP00000035007	10090.ENSMUSP00000102570	4.76637e-05	0	7227.FBpp0292126	7227.FBpp0300983	6.45382e-05	0	6239.Y73C8B.1	6239.C01G10.18	3.19756e-05	0	4932.YLR220W	4932.YLR208W	0.996784	0	362663.ECP_4266	362663.ECP_1837	0.983047	0
10090.ENSMUSP00000106805	10090.ENSMUSP00000110425	8.90581e-05	0	7227.FBpp0083378	7227.FBpp0076929	2.81191e-05	0	6239.T27F7.2c	6239.F55F8.7	0.00202173	0	4932.YGL051W	4932.YJL114W	1.52759e-05	0	362663.ECP_0852	362663.ECP_4636	0.000103529	0
10090.ENSMUSP00000118407	10090.ENSMUSP00000134831	0.0132722	0	7227.FBpp0079332	7227.FBpp0085744	0.00124492	0	6239.R10E4.2j	6239.F56D6.14	1.52997e-05	0	4932.YDL199C	4932.YBR188C	1.94274e-05	0	362663.ECP_1166	362663.ECP_0861	0.999829	0
10090.ENSMUSP00000106906	10090.ENSMUSP00000022030	9.83731e-05	0	7227.FBpp0079304	7227.FBpp0080143	0.997876	1	6239.R10E4.4.2	6239.T05G5.3.1	0.999898	1	4932.YAR003W	4932.YBR258C	0.00483248	1	362663.ECP_2101	362663.ECP_2820	0.00245891	0
10090.ENSMUSP00000031839	10090.ENSMUSP00000121596	1.52928e-05	0	7227.FBpp0088516	7227.FBpp0079598	0.999777	1	6239.F45H10.3	6239.Y54F10AM.5	0.0128449	1	4932.YOR306C	4932.YGL250W	2.9029e-05	0	362663.ECP_3839	362663.ecp:ECP_1371	0.833468	0
10090.ENSMUSP00000108994	10090.ENSMUSP00000020243	2.01237e-05	0	7227.FBpp0081458	7227.FBpp0086474	0.999849	1	6239.Y113G7A.8b	6239.Y71A12B.9	4.01645e-05	0	4932.YMR298W	4932.YGR181W	5.67167e-05	0	362663.ecp:ECP_4306	362663.ECP_1925	0.00566617	0
10090.ENSMUSP00000139656	10090.ENSMUSP00000075669	1.42678e-05	0	7227.FBpp0099982	7227.FBpp0302048	1.69214e-05	0	6239.F54F7.10	6239.C03C10.1.2	0.00641147	0	4932.YGL019W	4932.YLR019W	0.000273939	0	362663.ECP_3280	362663.ECP_3282	0.839777	1
10090.ENSMUSP00000075265	10090.ENSMUSP00000120122	1.30453e-05	0	7227.FBpp0074925	7227.FBpp0078599	3.81617e-05	0	6239.F36D3.3	6239.Y49C4A.8b.3	3.60714e-05	0	4932.YLR023C	4932.YJR093C	2.05344e-05	0	362663.ECP_1091	362663.ECP_3365	0.997473	0
10090.ENSMUSP00000096797	10090.ENSMUSP00000133548	1.8365e-05	0	7227.FBpp0070279	7227.FBpp0303872	0.999666	1	6239.F58E1.12	6239.Y39B6A.2b	0.999691	0	4932.YDR295C	4932.YBL102W	1.70628e-05	0	362663.ecp:ECP_1085	362663.ECP_1086	0.99957	1
10090.ENSMUSP00000015499	10090.ENSMUSP00000115359	1.37925e-05	0	7227.FBpp0080465	7227.FBpp0292347	1.56634e-05	0	6239.C17E4.5	6239.Y17G7B.9	0.999859	1	4932.YNL188W	4932.YER038W-A	1.67512e-05	0	362663.ECP_2607	362663.ECP_3407	0.999925	1
10090.ENSMUSP00000125630	10090.ENSMUSP00000136535	3.22103e-05	0	7227.FBpp0072316	7227.FBpp0077094	1.74258e-05	0	6239.C24H11.8b	6239.Y41D4B.13c	0.00772847	0	4932.YBR080C	4932.YHR156C	0.000665859	0	362663.ECP_2200	362663.ECP_0134	0.00235323	0
10090.ENSMUSP00000023157	10090.ENSMUSP00000100739	3.61125e-05	0	7227.FBpp0071875	7227.FBpp0303836	5.51336e-05	0	6239.Y37A1B.2e.1	6239.F01G4.6b.2	1.60437e-05	0	4932.YPL093W	4932.YOR157C	0.000266871	0	362663.ECP_3483	362663.ECP_1273	2.39553e-05	0
10090.ENSMUSP00000020129	10090.ENSMUSP00000115182	1.51375e-05	0	7227.FBpp0072102	7227.FBpp0271914	4.51397e-05	0	6239.C30G4.2	6239.Y48G1BM.7	2.21274e-05	0	4932.YGR163W	4932.YKR007W	0.996179	1	362663.ECP_3393	362663.ECP_3734	0.999919	1
10090.ENSMUSP00000024707	10090.ENSMUSP00000139010	2.50376e-05	0	7227.FBpp0071472	7227.FBpp0084092	3.38157e-05	0	6239.F44B9.8	6239.K03H1.10.1	1.91376e-05	1	4932.YDR379C-A	4932.YOL152W	1.75836e-05	0	362663.ecp:ECP_3392	362663.ECP_4448	0.999923	1
10090.ENSMUSP00000139793	10090.ENSMUSP00000138805	4.49603e-05	0	7227.FBpp0083371	7227.FBpp0078134	0.999916	1	6239.C07E3.2	6239.ZK512.2b	0.99975	1	4932.YMR227C	4932.YBR151W	1.62774e-05	0	362663.ECP_1677	362663.ecp:ECP_3390	0.999717	0
10090.ENSMUSP00000124299	10090.ENSMUSP00000034801	1.56072e-05	0	7227.FBpp0112077	7227.FBpp0085604	1.39891e-05	0	6239.M88.6b	6239.ZC513.6	4.89841e-05	1	4932.YER120W	4932.YNL064C	0.99838	1	362663.ECP_3995	362663.ecp:ECP_1569	0.0168874	0
10090.ENSMUSP00000131643	10090.ENSMUSP00000028069	1.31688e-05	0	7227.FBpp0293082	7227.FBpp0099734	1.46183e-05	0	6239.Y39E4B.8	6239.T10H9.8	2.14735e-05	0	4932.YKL139W	4932.YOR238W	0.000832167	0	362663.ECP_0628	362663.ECP_3087	0.00845622	0
10090.ENSMUSP00000078910	10090.ENSMUSP00000109644	1.62634e-05	0	7227.FBpp0085159	7227.FBpp0070031	1.81826e-05	0	6239.C35C5.4	6239.F02E8.3	0.00427867	1	4932.YGR095C	4932.YDR153C	9.18478e-05	0	362663.ECP_1242	362663.ECP_2035	0.998405	1
10090.ENSMUSP00000064719	10090.ENSMUSP00000112841	3.94162e-05	0	7227.FBpp0112317	7227.FBpp0112173	4.97211e-05	0	6239.Y105E8B.2a.1	6239.F59B8.2c	1.99092e-05	0	4932.YOL082W	4932.YKL183C-A	2.11299e-05	0	362663.ECP_3406	362663.ECP_4447	0.99992	1
10090.ENSMUSP00000059025	10090.ENSMUSP00000128235	1.63943e-05	0	7227.FBpp0099990	7227.FBpp0300392	0.999923	1	6239.Y48A6C.3	6239.ZK1248.14	0.0119275	0	4932.YJL167W	4932.YPL184C	0.000492059	0	362663.ECP_0972	362663.ecp:ECP_1350	0.999158	0
10090.ENSMUSP00000139254	10090.ENSMUSP00000115037	1.54081e-05	0	7227.FBpp0075092	7227.FBpp0085606	4.59861e-05	0	6239.H12D21.10b	6239.F34D6.3	1.71251e-05	0	4932.YKL192C	4932.YPL148C	0.0158647	1	362663.ECP_0221	362663.ecp:ECP_3902	0.9996	1
10090.ENSMUSP00000002198	10090.ENSMUSP00000108911	0.999905	1	7227.FBpp0076475	7227.FBpp0303836	0.0338968	0	6239.DY3.2.2	6239.M01D7.6.3	0.0503628	1	4932.YGL193C	4932.YNL223W	1.65144e-05	0	362663.ECP_1669	362663.ECP_1585	0.829352	0
10090.ENSMUSP00000043145	10090.ENSMUSP00000073789	0.00318127	1	7227.FBpp0077939	7227.FBpp0291152	2.71048e-05	0	6239.F13E9.10	6239.B0513.2a.1	3.92082e-05	0	4932.YNL077W	4932.YDL138W	0.0316346	0	362663.ECP_3552	362663.ECP_4785	0.85569	0
10090.ENSMUSP00000103205	10090.ENSMUSP00000030622	0.999914	1	7227.FBpp0077061	7227.FBpp0084079	1.84618e-05	0	6239.C16B8.1.2	6239.W08D2.1	0.995907	1	4932.YGR195W	4932.YHR081W	0.999913	1	362663.ECP_3735	362663.ECP_4197	0.99992	1
10090.ENSMUSP00000101006	10090.ENSMUSP00000039726	0.99986	1	7227.FBpp0086571	7227.FBpp0099641	2.02134e-05	0	6239.ZC239.13b	6239.C17B7.1	8.53545e-05	0	4932.YDR151C	4932.YFL017C	1.78913e-05	0	362663.ECP_2219	362663.ECP_2221	0.999443	1
10090.ENSMUSP00000031094	10090.ENSMUSP00000111264	1.93796e-05	0	7227.FBpp0071182	7227.FBpp0290754	0.000134213	0	6239.R07G3.1	6239.Y54E10BL.6	0.999846	1	4932.YGL194C-A	4932.YFR006W	1.54636e-05	0	362663.ECP_1283	362663.ECP_2082	0.999914	1
10090.ENSMUSP00000022808	10090.ENSMUSP00000030734	0.999346	1	7227.FBpp0296935	7227.FBpp0078807	8.52205e-05	1	6239.B0507.9	6239.F48E3.2	1.8202e-05	0	4932.YMR036C	4932.YPL230W	7.00924e-05	0	362663.ECP_1398	362663.ECP_1247	0.00131503	0
10090.ENSMUSP00000026663	10090.ENSMUSP00000073402	0.999865	1	7227.FBpp0112399	7227.FBpp0303239	1.44696e-05	0	6239.C48E7.1	6239.C48B4.12a	0.000144515	0	4932.YGL007W	4932.YNR027W	1.76784e-05	0	362663.ECP_0818	362663.ECP_1058	0.00327512	0
10090.ENSMUSP00000125663	10090.ENSMUSP00000128826	1.51038e-05	0	7227.FBpp0110176	7227.FBpp0293356	3.24463e-05	0	6239.F59E11.11	6239.F54D8.3b.3	0.000126446	0	4932.YPL232W	4932.YOR213C	1.51461e-05	0	362663.ECP_3386	362663.ecp:ECP_3408	0.99992	1
10090.ENSMUSP00000068562	10090.ENSMUSP00000024970	0.999847	1	7227.FBpp0291604	7227.FBpp0070429	2.92903e-05	0	6239.C17G1.1	6239.F31E9.6	1.78771e-05	0	4932.YGL067W	4932.YKR037C	1.70875e-05	1	362663.ECP_0863	362663.ECP_2946	0.881808	0
10090.ENSMUSP00000134845	10090.ENSMUSP00000037137	0.00748264	0	7227.FBpp0086785	7227.FBpp0112237	2.00578e-05	0	6239.F37C12.11	6239.W01D2.1.1	0.999913	1	4932.YDR514C	4932.YGL032C	2.12243e-05	0	362663.ECP_1797	362663.ECP_1740	0.036257	0
10090.ENSMUSP00000033549	10090.ENSMUSP00000130038	1.85749e-05	0	7227.FBpp0070950	7227.FBpp0288659	1.67682e-05	0	6239.C06B3.8	6239.C09G4.2d.1	0.998984	1	4932.YOL052C-A	4932.YFL044C	0.000116435	0	362663.ECP_0460	362663.ECP_2092	0.00177593	0
10090.ENSMUSP00000130532	10090.ENSMUSP00000126563	1.77648e-05	0	7227.FBpp0305748	7227.FBpp0071357	1.67939e-05	0	6239.C05C8.3	6239.C12C8.1	0.996057	1	4932.YNL018C	4932.YKR024C	2.01121e-05	0	362663.ECP_2540	362663.ECP_4607	1.73212e-05	0
10090.ENSMUSP00000118158	10090.ENSMUSP00000118600	1.35427e-05	0	7227.FBpp0292928	7227.FBpp0072876	3.14836e-05	0	6239.F32A7.7	6239.T20F10.2a	0.00010913	0	4932.YGR139W	4932.YLR420W	1.71124e-05	0	362663.ECP_4058	362663.ECP_2917	0.000622604	0
10090.ENSMUSP00000042342	10090.ENSMUSP00000129337	0.999239	0	7227.FBpp0306191	7227.FBpp0076424	0.0273539	0	6239.T01H3.1.2	6239.Y49A3A.2.1	0.999909	1	4932.YDR532C	4932.YKL054C	6.77004e-05	0	362663.ecp:ECP_3402	362663.ECP_3735	0.999922	1
10090.ENSMUSP00000113266	10090.ENSMUSP00000129705	1.54046e-05	0	7227.FBpp0290279	7227.FBpp0079435	2.43794e-05	0	6239.C45G9.13	6239.K02A11.1b.1	0.000114572	0	4932.YOR250C	4932.YDL062W	2.41946e-05	0	362663.ECP_3401	362663.ECP_0539	0.0150622	0
10090.ENSMUSP00000001818	10090.ENSMUSP00000119730	2.63084e-05	0	7227.FBpp0271925	7227.FBpp0112265	2.66142e-05	0	6239.Y45G5AM.4	6239.ZK1037.4b	2.11337e-05	0	4932.YDR384C	4932.YER052C	1.47568e-05	0	362663.ECP_2919	362663.ECP_4559	1.82578e-05	0
10090.ENSMUSP00000095011	10090.ENSMUSP00000125268	2.31793e-05	0	7227.FBpp0083194	7227.FBpp0071957	1.77344e-05	0	6239.C17G10.9b	6239.Y54E2A.11a.1	0.999866	1	4932.YIL046W-A	4932.YML085C	1.89028e-05	0	362663.ECP_4121	362663.ECP_4122	0.999384	1
10090.ENSMUSP00000104208	10090.ENSMUSP00000055372	5.869e-05	0	7227.FBpp0074261	7227.FBpp0070726	2.14157e-05	0	6239.M01G12.5	6239.C17A2.4	2.19166e-05	0	4932.YNR045W	4932.YBR144C	1.85028e-05	0	362663.ECP_0177	362663.ECP_3405	0.99992	1
10090.ENSMUSP00000115567	10090.ENSMUSP00000129429	1.42188e-05	0	7227.FBpp0084638	7227.FBpp0111448	0.999438	1	6239.R13A5.1e.2	6239.Y38C1AB.7	2.77056e-05	0	4932.YLR065C	4932.YGL179C	0.000132878	0	362663.ECP_2321	362663.ECP_2324	0.00446202	1
10090.ENSMUSP00000116157	10090.ENSMUSP00000128885	1.48434e-05	0	7227.FBpp0074957	7227.FBpp0082283	3.19367e-05	0	6239.C42C1.7a	6239.C49C3.13	1.54737e-05	0	4932.YGL106W	4932.YIL138C	0.999229	1	362663.ECP_1363	362663.ECP_1364	0.999844	1
10090.ENSMUSP00000098724	10090.ENSMUSP00000140950	1.62073e-05	0	7227.FBpp0289429	7227.FBpp0292454	2.24001e-05	0	6239.C34E10.10	6239.ZK795.3	0.99989	1	4932.YCL058C	4932.YER088C-A	1.63294e-05	0	362663.ecp:ECP_1481	362663.ECP_2475	0.0309125	1
10090.ENSMUSP00000091647	10090.ENSMUSP00000095584	1.29377e-05	0	7227.FBpp0080099	7227.FBpp0072283	0.000165864	0	6239.C39E9.6	6239.T05A8.2.2	1.93195e-05	0	4932.YBL026W	4932.YGR129W	0.9995	1	362663.ECP_1152	362663.ECP_2640	0.00521523	0
10090.ENSMUSP00000022851	10090.ENSMUSP00000122175	1.8183e-05	0	7227.FBpp0074244	7227.FBpp0112865	2.12869e-05	0	6239.Y17G7B.11	6239.F58A6.9	0.000805475	0	4932.YML023C	4932.YFL065C	6.39082e-05	0	362663.ECP_0509	362663.ECP_0510	0.999722	1
10090.ENSMUSP00000116703	10090.ENSMUSP00000115037	2.73485e-05	0	7227.FBpp0076407	7227.FBpp0071192	1.99243e-05	0	6239.R07E4.6c	6239.T07D1.1c	0.998474	1	4932.YDL147W	4932.YLR385C	1.477e-05	0	362663.ECP_1809	362663.ECP_0979	0.000107131	0
10090.ENSMUSP00000097426	10090.ENSMUSP00000119412	1.46736e-05	0	7227.FBpp0073740	7227.FBpp0070117	0.999742	1	6239.C33H5.12a	6239.Y47G6A.1.2	3.36763e-05	0	4932.YLR203C	4932.YOR092W	2.02096e-05	0	362663.ECP_1259	362663.ECP_3253	0.999791	1
10090.ENSMUSP00000139482	10090.ENSMUSP00000123563	1.59086e-05	0	7227.FBpp0082280	7227.FBpp0074694	2.6456e-05	0	6239.K12C11.2	6239.R01H2.6	0.999889	1	4932.YNL263C	4932.YMR010W	0.000492424	0	362663.ECP_4059	362663.ecp:ECP_4301	0.645791	1
10090.ENSMUSP00000125023	10090.ENSMUSP00000102999	5.13644e-05	0	7227.FBpp0081216	7227.FBpp0290353	0.999798	1	6239.Y49E10.6b	6239.B0286.5	1.76219e-05	0	4932.YPR183W	4932.YPL204W	0.0117429	0	362663.ECP_1081	362663.ECP_3404	0.999918	1
10090.ENSMUSP00000099360	10090.ENSMUSP00000122209	0.998058	1	7227.FBpp0078246	7227.FBpp0070504	2.89849e-05	0	6239.F48C1.11	6239.F25G6.7b	2.27342e-05	0	4932.YDR381W	4932.YNL061W	0.999463	1	362663.ECP_0144	362663.ECP_3065	0.0158591	0
10090.ENSMUSP00000031384	10090.ENSMUSP00000113242	1.2759e-05	0	7227.FBpp0079359	7227.FBpp0290043	1.91235e-05	0	6239.Y25C1A.7c.3	6239.Y48A6B.3	1.76235e-05	0	4932.YER060W-A	4932.YEL049W	0.000493816	0	362663.ECP_0826	362663.ECP_0450	0.000655295	0
10090.ENSMUSP00000100062	10090.ENSMUSP00000117662	0.99964	1	7227.FBpp0088454	7227.FBpp0304658	0.0334129	0	6239.Y26G10.1	6239.T27A1.5a.2	2.00638e-05	0	4932.YDR083W	4932.YHR170W	0.999882	1	362663.ECP_4528	362663.ECP_1358	3.95172e-05	0
10090.ENSMUSP00000035261	10090.ENSMUSP00000030087	0.00011678	0	7227.FBpp0072659	7227.FBpp0077099	0.99992	1	6239.M05B5.3.1	6239.M04B2.5c	2.50918e-05	0	4932.YDL055C	4932.YJR007W	0.0978732	1	362663.ECP_3010	362663.ECP_3103	0.00027597	0
10090.ENSMUSP00000136288	10090.ENSMUSP00000056080	1.3815e-05	0	7227.FBpp0304076	7227.FBpp0076416	3.11435e-05	0	6239.C29E4.8.1	6239.F38B2.4a	0.999914	1	4932.YCR035C	4932.YDL111C	0.999907	1	362663.ECP_1519	362663.ECP_0432	0.00021951	0
10090.ENSMUSP00000133250	10090.ENSMUSP00000035851	0.999905	1	7227.FBpp0073913	7227.FBpp0080045	0.00664377	1	6239.Y53F4B.19	6239.C05D12.4	2.30645e-05	0	4932.YIR030W-A	4932.YFL060C	2.35678e-05	0	362663.ecp:ECP_0907	362663.ECP_3097	1.9697e-05	0
10090.ENSMUSP00000029753	10090.ENSMUSP00000110099	1.94726e-05	0	7227.FBpp0301227	7227.FBpp0071832	2.79479e-05	0	6239.R08E5.4	6239.F10D7.4	5.28212e-05	0	4932.YDR151C	4932.YGL123W	0.00317601	0	362663.ECP_4101	362663.ECP_4287	2.37362e-05	0
10090.ENSMUSP00000005830	10090.ENSMUSP00000123780	0.875221	1	7227.FBpp0074657	7227.FBpp0089417	2.52849e-05	0	6239.F45H10.2.2	6239.Y95B8A.8	3.52455e-05	0	4932.YMR234W	4932.YBL074C	0.0022424	0	362663.ECP_2684	362663.ECP_2685	3.01082e-05	1
10090.ENSMUSP00000131784	10090.ENSMUSP00000124561	1.61593e-05	0	7227.FBpp0079614	7227.FBpp0079334	1.89207e-05	0	6239.T09A5.8	6239.W05B10.1	0.999906	1	4932.YOR097C	4932.YDL051W	2.41745e-05	0	362663.ecp:ECP_3396	362663.ECP_4447	0.999923	1
10090.ENSMUSP00000081002	10090.ENSMUSP00000134878	2.4399e-05	0	7227.FBpp0071558	7227.FBpp0072994	3.45791e-05	0	6239.ZK381.8	6239.R04F11.2.4	1.73637e-05	0	4932.YBL045C	4932.YLR296W	1.85985e-05	0	362663.ECP_2716	362663.ECP_0794	5.19687e-05	0
10090.ENSMUSP00000103448	10090.ENSMUSP00000121702	0.000117683	0	7227.FBpp0303899	7227.FBpp0111879	1.70703e-05	0	6239.C12C8.1	6239.W07A8.3a	0.999664	1	4932.YJR105W	4932.YMR152W	0.00633785	0	362663.ECP_3620	362663.ECP_1322	0.470638	0
10090.ENSMUSP00000071292	10090.ENSMUSP00000128318	1.39789e-05	0	7227.FBpp0099990	7227.FBpp0085334	0.999798	1	6239.B0041.4	6239.C26F1.9	0.999917	1	4932.YDR472W	4932.YFL038C	0.998463	1	362663.ECP_3156	362663.ECP_1500	0.999249	0
10090.ENSMUSP00000101744	10090.ENSMUSP00000132499	0.999895	1	7227.FBpp0086006	7227.FBpp0289576	2.06239e-05	0	6239.C42D4.6	6239.D2045.6	0.999904	1	4932.YBL038W	4932.YBR282W	0.999921	1	362663.ECP_0168	362663.ECP_3604	0.993648	1
10090.ENSMUSP00000105130	10090.ENSMUSP00000085555	3.19274e-05	0	7227.FBpp0080740	7227.FBpp0297441	1.5772e-05	0	6239.F57B1.9c	6239.R05H10.1	1.50962e-05	0	4932.YBL038W	4932.YDR237W	0.999924	1	362663.ecp:ECP_4170	362663.ECP_4359	0.0329609	0
10090.ENSMUSP00000105245	10090.ENSMUSP00000023435	1.42784e-05	0	7227.FBpp0075382	7227.FBpp0076200	0.999901	1	6239.F35C8.1	6239.T20D4.1	8.3572e-05	0	4932.YEL077W-A	4932.YBL086C	1.32255e-05	0	362663.ECP_0042	362663.ECP_1058	0.0271957	0
10090.ENSMUSP00000113931	10090.ENSMUSP00000065008	1.59559e-05	0	7227.FBpp0071461	7227.FBpp0079162	0.00019968	1	6239.F21H11.3	6239.Y57A10C.8	1.73202e-05	0	4932.YLR029C	4932.YNL069C	0.999923	1	362663.ECP_3604	362663.ECP_3605	0.999321	1
10090.ENSMUSP00000115049	10090.ENSMUSP00000108005	1.74374e-05	0	7227.FBpp0080102	7227.FBpp0083802	0.999923	1	6239.C10G11.8	6239.Y110A7A.14.1	0.999913	1	4932.YBL038W	4932.YMR158W	0.999926	1	362663.ECP_2583	362663.ECP_3993	2.10026e-05	0
10090.ENSMUSP00000069624	10090.ENSMUSP00000121138	0.999164	1	7227.FBpp0293190	7227.FBpp0076872	0.999908	1	6239.C17E7.9b	6239.F09E5.5.2	1.68492e-05	0	4932.YGR088W	4932.YJR101W	0.000202881	1	362663.ECP_4063	362663.ECP_0293	0.122214	0
10090.ENSMUSP00000071743	10090.ENSMUSP00000108111	2.26852e-05	0	7227.FBpp0087466	7227.FBpp0302913	1.78285e-05	0	6239.C07A12.18a	6239.T01D1.2a.5	2.16657e-05	0	4932.YDL043C	4932.YMR213W	0.00962677	1	362663.ECP_1796	362663.ECP_4637	0.00187921	0
10090.ENSMUSP00000023867	10090.ENSMUSP00000065228	0.999791	1	7227.FBpp0305722	7227.FBpp0300988	0.999917	1	6239.Y87G2A.8a.1	6239.T01D1.2a.5	2.93664e-05	0	4932.YGL078C	4932.YJR007W	0.999724	1	362663.ECP_4345	362663.ECP_2130	0.0234889	0
10090.ENSMUSP00000138274	10090.ENSMUSP00000113343	6.32931e-05	0	7227.FBpp0073459	7227.FBpp0304370	0.999908	1	6239.T26C5.1	6239.F40E3.2	2.33789e-05	0	4932.YNL070W	4932.YOL009C	3.44212e-05	1	362663.ecp:ECP_3388	362663.ecp:ECP_3397	0.999917	1
10090.ENSMUSP00000113037	10090.ENSMUSP00000029371	0.00147008	0	7227.FBpp0110452	7227.FBpp0070623	1.76553e-05	0	6239.C01C4.3b	6239.Y24D9A.4a	2.01513e-05	0	4932.YDL007W	4932.YHR042W	0.000480635	1	362663.ECP_3959	362663.ECP_2750	0.0373882	0
10090.ENSMUSP00000124894	10090.ENSMUSP00000112797	0.000860904	0	7227.FBpp0073015	7227.FBpp0080800	1.43591e-05	0	6239.F56F11.4a	6239.T20B12.2.1	0.00395263	1	4932.YJL110C	4932.YPL004C	2.01477e-05	1	362663.ECP_4443	362663.ECP_1728	0.00189432	0
10090.ENSMUSP00000110477	10090.ENSMUSP00000140221	7.50506e-05	0	7227.FBpp0085216	7227.FBpp0072036	1.68398e-05	0	6239.H28O16.1d.6	6239.W06H3.1	0.997134	1	4932.YKL048C	4932.YPL026C	0.997249	1	362663.ECP_1646	362663.ECP_2253	0.993168	0
10090.ENSMUSP00000024763	10090.ENSMUSP00000112451	0.999921	1	7227.FBpp0077790	7227.FBpp0083683	0.999846	1	6239.ZC513.6	6239.F26G5.5	1.87594e-05	0	4932.YGR124W	4932.YOL058W	0.99979	1	362663.ECP_0794	362663.ECP_4279	0.996877	0
10090.ENSMUSP00000133460	10090.ENSMUSP00000127245	1.43618e-05	0	7227.FBpp0090986	7227.FBpp0072597	0.000156273	0	6239.C23G10.3.1	6239.C54C6.1.1	0.999902	1	4932.YGR119C	4932.YLR335W	0.999841	1	362663.ECP_2108	362663.ECP_1723	0.000705544	0
10090.ENSMUSP00000022225	10090.ENSMUSP00000063912	2.44809e-05	0	7227.FBpp0074758	7227.FBpp0292260	0.999915	1	6239.K08F11.3.2	6239.Y43B11AR.4	0.999707	1	4932.YJL172W	4932.YLR167W	4.5219e-05	1	362663.ECP_1683	362663.ECP_3572	0.99991	0
10090.ENSMUSP00000041629	10090.ENSMUSP00000104513	1.96352e-05	0	7227.FBpp0074237	7227.FBpp0086676	0.999891	1	6239.T05G5.3.1	6239.Y38F1A.5.1	0.999894	1	4932.YDR500C	4932.YNL301C	0.999922	1	362663.ecp:ECP_1382	362663.ECP_4425	0.0149174	0
10090.ENSMUSP00000103542	10090.ENSMUSP00000136999	0.000187758	0	7227.FBpp0306219	7227.FBpp0303475	0.995366	1	6239.W02D3.8	6239.F08G5.1b	0.00105866	0	4932.YNL177C	4932.YPR100W	0.999919	1	362663.ecp:ECP_1754	362663.ECP_1768	0.000432193	0
10090.ENSMUSP00000102295	10090.ENSMUSP00000134390	1.91004e-05	0	7227.FBpp0291394	7227.FBpp0072349	0.000113147	0	6239.F56B3.3	6239.T05F1.5	1.36927e-05	0	4932.YNL112W	4932.YPR163C	0.999881	1	362663.ECP_0658	362663.ECP_3852	5.8071e-05	0
10090.ENSMUSP00000034869	10090.ENSMUSP00000038477	2.12615e-05	0	7227.FBpp0084262	7227.FBpp0079821	2.05879e-05	0	6239.Y45G12C.3	6239.C15H7.3	1.89001e-05	0	4932.YLR399C	4932.YPR178W	0.953546	1	362663.ECP_0424	362663.ecp:ECP_4532	0.000129808	0
10090.ENSMUSP00000079734	10090.ENSMUSP00000135002	1.57458e-05	0	7227.FBpp0112946	7227.FBpp0304751	0.00808218	1	6239.F13G11.1c.2	6239.R03A10.4b.1	1.67828e-05	0	4932.YML081C-A	4932.YHR200W	0.000187756	0	362663.ECP_0195	362663.ECP_1429	0.00439649	0
10090.ENSMUSP00000124950	10090.ENSMUSP00000081572	0.999544	1	7227.FBpp0079182	7227.FBpp0081305	0.997443	1	6239.F53C3.1	6239.F46E10.10c	0.00806719	0	4932.YCR002C	4932.YJR076C	0.999771	1	362663.ECP_2514	362663.ECP_0124	0.384809	0
10090.ENSMUSP00000140307	10090.ENSMUSP00000074190	0.999873	1	7227.FBpp0081322	7227.FBpp0305289	0.999552	1	6239.C49H3.8	6239.R07E5.3.1	0.986958	1	4932.YDR427W	4932.YJL001W	0.999909	1	362663.ECP_0295	362663.ECP_1822	0.00339895	0
10090.ENSMUSP00000037616	10090.ENSMUSP00000021022	1.59554e-05	0	7227.FBpp0087645	7227.FBpp0088439	0.999869	1	6239.R04D3.6	6239.C05A2.1	2.31682e-05	0	4932.YHL047C	4932.YJL181W	1.87752e-05	0	362663.ECP_3229	362663.ECP_2563	0.941579	0
10090.ENSMUSP00000123468	10090.ENSMUSP00000121395	9.51507e-05	0	7227.FBpp0076820	7227.FBpp0080394	2.96468e-05	0	6239.F25B4.5	6239.F44G4.7	2.80595e-05	0	4932.YJL031C	4932.YML001W	0.964721	1	362663.ECP_0183	362663.ECP_1852	0.999693	1
10090.ENSMUSP00000100671	10090.ENSMUSP00000029623	1.66705e-05	0	7227.FBpp0082724	7227.FBpp0071285	0.999905	1	6239.C49H3.3.1	6239.C33A12.10	1.61754e-05	0	4932.YCR063W	4932.YMR213W	0.999552	1	362663.ECP_0996	362663.ECP_3920	0.00105517	0
10090.ENSMUSP00000118806	10090.ENSMUSP00000064166	1.58581e-05	0	7227.FBpp0082171	7227.FBpp0297301	1.55258e-05	0	6239.Y65B4BL.6b	6239.F59A3.4	3.92522e-05	0	4932.YNL002C	4932.YPL090C	0.999906	1	362663.ECP_2820	362663.ECP_2303	2.98744e-05	0
10090.ENSMUSP00000120403	10090.ENSMUSP00000112530	1.9014e-05	0	7227.FBpp0271716	7227.FBpp0087036	1.77861e-05	0	6239.C53B7.2	6239.K08B12.3	1.60516e-05	0	4932.YPL038W	4932.YDR485C	2.18196e-05	0	362663.ECP_2546	362663.ECP_4527	1.42694e-05	0
10090.ENSMUSP00000097465	10090.ENSMUSP00000100965	1.40512e-05	0	7227.FBpp0070942	7227.FBpp0081879	0.999923	1	6239.C49F5.7	6239.K10H10.1.2	1.8718e-05	0	4932.YIR017W-A	4932.YDR035W	1.79291e-05	0	362663.ECP_1510	362663.ECP_2966	0.00713743	0
10090.ENSMUSP00000110824	10090.ENSMUSP00000061296	1.47851e-05	0	7227.FBpp0081841	7227.FBpp0301085	1.71296e-05	0	6239.C28G1.10	6239.T09B4.10.2	0.998546	1	4932.YER053C	4932.YJR123W	2.16287e-05	1	362663.ECP_0022	362663.ECP_3735	0.999916	1
10090.ENSMUSP00000060462	10090.ENSMUSP00000131389	0.999881	1	7227.FBpp0305185	7227.FBpp0074250	0.999907	1	6239.C39B10.5	6239.C50A2.2c	4.03651e-05	0	4932.YPL201C	4932.YPR070W	0.997469	0	362663.ECP_2873	362663.ECP_0862	9.13452e-05	0
10090.ENSMUSP00000114051	10090.ENSMUSP00000138932	2.02748e-05	0	7227.FBpp0070766	7227.FBpp0073626	0.999921	1	6239.F52D10.3a.2	6239.Y41D4A.6d	0.000265209	0	4932.YDL136W	4932.YJL191W	0.999921	1	362663.ECP_3931	362663.ECP_2197	0.554776	0
10090.ENSMUSP00000057005	10090.ENSMUSP00000046465	1.40714e-05	0	7227.FBpp0079471	7227.FBpp0082801	0.999806	1	6239.T22C8.6	6239.F17A2.3	1.53794e-05	0	4932.YLR448W	4932.YPR132W	0.999921	1	362663.ECP_3107	362663.ECP_1218	0.00408368	0
10090.ENSMUSP00000028389	10090.ENSMUSP00000090123	1.4263e-05	0	7227.FBpp0304752	7227.FBpp0086142	3.06692e-05	0	6239.Y68A4B.1	6239.Y57G11C.15b.3	1.78825e-05	0	4932.YER049W	4932.YLR429W	3.94065e-05	1	362663.ECP_3921	362663.ECP_3922	0.999635	1
10090.ENSMUSP00000048244	10090.ENSMUSP00000112658	0.999915	1	7227.FBpp0073441	7227.FBpp0070136	0.999914	1	6239.M03C11.7	6239.Y110A7A.8	0.99989	1	4932.YGR054W	4932.YOL040C	0.993781	1	362663.ECP_4176	362663.ECP_3287	0.988718	0
10090.ENSMUSP00000120405	10090.ENSMUSP00000138324	1.47659e-05	0	7227.FBpp0077326	7227.FBpp0079641	0.996538	1	6239.F52C9.3	6239.F22E5.21.1	7.13384e-05	0	4932.YGR244C	4932.YJL200C	0.98466	1	362663.ECP_3771	362663.ECP_1261	0.00285624	0
10090.ENSMUSP00000115973	10090.ENSMUSP00000105689	1.42e-05	0	7227.FBpp0112945	7227.FBpp0072321	2.53834e-05	0	6239.F52G2.1b	6239.Y18D10A.17	0.977351	1	4932.YNL167C	4932.YKL115C	0.000283428	0	362663.ECP_1293	362663.ECP_2191	2.59333e-05	0
10090.ENSMUSP00000001565	10090.ENSMUSP00000043566	0.99992	1	7227.FBpp0072875	7227.FBpp0297654	5.97401e-05	0	6239.F38B7.1a	6239.Y71D11A.5	0.000185608	0	4932.YJL125C	4932.YOR096W	0.998708	1	362663.ECP_4297	362663.ecp:ECP_1863	0.998974	0
10090.ENSMUSP00000124360	10090.ENSMUSP00000103306	4.52289e-05	0	7227.FBpp0071794	7227.FBpp0071373	0.999917	1	6239.T07D3.9b.1	6239.Y37D8A.11a	0.000174058	0	4932.YDR094W	4932.YDR117C	1.48905e-05	0	362663.ecp:ECP_3906	362663.ECP_3080	0.999851	0
10090.ENSMUSP00000019908	10090.ENSMUSP00000128915	0.999731	1	7227.FBpp0074075	7227.FBpp0099686	0.999919	1	6239.W01G7.3.1	6239.Y54E10BR.6	0.998803	1	4932.YLR387C	4932.YJR097W	2.65042e-05	0	362663.ECP_0059	362663.ECP_1661	0.996783	0
10090.ENSMUSP00000078740	10090.ENSMUSP00000105548	1.65444e-05	0	7227.FBpp0289519	7227.FBpp0078727	0.000252315	0	6239.F46B3.11	6239.K01D12.6	1.78422e-05	0	4932.YLR177W	4932.YML028W	2.16892e-05	0	362663.ECP_1719	362663.ECP_3357	0.0174878	0
10090.ENSMUSP00000106770	10090.ENSMUSP00000134831	0.0128204	0	7227.FBpp0071846	7227.FBpp0079168	0.999923	1	6239.R07E5.11	6239.T11G6.8	3.26926e-05	0	4932.YGL118C	4932.YJL014W	1.42125e-05	0	362663.ECP_0602	362663.ECP_2331	0.995373	0
10090.ENSMUSP00000131458	10090.ENSMUSP00000021226	0.969696	1	7227.FBpp0304468	7227.FBpp0300558	1.37773e-05	0	6239.C06E1.3	6239.R13H4.7a	1.84186e-05	0	4932.YGL030W	4932.YHL001W	0.999924	1	362663.ECP_0777	362663.ECP_0052	0.99924	0
10090.ENSMUSP00000037574	10090.ENSMUSP00000128913	4.53157e-05	0	7227.FBpp0099969	7227.FBpp0077331	0.000500638	0	6239.Y37E3.10	6239.Y54E2A.11a.1	0.999597	1	4932.YGR175C	4932.YDR242W	2.52037e-05	0	362663.ECP_0177	362663.ecp:ECP_3396	0.999921	1
10090.ENSMUSP00000141041	10090.ENSMUSP00000008573	1.75626e-05	0	7227.FBpp0078759	7227.FBpp0071010	0.00269243	0	6239.Y106G6G.1	6239.F15D4.3	1.34115e-05	0	4932.YDR282C	4932.YEL044W	1.51644e-05	0	362663.ECP_0856	362663.ECP_2528	0.00764612	0
10090.ENSMUSP00000133366	10090.ENSMUSP00000129169	2.61274e-05	0	7227.FBpp0070279	7227.FBpp0081614	0.999775	1	6239.R05D3.5	6239.D1009.2b	3.1196e-05	0	4932.YMR090W	4932.YOL001W	1.54319e-05	0	362663.ECP_0302	362663.ECP_3562	0.999618	0
10090.ENSMUSP00000109877	10090.ENSMUSP00000027303	1.67113e-05	0	7227.FBpp0087276	7227.FBpp0297113	0.00149202	0	6239.T23F1.7a	6239.K07E8.3.2	3.52301e-05	0	4932.YER117W	4932.YKL104C	2.40309e-05	1	362663.ECP_1694	362663.ECP_3170	0.0130235	0
10090.ENSMUSP00000114140	10090.ENSMUSP00000032443	1.7126e-05	0	7227.FBpp0071049	7227.FBpp0088818	0.998588	1	6239.F10C1.8b	6239.F10F2.3	3.02172e-05	0	4932.YLR098C	4932.YEL018W	0.00233109	0	362663.ECP_1663	362663.ECP_3404	0.999911	1
10090.ENSMUSP00000078148	10090.ENSMUSP00000034803	0.283614	0	7227.FBpp0300443	7227.FBpp0073006	2.43298e-05	0	6239.C34B2.8	6239.F53F4.10	0.999805	1	4932.YDR489W	4932.YOL006C	8.55107e-05	1	362663.ECP_1665	362663.ECP_3313	0.999896	1
10090.ENSMUSP00000112719	10090.ENSMUSP00000125408	3.98333e-05	0	7227.FBpp0081384	7227.FBpp0087511	0.0137205	1	6239.T21C12.1n	6239.K06A1.5	0.0119566	0	4932.YDR241W	4932.YNL309W	2.63002e-05	0	362663.ECP_3839	362663.ECP_1661	1.64663e-05	0
10090.ENSMUSP00000121486	10090.ENSMUSP00000123230	1.4127e-05	0	7227.FBpp0297145	7227.FBpp0086567	2.00649e-05	0	6239.Y51A2B.9	6239.R74.3b.2	1.69987e-05	0	4932.YDR157W	4932.YGR011W	2.19322e-05	0	362663.ecp:ECP_1836	362663.ECP_0830	3.62683e-05	0
10090.ENSMUSP00000007161	10090.ENSMUSP00000038956	1.48842e-05	0	7227.FBpp0292670	7227.FBpp0087972	2.44615e-05	0	6239.C28H8.6a	6239.K03D3.10	0.502633	1	4932.YHR190W	4932.YER014W	5.15042e-05	0	362663.ECP_1529	362663.ECP_3711	0.00761632	0
10090.ENSMUSP00000056260	10090.ENSMUSP00000042744	2.2392e-05	0	7227.FBpp0297503	7227.FBpp0292055	1.44032e-05	0	6239.F36H5.2b	6239.R09D1.8.2	0.00048844	0	4932.YNL232W	4932.YOR076C	0.996279	1	362663.ECP_2755	362663.ECP_1063	0.127983	0
10090.ENSMUSP00000108189	10090.ENSMUSP00000056359	0.999554	1	7227.FBpp0084814	7227.FBpp0293527	0.0123014	0	6239.F46B3.18	6239.M106.4a	2.37422e-05	0	4932.YHR088W	4932.YPR137W	0.999904	1	362663.ecp:ECP_2477	362663.ECP_2929	0.999906	1
10090.ENSMUSP00000044075	10090.ENSMUSP00000134161	1.95503e-05	0	7227.FBpp0080111	7227.FBpp0082755	0.000989371	1	6239.T02G5.13a	6239.B0416.5a	1.68809e-05	0	4932.YNR034W-A	4932.YDR231C	4.01953e-05	0	362663.ECP_2034	362663.ECP_3120	0.999313	1
10090.ENSMUSP00000055886	10090.ENSMUSP00000088260	1.54114e-05	0	7227.FBpp0083745	7227.FBpp0298825	1.62237e-05	0	6239.B0403.2	6239.W02A11.3	0.996632	1	4932.YDL047W	4932.YDL229W	0.999643	1	362663.ECP_0918	362663.ECP_0803	0.0153608	0
10090.ENSMUSP00000134225	10090.ENSMUSP00000028926	1.83729e-05	0	7227.FBpp0079538	7227.FBpp0112986	0.999917	1	6239.T05G5.1a	6239.C46H11.3	1.53694e-05	0	4932.YJR104C	4932.YFR037C	0.00777179	0	362663.ECP_0473	362663.ECP_0474	0.0602955	1
10090.ENSMUSP00000033146	10090.ENSMUSP00000091286	1.36028e-05	0	7227.FBpp0305041	7227.FBpp0084466	2.37678e-05	0	6239.Y71F9AL.13b.3	6239.ZC132.7	2.66601e-05	0	4932.YFL021W	4932.YKR008W	0.00829567	1	362663.ECP_2296	362663.ECP_1048	0.0114703	0
10090.ENSMUSP00000057687	10090.ENSMUSP00000140756	2.20978e-05	0	7227.FBpp0071087	7227.FBpp0072960	0.999919	1	6239.F56E10.4.2	6239.Y71A12B.1a	0.999913	1	4932.YAL048C	4932.YGL219C	0.000393744	1	362663.ECP_3018	362663.ECP_2752	0.000277098	0
10090.ENSMUSP00000110924	10090.ENSMUSP00000091553	4.04716e-05	0	7227.FBpp0078157	7227.FBpp0079119	0.999424	1	6239.F28B12.3.1	6239.F26H11.6	0.00749734	0	4932.YKR037C	4932.YJL012C	1.82554e-05	0	362663.ECP_0690	362663.ECP_0201	9.29474e-05	0
10090.ENSMUSP00000090130	10090.ENSMUSP00000107767	0.0147721	0	7227.FBpp0073302	7227.FBpp0070888	0.000528132	0	6239.T21H3.3	6239.K05G3.3	2.16123e-05	0	4932.YHR180W-A	4932.YHL045W	2.46242e-05	0	362663.ECP_1501	362663.ECP_2633	2.96497e-05	0
10090.ENSMUSP00000108726	10090.ENSMUSP00000140633	4.32269e-05	0	7227.FBpp0074907	7227.FBpp0290739	2.62725e-05	0	6239.T05C12.15	6239.K02D10.8	3.53849e-05	0	4932.YGL191W	4932.YLR038C	0.999687	1	362663.ECP_4478	362663.ecp:ECP_0227	0.999667	0
10090.ENSMUSP00000125491	10090.ENSMUSP00000131062	6.03806e-05	0	7227.FBpp0082973	7227.FBpp0087118	0.999913	1	6239.C07G2.3b.4	6239.E01A2.4.1	5.4261e-05	0	4932.YDR500C	4932.YGR214W	0.999907	1	362663.ECP_4350	362663.ECP_1671	0.999783	0
10090.ENSMUSP00000122765	10090.ENSMUSP00000040550	1.89537e-05	0	7227.FBpp0289201	7227.FBpp0293947	1.67188e-05	0	6239.C26F1.4.1	6239.C32E8.2b	0.999906	1	4932.YER058W	4932.YHR034C	3.1236e-05	0	362663.ECP_4331	362663.ecp:ECP_0029	0.999098	0
10090.ENSMUSP00000036907	10090.ENSMUSP00000045365	0.999901	1	7227.FBpp0083379	7227.FBpp0293250	2.46436e-05	0	6239.C16A3.9	6239.K11H12.2	0.999922	1	4932.YJR094W-A	4932.YNL002C	0.999917	1	362663.ECP_4603	362663.ECP_0151	0.00586375	0
10090.ENSMUSP00000115649	10090.ENSMUSP00000127034	0.9999	1	7227.FBpp0289670	7227.FBpp0303697	1.40446e-05	0	6239.F58E10.3a.1	6239.K04G7.11	0.99911	1	4932.YGL066W	4932.YGR252W	0.968779	1	362663.ECP_4532	362663.ECP_3095	2.02078e-05	0
10090.ENSMUSP00000074190	10090.ENSMUSP00000119625	0.999686	1	7227.FBpp0081334	7227.FBpp0110323	1.5924e-05	0	6239.M02A10.3c	6239.ZK1248.3a	0.00364941	1	4932.YLR308W	4932.YHR038W	1.62288e-05	0	362663.ECP_4765	362663.ECP_3497	0.000104702	0
10090.ENSMUSP00000099541	10090.ENSMUSP00000134615	0.999922	1	7227.FBpp0086115	7227.FBpp0084566	0.0269543	0	6239.Y32G9A.10	6239.R102.4d.1	3.46843e-05	0	4932.YOR294W	4932.YPL180W	1.80925e-05	1	362663.ECP_0556	362663.ECP_4086	0.999546	0
10090.ENSMUSP00000032133	10090.ENSMUSP00000126292	0.995033	1	7227.FBpp0087690	7227.FBpp0072836	1.71734e-05	0	6239.K07A12.7	6239.T23B12.2	0.99987	1	4932.YMR227C	4932.YMR145C	2.19886e-05	0	362663.ECP_3681	362663.ECP_2145	0.000994153	0
10090.ENSMUSP00000052262	10090.ENSMUSP00000112138	0.99991	1	7227.FBpp0304707	7227.FBpp0072278	1.56779e-05	0	6239.B0554.3	6239.F53G2.1	0.000102913	0	4932.YGR036C	4932.YDR396W	3.06628e-05	0	362663.ECP_2336	362663.ecp:ECP_3731	0.999434	0
10090.ENSMUSP00000089328	10090.ENSMUSP00000050968	1.36055e-05	0	7227.FBpp0073128	7227.FBpp0297990	0.0208905	0	6239.Y71A12C.1	6239.F07D10.1	0.00134211	0	4932.YHR117W	4932.YMR203W	0.998687	1	362663.ECP_1949	362663.ECP_0815	1.88364e-05	0
10090.ENSMUSP00000036361	10090.ENSMUSP00000114895	0.999877	1	7227.FBpp0111906	7227.FBpp0075684	0.999918	1	6239.C27A2.2a	6239.ZK652.4.1	0.999917	1	4932.YJL031C	4932.YBR283C	0.00184512	0	362663.ECP_1229	362663.ECP_2983	0.00793623	0
10090.ENSMUSP00000034552	10090.ENSMUSP00000130005	0.0146919	1	7227.FBpp0076159	7227.FBpp0087493	1.90831e-05	0	6239.F39H11.5	6239.F56F11.4b	0.999921	1	4932.YNL194C	4932.YDR306C	4.0684e-05	0	362663.ecp:ECP_0524	362663.ECP_1678	0.000296706	0
10090.ENSMUSP00000084791	10090.ENSMUSP00000020573	1.58172e-05	0	7227.FBpp0305348	7227.FBpp0076200	0.999911	1	6239.B0511.10	6239.C26D10.2a	0.999849	1	4932.YER012W	4932.YLR332W	1.68976e-05	0	362663.ECP_3734	362663.ECP_4196	0.999917	1
10090.ENSMUSP00000135638	10090.ENSMUSP00000025377	5.89955e-05	0	7227.FBpp0077545	7227.FBpp0084470	2.04164e-05	0	6239.F58B3.7	6239.F58G11.5.1	0.991782	1	4932.YDR450W	4932.YBR118W	0.999918	1	362663.ECP_0177	362663.ECP_1663	0.999922	1
10090.ENSMUSP00000136362	10090.ENSMUSP00000140720	1.59405e-05	0	7227.FBpp0293226	7227.FBpp0082517	0.999898	1	6239.K02F6.1	6239.F11A1.3b	2.58896e-05	0	4932.YDR496C	4932.YPL211W	0.999154	1	362663.ecp:ECP_3396	362663.ECP_3430	0.999921	1
10090.ENSMUSP00000108006	10090.ENSMUSP00000110845	1.76806e-05	0	7227.FBpp0076589	7227.FBpp0079880	0.999923	1	6239.Y74C9A.3	6239.C25H3.6c	3.37207e-05	0	4932.YCL005W-A	4932.YJL164C	8.75582e-05	0	362663.ECP_2073	362663.ECP_3181	0.000656178	0
10090.ENSMUSP00000029041	10090.ENSMUSP00000123712	2.08174e-05	0	7227.FBpp0079577	7227.FBpp0087744	3.67314e-05	0	6239.F42A6.7b.3	6239.K02F3.11	0.999911	1	4932.YDR034W-B	4932.YCR045W-A	1.88018e-05	0	362663.ecp:ECP_2598	362663.ECP_2617	0.0139295	1
10090.ENSMUSP00000108502	10090.ENSMUSP00000115655	1.56991e-05	0	7227.FBpp0302784	7227.FBpp0081049	2.20321e-05	0	6239.Y45F10B.11	6239.C45H4.6	1.99161e-05	0	4932.YLL006W-A	4932.YLR111W	1.73355e-05	0	362663.ECP_4322	362663.ECP_4323	0.999836	1
10090.ENSMUSP00000121366	10090.ENSMUSP00000106843	1.51863e-05	0	7227.FBpp0072457	7227.FBpp0293683	0.000656154	0	6239.F59A2.4a	6239.C38C3.2	4.03239e-05	0	4932.YDR079C-A	4932.YDR460W	0.0221126	1	362663.ECP_1044	362663.ECP_3618	0.985959	0
10090.ENSMUSP00000006128	10090.ENSMUSP00000120686	0.000944915	0	7227.FBpp0077536	7227.FBpp0297097	0.0561289	1	6239.D1014.7b	6239.F55H12.2	1.36822e-05	0	4932.YPR128C	4932.YDR290W	1.98147e-05	0	362663.ECP_3394	362663.ECP_4199	0.999925	1
10090.ENSMUSP00000140941	10090.ENSMUSP00000131174	5.85546e-05	0	7227.FBpp0289873	7227.FBpp0084113	0.999916	1	6239.Y73B6BL.6b.4	6239.T28F12.1	1.89884e-05	0	4932.YER076C	4932.YNL125C	1.91354e-05	0	362663.ECP_3734	362663.ECP_4198	0.999916	1
10090.ENSMUSP00000133525	10090.ENSMUSP00000034049	0.00375157	1	7227.FBpp0293068	7227.FBpp0073900	1.77682e-05	0	6239.K12C11.2	6239.Y66D12A.15	0.999861	1	4932.YOL064C	4932.YDR318W	6.61367e-05	0	362663.ECP_1350	362663.ECP_1351	0.999549	1
10090.ENSMUSP00000024736	10090.ENSMUSP00000033154	0.999905	1	7227.FBpp0084237	7227.FBpp0085609	2.31529e-05	0	6239.M106.3b.2	6239.R07B7.6b	1.49303e-05	0	4932.YPR056W	4932.YGR289C	2.6427e-05	0	362663.ECP_2691	362663.ecp:ECP_2692	0.998753	1
10090.ENSMUSP00000024906	10090.ENSMUSP00000100043	1.38394e-05	0	7227.FBpp0072094	7227.FBpp0087609	0.999908	1	6239.C25A1.5	6239.K07C6.3	0.00165763	1	4932.YGL037C	4932.YLR007W	0.000100036	0	362663.ecp:ECP_1554	362663.ECP_0987	0.000112354	0
10090.ENSMUSP00000138569	10090.ENSMUSP00000056765	1.55317e-05	0	7227.FBpp0077353	7227.FBpp0074013	0.999859	1	6239.F40G12.6	6239.D2096.6	1.86158e-05	0	4932.YAL005C	4932.YDL159C-B	0.0522065	0	362663.ECP_0617	362663.ECP_0023	0.000362708	0
10090.ENSMUSP00000126122	10090.ENSMUSP00000032489	0.999831	1	7227.FBpp0297389	7227.FBpp0082595	0.000290968	0	6239.K03B4.5	6239.Y52B11A.3b.1	1.57224e-05	0	4932.YNL281W	4932.YGL080W	1.91323e-05	0	362663.ECP_1663	362663.ECP_2610	0.999925	1
10090.ENSMUSP00000069212	10090.ENSMUSP00000096458	1.34571e-05	0	7227.FBpp0304783	7227.FBpp0305850	0.000236535	0	6239.C30F2.1	6239.F32A5.8	3.15508e-05	0	4932.YDR083W	4932.YOL041C	0.999918	1	362663.ECP_2528	362663.ECP_2535	0.999892	1
10090.ENSMUSP00000023105	10090.ENSMUSP00000126821	1.43376e-05	0	7227.FBpp0297755	7227.FBpp0074436	7.99021e-05	0	6239.M04B2.3	6239.F39C12.2e	4.55362e-05	0	4932.YNL274C	4932.YNL064C	5.20364e-05	0	362663.ecp:ECP_2800	362663.ECP_2801	0.0409439	1
10090.ENSMUSP00000139929	10090.ENSMUSP00000034742	0.00397787	1	7227.FBpp0087100	7227.FBpp0076416	1.66782e-05	0	6239.B0261.1	6239.Y48A6C.3	0.000747748	0	4932.YOR280C	4932.YHR086W-A	1.65321e-05	0	362663.ECP_1248	362663.ecp:ECP_2375	0.058914	0
10090.ENSMUSP00000105272	10090.ENSMUSP00000101236	1.8783e-05	0	7227.FBpp0305274	7227.FBpp0080329	1.56024e-05	0	6239.C25A1.2.1	6239.W02D3.9.1	0.0325149	1	4932.YDL036C	4932.YPR138C	1.53509e-05	0	362663.ECP_3399	362663.ECP_3406	0.999921	1
10090.ENSMUSP00000025045	10090.ENSMUSP00000124473	1.6609e-05	0	7227.FBpp0070465	7227.FBpp0077099	1.68548e-05	0	6239.Y4C6B.2b	6239.C35E7.9	2.28605e-05	0	4932.YOR261C	4932.YMR303C	0.000280911	0	362663.ECP_3588	362663.ECP_4482	0.996457	0
10090.ENSMUSP00000055922	10090.ENSMUSP00000106106	2.45442e-05	0	7227.FBpp0304294	7227.FBpp0079770	3.04019e-05	0	6239.T13H5.4	6239.W08E3.1	0.999917	1	4932.YMR177W	4932.YHR069C	2.35104e-05	0	362663.ECP_3404	362663.ECP_4448	0.999922	1
10090.ENSMUSP00000112514	10090.ENSMUSP00000024594	1.69593e-05	0	7227.FBpp0089332	7227.FBpp0075169	0.0037242	1	6239.F53F8.5	6239.F26F2.10b	4.65146e-05	0	4932.YHR160C	4932.YOL030W	0.0167982	0	362663.ECP_1505	362663.ecp:ECP_4429	0.998206	0
10090.ENSMUSP00000104699	10090.ENSMUSP00000120272	1.51586e-05	0	7227.FBpp0078225	7227.FBpp0075601	0.000114084	0	6239.K11H3.1d.1	6239.C06E7.4	3.22869e-05	0	4932.YPL005W	4932.YGR271C-A	0.00135562	0	362663.ECP_0023	362663.ECP_1800	0.010351	0
10090.ENSMUSP00000086204	10090.ENSMUSP00000105767	0.018414	1	7227.FBpp0070894	7227.FBpp0087862	0.999716	1	6239.F28C6.7b.1	6239.F33D11.10	0.999922	1	4932.Q0275	4932.YGR183C	0.992378	1	362663.ECP_1642	362663.ECP_4059	0.995744	1
10090.ENSMUSP00000122992	10090.ENSMUSP00000119786	1.65601e-05	0	7227.FBpp0076648	7227.FBpp0292730	2.65301e-05	0	6239.Y57G11C.3a	6239.Y113G7B.7	0.000202428	0	4932.YOR361C	4932.YCL058C	1.62715e-05	0	362663.ECP_0466	362663.ECP_3262	0.99987	1
10090.ENSMUSP00000042457	10090.ENSMUSP00000078388	0.999922	1	7227.FBpp0070430	7227.FBpp0089381	0.999831	1	6239.Y57G11C.11a	6239.ZK39.9	1.56704e-05	0	4932.YER133W	4932.YPR002C-A	0.000335333	0	362663.ECP_1401	362663.ECP_2570	0.99938	0
10090.ENSMUSP00000124688	10090.ENSMUSP00000135837	1.67835e-05	0	7227.FBpp0076244	7227.FBpp0077309	0.999861	1	6239.F48B9.3	6239.ZC116.2	4.66389e-05	0	4932.YOL058W	4932.YEL034C-A	1.58535e-05	0	362663.ecp:ECP_3396	362663.ecp:ECP_3397	0.999925	1
10090.ENSMUSP00000104169	10090.ENSMUSP00000106945	1.6707e-05	0	7227.FBpp0303925	7227.FBpp0080672	0.000710713	0	6239.M04B2.3	6239.W01G7.3.1	0.999485	1	4932.YNL235C	4932.YER048C	1.69497e-05	0	362663.ecp:ECP_3390	362663.ECP_4196	0.999914	1
10090.ENSMUSP00000099213	10090.ENSMUSP00000068046	1.96457e-05	0	7227.FBpp0083434	7227.FBpp0081270	0.000112273	0	6239.T11G6.2b.1	6239.Y110A7A.6b.1	3.96568e-05	0	4932.YER030W	4932.YGL002W	1.5979e-05	0	362663.ecp:ECP_2318	362663.ecp:ECP_2327	0.999694	1
10090.ENSMUSP00000023269	10090.ENSMUSP00000080608	0.999913	1	7227.FBpp0071449	7227.FBpp0111906	0.999906	1	6239.F56H6.4	6239.M03E7.3	1.75904e-05	0	4932.YJL192C	4932.YHR174W	0.00580891	0	362663.ECP_3199	362663.ECP_0777	0.966447	0
10090.ENSMUSP00000139034	10090.ENSMUSP00000119420	1.63741e-05	0	7227.FBpp0300441	7227.FBpp0078133	2.37092e-05	0	6239.B0035.11	6239.R11G11.3	2.13934e-05	0	4932.YMR237W	4932.YOR171C	4.09392e-05	0	362663.ECP_0722	362663.ECP_2658	4.55322e-05	0
10090.ENSMUSP00000139467	10090.ENSMUSP00000120807	3.75338e-05	1	7227.FBpp0073378	7227.FBpp0079912	2.02108e-05	0	6239.F08D12.10	6239.C56C10.8.1	4.73799e-05	0	4932.YDR446W	4932.YFR044C	1.45663e-05	0	362663.ECP_1664	362663.ECP_3404	0.999906	1
10090.ENSMUSP00000005406	10090.ENSMUSP00000124584	0.999037	1	7227.FBpp0301835	7227.FBpp0291016	1.47628e-05	0	6239.W07E6.1	6239.ZK686.2	0.999889	1	4932.YDR184C	4932.YOL030W	1.68915e-05	0	362663.ECP_3404	362663.ECP_3407	0.999895	1
10090.ENSMUSP00000025393	10090.ENSMUSP00000036039	0.989271	1	7227.FBpp0079041	7227.FBpp0080401	0.999892	1	6239.T22C1.4	6239.T20B3.1	4.9427e-05	0	4932.YEL026W	4932.YPR182W	0.999884	1	362663.ECP_3527	362663.ECP_1225	2.26142e-05	0
10090.ENSMUSP00000019907	10090.ENSMUSP00000081573	0.740849	1	7227.FBpp0073971	7227.FBpp0088242	3.76761e-05	1	6239.H27M09.5	6239.K06C4.8	1.47025e-05	0	4932.YNL311C	4932.YIL097W	0.000117407	0	362663.ECP_2612	362663.ECP_2293	0.999371	0
10090.ENSMUSP00000020099	10090.ENSMUSP00000111048	0.0296537	1	7227.FBpp0291152	7227.FBpp0110448	0.000196677	0	6239.F20C5.5.2	6239.ZC13.1b	1.78493e-05	0	4932.YNR032W	4932.YAL033W	0.0026284	0	362663.ECP_2691	362663.ECP_2498	0.998957	0
10090.ENSMUSP00000118514	10090.ENSMUSP00000029947	0.999902	1	7227.FBpp0071046	7227.FBpp0081899	1.85197e-05	0	6239.F09C3.4	6239.F54C8.6b	0.000310854	0	4932.YLR312C	4932.YDR079C-A	2.08197e-05	0	362663.ecp:ECP_0767	362663.ECP_0552	0.0535522	0
10090.ENSMUSP00000136053	10090.ENSMUSP00000044790	0.999913	1	7227.FBpp0091108	7227.FBpp0297148	1.53829e-05	0	6239.F25H2.9.2	6239.F57B9.10b	0.999914	1	4932.YER060W-A	4932.YJR112W	2.28536e-05	0	362663.ECP_4609	362663.ECP_3119	0.996532	0
10090.ENSMUSP00000106936	10090.ENSMUSP00000080608	0.999685	1	7227.FBpp0301687	7227.FBpp0289902	1.52729e-05	0	6239.W04G3.6b.3	6239.F59B10.2	1.98561e-05	0	4932.YEL050C	4932.YLR209C	2.653e-05	0	362663.ECP_1573	362663.ECP_2072	0.992747	0
10090.ENSMUSP00000026663	10090.ENSMUSP00000077232	0.996698	1	7227.FBpp0292344	7227.FBpp0075137	1.64007e-05	0	6239.H06I04.4b	6239.Y41C4A.10	0.999866	1	4932.YGR065C	4932.YLR137W	1.58103e-05	0	362663.ECP_0425	362663.ECP_3810	0.0429976	0
10090.ENSMUSP00000077873	10090.ENSMUSP00000112914	0.999625	1	7227.FBpp0076329	7227.FBpp0076390	3.77186e-05	0	6239.C33G3.5	6239.Y57A10B.2	1.48446e-05	0	4932.YBL020W	4932.YLR446W	0.00544029	0	362663.ECP_3225	362663.ECP_3230	0.9999	1
10090.ENSMUSP00000101249	10090.ENSMUSP00000036384	0.998247	1	7227.FBpp0073018	7227.FBpp0087312	0.998797	1	6239.Y47G6A.6	6239.H02I12.7	0.00542583	1	4932.YMR158W-B	4932.YNR037C	2.97425e-05	0	362663.ECP_2911	362663.ECP_2338	0.00163132	0
10090.ENSMUSP00000105159	10090.ENSMUSP00000112607	0.958575	1	7227.FBpp0071046	7227.FBpp0305742	0.999887	1	6239.C32A3.2	6239.Y57G11C.34	0.999899	1	4932.YEL054C	4932.YMR143W	0.999919	1	362663.ECP_1726	362663.ECP_1214	6.78637e-05	0
10090.ENSMUSP00000137524	10090.ENSMUSP00000044790	0.999921	1	7227.FBpp0076359	7227.FBpp0080939	0.999919	1	6239.T25F10.1	6239.C09G4.2d.1	0.00121353	0	4932.YNL077W	4932.YLR233C	0.000297112	0	362663.ECP_4779	362663.ECP_4767	0.0117639	0
10090.ENSMUSP00000117219	10090.ENSMUSP00000122302	1.94147e-05	0	7227.FBpp0086816	7227.FBpp0073841	3.85823e-05	0	6239.C35D10.7b	6239.F19C7.7	1.49749e-05	0	4932.YNL079C	4932.YOL068C	2.20409e-05	1	362663.ECP_2283	362663.ECP_0883	0.0024688	0
10090.ENSMUSP00000032956	10090.ENSMUSP00000122534	0.999913	1	7227.FBpp0079726	7227.FBpp0075170	0.000268168	0	6239.DC2.8	6239.K08H10.9	0.999898	1	4932.YDR448W	4932.YKR029C	0.0660795	1	362663.ECP_0570	362663.ecp:ECP_3758	0.984696	0
10090.ENSMUSP00000140420	10090.ENSMUSP00000072616	0.998436	1	7227.FBpp0302978	7227.FBpp0112463	0.99968	1	6239.C18E3.5	6239.D2089.1b.2	0.999838	1	4932.YCR064C	4932.YJR098C	1.96572e-05	0	362663.ECP_2893	362663.ECP_0824	0.995617	0
10090.ENSMUSP00000105159	10090.ENSMUSP00000039955	0.0272854	1	7227.FBpp0080748	7227.FBpp0297740	1.60925e-05	0	6239.R10E11.3a.1	6239.C14A4.1	2.23597e-05	0	4932.YOL052C	4932.YPL076W	2.26217e-05	0	362663.ECP_3314	362663.ECP_3401	0.999919	1
10090.ENSMUSP00000113065	10090.ENSMUSP00000027256	0.999688	1	7227.FBpp0112388	7227.FBpp0090990	0.000134391	0	6239.C24G7.2	6239.K03H6.5a	2.68206e-05	0	4932.YPL249C-A	4932.YLR243W	0.000212426	0	362663.ECP_4760	362663.ECP_3691	0.00274475	0
10090.ENSMUSP00000137062	10090.ENSMUSP00000124413	1.63851e-05	0	7227.FBpp0077106	7227.FBpp0082737	0.999878	1	6239.F10C5.1	6239.H31G24.4.1	0.999432	1	4932.YLR403W	4932.YMR052W	4.22419e-05	0	362663.ECP_1054	362663.ECP_2056	6.79453e-05	0
10090.ENSMUSP00000027438	10090.ENSMUSP00000099878	0.999823	1	7227.FBpp0075713	7227.FBpp0079613	0.999809	1	6239.C36C5.9	6239.F46B3.1	1.95473e-05	0	4932.YJL148W	4932.YLR213C	2.99454e-05	0	362663.ecp:ECP_1593	362663.ecp:ECP_4468	0.00637324	0
10090.ENSMUSP00000016680	10090.ENSMUSP00000026416	0.999765	1	7227.FBpp0302701	7227.FBpp0070360	2.27815e-05	0	6239.F53A3.2	6239.Y47G6A.8	0.999666	1	4932.YHL043W	4932.YPL198W	1.97032e-05	0	362663.ECP_0196	362663.ECP_0655	0.0435854	0
10090.ENSMUSP00000099909	10090.ENSMUSP00000106014	0.999909	1	7227.FBpp0071766	7227.FBpp0291345	0.999922	1	6239.C06B8.8.6	6239.C49H3.11.1	0.999903	1	4932.YOL043C	4932.YFR053C	0.000129192	0	362663.ECP_2768	362663.ECP_2769	0.999907	1
10090.ENSMUSP00000083705	10090.ENSMUSP00000114529	0.999916	1	7227.FBpp0073569	7227.FBpp0083342	2.104e-05	0	6239.F40G9.17	6239.K08E7.7	0.999802	1	4932.YKR003W	4932.YML121W	3.6652e-05	0	362663.ECP_0460	362663.ecp:ECP_1374	0.997301	0
10090.ENSMUSP00000001339	10090.ENSMUSP00000047123	0.99666	1	7227.FBpp0073010	7227.FBpp0078979	0.999762	1	6239.T28C6.6	6239.F38G1.1.1	3.47008e-05	0	4932.YOL025W	4932.YGL215W	0.0161459	0	362663.ECP_2694	362663.ECP_3954	0.995741	0
10090.ENSMUSP00000112549	10090.ENSMUSP00000113184	0.999883	1	7227.FBpp0078358	7227.FBpp0288705	0.99841	1	6239.Y67D2.4a	6239.F49C5.6	1.6674e-05	0	4932.YCR005C	4932.YDR148C	0.989107	1	362663.ECP_3706	362663.ECP_3700	0.000182819	0
10090.ENSMUSP00000115369	10090.ENSMUSP00000053033	0.999925	1	7227.FBpp0073906	7227.FBpp0075138	2.5341e-05	1	6239.F55C12.1b	6239.C06E2.5.1	1.88209e-05	0	4932.YDR317W	4932.YAL056C-A	1.81404e-05	0	362663.ECP_3273	362663.ecp:ECP_3396	0.999919	1
10090.ENSMUSP00000056693	10090.ENSMUSP00000029946	0.999885	1	7227.FBpp0083539	7227.FBpp0076762	4.61926e-05	0	6239.F29C4.1b	6239.T12G3.1a.2	0.813526	0	4932.YOR359W	4932.YIL133C	0.000113695	0	362663.ECP_2732	362663.ECP_2734	0.00577739	1
10090.ENSMUSP00000038305	10090.ENSMUSP00000102047	0.999865	1	7227.FBpp0075684	7227.FBpp0079565	0.999744	1	6239.F22D6.4.1	6239.Y53G8AL.2	0.999485	1	4932.YNL280C	4932.YKL118W	1.91006e-05	0	362663.ECP_4685	362663.ECP_3202	0.000265897	0
10090.ENSMUSP00000025800	10090.ENSMUSP00000055862	0.998682	1	7227.FBpp0071961	7227.FBpp0085902	0.999895	1	6239.T24D5.3	6239.C32C4.7	1.38641e-05	0	4932.YPL230W	4932.YCR096C	2.52389e-05	0	362663.ECP_2703	362663.ECP_0955	0.987184	0
10090.ENSMUSP00000020490	10090.ENSMUSP00000025444	0.994273	1	7227.FBpp0298012	7227.FBpp0071741	2.37431e-05	0	6239.F56A4.12	6239.Y116A8C.30a	2.05728e-05	0	4932.YJL046W	4932.YIL165C	3.80962e-05	0	362663.ECP_2548	362663.ECP_3702	0.0563067	0
10090.ENSMUSP00000080523	10090.ENSMUSP00000092888	0.997156	1	7227.FBpp0297065	7227.FBpp0071373	1.4829e-05	0	6239.C27H5.1	6239.F19H8.3	0.998474	1	4932.YJL006C	4932.YPL046C	0.985022	0	362663.ecp:ECP_2333	362663.ECP_1702	0.00138713	0
10090.ENSMUSP00000103045	10090.ENSMUSP00000070279	0.000290036	1	7227.FBpp0072096	7227.FBpp0291835	3.94786e-05	0	6239.C44E12.3f	6239.F46B6.7.2	1.8587e-05	0	4932.YFL066C	4932.YLR333C	0.999071	0	362663.ECP_4390	362663.ECP_0593	0.998409	0
10090.ENSMUSP00000042457	10090.ENSMUSP00000099480	0.999881	1	7227.FBpp0303303	7227.FBpp0304355	2.39316e-05	0	6239.H19N07.1a.2	6239.Y106G6H.3c.2	0.999912	1	4932.YLR117C	4932.YGR206W	5.50966e-05	0	362663.ECP_3405	362663.ecp:ECP_4145	0.99992	1
10090.ENSMUSP00000115479	10090.ENSMUSP00000099909	0.999904	1	7227.FBpp0302732	7227.FBpp0073366	1.40159e-05	0	6239.F39B2.6.1	6239.Y24D9A.4a	0.999918	1	4932.YNL114C	4932.YKL016C	1.82237e-05	0	362663.ECP_0783	362663.ECP_2161	0.99949	0
10090.ENSMUSP00000021574	10090.ENSMUSP00000121453	0.999905	1	7227.FBpp0084674	7227.FBpp0075801	0.000112512	0	6239.B0412.4	6239.F40F8.10	0.999919	1	4932.YKL009W	4932.YNL096C	0.999918	1	362663.ECP_3313	362663.ECP_3391	0.999922	1
10090.ENSMUSP00000020085	10090.ENSMUSP00000091374	0.999889	1	7227.FBpp0082384	7227.FBpp0289481	7.51655e-05	1	6239.F10B5.5	6239.F18A1.5	0.999782	1	4932.YDR404C	4932.YKL058W	0.000541506	1	362663.ECP_2608	362663.ecp:ECP_1229	0.0762652	0
10090.ENSMUSP00000118342	10090.ENSMUSP00000028475	0.998826	1	7227.FBpp0303282	7227.FBpp0087923	0.999834	1	6239.C02D4.2c	6239.C47E12.4d.2	1.55731e-05	0	4932.YBR143C	4932.YDR012W	0.999901	1	362663.ECP_3028	362663.ECP_1098	0.966703	0
10090.ENSMUSP00000101208	10090.ENSMUSP00000113222	0.999846	1	7227.FBpp0076942	7227.FBpp0072211	1.55014e-05	0	6239.T01C8.7.2	6239.C15F1.6	1.57826e-05	0	4932.YCL027W	4932.YPL049C	2.84056e-05	1	362663.ECP_0922	362663.ECP_3404	0.99992	1
10090.ENSMUSP00000112611	10090.ENSMUSP00000029476	0.999916	1	7227.FBpp0085200	7227.FBpp0087917	1.87382e-05	0	6239.Y54G9A.5	6239.R09G11.2d.2	3.5536e-05	0	4932.YCR003W	4932.YNL185C	0.999842	1	362663.ECP_4769	362663.ECP_3901	0.948454	0
10090.ENSMUSP00000037783	10090.ENSMUSP00000062476	0.999664	1	7227.FBpp0100144	7227.FBpp0071207	1.77062e-05	0	6239.T27A1.5b	6239.Y71H10A.2.2	2.88474e-05	0	4932.YGL221C	4932.YDR323C	2.24846e-05	0	362663.ECP_1644	362663.ECP_1822	0.020091	0
10090.ENSMUSP00000022286	10090.ENSMUSP00000023851	0.999437	1	7227.FBpp0077405	7227.FBpp0075302	2.00954e-05	0	6239.R05H10.2.2	6239.K01B6.1	1.9214e-05	0	4932.YLR181C	4932.YMR016C	0.000987301	0	362663.ECP_3892	362663.ECP_3171	0.999841	0
10090.ENSMUSP00000034653	10090.ENSMUSP00000106355	2.18274e-05	0	7227.FBpp0078436	7227.FBpp0071069	1.60162e-05	0	6239.H37A05.1	6239.T05H4.1	1.69726e-05	1	4932.YPR052C	4932.YML014W	2.57636e-05	0	362663.ECP_0706	362663.ECP_2815	0.0126074	0
10090.ENSMUSP00000112411	10090.ENSMUSP00000025393	0.999782	1	7227.FBpp0078543	7227.FBpp0079390	1.74575e-05	0	6239.F46B3.14a	6239.C50F7.1b	1.91189e-05	0	4932.YOR224C	4932.YNL282W	0.999872	0	362663.ecp:ECP_1382	362663.ECP_0109	0.00598044	0
10090.ENSMUSP00000119022	10090.ENSMUSP00000033070	0.999906	1	7227.FBpp0300841	7227.FBpp0084491	1.75691e-05	0	6239.T14D7.1	6239.F58E10.6	1.6564e-05	0	4932.YGR141W	4932.YJL012C	1.59516e-05	0	362663.ECP_1030	362663.ECP_0291	0.00949863	0
10090.ENSMUSP00000112318	10090.ENSMUSP00000115964	4.44264e-05	0	7227.FBpp0086641	7227.FBpp0079416	0.918164	0	6239.K04G11.5	6239.C47B2.2.1	1.74791e-05	0	4932.YMR230W	4932.YOL139C	0.999904	1	362663.ECP_4155	362663.ECP_1411	0.00289031	0
10090.ENSMUSP00000068120	10090.ENSMUSP00000077314	0.999565	1	7227.FBpp0297253	7227.FBpp0079856	1.84228e-05	0	6239.E03H12.10	6239.M88.7	2.08441e-05	0	4932.YER127W	4932.YKL099C	0.997635	1	362663.ECP_0597	362663.ECP_1968	0.99604	0
10090.ENSMUSP00000073880	10090.ENSMUSP00000108003	0.9999	1	7227.FBpp0304315	7227.FBpp0071321	1.53362e-05	0	6239.Y116A8A.3	6239.T10G3.6a	1.74772e-05	0	4932.YNL337W	4932.YBR285W	2.77545e-05	0	362663.ECP_0671	362663.ECP_0396	0.00779673	0
10090.ENSMUSP00000028475	10090.ENSMUSP00000026613	3.2494e-05	0	7227.FBpp0085604	7227.FBpp0070400	2.14316e-05	0	6239.T05B11.4	6239.K09C8.2	1.90642e-05	0	4932.YLL039C	4932.YOR261C	0.999903	1	362663.ECP_0022	362663.ECP_3734	0.999918	1
10090.ENSMUSP00000029082	10090.ENSMUSP00000089728	0.999902	1	7227.FBpp0078400	7227.FBpp0087094	0.999916	1	6239.F57B9.6a.1	6239.C39D10.1	3.45106e-05	0	4932.YDL178W	4932.YOR175C	4.74654e-05	0	362663.ECP_1663	362663.ecp:ECP_3408	0.999923	1
10090.ENSMUSP00000136872	10090.ENSMUSP00000137472	0.99991	1	7227.FBpp0291596	7227.FBpp0086341	2.08553e-05	0	6239.K02B2.5	6239.F57B1.5	7.28612e-05	0	4932.YBR127C	4932.YML121W	4.30138e-05	1	362663.ECP_3781	362663.ECP_4263	3.54126e-05	0
10090.ENSMUSP00000107343	10090.ENSMUSP00000098655	2.91574e-05	0	7227.FBpp0289470	7227.FBpp0083247	2.31104e-05	0	6239.T01D1.2e.4	6239.K10G4.15	1.64288e-05	0	4932.YPL068C	4932.YGR159C	2.91827e-05	0	362663.ECP_0356	362663.ECP_0514	0.997579	0
10090.ENSMUSP00000032882	10090.ENSMUSP00000074190	0.999682	1	7227.FBpp0088015	7227.FBpp0293061	0.999893	1	6239.B0393.1.1	6239.C49H3.11.1	0.999904	1	4932.YPL189C-A	4932.YIL043C	3.2326e-05	0	362663.ECP_4202	362663.ecp:ECP_4203	0.0745659	1
10090.ENSMUSP00000021379	10090.ENSMUSP00000108519	0.00021239	0	7227.FBpp0078338	7227.FBpp0081096	2.28003e-05	0	6239.F07F6.4	6239.Y53F4B.22a	0.999666	1	4932.YPR204C-A	4932.YNL241C	1.59239e-05	0	362663.ECP_0022	362663.ECP_3313	0.999915	1
10090.ENSMUSP00000001652	10090.ENSMUSP00000068298	0.999637	1	7227.FBpp0080001	7227.FBpp0087108	0.99783	1	6239.Y60A3A.25	6239.F25F8.1	8.84962e-05	0	4932.YJR047C	4932.YLR225C	3.27516e-05	0	362663.ECP_4426	362663.ECP_1793	8.69971e-05	0
10090.ENSMUSP00000104488	10090.ENSMUSP00000132976	0.999879	1	7227.FBpp0078321	7227.FBpp0289540	1.9304e-05	0	6239.T04C9.4c	6239.T25C8.2.1	0.994652	1	4932.YGL070C	4932.YGL112C	0.999687	1	362663.ECP_2671	362663.ECP_1814	0.0198628	0
10090.ENSMUSP00000125311	10090.ENSMUSP00000110037	1.65086e-05	0	7227.FBpp0289879	7227.FBpp0083227	1.71698e-05	0	6239.M28.5.2	6239.Y116A8C.35	0.999641	1	4932.YHR187W	4932.YKL056C	0.00384428	0	362663.ECP_3391	362663.ECP_3402	0.999922	1
10090.ENSMUSP00000127752	10090.ENSMUSP00000130298	0.000436461	0	7227.FBpp0075612	7227.FBpp0112404	0.0481993	1	6239.F18E9.7a	6239.E01G4.4b	1.8758e-05	0	4932.YER165W	4932.YPL090C	0.999249	1	362663.ECP_2905	362663.ECP_2973	1.55583e-05	0
10090.ENSMUSP00000107225	10090.ENSMUSP00000105225	1.27328e-05	0	7227.FBpp0071356	7227.FBpp0305333	1.81681e-05	0	6239.C32E8.10h	6239.F55G1.7b	1.94129e-05	0	4932.YOR319W	4932.YPL151C	0.999604	1	362663.ECP_0709	362663.ECP_1255	0.997331	1
10090.ENSMUSP00000032843	10090.ENSMUSP00000074190	0.993843	1	7227.FBpp0074055	7227.FBpp0078646	1.55328e-05	0	6239.F40F8.9	6239.Y106G6H.2b.2	0.998549	1	4932.YBL045C	4932.YGR183C	0.998233	1	362663.ECP_0194	362663.ECP_4287	0.0193511	0
10090.ENSMUSP00000108837	10090.ENSMUSP00000110886	0.999913	1	7227.FBpp0076930	7227.FBpp0291449	1.47263e-05	0	6239.Y105C5A.4	6239.F07F6.1	1.62335e-05	0	4932.YPR176C	4932.YIL079C	1.72383e-05	0	362663.ECP_3384	362663.ECP_4198	0.99992	1
10090.ENSMUSP00000028932	10090.ENSMUSP00000139720	2.74595e-05	0	7227.FBpp0072446	7227.FBpp0305010	0.999886	1	6239.H10D18.3	6239.R11E3.5a	2.02543e-05	0	4932.YPR166C	4932.YNL280C	0.000435772	0	362663.ECP_1259	362663.ECP_4197	0.999813	1
10090.ENSMUSP00000107573	10090.ENSMUSP00000121617	0.0646128	0	7227.FBpp0080445	7227.FBpp0290708	0.010051	0	6239.M02B1.2	6239.R05D11.5	0.00089026	0	4932.YLR275W	4932.YCR024C-B	1.91438e-05	0	362663.ECP_3382	362663.ecp:ECP_3389	0.999924	1
10090.ENSMUSP00000096761	10090.ENSMUSP00000069616	0.997711	1	7227.FBpp0071140	7227.FBpp0288469	0.0394903	1	6239.Y17G7B.3	6239.F14F3.1c	0.00214682	0	4932.YFR043C	4932.YLR170C	3.94139e-05	1	362663.ECP_3057	362663.ECP_4690	0.962099	0
10090.ENSMUSP00000112401	10090.ENSMUSP00000135988	1.3907e-05	0	7227.FBpp0077391	7227.FBpp0081491	3.0819e-05	0	6239.C47B2.4	6239.D1054.2.2	0.999905	1	4932.YDR254W	4932.YOL054W	0.0375492	1	362663.ECP_1663	362663.ECP_3399	0.999924	1
10090.ENSMUSP00000104265	10090.ENSMUSP00000107413	2.87944e-05	0	7227.FBpp0075270	7227.FBpp0305538	2.72373e-05	0	6239.F36A2.6.2	6239.F57B9.6b	0.999507	1	4932.YBR290W	4932.YNL027W	1.76522e-05	0	362663.ECP_3323	362663.ECP_2667	0.0295035	0
10090.ENSMUSP00000022927	10090.ENSMUSP00000053046	0.999394	1	7227.FBpp0075759	7227.FBpp0083366	0.996415	1	6239.T01E8.4	6239.Y105C5B.13	0.999904	1	4932.YAL048C	4932.YLR307C-A	1.68052e-05	0	362663.ECP_3385	362663.ecp:ECP_3431	0.999921	1
10090.ENSMUSP00000024031	10090.ENSMUSP00000139514	1.37504e-05	0	7227.FBpp0074641	7227.FBpp0081491	0.976421	1	6239.F57B10.9	6239.T11F1.7b	2.02552e-05	0	4932.YBR199W	4932.YPL092W	2.70417e-05	0	362663.ECP_2439	362663.ECP_2440	0.997071	1
10090.ENSMUSP00000027478	10090.ENSMUSP00000117824	1.81145e-05	0	7227.FBpp0112474	7227.FBpp0070325	2.22165e-05	0	6239.C03A7.6	6239.K02F3.12b	1.49653e-05	0	4932.YPR044C	4932.YJR009C	1.94228e-05	0	362663.ECP_3813	362663.ECP_2749	0.00108995	0
10090.ENSMUSP00000116808	10090.ENSMUSP00000085209	3.48242e-05	0	7227.FBpp0081171	7227.FBpp0076128	1.91711e-05	0	6239.F35G12.9	6239.K06H7.6	0.999892	1	4932.YGR235C	4932.YMR282C	0.00567146	0	362663.ECP_4238	362663.ECP_2998	2.83235e-05	0
10090.ENSMUSP00000037557	10090.ENSMUSP00000096769	7.21191e-05	0	7227.FBpp0074527	7227.FBpp0088183	0.000941715	0	6239.C35D10.16	6239.C46H11.3	0.00250093	1	4932.YIR009W	4932.YPR101W	0.000127455	1	362663.ECP_1307	362663.ECP_1104	0.997175	0
10090.ENSMUSP00000022980	10090.ENSMUSP00000103743	0.999871	1	7227.FBpp0099406	7227.FBpp0075418	1.61806e-05	0	6239.T13H5.4	6239.W03F9.10	0.999777	1	4932.YJL194W	4932.YNL307C	0.999789	1	362663.ECP_0589	362663.ECP_3797	2.44891e-05	0
10090.ENSMUSP00000131176	10090.ENSMUSP00000087106	1.56815e-05	0	7227.FBpp0302737	7227.FBpp0070966	0.000128168	0	6239.F11D5.3a	6239.F26F2.4b	2.41312e-05	0	4932.YMR174C	4932.YJR111C	1.76709e-05	0	362663.ECP_2092	362663.ECP_2097	0.998056	1
10090.ENSMUSP00000096491	10090.ENSMUSP00000097501	1.48563e-05	0	7227.FBpp0078433	7227.FBpp0082104	0.99988	1	6239.K02B2.5	6239.Y71F9AL.13b.4	0.999907	1	4932.YNR038W	4932.YOL041C	0.999896	1	362663.ECP_0603	362663.ECP_0605	0.999416	1
10090.ENSMUSP00000097875	10090.ENSMUSP00000137209	2.50897e-05	0	7227.FBpp0087461	7227.FBpp0078766	0.998333	1	6239.R144.9	6239.Y54E5B.3b	0.999509	1	4932.YDR471W	4932.YHL033C	0.999919	1	362663.ECP_0500	362663.ECP_2139	0.0142935	0
10090.ENSMUSP00000059420	10090.ENSMUSP00000112595	0.999318	1	7227.FBpp0075071	7227.FBpp0084614	0.996679	1	6239.C04F12.10.1	6239.Y92H12A.2	1.95311e-05	0	4932.YBL041W	4932.YBL068W	0.0117391	1	362663.ECP_2317	362663.ECP_2320	0.999886	1
10090.ENSMUSP00000051643	10090.ENSMUSP00000138484	0.999584	1	7227.FBpp0079514	7227.FBpp0083576	0.00213444	0	6239.Y87G2A.8a.1	6239.W03H9.4c	2.68796e-05	0	4932.YER031C	4932.YLL066W-A	2.33463e-05	0	362663.ECP_4071	362663.ECP_2217	0.998454	0
10090.ENSMUSP00000134785	10090.ENSMUSP00000119958	1.86655e-05	0	7227.FBpp0082809	7227.FBpp0082595	2.20861e-05	0	6239.VC5.4.2	6239.Y113G7B.17.2	0.999904	1	4932.YKL009W	4932.YNL178W	0.999922	1	362663.ECP_0709	362663.ECP_2476	0.999839	1
10090.ENSMUSP00000107613	10090.ENSMUSP00000110313	1.66695e-05	0	7227.FBpp0291987	7227.FBpp0288961	2.13416e-05	0	6239.Y54E2A.11a.1	6239.Y73B3A.18b	2.6234e-05	1	4932.YDL185C-A	4932.YDR158W	1.85871e-05	0	362663.ECP_2610	362663.ECP_3384	0.999919	1
10090.ENSMUSP00000119805	10090.ENSMUSP00000125162	0.824105	0	7227.FBpp0290126	7227.FBpp0083033	2.51529e-05	0	6239.Y71F9B.16	6239.C50E3.14	3.00938e-05	0	4932.YKL194C	4932.YIR042C	2.39588e-05	0	362663.ECP_3394	362663.ECP_3403	0.999924	1
10090.ENSMUSP00000140586	10090.ENSMUSP00000092957	3.43365e-05	0	7227.FBpp0073906	7227.FBpp0084662	0.999912	1	6239.F56F3.5	6239.W09C5.6b.5	0.999914	1	4932.YBR221C	4932.YOL060C	1.40964e-05	1	362663.ECP_3393	362663.ECP_4197	0.999922	1
10090.ENSMUSP00000135614	10090.ENSMUSP00000020689	1.38896e-05	0	7227.FBpp0083570	7227.FBpp0086012	0.891388	1	6239.T21C9.3b	6239.ZK675.4	1.99442e-05	0	4932.YPL161C	4932.YKL161C	0.00646266	0	362663.ecp:ECP_4664	362663.ECP_1905	0.0269778	0
10090.ENSMUSP00000101614	10090.ENSMUSP00000103622	2.39084e-05	0	7227.FBpp0072435	7227.FBpp0072937	5.95258e-05	0	6239.B0513.9a	6239.T23H2.2	0.0720294	1	4932.YGR251W	4932.YDR126W	1.69079e-05	0	362663.ECP_3155	362663.ECP_3385	0.999916	1
10090.ENSMUSP00000030091	10090.ENSMUSP00000043837	1.93621e-05	0	7227.FBpp0080971	7227.FBpp0300434	1.72925e-05	0	6239.W08A12.1b.2	6239.Y46H3A.3	2.33355e-05	0	4932.YBL038W	4932.YNL122C	0.999924	1	362663.ecp:ECP_3396	362663.ecp:ECP_4145	0.999921	1
10090.ENSMUSP00000137275	10090.ENSMUSP00000069823	1.60982e-05	0	7227.FBpp0304268	7227.FBpp0073971	0.000867356	0	6239.C46E10.9	6239.C10H11.10	2.34466e-05	0	4932.YHR052W	4932.YLL008W	0.999813	1	362663.ECP_1290	362663.ECP_1291	0.999756	1
10090.ENSMUSP00000128805	10090.ENSMUSP00000136208	1.47483e-05	0	7227.FBpp0087500	7227.FBpp0082419	0.00603914	0	6239.F54F7.7	6239.F17E9.12	0.000148724	0	4932.YDR184C	4932.YBR301W	1.90453e-05	0	362663.ECP_3369	362663.ECP_3476	0.0012329	1
10090.ENSMUSP00000124490	10090.ENSMUSP00000096365	1.55238e-05	0	7227.FBpp0290407	7227.FBpp0271880	5.39186e-05	0	6239.Y75B12B.1b	6239.Y87G2A.6.2	6.86233e-05	0	4932.YMR194W	4932.YDL016C	4.14334e-05	0	362663.ECP_3603	362663.ECP_2933	0.0149397	0
10090.ENSMUSP00000119878	10090.ENSMUSP00000108086	0.000366007	0	7227.FBpp0084617	7227.FBpp0112465	0.999919	1	6239.C25A1.4.1	6239.F44G4.4a	0.999327	1	4932.YMR297W	4932.YOR137C	0.997467	1	362663.ecp:ECP_2339	362663.ECP_1640	0.999492	0
10090.ENSMUSP00000136517	10090.ENSMUSP00000001975	3.05861e-05	0	7227.FBpp0072094	7227.FBpp0078134	0.999916	1	6239.T13H5.4	6239.Y110A7A.8	0.9999	1	4932.YMR037C	4932.YJL030W	0.00267667	0	362663.ECP_4229	362663.ECP_1657	0.610014	0
10090.ENSMUSP00000031097	10090.ENSMUSP00000125524	2.17159e-05	0	7227.FBpp0082600	7227.FBpp0081198	0.0001272	0	6239.E02A10.4	6239.C07D10.5.1	2.28178e-05	0	4932.YIL114C	4932.YLL001W	0.968894	1	362663.ecp:ECP_3877	362663.ecp:ECP_3878	0.000339781	1
10090.ENSMUSP00000127591	10090.ENSMUSP00000121049	1.69707e-05	0	7227.FBpp0077778	7227.FBpp0081324	0.998432	1	6239.H06I04.4b	6239.C08F11.4	3.11422e-05	0	4932.YNL206C	4932.YLR113W	0.998923	0	362663.ECP_0234	362663.ECP_2156	0.0145152	0
10090.ENSMUSP00000140057	10090.ENSMUSP00000137994	3.05218e-05	0	7227.FBpp0075687	7227.FBpp0304422	2.37122e-05	0	6239.K01D12.7.2	6239.C24B9.4a	1.70712e-05	0	4932.YBL093C	4932.YDL167C	0.00388891	0	362663.ECP_3394	362663.ECP_3735	0.999922	1
10090.ENSMUSP00000033198	10090.ENSMUSP00000103044	1.58874e-05	0	7227.FBpp0072312	7227.FBpp0076872	0.999921	1	6239.W04H10.3b.2	6239.F38E1.3	0.0647185	0	4932.YDR195W	4932.YDR342C	1.68838e-05	0	362663.ECP_3640	362663.ECP_3857	0.0106242	0
10090.ENSMUSP00000104682	10090.ENSMUSP00000126120	1.6611e-05	0	7227.FBpp0070894	7227.FBpp0082667	0.999852	1	6239.B0207.3b	6239.Y40H4A.1b	0.997105	1	4932.YFR013W	4932.YOL012C	0.996453	1	362663.ECP_2631	362663.ECP_4132	0.103551	0
10090.ENSMUSP00000141032	10090.ENSMUSP00000113410	0.000110909	0	7227.FBpp0086096	7227.FBpp0086314	0.999898	1	6239.F56H11.4b.3	6239.Y50D4A.2b	0.000188891	0	4932.YBR267W	4932.YJL110C	1.75135e-05	0	362663.ECP_2623	362663.ECP_0398	0.017959	0
10090.ENSMUSP00000126703	10090.ENSMUSP00000100962	1.87815e-05	0	7227.FBpp0080403	7227.FBpp0079390	2.47916e-05	0	6239.T01D1.2e.4	6239.R01H10.3a	1.86924e-05	0	4932.YIL101C	4932.YNL217W	1.69041e-05	0	362663.ECP_4420	362663.ECP_0555	0.999846	0
10090.ENSMUSP00000124145	10090.ENSMUSP00000110833	1.86358e-05	0	7227.FBpp0303941	7227.FBpp0081496	2.04144e-05	0	6239.C43C3.2d	6239.C07A9.1	2.69909e-05	0	4932.YIL097W	4932.YPL149W	0.000164717	0	362663.ECP_3023	362663.ECP_1730	0.998754	0
10090.ENSMUSP00000118589	10090.ENSMUSP00000111396	0.999623	0	7227.FBpp0080746	7227.FBpp0083515	0.995545	1	6239.F21D5.3b	6239.F54C1.7.6	3.03452e-05	0	4932.YCR066W	4932.YDR005C	0.0218967	0	362663.ecp:ECP_2647	362663.ECP_0139	0.000455832	0
10090.ENSMUSP00000115255	10090.ENSMUSP00000107707	1.39956e-05	0	7227.FBpp0077774	7227.FBpp0300977	0.000301877	0	6239.F52D10.3a.2	6239.R13H8.1b.1	0.998635	1	4932.YOR356W	4932.YLR239C	0.000752626	0	362663.ecp:ECP_3400	362663.ECP_3403	0.999906	1
10090.ENSMUSP00000099511	10090.ENSMUSP00000124890	1.4438e-05	0	7227.FBpp0083962	7227.FBpp0303833	0.999407	1	6239.T04B2.6b	6239.C39D10.3a	3.16375e-05	0	4932.YJL222W-A	4932.YER040W	2.96466e-05	0	362663.ECP_2574	362663.ECP_2575	0.996399	1
10090.ENSMUSP00000053446	10090.ENSMUSP00000044326	1.4862e-05	0	7227.FBpp0070885	7227.FBpp0072037	0.999517	1	6239.C26F1.4.1	6239.R13A5.8	0.999916	1	4932.YJR010C-A	4932.YOR351C	1.81407e-05	0	362663.ECP_1509	362663.ECP_4400	0.999771	1
10090.ENSMUSP00000113266	10090.ENSMUSP00000097398	1.37081e-05	0	7227.FBpp0111701	7227.FBpp0084162	2.25274e-05	0	6239.F41F3.2	6239.K04D7.1.1	0.0092576	0	4932.YHR040W	4932.YGR208W	2.10915e-05	0	362663.ecp:ECP_1546	362663.ecp:ECP_1918	0.999828	0
10090.ENSMUSP00000117988	10090.ENSMUSP00000116248	6.46925e-05	0	7227.FBpp0082917	7227.FBpp0293514	0.00292336	0	6239.B0412.4	6239.Y49A3A.3	0.000219833	0	4932.YML030W	4932.YJL188C	1.47434e-05	0	362663.ecp:ECP_1007	362663.ecp:ECP_3270	4.84037e-05	0
10090.ENSMUSP00000106964	10090.ENSMUSP00000003017	1.42905e-05	0	7227.FBpp0077142	7227.FBpp0304260	0.999923	1	6239.F26E4.1	6239.B0563.10	4.41167e-05	0	4932.YBR195C	4932.YOR174W	0.0010169	0	362663.ECP_0931	362663.ecp:ECP_2171	0.999724	0
10090.ENSMUSP00000109133	10090.ENSMUSP00000134182	0.000111432	0	7227.FBpp0081462	7227.FBpp0291226	4.55017e-05	0	6239.H31G24.4.1	6239.ZK507.6	0.999802	1	4932.YHR006W	4932.YHR133C	1.59011e-05	0	362663.ECP_2000	362663.ECP_2544	0.0225853	0
10090.ENSMUSP00000136271	10090.ENSMUSP00000106928	7.76219e-05	0	7227.FBpp0074068	7227.FBpp0089251	0.00313497	0	6239.Y75B8A.10	6239.C55A1.7	2.6513e-05	0	4932.YFR025C	4932.YBL048W	1.63466e-05	0	362663.ECP_0022	362663.ECP_4196	0.999919	1
10090.ENSMUSP00000114708	10090.ENSMUSP00000128696	4.99485e-05	0	7227.FBpp0087890	7227.FBpp0080150	2.57522e-05	0	6239.R08C7.10a	6239.Y73B6BL.5b	0.000141157	0	4932.YBR282W	4932.YDR175C	0.999898	1	362663.ECP_3391	362663.ECP_3735	0.999917	1
10090.ENSMUSP00000115720	10090.ENSMUSP00000117516	5.77617e-05	0	7227.FBpp0072799	7227.FBpp0073581	2.00881e-05	0	6239.F13G11.1c.2	6239.F25E2.3	1.49805e-05	0	4932.YOR012W	4932.YER185W	2.00786e-05	0	362663.ecp:ECP_0180	362663.ECP_3385	0.999912	1
10090.ENSMUSP00000112517	10090.ENSMUSP00000115597	0.00672352	0	7227.FBpp0070697	7227.FBpp0077397	0.00846428	0	6239.C26F1.4.1	6239.Y71A12B.1a	0.999911	1	4932.YBR253W	4932.YLR411W	2.9551e-05	0	362663.ECP_0191	362663.ECP_1566	0.000423475	0
10090.ENSMUSP00000099121	10090.ENSMUSP00000123536	1.82026e-05	0	7227.FBpp0075504	7227.FBpp0087094	0.997995	1	6239.F53B7.3.2	6239.Y54G2A.12	0.59171	1	4932.YJL069C	4932.YOR287C	0.995976	1	362663.ECP_2557	362663.ECP_2072	0.996832	0
10090.ENSMUSP00000130496	10090.ENSMUSP00000001242	1.39722e-05	0	7227.FBpp0075195	7227.FBpp0304116	1.68885e-05	0	6239.C28G1.10	6239.W02A11.3	0.999814	1	4932.YGR173W	4932.YNL034W	1.46117e-05	0	362663.ECP_2493	362663.ECP_0751	0.927935	0
10090.ENSMUSP00000023072	10090.ENSMUSP00000099698	5.30835e-05	0	7227.FBpp0070355	7227.FBpp0074664	0.999682	1	6239.Y38A10A.4	6239.T25G3.4	2.56094e-05	0	4932.YDR067C	4932.YDR350C	3.82191e-05	0	362663.ECP_2823	362663.ECP_1940	0.999185	0
10090.ENSMUSP00000034163	10090.ENSMUSP00000028239	1.40552e-05	0	7227.FBpp0087964	7227.FBpp0076732	4.49079e-05	0	6239.C01F6.8a	6239.Y71F9B.4.1	0.999686	1	4932.YHR139C-A	4932.YDR484W	4.12397e-05	0	362663.ECP_3155	362663.ECP_3404	0.999872	1
10090.ENSMUSP00000095254	10090.ENSMUSP00000072687	2.02755e-05	0	7227.FBpp0291016	7227.FBpp0081672	0.00092344	0	6239.Y54G9A.4	6239.H25K10.4	0.889266	0	4932.YNL241C	4932.YDL159C-B	2.51472e-05	0	362663.ECP_0022	362663.ECP_4447	0.99992	1
10090.ENSMUSP00000102041	10090.ENSMUSP00000118989	1.39318e-05	0	7227.FBpp0076478	7227.FBpp0087703	1.57301e-05	0	6239.Y39A3CL.5b	6239.AH6.8	1.79611e-05	0	4932.YPR081C	4932.YBR007C	2.97462e-05	0	362663.ECP_3883	362663.ECP_4223	0.00572845	0
10090.ENSMUSP00000118776	10090.ENSMUSP00000096165	0.186639	1	7227.FBpp0076164	7227.FBpp0073346	7.18339e-05	0	6239.F09B9.3	6239.ZK892.1e	1.69235e-05	0	4932.YDL210W	4932.YAL040C	2.24383e-05	0	362663.ECP_4014	362663.ECP_4770	2.7275e-05	0
10090.ENSMUSP00000116376	10090.ENSMUSP00000133591	0.999904	1	7227.FBpp0087280	7227.FBpp0076520	3.08019e-05	0	6239.F36H1.4a	6239.Y56A3A.32c	1.79244e-05	0	4932.YOR178C	4932.YPL254W	0.00163119	1	362663.ECP_0823	362663.ECP_0824	0.999653	1
10090.ENSMUSP00000108200	10090.ENSMUSP00000031650	0.0162591	1	7227.FBpp0111936	7227.FBpp0072956	1.65219e-05	0	6239.Y56A3A.18	6239.ZK1307.6	2.12479e-05	1	4932.YKL009W	4932.YOR206W	0.999901	1	362663.ECP_1721	362663.ECP_2358	0.98394	0
10090.ENSMUSP00000134609	10090.ENSMUSP00000116817	1.44542e-05	0	7227.FBpp0297575	7227.FBpp0304399	2.1732e-05	0	6239.C06A1.5	6239.Y97E10AR.5	0.999861	1	4932.YDR367W	4932.YJL144W	1.87564e-05	0	362663.ECP_3391	362663.ECP_4758	0.999921	1
10090.ENSMUSP00000110402	10090.ENSMUSP00000091495	0.999748	1	7227.FBpp0082539	7227.FBpp0082283	1.787e-05	0	6239.F18A1.3i	6239.C10E2.6	1.45005e-05	0	4932.YOR178C	4932.YML043C	0.00874191	0	362663.ECP_3407	362663.ecp:ECP_3429	0.999918	1
10090.ENSMUSP00000133914	10090.ENSMUSP00000081514	1.4617e-05	0	7227.FBpp0084722	7227.FBpp0112109	4.52318e-05	1	6239.T28D9.2c	6239.W08E3.1	0.999913	1	4932.YKL102C	4932.YER030W	2.00457e-05	0	362663.ECP_3393	362663.ECP_3401	0.999923	1
10090.ENSMUSP00000036725	10090.ENSMUSP00000037631	0.999914	1	7227.FBpp0072253	7227.FBpp0292981	5.42149e-05	0	6239.Y113G7A.9b	6239.F33D4.8	1.73284e-05	0	4932.YOL085C	4932.YJL164C	2.44812e-05	0	362663.ECP_3179	362663.ECP_1636	0.00137268	0
10090.ENSMUSP00000004396	10090.ENSMUSP00000040756	0.999903	1	7227.FBpp0304277	7227.FBpp0079054	5.34415e-05	0	6239.K06C4.6a	6239.F22B5.1	0.00018358	0	4932.YJR013W	4932.YJL126W	2.25255e-05	0	362663.ECP_2396	362663.ECP_4112	0.000888862	0
10090.ENSMUSP00000125115	10090.ENSMUSP00000023241	1.64678e-05	0	7227.FBpp0075837	7227.FBpp0086758	1.35536e-05	0	6239.C54G6.1a	6239.T04A8.5	2.02205e-05	0	4932.YNL205C	4932.YOR126C	1.85881e-05	0	362663.ECP_0622	362663.ECP_3600	0.995889	1
10090.ENSMUSP00000002735	10090.ENSMUSP00000116377	0.999897	1	7227.FBpp0305644	7227.FBpp0290301	4.00044e-05	0	6239.F53C3.3	6239.F39H2.5.1	1.70375e-05	0	4932.YJR068W	4932.YKL045W	0.999892	1	362663.ECP_1025	362663.ECP_0170	0.019389	0
10090.ENSMUSP00000114551	10090.ENSMUSP00000020496	1.53217e-05	0	7227.FBpp0080495	7227.FBpp0293425	1.85029e-05	0	6239.F58E10.3a.1	6239.K08D10.3a	0.999791	1	4932.YBL041W	4932.YDR201W	0.00960142	0	362663.ECP_3940	362663.ECP_0833	0.999657	0
10090.ENSMUSP00000075365	10090.ENSMUSP00000120466	1.58539e-05	0	7227.FBpp0111941	7227.FBpp0074988	2.37527e-05	0	6239.Y41D4B.5	6239.Y45F10D.12.3	0.999921	1	4932.YDR455C	4932.YDR537C	3.65865e-05	0	362663.ECP_1083	362663.ECP_2878	0.231173	0
10090.ENSMUSP00000140801	10090.ENSMUSP00000046196	1.7187e-05	0	7227.FBpp0080039	7227.FBpp0071194	1.99927e-05	0	6239.C37A2.4b	6239.M110.5b.1	3.69618e-05	0	4932.YDR045C	4932.YGL257C	2.53372e-05	0	362663.ecp:ECP_1554	362663.ecp:ECP_1856	2.64579e-05	0
10090.ENSMUSP00000076459	10090.ENSMUSP00000097941	3.38742e-05	0	7227.FBpp0088682	7227.FBpp0111267	6.21918e-05	0	6239.Y24D9A.4c	6239.Y62E10A.1	0.999771	1	4932.YPR126C	4932.YML005W	1.49228e-05	0	362663.ecp:ECP_3845	362663.ECP_1052	0.039135	0
10090.ENSMUSP00000117318	10090.ENSMUSP00000125067	1.47112e-05	0	7227.FBpp0298825	7227.FBpp0111487	1.64692e-05	0	6239.AH9.3	6239.F43G9.2b	1.99041e-05	0	4932.YBR052C	4932.YNL165W	2.69233e-05	0	362663.ECP_3064	362663.ECP_4510	0.998825	1
10090.ENSMUSP00000121366	10090.ENSMUSP00000113278	1.73842e-05	0	7227.FBpp0073448	7227.FBpp0076497	0.334007	0	6239.D2092.3	6239.F58H7.3	0.999903	1	4932.YLR410W-A	4932.YGR215W	1.45309e-05	0	362663.ECP_1588	362663.ECP_2689	0.959834	0
10090.ENSMUSP00000116827	10090.ENSMUSP00000079651	1.53566e-05	0	7227.FBpp0076545	7227.FBpp0292439	6.09691e-05	0	6239.C49C8.3	6239.Y71H2AM.14a.1	1.79312e-05	0	4932.YIL133C	4932.YKR002W	0.999762	0	362663.ecp:ECP_1593	362663.ECP_3635	4.06944e-05	0
10090.ENSMUSP00000109200	10090.ENSMUSP00000104385	1.63525e-05	0	7227.FBpp0076790	7227.FBpp0099713	1.52535e-05	0	6239.F13B10.2d.1	6239.F21D5.7	0.999918	1	4932.YMR221C	4932.YFL022C	1.79898e-05	0	362663.ecp:ECP_3409	362663.ECP_4448	0.99992	1
10090.ENSMUSP00000112549	10090.ENSMUSP00000028696	0.0277695	0	7227.FBpp0111319	7227.FBpp0113059	2.28941e-05	0	6239.Y50D7A.10	6239.F26H11.6	7.57078e-05	0	4932.YKR088C	4932.YPL054W	2.32984e-05	0	362663.ECP_3385	362663.ECP_3388	0.99992	1
10090.ENSMUSP00000124672	10090.ENSMUSP00000138372	1.99447e-05	0	7227.FBpp0082790	7227.FBpp0083502	2.50301e-05	1	6239.F10A3.1	6239.F56D12.1d.2	1.89502e-05	0	4932.YKL028W	4932.YLR185W	0.0412722	1	362663.ECP_2438	362663.ECP_3708	0.0027522	1
10090.ENSMUSP00000128374	10090.ENSMUSP00000136374	2.42686e-05	0	7227.FBpp0075979	7227.FBpp0078707	1.85959e-05	0	6239.H41C03.1	6239.T13G4.4.1	2.96463e-05	0	4932.YOR084W	4932.YOR163W	2.03053e-05	0	362663.ECP_0766	362663.ECP_3713	0.999793	1
10090.ENSMUSP00000050267	10090.ENSMUSP00000112627	1.62931e-05	0	7227.FBpp0288413	7227.FBpp0086790	3.81565e-05	0	6239.C32E8.2b	6239.Y37E3.8b.1	0.999914	1	4932.YJR094W-A	4932.YOL040C	0.999918	1	362663.ECP_2076	362663.ECP_3015	4.01756e-05	0
10090.ENSMUSP00000121232	10090.ENSMUSP00000103704	1.43132e-05	0	7227.FBpp0297706	7227.FBpp0291586	1.54571e-05	0	6239.C39E9.11	6239.F58H1.8	4.00222e-05	0	4932.YKL144C	4932.YLR277C	0.999887	0	362663.ECP_1084	362663.ECP_1087	0.99989	1
10090.ENSMUSP00000021939	10090.ENSMUSP00000133451	0.00477524	0	7227.FBpp0076005	7227.FBpp0083126	0.99951	1	6239.C24H11.9	6239.R144.9	0.999847	1	4932.YDR222W	4932.YGL021W	1.6238e-05	0	362663.ECP_2703	362663.ECP_4346	0.998444	0
10090.ENSMUSP00000113372	10090.ENSMUSP00000140389	1.41695e-05	0	7227.FBpp0071766	7227.FBpp0083802	0.999924	1	6239.F36A2.1a	6239.C44C8.9	0.00069899	0	4932.YBR159W	4932.YDR448W	1.50961e-05	0	362663.ECP_3407	362663.ECP_3430	0.999913	1
10090.ENSMUSP00000021177	10090.ENSMUSP00000114776	2.07557e-05	0	7227.FBpp0304268	7227.FBpp0099895	0.994345	0	6239.ZK593.2b	6239.Y54G2A.17b	1.87679e-05	0	4932.YMR079W	4932.YCL047C	1.80547e-05	0	362663.ECP_3399	362663.ECP_4197	0.999918	1
10090.ENSMUSP00000112780	10090.ENSMUSP00000051789	2.36369e-05	0	7227.FBpp0078847	7227.FBpp0304355	0.000305255	0	6239.K04D7.1.2	6239.T24B8.1b.1	0.999634	1	4932.YHL016C	4932.YNL264C	1.55109e-05	0	362663.ECP_0177	362663.ECP_3403	0.999922	1
10090.ENSMUSP00000080217	10090.ENSMUSP00000120485	4.70416e-05	0	7227.FBpp0076682	7227.FBpp0080165	2.19221e-05	0	6239.C12D5.3	6239.M02H5.7	4.43472e-05	0	4932.YBR283C	4932.YKR066C	0.000140858	0	362663.ECP_0725	362663.ECP_2538	0.943318	0
10090.ENSMUSP00000022536	10090.ENSMUSP00000049156	0.999107	1	7227.FBpp0077274	7227.FBpp0111781	0.000165346	1	6239.C42D8.8b	6239.ZK370.2	0.86107	0	4932.YER074W	4932.YMR194W	0.999923	1	362663.ECP_2439	362663.ECP_3921	0.999667	1
10090.ENSMUSP00000140307	10090.ENSMUSP00000018353	0.00689781	0	7227.FBpp0297065	7227.FBpp0303358	0.000636191	0	6239.F42A10.6	6239.Y75B8A.27	0.00015648	0	4932.YLR210W	4932.YLL041C	8.3503e-05	0	362663.ECP_4575	362663.ecp:ECP_3201	1.81605e-05	0
10090.ENSMUSP00000023036	10090.ENSMUSP00000095873	0.999905	1	7227.FBpp0083814	7227.FBpp0087876	2.03193e-05	0	6239.D2030.5	6239.T10F2.5	2.99142e-05	0	4932.YJR125C	4932.YOR111W	2.60852e-05	1	362663.ECP_0823	362663.ecp:ECP_2384	0.999793	0
10090.ENSMUSP00000031549	10090.ENSMUSP00000046943	1.71269e-05	0	7227.FBpp0075124	7227.FBpp0086600	1.79599e-05	0	6239.F44G3.9	6239.T01C4.8	3.10061e-05	0	4932.YBR254C	4932.YGR166W	0.999867	1	362663.ECP_3540	362663.ECP_3922	0.702102	0
10090.ENSMUSP00000114762	10090.ENSMUSP00000115343	1.72668e-05	0	7227.FBpp0079219	7227.FBpp0083952	3.6876e-05	0	6239.H06I04.4b	6239.Y105C5B.13	0.999879	1	4932.YDR500C	4932.YHR010W	0.999922	1	362663.ECP_3973	362663.ECP_0785	0.00206061	0
10090.ENSMUSP00000107627	10090.ENSMUSP00000119686	0.999911	1	7227.FBpp0075203	7227.FBpp0086272	0.959793	1	6239.F35C5.8.2	6239.C24F3.3	0.00048437	0	4932.YJR144W	4932.YDL180W	0.000114972	0	362663.ECP_2250	362663.ecp:ECP_1958	0.000246554	0
10090.ENSMUSP00000098184	10090.ENSMUSP00000105266	1.83187e-05	0	7227.FBpp0289635	7227.FBpp0089095	1.75512e-05	0	6239.C50F4.6	6239.W02B12.4	1.80177e-05	0	4932.YKL063C	4932.YOR321W	0.0157257	0	362663.ECP_3147	362663.ECP_3305	0.00878665	0
10090.ENSMUSP00000029987	10090.ENSMUSP00000138697	3.68713e-05	1	7227.FBpp0080008	7227.FBpp0087335	0.00181217	0	6239.B0393.1.1	6239.F22B5.2b.2	0.997348	1	4932.YLR070C	4932.YOR384W	0.0176902	0	362663.ECP_3932	362663.ECP_3937	0.999826	1
10090.ENSMUSP00000130383	10090.ENSMUSP00000101502	3.38344e-05	0	7227.FBpp0305172	7227.FBpp0070198	2.05738e-05	0	6239.F49C12.6	6239.Y50E8A.12b	1.47386e-05	0	4932.YKR055W	4932.YOR181W	0.981885	1	362663.ECP_2266	362663.ECP_2379	0.000670878	1
10090.ENSMUSP00000026985	10090.ENSMUSP00000139329	5.84879e-05	0	7227.FBpp0081535	7227.FBpp0084945	4.74313e-05	0	6239.F39B2.2.2	6239.C05D9.4	7.45373e-05	0	4932.YLR267W	4932.YML057W	0.00366941	0	362663.ECP_1571	362663.ECP_3165	7.65332e-05	0
10090.ENSMUSP00000103482	10090.ENSMUSP00000031693	1.60008e-05	0	7227.FBpp0073048	7227.FBpp0304870	2.93386e-05	0	6239.D2013.1	6239.Y62E10A.9.3	0.0124561	1	4932.YDL209C	4932.YPL064C	0.998921	1	362663.ecp:ECP_2494	362663.ECP_3247	0.000457834	0
10090.ENSMUSP00000058432	10090.ENSMUSP00000105270	0.999882	1	7227.FBpp0072164	7227.FBpp0304236	0.00600665	1	6239.T24A6.3	6239.F52B5.6.3	3.18099e-05	0	4932.YHL001W	4932.YOL127W	0.99992	1	362663.ECP_2302	362663.ECP_1172	2.01102e-05	0
10090.ENSMUSP00000101663	10090.ENSMUSP00000083211	0.000530326	0	7227.FBpp0080401	7227.FBpp0084564	0.00957199	1	6239.ZK1290.11	6239.ZC97.1b	5.35503e-05	0	4932.YPL145C	4932.YCL042W	2.18367e-05	0	362663.ECP_3399	362663.ECP_4198	0.999914	1
10090.ENSMUSP00000110167	10090.ENSMUSP00000132365	1.33215e-05	0	7227.FBpp0076312	7227.FBpp0297417	0.999878	1	6239.C06B8.8.6	6239.T24B8.1b.1	0.99987	1	4932.YGR023W	4932.YPL201C	3.64857e-05	0	362663.ECP_0418	362663.ECP_1508	0.0198709	0
10090.ENSMUSP00000112412	10090.ENSMUSP00000024846	1.97901e-05	0	7227.FBpp0080317	7227.FBpp0080227	1.81619e-05	0	6239.B0286.5	6239.C07A12.1a	0.0154207	1	4932.YDL173W	4932.YER060W	0.0027193	0	362663.ECP_2484	362663.ECP_0353	0.00935024	0
10090.ENSMUSP00000078836	10090.ENSMUSP00000116125	1.39225e-05	0	7227.FBpp0083570	7227.FBpp0289884	1.6972e-05	0	6239.Y9C9A.3	6239.W04E12.1	7.33748e-05	0	4932.YDL005C	4932.YGL030W	2.12495e-05	1	362663.ECP_2685	362663.ECP_2686	0.99988	1
10090.ENSMUSP00000008004	10090.ENSMUSP00000133733	2.37916e-05	0	7227.FBpp0077309	7227.FBpp0112404	0.999894	1	6239.C26F1.9	6239.C37A2.7	0.999912	1	4932.YBR011C	4932.YKR043C	0.177148	1	362663.ECP_4103	362663.ECP_3044	0.999393	0
10090.ENSMUSP00000104300	10090.ENSMUSP00000115070	0.000250286	0	7227.FBpp0084989	7227.FBpp0290840	0.99991	1	6239.F56A8.3b.2	6239.W01C9.2	1.52761e-05	0	4932.YCR012W	4932.YDR161W	2.34055e-05	1	362663.ECP_4585	362663.ECP_3293	0.995589	0
10090.ENSMUSP00000001583	10090.ENSMUSP00000126874	0.999892	1	7227.FBpp0084223	7227.FBpp0077718	2.13198e-05	0	6239.C09D4.5.3	6239.F38B6.6.1	0.000120753	0	4932.YGL064C	4932.YGR220C	0.99939	1	362663.ECP_2603	362663.ECP_3413	0.133965	0
10090.ENSMUSP00000102777	10090.ENSMUSP00000067013	4.54849e-05	0	7227.FBpp0076789	7227.FBpp0071738	0.999882	1	6239.E02D9.1c	6239.B0496.6	1.83602e-05	0	4932.YER127W	4932.YOR096W	0.999881	1	362663.ECP_3622	362663.ECP_2827	0.986266	0
10090.ENSMUSP00000131729	10090.ENSMUSP00000136030	2.25284e-05	0	7227.FBpp0303872	7227.FBpp0085586	0.999919	1	6239.B0507.10	6239.F35F10.8	1.61076e-05	0	4932.YDR337W	4932.YKL009W	0.99958	1	362663.ECP_3391	362663.ECP_3401	0.99992	1
10090.ENSMUSP00000041049	10090.ENSMUSP00000113574	1.5959e-05	0	7227.FBpp0080762	7227.FBpp0089014	2.60957e-05	0	6239.C05D11.7b.1	6239.T10B11.1	1.39509e-05	0	4932.YLR441C	4932.YPL198W	0.99992	1	362663.ECP_2070	362663.ECP_0804	0.00688286	0
10090.ENSMUSP00000035263	10090.ENSMUSP00000063839	0.992979	1	7227.FBpp0079990	7227.FBpp0113033	1.50392e-05	0	6239.F20G2.3b	6239.R09B5.10	3.87075e-05	0	4932.YHR129C	4932.YML085C	0.989018	1	362663.ECP_0311	362663.ECP_1194	0.0142724	0
10090.ENSMUSP00000139506	10090.ENSMUSP00000108509	1.57132e-05	0	7227.FBpp0076154	7227.FBpp0110592	2.08684e-05	0	6239.D1054.15a	6239.T28D9.2d	0.999716	1	4932.YJL203W	4932.YJR050W	0.000506819	1	362663.ECP_0048	362663.ECP_1202	0.000247707	0
10090.ENSMUSP00000022980	10090.ENSMUSP00000029925	0.999471	1	7227.FBpp0082994	7227.FBpp0086270	0.999854	1	6239.R12B2.5b.2	6239.R144.9	0.999288	1	4932.YER126C	4932.YOR063W	0.99992	1	362663.ECP_1166	362663.ECP_2321	0.920426	0
10090.ENSMUSP00000108259	10090.ENSMUSP00000127328	4.43e-05	0	7227.FBpp0293018	7227.FBpp0081015	6.26964e-05	0	6239.K11D9.1a	6239.Y116A8C.12	0.00881992	1	4932.YMR005W	4932.YOL012C	0.999485	1	362663.ECP_2701	362663.ECP_2281	2.83768e-05	0
10090.ENSMUSP00000043346	10090.ENSMUSP00000124685	1.39328e-05	0	7227.FBpp0071295	7227.FBpp0081823	0.99992	1	6239.F22F4.3a	6239.T05G5.3.1	0.997992	1	4932.YGL120C	4932.YPR110C	0.986184	1	362663.ECP_4240	362663.ECP_4237	0.0279123	0
10090.ENSMUSP00000130684	10090.ENSMUSP00000129012	0.000147628	0	7227.FBpp0072801	7227.FBpp0075618	0.999917	1	6239.D1046.1d.2	6239.F43G6.5	0.996842	1	4932.YER092W	4932.YPL129W	0.000150091	1	362663.ECP_3510	362663.ECP_3542	0.00425948	0
10090.ENSMUSP00000113069	10090.ENSMUSP00000034702	1.5443e-05	0	7227.FBpp0290319	7227.FBpp0292526	2.40676e-05	0	6239.C46C2.7	6239.ZK938.4	0.000282528	0	4932.YJL014W	4932.YOR020C	0.999673	1	362663.ECP_3416	362663.ECP_2059	0.0396086	0
10090.ENSMUSP00000018002	10090.ENSMUSP00000026434	0.0041256	0	7227.FBpp0081380	7227.FBpp0082232	0.999917	1	6239.Y57G7A.11	6239.W08A12.2	2.02114e-05	0	4932.YGR239C	4932.YIL160C	0.00092872	1	362663.ECP_1355	362663.ecp:ECP_1198	0.998976	0
10090.ENSMUSP00000116709	10090.ENSMUSP00000020361	1.40115e-05	0	7227.FBpp0083726	7227.FBpp0077426	1.40432e-05	0	6239.C10C6.5.1	6239.T26H5.8.1	1.50715e-05	0	4932.YNL251C	4932.YNL330C	0.99718	1	362663.ECP_0828	362663.ECP_1292	0.999831	0
10090.ENSMUSP00000101268	10090.ENSMUSP00000140661	0.000262193	0	7227.FBpp0111906	7227.FBpp0077396	0.999871	1	6239.Y102E9.2b	6239.F15D4.6.2	2.19511e-05	0	4932.YBR044C	4932.Q0297	6.25448e-05	0	362663.ECP_0432	362663.ECP_2060	8.64872e-05	0
10090.ENSMUSP00000037783	10090.ENSMUSP00000075226	0.999842	1	7227.FBpp0082121	7227.FBpp0087722	0.999885	1	6239.F43E2.7a	6239.C05D11.7b.1	1.53438e-05	0	4932.YER126C	4932.YER074W	0.999922	1	362663.ECP_1999	362663.ECP_3276	0.000461737	0
10090.ENSMUSP00000082500	10090.ENSMUSP00000037834	1.60862e-05	0	7227.FBpp0075395	7227.FBpp0075676	0.999734	1	6239.B0513.9a	6239.K02D10.5	0.999906	1	4932.YPR080W	4932.YER102W	0.999918	1	362663.ECP_0530	362663.ECP_0708	0.990439	0
10090.ENSMUSP00000019605	10090.ENSMUSP00000131979	9.13685e-05	0	7227.FBpp0075866	7227.FBpp0086270	0.999429	1	6239.T27A8.7	6239.Y82E9BR.23	1.92901e-05	0	4932.YLR012C	4932.YDL176W	0.0041501	0	362663.ECP_0864	362663.ECP_3833	0.000649095	0
10090.ENSMUSP00000117472	10090.ENSMUSP00000070415	0.00924205	0	7227.FBpp0085201	7227.FBpp0088190	0.999844	1	6239.ZK783.6	6239.C17C3.10	0.00041529	0	4932.YOL123W	4932.YPR107C	0.999708	1	362663.ECP_2145	362663.ecp:ECP_4205	0.00561439	0
10090.ENSMUSP00000110488	10090.ENSMUSP00000058596	0.999589	1	7227.FBpp0072085	7227.FBpp0303779	0.999921	1	6239.F18A1.3i	6239.F09E5.12	3.63685e-05	0	4932.YDR524C-B	4932.YIL157C	4.4084e-05	0	362663.ECP_0622	362663.ECP_3120	0.989592	1
10090.ENSMUSP00000123874	10090.ENSMUSP00000034408	1.72732e-05	0	7227.FBpp0074670	7227.FBpp0072522	0.00200766	0	6239.Y54G11A.19	6239.R13A1.4d	1.59692e-05	0	4932.YKR065C	4932.YNR017W	0.925771	1	362663.ECP_3760	362663.ECP_0665	0.027192	0
10090.ENSMUSP00000041519	10090.ENSMUSP00000129454	1.84335e-05	0	7227.FBpp0082110	7227.FBpp0074956	2.31185e-05	0	6239.Y54F10AM.6	6239.F35A5.8a	1.7177e-05	0	4932.YGL111W	4932.YOR380W	0.00010032	1	362663.ecp:ECP_1382	362663.ECP_1118	0.999622	0
10090.ENSMUSP00000130071	10090.ENSMUSP00000139961	1.4659e-05	0	7227.FBpp0292670	7227.FBpp0297664	5.10373e-05	0	6239.T12G3.1b.2	6239.Y54E5A.7a	0.980034	0	4932.YLR363C	4932.YPR091C	1.63373e-05	0	362663.ECP_0978	362663.ecp:ECP_4184	0.0373289	0
10090.ENSMUSP00000101860	10090.ENSMUSP00000048337	0.999244	1	7227.FBpp0081458	7227.FBpp0081521	9.83269e-05	0	6239.C06B8.8.6	6239.JC8.3c.5	0.999778	1	4932.YGR136W	4932.YOR181W	0.999722	1	362663.ECP_3401	362663.ECP_3404	0.999922	1
10090.ENSMUSP00000087628	10090.ENSMUSP00000028111	0.00108519	0	7227.FBpp0074088	7227.FBpp0075700	0.999913	1	6239.R13F6.9	6239.F11D11.8	0.000114896	0	4932.YDR275W	4932.YKR041W	2.11497e-05	0	362663.ECP_3897	362663.ECP_2507	0.99709	0
10090.ENSMUSP00000137761	10090.ENSMUSP00000101924	2.06911e-05	0	7227.FBpp0078689	7227.FBpp0089381	0.99734	1	6239.ZC13.1a	6239.K08F9.1a	2.85203e-05	0	4932.YER133W	4932.YLR449W	0.99828	1	362663.ECP_0893	362663.ECP_3007	0.0130844	0
10090.ENSMUSP00000134186	10090.ENSMUSP00000033010	1.4043e-05	0	7227.FBpp0086400	7227.FBpp0301843	0.999853	1	6239.T22A3.4a	6239.C37C3.13.1	2.07063e-05	0	4932.YGR074W	4932.YHR156C	0.999903	1	362663.ECP_2558	362663.ECP_0981	0.0872943	0
10090.ENSMUSP00000025266	10090.ENSMUSP00000115172	1.90529e-05	0	7227.FBpp0288957	7227.FBpp0300914	0.000205014	0	6239.C27A12.7b.4	6239.C28H8.5a	1.67633e-05	0	4932.YKL006C-A	4932.YLR078C	0.999915	1	362663.ECP_1663	362663.ECP_3314	0.999924	1
10090.ENSMUSP00000022971	10090.ENSMUSP00000095580	0.999234	1	7227.FBpp0077778	7227.FBpp0298837	0.999913	1	6239.D1046.1d.2	6239.W02B12.2	0.99921	1	4932.YHR064C	4932.YPR173C	0.0421332	1	362663.ECP_2192	362663.ECP_0069	0.997964	0
10090.ENSMUSP00000116437	10090.ENSMUSP00000135683	1.35407e-05	0	7227.FBpp0071128	7227.FBpp0073308	2.75925e-05	1	6239.F57B9.4b	6239.F35F10.11	4.09108e-05	0	4932.YDR172W	4932.YNL251C	0.999225	1	362663.ECP_0914	362663.ECP_3591	0.0207366	0
10090.ENSMUSP00000039684	10090.ENSMUSP00000115453	1.77183e-05	0	7227.FBpp0074341	7227.FBpp0072717	1.91815e-05	0	6239.C42D8.8b	6239.H03A11.1	0.036059	1	4932.YDR083W	4932.YKR035W-A	0.000131952	0	362663.ECP_4470	362663.ECP_2410	0.00328227	0
10090.ENSMUSP00000025305	10090.ENSMUSP00000037783	0.999903	1	7227.FBpp0075940	7227.FBpp0076467	2.02078e-05	0	6239.Y111B2A.12a	6239.R07E3.1a	0.000115829	0	4932.YIR009W	4932.YLL036C	0.0389644	1	362663.ECP_3583	362663.ECP_0009	0.000169934	0
10090.ENSMUSP00000131729	10090.ENSMUSP00000050388	1.7152e-05	0	7227.FBpp0110412	7227.FBpp0079597	0.999885	1	6239.C09D4.5.3	6239.JC8.3c.5	0.999924	1	4932.YOL062C	4932.YMR212C	0.997892	0	362663.ECP_2528	362663.ECP_3317	0.934627	0
10090.ENSMUSP00000106519	10090.ENSMUSP00000088014	0.000709096	0	7227.FBpp0290299	7227.FBpp0087797	1.83683e-05	0	6239.W08G11.3b	6239.D1081.3	7.89784e-05	0	4932.YBL058W	4932.YIL116W	2.31079e-05	0	362663.ecp:ECP_3321	362663.ECP_4054	0.00518072	0
10090.ENSMUSP00000131250	10090.ENSMUSP00000116511	0.999911	1	7227.FBpp0081599	7227.FBpp0083569	0.999922	1	6239.Y43F8C.3	6239.ZK228.10	6.06385e-05	0	4932.YIL102C-A	4932.YMR075W	1.69801e-05	0	362663.ECP_3887	362663.ECP_0019	0.000229641	0
10090.ENSMUSP00000123683	10090.ENSMUSP00000126678	1.57726e-05	0	7227.FBpp0298837	7227.FBpp0303793	0.999917	1	6239.F29F11.3	6239.F29F11.5a	3.87261e-05	0	4932.YDL029W	4932.YDR448W	0.985753	1	362663.ECP_4080	362663.ECP_0034	0.0263354	0
10090.ENSMUSP00000095395	10090.ENSMUSP00000122537	1.40744e-05	0	7227.FBpp0076089	7227.FBpp0305575	1.91703e-05	0	6239.H01M10.2	6239.K09C6.8	5.23874e-05	0	4932.YPR045C	4932.YLR367W	0.99809	0	362663.ECP_1372	362663.ECP_4618	0.998432	0
10090.ENSMUSP00000125456	10090.ENSMUSP00000095150	3.52754e-05	0	7227.FBpp0077855	7227.FBpp0304688	1.99023e-05	0	6239.F14D7.6d	6239.D1022.1b.3	2.39982e-05	0	4932.YPR133C	4932.YNL045W	1.80765e-05	0	362663.ECP_3328	362663.ECP_4671	0.998764	0
10090.ENSMUSP00000068803	10090.ENSMUSP00000110904	1.50972e-05	0	7227.FBpp0085107	7227.FBpp0071420	0.00487535	0	6239.E01A2.3b	6239.ZK1127.12.2	1.60847e-05	0	4932.YIR041W	4932.YDR323C	1.95213e-05	0	362663.ECP_3734	362663.ECP_4448	0.999918	1
10090.ENSMUSP00000131458	10090.ENSMUSP00000020397	0.999913	1	7227.FBpp0088812	7227.FBpp0084947	2.02628e-05	0	6239.C33H5.18b	6239.Y46G5A.5	0.997338	1	4932.YLR009W	4932.YPL211W	0.999916	1	362663.ECP_2255	362663.ECP_4059	0.000622691	0
10090.ENSMUSP00000117998	10090.ENSMUSP00000095746	1.49723e-05	0	7227.FBpp0072868	7227.FBpp0297113	0.000167027	0	6239.Y19D10A.2	6239.K06B4.2	0.000343814	0	4932.YBL072C	4932.YOL040C	0.999918	1	362663.ECP_1297	362663.ecp:ECP_1191	0.00058339	0
10090.ENSMUSP00000133210	10090.ENSMUSP00000106774	3.16498e-05	0	7227.FBpp0300512	7227.FBpp0081845	0.999913	1	6239.C31H1.6a	6239.C14B9.3	2.25356e-05	0	4932.YBL108W	4932.YGL080W	1.55877e-05	0	362663.ECP_0022	362663.ECP_3407	0.999918	1
10090.ENSMUSP00000120500	10090.ENSMUSP00000125735	2.15283e-05	0	7227.FBpp0085902	7227.FBpp0086101	0.999907	1	6239.ZC317.2	6239.C06A8.4	2.60935e-05	0	4932.YGR193C	4932.YFR026C	1.61988e-05	0	362663.ecp:ECP_3923	362663.ECP_3927	0.998524	1
10090.ENSMUSP00000051085	10090.ENSMUSP00000134474	1.68832e-05	0	7227.FBpp0288575	7227.FBpp0078564	3.12559e-05	0	6239.ZK262.1	6239.R05D7.7	1.92563e-05	0	4932.YBL015W	4932.YAR003W	1.95712e-05	0	362663.ECP_1563	362663.ECP_4025	0.0516895	0
10090.ENSMUSP00000044744	10090.ENSMUSP00000093420	1.66777e-05	0	7227.FBpp0085061	7227.FBpp0082471	0.0005268	0	6239.F38A6.3c	6239.W02C12.3g.1	0.999393	1	4932.YJL180C	4932.YNL176C	1.7543e-05	0	362663.ECP_1881	362663.ecp:ECP_0594	0.04094	0
10090.ENSMUSP00000091074	10090.ENSMUSP00000116757	4.65002e-05	0	7227.FBpp0082885	7227.FBpp0293539	1.70365e-05	0	6239.ZK792.2.1	6239.F54D8.2.4	4.05881e-05	0	4932.YDL108W	4932.YMR227C	0.998613	1	362663.ECP_2189	362663.ECP_0680	0.999773	0
10090.ENSMUSP00000120125	10090.ENSMUSP00000140511	1.83867e-05	0	7227.FBpp0078054	7227.FBpp0081234	0.999875	1	6239.T23B12.2	6239.Y53C12B.1	0.000164327	1	4932.YHR148W	4932.YKR060W	0.999917	1	362663.ECP_3405	362663.ECP_2782	0.00123467	0
10090.ENSMUSP00000102526	10090.ENSMUSP00000099702	0.999885	1	7227.FBpp0078679	7227.FBpp0099713	3.56819e-05	0	6239.F46A9.4	6239.F22F4.3c	0.880446	0	4932.YJR123W	4932.YML026C	0.999917	1	362663.ecp:ECP_0180	362663.ECP_1663	0.99991	1
10090.ENSMUSP00000108585	10090.ENSMUSP00000112781	1.64254e-05	0	7227.FBpp0070782	7227.FBpp0078278	0.999889	1	6239.Y48G8AL.5	6239.F35B12.10b	1.68415e-05	0	4932.YHR084W	4932.YLR314C	3.15058e-05	0	362663.ecp:ECP_3431	362663.ECP_4193	0.999921	1
10090.ENSMUSP00000034487	10090.ENSMUSP00000105037	3.69751e-05	0	7227.FBpp0071046	7227.FBpp0303872	0.999906	1	6239.T09A5.2a	6239.D1046.1e.4	0.00030201	0	4932.YLR171W	4932.YGL134W	2.23366e-05	0	362663.ECP_1221	362663.ECP_4638	0.000115225	0
10090.ENSMUSP00000019333	10090.ENSMUSP00000025707	1.97656e-05	0	7227.FBpp0290953	7227.FBpp0086426	7.00421e-05	0	6239.K04D7.1.2	6239.Y71F9AL.13b.4	0.996066	1	4932.YBR065C	4932.YLR147C	0.999754	1	362663.ECP_1798	362663.ECP_2475	0.999585	1
10090.ENSMUSP00000134486	10090.ENSMUSP00000110642	1.28129e-05	0	7227.FBpp0070279	7227.FBpp0086790	0.999906	1	6239.F13B10.2d.1	6239.Y106G6E.1	0.00280591	0	4932.YBR034C	4932.YPL096W	0.00262536	1	362663.ECP_0104	362663.ECP_1779	0.00915821	0
10090.ENSMUSP00000139903	10090.ENSMUSP00000121695	5.00472e-05	0	7227.FBpp0099739	7227.FBpp0074013	0.99991	1	6239.C23H5.1	6239.Y41C4A.8	2.24867e-05	0	4932.YGL225W	4932.YDR009W	1.98788e-05	0	362663.ECP_1920	362663.ECP_2473	0.00242667	0
10090.ENSMUSP00000108871	10090.ENSMUSP00000015712	1.54043e-05	0	7227.FBpp0304004	7227.FBpp0292397	1.43506e-05	0	6239.W08E12.1	6239.K06B4.10	0.0211904	0	4932.YDR177W	4932.YOR249C	0.998225	0	362663.ECP_3491	362663.ECP_1190	0.994814	0
10090.ENSMUSP00000140466	10090.ENSMUSP00000114734	7.5585e-05	0	7227.FBpp0071295	7227.FBpp0289148	0.999921	1	6239.F47D12.4a.1	6239.F37B12.2	2.20783e-05	0	4932.YER027C	4932.YOR171C	0.00528531	0	362663.ECP_1716	362663.ECP_0506	0.0108961	0
10090.ENSMUSP00000115237	10090.ENSMUSP00000105917	2.27441e-05	0	7227.FBpp0071262	7227.FBpp0077893	1.57081e-05	0	6239.T16G1.11	6239.Y37E3.10	0.995038	1	4932.YML032C	4932.YOR244W	0.999812	1	362663.ecp:ECP_0352	362663.ECP_1007	0.0249952	0
10090.ENSMUSP00000134540	10090.ENSMUSP00000130340	3.24803e-05	0	7227.FBpp0082268	7227.FBpp0079966	3.24631e-05	0	6239.B0205.6	6239.F59G1.7	0.716815	1	4932.YGL066W	4932.YNL092W	2.11186e-05	0	362663.ECP_1741	362663.ECP_4314	0.829502	0
10090.ENSMUSP00000060205	10090.ENSMUSP00000084609	1.85522e-05	0	7227.FBpp0303248	7227.FBpp0090945	2.65711e-05	0	6239.F25H2.5.1	6239.F40F8.1.3	0.00303034	1	4932.YJL081C	4932.YOR213C	0.995623	1	362663.ecp:ECP_0731	362663.ECP_1036	0.000797363	0
10090.ENSMUSP00000100898	10090.ENSMUSP00000101898	0.99985	1	7227.FBpp0110309	7227.FBpp0076929	2.36485e-05	0	6239.F29B9.6	6239.Y73F8A.34a.2	0.997585	1	4932.YDR365C	4932.YPL146C	0.999825	1	362663.ECP_2232	362663.ECP_3470	4.16965e-05	0
10090.ENSMUSP00000013807	10090.ENSMUSP00000122175	0.99613	1	7227.FBpp0071297	7227.FBpp0079541	0.00459662	0	6239.T08A9.12	6239.C27A12.4	1.9678e-05	0	4932.YHR178W	4932.YPL076W	1.95447e-05	1	362663.ECP_1272	362663.ECP_1319	4.33391e-05	0
10090.ENSMUSP00000098097	10090.ENSMUSP00000101501	0.999838	1	7227.FBpp0291442	7227.FBpp0304248	0.999604	1	6239.C56C10.10	6239.ZC395.10.2	0.0137512	1	4932.YAL033W	4932.YBR167C	0.139973	1	362663.ECP_4342	362663.ECP_0798	0.119169	0
10090.ENSMUSP00000024860	10090.ENSMUSP00000131504	0.99457	1	7227.FBpp0087035	7227.FBpp0079194	0.00362589	0	6239.T04C12.6.3	6239.ZK1225.6	0.996546	0	4932.YJR102C	4932.YML038C	4.43855e-05	0	362663.ECP_0806	362663.ECP_0722	0.994873	0
10090.ENSMUSP00000106950	10090.ENSMUSP00000140072	0.999831	1	7227.FBpp0084044	7227.FBpp0087576	2.56065e-05	0	6239.C49F5.1.1	6239.Y51H4A.936	2.07397e-05	0	4932.YLR326W	4932.YFL058W	1.75291e-05	0	362663.ECP_1420	362663.ECP_4272	0.829366	0
10090.ENSMUSP00000015003	10090.ENSMUSP00000040083	0.959535	1	7227.FBpp0297893	7227.FBpp0089372	1.41878e-05	0	6239.F53A3.3a.1	6239.Y106G6H.3c.2	0.999922	1	4932.YDR295C	4932.YLR208W	0.0277754	0	362663.ecp:ECP_0576	362663.ECP_3109	0.0247856	0
10090.ENSMUSP00000026416	10090.ENSMUSP00000104101	0.999904	1	7227.FBpp0086236	7227.FBpp0076339	2.60157e-05	0	6239.B0035.9	6239.K07A1.12	0.991301	1	4932.YIR009W	4932.YNL286W	0.987687	1	362663.ECP_2613	362663.ECP_1175	0.0212553	0
10090.ENSMUSP00000037341	10090.ENSMUSP00000085523	0.999882	1	7227.FBpp0080348	7227.FBpp0078244	5.2429e-05	0	6239.C48D5.1b.2	6239.M02H5.3	0.998756	1	4932.YCL029C	4932.YKR083C	5.35098e-05	1	362663.ecp:ECP_0907	362663.ECP_1699	3.11409e-05	0
10090.ENSMUSP00000081239	10090.ENSMUSP00000136615	2.93292e-05	0	7227.FBpp0074481	7227.FBpp0083570	0.999167	1	6239.F11A10.2	6239.F26B1.2e	0.93494	1	4932.YMR164C	4932.YHL028W	1.61191e-05	0	362663.ECP_1672	362663.ecp:ECP_0988	4.96475e-05	0
10090.ENSMUSP00000034133	10090.ENSMUSP00000127155	1.52048e-05	0	7227.FBpp0070651	7227.FBpp0301225	0.999758	1	6239.F35E8.1	6239.C44B7.2b.1	7.21322e-05	0	4932.YMR245W	4932.YLL060C	1.56193e-05	0	362663.ECP_1312	362663.ECP_3451	0.0142162	1
10090.ENSMUSP00000037955	10090.ENSMUSP00000036150	1.61644e-05	0	7227.FBpp0080645	7227.FBpp0074592	2.32856e-05	0	6239.E01G4.4b	6239.T13C5.1b	1.69649e-05	0	4932.YJL138C	4932.YML133W-B	1.73439e-05	0	362663.ECP_3382	362663.ECP_3735	0.999921	1
10090.ENSMUSP00000051755	10090.ENSMUSP00000130930	1.41844e-05	0	7227.FBpp0070476	7227.FBpp0112249	3.09916e-05	0	6239.R10E11.5a	6239.C31B8.2	1.5927e-05	0	4932.YER049W	4932.YNL294C	2.44438e-05	0	362663.ECP_1125	362663.ECP_4121	0.999535	1
10090.ENSMUSP00000123044	10090.ENSMUSP00000024707	2.15908e-05	0	7227.FBpp0076869	7227.FBpp0078598	0.999893	1	6239.F39H2.2a	6239.K08D10.3a	0.999911	1	4932.YOR042W	4932.YBR009C	2.8037e-05	0	362663.ECP_3382	362663.ECP_4196	0.999924	1
10090.ENSMUSP00000080508	10090.ENSMUSP00000114797	1.45163e-05	0	7227.FBpp0079238	7227.FBpp0111285	3.1728e-05	0	6239.C55C2.2	6239.F13B12.5	3.28184e-05	0	4932.YGR145W	4932.YPR137W	0.999816	1	362663.ECP_4470	362663.ECP_0833	0.027651	0
10090.ENSMUSP00000104514	10090.ENSMUSP00000059709	5.97272e-05	0	7227.FBpp0082333	7227.FBpp0080972	2.15759e-05	0	6239.C32F10.1a.1	6239.Y87G2A.6.2	2.01824e-05	0	4932.YBR267W	4932.YKL009W	0.999857	1	362663.ECP_1632	362663.ECP_1226	0.000561227	0
10090.ENSMUSP00000126239	10090.ENSMUSP00000065128	0.913633	0	7227.FBpp0290973	7227.FBpp0084831	0.000464256	0	6239.K10G4.2	6239.B0244.15	0.000150232	0	4932.YHR068W	4932.YDR018C	2.35265e-05	0	362663.ECP_3253	362663.ecp:ECP_3396	0.999922	1
10090.ENSMUSP00000022460	10090.ENSMUSP00000064017	1.44067e-05	0	7227.FBpp0081730	7227.FBpp0292522	6.80387e-05	0	6239.C18G1.2a	6239.D1081.2	0.0633453	1	4932.YGR159C	4932.YMR147W	2.70816e-05	0	362663.ecp:ECP_3403	362663.ECP_3430	0.999921	1
10090.ENSMUSP00000119621	10090.ENSMUSP00000061957	1.98761e-05	0	7227.FBpp0083502	7227.FBpp0088690	0.00566679	1	6239.D1022.1b.3	6239.F48E8.7a	0.999897	1	4932.YLR377C	4932.YLR377C	0.99972	0	362663.ECP_3734	362663.ECP_4197	0.99992	1
10090.ENSMUSP00000076971	10090.ENSMUSP00000105147	0.999893	1	7227.FBpp0077870	7227.FBpp0070332	0.0258875	1	6239.C18D1.1.1	6239.F14F9.2	1.78657e-05	0	4932.YPL280W	4932.YOL165C	0.0103626	0	362663.ecp:ECP_2072	362663.ECP_3471	0.999565	1
10090.ENSMUSP00000000804	10090.ENSMUSP00000002198	0.999909	1	7227.FBpp0303605	7227.FBpp0303070	3.98051e-05	0	6239.R10D12.5	6239.Y45G5AM.9b	3.25515e-05	0	4932.YGL104C	4932.YMR034C	2.38012e-05	0	362663.ECP_3873	362663.ecp:ECP_2110	0.99978	0
10090.ENSMUSP00000133496	10090.ENSMUSP00000028252	1.54737e-05	0	7227.FBpp0089168	7227.FBpp0071612	1.83851e-05	0	6239.B0041.4	6239.F07D10.1	0.999917	1	4932.YPL270W	4932.YPL093W	1.87734e-05	0	362663.ECP_2345	362663.ECP_3852	0.00896926	0
10090.ENSMUSP00000125962	10090.ENSMUSP00000099430	1.82576e-05	0	7227.FBpp0305700	7227.FBpp0297437	3.30078e-05	0	6239.B0511.2	6239.Y45F10D.9	1.58833e-05	0	4932.YBR152W	4932.YFL032W	1.64676e-05	0	362663.ECP_3389	362663.ecp:ECP_3396	0.999924	1
10090.ENSMUSP00000119674	10090.ENSMUSP00000044497	0.999922	1	7227.FBpp0081650	7227.FBpp0302530	0.986209	1	6239.ZK265.7	6239.Y18D10A.4	1.46007e-05	0	4932.YAR053W	4932.YOR181W	1.68532e-05	0	362663.ecp:ECP_3547	362663.ECP_3548	0.999861	1
10090.ENSMUSP00000117755	10090.ENSMUSP00000061247	2.12265e-05	0	7227.FBpp0070716	7227.FBpp0081305	0.0440316	1	6239.C40H1.1	6239.K07B1.5b	1.60877e-05	0	4932.YIL096C	4932.YPR036W-A	2.31609e-05	0	362663.ECP_3406	362663.ecp:ECP_3408	0.999922	1
10090.ENSMUSP00000056855	10090.ENSMUSP00000112283	0.999906	1	7227.FBpp0077405	7227.FBpp0297301	1.81415e-05	0	6239.C47A4.1	6239.Y57A10A.19	0.000186337	0	4932.YDL213C	4932.YHR088W	0.999752	1	362663.ECP_0860	362663.ECP_0504	0.00522698	0
10090.ENSMUSP00000123635	10090.ENSMUSP00000135463	0.00117852	0	7227.FBpp0088977	7227.FBpp0079631	1.85473e-05	0	6239.F42G8.5	6239.F36A2.1a	1.53793e-05	0	4932.YDL177C	4932.YOR368W	0.00153418	0	362663.ECP_3394	362663.ECP_4196	0.999923	1
10090.ENSMUSP00000119205	10090.ENSMUSP00000091706	0.0542772	0	7227.FBpp0085738	7227.FBpp0076037	1.61273e-05	0	6239.C34C6.7b	6239.T08G3.2	1.51012e-05	0	4932.YDL244W	4932.YKR015C	1.47273e-05	0	362663.ECP_1872	362663.ECP_1879	0.999312	1
10090.ENSMUSP00000115070	10090.ENSMUSP00000106909	0.97262	0	7227.FBpp0303191	7227.FBpp0070177	0.00015504	0	6239.C17G10.9b	6239.Y41D4B.5	0.999905	1	4932.YGR289C	4932.YDR021W	3.97055e-05	0	362663.ECP_2682	362663.ecp:ECP_2687	0.999463	1
10090.ENSMUSP00000119218	10090.ENSMUSP00000092843	1.69171e-05	0	7227.FBpp0083414	7227.FBpp0085888	0.99959	1	6239.F53E10.6	6239.Y54E10A.10	0.999887	1	4932.YHR071W	4932.YGL170C	2.33951e-05	0	362663.ECP_3927	362663.ECP_4416	0.998114	0
10090.ENSMUSP00000081816	10090.ENSMUSP00000044420	1.25806e-05	0	7227.FBpp0088132	7227.FBpp0073002	6.90813e-05	0	6239.C28D4.7	6239.Y50E8A.6	0.000141	0	4932.YBR267W	4932.YPL120W	2.26463e-05	0	362663.ECP_0274	362663.ECP_2120	0.974138	0
10090.ENSMUSP00000129004	10090.ENSMUSP00000004986	0.124549	0	7227.FBpp0297777	7227.FBpp0084434	0.00027162	0	6239.F49A5.10	6239.C31H1.6b	1.78815e-05	0	4932.YLR004C	4932.YGL182C	1.62802e-05	0	362663.ECP_4404	362663.ECP_1537	0.999266	0
10090.ENSMUSP00000123521	10090.ENSMUSP00000110000	1.3628e-05	0	7227.FBpp0071753	7227.FBpp0302048	0.999902	1	6239.E04A4.6	6239.C12D12.2b	7.59989e-05	0	4932.YGL100W	4932.YGR252W	0.107863	1	362663.ECP_0177	362663.ECP_3394	0.999925	1
10090.ENSMUSP00000031061	10090.ENSMUSP00000116478	0.999918	1	7227.FBpp0290975	7227.FBpp0079790	1.69513e-05	0	6239.C25A1.13	6239.F25H5.6.2	0.999901	1	4932.YHL037C	4932.YPR007C	2.07734e-05	0	362663.ECP_0627	362663.ecp:ECP_0628	0.999017	1
10090.ENSMUSP00000020085	10090.ENSMUSP00000042219	0.999845	1	7227.FBpp0071288	7227.FBpp0083572	0.999895	1	6239.C06B8.6	6239.K04F1.2	1.46066e-05	0	4932.YLR136C	4932.YDR047W	1.88806e-05	0	362663.ECP_4157	362663.ECP_1476	0.00564529	0
10090.ENSMUSP00000008633	10090.ENSMUSP00000050926	1.69437e-05	0	7227.FBpp0070719	7227.FBpp0084144	0.999547	1	6239.C07G1.4b	6239.Y50D4C.1b	0.910178	1	4932.YER146W	4932.YPL134C	2.69682e-05	0	362663.ECP_0022	362663.ECP_4199	0.999918	1
10090.ENSMUSP00000115602	10090.ENSMUSP00000116390	8.19791e-05	0	7227.FBpp0072868	7227.FBpp0088018	0.000245752	0	6239.F58G6.8	6239.B0205.10.2	2.2477e-05	0	4932.YDR336W	4932.YDL204W	2.32474e-05	0	362663.ECP_3395	362663.ECP_4447	0.999923	1
10090.ENSMUSP00000120405	10090.ENSMUSP00000099433	5.99466e-05	0	7227.FBpp0302701	7227.FBpp0271746	2.14136e-05	0	6239.C06B3.3	6239.F32H5.3a	1.55687e-05	0	4932.YHR070C-A	4932.YEL066W	1.79193e-05	0	362663.ECP_3418	362663.ECP_3419	0.980046	1
10090.ENSMUSP00000071616	10090.ENSMUSP00000100795	0.999921	1	7227.FBpp0305252	7227.FBpp0083269	0.000145781	0	6239.Y17G7A.1.2	6239.K07C5.1	0.000223169	0	4932.YOR159C	4932.YPL164C	0.00464568	0	362663.ECP_1284	362663.ECP_1570	0.997581	1
10090.ENSMUSP00000109489	10090.ENSMUSP00000134390	5.85847e-05	0	7227.FBpp0079641	7227.FBpp0085619	0.999605	1	6239.Y55F3AM.7c	6239.C08H9.14	1.50836e-05	0	4932.YPL049C	4932.YPR018W	0.000173574	1	362663.ecp:ECP_3390	362663.ecp:ECP_4145	0.999867	1
10090.ENSMUSP00000073880	10090.ENSMUSP00000076607	0.999917	1	7227.FBpp0304680	7227.FBpp0076445	4.48186e-05	0	6239.T05G5.8a.1	6239.T25G12.4	0.999897	1	4932.YBR083W	4932.YAL016W	0.00189602	0	362663.ECP_1963	362663.ECP_0151	0.207655	0
10090.ENSMUSP00000047123	10090.ENSMUSP00000080085	0.999872	1	7227.FBpp0111931	7227.FBpp0293214	1.87556e-05	0	6239.F41G3.21.2	6239.Y41D4A.6d	1.63593e-05	0	4932.YIR003W	4932.YOR056C	2.55352e-05	0	362663.ECP_4162	362663.ECP_3079	0.60387	0
10090.ENSMUSP00000002395	10090.ENSMUSP00000056604	0.999806	1	7227.FBpp0075317	7227.FBpp0078857	0.999391	1	6239.T07A9.9a.2	6239.F54C9.6a.1	1.84575e-05	0	4932.YJR107W	4932.YDR445C	1.8942e-05	0	362663.ecp:ECP_0012	362663.ECP_2697	2.94487e-05	0
10090.ENSMUSP00000122662	10090.ENSMUSP00000102294	0.999842	1	7227.FBpp0077125	7227.FBpp0293061	0.99992	1	6239.C10G11.6a	6239.B0228.1	1.68812e-05	0	4932.YKL138C-A	4932.YOL052C-A	2.00852e-05	0	362663.ECP_0093	362663.ecp:ECP_0335	0.992691	0
10090.ENSMUSP00000026265	10090.ENSMUSP00000046645	0.999869	1	7227.FBpp0304303	7227.FBpp0087286	2.42155e-05	0	6239.T28B8.2	6239.M01B12.3	3.40203e-05	0	4932.YMR056C	4932.YDR045C	0.000279893	0	362663.ECP_4435	362663.ECP_3471	0.0108958	0
10090.ENSMUSP00000090585	10090.ENSMUSP00000114486	0.999751	1	7227.FBpp0099936	7227.FBpp0075355	2.30045e-05	0	6239.B0250.1	6239.F21D5.8	0.999924	1	4932.YNR077C	4932.YDL224C	1.48993e-05	0	362663.ECP_4223	362663.ECP_3134	0.00752335	0
10090.ENSMUSP00000017692	10090.ENSMUSP00000052496	3.26487e-05	1	7227.FBpp0271789	7227.FBpp0077578	1.84358e-05	0	6239.F01G10.1.1	6239.C55B6.1b	0.00440907	0	4932.YGR240C-A	4932.YDR034C	0.0023283	0	362663.ECP_1774	362663.ECP_3129	0.288955	0
10090.ENSMUSP00000025170	10090.ENSMUSP00000124832	0.999897	1	7227.FBpp0083891	7227.FBpp0110592	0.993985	0	6239.C47C12.3a.1	6239.Y39B6A.3a	1.50554e-05	0	4932.YNL103W	4932.YLR281C	6.98351e-05	0	362663.ECP_4548	362663.ECP_2382	0.00652014	0
10090.ENSMUSP00000115195	10090.ENSMUSP00000027687	0.998236	1	7227.FBpp0300525	7227.FBpp0297778	3.81107e-05	0	6239.BE10.5.2	6239.T05A1.3b.1	1.66009e-05	0	4932.YJR119C	4932.YGL208W	4.12072e-05	0	362663.ecp:ECP_1589	362663.ECP_3432	0.000552951	0
10090.ENSMUSP00000034469	10090.ENSMUSP00000056977	0.998061	1	7227.FBpp0072437	7227.FBpp0087951	0.999816	1	6239.F43D9.5	6239.ZK1320.12a	0.999801	1	4932.YJR042W	4932.YDR043C	1.76274e-05	0	362663.ECP_2624	362663.ECP_2625	0.999899	1
10090.ENSMUSP00000066639	10090.ENSMUSP00000134615	0.999903	1	7227.FBpp0070952	7227.FBpp0083070	0.000749447	1	6239.F10G7.8.1	6239.ZK20.5.2	0.999898	1	4932.YJR094W-A	4932.YNL096C	0.999921	1	362663.ECP_1350	362663.ECP_1065	0.0125763	0
10090.ENSMUSP00000046016	10090.ENSMUSP00000114529	0.999918	1	7227.FBpp0078789	7227.FBpp0293539	2.14894e-05	0	6239.C31H5.3b	6239.F18G5.4	0.99989	1	4932.YGL158W	4932.YLR441C	0.000535914	0	362663.ecp:ECP_2002	362663.ecp:ECP_0677	5.10234e-05	0
10090.ENSMUSP00000032196	10090.ENSMUSP00000037583	0.824906	1	7227.FBpp0078205	7227.FBpp0080564	0.999857	1	6239.Y24D9B.1	6239.Y38E10A.21a	0.000103657	0	4932.YLR154C	4932.YKR083C	6.31444e-05	0	362663.ECP_1710	362663.ECP_3454	0.718293	0
10090.ENSMUSP00000023036	10090.ENSMUSP00000026256	0.999907	1	7227.FBpp0112946	7227.FBpp0293680	2.06346e-05	0	6239.Y46C8AL.9c	6239.C03G6.6	0.00273795	0	4932.YJL138C	4932.YOL013C	3.15978e-05	1	362663.ecp:ECP_0907	362663.ECP_1716	5.00836e-05	0
10090.ENSMUSP00000002818	10090.ENSMUSP00000102627	0.999911	1	7227.FBpp0075597	7227.FBpp0070039	2.44552e-05	0	6239.D1007.6.2	6239.F53A2.6b.2	0.999883	1	4932.YHR170W	4932.YKL009W	0.999906	1	362663.ECP_4570	362663.ECP_4480	0.898059	0
10090.ENSMUSP00000133366	10090.ENSMUSP00000039804	1.50071e-05	0	7227.FBpp0073752	7227.FBpp0081076	0.999906	1	6239.H43I07.2	6239.ZK593.1b	0.999721	1	4932.YJL140W	4932.YGL231C	0.000767474	0	362663.ECP_3340	362663.ecp:ECP_2906	0.999589	0
10090.ENSMUSP00000028083	10090.ENSMUSP00000107009	0.999904	1	7227.FBpp0086221	7227.FBpp0303779	0.202187	0	6239.K08E4.7	6239.H22K11.4b	0.000242442	0	4932.YKL189W	4932.YGR166W	6.26828e-05	0	362663.ecp:ECP_0459	362663.ECP_3491	0.773561	1
10090.ENSMUSP00000003529	10090.ENSMUSP00000056359	0.99989	1	7227.FBpp0076647	7227.FBpp0300388	0.0143857	1	6239.C35B1.9	6239.C54C6.7	3.91634e-05	0	4932.YBR298C	4932.YIL001W	0.001916	0	362663.ECP_0693	362663.ECP_3381	0.000455562	0
10090.ENSMUSP00000105659	10090.ENSMUSP00000132330	2.24549e-05	0	7227.FBpp0289976	7227.FBpp0076685	0.00103879	0	6239.F53G12.10.2	6239.Y62E10A.1	0.999794	1	4932.YDR355C	4932.YDR230W	1.74156e-05	0	362663.ECP_3346	362663.ECP_4455	0.969926	0
10090.ENSMUSP00000113263	10090.ENSMUSP00000113645	0.999809	1	7227.FBpp0305511	7227.FBpp0292376	1.55226e-05	0	6239.K08F11.4b.2	6239.Y43C5A.6b	0.00145492	0	4932.YJR018W	4932.YOL121C	6.03296e-05	0	362663.ECP_3293	362663.ECP_0843	0.937474	0
10090.ENSMUSP00000103181	10090.ENSMUSP00000043111	0.999923	1	7227.FBpp0079148	7227.FBpp0305303	0.999293	1	6239.D1081.11	6239.W02B12.7	1.90484e-05	1	4932.YDR014W	4932.YLR130C	1.97994e-05	0	362663.ECP_3761	362663.ECP_4670	0.999904	0
10090.ENSMUSP00000024734	10090.ENSMUSP00000025278	0.999916	1	7227.FBpp0305621	7227.FBpp0080487	3.29923e-05	0	6239.K06C4.13	6239.T23B5.1a	0.999239	1	4932.YGR280C	4932.YGL041C-B	1.63394e-05	0	362663.ECP_1118	362663.ECP_1120	0.146769	1
10090.ENSMUSP00000043543	10090.ENSMUSP00000116828	0.999892	1	7227.FBpp0081806	7227.FBpp0085077	2.08108e-05	1	6239.F57B9.10a	6239.T06D8.8.2	0.999903	1	4932.YDL050C	4932.YPR074W-A	1.97629e-05	0	362663.ECP_0342	362663.ECP_0557	0.998606	0
10090.ENSMUSP00000133525	10090.ENSMUSP00000118066	0.987911	1	7227.FBpp0074239	7227.FBpp0077401	0.999851	1	6239.Y48E1C.1c	6239.F39C12.2e	1.81954e-05	0	4932.YBR292C	4932.YLR448W	1.77872e-05	0	362663.ECP_2110	362663.ECP_0567	0.37207	0
10090.ENSMUSP00000083583	10090.ENSMUSP00000110760	0.996209	1	7227.FBpp0271773	7227.FBpp0087333	0.996699	1	6239.K10C8.2	6239.T12A2.7.2	1.79547e-05	0	4932.YBR084C-A	4932.YOL077C	0.999916	1	362663.ECP_3511	362663.ECP_1484	0.0549338	0
10090.ENSMUSP00000002844	10090.ENSMUSP00000039951	0.999868	1	7227.FBpp0292338	7227.FBpp0088242	0.998401	1	6239.Y49E10.17b	6239.K11D12.9	0.00260145	0	4932.YDR342C	4932.YMR055C	5.93728e-05	0	362663.ECP_1501	362663.ECP_1502	0.996172	1
10090.ENSMUSP00000123735	10090.ENSMUSP00000062884	0.991439	1	7227.FBpp0071248	7227.FBpp0080111	0.99986	1	6239.K10C3.6b.2	6239.Y94A7B.5	0.000338033	0	4932.YBL068W-A	4932.YBL020W	0.000599952	0	362663.ECP_0177	362663.ECP_3395	0.999922	1
10090.ENSMUSP00000008036	10090.ENSMUSP00000058919	0.999911	1	7227.FBpp0072627	7227.FBpp0084731	3.19089e-05	0	6239.F40F8.10	6239.F42C5.8	0.999917	1	4932.YOR102W	4932.YDL155W	4.81125e-05	0	362663.ECP_3716	362663.ECP_0711	0.0086778	0
10090.ENSMUSP00000004379	10090.ENSMUSP00000101860	0.999907	1	7227.FBpp0088552	7227.FBpp0305104	0.000105621	0	6239.R173.4	6239.B0432.4.1	2.10976e-05	0	4932.YOR359W	4932.YBR165W	0.00014453	0	362663.ECP_0497	362663.ECP_4545	0.00863222	0
10090.ENSMUSP00000131250	10090.ENSMUSP00000021040	0.999913	1	7227.FBpp0070878	7227.FBpp0079880	0.999909	1	6239.C36B1.4.1	6239.F25H2.9.2	0.999906	1	4932.Q0143	4932.YDR046C	2.52181e-05	0	362663.ECP_1839	362663.ECP_3454	1.96088e-05	0
10090.ENSMUSP00000066303	10090.ENSMUSP00000081000	0.998389	1	7227.FBpp0073626	7227.FBpp0289340	4.21171e-05	0	6239.F53F8.5	6239.T24C12.3	3.73651e-05	0	4932.YBR072W	4932.YDR468C	7.33724e-05	0	362663.ECP_1969	362663.ECP_0216	4.12729e-05	0
10090.ENSMUSP00000002625	10090.ENSMUSP00000085175	0.998754	1	7227.FBpp0090947	7227.FBpp0079359	3.83286e-05	0	6239.C06B8.2a.2	6239.F35C8.2	1.58138e-05	0	4932.YKL220C	4932.YOR123C	3.59795e-05	0	362663.ECP_4125	362663.ECP_4243	0.999784	1
10090.ENSMUSP00000139377	10090.ENSMUSP00000077314	0.999531	1	7227.FBpp0071316	7227.FBpp0074520	0.00242729	0	6239.F35C8.4	6239.Y22F5A.3a	0.999796	1	4932.YBR051W	4932.YOR201C	1.97142e-05	0	362663.ECP_1124	362663.ECP_0862	0.996351	0
10090.ENSMUSP00000139467	10090.ENSMUSP00000101626	0.999918	1	7227.FBpp0087208	7227.FBpp0083652	2.39406e-05	0	6239.F56E10.4.2	6239.JC8.3c.5	0.999899	1	4932.YEL026W	4932.YOR369C	0.999908	1	362663.ECP_0577	362663.ECP_3972	2.89567e-05	0
10090.ENSMUSP00000048469	10090.ENSMUSP00000130583	0.999766	1	7227.FBpp0303690	7227.FBpp0086049	1.39331e-05	0	6239.F56A8.6.2	6239.K08D10.3a	0.999746	1	4932.YNL197C	4932.YKR032W	1.58003e-05	0	362663.ECP_3503	362663.ECP_3526	0.998279	1
10090.ENSMUSP00000038744	10090.ENSMUSP00000047950	0.999884	1	7227.FBpp0077017	7227.FBpp0297142	0.997628	1	6239.F02E9.5b	6239.T03G11.10	1.52088e-05	0	4932.YDR500C	4932.YKR081C	0.999677	1	362663.ecp:ECP_3084	362663.ECP_2918	0.00154995	0
10090.ENSMUSP00000025057	10090.ENSMUSP00000117551	0.999911	1	7227.FBpp0099739	7227.FBpp0076418	5.67008e-05	0	6239.W01D2.6	6239.Y44A6E.1b	2.80956e-05	0	4932.YDL165W	4932.YPR072W	0.0132824	1	362663.ECP_2401	362663.ECP_3624	0.000233817	0
10090.ENSMUSP00000101082	10090.ENSMUSP00000106443	0.000264052	1	7227.FBpp0074226	7227.FBpp0271773	0.999766	1	6239.Y17G9A.2	6239.Y113G7B.18a.3	2.47673e-05	0	4932.YOR234C	4932.YPR025C	9.96169e-05	1	362663.ECP_3399	362663.ECP_3403	0.99992	1
10090.ENSMUSP00000025278	10090.ENSMUSP00000039784	0.99991	1	7227.FBpp0080866	7227.FBpp0084439	0.00350848	0	6239.W02G9.10	6239.W02B8.4	1.37055e-05	0	4932.YFR011C	4932.YNL026W	0.996384	1	362663.ECP_2741	362663.ECP_1207	4.55042e-05	0
10090.ENSMUSP00000028098	10090.ENSMUSP00000033950	0.999902	1	7227.FBpp0080917	7227.FBpp0079969	3.93839e-05	0	6239.ZK856.4a	6239.F56D12.1d.2	1.52967e-05	0	4932.YIL131C	4932.YDR168W	0.0187779	0	362663.ECP_2623	362663.ECP_1568	0.0160479	0
10090.ENSMUSP00000126055	10090.ENSMUSP00000137655	2.44721e-05	0	7227.FBpp0080090	7227.FBpp0070166	1.61452e-05	0	6239.C05D11.11a.2	6239.C38C6.6	2.33608e-05	0	4932.YGR280C	4932.YBR021W	1.52945e-05	0	362663.ECP_2628	362663.ECP_4210	3.42339e-05	0
10090.ENSMUSP00000133121	10090.ENSMUSP00000023449	0.0283873	1	7227.FBpp0083219	7227.FBpp0073626	0.000139549	0	6239.Y24D9A.4c	6239.ZK512.4	0.99952	1	4932.YIL094C	4932.YOL002C	1.72971e-05	0	362663.ECP_3977	362663.ECP_0665	0.983774	0
10090.ENSMUSP00000131079	10090.ENSMUSP00000026252	0.999501	1	7227.FBpp0291120	7227.FBpp0070629	3.54023e-05	0	6239.K10B4.6b	6239.C14A4.1	1.4679e-05	0	4932.YDL129W	4932.YDL007C-A	1.75912e-05	0	362663.ECP_1981	362663.ECP_3166	0.98874	0
10090.ENSMUSP00000116524	10090.ENSMUSP00000033135	2.06908e-05	0	7227.FBpp0078992	7227.FBpp0073750	0.0378896	0	6239.F55A12.9b	6239.F16B4.5b	1.50268e-05	0	4932.YCR028C-A	4932.YLL006W	1.4984e-05	1	362663.ECP_0561	362663.ECP_0155	0.0101874	0
10090.ENSMUSP00000134403	10090.ENSMUSP00000015800	0.51277	1	7227.FBpp0304792	7227.FBpp0290578	2.0783e-05	0	6239.T21B10.2a.1	6239.F55C10.2	2.9991e-05	0	4932.YDR378C	4932.YGR074W	0.999879	1	362663.ECP_2558	362663.ecp:ECP_1220	0.00476376	0
10090.ENSMUSP00000121876	10090.ENSMUSP00000041790	0.999867	1	7227.FBpp0088009	7227.FBpp0290223	1.62719e-05	0	6239.M110.3	6239.F45D11.1.2	2.56903e-05	0	4932.YIL068W-A	4932.YIL021C-A	2.61097e-05	0	362663.ecp:ECP_2226	362663.ECP_1960	0.00286047	0
10090.ENSMUSP00000089346	10090.ENSMUSP00000113450	1.68975e-05	0	7227.FBpp0087526	7227.FBpp0072196	9.54966e-05	0	6239.E02H9.5	6239.F41C6.4b	0.000134949	0	4932.YBR088C	4932.YNL290W	0.99986	1	362663.ecp:ECP_2319	362663.ECP_2321	0.999897	1
10090.ENSMUSP00000106211	10090.ENSMUSP00000099541	0.99992	1	7227.FBpp0305251	7227.FBpp0112463	3.6987e-05	0	6239.Y54E10A.9b.1	6239.F27E5.2	0.000176714	0	4932.YGL067W	4932.YNL200C	3.67571e-05	0	362663.ECP_3543	362663.ECP_1012	0.999532	0
10090.ENSMUSP00000122686	10090.ENSMUSP00000134271	0.999912	1	7227.FBpp0073906	7227.FBpp0076172	0.999895	1	6239.ZK662.2	6239.C41G7.4	4.86316e-05	0	4932.YBR181C	4932.YLR448W	0.999923	1	362663.ecp:ECP_3561	362663.ecp:ECP_1374	0.00189066	0
10090.ENSMUSP00000032168	10090.ENSMUSP00000073581	0.999911	1	7227.FBpp0071808	7227.FBpp0076359	0.999916	1	6239.W03A5.2	6239.Y39B6A.8	1.53667e-05	0	4932.YFL028C	4932.YPL193W	2.99888e-05	0	362663.ECP_1939	362663.ECP_2869	0.969225	0
10090.ENSMUSP00000137362	10090.ENSMUSP00000103123	1.61982e-05	0	7227.FBpp0291978	7227.FBpp0070069	2.9253e-05	0	6239.T12C9.7c	6239.Y110A7A.17b	0.977535	1	4932.YGR270C-A	4932.YER029C	1.51366e-05	0	362663.ECP_1421	362663.ecp:ECP_2477	0.999572	1
10090.ENSMUSP00000079400	10090.ENSMUSP00000096505	1.43818e-05	0	7227.FBpp0291019	7227.FBpp0076833	0.000181107	0	6239.T26G10.1	6239.Y17G7B.12.1	3.23155e-05	1	4932.YJR068W	4932.YOR167C	0.997421	0	362663.ECP_2065	362663.ECP_2068	0.925002	1
10090.ENSMUSP00000029382	10090.ENSMUSP00000029628	0.733952	1	7227.FBpp0077698	7227.FBpp0082817	0.999871	1	6239.Y110A7A.6b.2	6239.Y55F3AM.4a	2.51025e-05	0	4932.YDR296W	4932.YOR156C	0.000218359	0	362663.ECP_3314	362663.ECP_3430	0.999916	1
10090.ENSMUSP00000129911	10090.ENSMUSP00000060524	2.00797e-05	1	7227.FBpp0075938	7227.FBpp0300982	0.0092321	0	6239.C53H9.1	6239.W09C5.6b.5	0.999917	1	4932.YPL188W	4932.YLR356W	1.9742e-05	0	362663.ECP_3469	362663.ECP_2198	0.00656246	0
10090.ENSMUSP00000122473	10090.ENSMUSP00000109087	1.92324e-05	0	7227.FBpp0070562	7227.FBpp0078997	0.9999	1	6239.B0286.4b	6239.ZC518.3b	0.999243	1	4932.YNL098C	4932.YOR370C	0.0410054	1	362663.ECP_1361	362663.ECP_3722	0.0123677	0
10090.ENSMUSP00000095033	10090.ENSMUSP00000091405	1.70031e-05	0	7227.FBpp0084436	7227.FBpp0083965	0.000277933	0	6239.C32D5.12	6239.T23F2.1.1	0.01047	1	4932.YIL044C	4932.YGR256W	1.97873e-05	0	362663.ecp:ECP_3402	362663.ecp:ECP_4145	0.999906	1
10090.ENSMUSP00000009039	10090.ENSMUSP00000118734	0.000261767	0	7227.FBpp0070542	7227.FBpp0290434	1.4235e-05	0	6239.C43E11.2b	6239.C08F11.17	1.90081e-05	0	4932.YDR320C-A	4932.YPR046W	0.00802362	1	362663.ECP_1389	362663.ECP_4195	0.9999	0
10090.ENSMUSP00000018727	10090.ENSMUSP00000070463	2.1757e-05	0	7227.FBpp0087477	7227.FBpp0078767	2.07667e-05	0	6239.F53C3.8	6239.H06H21.6.2	1.52018e-05	0	4932.YDR398W	4932.YJL069C	0.998559	1	362663.ECP_0178	362663.ecp:ECP_3429	0.99991	1
10090.ENSMUSP00000081002	10090.ENSMUSP00000103743	0.999847	1	7227.FBpp0296949	7227.FBpp0271779	0.994482	1	6239.F52B5.6.4	6239.F54E7.2.3	0.999923	1	4932.YLL024C	4932.YNL197C	0.997067	1	362663.ECP_1869	362663.ECP_3587	0.000243736	0
10090.ENSMUSP00000023514	10090.ENSMUSP00000103743	0.999832	1	7227.FBpp0289778	7227.FBpp0073151	2.69512e-05	0	6239.C08E3.7	6239.F33E11.1	0.00686345	0	4932.YIL074C	4932.YFR009W	7.4029e-05	0	362663.ECP_1081	362663.ECP_3399	0.99992	1
10090.ENSMUSP00000125626	10090.ENSMUSP00000103947	9.76512e-05	0	7227.FBpp0073528	7227.FBpp0298297	5.28239e-05	0	6239.F47C10.8	6239.F08F8.9a.2	0.00317764	0	4932.YHR019C	4932.YKR069W	0.000929276	0	362663.ECP_1663	362663.ECP_4447	0.999922	1
10090.ENSMUSP00000115479	10090.ENSMUSP00000123780	0.999895	1	7227.FBpp0074180	7227.FBpp0081845	0.99992	1	6239.C53A5.8	6239.C31C9.8	1.86238e-05	0	4932.YKL001C	4932.YGL232W	0.000558379	0	362663.ECP_2209	362663.ecp:ECP_3758	0.998789	1
10090.ENSMUSP00000140264	10090.ENSMUSP00000134021	5.32003e-05	0	7227.FBpp0071808	7227.FBpp0300512	0.999909	1	6239.C46F11.1a	6239.EEED8.2	1.65298e-05	0	4932.YBL045C	4932.YDL189W	1.86893e-05	1	362663.ECP_2769	362663.ECP_0843	0.000984406	0
10090.ENSMUSP00000123143	10090.ENSMUSP00000060229	1.58888e-05	0	7227.FBpp0079627	7227.FBpp0086876	3.47909e-05	0	6239.C27A2.6	6239.T23D8.1	0.823134	1	4932.YNL047C	4932.YNL055C	1.74284e-05	1	362663.ECP_2315	362663.ECP_2319	0.999896	1
10090.ENSMUSP00000028767	10090.ENSMUSP00000126874	0.999119	1	7227.FBpp0300877	7227.FBpp0073887	5.48092e-05	0	6239.D1081.8	6239.R02F11.4	0.00832532	1	4932.YGL135W	4932.YER133W	0.998026	0	362663.ECP_3500	362663.ECP_3843	0.580139	0
10090.ENSMUSP00000065322	10090.ENSMUSP00000101252	1.29896e-05	0	7227.FBpp0076186	7227.FBpp0302953	0.96564	1	6239.C50A2.2b	6239.ZK1251.2b	9.73399e-05	0	4932.YOL020W	4932.YBR269C	2.38982e-05	0	362663.ecp:ECP_2277	362663.ECP_2641	0.999362	1
10090.ENSMUSP00000095166	10090.ENSMUSP00000120857	0.0111028	0	7227.FBpp0075571	7227.FBpp0086120	1.63953e-05	0	6239.W09C2.8	6239.B0198.2a	1.56546e-05	0	4932.YOR091W	4932.YLR241W	2.0838e-05	0	362663.ECP_2034	362663.ECP_2035	0.997286	1
10090.ENSMUSP00000137110	10090.ENSMUSP00000029521	1.51138e-05	0	7227.FBpp0081171	7227.FBpp0113056	0.000150715	0	6239.Y106G6H.3c.2	6239.Y48G8AL.8a	0.999919	1	4932.YLL030C	4932.YOL122C	1.85551e-05	0	362663.ECP_0847	362663.ECP_4618	0.992318	0
10090.ENSMUSP00000030738	10090.ENSMUSP00000124832	0.999887	1	7227.FBpp0077272	7227.FBpp0073283	3.12309e-05	0	6239.T19D12.10	6239.Y48G1BL.4	1.74479e-05	0	4932.YLR330W	4932.YER066C-A	1.64594e-05	0	362663.ECP_1915	362663.ECP_3419	0.989934	0
10090.ENSMUSP00000052717	10090.ENSMUSP00000116630	1.95395e-05	0	7227.FBpp0076894	7227.FBpp0087929	0.999233	0	6239.R13F6.1	6239.W01B6.9	0.00702109	1	4932.YAL016W	4932.YPL090C	0.0219572	1	362663.ECP_0742	362663.ECP_4351	4.11111e-05	0
10090.ENSMUSP00000099855	10090.ENSMUSP00000064680	1.91118e-05	0	7227.FBpp0079752	7227.FBpp0112465	0.999922	1	6239.Y37E3.5a	6239.Y75B8A.12	0.000139016	1	4932.YOR106W	4932.YOR327C	0.999885	1	362663.ECP_2430	362663.ECP_4766	0.00130421	0
10090.ENSMUSP00000105918	10090.ENSMUSP00000122946	9.64301e-05	0	7227.FBpp0294040	7227.FBpp0300791	2.00269e-05	0	6239.F02E8.1.1	6239.H28O16.1d.5	0.999884	1	4932.YHL002C-A	4932.YKR106W	1.89586e-05	0	362663.ECP_3226	362663.ECP_3231	0.0378326	1
10090.ENSMUSP00000116863	10090.ENSMUSP00000029270	0.000654763	0	7227.FBpp0080044	7227.FBpp0290467	0.000218457	0	6239.C05D11.4	6239.M02A10.3c	2.22633e-05	1	4932.YBR152W	4932.YPR178W	0.991001	1	362663.ECP_2980	362663.ECP_3755	0.000206962	0
10090.ENSMUSP00000002839	10090.ENSMUSP00000003183	0.999202	1	7227.FBpp0081879	7227.FBpp0110421	0.999922	1	6239.F14F7.1	6239.K08D8.5	5.03276e-05	0	4932.YJR010C-A	4932.YOR254C	0.999836	1	362663.ecp:ECP_2573	362663.ECP_2574	0.987988	1
10090.ENSMUSP00000026142	10090.ENSMUSP00000128893	9.784e-05	1	7227.FBpp0291671	7227.FBpp0086974	0.999354	1	6239.F01F1.7	6239.W07E6.4	0.999909	1	4932.YLL011W	4932.YPL090C	0.999756	1	362663.ECP_3385	362663.ECP_4758	0.999919	1
10090.ENSMUSP00000124440	10090.ENSMUSP00000119136	1.53694e-05	0	7227.FBpp0078017	7227.FBpp0076032	3.85564e-05	0	6239.W03C9.1	6239.C54G10.4b.2	1.49961e-05	0	4932.YNL114C	4932.YNR014W	1.82061e-05	0	362663.ECP_3313	362663.ECP_3385	0.999921	1
10090.ENSMUSP00000009777	10090.ENSMUSP00000104551	1.46921e-05	0	7227.FBpp0072654	7227.FBpp0302930	2.01699e-05	0	6239.T12D8.8.2	6239.F38E11.9.2	2.05112e-05	0	4932.YJR049C	4932.YNL203C	1.82636e-05	0	362663.ecp:ECP_4145	362663.ECP_4198	0.99992	1
10090.ENSMUSP00000084843	10090.ENSMUSP00000118143	1.59461e-05	0	7227.FBpp0082217	7227.FBpp0091049	0.96679	0	6239.B0403.4	6239.C55B6.2	0.999683	1	4932.YBR109C	4932.YER133W	0.999593	1	362663.ecp:ECP_3403	362663.ECP_4197	0.999922	1
10090.ENSMUSP00000135366	10090.ENSMUSP00000101396	1.57668e-05	0	7227.FBpp0070505	7227.FBpp0074563	1.90161e-05	0	6239.C33H5.9	6239.F09E5.5.2	0.999893	1	4932.YJL079C	4932.YMR127C	4.17745e-05	0	362663.ECP_1752	362663.ECP_0267	0.998846	0
10090.ENSMUSP00000092845	10090.ENSMUSP00000123235	2.85335e-05	0	7227.FBpp0289244	7227.FBpp0306143	6.96549e-05	0	6239.W02B12.2	6239.Y57A10A.19	0.008249	1	4932.YGR159C	4932.YLR175W	0.999889	1	362663.ECP_3385	362663.ECP_4196	0.99992	1
10090.ENSMUSP00000105566	10090.ENSMUSP00000044578	1.79323e-05	0	7227.FBpp0301224	7227.FBpp0083893	0.00663676	1	6239.C47E8.9a	6239.D1014.3.1	1.55262e-05	0	4932.YKL163W	4932.YCL052C	4.33531e-05	0	362663.ECP_3314	362663.ECP_4448	0.999919	1
10090.ENSMUSP00000106667	10090.ENSMUSP00000020437	1.23663e-05	0	7227.FBpp0292338	7227.FBpp0075697	0.000409942	0	6239.F53A3.3a.1	6239.F54C9.5	0.999923	1	4932.YJR010C-A	4932.YNL181W	6.32694e-05	1	362663.ECP_4659	362663.ECP_0243	2.35592e-05	0
10090.ENSMUSP00000121210	10090.ENSMUSP00000112841	0.991622	0	7227.FBpp0079148	7227.FBpp0086815	0.999239	1	6239.AC7.1b	6239.C50B8.6	2.08258e-05	0	4932.YPR012W	4932.YDR183W	2.04925e-05	0	362663.ecp:ECP_3409	362663.ecp:ECP_3431	0.999923	1
10090.ENSMUSP00000099712	10090.ENSMUSP00000032429	2.25475e-05	0	7227.FBpp0087101	7227.FBpp0288945	5.2335e-05	0	6239.F57B10.3a	6239.Y44A6D.2	0.00599471	0	4932.YKR007W	4932.YFR031C-A	3.08872e-05	0	362663.ECP_3155	362663.ECP_3393	0.999904	1
10090.ENSMUSP00000032207	10090.ENSMUSP00000073560	2.31593e-05	0	7227.FBpp0290279	7227.FBpp0294064	1.56507e-05	0	6239.ZK546.14b.2	6239.C56C10.7b.1	2.81976e-05	0	4932.YDR192C	4932.YGL122C	0.0198998	1	362663.ECP_0215	362663.ecp:ECP_4763	0.00580511	0
10090.ENSMUSP00000114712	10090.ENSMUSP00000113242	1.56273e-05	0	7227.FBpp0293079	7227.FBpp0100040	1.71467e-05	0	6239.F32D8.12a.1	6239.C52B9.1b	1.95276e-05	0	4932.YMR251W-A	4932.YLR304C	2.05801e-05	0	362663.ECP_2621	362663.ECP_1150	2.25864e-05	0
10090.ENSMUSP00000124669	10090.ENSMUSP00000034414	1.75302e-05	0	7227.FBpp0305748	7227.FBpp0074520	0.988825	1	6239.C03H5.5	6239.F40F8.10	0.99563	1	4932.YBR107C	4932.YGR200C	0.00977369	1	362663.ECP_4008	362663.ECP_0900	0.997464	0
10090.ENSMUSP00000097426	10090.ENSMUSP00000028977	1.34919e-05	0	7227.FBpp0079305	7227.FBpp0087461	0.958343	1	6239.Y105E8A.16.1	6239.Y54E2A.11a.1	0.999872	1	4932.YJL124C	4932.YOL149W	0.000349176	1	362663.ECP_2355	362663.ECP_3468	0.857079	0
10090.ENSMUSP00000141028	10090.ENSMUSP00000041800	1.79491e-05	0	7227.FBpp0083719	7227.FBpp0074250	0.999899	1	6239.Y49C4A.8b.2	6239.C44C8.6.2	1.55253e-05	0	4932.YDL068W	4932.YMR110C	2.9076e-05	0	362663.ECP_3386	362663.ecp:ECP_3392	0.999922	1
10090.ENSMUSP00000118187	10090.ENSMUSP00000124290	1.49464e-05	0	7227.FBpp0305158	7227.FBpp0089101	1.70939e-05	0	6239.F57B1.5	6239.T28A11.17	0.000177665	0	4932.YKL218C	4932.YJR082C	1.65614e-05	0	362663.ECP_1243	362663.ECP_1244	0.947813	1
10090.ENSMUSP00000126772	10090.ENSMUSP00000022496	0.000113785	0	7227.FBpp0071766	7227.FBpp0075302	0.999917	1	6239.T21B4.14	6239.F59G1.1c.2	1.73263e-05	0	4932.YOR205C	4932.YBR172C	0.000869959	0	362663.ecp:ECP_3396	362663.ECP_3406	0.999924	1
10090.ENSMUSP00000054790	10090.ENSMUSP00000107076	1.28528e-05	0	7227.FBpp0074661	7227.FBpp0074971	0.999806	1	6239.C10F3.5b	6239.M7.2a	1.91327e-05	0	4932.YBL003C	4932.YPR138C	1.40092e-05	0	362663.ECP_2106	362663.ECP_0280	5.2504e-05	0
10090.ENSMUSP00000104640	10090.ENSMUSP00000120359	2.40548e-05	0	7227.FBpp0076658	7227.FBpp0084025	2.91723e-05	0	6239.T23B12.2	6239.ZK795.3	0.999375	1	4932.YGL226W	4932.YPR191W	0.998867	1	362663.ECP_1876	362663.ECP_3590	0.00477861	0
10090.ENSMUSP00000046016	10090.ENSMUSP00000079340	0.999897	1	7227.FBpp0076858	7227.FBpp0078822	0.999824	1	6239.C44C1.5a.2	6239.F34D6.2	1.61725e-05	0	4932.YKL071W	4932.YNL125C	2.01904e-05	0	362663.ECP_2444	362663.ECP_4466	0.999138	0
10090.ENSMUSP00000051569	10090.ENSMUSP00000043662	1.35515e-05	0	7227.FBpp0080062	7227.FBpp0300325	2.12053e-05	0	6239.Y41D4A.4b	6239.C07D10.1	0.000102529	0	4932.YMR136W	4932.YLR028C	0.000161546	0	362663.ECP_0241	362663.ecp:ECP_4205	0.0376619	0
10090.ENSMUSP00000087479	10090.ENSMUSP00000035630	1.49402e-05	0	7227.FBpp0303262	7227.FBpp0074250	0.998658	1	6239.F57C9.6	6239.ZK546.2c	2.47448e-05	0	4932.YMR276W	4932.YGR051C	2.83912e-05	0	362663.ECP_4754	362663.ECP_2214	0.999503	0
10090.ENSMUSP00000100008	10090.ENSMUSP00000116340	2.93452e-05	0	7227.FBpp0099495	7227.FBpp0070134	2.58422e-05	0	6239.F37C12.9.2	6239.F55C5.8	0.99991	1	4932.YNL289W	4932.YNL170W	2.25472e-05	0	362663.ECP_0751	362663.ecp:ECP_0006	0.018221	0
10090.ENSMUSP00000102818	10090.ENSMUSP00000033229	2.07418e-05	0	7227.FBpp0071600	7227.FBpp0073267	0.999592	1	6239.F08H9.5	6239.F55D12.5a	7.30209e-05	0	4932.YFR027W	4932.YOR137C	1.79924e-05	0	362663.ECP_3155	362663.ecp:ECP_3390	0.999902	1
10090.ENSMUSP00000134753	10090.ENSMUSP00000040505	2.04446e-05	0	7227.FBpp0083371	7227.FBpp0074833	0.999915	1	6239.T21D12.2b	6239.F22A3.1a	4.99852e-05	0	4932.YDR259C	4932.YBL026W	4.09043e-05	0	362663.ECP_0604	362663.ECP_0605	0.997341	1
10090.ENSMUSP00000020312	10090.ENSMUSP00000111526	2.31207e-05	0	7227.FBpp0086775	7227.FBpp0084775	3.57047e-05	0	6239.C03B1.4	6239.ZK1320.4	1.79831e-05	0	4932.YOL059W	4932.YOR298C-A	1.59981e-05	0	362663.ECP_2033	362663.ECP_3117	0.99267	1
10090.ENSMUSP00000140820	10090.ENSMUSP00000139864	1.36705e-05	0	7227.FBpp0077683	7227.FBpp0073151	2.12633e-05	0	6239.F25H2.9.2	6239.F29G9.5	0.99992	1	4932.YHR021W-A	4932.YLR026C	1.52484e-05	0	362663.ECP_2690	362663.ECP_0877	0.00343623	0
10090.ENSMUSP00000031099	10090.ENSMUSP00000134829	1.57231e-05	0	7227.FBpp0084262	7227.FBpp0082658	1.70041e-05	0	6239.T01D1.2e.4	6239.F09F7.8	1.79142e-05	0	4932.YAR007C	4932.YNL316C	0.997602	0	362663.ECP_2900	362663.ECP_3245	0.0373477	0
10090.ENSMUSP00000096871	10090.ENSMUSP00000011623	1.33214e-05	0	7227.FBpp0087743	7227.FBpp0088074	1.55095e-05	0	6239.F26B1.7	6239.D2096.13	3.76293e-05	0	4932.YDR268W	4932.YHR213W	1.68067e-05	0	362663.ECP_0782	362663.ECP_3823	0.00195133	0
10090.ENSMUSP00000136327	10090.ENSMUSP00000122832	1.49077e-05	0	7227.FBpp0304345	7227.FBpp0293835	1.46197e-05	0	6239.R02E12.2a	6239.T01C8.1a	0.000892474	1	4932.YOR045W	4932.YIR010W	1.45061e-05	0	362663.ECP_1975	362663.ECP_4059	0.997286	1
10090.ENSMUSP00000124064	10090.ENSMUSP00000052312	1.49518e-05	0	7227.FBpp0077143	7227.FBpp0086853	2.87007e-05	0	6239.F48G7.5	6239.K07A1.7	1.60896e-05	0	4932.YIL161W	4932.YJL108C	1.50321e-05	0	362663.ECP_0531	362663.ECP_0670	0.999739	1
10090.ENSMUSP00000019843	10090.ENSMUSP00000115235	2.93619e-05	0	7227.FBpp0076244	7227.FBpp0081823	0.999909	1	6239.C50D2.6	6239.F36D1.4	1.79742e-05	0	4932.YNL002C	4932.YOR293W	0.999695	1	362663.ECP_4038	362663.ECP_4676	0.0108427	0
10090.ENSMUSP00000071922	10090.ENSMUSP00000130733	0.796682	0	7227.FBpp0305142	7227.FBpp0300553	2.9179e-05	0	6239.H20J04.4b	6239.C50F7.10	5.61003e-05	0	4932.YIL133C	4932.YLR340W	0.999919	1	362663.ECP_1009	362663.ECP_2945	0.0130732	0
10090.ENSMUSP00000127591	10090.ENSMUSP00000099588	1.47246e-05	0	7227.FBpp0082384	7227.FBpp0088040	0.999817	1	6239.C23G10.3.1	6239.K04D7.1.1	0.999891	1	4932.YOR019W	4932.YOL061W	1.76456e-05	0	362663.ecp:ECP_0626	362663.ECP_1791	5.26888e-05	0
10090.ENSMUSP00000009617	10090.ENSMUSP00000034053	4.17193e-05	0	7227.FBpp0082148	7227.FBpp0073671	0.000283298	0	6239.F26H9.6	6239.T04C10.2b	0.999006	1	4932.YGL209W	4932.Q0032	1.84863e-05	0	362663.ECP_2283	362663.ECP_3149	0.00270798	1
10090.ENSMUSP00000050926	10090.ENSMUSP00000102460	1.44392e-05	0	7227.FBpp0081489	7227.FBpp0083646	0.0205257	1	6239.K11E4.4b	6239.Y38F1A.10c	0.988734	1	4932.YPR182W	4932.YDR434W	4.6453e-05	0	362663.ECP_2911	362663.ECP_3268	0.996421	0
10090.ENSMUSP00000034052	10090.ENSMUSP00000128489	5.82677e-05	0	7227.FBpp0074483	7227.FBpp0076837	1.81048e-05	0	6239.F54D5.11.1	6239.ZK550.4.1	0.999902	1	4932.YHR040W	4932.YMR039C	0.0200479	0	362663.ECP_2317	362663.ECP_0221	4.44677e-05	0
10090.ENSMUSP00000131178	10090.ENSMUSP00000129652	1.73521e-05	0	7227.FBpp0111648	7227.FBpp0072033	1.40518e-05	0	6239.F16H6.2	6239.ZK353.5	2.26599e-05	0	4932.YDR389W	4932.YPL257W	1.69035e-05	0	362663.ECP_2737	362663.ECP_2738	0.998061	1
10090.ENSMUSP00000028914	10090.ENSMUSP00000031606	1.5743e-05	0	7227.FBpp0082167	7227.FBpp0304671	3.74305e-05	0	6239.T12A7.9	6239.T04F8.7a	0.000183561	0	4932.YDR174W	4932.YOR024W	1.43e-05	0	362663.ecp:ECP_3396	362663.ECP_4199	0.999922	1
10090.ENSMUSP00000130497	10090.ENSMUSP00000114540	1.74445e-05	0	7227.FBpp0091094	7227.FBpp0290743	1.77818e-05	0	6239.F56B6.4c	6239.Y75B12B.11	1.80399e-05	0	4932.YPL165C	4932.YER071C	2.38442e-05	0	362663.ECP_3752	362663.ECP_3778	0.00505335	0
10090.ENSMUSP00000021405	10090.ENSMUSP00000103788	0.999898	1	7227.FBpp0303381	7227.FBpp0079383	1.69194e-05	0	6239.F40F8.1.1	6239.F29B9.8.2	2.30579e-05	0	4932.YKL179C	4932.YKL051W	0.00113909	0	362663.ECP_3044	362663.ECP_2344	0.999334	0
10090.ENSMUSP00000110804	10090.ENSMUSP00000139741	0.999898	1	7227.FBpp0074205	7227.FBpp0303773	1.47807e-05	0	6239.F55G1.5	6239.C12D5.9	1.61461e-05	0	4932.YOR350C	4932.YFR032C	0.00212934	0	362663.ECP_0886	362663.ecp:ECP_3877	0.00521373	1
10090.ENSMUSP00000104067	10090.ENSMUSP00000119975	0.999921	1	7227.FBpp0086798	7227.FBpp0291478	1.57834e-05	0	6239.R151.3.2	6239.T01C3.6.2	0.999926	1	4932.Q0060	4932.Q0250	0.000241491	1	362663.ECP_1904	362663.ECP_4437	0.00691248	0
10090.ENSMUSP00000024763	10090.ENSMUSP00000080743	0.999864	1	7227.FBpp0078784	7227.FBpp0110421	1.80717e-05	0	6239.Y46D2A.3a	6239.C09E7.1	1.61904e-05	0	4932.YKL106W	4932.YOR375C	0.374658	1	362663.ECP_3391	362663.ecp:ECP_3396	0.999921	1
10090.ENSMUSP00000103665	10090.ENSMUSP00000121201	0.999723	0	7227.FBpp0083793	7227.FBpp0081440	0.00306278	0	6239.F11H8.1.2	6239.K08E7.7	0.999791	1	4932.YLR271W	4932.YAL016C-B	2.09118e-05	0	362663.ecp:ECP_0447	362663.ECP_3369	0.0145676	1
10090.ENSMUSP00000121790	10090.ENSMUSP00000114750	1.43522e-05	0	7227.FBpp0070396	7227.FBpp0073674	0.999877	1	6239.C14B9.4b	6239.Y42H9AR.1.1	0.997301	1	4932.YFL022C	4932.YER043C	7.19121e-05	0	362663.ECP_1277	362663.ECP_1471	0.963156	1
10090.ENSMUSP00000020974	10090.ENSMUSP00000110636	0.99989	1	7227.FBpp0079074	7227.FBpp0305496	1.79188e-05	0	6239.Y48E1B.13a	6239.R08D7.4b.1	2.20233e-05	0	4932.YBR170C	4932.YDL210W	0.000404988	0	362663.ECP_4110	362663.ECP_1277	0.982634	0
10090.ENSMUSP00000101082	10090.ENSMUSP00000107574	0.992443	1	7227.FBpp0085324	7227.FBpp0303790	0.000162097	0	6239.F46C3.7	6239.C09H6.3	2.17865e-05	0	4932.YHR136C	4932.YOL030W	1.48162e-05	0	362663.ECP_0096	362663.ECP_4386	0.973906	0
10090.ENSMUSP00000020908	10090.ENSMUSP00000128542	0.999803	1	7227.FBpp0297192	7227.FBpp0076388	4.21112e-05	0	6239.F08A8.7.2	6239.C34D1.1	2.94457e-05	0	4932.YNL160W	4932.YDR506C	0.00012397	0	362663.ecp:ECP_3402	362663.ECP_4198	0.999919	1
10090.ENSMUSP00000140544	10090.ENSMUSP00000025798	3.07362e-05	0	7227.FBpp0074906	7227.FBpp0291780	0.000362189	0	6239.T19H12.2	6239.F26G5.12	2.24061e-05	0	4932.YDR139C	4932.YIL046W	0.999908	1	362663.ECP_3769	362663.ECP_1680	0.000792686	0
10090.ENSMUSP00000119285	10090.ENSMUSP00000054782	2.22141e-05	0	7227.FBpp0083101	7227.FBpp0085295	2.06676e-05	0	6239.C46F11.2a	6239.ZC334.7	1.9284e-05	1	4932.YKL024C	4932.YOL040C	2.04006e-05	0	362663.ECP_1771	362663.ECP_3223	0.0129515	0
10090.ENSMUSP00000101608	10090.ENSMUSP00000018985	1.52774e-05	0	7227.FBpp0074635	7227.FBpp0070655	2.05667e-05	0	6239.Y113G7B.2	6239.C45B11.3.2	3.47201e-05	0	4932.YOR143C	4932.YGL072C	3.68207e-05	0	362663.ECP_2323	362663.ECP_1822	0.137181	0
10090.ENSMUSP00000085614	10090.ENSMUSP00000043220	3.2854e-05	0	7227.FBpp0291232	7227.FBpp0111319	4.88931e-05	0	6239.T12A2.2.3	6239.T22D1.4	0.999904	1	4932.YLR150W	4932.YOR163W	2.12827e-05	0	362663.ecp:ECP_1639	362663.ecp:ECP_3695	0.000149433	0
10090.ENSMUSP00000115770	10090.ENSMUSP00000085456	1.87676e-05	0	7227.FBpp0289340	7227.FBpp0305611	2.02488e-05	0	6239.T25B6.6	6239.C08B6.3a.2	1.46328e-05	0	4932.YMR103C	4932.YLR358C	1.73626e-05	0	362663.ECP_0979	362663.ECP_0980	0.000679507	1
10090.ENSMUSP00000120067	10090.ENSMUSP00000139735	0.000380428	0	7227.FBpp0077058	7227.FBpp0078208	2.01758e-05	0	6239.F13B10.2d.1	6239.T05E11.1	0.999906	1	4932.YBR020W	4932.YHL003C	3.22047e-05	0	362663.ECP_2663	362663.ECP_0635	0.000344785	0
10090.ENSMUSP00000036949	10090.ENSMUSP00000053489	0.000239379	0	7227.FBpp0080201	7227.FBpp0292978	1.88796e-05	0	6239.C38D4.8	6239.F20D12.3	0.998815	1	4932.YGR102C	4932.YDR437W	3.30697e-05	0	362663.ECP_2492	362663.ECP_2121	2.96929e-05	0
10090.ENSMUSP00000023217	10090.ENSMUSP00000036860	3.68075e-05	0	7227.FBpp0077955	7227.FBpp0100177	0.99983	0	6239.F18E3.2	6239.E01A2.2b.1	1.84146e-05	0	4932.YFL039C	4932.YKR104W	0.00584714	0	362663.ECP_4556	362663.ECP_0140	0.00228169	0
10090.ENSMUSP00000114120	10090.ENSMUSP00000115509	0.00781907	0	7227.FBpp0086043	7227.FBpp0304470	9.54651e-05	0	6239.E04F6.5b.2	6239.T05G5.6.2	0.998302	1	4932.Q0105	4932.YLR388W	0.999651	0	362663.ECP_1760	362663.ECP_1761	0.999856	1
10090.ENSMUSP00000131382	10090.ENSMUSP00000119930	3.08339e-05	0	7227.FBpp0290953	7227.FBpp0083642	0.000199644	0	6239.M01F1.5.2	6239.F39B2.6.1	3.09988e-05	0	4932.YCR085W	4932.YPL094C	3.96816e-05	0	362663.ECP_0177	362663.ECP_3393	0.999923	1
10090.ENSMUSP00000106339	10090.ENSMUSP00000136413	2.70005e-05	0	7227.FBpp0112388	7227.FBpp0080890	0.999665	1	6239.F53A3.3a.1	6239.ZC434.2	0.999923	1	4932.YDR087C	4932.YMR048W	0.999812	1	362663.ECP_0743	362663.ECP_0744	0.99983	1
10090.ENSMUSP00000096541	10090.ENSMUSP00000023722	1.44323e-05	0	7227.FBpp0071262	7227.FBpp0297301	0.995686	1	6239.F59C6.11	6239.Y71F9AM.5b	8.07635e-05	0	4932.YGL135W	4932.YMR230W	0.999893	1	362663.ECP_1788	362663.ecp:ECP_4254	0.0112705	0
10090.ENSMUSP00000123997	10090.ENSMUSP00000124977	2.08952e-05	0	7227.FBpp0305717	7227.FBpp0076079	4.67761e-05	0	6239.W01D2.5a.1	6239.C18D11.1	3.39078e-05	0	4932.YJR051W	4932.YDL155W	2.99685e-05	0	362663.ECP_1874	362663.ECP_1880	0.998824	1
10090.ENSMUSP00000110842	10090.ENSMUSP00000049678	1.377e-05	0	7227.FBpp0071688	7227.FBpp0082303	0.999624	1	6239.F08F8.8	6239.Y59E9AL.7	0.999916	1	4932.YCR020W-B	4932.YNL134C	1.74433e-05	0	362663.ECP_2686	362663.ecp:ECP_2687	0.999874	1
10090.ENSMUSP00000139009	10090.ENSMUSP00000127214	2.38942e-05	0	7227.FBpp0087771	7227.FBpp0071428	2.43186e-05	0	6239.F13A7.13	6239.T28A11.1	0.00303221	0	4932.YOR032C	4932.YEL076C-A	0.000160027	0	362663.ECP_0625	362663.ECP_3459	0.985324	0
10090.ENSMUSP00000120277	10090.ENSMUSP00000120379	6.67521e-05	0	7227.FBpp0289296	7227.FBpp0078024	1.32506e-05	0	6239.C29E4.5b	6239.C32B5.7a	2.0685e-05	0	4932.YKR002W	4932.YGR251W	0.000155992	0	362663.ECP_0237	362663.ECP_0238	0.00183843	1
10090.ENSMUSP00000028801	10090.ENSMUSP00000021331	1.65437e-05	0	7227.FBpp0304183	7227.FBpp0073110	2.05375e-05	0	6239.C01G10.11b.1	6239.F02A9.1	2.17267e-05	0	4932.YIL099W	4932.YGR069W	1.48934e-05	0	362663.ECP_3404	362663.ecp:ECP_3431	0.999924	1
10090.ENSMUSP00000116022	10090.ENSMUSP00000076115	2.08079e-05	0	7227.FBpp0070878	7227.FBpp0289148	0.999916	1	6239.C41G7.4	6239.R08C7.3.1	0.944566	1	4932.YJR060W	4932.YML023C	0.00312274	0	362663.ECP_3714	362663.ECP_4760	0.0110824	0
10090.ENSMUSP00000084662	10090.ENSMUSP00000138112	0.000799584	0	7227.FBpp0112947	7227.FBpp0301850	1.74826e-05	0	6239.C14A6.5	6239.F56F4.4	2.0198e-05	0	4932.YER025W	4932.YPL081W	0.999914	1	362663.ecp:ECP_0738	362663.ECP_2447	0.0126694	0
10090.ENSMUSP00000121108	10090.ENSMUSP00000060523	0.999921	1	7227.FBpp0306201	7227.FBpp0305137	7.25982e-05	0	6239.F53A9.8	6239.W10C8.6	8.75478e-05	0	4932.YBR056W	4932.YLR053C	1.52511e-05	0	362663.ECP_4208	362663.ECP_2539	7.34365e-05	0
10090.ENSMUSP00000116919	10090.ENSMUSP00000050153	0.998848	0	7227.FBpp0072801	7227.FBpp0297827	0.00252194	0	6239.ZK1010.3.2	6239.Y49G5B.1.2	2.05918e-05	0	4932.YJR123W	4932.YPL237W	0.999886	1	362663.ECP_0748	362663.ECP_0750	0.562051	1
10090.ENSMUSP00000091238	10090.ENSMUSP00000079720	1.60687e-05	0	7227.FBpp0072692	7227.FBpp0300457	0.00181949	0	6239.F22E12.4b.1	6239.F58B4.5	2.92807e-05	0	4932.YBR137W	4932.YKR083C	2.10997e-05	1	362663.ECP_1664	362663.ECP_3273	0.99992	1
10090.ENSMUSP00000017534	10090.ENSMUSP00000138372	2.34105e-05	0	7227.FBpp0303846	7227.FBpp0087361	2.08801e-05	0	6239.F28D1.3	6239.Y11D7A.12b	1.69694e-05	0	4932.YJL190C	4932.YDL193W	0.00178673	0	362663.ECP_1469	362663.ECP_4401	0.0283423	0
10090.ENSMUSP00000062326	10090.ENSMUSP00000120075	0.999883	1	7227.FBpp0077938	7227.FBpp0073385	5.0756e-05	0	6239.T20B12.2.1	6239.W03F9.5.1	0.999857	1	4932.YGR175C	4932.YPR187W	2.44239e-05	0	362663.ECP_2227	362663.ECP_0350	0.00630059	0
10090.ENSMUSP00000027491	10090.ENSMUSP00000034136	0.999867	1	7227.FBpp0084113	7227.FBpp0303793	0.99991	1	6239.R10D12.1	6239.F55C12.1b	1.53634e-05	0	4932.YGR214W	4932.YNL075W	0.999856	1	362663.ECP_1655	362663.ECP_2703	0.00499676	0
10090.ENSMUSP00000087912	10090.ENSMUSP00000137820	0.000327148	0	7227.FBpp0070811	7227.FBpp0089045	1.66589e-05	0	6239.F28B1.5	6239.F14D2.5	0.00198067	0	4932.YCL021W-A	4932.YLR141W	1.834e-05	0	362663.ECP_1819	362663.ECP_4484	0.99724	0
10090.ENSMUSP00000025541	10090.ENSMUSP00000121875	0.999782	1	7227.FBpp0291183	7227.FBpp0078132	0.0129734	0	6239.B0403.2	6239.H06I04.4b	0.999865	1	4932.YFR027W	4932.YHR015W	0.000188378	0	362663.ECP_2316	362663.ECP_2321	0.999868	1
10090.ENSMUSP00000045402	10090.ENSMUSP00000129271	1.61257e-05	0	7227.FBpp0078390	7227.FBpp0073483	5.77801e-05	0	6239.Y43F8C.9	6239.C08B6.13	1.61992e-05	0	4932.YJL052W	4932.YLL060C	0.89418	1	362663.ECP_0739	362663.ECP_4400	0.999869	1
10090.ENSMUSP00000135841	10090.ENSMUSP00000135620	0.0517491	0	7227.FBpp0297230	7227.FBpp0086096	0.185677	1	6239.C10G11.8	6239.C44B7.1	0.99422	1	4932.YOR313C	4932.YMR316C-A	2.29227e-05	0	362663.ecp:ECP_2710	362663.ecp:ECP_2199	0.00186462	0
10090.ENSMUSP00000049714	10090.ENSMUSP00000073700	4.77121e-05	0	7227.FBpp0082888	7227.FBpp0084026	0.999252	1	6239.C30H6.1b	6239.Y49F6C.7	1.54332e-05	0	4932.YIR010W	4932.YMR094W	0.000115049	1	362663.ECP_1267	362663.ECP_4777	2.3937e-05	0
10090.ENSMUSP00000032882	10090.ENSMUSP00000065352	0.999848	1	7227.FBpp0077111	7227.FBpp0080872	0.999616	1	6239.T22D1.11	6239.C27H5.3.1	5.26253e-05	0	4932.YHR174W	4932.YMR055C	3.59963e-05	1	362663.ECP_2360	362663.ecp:ECP_0103	1.81068e-05	0
10090.ENSMUSP00000016897	10090.ENSMUSP00000079316	1.6503e-05	0	7227.FBpp0073667	7227.FBpp0303956	1.7685e-05	0	6239.B0218.6	6239.Y71H2AM.4	3.76992e-05	0	4932.YDR167W	4932.YFL049W	0.999648	0	362663.ecp:ECP_4145	362663.ECP_4199	0.999916	1
10090.ENSMUSP00000005891	10090.ENSMUSP00000085862	5.4682e-05	0	7227.FBpp0075105	7227.FBpp0071605	1.68352e-05	0	6239.C07H6.8.1	6239.K09C8.2	2.61669e-05	0	4932.YHL001W	4932.YJL191W	0.999918	1	362663.ECP_3723	362663.ECP_4241	0.000430578	0
10090.ENSMUSP00000119007	10090.ENSMUSP00000062074	1.59349e-05	0	7227.FBpp0074237	7227.FBpp0082011	0.999902	1	6239.F32A11.2	6239.R01H10.1	0.999888	1	4932.YDR175C	4932.YDR322W	0.999687	1	362663.ECP_1664	362663.ecp:ECP_3155	0.999919	1
10090.ENSMUSP00000125026	10090.ENSMUSP00000072959	1.34245e-05	0	7227.FBpp0271777	7227.FBpp0288805	1.67841e-05	0	6239.C25D7.7	6239.F45E6.3	3.96515e-05	1	4932.YJL055W	4932.YOR264W	1.90209e-05	1	362663.ECP_1086	362663.ECP_1797	0.993186	0
10090.ENSMUSP00000130583	10090.ENSMUSP00000121900	1.78814e-05	0	7227.FBpp0078737	7227.FBpp0078375	0.000575345	0	6239.C32D5.2	6239.Y46E12BL.1	0.997645	1	4932.YDR450W	4932.YER131W	0.999917	1	362663.ECP_2281	362663.ECP_4584	6.27646e-05	0
10090.ENSMUSP00000108420	10090.ENSMUSP00000098376	1.46981e-05	0	7227.FBpp0081484	7227.FBpp0086101	0.999919	1	6239.K04G2.6	6239.W10G11.15	1.97264e-05	0	4932.YDR272W	4932.YDR022C	6.86655e-05	0	362663.ECP_0914	362663.ECP_4213	0.985566	0
10090.ENSMUSP00000042204	10090.ENSMUSP00000112418	0.999891	1	7227.FBpp0078098	7227.FBpp0074086	1.61922e-05	0	6239.F52D2.10	6239.F10D7.1	1.64259e-05	0	4932.YGL026C	4932.YIL103W	0.870065	0	362663.ECP_4783	362663.ECP_2919	0.393674	0
10090.ENSMUSP00000102041	10090.ENSMUSP00000139370	1.56739e-05	0	7227.FBpp0305644	7227.FBpp0080578	0.999916	1	6239.K11H3.5a	6239.VC5.1	2.22885e-05	0	4932.YOL135C	4932.YPR168W	0.999843	1	362663.ECP_0840	362663.ECP_2172	0.999193	0
10090.ENSMUSP00000130317	10090.ENSMUSP00000123678	1.44411e-05	0	7227.FBpp0082817	7227.FBpp0089381	0.999883	1	6239.Y62F5A.10	6239.C30G4.6	1.92769e-05	0	4932.YDR172W	4932.YMR143W	0.999908	1	362663.ECP_0844	362663.ECP_0845	0.960182	1
10090.ENSMUSP00000107551	10090.ENSMUSP00000034351	2.1865e-05	0	7227.FBpp0089088	7227.FBpp0077132	4.24895e-05	0	6239.Y62E10A.15a	6239.C15F1.5b	1.61669e-05	0	4932.YEL037C	4932.YLL050C	0.375857	1	362663.ECP_1838	362663.ECP_2927	0.993082	0
10090.ENSMUSP00000091300	10090.ENSMUSP00000112542	1.31144e-05	0	7227.FBpp0082998	7227.FBpp0087936	0.999758	1	6239.C05D2.10b	6239.R10E4.2l.1	0.000133919	0	4932.YER126C	4932.YPL211W	0.999925	1	362663.ECP_3308	362663.ecp:ECP_3896	0.0038736	0
10090.ENSMUSP00000018430	10090.ENSMUSP00000035808	0.999894	1	7227.FBpp0302976	7227.FBpp0075429	3.00611e-05	0	6239.C56E6.2	6239.D2013.1	0.00868289	1	4932.YER127W	4932.YPL081W	0.999814	1	362663.ECP_0660	362663.ecp:ECP_3058	0.000161867	0
10090.ENSMUSP00000124039	10090.ENSMUSP00000109728	0.00239818	0	7227.FBpp0079068	7227.FBpp0071874	1.94495e-05	0	6239.K03E5.3	6239.Y38F1A.5.1	0.999782	1	4932.YOR128C	4932.YOR393W	0.999852	1	362663.ECP_4565	362663.ECP_2521	0.663475	0
10090.ENSMUSP00000007482	10090.ENSMUSP00000039951	0.999907	1	7227.FBpp0077896	7227.FBpp0074403	2.57322e-05	0	6239.F38H4.9.1	6239.ZK792.6	0.999424	1	4932.YDR473C	4932.YLR147C	0.9999	1	362663.ECP_4598	362663.ECP_4211	0.994449	0
10090.ENSMUSP00000124505	10090.ENSMUSP00000101896	1.58027e-05	0	7227.FBpp0099990	7227.FBpp0080401	0.999924	1	6239.F10B5.1.1	6239.F37C12.9.2	0.999919	1	4932.YDL229W	4932.YLR058C	0.990708	1	362663.ECP_4637	362663.ECP_2037	1.94139e-05	0
10090.ENSMUSP00000005841	10090.ENSMUSP00000066613	5.95052e-05	0	7227.FBpp0304584	7227.FBpp0084079	2.4589e-05	0	6239.M01F1.2.2	6239.R13A5.8	0.999922	1	4932.YER174C	4932.YHR174W	0.000116351	1	362663.ECP_4134	362663.ECP_4030	0.995728	0
10090.ENSMUSP00000103155	10090.ENSMUSP00000023752	1.54207e-05	0	7227.FBpp0082817	7227.FBpp0071285	0.999915	1	6239.R04B5.8	6239.C16A11.1b	0.00151777	0	4932.YDR510W	4932.YMR201C	0.999845	1	362663.ECP_2394	362663.ECP_3507	0.999466	0
10090.ENSMUSP00000137889	10090.ENSMUSP00000103095	1.5483e-05	0	7227.FBpp0082867	7227.FBpp0083659	0.999906	1	6239.T27E7.5	6239.F46F2.5	6.21679e-05	0	4932.YER136W	4932.YJL031C	0.997125	1	362663.ECP_0248	362663.ECP_2686	0.193383	0
10090.ENSMUSP00000107011	10090.ENSMUSP00000111329	0.00247211	0	7227.FBpp0077400	7227.FBpp0305666	0.999792	1	6239.F11A5.5b	6239.Y5F2A.3	1.61243e-05	0	4932.YER081W	4932.YOL056W	0.00110407	1	362663.ecp:ECP_1339	362663.ECP_2737	0.000683769	0
10090.ENSMUSP00000036177	10090.ENSMUSP00000107779	2.53702e-05	1	7227.FBpp0074104	7227.FBpp0081384	0.999927	1	6239.C03G6.15	6239.K08B4.2	2.90867e-05	0	4932.YPL253C	4932.YEL012W	1.55114e-05	0	362663.ECP_1568	362663.ECP_2681	5.01744e-05	0
10090.ENSMUSP00000127422	10090.ENSMUSP00000140463	2.43715e-05	0	7227.FBpp0077833	7227.FBpp0084505	1.76451e-05	0	6239.C06E2.7	6239.F17A9.4	5.56104e-05	0	4932.YHR203C	4932.YLL045C	0.999919	1	362663.ECP_0508	362663.ECP_1605	0.957521	0
10090.ENSMUSP00000122951	10090.ENSMUSP00000137948	1.40036e-05	0	7227.FBpp0075700	7227.FBpp0087114	0.999908	1	6239.F37C12.9.2	6239.Y53C12B.2	0.99992	1	4932.YDR489W	4932.YHR066W	0.000474457	1	362663.ECP_1821	362663.ECP_2379	0.000739568	0
10090.ENSMUSP00000129059	10090.ENSMUSP00000140859	1.95739e-05	0	7227.FBpp0070766	7227.FBpp0076458	0.999924	1	6239.T18H9.2b	6239.C43H6.3	0.0017125	0	4932.YML025C	4932.YOR313C	2.73325e-05	0	362663.ECP_3103	362663.ECP_3038	0.998996	0
10090.ENSMUSP00000075630	10090.ENSMUSP00000110305	2.63366e-05	0	7227.FBpp0076184	7227.FBpp0111448	0.999897	1	6239.T24A6.20	6239.C44C10.4	0.00978635	0	4932.YBL026W	4932.YJR022W	0.999771	1	362663.ECP_1142	362663.ECP_0041	3.88105e-05	0
10090.ENSMUSP00000124064	10090.ENSMUSP00000116043	1.43545e-05	0	7227.FBpp0293190	7227.FBpp0088439	0.999505	1	6239.R11E3.5c	6239.F15A8.1	3.22808e-05	0	4932.YBR126C	4932.YKL099C	1.56282e-05	0	362663.ECP_1021	362663.ECP_3875	0.628847	0
10090.ENSMUSP00000000572	10090.ENSMUSP00000133591	0.999149	1	7227.FBpp0290310	7227.FBpp0305030	4.02182e-05	0	6239.F35G12.5	6239.T25B9.12	2.36114e-05	0	4932.YDR165W	4932.YDL088C	0.00018011	0	362663.ECP_1259	362663.ECP_3734	0.999831	1
10090.ENSMUSP00000132508	10090.ENSMUSP00000118246	1.4122e-05	0	7227.FBpp0300512	7227.FBpp0086270	0.999918	1	6239.C35B8.1	6239.B0213.11a	4.28693e-05	0	4932.YER117W	4932.YER074W	0.99992	1	362663.ECP_4212	362663.ECP_0328	0.11172	0
10090.ENSMUSP00000022098	10090.ENSMUSP00000095322	0.999923	1	7227.FBpp0072868	7227.FBpp0074363	1.79682e-05	0	6239.R07E3.2	6239.C03A7.6	1.77425e-05	0	4932.YLL039C	4932.YML088W	0.999911	1	362663.ECP_3313	362663.ECP_3405	0.999923	1
10090.ENSMUSP00000103952	10090.ENSMUSP00000110000	3.33593e-05	0	7227.FBpp0290037	7227.FBpp0291602	0.000261984	0	6239.C30F12.7	6239.T05H4.13c.2	0.00707662	1	4932.YGR103W	4932.YOR145C	0.999904	1	362663.ECP_3485	362663.ECP_0138	0.000473386	0
10090.ENSMUSP00000137208	10090.ENSMUSP00000120310	2.20886e-05	0	7227.FBpp0083367	7227.FBpp0088906	0.000142163	0	6239.Y54F10BM.11	6239.D1086.8a	5.38104e-05	0	4932.YGL029W	4932.YGL147C	0.999271	1	362663.ECP_4298	362663.ECP_0280	2.26083e-05	0
10090.ENSMUSP00000093622	10090.ENSMUSP00000020488	2.71149e-05	0	7227.FBpp0070382	7227.FBpp0079443	0.999904	1	6239.F58F9.3b	6239.Y54F10AM.5	1.52817e-05	0	4932.YOR064C	4932.YDL045C	1.57317e-05	0	362663.ECP_3303	362663.ECP_2788	0.00157077	0
10090.ENSMUSP00000061634	10090.ENSMUSP00000002127	0.00163498	0	7227.FBpp0305636	7227.FBpp0071862	1.59695e-05	0	6239.R05A10.8	6239.T07D10.4	5.81385e-05	0	4932.YGL048C	4932.YMR001C	0.999892	1	362663.ECP_1433	362663.ECP_1576	0.0065289	0
10090.ENSMUSP00000025241	10090.ENSMUSP00000043566	0.999904	1	7227.FBpp0077141	7227.FBpp0088360	0.99988	1	6239.Y71G12B.1b	6239.F31F6.8	3.02448e-05	0	4932.YER131W	4932.YGR085C	0.999918	1	362663.ECP_1290	362663.ECP_1292	0.99905	1
10090.ENSMUSP00000023710	10090.ENSMUSP00000024931	1.58395e-05	0	7227.FBpp0072658	7227.FBpp0113035	0.999915	1	6239.T13H5.5	6239.Y119D3B.16	0.999855	1	4932.YDR468C	4932.YGR172C	0.00201157	1	362663.ECP_2144	362663.ECP_3084	0.0109427	0
10090.ENSMUSP00000002549	10090.ENSMUSP00000043718	1.43722e-05	0	7227.FBpp0076430	7227.FBpp0074813	1.6289e-05	0	6239.ZK112.3	6239.K09A11.5	1.64344e-05	0	4932.YER087C-B	4932.YJL091C	0.00647862	1	362663.ECP_1302	362663.ECP_1783	5.44482e-05	0
10090.ENSMUSP00000117269	10090.ENSMUSP00000096646	1.58759e-05	0	7227.FBpp0073098	7227.FBpp0083659	0.999886	1	6239.T05G5.8a.1	6239.Y57G11C.13	0.967908	1	4932.YHR113W	4932.YDR512C	0.00379843	0	362663.ECP_0628	362663.ECP_3243	0.00184158	0
10090.ENSMUSP00000101082	10090.ENSMUSP00000125104	0.999846	1	7227.FBpp0074249	7227.FBpp0082849	0.99873	1	6239.F35G12.11.1	6239.K10G9.2	0.00277908	0	4932.YER082C	4932.YPR144C	0.999862	1	362663.ECP_3313	362663.ECP_4585	3.93419e-05	0
10090.ENSMUSP00000071188	10090.ENSMUSP00000110383	0.000464431	0	7227.FBpp0297532	7227.FBpp0079716	1.82463e-05	0	6239.F53A9.10a	6239.M02B7.6b	8.52293e-05	1	4932.YLR380W	4932.YPL046C	0.000146041	0	362663.ECP_0040	362663.ECP_0408	0.00365544	0
10090.ENSMUSP00000103538	10090.ENSMUSP00000102736	2.30958e-05	0	7227.FBpp0302602	7227.FBpp0291048	0.00149938	0	6239.C49D10.3	6239.E04F6.5b.1	1.88118e-05	0	4932.YLR135W	4932.YDR026C	0.00872079	0	362663.ECP_1749	362663.ECP_2174	0.0158602	0
10090.ENSMUSP00000056529	10090.ENSMUSP00000136201	2.84581e-05	0	7227.FBpp0073762	7227.FBpp0086965	0.999923	1	6239.Y73C8B.2	6239.JC8.2	3.26379e-05	0	4932.YNL178W	4932.YNL183C	0.00313465	1	362663.ECP_0567	362663.ECP_2256	0.00055177	0
10090.ENSMUSP00000123918	10090.ENSMUSP00000134784	0.999904	1	7227.FBpp0079443	7227.FBpp0080997	0.999776	1	6239.C09H10.1	6239.F21A3.3	1.39457e-05	0	4932.YBR090C	4932.YHR176W	1.65248e-05	0	362663.ECP_1092	362663.ECP_2733	7.64729e-05	0
10090.ENSMUSP00000107766	10090.ENSMUSP00000040781	2.66418e-05	0	7227.FBpp0083410	7227.FBpp0291835	2.19305e-05	0	6239.F55B11.7	6239.F21D12.5	0.000887764	0	4932.YPL142C	4932.YMR290C	2.14019e-05	0	362663.ECP_0115	362663.ECP_0044	0.000314455	0
10090.ENSMUSP00000133386	10090.ENSMUSP00000130580	1.81401e-05	0	7227.FBpp0083145	7227.FBpp0086442	3.01193e-05	0	6239.T13F3.5	6239.T01B7.5b.1	0.000459284	0	4932.YDL158C	4932.YLR346C	3.39212e-05	0	362663.ECP_1056	362663.ECP_2718	0.999729	0
10090.ENSMUSP00000033755	10090.ENSMUSP00000090369	1.77116e-05	0	7227.FBpp0070912	7227.FBpp0070935	1.82834e-05	0	6239.C46F4.2.2	6239.K04A8.5	0.999852	1	4932.YDR065W	4932.YPR116W	3.00138e-05	1	362663.ECP_3035	362663.ECP_3036	0.999133	1
10090.ENSMUSP00000105037	10090.ENSMUSP00000060205	1.47569e-05	0	7227.FBpp0293792	7227.FBpp0081558	1.42451e-05	0	6239.K01A6.6b	6239.Y22D7AL.12	3.90261e-05	0	4932.YJL016W	4932.YJR048W	5.03131e-05	0	362663.ECP_0066	362663.ECP_2036	0.988113	0
10090.ENSMUSP00000027172	10090.ENSMUSP00000105383	2.80017e-05	0	7227.FBpp0289533	7227.FBpp0303370	2.27718e-05	0	6239.F46A9.5.1	6239.F23B2.7a	4.05741e-05	0	4932.YGL147C	4932.YLR264W	0.999922	1	362663.ECP_0040	362663.ECP_1477	0.998959	0
10090.ENSMUSP00000029938	10090.ENSMUSP00000129157	0.999484	1	7227.FBpp0072920	7227.FBpp0081323	1.54818e-05	0	6239.C24A11.8b.2	6239.F11A10.6b.2	1.70231e-05	0	4932.YIR001C	4932.YBR127C	3.93016e-05	0	362663.ECP_2034	362663.ECP_3605	0.999199	1
10090.ENSMUSP00000085594	10090.ENSMUSP00000043034	1.48622e-05	0	7227.FBpp0072659	7227.FBpp0088360	0.999871	1	6239.T10B5.3	6239.F56C9.7.2	5.53374e-05	0	4932.YJL049W	4932.YAL004W	1.51232e-05	0	362663.ECP_3250	362663.ECP_3253	0.99991	1
[truncated: 53,322 more rows]

## Sheet: Figure2b_2
Protein A	Protein B	mouse_PIP	mouse_label	Protein A	Protein B	fly_PIP	fly_label	Protein A	Protein B	worm_PIP	worm_label	Protein A	Protein B	yeast_PIP	yeast_label	Protein A	Protein B	ecoli_PIP	ecoli_label
[truncated: 55,000 more rows]

[truncated: 31 more sheets: Figure2b_3, Figure2b_4, Figure2b_5, Figure3, Figure4, Figure4b_1, Figure4b_2, Figure5, Figure6, Figure7, Supplemtrary Figure1b, Supplemtrary Figure1c, Supplemtrary Figure2, Supplemtrary Figure3, Supplemtrary Figure4, Supplemtrary Figure5 , Supplemtrary Figure6_Mouse, Supplemtrary Figure6_Fly, Supplemtrary Figure6_worm, Supplemtrary Figure6_yeast …]
