# Supplementary material for: PLM-interact: extending protein language models to predict protein-protein interactions
Source: Nat Commun. 2025 Oct 27;16:9012. doi: 10.1038/s41467-025-64512-w (PMC12559430; doi:10.1038/s41467-025-64512-w)
Supplement: Supplementary file 4 — Source Data [file 41467_2025_64512_MOESM4_ESM.zip › Source Data/Supplementary Figure4_AF3_protein-protein structures/E.coli.cif]

# By using this file you agree to the legally binding terms of use found at alphafoldserver.com/output-terms
data_30d697caa1afdaa8
#
_entry.id 30d697caa1afdaa8
#
loop_
_atom_type.symbol
C 
N 
O 
S 
#
loop_
_audit_author.name
_audit_author.pdbx_ordinal
"Google DeepMind" 1 
"Isomorphic Labs" 2 
#
_audit_conform.dict_location https://raw.githubusercontent.com/ihmwg/ModelCIF/master/dist/mmcif_ma.dic
_audit_conform.dict_name     mmcif_ma.dic
_audit_conform.dict_version  1.4.5
#
loop_
_chem_comp.formula
_chem_comp.formula_weight
_chem_comp.id
_chem_comp.mon_nstd_flag
_chem_comp.name
_chem_comp.pdbx_smiles
_chem_comp.pdbx_synonyms
_chem_comp.type
"C3 H7 N O2"    89.093  ALA y ALANINE         C[C@H](N)C(O)=O                  ? "L-PEPTIDE LINKING" 
"C6 H15 N4 O2"  175.209 ARG y ARGININE        N[C@@H](CCCNC(N)=[NH2+])C(O)=O   ? "L-PEPTIDE LINKING" 
"C4 H8 N2 O3"   132.118 ASN y ASPARAGINE      N[C@@H](CC(N)=O)C(O)=O           ? "L-PEPTIDE LINKING" 
"C4 H7 N O4"    133.103 ASP y "ASPARTIC ACID" N[C@@H](CC(O)=O)C(O)=O           ? "L-PEPTIDE LINKING" 
"C3 H7 N O2 S"  121.158 CYS y CYSTEINE        N[C@@H](CS)C(O)=O                ? "L-PEPTIDE LINKING" 
"C5 H10 N2 O3"  146.144 GLN y GLUTAMINE       N[C@@H](CCC(N)=O)C(O)=O          ? "L-PEPTIDE LINKING" 
"C5 H9 N O4"    147.129 GLU y "GLUTAMIC ACID" N[C@@H](CCC(O)=O)C(O)=O          ? "L-PEPTIDE LINKING" 
"C2 H5 N O2"    75.067  GLY y GLYCINE         NCC(O)=O                         ? "PEPTIDE LINKING"   
"C6 H10 N3 O2"  156.162 HIS y HISTIDINE       N[C@@H](Cc1c[nH]c[nH+]1)C(O)=O   ? "L-PEPTIDE LINKING" 
"C6 H13 N O2"   131.173 ILE y ISOLEUCINE      CC[C@H](C)[C@H](N)C(O)=O         ? "L-PEPTIDE LINKING" 
"C6 H13 N O2"   131.173 LEU y LEUCINE         CC(C)C[C@H](N)C(O)=O             ? "L-PEPTIDE LINKING" 
"C6 H15 N2 O2"  147.195 LYS y LYSINE          N[C@@H](CCCC[NH3+])C(O)=O        ? "L-PEPTIDE LINKING" 
"C5 H11 N O2 S" 149.211 MET y METHIONINE      CSCC[C@H](N)C(O)=O               ? "L-PEPTIDE LINKING" 
"C9 H11 N O2"   165.189 PHE y PHENYLALANINE   N[C@@H](Cc1ccccc1)C(O)=O         ? "L-PEPTIDE LINKING" 
"C5 H9 N O2"    115.130 PRO y PROLINE         OC(=O)[C@@H]1CCCN1               ? "L-PEPTIDE LINKING" 
"C3 H7 N O3"    105.093 SER y SERINE          N[C@@H](CO)C(O)=O                ? "L-PEPTIDE LINKING" 
"C4 H9 N O3"    119.119 THR y THREONINE       C[C@@H](O)[C@H](N)C(O)=O         ? "L-PEPTIDE LINKING" 
"C11 H12 N2 O2" 204.225 TRP y TRYPTOPHAN      N[C@@H](Cc1c[nH]c2ccccc12)C(O)=O ? "L-PEPTIDE LINKING" 
"C9 H11 N O3"   181.189 TYR y TYROSINE        N[C@@H](Cc1ccc(O)cc1)C(O)=O      ? "L-PEPTIDE LINKING" 
"C5 H11 N O2"   117.146 VAL y VALINE          CC(C)[C@H](N)C(O)=O              ? "L-PEPTIDE LINKING" 
#
_citation.book_publisher          ?
_citation.country                 UK
_citation.id                      primary
_citation.journal_full            Nature
_citation.journal_id_ASTM         NATUAS
_citation.journal_id_CSD          0006
_citation.journal_id_ISSN         0028-0836
_citation.journal_volume          ?
_citation.page_first              ?
_citation.page_last               ?
_citation.pdbx_database_id_DOI    ?
_citation.pdbx_database_id_PubMed ?
_citation.title                   "Accurate structure prediction of biomolecular interactions with AlphaFold 3"
_citation.year                    2024
#
loop_
_citation_author.citation_id
_citation_author.name
_citation_author.ordinal
primary "Google DeepMind" 1 
primary "Isomorphic Labs" 2 
#
loop_
_entity.id
_entity.pdbx_description
_entity.type
1 . polymer 
2 . polymer 
#
loop_
_entity_poly.entity_id
_entity_poly.pdbx_strand_id
_entity_poly.type
1 A polypeptide(L) 
2 B polypeptide(L) 
#
loop_
_entity_poly_seq.entity_id
_entity_poly_seq.hetero
_entity_poly_seq.mon_id
_entity_poly_seq.num
1 n MET 1   
1 n HIS 2   
1 n PRO 3   
1 n PHE 4   
1 n THR 5   
1 n SER 6   
1 n LEU 7   
1 n THR 8   
1 n LEU 9   
1 n TRP 10  
1 n ALA 11  
1 n LEU 12  
1 n ALA 13  
1 n ALA 14  
1 n CYS 15  
1 n THR 16  
1 n THR 17  
1 n LEU 18  
1 n ILE 19  
1 n LEU 20  
1 n PRO 21  
1 n THR 22  
1 n GLN 23  
1 n THR 24  
1 n ILE 25  
1 n LEU 26  
1 n PRO 27  
1 n VAL 28  
1 n TYR 29  
1 n SER 30  
1 n ALA 31  
1 n ALA 32  
1 n THR 33  
1 n PHE 34  
1 n PHE 35  
1 n CYS 36  
1 n LEU 37  
1 n ILE 38  
1 n ALA 39  
1 n LEU 40  
1 n LYS 41  
1 n ALA 42  
1 n THR 43  
1 n ARG 44  
1 n ARG 45  
1 n ARG 46  
1 n ALA 47  
1 n LYS 48  
1 n TYR 49  
1 n VAL 50  
1 n VAL 51  
1 n TRP 52  
1 n LEU 53  
1 n MET 54  
1 n PHE 55  
1 n SER 56  
1 n LEU 57  
1 n GLY 58  
1 n ALA 59  
1 n GLY 60  
1 n LEU 61  
1 n TRP 62  
1 n LEU 63  
1 n VAL 64  
1 n HIS 65  
1 n GLY 66  
1 n GLY 67  
1 n TRP 68  
1 n LEU 69  
1 n THR 70  
1 n GLU 71  
1 n TRP 72  
1 n LEU 73  
1 n SER 74  
1 n GLY 75  
1 n THR 76  
1 n PRO 77  
1 n ARG 78  
1 n SER 79  
1 n PRO 80  
1 n GLU 81  
1 n ARG 82  
1 n TRP 83  
1 n ALA 84  
1 n HIS 85  
1 n ALA 86  
1 n ILE 87  
1 n THR 88  
1 n LEU 89  
1 n TRP 90  
1 n LEU 91  
1 n ARG 92  
1 n ILE 93  
1 n LEU 94  
1 n ALA 95  
1 n ILE 96  
1 n VAL 97  
1 n SER 98  
1 n THR 99  
1 n SER 100 
1 n GLN 101 
1 n LEU 102 
1 n TRP 103 
1 n MET 104 
1 n GLN 105 
1 n TYR 106 
1 n VAL 107 
1 n PRO 108 
1 n VAL 109 
1 n GLN 110 
1 n ARG 111 
1 n PHE 112 
1 n ILE 113 
1 n ARG 114 
1 n ALA 115 
1 n LEU 116 
1 n PHE 117 
1 n ALA 118 
1 n SER 119 
1 n ARG 120 
1 n LEU 121 
1 n PRO 122 
1 n PRO 123 
1 n GLY 124 
1 n VAL 125 
1 n ALA 126 
1 n TYR 127 
1 n LEU 128 
1 n PHE 129 
1 n ALA 130 
1 n GLY 131 
1 n PRO 132 
1 n LEU 133 
1 n LEU 134 
1 n VAL 135 
1 n VAL 136 
1 n GLU 137 
1 n GLN 138 
1 n LEU 139 
1 n LYS 140 
1 n ARG 141 
1 n GLN 142 
1 n LEU 143 
1 n ALA 144 
1 n ILE 145 
1 n ILE 146 
1 n HIS 147 
1 n GLU 148 
1 n ALA 149 
1 n GLN 150 
1 n ARG 151 
1 n ALA 152 
1 n ARG 153 
1 n GLY 154 
1 n VAL 155 
1 n PRO 156 
1 n LEU 157 
1 n ASP 158 
1 n GLU 159 
1 n GLY 160 
1 n TRP 161 
1 n TYR 162 
1 n GLN 163 
1 n ARG 164 
1 n LEU 165 
1 n ARG 166 
1 n ALA 167 
1 n MET 168 
1 n PRO 169 
1 n ALA 170 
1 n LEU 171 
1 n ILE 172 
1 n ILE 173 
1 n PRO 174 
1 n LEU 175 
1 n THR 176 
1 n HIS 177 
1 n ASN 178 
1 n ALA 179 
1 n LEU 180 
1 n ASN 181 
1 n ASP 182 
1 n LEU 183 
1 n ALA 184 
1 n VAL 185 
1 n ARG 186 
1 n GLY 187 
1 n ALA 188 
1 n ALA 189 
1 n LEU 190 
1 n ASP 191 
1 n MET 192 
1 n ARG 193 
1 n ALA 194 
1 n PHE 195 
1 n ARG 196 
1 n ILE 197 
1 n ASN 198 
1 n ASN 199 
1 n ARG 200 
1 n ARG 201 
1 n THR 202 
1 n THR 203 
1 n LEU 204 
1 n TRP 205 
1 n ALA 206 
1 n PRO 207 
1 n ALA 208 
1 n ASP 209 
1 n SER 210 
1 n THR 211 
1 n LEU 212 
1 n GLN 213 
1 n ARG 214 
1 n VAL 215 
1 n ALA 216 
1 n ARG 217 
1 n TYR 218 
1 n THR 219 
1 n MET 220 
1 n ILE 221 
1 n LEU 222 
1 n LEU 223 
1 n MET 224 
1 n LEU 225 
1 n ALA 226 
1 n GLU 227 
1 n PHE 228 
1 n GLY 229 
1 n ALA 230 
1 n TRP 231 
1 n ILE 232 
1 n TRP 233 
1 n LEU 234 
1 n ARG 235 
2 n MET 1   
2 n VAL 2   
2 n THR 3   
2 n LEU 4   
2 n GLU 5   
2 n GLN 6   
2 n PHE 7   
2 n ARG 8   
2 n TYR 9   
2 n CYS 10  
2 n PRO 11  
2 n THR 12  
2 n HIS 13  
2 n SER 14  
2 n THR 15  
2 n HIS 16  
2 n PRO 17  
2 n PRO 18  
2 n PHE 19  
2 n CYS 20  
2 n TYR 21  
2 n ASP 22  
2 n PHE 23  
2 n HIS 24  
2 n TYR 25  
2 n VAL 26  
2 n LYS 27  
2 n PRO 28  
2 n GLY 29  
2 n MET 30  
2 n VAL 31  
2 n ALA 32  
2 n ILE 33  
2 n PHE 34  
2 n GLY 35  
2 n ASP 36  
2 n ASN 37  
2 n GLY 38  
2 n SER 39  
2 n GLY 40  
2 n LYS 41  
2 n SER 42  
2 n THR 43  
2 n LEU 44  
2 n ALA 45  
2 n GLN 46  
2 n LEU 47  
2 n MET 48  
2 n ALA 49  
2 n GLY 50  
2 n TRP 51  
2 n TYR 52  
2 n PRO 53  
2 n ASP 54  
2 n PHE 55  
2 n LEU 56  
2 n PRO 57  
2 n GLY 58  
2 n GLU 59  
2 n ILE 60  
2 n THR 61  
2 n GLY 62  
2 n THR 63  
2 n GLY 64  
2 n THR 65  
2 n LEU 66  
2 n LEU 67  
2 n GLY 68  
2 n THR 69  
2 n PRO 70  
2 n ILE 71  
2 n GLY 72  
2 n ARG 73  
2 n LEU 74  
2 n PRO 75  
2 n LEU 76  
2 n ASN 77  
2 n GLU 78  
2 n GLN 79  
2 n SER 80  
2 n ALA 81  
2 n THR 82  
2 n ILE 83  
2 n GLN 84  
2 n LEU 85  
2 n VAL 86  
2 n GLN 87  
2 n GLN 88  
2 n SER 89  
2 n PRO 90  
2 n TYR 91  
2 n LEU 92  
2 n GLN 93  
2 n LEU 94  
2 n SER 95  
2 n GLY 96  
2 n CYS 97  
2 n THR 98  
2 n PHE 99  
2 n SER 100 
2 n VAL 101 
2 n GLU 102 
2 n GLU 103 
2 n GLU 104 
2 n VAL 105 
2 n ALA 106 
2 n PHE 107 
2 n GLY 108 
2 n PRO 109 
2 n GLU 110 
2 n ASN 111 
2 n LEU 112 
2 n CYS 113 
2 n LEU 114 
2 n ALA 115 
2 n GLU 116 
2 n LYS 117 
2 n GLU 118 
2 n ILE 119 
2 n MET 120 
2 n ALA 121 
2 n ARG 122 
2 n ILE 123 
2 n ASP 124 
2 n ALA 125 
2 n ALA 126 
2 n LEU 127 
2 n ALA 128 
2 n LEU 129 
2 n THR 130 
2 n GLU 131 
2 n CYS 132 
2 n GLN 133 
2 n PRO 134 
2 n LEU 135 
2 n ARG 136 
2 n HIS 137 
2 n ARG 138 
2 n HIS 139 
2 n PRO 140 
2 n ALA 141 
2 n THR 142 
2 n LEU 143 
2 n SER 144 
2 n GLY 145 
2 n GLY 146 
2 n GLU 147 
2 n THR 148 
2 n GLN 149 
2 n ARG 150 
2 n VAL 151 
2 n VAL 152 
2 n ILE 153 
2 n ALA 154 
2 n CYS 155 
2 n ALA 156 
2 n ILE 157 
2 n ALA 158 
2 n MET 159 
2 n GLN 160 
2 n PRO 161 
2 n LYS 162 
2 n LEU 163 
2 n LEU 164 
2 n ILE 165 
2 n LEU 166 
2 n ASP 167 
2 n GLU 168 
2 n ALA 169 
2 n PHE 170 
2 n SER 171 
2 n ARG 172 
2 n LEU 173 
2 n THR 174 
2 n PRO 175 
2 n GLN 176 
2 n ALA 177 
2 n ARG 178 
2 n GLU 179 
2 n MET 180 
2 n LEU 181 
2 n LEU 182 
2 n GLN 183 
2 n ARG 184 
2 n LEU 185 
2 n GLN 186 
2 n HIS 187 
2 n TRP 188 
2 n ALA 189 
2 n LEU 190 
2 n GLU 191 
2 n ARG 192 
2 n GLY 193 
2 n SER 194 
2 n LEU 195 
2 n ILE 196 
2 n ILE 197 
2 n LEU 198 
2 n PHE 199 
2 n GLU 200 
2 n ARG 201 
2 n HIS 202 
2 n HIS 203 
2 n THR 204 
2 n PRO 205 
2 n PHE 206 
2 n LEU 207 
2 n ASN 208 
2 n HIS 209 
2 n CYS 210 
2 n GLN 211 
2 n GLN 212 
2 n ALA 213 
2 n TRP 214 
2 n GLN 215 
2 n LEU 216 
2 n GLN 217 
2 n ASN 218 
2 n GLY 219 
2 n ALA 220 
2 n LEU 221 
2 n GLN 222 
2 n PRO 223 
2 n LEU 224 
2 n CYS 225 
#
_ma_data.content_type "model coordinates"
_ma_data.id           1
_ma_data.name         Model
#
_ma_model_list.data_id          1
_ma_model_list.model_group_id   1
_ma_model_list.model_group_name "AlphaFold-beta-20231127 (7a14c934-fe78-43c1-a552-7fb305b0ebd1 @ 2024-09-22 07:43:54)"
_ma_model_list.model_id         1
_ma_model_list.model_name       "Top ranked model"
_ma_model_list.model_type       "Ab initio model"
_ma_model_list.ordinal_id       1
#
loop_
_ma_protocol_step.method_type
_ma_protocol_step.ordinal_id
_ma_protocol_step.protocol_id
_ma_protocol_step.step_id
"coevolution MSA" 1 1 1 
"template search" 2 1 2 
modeling          3 1 3 
#
loop_
_ma_qa_metric.id
_ma_qa_metric.mode
_ma_qa_metric.name
_ma_qa_metric.software_group_id
_ma_qa_metric.type
1 global pLDDT 1 pLDDT 
2 local  pLDDT 1 pLDDT 
#
_ma_qa_metric_global.metric_id    1
_ma_qa_metric_global.metric_value 80.58
_ma_qa_metric_global.model_id     1
_ma_qa_metric_global.ordinal_id   1
#
_ma_software_group.group_id    1
_ma_software_group.ordinal_id  1
_ma_software_group.software_id 1
#
loop_
_ma_target_entity.data_id
_ma_target_entity.entity_id
_ma_target_entity.origin
1 1 . 
1 2 . 
#
loop_
_ma_target_entity_instance.asym_id
_ma_target_entity_instance.details
_ma_target_entity_instance.entity_id
A . 1 
B . 2 
#
loop_
_pdbx_data_usage.details
_pdbx_data_usage.id
_pdbx_data_usage.type
_pdbx_data_usage.url
;NON-COMMERCIAL USE ONLY, BY USING THIS FILE YOU AGREE TO THE TERMS OF USE FOUND
AT alphafoldserver.com/output-terms.
;
1 license    ? 
;THE INFORMATION IS NOT INTENDED FOR, HAS NOT BEEN VALIDATED FOR, AND IS NOT
APPROVED FOR CLINICAL USE. IT SHOULD NOT BE USED FOR CLINICAL PURPOSE OR RELIED
ON FOR MEDICAL OR OTHER PROFESSIONAL ADVICE. IT IS THEORETICAL MODELLING ONLY
AND CAUTION SHOULD BE EXERCISED IN ITS USE. IT IS PROVIDED "AS-IS" WITHOUT ANY
WARRANTY OF ANY KIND, WHETHER EXPRESSED OR IMPLIED. NO WARRANTY IS GIVEN THAT
USE OF THE INFORMATION SHALL NOT INFRINGE THE RIGHTS OF ANY THIRD PARTY.
;
2 disclaimer ? 
#
loop_
_pdbx_poly_seq_scheme.asym_id
_pdbx_poly_seq_scheme.auth_seq_num
_pdbx_poly_seq_scheme.entity_id
_pdbx_poly_seq_scheme.hetero
_pdbx_poly_seq_scheme.mon_id
_pdbx_poly_seq_scheme.pdb_ins_code
_pdbx_poly_seq_scheme.pdb_seq_num
_pdbx_poly_seq_scheme.pdb_strand_id
_pdbx_poly_seq_scheme.seq_id
A 1   1 n MET . 1   A 1   
A 2   1 n HIS . 2   A 2   
A 3   1 n PRO . 3   A 3   
A 4   1 n PHE . 4   A 4   
A 5   1 n THR . 5   A 5   
A 6   1 n SER . 6   A 6   
A 7   1 n LEU . 7   A 7   
A 8   1 n THR . 8   A 8   
A 9   1 n LEU . 9   A 9   
A 10  1 n TRP . 10  A 10  
A 11  1 n ALA . 11  A 11  
A 12  1 n LEU . 12  A 12  
A 13  1 n ALA . 13  A 13  
A 14  1 n ALA . 14  A 14  
A 15  1 n CYS . 15  A 15  
A 16  1 n THR . 16  A 16  
A 17  1 n THR . 17  A 17  
A 18  1 n LEU . 18  A 18  
A 19  1 n ILE . 19  A 19  
A 20  1 n LEU . 20  A 20  
A 21  1 n PRO . 21  A 21  
A 22  1 n THR . 22  A 22  
A 23  1 n GLN . 23  A 23  
A 24  1 n THR . 24  A 24  
A 25  1 n ILE . 25  A 25  
A 26  1 n LEU . 26  A 26  
A 27  1 n PRO . 27  A 27  
A 28  1 n VAL . 28  A 28  
A 29  1 n TYR . 29  A 29  
A 30  1 n SER . 30  A 30  
A 31  1 n ALA . 31  A 31  
A 32  1 n ALA . 32  A 32  
A 33  1 n THR . 33  A 33  
A 34  1 n PHE . 34  A 34  
A 35  1 n PHE . 35  A 35  
A 36  1 n CYS . 36  A 36  
A 37  1 n LEU . 37  A 37  
A 38  1 n ILE . 38  A 38  
A 39  1 n ALA . 39  A 39  
A 40  1 n LEU . 40  A 40  
A 41  1 n LYS . 41  A 41  
A 42  1 n ALA . 42  A 42  
A 43  1 n THR . 43  A 43  
A 44  1 n ARG . 44  A 44  
A 45  1 n ARG . 45  A 45  
A 46  1 n ARG . 46  A 46  
A 47  1 n ALA . 47  A 47  
A 48  1 n LYS . 48  A 48  
A 49  1 n TYR . 49  A 49  
A 50  1 n VAL . 50  A 50  
A 51  1 n VAL . 51  A 51  
A 52  1 n TRP . 52  A 52  
A 53  1 n LEU . 53  A 53  
A 54  1 n MET . 54  A 54  
A 55  1 n PHE . 55  A 55  
A 56  1 n SER . 56  A 56  
A 57  1 n LEU . 57  A 57  
A 58  1 n GLY . 58  A 58  
A 59  1 n ALA . 59  A 59  
A 60  1 n GLY . 60  A 60  
A 61  1 n LEU . 61  A 61  
A 62  1 n TRP . 62  A 62  
A 63  1 n LEU . 63  A 63  
A 64  1 n VAL . 64  A 64  
A 65  1 n HIS . 65  A 65  
A 66  1 n GLY . 66  A 66  
A 67  1 n GLY . 67  A 67  
A 68  1 n TRP . 68  A 68  
A 69  1 n LEU . 69  A 69  
A 70  1 n THR . 70  A 70  
A 71  1 n GLU . 71  A 71  
A 72  1 n TRP . 72  A 72  
A 73  1 n LEU . 73  A 73  
A 74  1 n SER . 74  A 74  
A 75  1 n GLY . 75  A 75  
A 76  1 n THR . 76  A 76  
A 77  1 n PRO . 77  A 77  
A 78  1 n ARG . 78  A 78  
A 79  1 n SER . 79  A 79  
A 80  1 n PRO . 80  A 80  
A 81  1 n GLU . 81  A 81  
A 82  1 n ARG . 82  A 82  
A 83  1 n TRP . 83  A 83  
A 84  1 n ALA . 84  A 84  
A 85  1 n HIS . 85  A 85  
A 86  1 n ALA . 86  A 86  
A 87  1 n ILE . 87  A 87  
A 88  1 n THR . 88  A 88  
A 89  1 n LEU . 89  A 89  
A 90  1 n TRP . 90  A 90  
A 91  1 n LEU . 91  A 91  
A 92  1 n ARG . 92  A 92  
A 93  1 n ILE . 93  A 93  
A 94  1 n LEU . 94  A 94  
A 95  1 n ALA . 95  A 95  
A 96  1 n ILE . 96  A 96  
A 97  1 n VAL . 97  A 97  
A 98  1 n SER . 98  A 98  
A 99  1 n THR . 99  A 99  
A 100 1 n SER . 100 A 100 
A 101 1 n GLN . 101 A 101 
A 102 1 n LEU . 102 A 102 
A 103 1 n TRP . 103 A 103 
A 104 1 n MET . 104 A 104 
A 105 1 n GLN . 105 A 105 
A 106 1 n TYR . 106 A 106 
A 107 1 n VAL . 107 A 107 
A 108 1 n PRO . 108 A 108 
A 109 1 n VAL . 109 A 109 
A 110 1 n GLN . 110 A 110 
A 111 1 n ARG . 111 A 111 
A 112 1 n PHE . 112 A 112 
A 113 1 n ILE . 113 A 113 
A 114 1 n ARG . 114 A 114 
A 115 1 n ALA . 115 A 115 
A 116 1 n LEU . 116 A 116 
A 117 1 n PHE . 117 A 117 
A 118 1 n ALA . 118 A 118 
A 119 1 n SER . 119 A 119 
A 120 1 n ARG . 120 A 120 
A 121 1 n LEU . 121 A 121 
A 122 1 n PRO . 122 A 122 
A 123 1 n PRO . 123 A 123 
A 124 1 n GLY . 124 A 124 
A 125 1 n VAL . 125 A 125 
A 126 1 n ALA . 126 A 126 
A 127 1 n TYR . 127 A 127 
A 128 1 n LEU . 128 A 128 
A 129 1 n PHE . 129 A 129 
A 130 1 n ALA . 130 A 130 
A 131 1 n GLY . 131 A 131 
A 132 1 n PRO . 132 A 132 
A 133 1 n LEU . 133 A 133 
A 134 1 n LEU . 134 A 134 
A 135 1 n VAL . 135 A 135 
A 136 1 n VAL . 136 A 136 
A 137 1 n GLU . 137 A 137 
A 138 1 n GLN . 138 A 138 
A 139 1 n LEU . 139 A 139 
A 140 1 n LYS . 140 A 140 
A 141 1 n ARG . 141 A 141 
A 142 1 n GLN . 142 A 142 
A 143 1 n LEU . 143 A 143 
A 144 1 n ALA . 144 A 144 
A 145 1 n ILE . 145 A 145 
A 146 1 n ILE . 146 A 146 
A 147 1 n HIS . 147 A 147 
A 148 1 n GLU . 148 A 148 
A 149 1 n ALA . 149 A 149 
A 150 1 n GLN . 150 A 150 
A 151 1 n ARG . 151 A 151 
A 152 1 n ALA . 152 A 152 
A 153 1 n ARG . 153 A 153 
A 154 1 n GLY . 154 A 154 
A 155 1 n VAL . 155 A 155 
A 156 1 n PRO . 156 A 156 
A 157 1 n LEU . 157 A 157 
A 158 1 n ASP . 158 A 158 
A 159 1 n GLU . 159 A 159 
A 160 1 n GLY . 160 A 160 
A 161 1 n TRP . 161 A 161 
A 162 1 n TYR . 162 A 162 
A 163 1 n GLN . 163 A 163 
A 164 1 n ARG . 164 A 164 
A 165 1 n LEU . 165 A 165 
A 166 1 n ARG . 166 A 166 
A 167 1 n ALA . 167 A 167 
A 168 1 n MET . 168 A 168 
A 169 1 n PRO . 169 A 169 
A 170 1 n ALA . 170 A 170 
A 171 1 n LEU . 171 A 171 
A 172 1 n ILE . 172 A 172 
A 173 1 n ILE . 173 A 173 
A 174 1 n PRO . 174 A 174 
A 175 1 n LEU . 175 A 175 
A 176 1 n THR . 176 A 176 
A 177 1 n HIS . 177 A 177 
A 178 1 n ASN . 178 A 178 
A 179 1 n ALA . 179 A 179 
A 180 1 n LEU . 180 A 180 
A 181 1 n ASN . 181 A 181 
A 182 1 n ASP . 182 A 182 
A 183 1 n LEU . 183 A 183 
A 184 1 n ALA . 184 A 184 
A 185 1 n VAL . 185 A 185 
A 186 1 n ARG . 186 A 186 
A 187 1 n GLY . 187 A 187 
A 188 1 n ALA . 188 A 188 
A 189 1 n ALA . 189 A 189 
A 190 1 n LEU . 190 A 190 
A 191 1 n ASP . 191 A 191 
A 192 1 n MET . 192 A 192 
A 193 1 n ARG . 193 A 193 
A 194 1 n ALA . 194 A 194 
A 195 1 n PHE . 195 A 195 
A 196 1 n ARG . 196 A 196 
A 197 1 n ILE . 197 A 197 
A 198 1 n ASN . 198 A 198 
A 199 1 n ASN . 199 A 199 
A 200 1 n ARG . 200 A 200 
A 201 1 n ARG . 201 A 201 
A 202 1 n THR . 202 A 202 
A 203 1 n THR . 203 A 203 
A 204 1 n LEU . 204 A 204 
A 205 1 n TRP . 205 A 205 
A 206 1 n ALA . 206 A 206 
A 207 1 n PRO . 207 A 207 
A 208 1 n ALA . 208 A 208 
A 209 1 n ASP . 209 A 209 
A 210 1 n SER . 210 A 210 
A 211 1 n THR . 211 A 211 
A 212 1 n LEU . 212 A 212 
A 213 1 n GLN . 213 A 213 
A 214 1 n ARG . 214 A 214 
A 215 1 n VAL . 215 A 215 
A 216 1 n ALA . 216 A 216 
A 217 1 n ARG . 217 A 217 
A 218 1 n TYR . 218 A 218 
A 219 1 n THR . 219 A 219 
A 220 1 n MET . 220 A 220 
A 221 1 n ILE . 221 A 221 
A 222 1 n LEU . 222 A 222 
A 223 1 n LEU . 223 A 223 
A 224 1 n MET . 224 A 224 
A 225 1 n LEU . 225 A 225 
A 226 1 n ALA . 226 A 226 
A 227 1 n GLU . 227 A 227 
A 228 1 n PHE . 228 A 228 
A 229 1 n GLY . 229 A 229 
A 230 1 n ALA . 230 A 230 
A 231 1 n TRP . 231 A 231 
A 232 1 n ILE . 232 A 232 
A 233 1 n TRP . 233 A 233 
A 234 1 n LEU . 234 A 234 
A 235 1 n ARG . 235 A 235 
B 1   2 n MET . 1   B 1   
B 2   2 n VAL . 2   B 2   
B 3   2 n THR . 3   B 3   
B 4   2 n LEU . 4   B 4   
B 5   2 n GLU . 5   B 5   
B 6   2 n GLN . 6   B 6   
B 7   2 n PHE . 7   B 7   
B 8   2 n ARG . 8   B 8   
B 9   2 n TYR . 9   B 9   
B 10  2 n CYS . 10  B 10  
B 11  2 n PRO . 11  B 11  
B 12  2 n THR . 12  B 12  
B 13  2 n HIS . 13  B 13  
B 14  2 n SER . 14  B 14  
B 15  2 n THR . 15  B 15  
B 16  2 n HIS . 16  B 16  
B 17  2 n PRO . 17  B 17  
B 18  2 n PRO . 18  B 18  
B 19  2 n PHE . 19  B 19  
B 20  2 n CYS . 20  B 20  
B 21  2 n TYR . 21  B 21  
B 22  2 n ASP . 22  B 22  
B 23  2 n PHE . 23  B 23  
B 24  2 n HIS . 24  B 24  
B 25  2 n TYR . 25  B 25  
B 26  2 n VAL . 26  B 26  
B 27  2 n LYS . 27  B 27  
B 28  2 n PRO . 28  B 28  
B 29  2 n GLY . 29  B 29  
B 30  2 n MET . 30  B 30  
B 31  2 n VAL . 31  B 31  
B 32  2 n ALA . 32  B 32  
B 33  2 n ILE . 33  B 33  
B 34  2 n PHE . 34  B 34  
B 35  2 n GLY . 35  B 35  
B 36  2 n ASP . 36  B 36  
B 37  2 n ASN . 37  B 37  
B 38  2 n GLY . 38  B 38  
B 39  2 n SER . 39  B 39  
B 40  2 n GLY . 40  B 40  
B 41  2 n LYS . 41  B 41  
B 42  2 n SER . 42  B 42  
B 43  2 n THR . 43  B 43  
B 44  2 n LEU . 44  B 44  
B 45  2 n ALA . 45  B 45  
B 46  2 n GLN . 46  B 46  
B 47  2 n LEU . 47  B 47  
B 48  2 n MET . 48  B 48  
B 49  2 n ALA . 49  B 49  
B 50  2 n GLY . 50  B 50  
B 51  2 n TRP . 51  B 51  
B 52  2 n TYR . 52  B 52  
B 53  2 n PRO . 53  B 53  
B 54  2 n ASP . 54  B 54  
B 55  2 n PHE . 55  B 55  
B 56  2 n LEU . 56  B 56  
B 57  2 n PRO . 57  B 57  
B 58  2 n GLY . 58  B 58  
B 59  2 n GLU . 59  B 59  
B 60  2 n ILE . 60  B 60  
B 61  2 n THR . 61  B 61  
B 62  2 n GLY . 62  B 62  
B 63  2 n THR . 63  B 63  
B 64  2 n GLY . 64  B 64  
B 65  2 n THR . 65  B 65  
B 66  2 n LEU . 66  B 66  
B 67  2 n LEU . 67  B 67  
B 68  2 n GLY . 68  B 68  
B 69  2 n THR . 69  B 69  
B 70  2 n PRO . 70  B 70  
B 71  2 n ILE . 71  B 71  
B 72  2 n GLY . 72  B 72  
B 73  2 n ARG . 73  B 73  
B 74  2 n LEU . 74  B 74  
B 75  2 n PRO . 75  B 75  
B 76  2 n LEU . 76  B 76  
B 77  2 n ASN . 77  B 77  
B 78  2 n GLU . 78  B 78  
B 79  2 n GLN . 79  B 79  
B 80  2 n SER . 80  B 80  
B 81  2 n ALA . 81  B 81  
B 82  2 n THR . 82  B 82  
B 83  2 n ILE . 83  B 83  
B 84  2 n GLN . 84  B 84  
B 85  2 n LEU . 85  B 85  
B 86  2 n VAL . 86  B 86  
B 87  2 n GLN . 87  B 87  
B 88  2 n GLN . 88  B 88  
B 89  2 n SER . 89  B 89  
B 90  2 n PRO . 90  B 90  
B 91  2 n TYR . 91  B 91  
B 92  2 n LEU . 92  B 92  
B 93  2 n GLN . 93  B 93  
B 94  2 n LEU . 94  B 94  
B 95  2 n SER . 95  B 95  
B 96  2 n GLY . 96  B 96  
B 97  2 n CYS . 97  B 97  
B 98  2 n THR . 98  B 98  
B 99  2 n PHE . 99  B 99  
B 100 2 n SER . 100 B 100 
B 101 2 n VAL . 101 B 101 
B 102 2 n GLU . 102 B 102 
B 103 2 n GLU . 103 B 103 
B 104 2 n GLU . 104 B 104 
B 105 2 n VAL . 105 B 105 
B 106 2 n ALA . 106 B 106 
B 107 2 n PHE . 107 B 107 
B 108 2 n GLY . 108 B 108 
B 109 2 n PRO . 109 B 109 
B 110 2 n GLU . 110 B 110 
B 111 2 n ASN . 111 B 111 
B 112 2 n LEU . 112 B 112 
B 113 2 n CYS . 113 B 113 
B 114 2 n LEU . 114 B 114 
B 115 2 n ALA . 115 B 115 
B 116 2 n GLU . 116 B 116 
B 117 2 n LYS . 117 B 117 
B 118 2 n GLU . 118 B 118 
B 119 2 n ILE . 119 B 119 
B 120 2 n MET . 120 B 120 
B 121 2 n ALA . 121 B 121 
B 122 2 n ARG . 122 B 122 
B 123 2 n ILE . 123 B 123 
B 124 2 n ASP . 124 B 124 
B 125 2 n ALA . 125 B 125 
B 126 2 n ALA . 126 B 126 
B 127 2 n LEU . 127 B 127 
B 128 2 n ALA . 128 B 128 
B 129 2 n LEU . 129 B 129 
B 130 2 n THR . 130 B 130 
B 131 2 n GLU . 131 B 131 
B 132 2 n CYS . 132 B 132 
B 133 2 n GLN . 133 B 133 
B 134 2 n PRO . 134 B 134 
B 135 2 n LEU . 135 B 135 
B 136 2 n ARG . 136 B 136 
B 137 2 n HIS . 137 B 137 
B 138 2 n ARG . 138 B 138 
B 139 2 n HIS . 139 B 139 
B 140 2 n PRO . 140 B 140 
B 141 2 n ALA . 141 B 141 
B 142 2 n THR . 142 B 142 
B 143 2 n LEU . 143 B 143 
B 144 2 n SER . 144 B 144 
B 145 2 n GLY . 145 B 145 
B 146 2 n GLY . 146 B 146 
B 147 2 n GLU . 147 B 147 
B 148 2 n THR . 148 B 148 
B 149 2 n GLN . 149 B 149 
B 150 2 n ARG . 150 B 150 
B 151 2 n VAL . 151 B 151 
B 152 2 n VAL . 152 B 152 
B 153 2 n ILE . 153 B 153 
B 154 2 n ALA . 154 B 154 
B 155 2 n CYS . 155 B 155 
B 156 2 n ALA . 156 B 156 
B 157 2 n ILE . 157 B 157 
B 158 2 n ALA . 158 B 158 
B 159 2 n MET . 159 B 159 
B 160 2 n GLN . 160 B 160 
B 161 2 n PRO . 161 B 161 
B 162 2 n LYS . 162 B 162 
B 163 2 n LEU . 163 B 163 
B 164 2 n LEU . 164 B 164 
B 165 2 n ILE . 165 B 165 
B 166 2 n LEU . 166 B 166 
B 167 2 n ASP . 167 B 167 
B 168 2 n GLU . 168 B 168 
B 169 2 n ALA . 169 B 169 
B 170 2 n PHE . 170 B 170 
B 171 2 n SER . 171 B 171 
B 172 2 n ARG . 172 B 172 
B 173 2 n LEU . 173 B 173 
B 174 2 n THR . 174 B 174 
B 175 2 n PRO . 175 B 175 
B 176 2 n GLN . 176 B 176 
B 177 2 n ALA . 177 B 177 
B 178 2 n ARG . 178 B 178 
B 179 2 n GLU . 179 B 179 
B 180 2 n MET . 180 B 180 
B 181 2 n LEU . 181 B 181 
B 182 2 n LEU . 182 B 182 
B 183 2 n GLN . 183 B 183 
B 184 2 n ARG . 184 B 184 
B 185 2 n LEU . 185 B 185 
B 186 2 n GLN . 186 B 186 
B 187 2 n HIS . 187 B 187 
B 188 2 n TRP . 188 B 188 
B 189 2 n ALA . 189 B 189 
B 190 2 n LEU . 190 B 190 
B 191 2 n GLU . 191 B 191 
B 192 2 n ARG . 192 B 192 
B 193 2 n GLY . 193 B 193 
B 194 2 n SER . 194 B 194 
B 195 2 n LEU . 195 B 195 
B 196 2 n ILE . 196 B 196 
B 197 2 n ILE . 197 B 197 
B 198 2 n LEU . 198 B 198 
B 199 2 n PHE . 199 B 199 
B 200 2 n GLU . 200 B 200 
B 201 2 n ARG . 201 B 201 
B 202 2 n HIS . 202 B 202 
B 203 2 n HIS . 203 B 203 
B 204 2 n THR . 204 B 204 
B 205 2 n PRO . 205 B 205 
B 206 2 n PHE . 206 B 206 
B 207 2 n LEU . 207 B 207 
B 208 2 n ASN . 208 B 208 
B 209 2 n HIS . 209 B 209 
B 210 2 n CYS . 210 B 210 
B 211 2 n GLN . 211 B 211 
B 212 2 n GLN . 212 B 212 
B 213 2 n ALA . 213 B 213 
B 214 2 n TRP . 214 B 214 
B 215 2 n GLN . 215 B 215 
B 216 2 n LEU . 216 B 216 
B 217 2 n GLN . 217 B 217 
B 218 2 n ASN . 218 B 218 
B 219 2 n GLY . 219 B 219 
B 220 2 n ALA . 220 B 220 
B 221 2 n LEU . 221 B 221 
B 222 2 n GLN . 222 B 222 
B 223 2 n PRO . 223 B 223 
B 224 2 n LEU . 224 B 224 
B 225 2 n CYS . 225 B 225 
#
_software.classification other
_software.date           ?
_software.description    "Structure prediction"
_software.name           AlphaFold
_software.pdbx_ordinal   1
_software.type           package
_software.version        "AlphaFold-beta-20231127 (7a14c934-fe78-43c1-a552-7fb305b0ebd1 @ 2024-09-22 07:43:54)"
#
loop_
_struct_asym.entity_id
_struct_asym.id
1 A 
2 B 
#
loop_
_atom_site.group_PDB
_atom_site.id
_atom_site.type_symbol
_atom_site.label_atom_id
_atom_site.label_alt_id
_atom_site.label_comp_id
_atom_site.label_asym_id
_atom_site.label_entity_id
_atom_site.label_seq_id
_atom_site.pdbx_PDB_ins_code
_atom_site.Cartn_x
_atom_site.Cartn_y
_atom_site.Cartn_z
_atom_site.occupancy
_atom_site.B_iso_or_equiv
_atom_site.auth_seq_id
_atom_site.auth_asym_id
_atom_site.pdbx_PDB_model_num
ATOM 1    N N   . MET A 1 1   ? 2.241   -23.761 0.537   1.00 69.01 1   A 1 
ATOM 2    C CA  . MET A 1 1   ? 2.619   -23.559 -0.875  1.00 76.45 1   A 1 
ATOM 3    C C   . MET A 1 1   ? 2.780   -22.069 -1.127  1.00 78.96 1   A 1 
ATOM 4    O O   . MET A 1 1   ? 2.013   -21.292 -0.562  1.00 75.07 1   A 1 
ATOM 5    C CB  . MET A 1 1   ? 1.567   -24.205 -1.796  1.00 70.31 1   A 1 
ATOM 6    C CG  . MET A 1 1   ? 1.991   -24.211 -3.265  1.00 64.61 1   A 1 
ATOM 7    S SD  . MET A 1 1   ? 0.769   -24.998 -4.368  1.00 60.68 1   A 1 
ATOM 8    C CE  . MET A 1 1   ? 1.152   -26.755 -4.143  1.00 51.32 1   A 1 
ATOM 9    N N   . HIS A 1 2   ? 3.764   -21.672 -1.931  1.00 83.65 2   A 1 
ATOM 10   C CA  . HIS A 1 2   ? 3.977   -20.268 -2.268  1.00 85.04 2   A 1 
ATOM 11   C C   . HIS A 1 2   ? 2.824   -19.739 -3.137  1.00 86.77 2   A 1 
ATOM 12   O O   . HIS A 1 2   ? 2.375   -20.470 -4.026  1.00 85.77 2   A 1 
ATOM 13   C CB  . HIS A 1 2   ? 5.329   -20.139 -2.982  1.00 82.55 2   A 1 
ATOM 14   C CG  . HIS A 1 2   ? 5.727   -18.714 -3.201  1.00 83.10 2   A 1 
ATOM 15   N ND1 . HIS A 1 2   ? 5.456   -17.950 -4.316  1.00 72.64 2   A 1 
ATOM 16   C CD2 . HIS A 1 2   ? 6.408   -17.904 -2.328  1.00 72.52 2   A 1 
ATOM 17   C CE1 . HIS A 1 2   ? 5.958   -16.723 -4.100  1.00 74.25 2   A 1 
ATOM 18   N NE2 . HIS A 1 2   ? 6.533   -16.661 -2.910  1.00 77.23 2   A 1 
ATOM 19   N N   . PRO A 1 3   ? 2.341   -18.497 -2.933  1.00 86.95 3   A 1 
ATOM 20   C CA  . PRO A 1 3   ? 1.225   -17.951 -3.714  1.00 87.42 3   A 1 
ATOM 21   C C   . PRO A 1 3   ? 1.428   -17.989 -5.227  1.00 89.13 3   A 1 
ATOM 22   O O   . PRO A 1 3   ? 0.495   -18.289 -5.961  1.00 87.75 3   A 1 
ATOM 23   C CB  . PRO A 1 3   ? 1.063   -16.517 -3.223  1.00 84.31 3   A 1 
ATOM 24   C CG  . PRO A 1 3   ? 1.531   -16.600 -1.779  1.00 83.89 3   A 1 
ATOM 25   C CD  . PRO A 1 3   ? 2.674   -17.607 -1.847  1.00 86.56 3   A 1 
ATOM 26   N N   . PHE A 1 4   ? 2.653   -17.767 -5.718  1.00 88.48 4   A 1 
ATOM 27   C CA  . PHE A 1 4   ? 2.938   -17.875 -7.147  1.00 89.02 4   A 1 
ATOM 28   C C   . PHE A 1 4   ? 2.915   -19.318 -7.657  1.00 90.19 4   A 1 
ATOM 29   O O   . PHE A 1 4   ? 2.498   -19.549 -8.783  1.00 88.87 4   A 1 
ATOM 30   C CB  . PHE A 1 4   ? 4.283   -17.222 -7.484  1.00 87.55 4   A 1 
ATOM 31   C CG  . PHE A 1 4   ? 4.399   -15.732 -7.231  1.00 87.30 4   A 1 
ATOM 32   C CD1 . PHE A 1 4   ? 3.278   -14.928 -6.959  1.00 83.09 4   A 1 
ATOM 33   C CD2 . PHE A 1 4   ? 5.672   -15.131 -7.317  1.00 81.63 4   A 1 
ATOM 34   C CE1 . PHE A 1 4   ? 3.420   -13.550 -6.758  1.00 79.91 4   A 1 
ATOM 35   C CE2 . PHE A 1 4   ? 5.814   -13.758 -7.125  1.00 79.85 4   A 1 
ATOM 36   C CZ  . PHE A 1 4   ? 4.688   -12.969 -6.843  1.00 80.85 4   A 1 
ATOM 37   N N   . THR A 1 5   ? 3.303   -20.270 -6.837  1.00 87.85 5   A 1 
ATOM 38   C CA  . THR A 1 5   ? 3.223   -21.690 -7.208  1.00 87.30 5   A 1 
ATOM 39   C C   . THR A 1 5   ? 1.767   -22.134 -7.326  1.00 88.46 5   A 1 
ATOM 40   O O   . THR A 1 5   ? 1.414   -22.809 -8.280  1.00 88.50 5   A 1 
ATOM 41   C CB  . THR A 1 5   ? 3.957   -22.582 -6.194  1.00 86.46 5   A 1 
ATOM 42   O OG1 . THR A 1 5   ? 5.261   -22.096 -5.966  1.00 77.36 5   A 1 
ATOM 43   C CG2 . THR A 1 5   ? 4.103   -24.019 -6.675  1.00 75.94 5   A 1 
ATOM 44   N N   . SER A 1 6   ? 0.906   -21.721 -6.411  1.00 89.42 6   A 1 
ATOM 45   C CA  . SER A 1 6   ? -0.526  -22.001 -6.515  1.00 88.17 6   A 1 
ATOM 46   C C   . SER A 1 6   ? -1.200  -21.235 -7.652  1.00 89.02 6   A 1 
ATOM 47   O O   . SER A 1 6   ? -2.100  -21.775 -8.284  1.00 88.23 6   A 1 
ATOM 48   C CB  . SER A 1 6   ? -1.237  -21.728 -5.190  1.00 85.98 6   A 1 
ATOM 49   O OG  . SER A 1 6   ? -0.926  -20.450 -4.690  1.00 77.42 6   A 1 
ATOM 50   N N   . LEU A 1 7   ? -0.745  -20.017 -7.965  1.00 90.56 7   A 1 
ATOM 51   C CA  . LEU A 1 7   ? -1.233  -19.257 -9.119  1.00 89.85 7   A 1 
ATOM 52   C C   . LEU A 1 7   ? -0.853  -19.938 -10.442 1.00 90.69 7   A 1 
ATOM 53   O O   . LEU A 1 7   ? -1.708  -20.082 -11.304 1.00 90.47 7   A 1 
ATOM 54   C CB  . LEU A 1 7   ? -0.676  -17.827 -9.053  1.00 88.94 7   A 1 
ATOM 55   C CG  . LEU A 1 7   ? -1.187  -16.908 -10.179 1.00 87.07 7   A 1 
ATOM 56   C CD1 . LEU A 1 7   ? -2.688  -16.642 -10.067 1.00 82.83 7   A 1 
ATOM 57   C CD2 . LEU A 1 7   ? -0.450  -15.567 -10.116 1.00 82.61 7   A 1 
ATOM 58   N N   . THR A 1 8   ? 0.399   -20.374 -10.570 1.00 89.59 8   A 1 
ATOM 59   C CA  . THR A 1 8   ? 0.842   -21.108 -11.765 1.00 89.04 8   A 1 
ATOM 60   C C   . THR A 1 8   ? 0.152   -22.462 -11.890 1.00 89.74 8   A 1 
ATOM 61   O O   . THR A 1 8   ? -0.206  -22.839 -12.999 1.00 89.84 8   A 1 
ATOM 62   C CB  . THR A 1 8   ? 2.363   -21.304 -11.813 1.00 88.94 8   A 1 
ATOM 63   O OG1 . THR A 1 8   ? 2.880   -21.700 -10.575 1.00 77.04 8   A 1 
ATOM 64   C CG2 . THR A 1 8   ? 3.081   -20.015 -12.194 1.00 77.23 8   A 1 
ATOM 65   N N   . LEU A 1 9   ? -0.135  -23.137 -10.787 1.00 90.59 9   A 1 
ATOM 66   C CA  . LEU A 1 9   ? -0.931  -24.367 -10.795 1.00 89.45 9   A 1 
ATOM 67   C C   . LEU A 1 9   ? -2.364  -24.114 -11.277 1.00 89.57 9   A 1 
ATOM 68   O O   . LEU A 1 9   ? -2.892  -24.880 -12.076 1.00 89.27 9   A 1 
ATOM 69   C CB  . LEU A 1 9   ? -0.919  -24.982 -9.389  1.00 89.18 9   A 1 
ATOM 70   C CG  . LEU A 1 9   ? -1.627  -26.348 -9.293  1.00 83.43 9   A 1 
ATOM 71   C CD1 . LEU A 1 9   ? -0.869  -27.432 -10.060 1.00 76.73 9   A 1 
ATOM 72   C CD2 . LEU A 1 9   ? -1.724  -26.769 -7.826  1.00 76.37 9   A 1 
ATOM 73   N N   . TRP A 1 10  ? -2.980  -23.019 -10.818 1.00 90.18 10  A 1 
ATOM 74   C CA  . TRP A 1 10  ? -4.297  -22.616 -11.299 1.00 89.46 10  A 1 
ATOM 75   C C   . TRP A 1 10  ? -4.269  -22.242 -12.788 1.00 89.42 10  A 1 
ATOM 76   O O   . TRP A 1 10  ? -5.151  -22.674 -13.536 1.00 88.94 10  A 1 
ATOM 77   C CB  . TRP A 1 10  ? -4.835  -21.460 -10.448 1.00 88.22 10  A 1 
ATOM 78   C CG  . TRP A 1 10  ? -6.086  -20.858 -11.010 1.00 85.63 10  A 1 
ATOM 79   C CD1 . TRP A 1 10  ? -7.322  -21.395 -10.904 1.00 77.38 10  A 1 
ATOM 80   C CD2 . TRP A 1 10  ? -6.222  -19.668 -11.855 1.00 82.37 10  A 1 
ATOM 81   N NE1 . TRP A 1 10  ? -8.230  -20.617 -11.633 1.00 76.28 10  A 1 
ATOM 82   C CE2 . TRP A 1 10  ? -7.594  -19.553 -12.234 1.00 79.59 10  A 1 
ATOM 83   C CE3 . TRP A 1 10  ? -5.325  -18.697 -12.342 1.00 76.12 10  A 1 
ATOM 84   C CZ2 . TRP A 1 10  ? -8.055  -18.522 -13.078 1.00 77.67 10  A 1 
ATOM 85   C CZ3 . TRP A 1 10  ? -5.789  -17.660 -13.182 1.00 70.60 10  A 1 
ATOM 86   C CH2 . TRP A 1 10  ? -7.135  -17.581 -13.548 1.00 71.99 10  A 1 
ATOM 87   N N   . ALA A 1 11  ? -3.270  -21.497 -13.218 1.00 90.42 11  A 1 
ATOM 88   C CA  . ALA A 1 11  ? -3.109  -21.123 -14.619 1.00 89.72 11  A 1 
ATOM 89   C C   . ALA A 1 11  ? -2.904  -22.357 -15.519 1.00 89.53 11  A 1 
ATOM 90   O O   . ALA A 1 11  ? -3.543  -22.456 -16.559 1.00 88.49 11  A 1 
ATOM 91   C CB  . ALA A 1 11  ? -1.950  -20.134 -14.736 1.00 89.34 11  A 1 
ATOM 92   N N   . LEU A 1 12  ? -2.092  -23.320 -15.079 1.00 90.14 12  A 1 
ATOM 93   C CA  . LEU A 1 12  ? -1.925  -24.598 -15.756 1.00 89.04 12  A 1 
ATOM 94   C C   . LEU A 1 12  ? -3.256  -25.336 -15.863 1.00 88.40 12  A 1 
ATOM 95   O O   . LEU A 1 12  ? -3.668  -25.691 -16.962 1.00 87.57 12  A 1 
ATOM 96   C CB  . LEU A 1 12  ? -0.861  -25.432 -15.012 1.00 88.98 12  A 1 
ATOM 97   C CG  . LEU A 1 12  ? -0.588  -26.810 -15.651 1.00 87.47 12  A 1 
ATOM 98   C CD1 . LEU A 1 12  ? -0.002  -26.695 -17.049 1.00 82.04 12  A 1 
ATOM 99   C CD2 . LEU A 1 12  ? 0.397   -27.588 -14.777 1.00 82.23 12  A 1 
ATOM 100  N N   . ALA A 1 13  ? -3.988  -25.474 -14.748 1.00 88.34 13  A 1 
ATOM 101  C CA  . ALA A 1 13  ? -5.299  -26.114 -14.749 1.00 86.04 13  A 1 
ATOM 102  C C   . ALA A 1 13  ? -6.295  -25.409 -15.685 1.00 85.93 13  A 1 
ATOM 103  O O   . ALA A 1 13  ? -7.088  -26.075 -16.358 1.00 84.33 13  A 1 
ATOM 104  C CB  . ALA A 1 13  ? -5.826  -26.158 -13.307 1.00 84.38 13  A 1 
ATOM 105  N N   . ALA A 1 14  ? -6.250  -24.070 -15.758 1.00 87.20 14  A 1 
ATOM 106  C CA  . ALA A 1 14  ? -7.069  -23.303 -16.686 1.00 85.52 14  A 1 
ATOM 107  C C   . ALA A 1 14  ? -6.683  -23.567 -18.147 1.00 84.82 14  A 1 
ATOM 108  O O   . ALA A 1 14  ? -7.562  -23.827 -18.966 1.00 82.85 14  A 1 
ATOM 109  C CB  . ALA A 1 14  ? -6.970  -21.814 -16.319 1.00 84.53 14  A 1 
ATOM 110  N N   . CYS A 1 15  ? -5.385  -23.579 -18.479 1.00 86.94 15  A 1 
ATOM 111  C CA  . CYS A 1 15  ? -4.897  -23.913 -19.819 1.00 85.31 15  A 1 
ATOM 112  C C   . CYS A 1 15  ? -5.265  -25.346 -20.225 1.00 84.66 15  A 1 
ATOM 113  O O   . CYS A 1 15  ? -5.759  -25.556 -21.328 1.00 82.31 15  A 1 
ATOM 114  C CB  . CYS A 1 15  ? -3.379  -23.697 -19.889 1.00 83.78 15  A 1 
ATOM 115  S SG  . CYS A 1 15  ? -3.000  -21.925 -19.871 1.00 73.20 15  A 1 
ATOM 116  N N   . THR A 1 16  ? -5.140  -26.292 -19.293 1.00 85.00 16  A 1 
ATOM 117  C CA  . THR A 1 16  ? -5.517  -27.691 -19.549 1.00 83.75 16  A 1 
ATOM 118  C C   . THR A 1 16  ? -6.990  -27.821 -19.942 1.00 83.24 16  A 1 
ATOM 119  O O   . THR A 1 16  ? -7.323  -28.615 -20.820 1.00 80.66 16  A 1 
ATOM 120  C CB  . THR A 1 16  ? -5.200  -28.575 -18.327 1.00 82.16 16  A 1 
ATOM 121  O OG1 . THR A 1 16  ? -3.875  -28.390 -17.904 1.00 72.53 16  A 1 
ATOM 122  C CG2 . THR A 1 16  ? -5.346  -30.067 -18.623 1.00 71.08 16  A 1 
ATOM 123  N N   . THR A 1 17  ? -7.889  -26.995 -19.417 1.00 84.53 17  A 1 
ATOM 124  C CA  . THR A 1 17  ? -9.305  -27.012 -19.832 1.00 82.71 17  A 1 
ATOM 125  C C   . THR A 1 17  ? -9.519  -26.665 -21.312 1.00 82.07 17  A 1 
ATOM 126  O O   . THR A 1 17  ? -10.559 -27.007 -21.877 1.00 78.76 17  A 1 
ATOM 127  C CB  . THR A 1 17  ? -10.210 -26.096 -19.003 1.00 81.34 17  A 1 
ATOM 128  O OG1 . THR A 1 17  ? -9.954  -24.730 -19.211 1.00 71.40 17  A 1 
ATOM 129  C CG2 . THR A 1 17  ? -10.168 -26.390 -17.511 1.00 72.01 17  A 1 
ATOM 130  N N   . LEU A 1 18  ? -8.567  -25.985 -21.952 1.00 82.19 18  A 1 
ATOM 131  C CA  . LEU A 1 18  ? -8.664  -25.608 -23.359 1.00 79.42 18  A 1 
ATOM 132  C C   . LEU A 1 18  ? -8.368  -26.785 -24.301 1.00 78.66 18  A 1 
ATOM 133  O O   . LEU A 1 18  ? -8.939  -26.833 -25.387 1.00 75.20 18  A 1 
ATOM 134  C CB  . LEU A 1 18  ? -7.723  -24.424 -23.660 1.00 77.51 18  A 1 
ATOM 135  C CG  . LEU A 1 18  ? -8.042  -23.140 -22.864 1.00 72.86 18  A 1 
ATOM 136  C CD1 . LEU A 1 18  ? -6.970  -22.083 -23.146 1.00 68.93 18  A 1 
ATOM 137  C CD2 . LEU A 1 18  ? -9.400  -22.552 -23.253 1.00 67.07 18  A 1 
ATOM 138  N N   . ILE A 1 19  ? -7.514  -27.715 -23.857 1.00 80.47 19  A 1 
ATOM 139  C CA  . ILE A 1 19  ? -7.054  -28.862 -24.657 1.00 79.26 19  A 1 
ATOM 140  C C   . ILE A 1 19  ? -7.781  -30.171 -24.324 1.00 79.05 19  A 1 
ATOM 141  O O   . ILE A 1 19  ? -7.704  -31.117 -25.094 1.00 75.19 19  A 1 
ATOM 142  C CB  . ILE A 1 19  ? -5.528  -29.025 -24.537 1.00 75.91 19  A 1 
ATOM 143  C CG1 . ILE A 1 19  ? -5.066  -29.219 -23.077 1.00 68.01 19  A 1 
ATOM 144  C CG2 . ILE A 1 19  ? -4.814  -27.826 -25.189 1.00 64.37 19  A 1 
ATOM 145  C CD1 . ILE A 1 19  ? -3.680  -29.833 -22.972 1.00 59.34 19  A 1 
ATOM 146  N N   . LEU A 1 20  ? -8.503  -30.229 -23.202 1.00 78.83 20  A 1 
ATOM 147  C CA  . LEU A 1 20  ? -9.250  -31.429 -22.828 1.00 77.61 20  A 1 
ATOM 148  C C   . LEU A 1 20  ? -10.317 -31.791 -23.870 1.00 78.35 20  A 1 
ATOM 149  O O   . LEU A 1 20  ? -11.043 -30.908 -24.340 1.00 75.57 20  A 1 
ATOM 150  C CB  . LEU A 1 20  ? -9.893  -31.254 -21.436 1.00 74.83 20  A 1 
ATOM 151  C CG  . LEU A 1 20  ? -8.919  -31.376 -20.255 1.00 71.53 20  A 1 
ATOM 152  C CD1 . LEU A 1 20  ? -9.665  -31.056 -18.952 1.00 69.19 20  A 1 
ATOM 153  C CD2 . LEU A 1 20  ? -8.305  -32.765 -20.120 1.00 67.81 20  A 1 
ATOM 154  N N   . PRO A 1 21  ? -10.478 -33.087 -24.174 1.00 77.37 21  A 1 
ATOM 155  C CA  . PRO A 1 21  ? -11.533 -33.574 -25.055 1.00 76.13 21  A 1 
ATOM 156  C C   . PRO A 1 21  ? -12.921 -33.146 -24.574 1.00 76.52 21  A 1 
ATOM 157  O O   . PRO A 1 21  ? -13.306 -33.396 -23.431 1.00 72.69 21  A 1 
ATOM 158  C CB  . PRO A 1 21  ? -11.391 -35.096 -25.091 1.00 72.77 21  A 1 
ATOM 159  C CG  . PRO A 1 21  ? -9.937  -35.330 -24.710 1.00 70.41 21  A 1 
ATOM 160  C CD  . PRO A 1 21  ? -9.630  -34.180 -23.759 1.00 72.74 21  A 1 
ATOM 161  N N   . THR A 1 22  ? -13.690 -32.527 -25.449 1.00 75.45 22  A 1 
ATOM 162  C CA  . THR A 1 22  ? -14.967 -31.895 -25.123 1.00 73.04 22  A 1 
ATOM 163  C C   . THR A 1 22  ? -16.089 -32.882 -24.813 1.00 74.28 22  A 1 
ATOM 164  O O   . THR A 1 22  ? -17.046 -32.517 -24.127 1.00 68.54 22  A 1 
ATOM 165  C CB  . THR A 1 22  ? -15.410 -30.982 -26.268 1.00 67.39 22  A 1 
ATOM 166  O OG1 . THR A 1 22  ? -15.425 -31.707 -27.482 1.00 60.90 22  A 1 
ATOM 167  C CG2 . THR A 1 22  ? -14.450 -29.810 -26.464 1.00 59.64 22  A 1 
ATOM 168  N N   . GLN A 1 23  ? -15.982 -34.118 -25.276 1.00 76.13 23  A 1 
ATOM 169  C CA  . GLN A 1 23  ? -17.077 -35.085 -25.180 1.00 74.28 23  A 1 
ATOM 170  C C   . GLN A 1 23  ? -17.196 -35.742 -23.799 1.00 74.63 23  A 1 
ATOM 171  O O   . GLN A 1 23  ? -18.299 -35.854 -23.275 1.00 68.60 23  A 1 
ATOM 172  C CB  . GLN A 1 23  ? -16.919 -36.152 -26.261 1.00 69.16 23  A 1 
ATOM 173  C CG  . GLN A 1 23  ? -17.125 -35.599 -27.685 1.00 61.95 23  A 1 
ATOM 174  C CD  . GLN A 1 23  ? -17.046 -36.703 -28.746 1.00 55.99 23  A 1 
ATOM 175  O OE1 . GLN A 1 23  ? -16.671 -37.828 -28.487 1.00 49.19 23  A 1 
ATOM 176  N NE2 . GLN A 1 23  ? -17.399 -36.414 -29.976 1.00 46.71 23  A 1 
ATOM 177  N N   . THR A 1 24  ? -16.085 -36.192 -23.207 1.00 79.89 24  A 1 
ATOM 178  C CA  . THR A 1 24  ? -16.121 -37.012 -21.994 1.00 79.96 24  A 1 
ATOM 179  C C   . THR A 1 24  ? -15.279 -36.445 -20.856 1.00 81.81 24  A 1 
ATOM 180  O O   . THR A 1 24  ? -15.760 -36.328 -19.731 1.00 76.48 24  A 1 
ATOM 181  C CB  . THR A 1 24  ? -15.676 -38.453 -22.284 1.00 74.64 24  A 1 
ATOM 182  O OG1 . THR A 1 24  ? -14.432 -38.461 -22.950 1.00 66.05 24  A 1 
ATOM 183  C CG2 . THR A 1 24  ? -16.671 -39.210 -23.164 1.00 62.90 24  A 1 
ATOM 184  N N   . ILE A 1 25  ? -14.037 -36.067 -21.119 1.00 84.51 25  A 1 
ATOM 185  C CA  . ILE A 1 25  ? -13.096 -35.673 -20.065 1.00 84.83 25  A 1 
ATOM 186  C C   . ILE A 1 25  ? -13.429 -34.287 -19.513 1.00 85.85 25  A 1 
ATOM 187  O O   . ILE A 1 25  ? -13.435 -34.090 -18.298 1.00 83.61 25  A 1 
ATOM 188  C CB  . ILE A 1 25  ? -11.639 -35.788 -20.556 1.00 81.61 25  A 1 
ATOM 189  C CG1 . ILE A 1 25  ? -11.351 -37.234 -21.043 1.00 74.51 25  A 1 
ATOM 190  C CG2 . ILE A 1 25  ? -10.668 -35.392 -19.436 1.00 71.93 25  A 1 
ATOM 191  C CD1 . ILE A 1 25  ? -9.931  -37.458 -21.557 1.00 63.80 25  A 1 
ATOM 192  N N   . LEU A 1 26  ? -13.761 -33.324 -20.373 1.00 83.62 26  A 1 
ATOM 193  C CA  . LEU A 1 26  ? -14.086 -31.957 -19.952 1.00 83.21 26  A 1 
ATOM 194  C C   . LEU A 1 26  ? -15.326 -31.884 -19.027 1.00 85.37 26  A 1 
ATOM 195  O O   . LEU A 1 26  ? -15.226 -31.230 -17.985 1.00 84.71 26  A 1 
ATOM 196  C CB  . LEU A 1 26  ? -14.194 -31.060 -21.197 1.00 81.35 26  A 1 
ATOM 197  C CG  . LEU A 1 26  ? -14.549 -29.600 -20.890 1.00 78.97 26  A 1 
ATOM 198  C CD1 . LEU A 1 26  ? -13.405 -28.873 -20.196 1.00 73.79 26  A 1 
ATOM 199  C CD2 . LEU A 1 26  ? -14.866 -28.858 -22.183 1.00 73.95 26  A 1 
ATOM 200  N N   . PRO A 1 27  ? -16.452 -32.556 -19.302 1.00 85.78 27  A 1 
ATOM 201  C CA  . PRO A 1 27  ? -17.591 -32.607 -18.391 1.00 85.66 27  A 1 
ATOM 202  C C   . PRO A 1 27  ? -17.238 -33.185 -17.020 1.00 86.78 27  A 1 
ATOM 203  O O   . PRO A 1 27  ? -17.600 -32.604 -15.994 1.00 85.59 27  A 1 
ATOM 204  C CB  . PRO A 1 27  ? -18.653 -33.456 -19.088 1.00 83.63 27  A 1 
ATOM 205  C CG  . PRO A 1 27  ? -18.318 -33.323 -20.561 1.00 79.86 27  A 1 
ATOM 206  C CD  . PRO A 1 27  ? -16.799 -33.202 -20.563 1.00 82.37 27  A 1 
ATOM 207  N N   . VAL A 1 28  ? -16.485 -34.291 -16.979 1.00 87.90 28  A 1 
ATOM 208  C CA  . VAL A 1 28  ? -16.069 -34.930 -15.729 1.00 88.14 28  A 1 
ATOM 209  C C   . VAL A 1 28  ? -15.139 -34.006 -14.933 1.00 88.23 28  A 1 
ATOM 210  O O   . VAL A 1 28  ? -15.349 -33.823 -13.732 1.00 87.56 28  A 1 
ATOM 211  C CB  . VAL A 1 28  ? -15.394 -36.295 -15.994 1.00 86.99 28  A 1 
ATOM 212  C CG1 . VAL A 1 28  ? -14.834 -36.925 -14.720 1.00 78.48 28  A 1 
ATOM 213  C CG2 . VAL A 1 28  ? -16.405 -37.284 -16.587 1.00 79.18 28  A 1 
ATOM 214  N N   . TYR A 1 29  ? -14.178 -33.369 -15.591 1.00 88.13 29  A 1 
ATOM 215  C CA  . TYR A 1 29  ? -13.254 -32.432 -14.951 1.00 88.25 29  A 1 
ATOM 216  C C   . TYR A 1 29  ? -13.968 -31.201 -14.380 1.00 89.12 29  A 1 
ATOM 217  O O   . TYR A 1 29  ? -13.741 -30.830 -13.223 1.00 88.49 29  A 1 
ATOM 218  C CB  . TYR A 1 29  ? -12.181 -32.029 -15.971 1.00 86.20 29  A 1 
ATOM 219  C CG  . TYR A 1 29  ? -11.146 -31.089 -15.400 1.00 85.18 29  A 1 
ATOM 220  C CD1 . TYR A 1 29  ? -11.218 -29.704 -15.643 1.00 79.45 29  A 1 
ATOM 221  C CD2 . TYR A 1 29  ? -10.106 -31.594 -14.591 1.00 79.09 29  A 1 
ATOM 222  C CE1 . TYR A 1 29  ? -10.258 -28.839 -15.095 1.00 76.44 29  A 1 
ATOM 223  C CE2 . TYR A 1 29  ? -9.149  -30.730 -14.038 1.00 75.76 29  A 1 
ATOM 224  C CZ  . TYR A 1 29  ? -9.224  -29.354 -14.294 1.00 78.09 29  A 1 
ATOM 225  O OH  . TYR A 1 29  ? -8.280  -28.507 -13.753 1.00 74.42 29  A 1 
ATOM 226  N N   . SER A 1 30  ? -14.873 -30.603 -15.129 1.00 86.51 30  A 1 
ATOM 227  C CA  . SER A 1 30  ? -15.645 -29.441 -14.672 1.00 85.92 30  A 1 
ATOM 228  C C   . SER A 1 30  ? -16.586 -29.794 -13.513 1.00 87.08 30  A 1 
ATOM 229  O O   . SER A 1 30  ? -16.640 -29.059 -12.523 1.00 86.42 30  A 1 
ATOM 230  C CB  . SER A 1 30  ? -16.419 -28.819 -15.837 1.00 84.42 30  A 1 
ATOM 231  O OG  . SER A 1 30  ? -17.413 -29.683 -16.324 1.00 71.44 30  A 1 
ATOM 232  N N   . ALA A 1 31  ? -17.245 -30.940 -13.550 1.00 88.26 31  A 1 
ATOM 233  C CA  . ALA A 1 31  ? -18.076 -31.438 -12.458 1.00 88.43 31  A 1 
ATOM 234  C C   . ALA A 1 31  ? -17.241 -31.734 -11.201 1.00 88.96 31  A 1 
ATOM 235  O O   . ALA A 1 31  ? -17.628 -31.326 -10.104 1.00 88.13 31  A 1 
ATOM 236  C CB  . ALA A 1 31  ? -18.837 -32.676 -12.946 1.00 87.38 31  A 1 
ATOM 237  N N   . ALA A 1 32  ? -16.076 -32.370 -11.337 1.00 89.65 32  A 1 
ATOM 238  C CA  . ALA A 1 32  ? -15.191 -32.677 -10.221 1.00 89.47 32  A 1 
ATOM 239  C C   . ALA A 1 32  ? -14.682 -31.406 -9.519  1.00 89.72 32  A 1 
ATOM 240  O O   . ALA A 1 32  ? -14.728 -31.315 -8.290  1.00 88.73 32  A 1 
ATOM 241  C CB  . ALA A 1 32  ? -14.026 -33.535 -10.739 1.00 88.34 32  A 1 
ATOM 242  N N   . THR A 1 33  ? -14.268 -30.383 -10.273 1.00 88.73 33  A 1 
ATOM 243  C CA  . THR A 1 33  ? -13.808 -29.108 -9.707  1.00 87.56 33  A 1 
ATOM 244  C C   . THR A 1 33  ? -14.928 -28.377 -8.956  1.00 88.03 33  A 1 
ATOM 245  O O   . THR A 1 33  ? -14.696 -27.849 -7.865  1.00 86.50 33  A 1 
ATOM 246  C CB  . THR A 1 33  ? -13.216 -28.186 -10.778 1.00 85.65 33  A 1 
ATOM 247  O OG1 . THR A 1 33  ? -14.080 -27.995 -11.865 1.00 75.93 33  A 1 
ATOM 248  C CG2 . THR A 1 33  ? -11.891 -28.716 -11.323 1.00 75.11 33  A 1 
ATOM 249  N N   . PHE A 1 34  ? -16.143 -28.391 -9.483  1.00 88.10 34  A 1 
ATOM 250  C CA  . PHE A 1 34  ? -17.303 -27.832 -8.807  1.00 88.21 34  A 1 
ATOM 251  C C   . PHE A 1 34  ? -17.699 -28.635 -7.561  1.00 88.77 34  A 1 
ATOM 252  O O   . PHE A 1 34  ? -18.012 -28.056 -6.507  1.00 87.90 34  A 1 
ATOM 253  C CB  . PHE A 1 34  ? -18.462 -27.738 -9.804  1.00 87.56 34  A 1 
ATOM 254  C CG  . PHE A 1 34  ? -19.688 -27.084 -9.203  1.00 87.08 34  A 1 
ATOM 255  C CD1 . PHE A 1 34  ? -20.837 -27.842 -8.932  1.00 82.09 34  A 1 
ATOM 256  C CD2 . PHE A 1 34  ? -19.664 -25.711 -8.892  1.00 81.90 34  A 1 
ATOM 257  C CE1 . PHE A 1 34  ? -21.957 -27.228 -8.369  1.00 79.76 34  A 1 
ATOM 258  C CE2 . PHE A 1 34  ? -20.784 -25.096 -8.319  1.00 79.75 34  A 1 
ATOM 259  C CZ  . PHE A 1 34  ? -21.931 -25.861 -8.064  1.00 82.49 34  A 1 
ATOM 260  N N   . PHE A 1 35  ? -17.624 -29.969 -7.615  1.00 90.69 35  A 1 
ATOM 261  C CA  . PHE A 1 35  ? -17.911 -30.833 -6.478  1.00 90.81 35  A 1 
ATOM 262  C C   . PHE A 1 35  ? -16.913 -30.619 -5.329  1.00 90.78 35  A 1 
ATOM 263  O O   . PHE A 1 35  ? -17.331 -30.550 -4.174  1.00 89.29 35  A 1 
ATOM 264  C CB  . PHE A 1 35  ? -17.939 -32.296 -6.935  1.00 90.10 35  A 1 
ATOM 265  C CG  . PHE A 1 35  ? -18.698 -33.183 -5.968  1.00 82.16 35  A 1 
ATOM 266  C CD1 . PHE A 1 35  ? -18.030 -33.851 -4.937  1.00 73.92 35  A 1 
ATOM 267  C CD2 . PHE A 1 35  ? -20.093 -33.315 -6.108  1.00 70.81 35  A 1 
ATOM 268  C CE1 . PHE A 1 35  ? -18.751 -34.662 -4.037  1.00 63.31 35  A 1 
ATOM 269  C CE2 . PHE A 1 35  ? -20.812 -34.122 -5.220  1.00 61.32 35  A 1 
ATOM 270  C CZ  . PHE A 1 35  ? -20.141 -34.799 -4.187  1.00 62.92 35  A 1 
ATOM 271  N N   . CYS A 1 36  ? -15.635 -30.370 -5.624  1.00 89.19 36  A 1 
ATOM 272  C CA  . CYS A 1 36  ? -14.640 -29.986 -4.622  1.00 88.17 36  A 1 
ATOM 273  C C   . CYS A 1 36  ? -15.026 -28.698 -3.866  1.00 88.11 36  A 1 
ATOM 274  O O   . CYS A 1 36  ? -14.865 -28.619 -2.648  1.00 86.31 36  A 1 
ATOM 275  C CB  . CYS A 1 36  ? -13.270 -29.814 -5.291  1.00 86.24 36  A 1 
ATOM 276  S SG  . CYS A 1 36  ? -12.546 -31.443 -5.691  1.00 72.47 36  A 1 
ATOM 277  N N   . LEU A 1 37  ? -15.608 -27.702 -4.555  1.00 87.07 37  A 1 
ATOM 278  C CA  . LEU A 1 37  ? -16.105 -26.477 -3.928  1.00 86.24 37  A 1 
ATOM 279  C C   . LEU A 1 37  ? -17.247 -26.734 -2.935  1.00 86.64 37  A 1 
ATOM 280  O O   . LEU A 1 37  ? -17.325 -26.068 -1.901  1.00 85.10 37  A 1 
ATOM 281  C CB  . LEU A 1 37  ? -16.581 -25.495 -5.021  1.00 85.11 37  A 1 
ATOM 282  C CG  . LEU A 1 37  ? -15.522 -24.444 -5.388  1.00 81.42 37  A 1 
ATOM 283  C CD1 . LEU A 1 37  ? -15.874 -23.807 -6.725  1.00 77.09 37  A 1 
ATOM 284  C CD2 . LEU A 1 37  ? -15.482 -23.315 -4.359  1.00 76.54 37  A 1 
ATOM 285  N N   . ILE A 1 38  ? -18.137 -27.684 -3.231  1.00 87.69 38  A 1 
ATOM 286  C CA  . ILE A 1 38  ? -19.261 -28.044 -2.366  1.00 87.53 38  A 1 
ATOM 287  C C   . ILE A 1 38  ? -18.807 -28.923 -1.194  1.00 87.82 38  A 1 
ATOM 288  O O   . ILE A 1 38  ? -19.255 -28.720 -0.059  1.00 86.30 38  A 1 
ATOM 289  C CB  . ILE A 1 38  ? -20.383 -28.723 -3.190  1.00 86.40 38  A 1 
ATOM 290  C CG1 . ILE A 1 38  ? -20.916 -27.764 -4.278  1.00 77.05 38  A 1 
ATOM 291  C CG2 . ILE A 1 38  ? -21.533 -29.171 -2.275  1.00 75.76 38  A 1 
ATOM 292  C CD1 . ILE A 1 38  ? -21.896 -28.417 -5.260  1.00 69.42 38  A 1 
ATOM 293  N N   . ALA A 1 39  ? -17.928 -29.879 -1.452  1.00 88.28 39  A 1 
ATOM 294  C CA  . ALA A 1 39  ? -17.441 -30.836 -0.464  1.00 87.89 39  A 1 
ATOM 295  C C   . ALA A 1 39  ? -16.630 -30.156 0.654   1.00 87.48 39  A 1 
ATOM 296  O O   . ALA A 1 39  ? -16.775 -30.481 1.834   1.00 85.46 39  A 1 
ATOM 297  C CB  . ALA A 1 39  ? -16.611 -31.895 -1.196  1.00 86.88 39  A 1 
ATOM 298  N N   . LEU A 1 40  ? -15.832 -29.152 0.317   1.00 86.34 40  A 1 
ATOM 299  C CA  . LEU A 1 40  ? -15.042 -28.404 1.288   1.00 84.75 40  A 1 
ATOM 300  C C   . LEU A 1 40  ? -15.927 -27.403 2.052   1.00 84.55 40  A 1 
ATOM 301  O O   . LEU A 1 40  ? -16.427 -26.430 1.488   1.00 83.13 40  A 1 
ATOM 302  C CB  . LEU A 1 40  ? -13.874 -27.713 0.579   1.00 83.02 40  A 1 
ATOM 303  C CG  . LEU A 1 40  ? -12.819 -28.692 0.013   1.00 76.27 40  A 1 
ATOM 304  C CD1 . LEU A 1 40  ? -11.876 -27.947 -0.926  1.00 71.21 40  A 1 
ATOM 305  C CD2 . LEU A 1 40  ? -11.976 -29.330 1.122   1.00 70.57 40  A 1 
ATOM 306  N N   . LYS A 1 41  ? -16.065 -27.597 3.388   1.00 84.61 41  A 1 
ATOM 307  C CA  . LYS A 1 41  ? -16.853 -26.686 4.247   1.00 83.97 41  A 1 
ATOM 308  C C   . LYS A 1 41  ? -16.446 -25.216 4.100   1.00 83.53 41  A 1 
ATOM 309  O O   . LYS A 1 41  ? -17.311 -24.343 4.100   1.00 80.32 41  A 1 
ATOM 310  C CB  . LYS A 1 41  ? -16.744 -27.106 5.729   1.00 82.63 41  A 1 
ATOM 311  C CG  . LYS A 1 41  ? -17.551 -28.374 6.072   1.00 72.76 41  A 1 
ATOM 312  C CD  . LYS A 1 41  ? -17.478 -28.670 7.573   1.00 67.59 41  A 1 
ATOM 313  C CE  . LYS A 1 41  ? -18.302 -29.917 7.938   1.00 56.74 41  A 1 
ATOM 314  N NZ  . LYS A 1 41  ? -18.206 -30.256 9.384   1.00 49.42 41  A 1 
ATOM 315  N N   . ALA A 1 42  ? -15.147 -24.942 3.960   1.00 81.55 42  A 1 
ATOM 316  C CA  . ALA A 1 42  ? -14.616 -23.588 3.837   1.00 79.43 42  A 1 
ATOM 317  C C   . ALA A 1 42  ? -15.059 -22.874 2.541   1.00 80.07 42  A 1 
ATOM 318  O O   . ALA A 1 42  ? -15.310 -21.671 2.551   1.00 76.53 42  A 1 
ATOM 319  C CB  . ALA A 1 42  ? -13.088 -23.679 3.927   1.00 76.95 42  A 1 
ATOM 320  N N   . THR A 1 43  ? -15.208 -23.615 1.444   1.00 79.54 43  A 1 
ATOM 321  C CA  . THR A 1 43  ? -15.546 -23.065 0.124   1.00 78.05 43  A 1 
ATOM 322  C C   . THR A 1 43  ? -17.039 -23.138 -0.200  1.00 79.70 43  A 1 
ATOM 323  O O   . THR A 1 43  ? -17.482 -22.518 -1.167  1.00 77.05 43  A 1 
ATOM 324  C CB  . THR A 1 43  ? -14.736 -23.750 -0.975  1.00 75.32 43  A 1 
ATOM 325  O OG1 . THR A 1 43  ? -14.933 -25.145 -0.914  1.00 68.90 43  A 1 
ATOM 326  C CG2 . THR A 1 43  ? -13.240 -23.489 -0.830  1.00 67.61 43  A 1 
ATOM 327  N N   . ARG A 1 44  ? -17.845 -23.817 0.633   1.00 82.94 44  A 1 
ATOM 328  C CA  . ARG A 1 44  ? -19.276 -24.026 0.378   1.00 83.61 44  A 1 
ATOM 329  C C   . ARG A 1 44  ? -20.065 -22.723 0.173   1.00 83.81 44  A 1 
ATOM 330  O O   . ARG A 1 44  ? -20.995 -22.684 -0.629  1.00 81.11 44  A 1 
ATOM 331  C CB  . ARG A 1 44  ? -19.849 -24.883 1.528   1.00 81.21 44  A 1 
ATOM 332  C CG  . ARG A 1 44  ? -21.214 -25.487 1.193   1.00 74.90 44  A 1 
ATOM 333  C CD  . ARG A 1 44  ? -21.748 -26.350 2.348   1.00 74.39 44  A 1 
ATOM 334  N NE  . ARG A 1 44  ? -21.761 -27.778 2.025   1.00 67.85 44  A 1 
ATOM 335  C CZ  . ARG A 1 44  ? -22.212 -28.748 2.814   1.00 62.83 44  A 1 
ATOM 336  N NH1 . ARG A 1 44  ? -22.674 -28.511 4.020   1.00 57.75 44  A 1 
ATOM 337  N NH2 . ARG A 1 44  ? -22.206 -29.982 2.398   1.00 56.49 44  A 1 
ATOM 338  N N   . ARG A 1 45  ? -19.693 -21.629 0.864   1.00 82.14 45  A 1 
ATOM 339  C CA  . ARG A 1 45  ? -20.307 -20.304 0.625   1.00 81.60 45  A 1 
ATOM 340  C C   . ARG A 1 45  ? -19.947 -19.751 -0.760  1.00 83.21 45  A 1 
ATOM 341  O O   . ARG A 1 45  ? -20.803 -19.147 -1.397  1.00 79.49 45  A 1 
ATOM 342  C CB  . ARG A 1 45  ? -19.910 -19.299 1.722   1.00 77.76 45  A 1 
ATOM 343  C CG  . ARG A 1 45  ? -20.612 -19.580 3.058   1.00 67.04 45  A 1 
ATOM 344  C CD  . ARG A 1 45  ? -20.305 -18.453 4.062   1.00 62.16 45  A 1 
ATOM 345  N NE  . ARG A 1 45  ? -20.979 -18.658 5.369   1.00 53.21 45  A 1 
ATOM 346  C CZ  . ARG A 1 45  ? -20.927 -17.830 6.415   1.00 47.66 45  A 1 
ATOM 347  N NH1 . ARG A 1 45  ? -20.240 -16.717 6.379   1.00 43.30 45  A 1 
ATOM 348  N NH2 . ARG A 1 45  ? -21.566 -18.117 7.513   1.00 41.29 45  A 1 
ATOM 349  N N   . ARG A 1 46  ? -18.736 -19.995 -1.228  1.00 82.39 46  A 1 
ATOM 350  C CA  . ARG A 1 46  ? -18.288 -19.567 -2.562  1.00 81.58 46  A 1 
ATOM 351  C C   . ARG A 1 46  ? -18.987 -20.356 -3.670  1.00 82.53 46  A 1 
ATOM 352  O O   . ARG A 1 46  ? -19.307 -19.777 -4.698  1.00 80.81 46  A 1 
ATOM 353  C CB  . ARG A 1 46  ? -16.767 -19.691 -2.703  1.00 79.17 46  A 1 
ATOM 354  C CG  . ARG A 1 46  ? -15.992 -18.805 -1.713  1.00 76.14 46  A 1 
ATOM 355  C CD  . ARG A 1 46  ? -14.495 -18.971 -1.946  1.00 73.08 46  A 1 
ATOM 356  N NE  . ARG A 1 46  ? -13.699 -18.155 -1.007  1.00 70.22 46  A 1 
ATOM 357  C CZ  . ARG A 1 46  ? -12.956 -17.086 -1.289  1.00 66.09 46  A 1 
ATOM 358  N NH1 . ARG A 1 46  ? -12.878 -16.587 -2.490  1.00 60.90 46  A 1 
ATOM 359  N NH2 . ARG A 1 46  ? -12.284 -16.500 -0.351  1.00 61.88 46  A 1 
ATOM 360  N N   . ALA A 1 47  ? -19.320 -21.611 -3.425  1.00 83.09 47  A 1 
ATOM 361  C CA  . ALA A 1 47  ? -20.080 -22.435 -4.366  1.00 82.44 47  A 1 
ATOM 362  C C   . ALA A 1 47  ? -21.425 -21.790 -4.744  1.00 84.31 47  A 1 
ATOM 363  O O   . ALA A 1 47  ? -21.807 -21.825 -5.912  1.00 83.17 47  A 1 
ATOM 364  C CB  . ALA A 1 47  ? -20.280 -23.829 -3.767  1.00 81.21 47  A 1 
ATOM 365  N N   . LYS A 1 48  ? -22.106 -21.117 -3.800  1.00 85.67 48  A 1 
ATOM 366  C CA  . LYS A 1 48  ? -23.358 -20.403 -4.092  1.00 85.44 48  A 1 
ATOM 367  C C   . LYS A 1 48  ? -23.168 -19.288 -5.127  1.00 86.17 48  A 1 
ATOM 368  O O   . LYS A 1 48  ? -23.996 -19.144 -6.020  1.00 84.18 48  A 1 
ATOM 369  C CB  . LYS A 1 48  ? -23.976 -19.822 -2.811  1.00 82.95 48  A 1 
ATOM 370  C CG  . LYS A 1 48  ? -24.467 -20.899 -1.837  1.00 71.28 48  A 1 
ATOM 371  C CD  . LYS A 1 48  ? -25.212 -20.255 -0.663  1.00 67.65 48  A 1 
ATOM 372  C CE  . LYS A 1 48  ? -25.772 -21.328 0.280   1.00 56.92 48  A 1 
ATOM 373  N NZ  . LYS A 1 48  ? -26.649 -20.740 1.328   1.00 50.74 48  A 1 
ATOM 374  N N   . TYR A 1 49  ? -22.076 -18.528 -5.023  1.00 83.99 49  A 1 
ATOM 375  C CA  . TYR A 1 49  ? -21.767 -17.485 -6.006  1.00 82.93 49  A 1 
ATOM 376  C C   . TYR A 1 49  ? -21.449 -18.074 -7.385  1.00 85.33 49  A 1 
ATOM 377  O O   . TYR A 1 49  ? -21.897 -17.543 -8.397  1.00 84.35 49  A 1 
ATOM 378  C CB  . TYR A 1 49  ? -20.600 -16.628 -5.525  1.00 80.11 49  A 1 
ATOM 379  C CG  . TYR A 1 49  ? -20.895 -15.839 -4.270  1.00 73.30 49  A 1 
ATOM 380  C CD1 . TYR A 1 49  ? -21.801 -14.761 -4.309  1.00 66.26 49  A 1 
ATOM 381  C CD2 . TYR A 1 49  ? -20.249 -16.158 -3.062  1.00 64.40 49  A 1 
ATOM 382  C CE1 . TYR A 1 49  ? -22.070 -14.017 -3.149  1.00 59.12 49  A 1 
ATOM 383  C CE2 . TYR A 1 49  ? -20.515 -15.419 -1.896  1.00 58.42 49  A 1 
ATOM 384  C CZ  . TYR A 1 49  ? -21.431 -14.347 -1.944  1.00 57.14 49  A 1 
ATOM 385  O OH  . TYR A 1 49  ? -21.686 -13.617 -0.808  1.00 55.07 49  A 1 
ATOM 386  N N   . VAL A 1 50  ? -20.731 -19.203 -7.416  1.00 83.56 50  A 1 
ATOM 387  C CA  . VAL A 1 50  ? -20.443 -19.919 -8.670  1.00 83.97 50  A 1 
ATOM 388  C C   . VAL A 1 50  ? -21.732 -20.417 -9.312  1.00 85.89 50  A 1 
ATOM 389  O O   . VAL A 1 50  ? -21.919 -20.197 -10.502 1.00 85.37 50  A 1 
ATOM 390  C CB  . VAL A 1 50  ? -19.457 -21.081 -8.452  1.00 82.59 50  A 1 
ATOM 391  C CG1 . VAL A 1 50  ? -19.185 -21.854 -9.742  1.00 76.25 50  A 1 
ATOM 392  C CG2 . VAL A 1 50  ? -18.114 -20.553 -7.933  1.00 77.36 50  A 1 
ATOM 393  N N   . VAL A 1 51  ? -22.651 -21.006 -8.535  1.00 87.37 51  A 1 
ATOM 394  C CA  . VAL A 1 51  ? -23.951 -21.462 -9.043  1.00 87.58 51  A 1 
ATOM 395  C C   . VAL A 1 51  ? -24.728 -20.298 -9.647  1.00 88.48 51  A 1 
ATOM 396  O O   . VAL A 1 51  ? -25.206 -20.409 -10.779 1.00 87.61 51  A 1 
ATOM 397  C CB  . VAL A 1 51  ? -24.785 -22.147 -7.945  1.00 86.13 51  A 1 
ATOM 398  C CG1 . VAL A 1 51  ? -26.217 -22.462 -8.387  1.00 78.13 51  A 1 
ATOM 399  C CG2 . VAL A 1 51  ? -24.157 -23.482 -7.537  1.00 78.88 51  A 1 
ATOM 400  N N   . TRP A 1 52  ? -24.812 -19.169 -8.931  1.00 87.48 52  A 1 
ATOM 401  C CA  . TRP A 1 52  ? -25.560 -18.011 -9.413  1.00 87.31 52  A 1 
ATOM 402  C C   . TRP A 1 52  ? -24.958 -17.414 -10.697 1.00 88.01 52  A 1 
ATOM 403  O O   . TRP A 1 52  ? -25.687 -17.156 -11.665 1.00 85.88 52  A 1 
ATOM 404  C CB  . TRP A 1 52  ? -25.649 -16.974 -8.290  1.00 85.43 52  A 1 
ATOM 405  C CG  . TRP A 1 52  ? -26.630 -15.887 -8.571  1.00 75.58 52  A 1 
ATOM 406  C CD1 . TRP A 1 52  ? -27.961 -15.963 -8.357  1.00 66.13 52  A 1 
ATOM 407  C CD2 . TRP A 1 52  ? -26.377 -14.568 -9.153  1.00 68.00 52  A 1 
ATOM 408  N NE1 . TRP A 1 52  ? -28.567 -14.776 -8.761  1.00 59.89 52  A 1 
ATOM 409  C CE2 . TRP A 1 52  ? -27.633 -13.894 -9.249  1.00 63.76 52  A 1 
ATOM 410  C CE3 . TRP A 1 52  ? -25.221 -13.883 -9.592  1.00 58.25 52  A 1 
ATOM 411  C CZ2 . TRP A 1 52  ? -27.736 -12.594 -9.782  1.00 59.82 52  A 1 
ATOM 412  C CZ3 . TRP A 1 52  ? -25.330 -12.580 -10.120 1.00 54.78 52  A 1 
ATOM 413  C CH2 . TRP A 1 52  ? -26.574 -11.946 -10.208 1.00 54.82 52  A 1 
ATOM 414  N N   . LEU A 1 53  ? -23.635 -17.289 -10.733 1.00 86.97 53  A 1 
ATOM 415  C CA  . LEU A 1 53  ? -22.911 -16.825 -11.916 1.00 85.45 53  A 1 
ATOM 416  C C   . LEU A 1 53  ? -23.114 -17.772 -13.105 1.00 86.35 53  A 1 
ATOM 417  O O   . LEU A 1 53  ? -23.469 -17.332 -14.192 1.00 85.61 53  A 1 
ATOM 418  C CB  . LEU A 1 53  ? -21.421 -16.701 -11.560 1.00 84.71 53  A 1 
ATOM 419  C CG  . LEU A 1 53  ? -20.562 -16.159 -12.721 1.00 78.71 53  A 1 
ATOM 420  C CD1 . LEU A 1 53  ? -20.796 -14.667 -12.965 1.00 71.93 53  A 1 
ATOM 421  C CD2 . LEU A 1 53  ? -19.082 -16.371 -12.410 1.00 72.85 53  A 1 
ATOM 422  N N   . MET A 1 54  ? -22.918 -19.077 -12.892 1.00 84.71 54  A 1 
ATOM 423  C CA  . MET A 1 54  ? -22.999 -20.080 -13.949 1.00 84.24 54  A 1 
ATOM 424  C C   . MET A 1 54  ? -24.421 -20.287 -14.459 1.00 85.28 54  A 1 
ATOM 425  O O   . MET A 1 54  ? -24.604 -20.550 -15.642 1.00 84.11 54  A 1 
ATOM 426  C CB  . MET A 1 54  ? -22.393 -21.402 -13.470 1.00 82.11 54  A 1 
ATOM 427  C CG  . MET A 1 54  ? -20.875 -21.316 -13.268 1.00 78.65 54  A 1 
ATOM 428  S SD  . MET A 1 54  ? -19.897 -20.683 -14.670 1.00 77.99 54  A 1 
ATOM 429  C CE  . MET A 1 54  ? -20.401 -21.810 -15.982 1.00 69.23 54  A 1 
ATOM 430  N N   . PHE A 1 55  ? -25.430 -20.129 -13.583 1.00 89.02 55  A 1 
ATOM 431  C CA  . PHE A 1 55  ? -26.825 -20.154 -13.994 1.00 88.89 55  A 1 
ATOM 432  C C   . PHE A 1 55  ? -27.159 -18.946 -14.882 1.00 88.95 55  A 1 
ATOM 433  O O   . PHE A 1 55  ? -27.725 -19.112 -15.959 1.00 87.59 55  A 1 
ATOM 434  C CB  . PHE A 1 55  ? -27.726 -20.215 -12.762 1.00 87.78 55  A 1 
ATOM 435  C CG  . PHE A 1 55  ? -29.180 -20.424 -13.116 1.00 80.33 55  A 1 
ATOM 436  C CD1 . PHE A 1 55  ? -30.057 -19.323 -13.247 1.00 72.62 55  A 1 
ATOM 437  C CD2 . PHE A 1 55  ? -29.655 -21.719 -13.360 1.00 70.66 55  A 1 
ATOM 438  C CE1 . PHE A 1 55  ? -31.390 -19.528 -13.608 1.00 64.85 55  A 1 
ATOM 439  C CE2 . PHE A 1 55  ? -30.997 -21.925 -13.723 1.00 63.66 55  A 1 
ATOM 440  C CZ  . PHE A 1 55  ? -31.861 -20.831 -13.848 1.00 65.00 55  A 1 
ATOM 441  N N   . SER A 1 56  ? -26.742 -17.750 -14.468 1.00 86.02 56  A 1 
ATOM 442  C CA  . SER A 1 56  ? -26.944 -16.525 -15.247 1.00 84.78 56  A 1 
ATOM 443  C C   . SER A 1 56  ? -26.236 -16.598 -16.604 1.00 84.03 56  A 1 
ATOM 444  O O   . SER A 1 56  ? -26.823 -16.277 -17.646 1.00 82.02 56  A 1 
ATOM 445  C CB  . SER A 1 56  ? -26.423 -15.313 -14.472 1.00 82.93 56  A 1 
ATOM 446  O OG  . SER A 1 56  ? -27.037 -15.228 -13.203 1.00 71.09 56  A 1 
ATOM 447  N N   . LEU A 1 57  ? -24.999 -17.082 -16.615 1.00 85.91 57  A 1 
ATOM 448  C CA  . LEU A 1 57  ? -24.207 -17.252 -17.827 1.00 83.74 57  A 1 
ATOM 449  C C   . LEU A 1 57  ? -24.779 -18.354 -18.737 1.00 83.52 57  A 1 
ATOM 450  O O   . LEU A 1 57  ? -24.828 -18.187 -19.951 1.00 81.78 57  A 1 
ATOM 451  C CB  . LEU A 1 57  ? -22.755 -17.529 -17.416 1.00 82.61 57  A 1 
ATOM 452  C CG  . LEU A 1 57  ? -21.783 -17.375 -18.599 1.00 77.49 57  A 1 
ATOM 453  C CD1 . LEU A 1 57  ? -20.845 -16.185 -18.380 1.00 71.51 57  A 1 
ATOM 454  C CD2 . LEU A 1 57  ? -20.939 -18.633 -18.753 1.00 71.50 57  A 1 
ATOM 455  N N   . GLY A 1 58  ? -25.249 -19.446 -18.138 1.00 85.25 58  A 1 
ATOM 456  C CA  . GLY A 1 58  ? -25.929 -20.533 -18.842 1.00 82.90 58  A 1 
ATOM 457  C C   . GLY A 1 58  ? -27.223 -20.069 -19.507 1.00 82.86 58  A 1 
ATOM 458  O O   . GLY A 1 58  ? -27.430 -20.349 -20.685 1.00 81.45 58  A 1 
ATOM 459  N N   . ALA A 1 59  ? -28.036 -19.297 -18.791 1.00 85.13 59  A 1 
ATOM 460  C CA  . ALA A 1 59  ? -29.248 -18.692 -19.347 1.00 83.58 59  A 1 
ATOM 461  C C   . ALA A 1 59  ? -28.924 -17.721 -20.501 1.00 82.32 59  A 1 
ATOM 462  O O   . ALA A 1 59  ? -29.573 -17.778 -21.548 1.00 79.26 59  A 1 
ATOM 463  C CB  . ALA A 1 59  ? -30.012 -17.996 -18.210 1.00 82.39 59  A 1 
ATOM 464  N N   . GLY A 1 60  ? -27.896 -16.894 -20.350 1.00 83.38 60  A 1 
ATOM 465  C CA  . GLY A 1 60  ? -27.419 -16.001 -21.411 1.00 79.67 60  A 1 
ATOM 466  C C   . GLY A 1 60  ? -26.927 -16.752 -22.653 1.00 79.19 60  A 1 
ATOM 467  O O   . GLY A 1 60  ? -27.341 -16.444 -23.770 1.00 77.10 60  A 1 
ATOM 468  N N   . LEU A 1 61  ? -26.103 -17.783 -22.463 1.00 80.17 61  A 1 
ATOM 469  C CA  . LEU A 1 61  ? -25.616 -18.633 -23.553 1.00 77.99 61  A 1 
ATOM 470  C C   . LEU A 1 61  ? -26.748 -19.401 -24.238 1.00 77.03 61  A 1 
ATOM 471  O O   . LEU A 1 61  ? -26.750 -19.518 -25.463 1.00 74.67 61  A 1 
ATOM 472  C CB  . LEU A 1 61  ? -24.565 -19.620 -23.015 1.00 76.98 61  A 1 
ATOM 473  C CG  . LEU A 1 61  ? -23.179 -18.997 -22.736 1.00 72.96 61  A 1 
ATOM 474  C CD1 . LEU A 1 61  ? -22.312 -20.029 -22.012 1.00 69.13 61  A 1 
ATOM 475  C CD2 . LEU A 1 61  ? -22.461 -18.597 -24.012 1.00 68.18 61  A 1 
ATOM 476  N N   . TRP A 1 62  ? -27.718 -19.888 -23.454 1.00 78.82 62  A 1 
ATOM 477  C CA  . TRP A 1 62  ? -28.888 -20.560 -23.998 1.00 76.24 62  A 1 
ATOM 478  C C   . TRP A 1 62  ? -29.745 -19.621 -24.864 1.00 74.73 62  A 1 
ATOM 479  O O   . TRP A 1 62  ? -30.150 -20.002 -25.959 1.00 72.00 62  A 1 
ATOM 480  C CB  . TRP A 1 62  ? -29.704 -21.171 -22.856 1.00 74.09 62  A 1 
ATOM 481  C CG  . TRP A 1 62  ? -30.926 -21.907 -23.300 1.00 70.82 62  A 1 
ATOM 482  C CD1 . TRP A 1 62  ? -30.933 -23.127 -23.880 1.00 64.90 62  A 1 
ATOM 483  C CD2 . TRP A 1 62  ? -32.317 -21.478 -23.224 1.00 66.34 62  A 1 
ATOM 484  N NE1 . TRP A 1 62  ? -32.246 -23.503 -24.161 1.00 60.78 62  A 1 
ATOM 485  C CE2 . TRP A 1 62  ? -33.120 -22.513 -23.762 1.00 63.17 62  A 1 
ATOM 486  C CE3 . TRP A 1 62  ? -32.976 -20.325 -22.731 1.00 60.23 62  A 1 
ATOM 487  C CZ2 . TRP A 1 62  ? -34.531 -22.416 -23.811 1.00 59.86 62  A 1 
ATOM 488  C CZ3 . TRP A 1 62  ? -34.361 -20.226 -22.780 1.00 55.82 62  A 1 
ATOM 489  C CH2 . TRP A 1 62  ? -35.139 -21.262 -23.315 1.00 55.88 62  A 1 
ATOM 490  N N   . LEU A 1 63  ? -29.959 -18.392 -24.426 1.00 78.41 63  A 1 
ATOM 491  C CA  . LEU A 1 63  ? -30.695 -17.386 -25.199 1.00 76.01 63  A 1 
ATOM 492  C C   . LEU A 1 63  ? -29.966 -16.977 -26.486 1.00 74.94 63  A 1 
ATOM 493  O O   . LEU A 1 63  ? -30.584 -16.898 -27.543 1.00 72.22 63  A 1 
ATOM 494  C CB  . LEU A 1 63  ? -30.952 -16.156 -24.303 1.00 74.49 63  A 1 
ATOM 495  C CG  . LEU A 1 63  ? -32.103 -16.350 -23.301 1.00 68.61 63  A 1 
ATOM 496  C CD1 . LEU A 1 63  ? -32.047 -15.266 -22.224 1.00 64.98 63  A 1 
ATOM 497  C CD2 . LEU A 1 63  ? -33.466 -16.262 -24.000 1.00 62.18 63  A 1 
ATOM 498  N N   . VAL A 1 64  ? -28.653 -16.734 -26.409 1.00 75.98 64  A 1 
ATOM 499  C CA  . VAL A 1 64  ? -27.875 -16.210 -27.545 1.00 73.02 64  A 1 
ATOM 500  C C   . VAL A 1 64  ? -27.448 -17.314 -28.519 1.00 71.30 64  A 1 
ATOM 501  O O   . VAL A 1 64  ? -27.605 -17.168 -29.732 1.00 66.56 64  A 1 
ATOM 502  C CB  . VAL A 1 64  ? -26.663 -15.404 -27.040 1.00 70.24 64  A 1 
ATOM 503  C CG1 . VAL A 1 64  ? -25.795 -14.885 -28.196 1.00 65.64 64  A 1 
ATOM 504  C CG2 . VAL A 1 64  ? -27.112 -14.180 -26.233 1.00 67.10 64  A 1 
ATOM 505  N N   . HIS A 1 65  ? -26.899 -18.421 -27.990 1.00 72.72 65  A 1 
ATOM 506  C CA  . HIS A 1 65  ? -26.312 -19.496 -28.795 1.00 70.35 65  A 1 
ATOM 507  C C   . HIS A 1 65  ? -27.213 -20.731 -28.925 1.00 70.33 65  A 1 
ATOM 508  O O   . HIS A 1 65  ? -26.987 -21.544 -29.816 1.00 66.16 65  A 1 
ATOM 509  C CB  . HIS A 1 65  ? -24.940 -19.884 -28.240 1.00 67.22 65  A 1 
ATOM 510  C CG  . HIS A 1 65  ? -23.923 -18.789 -28.371 1.00 65.61 65  A 1 
ATOM 511  N ND1 . HIS A 1 65  ? -23.308 -18.404 -29.541 1.00 59.54 65  A 1 
ATOM 512  C CD2 . HIS A 1 65  ? -23.432 -17.984 -27.379 1.00 57.18 65  A 1 
ATOM 513  C CE1 . HIS A 1 65  ? -22.460 -17.392 -29.262 1.00 57.95 65  A 1 
ATOM 514  N NE2 . HIS A 1 65  ? -22.516 -17.110 -27.946 1.00 57.29 65  A 1 
ATOM 515  N N   . GLY A 1 66  ? -28.225 -20.855 -28.080 1.00 68.30 66  A 1 
ATOM 516  C CA  . GLY A 1 66  ? -29.199 -21.944 -28.165 1.00 65.73 66  A 1 
ATOM 517  C C   . GLY A 1 66  ? -30.086 -21.883 -29.414 1.00 66.04 66  A 1 
ATOM 518  O O   . GLY A 1 66  ? -30.905 -22.768 -29.623 1.00 61.32 66  A 1 
ATOM 519  N N   . GLY A 1 67  ? -29.944 -20.834 -30.215 1.00 65.93 67  A 1 
ATOM 520  C CA  . GLY A 1 67  ? -30.687 -20.638 -31.454 1.00 64.04 67  A 1 
ATOM 521  C C   . GLY A 1 67  ? -32.154 -20.281 -31.252 1.00 65.77 67  A 1 
ATOM 522  O O   . GLY A 1 67  ? -32.807 -19.899 -32.214 1.00 61.61 67  A 1 
ATOM 523  N N   . TRP A 1 68  ? -32.659 -20.340 -30.010 1.00 67.33 68  A 1 
ATOM 524  C CA  . TRP A 1 68  ? -34.053 -20.002 -29.704 1.00 66.09 68  A 1 
ATOM 525  C C   . TRP A 1 68  ? -34.397 -18.572 -30.102 1.00 66.70 68  A 1 
ATOM 526  O O   . TRP A 1 68  ? -35.425 -18.339 -30.730 1.00 63.45 68  A 1 
ATOM 527  C CB  . TRP A 1 68  ? -34.347 -20.209 -28.208 1.00 62.15 68  A 1 
ATOM 528  C CG  . TRP A 1 68  ? -35.272 -21.337 -27.922 1.00 59.23 68  A 1 
ATOM 529  C CD1 . TRP A 1 68  ? -35.026 -22.641 -28.181 1.00 53.35 68  A 1 
ATOM 530  C CD2 . TRP A 1 68  ? -36.618 -21.275 -27.338 1.00 53.64 68  A 1 
ATOM 531  N NE1 . TRP A 1 68  ? -36.123 -23.406 -27.805 1.00 48.45 68  A 1 
ATOM 532  C CE2 . TRP A 1 68  ? -37.120 -22.605 -27.281 1.00 49.88 68  A 1 
ATOM 533  C CE3 . TRP A 1 68  ? -37.441 -20.245 -26.862 1.00 47.93 68  A 1 
ATOM 534  C CZ2 . TRP A 1 68  ? -38.401 -22.912 -26.780 1.00 46.48 68  A 1 
ATOM 535  C CZ3 . TRP A 1 68  ? -38.715 -20.541 -26.355 1.00 45.98 68  A 1 
ATOM 536  C CH2 . TRP A 1 68  ? -39.201 -21.867 -26.316 1.00 45.35 68  A 1 
ATOM 537  N N   . LEU A 1 69  ? -33.526 -17.631 -29.771 1.00 68.36 69  A 1 
ATOM 538  C CA  . LEU A 1 69  ? -33.747 -16.232 -30.130 1.00 66.62 69  A 1 
ATOM 539  C C   . LEU A 1 69  ? -33.655 -16.024 -31.649 1.00 66.79 69  A 1 
ATOM 540  O O   . LEU A 1 69  ? -34.457 -15.302 -32.227 1.00 63.58 69  A 1 
ATOM 541  C CB  . LEU A 1 69  ? -32.730 -15.353 -29.378 1.00 63.94 69  A 1 
ATOM 542  C CG  . LEU A 1 69  ? -33.363 -14.027 -28.911 1.00 59.52 69  A 1 
ATOM 543  C CD1 . LEU A 1 69  ? -33.549 -14.038 -27.395 1.00 57.63 69  A 1 
ATOM 544  C CD2 . LEU A 1 69  ? -32.507 -12.823 -29.277 1.00 55.82 69  A 1 
ATOM 545  N N   . THR A 1 70  ? -32.704 -16.694 -32.299 1.00 68.47 70  A 1 
ATOM 546  C CA  . THR A 1 70  ? -32.529 -16.651 -33.758 1.00 66.49 70  A 1 
ATOM 547  C C   . THR A 1 70  ? -33.678 -17.350 -34.486 1.00 66.43 70  A 1 
ATOM 548  O O   . THR A 1 70  ? -34.155 -16.821 -35.486 1.00 63.28 70  A 1 
ATOM 549  C CB  . THR A 1 70  ? -31.203 -17.291 -34.204 1.00 63.28 70  A 1 
ATOM 550  O OG1 . THR A 1 70  ? -30.359 -17.619 -33.124 1.00 58.19 70  A 1 
ATOM 551  C CG2 . THR A 1 70  ? -30.420 -16.347 -35.105 1.00 57.40 70  A 1 
ATOM 552  N N   . GLU A 1 71  ? -34.134 -18.494 -33.986 1.00 69.07 71  A 1 
ATOM 553  C CA  . GLU A 1 71  ? -35.272 -19.226 -34.539 1.00 68.44 71  A 1 
ATOM 554  C C   . GLU A 1 71  ? -36.568 -18.433 -34.368 1.00 68.35 71  A 1 
ATOM 555  O O   . GLU A 1 71  ? -37.341 -18.296 -35.310 1.00 65.59 71  A 1 
ATOM 556  C CB  . GLU A 1 71  ? -35.338 -20.593 -33.853 1.00 65.49 71  A 1 
ATOM 557  C CG  . GLU A 1 71  ? -36.368 -21.556 -34.457 1.00 60.01 71  A 1 
ATOM 558  C CD  . GLU A 1 71  ? -36.349 -22.903 -33.716 1.00 58.52 71  A 1 
ATOM 559  O OE1 . GLU A 1 71  ? -36.641 -23.943 -34.343 1.00 52.69 71  A 1 
ATOM 560  O OE2 . GLU A 1 71  ? -36.026 -22.903 -32.502 1.00 54.08 71  A 1 
ATOM 561  N N   . TRP A 1 72  ? -36.752 -17.816 -33.196 1.00 70.21 72  A 1 
ATOM 562  C CA  . TRP A 1 72  ? -37.917 -16.981 -32.930 1.00 68.60 72  A 1 
ATOM 563  C C   . TRP A 1 72  ? -37.937 -15.685 -33.759 1.00 67.74 72  A 1 
ATOM 564  O O   . TRP A 1 72  ? -39.002 -15.261 -34.205 1.00 64.90 72  A 1 
ATOM 565  C CB  . TRP A 1 72  ? -37.990 -16.683 -31.432 1.00 65.85 72  A 1 
ATOM 566  C CG  . TRP A 1 72  ? -39.233 -15.999 -30.982 1.00 61.97 72  A 1 
ATOM 567  C CD1 . TRP A 1 72  ? -40.480 -16.532 -31.057 1.00 57.03 72  A 1 
ATOM 568  C CD2 . TRP A 1 72  ? -39.393 -14.661 -30.418 1.00 57.75 72  A 1 
ATOM 569  N NE1 . TRP A 1 72  ? -41.405 -15.612 -30.565 1.00 52.79 72  A 1 
ATOM 570  C CE2 . TRP A 1 72  ? -40.775 -14.456 -30.165 1.00 55.01 72  A 1 
ATOM 571  C CE3 . TRP A 1 72  ? -38.505 -13.615 -30.085 1.00 51.26 72  A 1 
ATOM 572  C CZ2 . TRP A 1 72  ? -41.269 -13.256 -29.609 1.00 50.54 72  A 1 
ATOM 573  C CZ3 . TRP A 1 72  ? -38.989 -12.411 -29.536 1.00 48.71 72  A 1 
ATOM 574  C CH2 . TRP A 1 72  ? -40.358 -12.242 -29.300 1.00 48.13 72  A 1 
ATOM 575  N N   . LEU A 1 73  ? -36.776 -15.072 -34.001 1.00 70.87 73  A 1 
ATOM 576  C CA  . LEU A 1 73  ? -36.679 -13.826 -34.771 1.00 69.21 73  A 1 
ATOM 577  C C   . LEU A 1 73  ? -36.607 -14.045 -36.291 1.00 68.61 73  A 1 
ATOM 578  O O   . LEU A 1 73  ? -37.158 -13.240 -37.043 1.00 64.58 73  A 1 
ATOM 579  C CB  . LEU A 1 73  ? -35.445 -13.039 -34.313 1.00 66.76 73  A 1 
ATOM 580  C CG  . LEU A 1 73  ? -35.606 -12.352 -32.940 1.00 62.51 73  A 1 
ATOM 581  C CD1 . LEU A 1 73  ? -34.242 -11.881 -32.452 1.00 61.06 73  A 1 
ATOM 582  C CD2 . LEU A 1 73  ? -36.530 -11.143 -33.009 1.00 58.80 73  A 1 
ATOM 583  N N   . SER A 1 74  ? -35.873 -15.075 -36.745 1.00 68.82 74  A 1 
ATOM 584  C CA  . SER A 1 74  ? -35.544 -15.251 -38.164 1.00 67.97 74  A 1 
ATOM 585  C C   . SER A 1 74  ? -36.023 -16.571 -38.773 1.00 68.14 74  A 1 
ATOM 586  O O   . SER A 1 74  ? -35.818 -16.791 -39.965 1.00 63.31 74  A 1 
ATOM 587  C CB  . SER A 1 74  ? -34.042 -15.042 -38.402 1.00 65.05 74  A 1 
ATOM 588  O OG  . SER A 1 74  ? -33.253 -15.985 -37.713 1.00 58.88 74  A 1 
ATOM 589  N N   . GLY A 1 75  ? -36.625 -17.456 -37.973 1.00 65.12 75  A 1 
ATOM 590  C CA  . GLY A 1 75  ? -37.107 -18.764 -38.435 1.00 64.58 75  A 1 
ATOM 591  C C   . GLY A 1 75  ? -36.005 -19.725 -38.891 1.00 65.30 75  A 1 
ATOM 592  O O   . GLY A 1 75  ? -36.294 -20.792 -39.430 1.00 61.63 75  A 1 
ATOM 593  N N   . THR A 1 76  ? -34.743 -19.378 -38.688 1.00 66.16 76  A 1 
ATOM 594  C CA  . THR A 1 76  ? -33.628 -20.226 -39.111 1.00 64.93 76  A 1 
ATOM 595  C C   . THR A 1 76  ? -33.485 -21.446 -38.198 1.00 64.61 76  A 1 
ATOM 596  O O   . THR A 1 76  ? -33.508 -21.287 -36.972 1.00 60.16 76  A 1 
ATOM 597  C CB  . THR A 1 76  ? -32.296 -19.475 -39.184 1.00 60.87 76  A 1 
ATOM 598  O OG1 . THR A 1 76  ? -32.069 -18.677 -38.056 1.00 55.49 76  A 1 
ATOM 599  C CG2 . THR A 1 76  ? -32.235 -18.566 -40.405 1.00 54.59 76  A 1 
ATOM 600  N N   . PRO A 1 77  ? -33.295 -22.652 -38.744 1.00 62.79 77  A 1 
ATOM 601  C CA  . PRO A 1 77  ? -33.190 -23.866 -37.953 1.00 62.17 77  A 1 
ATOM 602  C C   . PRO A 1 77  ? -31.976 -23.810 -37.022 1.00 62.70 77  A 1 
ATOM 603  O O   . PRO A 1 77  ? -30.904 -23.314 -37.386 1.00 59.14 77  A 1 
ATOM 604  C CB  . PRO A 1 77  ? -33.128 -25.021 -38.955 1.00 58.84 77  A 1 
ATOM 605  C CG  . PRO A 1 77  ? -32.603 -24.364 -40.230 1.00 57.59 77  A 1 
ATOM 606  C CD  . PRO A 1 77  ? -33.174 -22.953 -40.160 1.00 59.30 77  A 1 
ATOM 607  N N   . ARG A 1 78  ? -32.137 -24.340 -35.816 1.00 63.59 78  A 1 
ATOM 608  C CA  . ARG A 1 78  ? -31.063 -24.416 -34.826 1.00 62.37 78  A 1 
ATOM 609  C C   . ARG A 1 78  ? -29.923 -25.269 -35.362 1.00 63.96 78  A 1 
ATOM 610  O O   . ARG A 1 78  ? -30.129 -26.441 -35.658 1.00 59.48 78  A 1 
ATOM 611  C CB  . ARG A 1 78  ? -31.568 -25.007 -33.506 1.00 57.30 78  A 1 
ATOM 612  C CG  . ARG A 1 78  ? -32.653 -24.132 -32.863 1.00 52.70 78  A 1 
ATOM 613  C CD  . ARG A 1 78  ? -33.090 -24.741 -31.530 1.00 49.91 78  A 1 
ATOM 614  N NE  . ARG A 1 78  ? -34.319 -24.102 -31.106 1.00 45.91 78  A 1 
ATOM 615  C CZ  . ARG A 1 78  ? -35.118 -24.434 -30.114 1.00 41.85 78  A 1 
ATOM 616  N NH1 . ARG A 1 78  ? -34.786 -25.332 -29.228 1.00 41.71 78  A 1 
ATOM 617  N NH2 . ARG A 1 78  ? -36.280 -23.871 -30.045 1.00 39.29 78  A 1 
ATOM 618  N N   . SER A 1 79  ? -28.731 -24.727 -35.399 1.00 66.06 79  A 1 
ATOM 619  C CA  . SER A 1 79  ? -27.552 -25.526 -35.715 1.00 66.24 79  A 1 
ATOM 620  C C   . SER A 1 79  ? -27.066 -26.251 -34.457 1.00 68.35 79  A 1 
ATOM 621  O O   . SER A 1 79  ? -26.704 -25.591 -33.479 1.00 64.52 79  A 1 
ATOM 622  C CB  . SER A 1 79  ? -26.444 -24.682 -36.365 1.00 61.02 79  A 1 
ATOM 623  O OG  . SER A 1 79  ? -25.861 -23.786 -35.453 1.00 55.08 79  A 1 
ATOM 624  N N   . PRO A 1 80  ? -27.021 -27.598 -34.435 1.00 68.07 80  A 1 
ATOM 625  C CA  . PRO A 1 80  ? -26.577 -28.359 -33.274 1.00 68.54 80  A 1 
ATOM 626  C C   . PRO A 1 80  ? -25.125 -28.069 -32.900 1.00 70.46 80  A 1 
ATOM 627  O O   . PRO A 1 80  ? -24.762 -28.087 -31.730 1.00 66.88 80  A 1 
ATOM 628  C CB  . PRO A 1 80  ? -26.813 -29.835 -33.642 1.00 65.54 80  A 1 
ATOM 629  C CG  . PRO A 1 80  ? -26.800 -29.848 -35.167 1.00 63.50 80  A 1 
ATOM 630  C CD  . PRO A 1 80  ? -27.374 -28.485 -35.542 1.00 64.86 80  A 1 
ATOM 631  N N   . GLU A 1 81  ? -24.296 -27.695 -33.869 1.00 69.39 81  A 1 
ATOM 632  C CA  . GLU A 1 81  ? -22.897 -27.310 -33.658 1.00 69.19 81  A 1 
ATOM 633  C C   . GLU A 1 81  ? -22.753 -26.077 -32.762 1.00 70.42 81  A 1 
ATOM 634  O O   . GLU A 1 81  ? -21.935 -26.069 -31.841 1.00 66.52 81  A 1 
ATOM 635  C CB  . GLU A 1 81  ? -22.232 -27.022 -35.003 1.00 65.44 81  A 1 
ATOM 636  C CG  . GLU A 1 81  ? -22.137 -28.263 -35.898 1.00 59.01 81  A 1 
ATOM 637  C CD  . GLU A 1 81  ? -21.449 -27.975 -37.237 1.00 54.24 81  A 1 
ATOM 638  O OE1 . GLU A 1 81  ? -21.146 -28.966 -37.939 1.00 47.09 81  A 1 
ATOM 639  O OE2 . GLU A 1 81  ? -21.254 -26.775 -37.543 1.00 48.10 81  A 1 
ATOM 640  N N   . ARG A 1 82  ? -23.571 -25.048 -32.958 1.00 70.85 82  A 1 
ATOM 641  C CA  . ARG A 1 82  ? -23.547 -23.845 -32.111 1.00 70.42 82  A 1 
ATOM 642  C C   . ARG A 1 82  ? -23.889 -24.181 -30.664 1.00 72.13 82  A 1 
ATOM 643  O O   . ARG A 1 82  ? -23.284 -23.629 -29.744 1.00 69.03 82  A 1 
ATOM 644  C CB  . ARG A 1 82  ? -24.511 -22.771 -32.629 1.00 66.21 82  A 1 
ATOM 645  C CG  . ARG A 1 82  ? -23.985 -22.099 -33.900 1.00 60.20 82  A 1 
ATOM 646  C CD  . ARG A 1 82  ? -24.929 -20.950 -34.308 1.00 56.50 82  A 1 
ATOM 647  N NE  . ARG A 1 82  ? -24.474 -20.286 -35.521 1.00 51.14 82  A 1 
ATOM 648  C CZ  . ARG A 1 82  ? -25.053 -19.239 -36.093 1.00 46.46 82  A 1 
ATOM 649  N NH1 . ARG A 1 82  ? -26.139 -18.699 -35.589 1.00 44.15 82  A 1 
ATOM 650  N NH2 . ARG A 1 82  ? -24.562 -18.725 -37.178 1.00 41.36 82  A 1 
ATOM 651  N N   . TRP A 1 83  ? -24.811 -25.102 -30.447 1.00 72.80 83  A 1 
ATOM 652  C CA  . TRP A 1 83  ? -25.175 -25.589 -29.122 1.00 72.77 83  A 1 
ATOM 653  C C   . TRP A 1 83  ? -24.025 -26.346 -28.455 1.00 75.08 83  A 1 
ATOM 654  O O   . TRP A 1 83  ? -23.697 -26.068 -27.296 1.00 72.76 83  A 1 
ATOM 655  C CB  . TRP A 1 83  ? -26.437 -26.446 -29.234 1.00 69.17 83  A 1 
ATOM 656  C CG  . TRP A 1 83  ? -26.968 -26.886 -27.910 1.00 66.33 83  A 1 
ATOM 657  C CD1 . TRP A 1 83  ? -27.098 -28.156 -27.494 1.00 59.74 83  A 1 
ATOM 658  C CD2 . TRP A 1 83  ? -27.420 -26.041 -26.810 1.00 60.68 83  A 1 
ATOM 659  N NE1 . TRP A 1 83  ? -27.628 -28.173 -26.212 1.00 54.48 83  A 1 
ATOM 660  C CE2 . TRP A 1 83  ? -27.830 -26.893 -25.749 1.00 57.02 83  A 1 
ATOM 661  C CE3 . TRP A 1 83  ? -27.526 -24.649 -26.613 1.00 53.64 83  A 1 
ATOM 662  C CZ2 . TRP A 1 83  ? -28.321 -26.377 -24.525 1.00 51.64 83  A 1 
ATOM 663  C CZ3 . TRP A 1 83  ? -28.007 -24.133 -25.403 1.00 51.31 83  A 1 
ATOM 664  C CH2 . TRP A 1 83  ? -28.397 -24.995 -24.371 1.00 51.10 83  A 1 
ATOM 665  N N   . ALA A 1 84  ? -23.362 -27.244 -29.182 1.00 75.59 84  A 1 
ATOM 666  C CA  . ALA A 1 84  ? -22.206 -27.981 -28.687 1.00 76.17 84  A 1 
ATOM 667  C C   . ALA A 1 84  ? -21.047 -27.044 -28.299 1.00 77.32 84  A 1 
ATOM 668  O O   . ALA A 1 84  ? -20.438 -27.200 -27.235 1.00 75.71 84  A 1 
ATOM 669  C CB  . ALA A 1 84  ? -21.775 -28.994 -29.753 1.00 74.40 84  A 1 
ATOM 670  N N   . HIS A 1 85  ? -20.794 -26.003 -29.090 1.00 78.64 85  A 1 
ATOM 671  C CA  . HIS A 1 85  ? -19.810 -24.978 -28.747 1.00 78.30 85  A 1 
ATOM 672  C C   . HIS A 1 85  ? -20.206 -24.174 -27.498 1.00 79.87 85  A 1 
ATOM 673  O O   . HIS A 1 85  ? -19.354 -23.937 -26.640 1.00 78.00 85  A 1 
ATOM 674  C CB  . HIS A 1 85  ? -19.591 -24.043 -29.945 1.00 76.08 85  A 1 
ATOM 675  C CG  . HIS A 1 85  ? -18.769 -24.665 -31.034 1.00 69.13 85  A 1 
ATOM 676  N ND1 . HIS A 1 85  ? -17.491 -25.168 -30.904 1.00 61.66 85  A 1 
ATOM 677  C CD2 . HIS A 1 85  ? -19.121 -24.842 -32.351 1.00 60.61 85  A 1 
ATOM 678  C CE1 . HIS A 1 85  ? -17.099 -25.637 -32.099 1.00 56.85 85  A 1 
ATOM 679  N NE2 . HIS A 1 85  ? -18.064 -25.447 -32.998 1.00 57.48 85  A 1 
ATOM 680  N N   . ALA A 1 86  ? -21.475 -23.820 -27.337 1.00 79.84 86  A 1 
ATOM 681  C CA  . ALA A 1 86  ? -21.963 -23.105 -26.160 1.00 79.19 86  A 1 
ATOM 682  C C   . ALA A 1 86  ? -21.820 -23.942 -24.873 1.00 81.00 86  A 1 
ATOM 683  O O   . ALA A 1 86  ? -21.329 -23.429 -23.862 1.00 80.27 86  A 1 
ATOM 684  C CB  . ALA A 1 86  ? -23.423 -22.694 -26.402 1.00 76.74 86  A 1 
ATOM 685  N N   . ILE A 1 87  ? -22.155 -25.244 -24.914 1.00 81.71 87  A 1 
ATOM 686  C CA  . ILE A 1 87  ? -21.961 -26.172 -23.785 1.00 82.29 87  A 1 
ATOM 687  C C   . ILE A 1 87  ? -20.469 -26.295 -23.453 1.00 83.44 87  A 1 
ATOM 688  O O   . ILE A 1 87  ? -20.089 -26.202 -22.282 1.00 82.89 87  A 1 
ATOM 689  C CB  . ILE A 1 87  ? -22.569 -27.556 -24.095 1.00 80.53 87  A 1 
ATOM 690  C CG1 . ILE A 1 87  ? -24.112 -27.453 -24.136 1.00 73.70 87  A 1 
ATOM 691  C CG2 . ILE A 1 87  ? -22.142 -28.602 -23.048 1.00 71.90 87  A 1 
ATOM 692  C CD1 . ILE A 1 87  ? -24.799 -28.724 -24.653 1.00 65.12 87  A 1 
ATOM 693  N N   . THR A 1 88  ? -19.620 -26.453 -24.451 1.00 82.72 88  A 1 
ATOM 694  C CA  . THR A 1 88  ? -18.167 -26.556 -24.262 1.00 82.77 88  A 1 
ATOM 695  C C   . THR A 1 88  ? -17.602 -25.300 -23.597 1.00 83.97 88  A 1 
ATOM 696  O O   . THR A 1 88  ? -16.828 -25.397 -22.640 1.00 83.16 88  A 1 
ATOM 697  C CB  . THR A 1 88  ? -17.451 -26.798 -25.599 1.00 80.98 88  A 1 
ATOM 698  O OG1 . THR A 1 88  ? -17.930 -27.987 -26.182 1.00 72.16 88  A 1 
ATOM 699  C CG2 . THR A 1 88  ? -15.951 -26.948 -25.430 1.00 70.49 88  A 1 
ATOM 700  N N   . LEU A 1 89  ? -18.010 -24.111 -24.030 1.00 83.25 89  A 1 
ATOM 701  C CA  . LEU A 1 89  ? -17.621 -22.840 -23.431 1.00 82.79 89  A 1 
ATOM 702  C C   . LEU A 1 89  ? -18.099 -22.740 -21.978 1.00 84.47 89  A 1 
ATOM 703  O O   . LEU A 1 89  ? -17.322 -22.369 -21.097 1.00 84.21 89  A 1 
ATOM 704  C CB  . LEU A 1 89  ? -18.178 -21.702 -24.290 1.00 80.54 89  A 1 
ATOM 705  C CG  . LEU A 1 89  ? -17.789 -20.302 -23.786 1.00 75.18 89  A 1 
ATOM 706  C CD1 . LEU A 1 89  ? -16.283 -20.065 -23.869 1.00 69.57 89  A 1 
ATOM 707  C CD2 . LEU A 1 89  ? -18.499 -19.236 -24.618 1.00 69.36 89  A 1 
ATOM 708  N N   . TRP A 1 90  ? -19.345 -23.124 -21.696 1.00 82.31 90  A 1 
ATOM 709  C CA  . TRP A 1 90  ? -19.916 -23.115 -20.357 1.00 83.81 90  A 1 
ATOM 710  C C   . TRP A 1 90  ? -19.154 -24.041 -19.399 1.00 84.51 90  A 1 
ATOM 711  O O   . TRP A 1 90  ? -18.805 -23.628 -18.293 1.00 84.14 90  A 1 
ATOM 712  C CB  . TRP A 1 90  ? -21.399 -23.482 -20.434 1.00 83.99 90  A 1 
ATOM 713  C CG  . TRP A 1 90  ? -22.129 -23.372 -19.139 1.00 83.15 90  A 1 
ATOM 714  C CD1 . TRP A 1 90  ? -22.735 -22.255 -18.668 1.00 79.47 90  A 1 
ATOM 715  C CD2 . TRP A 1 90  ? -22.332 -24.401 -18.120 1.00 82.89 90  A 1 
ATOM 716  N NE1 . TRP A 1 90  ? -23.314 -22.517 -17.426 1.00 79.92 90  A 1 
ATOM 717  C CE2 . TRP A 1 90  ? -23.083 -23.824 -17.061 1.00 81.91 90  A 1 
ATOM 718  C CE3 . TRP A 1 90  ? -21.957 -25.754 -18.009 1.00 80.46 90  A 1 
ATOM 719  C CZ2 . TRP A 1 90  ? -23.452 -24.570 -15.922 1.00 79.22 90  A 1 
ATOM 720  C CZ3 . TRP A 1 90  ? -22.329 -26.492 -16.865 1.00 76.96 90  A 1 
ATOM 721  C CH2 . TRP A 1 90  ? -23.058 -25.909 -15.839 1.00 76.45 90  A 1 
ATOM 722  N N   . LEU A 1 91  ? -18.809 -25.251 -19.832 1.00 87.00 91  A 1 
ATOM 723  C CA  . LEU A 1 91  ? -18.030 -26.216 -19.047 1.00 87.05 91  A 1 
ATOM 724  C C   . LEU A 1 91  ? -16.607 -25.709 -18.760 1.00 87.61 91  A 1 
ATOM 725  O O   . LEU A 1 91  ? -16.130 -25.837 -17.631 1.00 86.98 91  A 1 
ATOM 726  C CB  . LEU A 1 91  ? -17.978 -27.559 -19.791 1.00 86.41 91  A 1 
ATOM 727  C CG  . LEU A 1 91  ? -19.306 -28.339 -19.824 1.00 82.75 91  A 1 
ATOM 728  C CD1 . LEU A 1 91  ? -19.157 -29.538 -20.762 1.00 77.57 91  A 1 
ATOM 729  C CD2 . LEU A 1 91  ? -19.706 -28.851 -18.442 1.00 77.40 91  A 1 
ATOM 730  N N   . ARG A 1 92  ? -15.952 -25.099 -19.739 1.00 87.82 92  A 1 
ATOM 731  C CA  . ARG A 1 92  ? -14.631 -24.483 -19.544 1.00 87.37 92  A 1 
ATOM 732  C C   . ARG A 1 92  ? -14.689 -23.349 -18.522 1.00 88.05 92  A 1 
ATOM 733  O O   . ARG A 1 92  ? -13.884 -23.318 -17.596 1.00 87.47 92  A 1 
ATOM 734  C CB  . ARG A 1 92  ? -14.076 -23.967 -20.877 1.00 85.67 92  A 1 
ATOM 735  C CG  . ARG A 1 92  ? -13.582 -25.112 -21.772 1.00 80.27 92  A 1 
ATOM 736  C CD  . ARG A 1 92  ? -13.133 -24.571 -23.130 1.00 77.22 92  A 1 
ATOM 737  N NE  . ARG A 1 92  ? -12.631 -25.656 -23.999 1.00 73.32 92  A 1 
ATOM 738  C CZ  . ARG A 1 92  ? -12.286 -25.544 -25.272 1.00 67.77 92  A 1 
ATOM 739  N NH1 . ARG A 1 92  ? -12.376 -24.419 -25.923 1.00 62.51 92  A 1 
ATOM 740  N NH2 . ARG A 1 92  ? -11.849 -26.579 -25.914 1.00 63.60 92  A 1 
ATOM 741  N N   . ILE A 1 93  ? -15.666 -22.467 -18.631 1.00 88.47 93  A 1 
ATOM 742  C CA  . ILE A 1 93  ? -15.862 -21.363 -17.676 1.00 88.10 93  A 1 
ATOM 743  C C   . ILE A 1 93  ? -16.171 -21.913 -16.278 1.00 88.86 93  A 1 
ATOM 744  O O   . ILE A 1 93  ? -15.587 -21.431 -15.308 1.00 88.38 93  A 1 
ATOM 745  C CB  . ILE A 1 93  ? -16.940 -20.392 -18.180 1.00 87.09 93  A 1 
ATOM 746  C CG1 . ILE A 1 93  ? -16.450 -19.672 -19.455 1.00 82.89 93  A 1 
ATOM 747  C CG2 . ILE A 1 93  ? -17.263 -19.339 -17.098 1.00 81.45 93  A 1 
ATOM 748  C CD1 . ILE A 1 93  ? -17.541 -18.888 -20.196 1.00 74.20 93  A 1 
ATOM 749  N N   . LEU A 1 94  ? -17.001 -22.953 -16.146 1.00 88.94 94  A 1 
ATOM 750  C CA  . LEU A 1 94  ? -17.300 -23.599 -14.866 1.00 88.50 94  A 1 
ATOM 751  C C   . LEU A 1 94  ? -16.034 -24.118 -14.183 1.00 89.16 94  A 1 
ATOM 752  O O   . LEU A 1 94  ? -15.827 -23.850 -12.994 1.00 88.38 94  A 1 
ATOM 753  C CB  . LEU A 1 94  ? -18.321 -24.731 -15.084 1.00 87.65 94  A 1 
ATOM 754  C CG  . LEU A 1 94  ? -18.708 -25.489 -13.805 1.00 85.09 94  A 1 
ATOM 755  C CD1 . LEU A 1 94  ? -19.420 -24.603 -12.787 1.00 80.58 94  A 1 
ATOM 756  C CD2 . LEU A 1 94  ? -19.626 -26.664 -14.145 1.00 80.32 94  A 1 
ATOM 757  N N   . ALA A 1 95  ? -15.166 -24.808 -14.909 1.00 89.13 95  A 1 
ATOM 758  C CA  . ALA A 1 95  ? -13.902 -25.322 -14.382 1.00 88.28 95  A 1 
ATOM 759  C C   . ALA A 1 95  ? -12.960 -24.187 -13.951 1.00 88.87 95  A 1 
ATOM 760  O O   . ALA A 1 95  ? -12.428 -24.210 -12.837 1.00 87.88 95  A 1 
ATOM 761  C CB  . ALA A 1 95  ? -13.268 -26.231 -15.440 1.00 87.24 95  A 1 
ATOM 762  N N   . ILE A 1 96  ? -12.806 -23.151 -14.779 1.00 90.13 96  A 1 
ATOM 763  C CA  . ILE A 1 96  ? -11.950 -21.993 -14.489 1.00 89.45 96  A 1 
ATOM 764  C C   . ILE A 1 96  ? -12.457 -21.223 -13.262 1.00 89.79 96  A 1 
ATOM 765  O O   . ILE A 1 96  ? -11.686 -20.911 -12.360 1.00 88.50 96  A 1 
ATOM 766  C CB  . ILE A 1 96  ? -11.828 -21.084 -15.737 1.00 88.23 96  A 1 
ATOM 767  C CG1 . ILE A 1 96  ? -11.056 -21.811 -16.860 1.00 83.28 96  A 1 
ATOM 768  C CG2 . ILE A 1 96  ? -11.137 -19.757 -15.394 1.00 82.50 96  A 1 
ATOM 769  C CD1 . ILE A 1 96  ? -11.151 -21.128 -18.228 1.00 75.77 96  A 1 
ATOM 770  N N   . VAL A 1 97  ? -13.750 -20.940 -13.190 1.00 90.53 97  A 1 
ATOM 771  C CA  . VAL A 1 97  ? -14.356 -20.219 -12.069 1.00 89.15 97  A 1 
ATOM 772  C C   . VAL A 1 97  ? -14.279 -21.043 -10.785 1.00 89.19 97  A 1 
ATOM 773  O O   . VAL A 1 97  ? -13.880 -20.515 -9.748  1.00 88.55 97  A 1 
ATOM 774  C CB  . VAL A 1 97  ? -15.801 -19.791 -12.395 1.00 88.39 97  A 1 
ATOM 775  C CG1 . VAL A 1 97  ? -16.500 -19.164 -11.179 1.00 79.79 97  A 1 
ATOM 776  C CG2 . VAL A 1 97  ? -15.822 -18.741 -13.508 1.00 80.14 97  A 1 
ATOM 777  N N   . SER A 1 98  ? -14.570 -22.334 -10.834 1.00 89.01 98  A 1 
ATOM 778  C CA  . SER A 1 98  ? -14.504 -23.216 -9.666  1.00 87.77 98  A 1 
ATOM 779  C C   . SER A 1 98  ? -13.079 -23.320 -9.105  1.00 87.44 98  A 1 
ATOM 780  O O   . SER A 1 98  ? -12.869 -23.127 -7.906  1.00 86.22 98  A 1 
ATOM 781  C CB  . SER A 1 98  ? -15.034 -24.613 -10.003 1.00 87.32 98  A 1 
ATOM 782  O OG  . SER A 1 98  ? -16.391 -24.525 -10.397 1.00 76.68 98  A 1 
ATOM 783  N N   . THR A 1 99  ? -12.095 -23.528 -9.964  1.00 90.42 99  A 1 
ATOM 784  C CA  . THR A 1 99  ? -10.682 -23.588 -9.561  1.00 88.73 99  A 1 
ATOM 785  C C   . THR A 1 99  ? -10.168 -22.234 -9.069  1.00 88.41 99  A 1 
ATOM 786  O O   . THR A 1 99  ? -9.429  -22.183 -8.083  1.00 86.92 99  A 1 
ATOM 787  C CB  . THR A 1 99  ? -9.787  -24.116 -10.685 1.00 87.56 99  A 1 
ATOM 788  O OG1 . THR A 1 99  ? -10.001 -23.404 -11.875 1.00 78.70 99  A 1 
ATOM 789  C CG2 . THR A 1 99  ? -10.038 -25.593 -10.975 1.00 79.68 99  A 1 
ATOM 790  N N   . SER A 1 100 ? -10.614 -21.119 -9.643  1.00 89.58 100 A 1 
ATOM 791  C CA  . SER A 1 100 ? -10.265 -19.778 -9.158  1.00 87.54 100 A 1 
ATOM 792  C C   . SER A 1 100 ? -10.811 -19.504 -7.754  1.00 87.22 100 A 1 
ATOM 793  O O   . SER A 1 100 ? -10.110 -18.939 -6.920  1.00 85.46 100 A 1 
ATOM 794  C CB  . SER A 1 100 ? -10.737 -18.702 -10.147 1.00 86.18 100 A 1 
ATOM 795  O OG  . SER A 1 100 ? -12.121 -18.456 -10.051 1.00 74.20 100 A 1 
ATOM 796  N N   . GLN A 1 101 ? -12.030 -19.972 -7.441  1.00 89.09 101 A 1 
ATOM 797  C CA  . GLN A 1 101 ? -12.613 -19.831 -6.111  1.00 87.82 101 A 1 
ATOM 798  C C   . GLN A 1 101 ? -11.898 -20.697 -5.066  1.00 87.12 101 A 1 
ATOM 799  O O   . GLN A 1 101 ? -11.721 -20.248 -3.931  1.00 84.91 101 A 1 
ATOM 800  C CB  . GLN A 1 101 ? -14.117 -20.165 -6.152  1.00 86.60 101 A 1 
ATOM 801  C CG  . GLN A 1 101 ? -14.949 -19.111 -6.894  1.00 81.77 101 A 1 
ATOM 802  C CD  . GLN A 1 101 ? -14.907 -17.725 -6.256  1.00 82.21 101 A 1 
ATOM 803  O OE1 . GLN A 1 101 ? -14.782 -17.560 -5.063  1.00 73.07 101 A 1 
ATOM 804  N NE2 . GLN A 1 101 ? -15.007 -16.687 -7.047  1.00 70.80 101 A 1 
ATOM 805  N N   . LEU A 1 102 ? -11.438 -21.890 -5.445  1.00 87.62 102 A 1 
ATOM 806  C CA  . LEU A 1 102 ? -10.568 -22.711 -4.609  1.00 86.48 102 A 1 
ATOM 807  C C   . LEU A 1 102 ? -9.248  -21.983 -4.319  1.00 86.33 102 A 1 
ATOM 808  O O   . LEU A 1 102 ? -8.855  -21.859 -3.158  1.00 84.73 102 A 1 
ATOM 809  C CB  . LEU A 1 102 ? -10.293 -24.068 -5.287  1.00 85.67 102 A 1 
ATOM 810  C CG  . LEU A 1 102 ? -11.474 -25.050 -5.261  1.00 79.56 102 A 1 
ATOM 811  C CD1 . LEU A 1 102 ? -11.213 -26.225 -6.209  1.00 74.75 102 A 1 
ATOM 812  C CD2 . LEU A 1 102 ? -11.683 -25.630 -3.856  1.00 74.02 102 A 1 
ATOM 813  N N   . TRP A 1 103 ? -8.604  -21.425 -5.340  1.00 87.25 103 A 1 
ATOM 814  C CA  . TRP A 1 103 ? -7.365  -20.658 -5.186  1.00 86.23 103 A 1 
ATOM 815  C C   . TRP A 1 103 ? -7.552  -19.451 -4.256  1.00 85.37 103 A 1 
ATOM 816  O O   . TRP A 1 103 ? -6.807  -19.298 -3.286  1.00 83.40 103 A 1 
ATOM 817  C CB  . TRP A 1 103 ? -6.846  -20.241 -6.562  1.00 85.93 103 A 1 
ATOM 818  C CG  . TRP A 1 103 ? -5.569  -19.473 -6.506  1.00 85.06 103 A 1 
ATOM 819  C CD1 . TRP A 1 103 ? -4.332  -20.002 -6.377  1.00 78.86 103 A 1 
ATOM 820  C CD2 . TRP A 1 103 ? -5.385  -18.009 -6.525  1.00 82.83 103 A 1 
ATOM 821  N NE1 . TRP A 1 103 ? -3.390  -18.980 -6.321  1.00 78.09 103 A 1 
ATOM 822  C CE2 . TRP A 1 103 ? -3.998  -17.743 -6.396  1.00 81.20 103 A 1 
ATOM 823  C CE3 . TRP A 1 103 ? -6.270  -16.914 -6.626  1.00 78.24 103 A 1 
ATOM 824  C CZ2 . TRP A 1 103 ? -3.484  -16.425 -6.368  1.00 78.99 103 A 1 
ATOM 825  C CZ3 . TRP A 1 103 ? -5.754  -15.601 -6.600  1.00 73.70 103 A 1 
ATOM 826  C CH2 . TRP A 1 103 ? -4.382  -15.357 -6.463  1.00 74.80 103 A 1 
ATOM 827  N N   . MET A 1 104 ? -8.606  -18.650 -4.458  1.00 85.32 104 A 1 
ATOM 828  C CA  . MET A 1 104 ? -8.924  -17.492 -3.608  1.00 83.16 104 A 1 
ATOM 829  C C   . MET A 1 104 ? -9.268  -17.849 -2.151  1.00 83.09 104 A 1 
ATOM 830  O O   . MET A 1 104 ? -9.198  -16.986 -1.276  1.00 80.75 104 A 1 
ATOM 831  C CB  . MET A 1 104 ? -10.104 -16.720 -4.200  1.00 80.43 104 A 1 
ATOM 832  C CG  . MET A 1 104 ? -9.724  -15.850 -5.390  1.00 73.94 104 A 1 
ATOM 833  S SD  . MET A 1 104 ? -11.061 -14.737 -5.882  1.00 69.77 104 A 1 
ATOM 834  C CE  . MET A 1 104 ? -11.659 -15.580 -7.343  1.00 60.63 104 A 1 
ATOM 835  N N   . GLN A 1 105 ? -9.662  -19.091 -1.867  1.00 85.16 105 A 1 
ATOM 836  C CA  . GLN A 1 105 ? -9.911  -19.536 -0.497  1.00 84.86 105 A 1 
ATOM 837  C C   . GLN A 1 105 ? -8.608  -19.816 0.253   1.00 84.91 105 A 1 
ATOM 838  O O   . GLN A 1 105 ? -8.514  -19.499 1.433   1.00 82.57 105 A 1 
ATOM 839  C CB  . GLN A 1 105 ? -10.819 -20.768 -0.504  1.00 83.86 105 A 1 
ATOM 840  C CG  . GLN A 1 105 ? -11.191 -21.240 0.913   1.00 78.21 105 A 1 
ATOM 841  C CD  . GLN A 1 105 ? -11.984 -20.211 1.722   1.00 76.62 105 A 1 
ATOM 842  O OE1 . GLN A 1 105 ? -12.692 -19.359 1.199   1.00 68.94 105 A 1 
ATOM 843  N NE2 . GLN A 1 105 ? -11.901 -20.260 3.021   1.00 65.82 105 A 1 
ATOM 844  N N   . TYR A 1 106 ? -7.632  -20.418 -0.414  1.00 83.92 106 A 1 
ATOM 845  C CA  . TYR A 1 106 ? -6.371  -20.829 0.199   1.00 82.28 106 A 1 
ATOM 846  C C   . TYR A 1 106 ? -5.268  -19.773 0.106   1.00 82.61 106 A 1 
ATOM 847  O O   . TYR A 1 106 ? -4.309  -19.817 0.882   1.00 79.50 106 A 1 
ATOM 848  C CB  . TYR A 1 106 ? -5.926  -22.153 -0.415  1.00 80.57 106 A 1 
ATOM 849  C CG  . TYR A 1 106 ? -6.841  -23.301 -0.061  1.00 76.91 106 A 1 
ATOM 850  C CD1 . TYR A 1 106 ? -6.893  -23.780 1.262   1.00 72.17 106 A 1 
ATOM 851  C CD2 . TYR A 1 106 ? -7.684  -23.881 -1.034  1.00 70.37 106 A 1 
ATOM 852  C CE1 . TYR A 1 106 ? -7.761  -24.822 1.614   1.00 66.40 106 A 1 
ATOM 853  C CE2 . TYR A 1 106 ? -8.555  -24.922 -0.691  1.00 65.79 106 A 1 
ATOM 854  C CZ  . TYR A 1 106 ? -8.594  -25.386 0.634   1.00 65.24 106 A 1 
ATOM 855  O OH  . TYR A 1 106 ? -9.452  -26.397 0.982   1.00 62.18 106 A 1 
ATOM 856  N N   . VAL A 1 107 ? -5.410  -18.815 -0.797  1.00 84.89 107 A 1 
ATOM 857  C CA  . VAL A 1 107 ? -4.453  -17.722 -0.985  1.00 84.32 107 A 1 
ATOM 858  C C   . VAL A 1 107 ? -5.159  -16.387 -0.742  1.00 84.56 107 A 1 
ATOM 859  O O   . VAL A 1 107 ? -5.715  -15.797 -1.667  1.00 82.32 107 A 1 
ATOM 860  C CB  . VAL A 1 107 ? -3.783  -17.791 -2.375  1.00 82.92 107 A 1 
ATOM 861  C CG1 . VAL A 1 107 ? -2.668  -16.747 -2.474  1.00 75.88 107 A 1 
ATOM 862  C CG2 . VAL A 1 107 ? -3.163  -19.168 -2.606  1.00 77.65 107 A 1 
ATOM 863  N N   . PRO A 1 108 ? -5.165  -15.899 0.523   1.00 84.40 108 A 1 
ATOM 864  C CA  . PRO A 1 108 ? -5.735  -14.595 0.818   1.00 84.16 108 A 1 
ATOM 865  C C   . PRO A 1 108 ? -4.941  -13.483 0.115   1.00 86.06 108 A 1 
ATOM 866  O O   . PRO A 1 108 ? -3.722  -13.584 -0.053  1.00 84.90 108 A 1 
ATOM 867  C CB  . PRO A 1 108 ? -5.704  -14.472 2.340   1.00 81.63 108 A 1 
ATOM 868  C CG  . PRO A 1 108 ? -4.535  -15.369 2.749   1.00 78.43 108 A 1 
ATOM 869  C CD  . PRO A 1 108 ? -4.566  -16.488 1.703   1.00 80.95 108 A 1 
ATOM 870  N N   . VAL A 1 109 ? -5.631  -12.399 -0.229  1.00 85.41 109 A 1 
ATOM 871  C CA  . VAL A 1 109 ? -5.058  -11.240 -0.945  1.00 85.60 109 A 1 
ATOM 872  C C   . VAL A 1 109 ? -3.809  -10.698 -0.243  1.00 87.32 109 A 1 
ATOM 873  O O   . VAL A 1 109 ? -2.796  -10.482 -0.893  1.00 86.65 109 A 1 
ATOM 874  C CB  . VAL A 1 109 ? -6.119  -10.129 -1.093  1.00 83.43 109 A 1 
ATOM 875  C CG1 . VAL A 1 109 ? -5.559  -8.869  -1.757  1.00 76.68 109 A 1 
ATOM 876  C CG2 . VAL A 1 109 ? -7.290  -10.613 -1.958  1.00 77.29 109 A 1 
ATOM 877  N N   . GLN A 1 110 ? -3.832  -10.602 1.093   1.00 87.62 110 A 1 
ATOM 878  C CA  . GLN A 1 110 ? -2.682  -10.205 1.909   1.00 87.60 110 A 1 
ATOM 879  C C   . GLN A 1 110 ? -1.429  -11.027 1.593   1.00 88.96 110 A 1 
ATOM 880  O O   . GLN A 1 110 ? -0.346  -10.481 1.374   1.00 88.09 110 A 1 
ATOM 881  C CB  . GLN A 1 110 ? -3.060  -10.369 3.382   1.00 86.18 110 A 1 
ATOM 882  C CG  . GLN A 1 110 ? -1.928  -9.989  4.343   1.00 77.19 110 A 1 
ATOM 883  C CD  . GLN A 1 110 ? -2.292  -10.236 5.812   1.00 72.88 110 A 1 
ATOM 884  O OE1 . GLN A 1 110 ? -3.280  -10.879 6.114   1.00 66.12 110 A 1 
ATOM 885  N NE2 . GLN A 1 110 ? -1.509  -9.763  6.745   1.00 61.90 110 A 1 
ATOM 886  N N   . ARG A 1 111 ? -1.554  -12.356 1.560   1.00 89.07 111 A 1 
ATOM 887  C CA  . ARG A 1 111 ? -0.417  -13.251 1.328   1.00 89.34 111 A 1 
ATOM 888  C C   . ARG A 1 111 ? 0.106   -13.143 -0.106  1.00 90.37 111 A 1 
ATOM 889  O O   . ARG A 1 111 ? 1.304   -13.242 -0.330  1.00 89.36 111 A 1 
ATOM 890  C CB  . ARG A 1 111 ? -0.833  -14.688 1.679   1.00 87.79 111 A 1 
ATOM 891  C CG  . ARG A 1 111 ? 0.387   -15.605 1.818   1.00 78.64 111 A 1 
ATOM 892  C CD  . ARG A 1 111 ? -0.046  -17.025 2.199   1.00 74.21 111 A 1 
ATOM 893  N NE  . ARG A 1 111 ? 1.108   -17.888 2.467   1.00 66.76 111 A 1 
ATOM 894  C CZ  . ARG A 1 111 ? 1.069   -19.163 2.813   1.00 59.99 111 A 1 
ATOM 895  N NH1 . ARG A 1 111 ? -0.049  -19.813 2.910   1.00 54.52 111 A 1 
ATOM 896  N NH2 . ARG A 1 111 ? 2.177   -19.804 3.072   1.00 51.96 111 A 1 
ATOM 897  N N   . PHE A 1 112 ? -0.795  -12.918 -1.067  1.00 89.58 112 A 1 
ATOM 898  C CA  . PHE A 1 112 ? -0.433  -12.692 -2.464  1.00 90.24 112 A 1 
ATOM 899  C C   . PHE A 1 112 ? 0.320   -11.372 -2.656  1.00 90.81 112 A 1 
ATOM 900  O O   . PHE A 1 112 ? 1.374   -11.354 -3.298  1.00 89.96 112 A 1 
ATOM 901  C CB  . PHE A 1 112 ? -1.695  -12.758 -3.324  1.00 90.06 112 A 1 
ATOM 902  C CG  . PHE A 1 112 ? -1.394  -12.622 -4.805  1.00 90.14 112 A 1 
ATOM 903  C CD1 . PHE A 1 112 ? -1.692  -11.426 -5.489  1.00 86.66 112 A 1 
ATOM 904  C CD2 . PHE A 1 112 ? -0.785  -13.677 -5.489  1.00 86.29 112 A 1 
ATOM 905  C CE1 . PHE A 1 112 ? -1.388  -11.295 -6.848  1.00 85.10 112 A 1 
ATOM 906  C CE2 . PHE A 1 112 ? -0.476  -13.551 -6.857  1.00 84.76 112 A 1 
ATOM 907  C CZ  . PHE A 1 112 ? -0.777  -12.358 -7.535  1.00 85.93 112 A 1 
ATOM 908  N N   . ILE A 1 113 ? -0.150  -10.286 -2.041  1.00 90.19 113 A 1 
ATOM 909  C CA  . ILE A 1 113 ? 0.494   -8.968  -2.101  1.00 89.81 113 A 1 
ATOM 910  C C   . ILE A 1 113 ? 1.874   -9.008  -1.448  1.00 89.96 113 A 1 
ATOM 911  O O   . ILE A 1 113 ? 2.845   -8.550  -2.044  1.00 89.33 113 A 1 
ATOM 912  C CB  . ILE A 1 113 ? -0.429  -7.895  -1.503  1.00 89.01 113 A 1 
ATOM 913  C CG1 . ILE A 1 113 ? -1.617  -7.695  -2.472  1.00 85.86 113 A 1 
ATOM 914  C CG2 . ILE A 1 113 ? 0.317   -6.571  -1.261  1.00 85.27 113 A 1 
ATOM 915  C CD1 . ILE A 1 113 ? -2.716  -6.770  -1.953  1.00 77.35 113 A 1 
ATOM 916  N N   . ARG A 1 114 ? 2.025   -9.634  -0.280  1.00 90.61 114 A 1 
ATOM 917  C CA  . ARG A 1 114 ? 3.344   -9.857  0.315   1.00 90.32 114 A 1 
ATOM 918  C C   . ARG A 1 114 ? 4.272   -10.651 -0.607  1.00 90.71 114 A 1 
ATOM 919  O O   . ARG A 1 114 ? 5.438   -10.297 -0.727  1.00 89.51 114 A 1 
ATOM 920  C CB  . ARG A 1 114 ? 3.223   -10.572 1.665   1.00 89.49 114 A 1 
ATOM 921  C CG  . ARG A 1 114 ? 2.787   -9.630  2.795   1.00 81.45 114 A 1 
ATOM 922  C CD  . ARG A 1 114 ? 2.870   -10.395 4.104   1.00 78.15 114 A 1 
ATOM 923  N NE  . ARG A 1 114 ? 2.526   -9.580  5.290   1.00 73.31 114 A 1 
ATOM 924  C CZ  . ARG A 1 114 ? 2.625   -9.992  6.534   1.00 66.87 114 A 1 
ATOM 925  N NH1 . ARG A 1 114 ? 2.986   -11.193 6.849   1.00 59.40 114 A 1 
ATOM 926  N NH2 . ARG A 1 114 ? 2.362   -9.210  7.519   1.00 60.27 114 A 1 
ATOM 927  N N   . ALA A 1 115 ? 3.767   -11.664 -1.282  1.00 90.50 115 A 1 
ATOM 928  C CA  . ALA A 1 115 ? 4.564   -12.419 -2.245  1.00 89.99 115 A 1 
ATOM 929  C C   . ALA A 1 115 ? 4.980   -11.575 -3.461  1.00 90.02 115 A 1 
ATOM 930  O O   . ALA A 1 115 ? 6.094   -11.745 -3.954  1.00 89.00 115 A 1 
ATOM 931  C CB  . ALA A 1 115 ? 3.789   -13.670 -2.665  1.00 89.90 115 A 1 
ATOM 932  N N   . LEU A 1 116 ? 4.134   -10.641 -3.927  1.00 90.85 116 A 1 
ATOM 933  C CA  . LEU A 1 116 ? 4.499   -9.685  -4.980  1.00 90.09 116 A 1 
ATOM 934  C C   . LEU A 1 116 ? 5.670   -8.800  -4.541  1.00 89.93 116 A 1 
ATOM 935  O O   . LEU A 1 116 ? 6.648   -8.691  -5.273  1.00 89.02 116 A 1 
ATOM 936  C CB  . LEU A 1 116 ? 3.290   -8.807  -5.373  1.00 89.67 116 A 1 
ATOM 937  C CG  . LEU A 1 116 ? 2.265   -9.486  -6.286  1.00 85.05 116 A 1 
ATOM 938  C CD1 . LEU A 1 116 ? 0.996   -8.640  -6.361  1.00 83.28 116 A 1 
ATOM 939  C CD2 . LEU A 1 116 ? 2.802   -9.646  -7.712  1.00 82.56 116 A 1 
ATOM 940  N N   . PHE A 1 117 ? 5.612   -8.230  -3.334  1.00 90.55 117 A 1 
ATOM 941  C CA  . PHE A 1 117 ? 6.692   -7.391  -2.814  1.00 89.95 117 A 1 
ATOM 942  C C   . PHE A 1 117 ? 7.958   -8.180  -2.451  1.00 89.38 117 A 1 
ATOM 943  O O   . PHE A 1 117 ? 9.056   -7.643  -2.594  1.00 86.96 117 A 1 
ATOM 944  C CB  . PHE A 1 117 ? 6.183   -6.584  -1.621  1.00 89.20 117 A 1 
ATOM 945  C CG  . PHE A 1 117 ? 5.295   -5.426  -2.015  1.00 88.60 117 A 1 
ATOM 946  C CD1 . PHE A 1 117 ? 5.834   -4.339  -2.726  1.00 84.73 117 A 1 
ATOM 947  C CD2 . PHE A 1 117 ? 3.938   -5.417  -1.668  1.00 84.53 117 A 1 
ATOM 948  C CE1 . PHE A 1 117 ? 5.021   -3.264  -3.103  1.00 83.03 117 A 1 
ATOM 949  C CE2 . PHE A 1 117 ? 3.116   -4.341  -2.038  1.00 82.48 117 A 1 
ATOM 950  C CZ  . PHE A 1 117 ? 3.658   -3.262  -2.757  1.00 83.97 117 A 1 
ATOM 951  N N   . ALA A 1 118 ? 7.837   -9.438  -2.046  1.00 89.05 118 A 1 
ATOM 952  C CA  . ALA A 1 118 ? 8.971   -10.325 -1.786  1.00 87.43 118 A 1 
ATOM 953  C C   . ALA A 1 118 ? 9.604   -10.914 -3.062  1.00 87.06 118 A 1 
ATOM 954  O O   . ALA A 1 118 ? 10.652  -11.556 -3.013  1.00 84.10 118 A 1 
ATOM 955  C CB  . ALA A 1 118 ? 8.503   -11.444 -0.850  1.00 86.41 118 A 1 
ATOM 956  N N   . SER A 1 119 ? 8.959   -10.718 -4.216  1.00 87.07 119 A 1 
ATOM 957  C CA  . SER A 1 119 ? 9.437   -11.248 -5.483  1.00 85.12 119 A 1 
ATOM 958  C C   . SER A 1 119 ? 10.670  -10.490 -5.998  1.00 84.61 119 A 1 
ATOM 959  O O   . SER A 1 119 ? 11.133  -9.509  -5.418  1.00 81.21 119 A 1 
ATOM 960  C CB  . SER A 1 119 ? 8.300   -11.249 -6.505  1.00 83.90 119 A 1 
ATOM 961  O OG  . SER A 1 119 ? 8.114   -9.958  -7.048  1.00 77.97 119 A 1 
ATOM 962  N N   . ARG A 1 120 ? 11.198  -10.946 -7.135  1.00 83.94 120 A 1 
ATOM 963  C CA  . ARG A 1 120 ? 12.286  -10.241 -7.832  1.00 84.59 120 A 1 
ATOM 964  C C   . ARG A 1 120 ? 11.810  -9.034  -8.647  1.00 86.23 120 A 1 
ATOM 965  O O   . ARG A 1 120 ? 12.634  -8.410  -9.312  1.00 83.51 120 A 1 
ATOM 966  C CB  . ARG A 1 120 ? 13.073  -11.223 -8.720  1.00 81.63 120 A 1 
ATOM 967  C CG  . ARG A 1 120 ? 13.784  -12.313 -7.903  1.00 73.85 120 A 1 
ATOM 968  C CD  . ARG A 1 120 ? 14.645  -13.169 -8.841  1.00 68.64 120 A 1 
ATOM 969  N NE  . ARG A 1 120 ? 15.360  -14.226 -8.116  1.00 61.02 120 A 1 
ATOM 970  C CZ  . ARG A 1 120 ? 16.215  -15.088 -8.655  1.00 54.40 120 A 1 
ATOM 971  N NH1 . ARG A 1 120 ? 16.503  -15.068 -9.926  1.00 48.83 120 A 1 
ATOM 972  N NH2 . ARG A 1 120 ? 16.798  -15.999 -7.928  1.00 46.34 120 A 1 
ATOM 973  N N   . LEU A 1 121 ? 10.511  -8.733  -8.635  1.00 87.16 121 A 1 
ATOM 974  C CA  . LEU A 1 121 ? 9.964   -7.583  -9.339  1.00 87.82 121 A 1 
ATOM 975  C C   . LEU A 1 121 ? 10.424  -6.289  -8.660  1.00 89.31 121 A 1 
ATOM 976  O O   . LEU A 1 121 ? 10.456  -6.229  -7.435  1.00 88.49 121 A 1 
ATOM 977  C CB  . LEU A 1 121 ? 8.424   -7.653  -9.383  1.00 86.34 121 A 1 
ATOM 978  C CG  . LEU A 1 121 ? 7.861   -8.849  -10.160 1.00 82.06 121 A 1 
ATOM 979  C CD1 . LEU A 1 121 ? 6.337   -8.903  -9.996  1.00 78.68 121 A 1 
ATOM 980  C CD2 . LEU A 1 121 ? 8.178   -8.766  -11.655 1.00 78.10 121 A 1 
ATOM 981  N N   . PRO A 1 122 ? 10.737  -5.239  -9.440  1.00 88.71 122 A 1 
ATOM 982  C CA  . PRO A 1 122 ? 10.950  -3.916  -8.872  1.00 89.00 122 A 1 
ATOM 983  C C   . PRO A 1 122 ? 9.730   -3.467  -8.063  1.00 90.19 122 A 1 
ATOM 984  O O   . PRO A 1 122 ? 8.602   -3.704  -8.497  1.00 89.16 122 A 1 
ATOM 985  C CB  . PRO A 1 122 ? 11.199  -2.991  -10.071 1.00 87.64 122 A 1 
ATOM 986  C CG  . PRO A 1 122 ? 11.664  -3.939  -11.170 1.00 85.70 122 A 1 
ATOM 987  C CD  . PRO A 1 122 ? 10.905  -5.221  -10.870 1.00 87.75 122 A 1 
ATOM 988  N N   . PRO A 1 123 ? 9.917   -2.779  -6.921  1.00 88.16 123 A 1 
ATOM 989  C CA  . PRO A 1 123 ? 8.807   -2.376  -6.042  1.00 87.65 123 A 1 
ATOM 990  C C   . PRO A 1 123 ? 7.681   -1.631  -6.763  1.00 87.88 123 A 1 
ATOM 991  O O   . PRO A 1 123 ? 6.507   -1.886  -6.518  1.00 86.03 123 A 1 
ATOM 992  C CB  . PRO A 1 123 ? 9.455   -1.507  -4.960  1.00 86.52 123 A 1 
ATOM 993  C CG  . PRO A 1 123 ? 10.876  -2.052  -4.872  1.00 85.17 123 A 1 
ATOM 994  C CD  . PRO A 1 123 ? 11.187  -2.457  -6.306  1.00 88.41 123 A 1 
ATOM 995  N N   . GLY A 1 124 ? 8.020   -0.755  -7.713  1.00 87.78 124 A 1 
ATOM 996  C CA  . GLY A 1 124 ? 7.030   -0.031  -8.502  1.00 85.79 124 A 1 
ATOM 997  C C   . GLY A 1 124 ? 6.153   -0.924  -9.392  1.00 86.83 124 A 1 
ATOM 998  O O   . GLY A 1 124 ? 4.964   -0.662  -9.533  1.00 85.22 124 A 1 
ATOM 999  N N   . VAL A 1 125 ? 6.719   -2.004  -9.944  1.00 88.61 125 A 1 
ATOM 1000 C CA  . VAL A 1 125 ? 5.966   -2.978  -10.742 1.00 88.84 125 A 1 
ATOM 1001 C C   . VAL A 1 125 ? 5.087   -3.840  -9.836  1.00 89.16 125 A 1 
ATOM 1002 O O   . VAL A 1 125 ? 3.914   -4.055  -10.142 1.00 88.24 125 A 1 
ATOM 1003 C CB  . VAL A 1 125 ? 6.911   -3.856  -11.582 1.00 88.12 125 A 1 
ATOM 1004 C CG1 . VAL A 1 125 ? 6.151   -4.897  -12.405 1.00 82.09 125 A 1 
ATOM 1005 C CG2 . VAL A 1 125 ? 7.736   -3.011  -12.553 1.00 82.95 125 A 1 
ATOM 1006 N N   . ALA A 1 126 ? 5.602   -4.261  -8.678  1.00 88.65 126 A 1 
ATOM 1007 C CA  . ALA A 1 126 ? 4.819   -4.975  -7.673  1.00 87.65 126 A 1 
ATOM 1008 C C   . ALA A 1 126 ? 3.617   -4.145  -7.195  1.00 87.90 126 A 1 
ATOM 1009 O O   . ALA A 1 126 ? 2.506   -4.673  -7.109  1.00 86.86 126 A 1 
ATOM 1010 C CB  . ALA A 1 126 ? 5.749   -5.360  -6.516  1.00 87.45 126 A 1 
ATOM 1011 N N   . TYR A 1 127 ? 3.821   -2.845  -6.975  1.00 87.89 127 A 1 
ATOM 1012 C CA  . TYR A 1 127 ? 2.748   -1.915  -6.600  1.00 86.23 127 A 1 
ATOM 1013 C C   . TYR A 1 127 ? 1.703   -1.757  -7.709  1.00 86.37 127 A 1 
ATOM 1014 O O   . TYR A 1 127 ? 0.507   -1.783  -7.418  1.00 85.16 127 A 1 
ATOM 1015 C CB  . TYR A 1 127 ? 3.362   -0.561  -6.238  1.00 83.98 127 A 1 
ATOM 1016 C CG  . TYR A 1 127 ? 2.358   0.415   -5.667  1.00 81.73 127 A 1 
ATOM 1017 C CD1 . TYR A 1 127 ? 1.749   1.398   -6.479  1.00 76.15 127 A 1 
ATOM 1018 C CD2 . TYR A 1 127 ? 1.986   0.332   -4.311  1.00 75.56 127 A 1 
ATOM 1019 C CE1 . TYR A 1 127 ? 0.814   2.285   -5.949  1.00 71.42 127 A 1 
ATOM 1020 C CE2 . TYR A 1 127 ? 1.042   1.218   -3.767  1.00 70.49 127 A 1 
ATOM 1021 C CZ  . TYR A 1 127 ? 0.461   2.193   -4.595  1.00 71.78 127 A 1 
ATOM 1022 O OH  . TYR A 1 127 ? -0.462  3.061   -4.064  1.00 69.37 127 A 1 
ATOM 1023 N N   . LEU A 1 128 ? 2.115   -1.680  -8.970  1.00 85.83 128 A 1 
ATOM 1024 C CA  . LEU A 1 128 ? 1.206   -1.608  -10.116 1.00 85.01 128 A 1 
ATOM 1025 C C   . LEU A 1 128 ? 0.268   -2.828  -10.179 1.00 85.95 128 A 1 
ATOM 1026 O O   . LEU A 1 128 ? -0.936  -2.675  -10.372 1.00 85.58 128 A 1 
ATOM 1027 C CB  . LEU A 1 128 ? 2.030   -1.485  -11.404 1.00 83.53 128 A 1 
ATOM 1028 C CG  . LEU A 1 128 ? 1.184   -1.149  -12.641 1.00 75.29 128 A 1 
ATOM 1029 C CD1 . LEU A 1 128 ? 0.838   0.337   -12.701 1.00 69.67 128 A 1 
ATOM 1030 C CD2 . LEU A 1 128 ? 1.933   -1.529  -13.917 1.00 70.07 128 A 1 
ATOM 1031 N N   . PHE A 1 129 ? 0.806   -4.036  -9.958  1.00 86.39 129 A 1 
ATOM 1032 C CA  . PHE A 1 129 ? -0.002  -5.259  -9.919  1.00 86.07 129 A 1 
ATOM 1033 C C   . PHE A 1 129 ? -0.849  -5.387  -8.649  1.00 86.05 129 A 1 
ATOM 1034 O O   . PHE A 1 129 ? -1.941  -5.953  -8.687  1.00 83.69 129 A 1 
ATOM 1035 C CB  . PHE A 1 129 ? 0.906   -6.483  -10.068 1.00 85.51 129 A 1 
ATOM 1036 C CG  . PHE A 1 129 ? 1.456   -6.679  -11.464 1.00 84.00 129 A 1 
ATOM 1037 C CD1 . PHE A 1 129 ? 0.579   -6.918  -12.537 1.00 78.82 129 A 1 
ATOM 1038 C CD2 . PHE A 1 129 ? 2.836   -6.651  -11.708 1.00 77.87 129 A 1 
ATOM 1039 C CE1 . PHE A 1 129 ? 1.073   -7.111  -13.837 1.00 75.22 129 A 1 
ATOM 1040 C CE2 . PHE A 1 129 ? 3.338   -6.844  -12.997 1.00 74.38 129 A 1 
ATOM 1041 C CZ  . PHE A 1 129 ? 2.458   -7.070  -14.066 1.00 76.42 129 A 1 
ATOM 1042 N N   . ALA A 1 130 ? -0.369  -4.872  -7.519  1.00 87.41 130 A 1 
ATOM 1043 C CA  . ALA A 1 130 ? -1.104  -4.889  -6.259  1.00 86.07 130 A 1 
ATOM 1044 C C   . ALA A 1 130 ? -2.265  -3.878  -6.235  1.00 85.61 130 A 1 
ATOM 1045 O O   . ALA A 1 130 ? -3.296  -4.160  -5.635  1.00 83.54 130 A 1 
ATOM 1046 C CB  . ALA A 1 130 ? -0.115  -4.634  -5.122  1.00 85.27 130 A 1 
ATOM 1047 N N   . GLY A 1 131 ? -2.122  -2.732  -6.908  1.00 82.96 131 A 1 
ATOM 1048 C CA  . GLY A 1 131 ? -3.059  -1.608  -6.892  1.00 78.96 131 A 1 
ATOM 1049 C C   . GLY A 1 131 ? -4.531  -1.999  -7.075  1.00 79.84 131 A 1 
ATOM 1050 O O   . GLY A 1 131 ? -5.332  -1.733  -6.183  1.00 78.18 131 A 1 
ATOM 1051 N N   . PRO A 1 132 ? -4.917  -2.698  -8.163  1.00 82.44 132 A 1 
ATOM 1052 C CA  . PRO A 1 132 ? -6.311  -3.121  -8.373  1.00 80.59 132 A 1 
ATOM 1053 C C   . PRO A 1 132 ? -6.854  -4.007  -7.244  1.00 80.98 132 A 1 
ATOM 1054 O O   . PRO A 1 132 ? -7.995  -3.839  -6.816  1.00 78.91 132 A 1 
ATOM 1055 C CB  . PRO A 1 132 ? -6.307  -3.864  -9.710  1.00 79.48 132 A 1 
ATOM 1056 C CG  . PRO A 1 132 ? -5.104  -3.275  -10.457 1.00 77.55 132 A 1 
ATOM 1057 C CD  . PRO A 1 132 ? -4.112  -3.005  -9.339  1.00 80.22 132 A 1 
ATOM 1058 N N   . LEU A 1 133 ? -6.032  -4.915  -6.711  1.00 84.47 133 A 1 
ATOM 1059 C CA  . LEU A 1 133 ? -6.413  -5.800  -5.609  1.00 83.36 133 A 1 
ATOM 1060 C C   . LEU A 1 133 ? -6.613  -5.022  -4.307  1.00 82.81 133 A 1 
ATOM 1061 O O   . LEU A 1 133 ? -7.558  -5.293  -3.571  1.00 81.21 133 A 1 
ATOM 1062 C CB  . LEU A 1 133 ? -5.339  -6.880  -5.416  1.00 83.12 133 A 1 
ATOM 1063 C CG  . LEU A 1 133 ? -5.153  -7.838  -6.612  1.00 79.35 133 A 1 
ATOM 1064 C CD1 . LEU A 1 133 ? -3.940  -8.741  -6.354  1.00 75.53 133 A 1 
ATOM 1065 C CD2 . LEU A 1 133 ? -6.384  -8.729  -6.821  1.00 74.51 133 A 1 
ATOM 1066 N N   . LEU A 1 134 ? -5.764  -4.035  -4.048  1.00 83.53 134 A 1 
ATOM 1067 C CA  . LEU A 1 134 ? -5.855  -3.163  -2.876  1.00 82.13 134 A 1 
ATOM 1068 C C   . LEU A 1 134 ? -7.112  -2.290  -2.912  1.00 81.59 134 A 1 
ATOM 1069 O O   . LEU A 1 134 ? -7.793  -2.174  -1.899  1.00 80.18 134 A 1 
ATOM 1070 C CB  . LEU A 1 134 ? -4.595  -2.285  -2.805  1.00 81.86 134 A 1 
ATOM 1071 C CG  . LEU A 1 134 ? -3.321  -3.063  -2.448  1.00 79.61 134 A 1 
ATOM 1072 C CD1 . LEU A 1 134 ? -2.082  -2.196  -2.710  1.00 76.77 134 A 1 
ATOM 1073 C CD2 . LEU A 1 134 ? -3.323  -3.489  -0.976  1.00 77.48 134 A 1 
ATOM 1074 N N   . VAL A 1 135 ? -7.459  -1.737  -4.071  1.00 78.49 135 A 1 
ATOM 1075 C CA  . VAL A 1 135 ? -8.696  -0.962  -4.246  1.00 75.68 135 A 1 
ATOM 1076 C C   . VAL A 1 135 ? -9.923  -1.833  -3.970  1.00 76.02 135 A 1 
ATOM 1077 O O   . VAL A 1 135 ? -10.802 -1.433  -3.210  1.00 74.76 135 A 1 
ATOM 1078 C CB  . VAL A 1 135 ? -8.760  -0.345  -5.659  1.00 73.26 135 A 1 
ATOM 1079 C CG1 . VAL A 1 135 ? -10.112 0.314   -5.943  1.00 68.03 135 A 1 
ATOM 1080 C CG2 . VAL A 1 135 ? -7.689  0.734   -5.823  1.00 68.50 135 A 1 
ATOM 1081 N N   . VAL A 1 136 ? -9.971  -3.050  -4.512  1.00 78.93 136 A 1 
ATOM 1082 C CA  . VAL A 1 136 ? -11.082 -3.983  -4.265  1.00 78.35 136 A 1 
ATOM 1083 C C   . VAL A 1 136 ? -11.181 -4.361  -2.780  1.00 78.69 136 A 1 
ATOM 1084 O O   . VAL A 1 136 ? -12.282 -4.390  -2.231  1.00 77.79 136 A 1 
ATOM 1085 C CB  . VAL A 1 136 ? -10.938 -5.243  -5.142  1.00 77.70 136 A 1 
ATOM 1086 C CG1 . VAL A 1 136 ? -11.954 -6.331  -4.779  1.00 71.82 136 A 1 
ATOM 1087 C CG2 . VAL A 1 136 ? -11.168 -4.893  -6.614  1.00 73.61 136 A 1 
ATOM 1088 N N   . GLU A 1 137 ? -10.051 -4.607  -2.119  1.00 79.52 137 A 1 
ATOM 1089 C CA  . GLU A 1 137 ? -10.023 -4.936  -0.703  1.00 78.95 137 A 1 
ATOM 1090 C C   . GLU A 1 137 ? -10.495 -3.769  0.180   1.00 79.05 137 A 1 
ATOM 1091 O O   . GLU A 1 137 ? -11.276 -3.959  1.112   1.00 77.28 137 A 1 
ATOM 1092 C CB  . GLU A 1 137 ? -8.596  -5.388  -0.332  1.00 78.27 137 A 1 
ATOM 1093 C CG  . GLU A 1 137 ? -8.515  -6.089  1.028   1.00 72.04 137 A 1 
ATOM 1094 C CD  . GLU A 1 137 ? -9.229  -7.447  1.100   1.00 67.85 137 A 1 
ATOM 1095 O OE1 . GLU A 1 137 ? -9.338  -7.978  2.220   1.00 61.24 137 A 1 
ATOM 1096 O OE2 . GLU A 1 137 ? -9.677  -7.969  0.057   1.00 61.58 137 A 1 
ATOM 1097 N N   . GLN A 1 138 ? -10.093 -2.547  -0.148  1.00 76.05 138 A 1 
ATOM 1098 C CA  . GLN A 1 138 ? -10.526 -1.340  0.550   1.00 73.83 138 A 1 
ATOM 1099 C C   . GLN A 1 138 ? -12.028 -1.106  0.376   1.00 74.75 138 A 1 
ATOM 1100 O O   . GLN A 1 138 ? -12.723 -0.841  1.358   1.00 73.80 138 A 1 
ATOM 1101 C CB  . GLN A 1 138 ? -9.687  -0.156  0.052   1.00 70.71 138 A 1 
ATOM 1102 C CG  . GLN A 1 138 ? -9.938  1.102   0.898   1.00 62.89 138 A 1 
ATOM 1103 C CD  . GLN A 1 138 ? -9.029  2.274   0.505   1.00 59.27 138 A 1 
ATOM 1104 O OE1 . GLN A 1 138 ? -8.299  2.248   -0.464  1.00 54.23 138 A 1 
ATOM 1105 N NE2 . GLN A 1 138 ? -9.057  3.348   1.259   1.00 50.85 138 A 1 
ATOM 1106 N N   . LEU A 1 139 ? -12.558 -1.270  -0.829  1.00 76.06 139 A 1 
ATOM 1107 C CA  . LEU A 1 139 ? -13.988 -1.168  -1.110  1.00 74.61 139 A 1 
ATOM 1108 C C   . LEU A 1 139 ? -14.792 -2.207  -0.317  1.00 75.32 139 A 1 
ATOM 1109 O O   . LEU A 1 139 ? -15.796 -1.862  0.306   1.00 74.21 139 A 1 
ATOM 1110 C CB  . LEU A 1 139 ? -14.234 -1.344  -2.618  1.00 73.50 139 A 1 
ATOM 1111 C CG  . LEU A 1 139 ? -13.835 -0.129  -3.477  1.00 65.88 139 A 1 
ATOM 1112 C CD1 . LEU A 1 139 ? -13.899 -0.508  -4.954  1.00 61.02 139 A 1 
ATOM 1113 C CD2 . LEU A 1 139 ? -14.759 1.068   -3.239  1.00 61.13 139 A 1 
ATOM 1114 N N   . LYS A 1 140 ? -14.341 -3.459  -0.260  1.00 78.47 140 A 1 
ATOM 1115 C CA  . LYS A 1 140 ? -14.991 -4.508  0.540   1.00 78.06 140 A 1 
ATOM 1116 C C   . LYS A 1 140 ? -15.039 -4.144  2.025   1.00 78.39 140 A 1 
ATOM 1117 O O   . LYS A 1 140 ? -16.074 -4.332  2.656   1.00 77.88 140 A 1 
ATOM 1118 C CB  . LYS A 1 140 ? -14.255 -5.837  0.377   1.00 77.49 140 A 1 
ATOM 1119 C CG  . LYS A 1 140 ? -14.578 -6.525  -0.954  1.00 70.69 140 A 1 
ATOM 1120 C CD  . LYS A 1 140 ? -13.720 -7.788  -1.058  1.00 68.35 140 A 1 
ATOM 1121 C CE  . LYS A 1 140 ? -13.976 -8.530  -2.364  1.00 60.98 140 A 1 
ATOM 1122 N NZ  . LYS A 1 140 ? -13.032 -9.669  -2.489  1.00 54.48 140 A 1 
ATOM 1123 N N   . ARG A 1 141 ? -13.961 -3.599  2.576   1.00 74.80 141 A 1 
ATOM 1124 C CA  . ARG A 1 141 ? -13.917 -3.167  3.981   1.00 73.35 141 A 1 
ATOM 1125 C C   . ARG A 1 141 ? -14.846 -1.997  4.250   1.00 73.29 141 A 1 
ATOM 1126 O O   . ARG A 1 141 ? -15.586 -2.043  5.225   1.00 72.03 141 A 1 
ATOM 1127 C CB  . ARG A 1 141 ? -12.481 -2.805  4.385   1.00 71.77 141 A 1 
ATOM 1128 C CG  . ARG A 1 141 ? -11.622 -4.059  4.537   1.00 65.50 141 A 1 
ATOM 1129 C CD  . ARG A 1 141 ? -10.190 -3.653  4.859   1.00 62.95 141 A 1 
ATOM 1130 N NE  . ARG A 1 141 ? -9.311  -4.837  4.950   1.00 56.93 141 A 1 
ATOM 1131 C CZ  . ARG A 1 141 ? -8.973  -5.482  6.055   1.00 51.70 141 A 1 
ATOM 1132 N NH1 . ARG A 1 141 ? -9.369  -5.123  7.237   1.00 47.50 141 A 1 
ATOM 1133 N NH2 . ARG A 1 141 ? -8.194  -6.525  5.964   1.00 45.34 141 A 1 
ATOM 1134 N N   . GLN A 1 142 ? -14.884 -0.999  3.388   1.00 73.42 142 A 1 
ATOM 1135 C CA  . GLN A 1 142 ? -15.811 0.126   3.524   1.00 71.36 142 A 1 
ATOM 1136 C C   . GLN A 1 142 ? -17.275 -0.342  3.461   1.00 72.59 142 A 1 
ATOM 1137 O O   . GLN A 1 142 ? -18.077 0.067   4.301   1.00 71.62 142 A 1 
ATOM 1138 C CB  . GLN A 1 142 ? -15.542 1.169   2.440   1.00 68.86 142 A 1 
ATOM 1139 C CG  . GLN A 1 142 ? -14.266 1.986   2.722   1.00 61.53 142 A 1 
ATOM 1140 C CD  . GLN A 1 142 ? -14.017 3.061   1.656   1.00 58.01 142 A 1 
ATOM 1141 O OE1 . GLN A 1 142 ? -14.726 3.166   0.671   1.00 53.09 142 A 1 
ATOM 1142 N NE2 . GLN A 1 142 ? -13.017 3.883   1.825   1.00 49.78 142 A 1 
ATOM 1143 N N   . LEU A 1 143 ? -17.605 -1.242  2.551   1.00 74.59 143 A 1 
ATOM 1144 C CA  . LEU A 1 143 ? -18.949 -1.834  2.466   1.00 73.88 143 A 1 
ATOM 1145 C C   . LEU A 1 143 ? -19.305 -2.623  3.729   1.00 74.30 143 A 1 
ATOM 1146 O O   . LEU A 1 143 ? -20.430 -2.503  4.212   1.00 73.03 143 A 1 
ATOM 1147 C CB  . LEU A 1 143 ? -19.034 -2.739  1.227   1.00 73.41 143 A 1 
ATOM 1148 C CG  . LEU A 1 143 ? -19.083 -1.977  -0.113  1.00 68.14 143 A 1 
ATOM 1149 C CD1 . LEU A 1 143 ? -18.932 -2.979  -1.265  1.00 63.64 143 A 1 
ATOM 1150 C CD2 . LEU A 1 143 ? -20.400 -1.214  -0.299  1.00 63.30 143 A 1 
ATOM 1151 N N   . ALA A 1 144 ? -18.366 -3.381  4.295   1.00 76.71 144 A 1 
ATOM 1152 C CA  . ALA A 1 144 ? -18.580 -4.109  5.543   1.00 75.58 144 A 1 
ATOM 1153 C C   . ALA A 1 144 ? -18.858 -3.161  6.723   1.00 75.48 144 A 1 
ATOM 1154 O O   . ALA A 1 144 ? -19.825 -3.364  7.445   1.00 74.08 144 A 1 
ATOM 1155 C CB  . ALA A 1 144 ? -17.378 -5.017  5.810   1.00 74.62 144 A 1 
ATOM 1156 N N   . ILE A 1 145 ? -18.088 -2.076  6.864   1.00 71.43 145 A 1 
ATOM 1157 C CA  . ILE A 1 145 ? -18.287 -1.053  7.903   1.00 69.72 145 A 1 
ATOM 1158 C C   . ILE A 1 145 ? -19.656 -0.379  7.750   1.00 69.76 145 A 1 
ATOM 1159 O O   . ILE A 1 145 ? -20.387 -0.222  8.726   1.00 69.08 145 A 1 
ATOM 1160 C CB  . ILE A 1 145 ? -17.141 -0.014  7.867   1.00 68.60 145 A 1 
ATOM 1161 C CG1 . ILE A 1 145 ? -15.805 -0.668  8.267   1.00 63.75 145 A 1 
ATOM 1162 C CG2 . ILE A 1 145 ? -17.439 1.187   8.790   1.00 64.18 145 A 1 
ATOM 1163 C CD1 . ILE A 1 145 ? -14.563 0.172   7.892   1.00 59.79 145 A 1 
ATOM 1164 N N   . ILE A 1 146 ? -20.034 -0.011  6.532   1.00 71.40 146 A 1 
ATOM 1165 C CA  . ILE A 1 146 ? -21.349 0.584   6.247   1.00 70.03 146 A 1 
ATOM 1166 C C   . ILE A 1 146 ? -22.472 -0.396  6.596   1.00 70.09 146 A 1 
ATOM 1167 O O   . ILE A 1 146 ? -23.468 -0.003  7.210   1.00 69.08 146 A 1 
ATOM 1168 C CB  . ILE A 1 146 ? -21.428 1.041   4.771   1.00 67.97 146 A 1 
ATOM 1169 C CG1 . ILE A 1 146 ? -20.479 2.238   4.515   1.00 63.58 146 A 1 
ATOM 1170 C CG2 . ILE A 1 146 ? -22.862 1.438   4.383   1.00 63.08 146 A 1 
ATOM 1171 C CD1 . ILE A 1 146 ? -20.220 2.507   3.029   1.00 58.26 146 A 1 
ATOM 1172 N N   . HIS A 1 147 ? -22.320 -1.672  6.251   1.00 75.88 147 A 1 
ATOM 1173 C CA  . HIS A 1 147 ? -23.303 -2.711  6.551   1.00 74.32 147 A 1 
ATOM 1174 C C   . HIS A 1 147 ? -23.449 -2.943  8.058   1.00 74.30 147 A 1 
ATOM 1175 O O   . HIS A 1 147 ? -24.580 -3.016  8.552   1.00 72.66 147 A 1 
ATOM 1176 C CB  . HIS A 1 147 ? -22.904 -3.996  5.825   1.00 72.60 147 A 1 
ATOM 1177 C CG  . HIS A 1 147 ? -23.920 -5.088  5.958   1.00 66.38 147 A 1 
ATOM 1178 N ND1 . HIS A 1 147 ? -24.093 -5.906  7.044   1.00 58.72 147 A 1 
ATOM 1179 C CD2 . HIS A 1 147 ? -24.848 -5.487  5.019   1.00 58.72 147 A 1 
ATOM 1180 C CE1 . HIS A 1 147 ? -25.089 -6.773  6.759   1.00 53.70 147 A 1 
ATOM 1181 N NE2 . HIS A 1 147 ? -25.562 -6.542  5.538   1.00 53.95 147 A 1 
ATOM 1182 N N   . GLU A 1 148 ? -22.363 -2.993  8.816   1.00 72.04 148 A 1 
ATOM 1183 C CA  . GLU A 1 148 ? -22.405 -3.100  10.277  1.00 70.53 148 A 1 
ATOM 1184 C C   . GLU A 1 148 ? -23.052 -1.873  10.927  1.00 69.74 148 A 1 
ATOM 1185 O O   . GLU A 1 148 ? -23.941 -2.021  11.765  1.00 67.84 148 A 1 
ATOM 1186 C CB  . GLU A 1 148 ? -20.996 -3.301  10.852  1.00 69.06 148 A 1 
ATOM 1187 C CG  . GLU A 1 148 ? -20.543 -4.753  10.716  1.00 61.66 148 A 1 
ATOM 1188 C CD  . GLU A 1 148 ? -19.193 -5.032  11.383  1.00 56.88 148 A 1 
ATOM 1189 O OE1 . GLU A 1 148 ? -18.887 -6.239  11.561  1.00 51.13 148 A 1 
ATOM 1190 O OE2 . GLU A 1 148 ? -18.474 -4.065  11.700  1.00 51.36 148 A 1 
ATOM 1191 N N   . ALA A 1 149 ? -22.691 -0.665  10.501  1.00 72.16 149 A 1 
ATOM 1192 C CA  . ALA A 1 149 ? -23.267 0.572   11.013  1.00 69.24 149 A 1 
ATOM 1193 C C   . ALA A 1 149 ? -24.786 0.644   10.781  1.00 68.56 149 A 1 
ATOM 1194 O O   . ALA A 1 149 ? -25.536 1.123   11.641  1.00 66.98 149 A 1 
ATOM 1195 C CB  . ALA A 1 149 ? -22.550 1.753   10.358  1.00 67.77 149 A 1 
ATOM 1196 N N   . GLN A 1 150 ? -25.269 0.139   9.648   1.00 69.35 150 A 1 
ATOM 1197 C CA  . GLN A 1 150 ? -26.696 0.084   9.355   1.00 67.78 150 A 1 
ATOM 1198 C C   . GLN A 1 150 ? -27.420 -0.971  10.168  1.00 67.51 150 A 1 
ATOM 1199 O O   . GLN A 1 150 ? -28.503 -0.704  10.677  1.00 66.71 150 A 1 
ATOM 1200 C CB  . GLN A 1 150 ? -26.887 -0.193  7.874   1.00 65.74 150 A 1 
ATOM 1201 C CG  . GLN A 1 150 ? -26.595 1.103   7.141   1.00 60.07 150 A 1 
ATOM 1202 C CD  . GLN A 1 150 ? -26.463 0.880   5.653   1.00 56.30 150 A 1 
ATOM 1203 O OE1 . GLN A 1 150 ? -26.274 -0.211  5.154   1.00 52.60 150 A 1 
ATOM 1204 N NE2 . GLN A 1 150 ? -26.575 1.955   4.907   1.00 49.22 150 A 1 
ATOM 1205 N N   . ARG A 1 151 ? -26.810 -2.132  10.347  1.00 70.44 151 A 1 
ATOM 1206 C CA  . ARG A 1 151 ? -27.360 -3.198  11.189  1.00 70.27 151 A 1 
ATOM 1207 C C   . ARG A 1 151 ? -27.480 -2.738  12.644  1.00 69.65 151 A 1 
ATOM 1208 O O   . ARG A 1 151 ? -28.501 -2.987  13.257  1.00 67.82 151 A 1 
ATOM 1209 C CB  . ARG A 1 151 ? -26.476 -4.444  11.044  1.00 68.21 151 A 1 
ATOM 1210 C CG  . ARG A 1 151 ? -27.238 -5.707  11.415  1.00 61.28 151 A 1 
ATOM 1211 C CD  . ARG A 1 151 ? -26.323 -6.923  11.286  1.00 59.49 151 A 1 
ATOM 1212 N NE  . ARG A 1 151 ? -27.031 -8.095  10.754  1.00 52.34 151 A 1 
ATOM 1213 C CZ  . ARG A 1 151 ? -26.492 -9.283  10.526  1.00 47.17 151 A 1 
ATOM 1214 N NH1 . ARG A 1 151 ? -25.254 -9.556  10.853  1.00 44.28 151 A 1 
ATOM 1215 N NH2 . ARG A 1 151 ? -27.198 -10.213 9.951   1.00 41.98 151 A 1 
ATOM 1216 N N   . ALA A 1 152 ? -26.487 -2.020  13.147  1.00 69.69 152 A 1 
ATOM 1217 C CA  . ALA A 1 152 ? -26.509 -1.436  14.479  1.00 67.83 152 A 1 
ATOM 1218 C C   . ALA A 1 152 ? -27.592 -0.356  14.649  1.00 67.12 152 A 1 
ATOM 1219 O O   . ALA A 1 152 ? -28.161 -0.209  15.722  1.00 64.03 152 A 1 
ATOM 1220 C CB  . ALA A 1 152 ? -25.114 -0.872  14.771  1.00 66.58 152 A 1 
ATOM 1221 N N   . ARG A 1 153 ? -27.925 0.386   13.580  1.00 64.08 153 A 1 
ATOM 1222 C CA  . ARG A 1 153 ? -28.992 1.399   13.587  1.00 62.97 153 A 1 
ATOM 1223 C C   . ARG A 1 153 ? -30.390 0.831   13.307  1.00 63.42 153 A 1 
ATOM 1224 O O   . ARG A 1 153 ? -31.343 1.607   13.275  1.00 60.20 153 A 1 
ATOM 1225 C CB  . ARG A 1 153 ? -28.638 2.528   12.605  1.00 60.29 153 A 1 
ATOM 1226 C CG  . ARG A 1 153 ? -27.495 3.397   13.137  1.00 55.91 153 A 1 
ATOM 1227 C CD  . ARG A 1 153 ? -27.171 4.496   12.126  1.00 53.54 153 A 1 
ATOM 1228 N NE  . ARG A 1 153 ? -26.072 5.338   12.597  1.00 48.67 153 A 1 
ATOM 1229 C CZ  . ARG A 1 153 ? -25.624 6.450   12.015  1.00 43.13 153 A 1 
ATOM 1230 N NH1 . ARG A 1 153 ? -26.160 6.901   10.914  1.00 40.57 153 A 1 
ATOM 1231 N NH2 . ARG A 1 153 ? -24.634 7.113   12.537  1.00 39.52 153 A 1 
ATOM 1232 N N   . GLY A 1 154 ? -30.525 -0.471  13.090  1.00 58.54 154 A 1 
ATOM 1233 C CA  . GLY A 1 154 ? -31.809 -1.101  12.782  1.00 57.64 154 A 1 
ATOM 1234 C C   . GLY A 1 154 ? -32.412 -0.683  11.430  1.00 58.47 154 A 1 
ATOM 1235 O O   . GLY A 1 154 ? -33.580 -0.937  11.189  1.00 55.98 154 A 1 
ATOM 1236 N N   . VAL A 1 155 ? -31.627 -0.025  10.587  1.00 51.39 155 A 1 
ATOM 1237 C CA  . VAL A 1 155 ? -32.102 0.424   9.271   1.00 51.17 155 A 1 
ATOM 1238 C C   . VAL A 1 155 ? -32.211 -0.793  8.352   1.00 51.35 155 A 1 
ATOM 1239 O O   . VAL A 1 155 ? -31.192 -1.462  8.128   1.00 48.53 155 A 1 
ATOM 1240 C CB  . VAL A 1 155 ? -31.208 1.510   8.666   1.00 48.42 155 A 1 
ATOM 1241 C CG1 . VAL A 1 155 ? -31.766 2.018   7.337   1.00 44.61 155 A 1 
ATOM 1242 C CG2 . VAL A 1 155 ? -31.094 2.718   9.607   1.00 45.13 155 A 1 
ATOM 1243 N N   . PRO A 1 156 ? -33.405 -1.085  7.798   1.00 48.72 156 A 1 
ATOM 1244 C CA  . PRO A 1 156 ? -33.581 -2.169  6.841   1.00 48.72 156 A 1 
ATOM 1245 C C   . PRO A 1 156 ? -32.644 -1.998  5.647   1.00 49.17 156 A 1 
ATOM 1246 O O   . PRO A 1 156 ? -32.417 -0.894  5.154   1.00 47.02 156 A 1 
ATOM 1247 C CB  . PRO A 1 156 ? -35.058 -2.139  6.427   1.00 45.48 156 A 1 
ATOM 1248 C CG  . PRO A 1 156 ? -35.753 -1.335  7.512   1.00 44.17 156 A 1 
ATOM 1249 C CD  . PRO A 1 156 ? -34.668 -0.385  8.014   1.00 46.91 156 A 1 
ATOM 1250 N N   . LEU A 1 157 ? -32.087 -3.105  5.179   1.00 49.16 157 A 1 
ATOM 1251 C CA  . LEU A 1 157 ? -31.120 -3.129  4.074   1.00 48.56 157 A 1 
ATOM 1252 C C   . LEU A 1 157 ? -31.770 -2.988  2.681   1.00 48.44 157 A 1 
ATOM 1253 O O   . LEU A 1 157 ? -31.050 -3.110  1.699   1.00 45.18 157 A 1 
ATOM 1254 C CB  . LEU A 1 157 ? -30.286 -4.421  4.190   1.00 44.97 157 A 1 
ATOM 1255 C CG  . LEU A 1 157 ? -29.088 -4.280  5.143   1.00 42.00 157 A 1 
ATOM 1256 C CD1 . LEU A 1 157 ? -28.686 -5.637  5.702   1.00 40.38 157 A 1 
ATOM 1257 C CD2 . LEU A 1 157 ? -27.887 -3.680  4.406   1.00 39.50 157 A 1 
ATOM 1258 N N   . ASP A 1 158 ? -33.080 -2.762  2.614   1.00 46.34 158 A 1 
ATOM 1259 C CA  . ASP A 1 158 ? -33.893 -2.939  1.410   1.00 46.84 158 A 1 
ATOM 1260 C C   . ASP A 1 158 ? -33.485 -2.051  0.233   1.00 47.00 158 A 1 
ATOM 1261 O O   . ASP A 1 158 ? -32.598 -2.391  -0.548  1.00 43.17 158 A 1 
ATOM 1262 C CB  . ASP A 1 158 ? -35.386 -2.771  1.761   1.00 43.07 158 A 1 
ATOM 1263 C CG  . ASP A 1 158 ? -35.928 -3.812  2.730   1.00 38.85 158 A 1 
ATOM 1264 O OD1 . ASP A 1 158 ? -35.268 -4.859  2.898   1.00 36.39 158 A 1 
ATOM 1265 O OD2 . ASP A 1 158 ? -36.987 -3.535  3.317   1.00 35.87 158 A 1 
ATOM 1266 N N   . GLU A 1 159 ? -34.114 -0.900  0.072   1.00 47.42 159 A 1 
ATOM 1267 C CA  . GLU A 1 159 ? -34.099 -0.138  -1.185  1.00 47.20 159 A 1 
ATOM 1268 C C   . GLU A 1 159 ? -32.791 0.603   -1.466  1.00 48.56 159 A 1 
ATOM 1269 O O   . GLU A 1 159 ? -32.453 0.921   -2.605  1.00 45.56 159 A 1 
ATOM 1270 C CB  . GLU A 1 159 ? -35.251 0.876   -1.174  1.00 44.50 159 A 1 
ATOM 1271 C CG  . GLU A 1 159 ? -36.635 0.230   -1.166  1.00 40.32 159 A 1 
ATOM 1272 C CD  . GLU A 1 159 ? -37.755 1.273   -1.281  1.00 36.66 159 A 1 
ATOM 1273 O OE1 . GLU A 1 159 ? -38.853 0.882   -1.715  1.00 33.03 159 A 1 
ATOM 1274 O OE2 . GLU A 1 159 ? -37.495 2.452   -0.942  1.00 33.64 159 A 1 
ATOM 1275 N N   . GLY A 1 160 ? -32.023 0.904   -0.423  1.00 50.16 160 A 1 
ATOM 1276 C CA  . GLY A 1 160 ? -30.872 1.808   -0.531  1.00 50.51 160 A 1 
ATOM 1277 C C   . GLY A 1 160 ? -29.626 1.238   -1.220  1.00 53.16 160 A 1 
ATOM 1278 O O   . GLY A 1 160 ? -28.629 1.955   -1.342  1.00 51.11 160 A 1 
ATOM 1279 N N   . TRP A 1 161 ? -29.639 -0.038  -1.639  1.00 55.62 161 A 1 
ATOM 1280 C CA  . TRP A 1 161 ? -28.484 -0.650  -2.313  1.00 54.38 161 A 1 
ATOM 1281 C C   . TRP A 1 161 ? -28.134 0.066   -3.619  1.00 55.88 161 A 1 
ATOM 1282 O O   . TRP A 1 161 ? -26.953 0.308   -3.894  1.00 53.31 161 A 1 
ATOM 1283 C CB  . TRP A 1 161 ? -28.746 -2.143  -2.568  1.00 50.76 161 A 1 
ATOM 1284 C CG  . TRP A 1 161 ? -29.720 -2.456  -3.667  1.00 47.87 161 A 1 
ATOM 1285 C CD1 . TRP A 1 161 ? -31.062 -2.508  -3.537  1.00 43.26 161 A 1 
ATOM 1286 C CD2 . TRP A 1 161 ? -29.431 -2.737  -5.078  1.00 44.67 161 A 1 
ATOM 1287 N NE1 . TRP A 1 161 ? -31.636 -2.801  -4.777  1.00 38.73 161 A 1 
ATOM 1288 C CE2 . TRP A 1 161 ? -30.670 -2.954  -5.741  1.00 42.05 161 A 1 
ATOM 1289 C CE3 . TRP A 1 161 ? -28.251 -2.847  -5.840  1.00 42.44 161 A 1 
ATOM 1290 C CZ2 . TRP A 1 161 ? -30.749 -3.250  -7.124  1.00 40.09 161 A 1 
ATOM 1291 C CZ3 . TRP A 1 161 ? -28.324 -3.146  -7.213  1.00 38.52 161 A 1 
ATOM 1292 C CH2 . TRP A 1 161 ? -29.563 -3.340  -7.849  1.00 38.38 161 A 1 
ATOM 1293 N N   . TYR A 1 162 ? -29.140 0.494   -4.380  1.00 55.04 162 A 1 
ATOM 1294 C CA  . TYR A 1 162 ? -28.951 1.194   -5.643  1.00 54.21 162 A 1 
ATOM 1295 C C   . TYR A 1 162 ? -28.399 2.602   -5.416  1.00 55.09 162 A 1 
ATOM 1296 O O   . TYR A 1 162 ? -27.500 3.037   -6.126  1.00 52.88 162 A 1 
ATOM 1297 C CB  . TYR A 1 162 ? -30.288 1.229   -6.399  1.00 52.10 162 A 1 
ATOM 1298 C CG  . TYR A 1 162 ? -30.105 1.209   -7.901  1.00 48.85 162 A 1 
ATOM 1299 C CD1 . TYR A 1 162 ? -30.008 2.408   -8.644  1.00 45.07 162 A 1 
ATOM 1300 C CD2 . TYR A 1 162 ? -30.029 -0.026  -8.579  1.00 44.02 162 A 1 
ATOM 1301 C CE1 . TYR A 1 162 ? -29.837 2.368   -10.031 1.00 39.09 162 A 1 
ATOM 1302 C CE2 . TYR A 1 162 ? -29.862 -0.074  -9.965  1.00 40.38 162 A 1 
ATOM 1303 C CZ  . TYR A 1 162 ? -29.766 1.128   -10.689 1.00 40.00 162 A 1 
ATOM 1304 O OH  . TYR A 1 162 ? -29.603 1.080   -12.057 1.00 37.01 162 A 1 
ATOM 1305 N N   . GLN A 1 163 ? -28.868 3.303   -4.365  1.00 54.18 163 A 1 
ATOM 1306 C CA  . GLN A 1 163 ? -28.319 4.606   -3.981  1.00 53.34 163 A 1 
ATOM 1307 C C   . GLN A 1 163 ? -26.869 4.496   -3.500  1.00 54.49 163 A 1 
ATOM 1308 O O   . GLN A 1 163 ? -26.072 5.379   -3.790  1.00 53.13 163 A 1 
ATOM 1309 C CB  . GLN A 1 163 ? -29.172 5.260   -2.903  1.00 51.75 163 A 1 
ATOM 1310 C CG  . GLN A 1 163 ? -30.506 5.793   -3.445  1.00 47.12 163 A 1 
ATOM 1311 C CD  . GLN A 1 163 ? -31.294 6.557   -2.373  1.00 43.01 163 A 1 
ATOM 1312 O OE1 . GLN A 1 163 ? -30.891 6.656   -1.226  1.00 39.52 163 A 1 
ATOM 1313 N NE2 . GLN A 1 163 ? -32.428 7.117   -2.708  1.00 38.17 163 A 1 
ATOM 1314 N N   . ARG A 1 164 ? -26.481 3.416   -2.811  1.00 52.00 164 A 1 
ATOM 1315 C CA  . ARG A 1 164 ? -25.093 3.203   -2.392  1.00 51.51 164 A 1 
ATOM 1316 C C   . ARG A 1 164 ? -24.162 2.842   -3.549  1.00 52.56 164 A 1 
ATOM 1317 O O   . ARG A 1 164 ? -23.043 3.347   -3.581  1.00 52.47 164 A 1 
ATOM 1318 C CB  . ARG A 1 164 ? -24.998 2.123   -1.313  1.00 49.74 164 A 1 
ATOM 1319 C CG  . ARG A 1 164 ? -25.537 2.650   0.014   1.00 45.29 164 A 1 
ATOM 1320 C CD  . ARG A 1 164 ? -25.474 1.531   1.051   1.00 43.81 164 A 1 
ATOM 1321 N NE  . ARG A 1 164 ? -26.613 1.650   1.965   1.00 40.34 164 A 1 
ATOM 1322 C CZ  . ARG A 1 164 ? -27.134 0.656   2.643   1.00 37.28 164 A 1 
ATOM 1323 N NH1 . ARG A 1 164 ? -26.529 -0.488  2.765   1.00 36.49 164 A 1 
ATOM 1324 N NH2 . ARG A 1 164 ? -28.301 0.812   3.200   1.00 34.74 164 A 1 
ATOM 1325 N N   . LEU A 1 165 ? -24.630 2.045   -4.503  1.00 54.87 165 A 1 
ATOM 1326 C CA  . LEU A 1 165 ? -23.914 1.820   -5.760  1.00 53.57 165 A 1 
ATOM 1327 C C   . LEU A 1 165 ? -23.763 3.121   -6.550  1.00 53.29 165 A 1 
ATOM 1328 O O   . LEU A 1 165 ? -22.710 3.349   -7.133  1.00 51.72 165 A 1 
ATOM 1329 C CB  . LEU A 1 165 ? -24.642 0.741   -6.581  1.00 52.03 165 A 1 
ATOM 1330 C CG  . LEU A 1 165 ? -24.025 -0.648  -6.375  1.00 48.70 165 A 1 
ATOM 1331 C CD1 . LEU A 1 165 ? -25.043 -1.747  -6.668  1.00 46.42 165 A 1 
ATOM 1332 C CD2 . LEU A 1 165 ? -22.823 -0.863  -7.305  1.00 46.31 165 A 1 
ATOM 1333 N N   . ARG A 1 166 ? -24.769 4.003   -6.518  1.00 53.14 166 A 1 
ATOM 1334 C CA  . ARG A 1 166 ? -24.718 5.333   -7.131  1.00 52.03 166 A 1 
ATOM 1335 C C   . ARG A 1 166 ? -23.852 6.326   -6.340  1.00 52.02 166 A 1 
ATOM 1336 O O   . ARG A 1 166 ? -23.385 7.297   -6.914  1.00 51.18 166 A 1 
ATOM 1337 C CB  . ARG A 1 166 ? -26.150 5.844   -7.319  1.00 50.76 166 A 1 
ATOM 1338 C CG  . ARG A 1 166 ? -26.287 6.839   -8.472  1.00 45.44 166 A 1 
ATOM 1339 C CD  . ARG A 1 166 ? -27.749 7.271   -8.606  1.00 43.25 166 A 1 
ATOM 1340 N NE  . ARG A 1 166 ? -27.982 8.029   -9.838  1.00 39.34 166 A 1 
ATOM 1341 C CZ  . ARG A 1 166 ? -29.125 8.602   -10.200 1.00 34.36 166 A 1 
ATOM 1342 N NH1 . ARG A 1 166 ? -30.187 8.556   -9.433  1.00 33.08 166 A 1 
ATOM 1343 N NH2 . ARG A 1 166 ? -29.219 9.216   -11.343 1.00 31.33 166 A 1 
ATOM 1344 N N   . ALA A 1 167 ? -23.616 6.083   -5.045  1.00 51.27 167 A 1 
ATOM 1345 C CA  . ALA A 1 167 ? -22.681 6.828   -4.204  1.00 49.89 167 A 1 
ATOM 1346 C C   . ALA A 1 167 ? -21.246 6.289   -4.289  1.00 50.66 167 A 1 
ATOM 1347 O O   . ALA A 1 167 ? -20.319 6.992   -3.896  1.00 48.95 167 A 1 
ATOM 1348 C CB  . ALA A 1 167 ? -23.202 6.833   -2.761  1.00 47.63 167 A 1 
ATOM 1349 N N   . MET A 1 168 ? -21.027 5.080   -4.829  1.00 51.57 168 A 1 
ATOM 1350 C CA  . MET A 1 168 ? -19.671 4.595   -5.136  1.00 51.13 168 A 1 
ATOM 1351 C C   . MET A 1 168 ? -18.927 5.521   -6.107  1.00 50.57 168 A 1 
ATOM 1352 O O   . MET A 1 168 ? -17.793 5.863   -5.791  1.00 48.76 168 A 1 
ATOM 1353 C CB  . MET A 1 168 ? -19.668 3.168   -5.691  1.00 49.86 168 A 1 
ATOM 1354 C CG  . MET A 1 168 ? -19.422 2.118   -4.611  1.00 46.15 168 A 1 
ATOM 1355 S SD  . MET A 1 168 ? -19.229 0.475   -5.318  1.00 42.96 168 A 1 
ATOM 1356 C CE  . MET A 1 168 ? -18.406 -0.360  -3.960  1.00 41.11 168 A 1 
ATOM 1357 N N   . PRO A 1 169 ? -19.515 5.999   -7.224  1.00 48.84 169 A 1 
ATOM 1358 C CA  . PRO A 1 169 ? -18.896 7.049   -8.018  1.00 47.02 169 A 1 
ATOM 1359 C C   . PRO A 1 169 ? -18.634 8.305   -7.202  1.00 47.99 169 A 1 
ATOM 1360 O O   . PRO A 1 169 ? -17.578 8.897   -7.351  1.00 46.28 169 A 1 
ATOM 1361 C CB  . PRO A 1 169 ? -19.842 7.330   -9.181  1.00 43.79 169 A 1 
ATOM 1362 C CG  . PRO A 1 169 ? -20.666 6.059   -9.283  1.00 43.14 169 A 1 
ATOM 1363 C CD  . PRO A 1 169 ? -20.711 5.542   -7.849  1.00 46.01 169 A 1 
ATOM 1364 N N   . ALA A 1 170 ? -19.495 8.681   -6.272  1.00 46.96 170 A 1 
ATOM 1365 C CA  . ALA A 1 170 ? -19.286 9.822   -5.386  1.00 45.25 170 A 1 
ATOM 1366 C C   . ALA A 1 170 ? -18.247 9.574   -4.280  1.00 46.44 170 A 1 
ATOM 1367 O O   . ALA A 1 170 ? -17.833 10.532  -3.635  1.00 45.01 170 A 1 
ATOM 1368 C CB  . ALA A 1 170 ? -20.634 10.253  -4.794  1.00 42.12 170 A 1 
ATOM 1369 N N   . LEU A 1 171 ? -17.798 8.335   -4.070  1.00 48.30 171 A 1 
ATOM 1370 C CA  . LEU A 1 171 ? -16.601 8.014   -3.288  1.00 48.30 171 A 1 
ATOM 1371 C C   . LEU A 1 171 ? -15.353 7.959   -4.183  1.00 49.70 171 A 1 
ATOM 1372 O O   . LEU A 1 171 ? -14.270 8.310   -3.739  1.00 47.90 171 A 1 
ATOM 1373 C CB  . LEU A 1 171 ? -16.805 6.671   -2.568  1.00 45.14 171 A 1 
ATOM 1374 C CG  . LEU A 1 171 ? -17.544 6.799   -1.224  1.00 40.91 171 A 1 
ATOM 1375 C CD1 . LEU A 1 171 ? -18.186 5.479   -0.829  1.00 38.29 171 A 1 
ATOM 1376 C CD2 . LEU A 1 171 ? -16.565 7.203   -0.118  1.00 38.15 171 A 1 
ATOM 1377 N N   . ILE A 1 172 ? -15.522 7.555   -5.446  1.00 50.45 172 A 1 
ATOM 1378 C CA  . ILE A 1 172 ? -14.442 7.455   -6.435  1.00 50.15 172 A 1 
ATOM 1379 C C   . ILE A 1 172 ? -14.159 8.823   -7.082  1.00 49.97 172 A 1 
ATOM 1380 O O   . ILE A 1 172 ? -13.008 9.135   -7.340  1.00 48.10 172 A 1 
ATOM 1381 C CB  . ILE A 1 172 ? -14.791 6.373   -7.483  1.00 48.22 172 A 1 
ATOM 1382 C CG1 . ILE A 1 172 ? -14.864 4.976   -6.831  1.00 45.09 172 A 1 
ATOM 1383 C CG2 . ILE A 1 172 ? -13.775 6.343   -8.637  1.00 44.60 172 A 1 
ATOM 1384 C CD1 . ILE A 1 172 ? -15.508 3.907   -7.719  1.00 40.71 172 A 1 
ATOM 1385 N N   . ILE A 1 173 ? -15.185 9.664   -7.322  1.00 49.59 173 A 1 
ATOM 1386 C CA  . ILE A 1 173 ? -15.044 10.987  -7.950  1.00 49.17 173 A 1 
ATOM 1387 C C   . ILE A 1 173 ? -14.338 12.000  -7.032  1.00 49.64 173 A 1 
ATOM 1388 O O   . ILE A 1 173 ? -13.456 12.693  -7.537  1.00 46.97 173 A 1 
ATOM 1389 C CB  . ILE A 1 173 ? -16.383 11.513  -8.511  1.00 46.01 173 A 1 
ATOM 1390 C CG1 . ILE A 1 173 ? -16.854 10.660  -9.706  1.00 42.02 173 A 1 
ATOM 1391 C CG2 . ILE A 1 173 ? -16.292 12.989  -8.945  1.00 41.41 173 A 1 
ATOM 1392 C CD1 . ILE A 1 173 ? -18.322 10.886  -10.074 1.00 37.57 173 A 1 
ATOM 1393 N N   . PRO A 1 174 ? -14.610 12.101  -5.716  1.00 50.24 174 A 1 
ATOM 1394 C CA  . PRO A 1 174 ? -13.752 12.889  -4.827  1.00 47.96 174 A 1 
ATOM 1395 C C   . PRO A 1 174 ? -12.330 12.348  -4.783  1.00 48.34 174 A 1 
ATOM 1396 O O   . PRO A 1 174 ? -11.392 13.138  -4.810  1.00 45.77 174 A 1 
ATOM 1397 C CB  . PRO A 1 174 ? -14.406 12.863  -3.450  1.00 43.92 174 A 1 
ATOM 1398 C CG  . PRO A 1 174 ? -15.851 12.533  -3.770  1.00 42.18 174 A 1 
ATOM 1399 C CD  . PRO A 1 174 ? -15.742 11.630  -5.009  1.00 44.21 174 A 1 
ATOM 1400 N N   . LEU A 1 175 ? -12.163 11.023  -4.834  1.00 51.10 175 A 1 
ATOM 1401 C CA  . LEU A 1 175 ? -10.843 10.419  -5.040  1.00 50.09 175 A 1 
ATOM 1402 C C   . LEU A 1 175 ? -10.235 10.848  -6.380  1.00 50.40 175 A 1 
ATOM 1403 O O   . LEU A 1 175 ? -9.034  10.958  -6.429  1.00 47.42 175 A 1 
ATOM 1404 C CB  . LEU A 1 175 ? -10.914 8.888   -4.960  1.00 46.34 175 A 1 
ATOM 1405 C CG  . LEU A 1 175 ? -10.972 8.315   -3.534  1.00 42.60 175 A 1 
ATOM 1406 C CD1 . LEU A 1 175 ? -11.503 6.882   -3.546  1.00 39.94 175 A 1 
ATOM 1407 C CD2 . LEU A 1 175 ? -9.572  8.283   -2.910  1.00 39.38 175 A 1 
ATOM 1408 N N   . THR A 1 176 ? -11.006 11.108  -7.440  1.00 51.93 176 A 1 
ATOM 1409 C CA  . THR A 1 176 ? -10.468 11.545  -8.738  1.00 51.41 176 A 1 
ATOM 1410 C C   . THR A 1 176 ? -10.335 13.059  -8.898  1.00 52.21 176 A 1 
ATOM 1411 O O   . THR A 1 176 ? -9.430  13.486  -9.601  1.00 49.12 176 A 1 
ATOM 1412 C CB  . THR A 1 176 ? -11.259 10.998  -9.942  1.00 47.63 176 A 1 
ATOM 1413 O OG1 . THR A 1 176 ? -12.629 11.279  -9.830  1.00 43.94 176 A 1 
ATOM 1414 C CG2 . THR A 1 176 ? -11.102 9.495   -10.118 1.00 43.83 176 A 1 
ATOM 1415 N N   . HIS A 1 177 ? -11.186 13.891  -8.281  1.00 55.47 177 A 1 
ATOM 1416 C CA  . HIS A 1 177 ? -11.053 15.348  -8.384  1.00 53.98 177 A 1 
ATOM 1417 C C   . HIS A 1 177 ? -9.964  15.897  -7.466  1.00 55.92 177 A 1 
ATOM 1418 O O   . HIS A 1 177 ? -9.106  16.647  -7.927  1.00 53.46 177 A 1 
ATOM 1419 C CB  . HIS A 1 177 ? -12.393 16.058  -8.149  1.00 49.91 177 A 1 
ATOM 1420 C CG  . HIS A 1 177 ? -13.002 16.537  -9.422  1.00 46.32 177 A 1 
ATOM 1421 N ND1 . HIS A 1 177 ? -12.502 17.541  -10.224 1.00 41.96 177 A 1 
ATOM 1422 C CD2 . HIS A 1 177 ? -14.143 16.085  -10.042 1.00 42.33 177 A 1 
ATOM 1423 C CE1 . HIS A 1 177 ? -13.319 17.676  -11.292 1.00 37.14 177 A 1 
ATOM 1424 N NE2 . HIS A 1 177 ? -14.327 16.810  -11.211 1.00 37.37 177 A 1 
ATOM 1425 N N   . ASN A 1 178 ? -9.937  15.458  -6.214  1.00 57.23 178 A 1 
ATOM 1426 C CA  . ASN A 1 178 ? -8.775  15.660  -5.357  1.00 56.96 178 A 1 
ATOM 1427 C C   . ASN A 1 178 ? -7.638  14.694  -5.694  1.00 57.78 178 A 1 
ATOM 1428 O O   . ASN A 1 178 ? -6.612  14.708  -5.020  1.00 55.74 178 A 1 
ATOM 1429 C CB  . ASN A 1 178 ? -9.164  15.588  -3.878  1.00 54.01 178 A 1 
ATOM 1430 C CG  . ASN A 1 178 ? -10.024 16.743  -3.424  1.00 48.86 178 A 1 
ATOM 1431 O OD1 . ASN A 1 178 ? -10.142 17.779  -4.050  1.00 45.13 178 A 1 
ATOM 1432 N ND2 . ASN A 1 178 ? -10.656 16.607  -2.277  1.00 44.71 178 A 1 
ATOM 1433 N N   . ALA A 1 179 ? -7.780  13.870  -6.742  1.00 57.02 179 A 1 
ATOM 1434 C CA  . ALA A 1 179 ? -6.806  12.847  -7.066  1.00 55.03 179 A 1 
ATOM 1435 C C   . ALA A 1 179 ? -5.421  13.424  -7.294  1.00 56.49 179 A 1 
ATOM 1436 O O   . ALA A 1 179 ? -4.465  12.788  -6.874  1.00 55.18 179 A 1 
ATOM 1437 C CB  . ALA A 1 179 ? -7.192  12.049  -8.324  1.00 52.24 179 A 1 
ATOM 1438 N N   . LEU A 1 180 ? -5.269  14.583  -7.908  1.00 61.70 180 A 1 
ATOM 1439 C CA  . LEU A 1 180 ? -3.941  15.150  -8.133  1.00 60.17 180 A 1 
ATOM 1440 C C   . LEU A 1 180 ? -3.261  15.507  -6.811  1.00 61.73 180 A 1 
ATOM 1441 O O   . LEU A 1 180 ? -2.107  15.135  -6.613  1.00 59.19 180 A 1 
ATOM 1442 C CB  . LEU A 1 180 ? -4.036  16.367  -9.057  1.00 57.24 180 A 1 
ATOM 1443 C CG  . LEU A 1 180 ? -4.240  15.994  -10.530 1.00 53.06 180 A 1 
ATOM 1444 C CD1 . LEU A 1 180 ? -4.635  17.228  -11.344 1.00 49.50 180 A 1 
ATOM 1445 C CD2 . LEU A 1 180 ? -2.961  15.412  -11.160 1.00 49.97 180 A 1 
ATOM 1446 N N   . ASN A 1 181 ? -3.986  16.159  -5.886  1.00 67.33 181 A 1 
ATOM 1447 C CA  . ASN A 1 181 ? -3.439  16.481  -4.572  1.00 67.06 181 A 1 
ATOM 1448 C C   . ASN A 1 181 ? -3.261  15.230  -3.713  1.00 69.09 181 A 1 
ATOM 1449 O O   . ASN A 1 181 ? -2.223  15.048  -3.099  1.00 67.53 181 A 1 
ATOM 1450 C CB  . ASN A 1 181 ? -4.336  17.516  -3.876  1.00 64.72 181 A 1 
ATOM 1451 C CG  . ASN A 1 181 ? -4.181  18.910  -4.453  1.00 59.56 181 A 1 
ATOM 1452 O OD1 . ASN A 1 181 ? -3.278  19.224  -5.197  1.00 53.90 181 A 1 
ATOM 1453 N ND2 . ASN A 1 181 ? -5.062  19.809  -4.098  1.00 53.15 181 A 1 
ATOM 1454 N N   . ASP A 1 182 ? -4.231  14.307  -3.726  1.00 69.06 182 A 1 
ATOM 1455 C CA  . ASP A 1 182 ? -4.136  13.051  -2.999  1.00 68.57 182 A 1 
ATOM 1456 C C   . ASP A 1 182 ? -3.041  12.141  -3.559  1.00 70.84 182 A 1 
ATOM 1457 O O   . ASP A 1 182 ? -2.348  11.464  -2.804  1.00 70.20 182 A 1 
ATOM 1458 C CB  . ASP A 1 182 ? -5.482  12.315  -3.017  1.00 65.43 182 A 1 
ATOM 1459 C CG  . ASP A 1 182 ? -6.579  12.926  -2.148  1.00 61.74 182 A 1 
ATOM 1460 O OD1 . ASP A 1 182 ? -6.276  13.814  -1.325  1.00 56.67 182 A 1 
ATOM 1461 O OD2 . ASP A 1 182 ? -7.730  12.439  -2.261  1.00 56.02 182 A 1 
ATOM 1462 N N   . LEU A 1 183 ? -2.835  12.143  -4.885  1.00 69.25 183 A 1 
ATOM 1463 C CA  . LEU A 1 183 ? -1.722  11.462  -5.553  1.00 68.84 183 A 1 
ATOM 1464 C C   . LEU A 1 183 ? -0.392  12.100  -5.174  1.00 72.27 183 A 1 
ATOM 1465 O O   . LEU A 1 183 ? 0.549   11.360  -4.912  1.00 70.99 183 A 1 
ATOM 1466 C CB  . LEU A 1 183 ? -1.888  11.494  -7.085  1.00 64.70 183 A 1 
ATOM 1467 C CG  . LEU A 1 183 ? -2.808  10.402  -7.648  1.00 58.54 183 A 1 
ATOM 1468 C CD1 . LEU A 1 183 ? -3.247  10.772  -9.065  1.00 54.22 183 A 1 
ATOM 1469 C CD2 . LEU A 1 183 ? -2.110  9.055   -7.715  1.00 52.83 183 A 1 
ATOM 1470 N N   . ALA A 1 184 ? -0.306  13.421  -5.106  1.00 73.58 184 A 1 
ATOM 1471 C CA  . ALA A 1 184 ? 0.909   14.099  -4.677  1.00 73.88 184 A 1 
ATOM 1472 C C   . ALA A 1 184 ? 1.227   13.763  -3.215  1.00 76.87 184 A 1 
ATOM 1473 O O   . ALA A 1 184 ? 2.346   13.356  -2.914  1.00 75.98 184 A 1 
ATOM 1474 C CB  . ALA A 1 184 ? 0.761   15.606  -4.901  1.00 70.98 184 A 1 
ATOM 1475 N N   . VAL A 1 185 ? 0.240   13.821  -2.320  1.00 76.29 185 A 1 
ATOM 1476 C CA  . VAL A 1 185 ? 0.435   13.492  -0.897  1.00 76.99 185 A 1 
ATOM 1477 C C   . VAL A 1 185 ? 0.768   12.010  -0.711  1.00 79.70 185 A 1 
ATOM 1478 O O   . VAL A 1 185 ? 1.679   11.683  0.048   1.00 78.79 185 A 1 
ATOM 1479 C CB  . VAL A 1 185 ? -0.781  13.897  -0.052  1.00 74.16 185 A 1 
ATOM 1480 C CG1 . VAL A 1 185 ? -0.620  13.477  1.412   1.00 67.51 185 A 1 
ATOM 1481 C CG2 . VAL A 1 185 ? -0.969  15.415  -0.048  1.00 68.83 185 A 1 
ATOM 1482 N N   . ARG A 1 186 ? 0.106   11.100  -1.425  1.00 77.98 186 A 1 
ATOM 1483 C CA  . ARG A 1 186 ? 0.454   9.673   -1.389  1.00 78.53 186 A 1 
ATOM 1484 C C   . ARG A 1 186 ? 1.803   9.386   -2.025  1.00 80.68 186 A 1 
ATOM 1485 O O   . ARG A 1 186 ? 2.530   8.559   -1.494  1.00 79.52 186 A 1 
ATOM 1486 C CB  . ARG A 1 186 ? -0.614  8.814   -2.066  1.00 75.10 186 A 1 
ATOM 1487 C CG  . ARG A 1 186 ? -1.744  8.459   -1.100  1.00 68.41 186 A 1 
ATOM 1488 C CD  . ARG A 1 186 ? -2.694  7.486   -1.783  1.00 66.55 186 A 1 
ATOM 1489 N NE  . ARG A 1 186 ? -3.742  7.024   -0.856  1.00 61.94 186 A 1 
ATOM 1490 C CZ  . ARG A 1 186 ? -4.715  6.168   -1.138  1.00 58.01 186 A 1 
ATOM 1491 N NH1 . ARG A 1 186 ? -4.815  5.626   -2.321  1.00 53.62 186 A 1 
ATOM 1492 N NH2 . ARG A 1 186 ? -5.576  5.855   -0.229  1.00 52.34 186 A 1 
ATOM 1493 N N   . GLY A 1 187 ? 2.130   10.038  -3.124  1.00 81.04 187 A 1 
ATOM 1494 C CA  . GLY A 1 187 ? 3.435   9.943   -3.754  1.00 80.67 187 A 1 
ATOM 1495 C C   . GLY A 1 187 ? 4.534   10.367  -2.783  1.00 83.38 187 A 1 
ATOM 1496 O O   . GLY A 1 187 ? 5.438   9.576   -2.512  1.00 82.33 187 A 1 
ATOM 1497 N N   . ALA A 1 188 ? 4.371   11.523  -2.161  1.00 86.10 188 A 1 
ATOM 1498 C CA  . ALA A 1 188 ? 5.277   12.008  -1.135  1.00 87.16 188 A 1 
ATOM 1499 C C   . ALA A 1 188 ? 5.358   11.046  0.062   1.00 89.22 188 A 1 
ATOM 1500 O O   . ALA A 1 188 ? 6.451   10.737  0.519   1.00 88.50 188 A 1 
ATOM 1501 C CB  . ALA A 1 188 ? 4.821   13.403  -0.694  1.00 86.22 188 A 1 
ATOM 1502 N N   . ALA A 1 189 ? 4.231   10.507  0.530   1.00 88.17 189 A 1 
ATOM 1503 C CA  . ALA A 1 189 ? 4.227   9.550   1.636   1.00 88.30 189 A 1 
ATOM 1504 C C   . ALA A 1 189 ? 4.976   8.248   1.304   1.00 89.98 189 A 1 
ATOM 1505 O O   . ALA A 1 189 ? 5.610   7.663   2.187   1.00 89.06 189 A 1 
ATOM 1506 C CB  . ALA A 1 189 ? 2.774   9.254   2.021   1.00 86.94 189 A 1 
ATOM 1507 N N   . LEU A 1 190 ? 4.931   7.788   0.055   1.00 88.75 190 A 1 
ATOM 1508 C CA  . LEU A 1 190 ? 5.693   6.636   -0.405  1.00 88.72 190 A 1 
ATOM 1509 C C   . LEU A 1 190 ? 7.188   6.960   -0.504  1.00 89.81 190 A 1 
ATOM 1510 O O   . LEU A 1 190 ? 8.005   6.188   -0.002  1.00 88.59 190 A 1 
ATOM 1511 C CB  . LEU A 1 190 ? 5.140   6.142   -1.756  1.00 87.55 190 A 1 
ATOM 1512 C CG  . LEU A 1 190 ? 3.757   5.468   -1.678  1.00 85.15 190 A 1 
ATOM 1513 C CD1 . LEU A 1 190 ? 3.235   5.213   -3.097  1.00 81.92 190 A 1 
ATOM 1514 C CD2 . LEU A 1 190 ? 3.799   4.131   -0.945  1.00 80.42 190 A 1 
ATOM 1515 N N   . ASP A 1 191 ? 7.541   8.102   -1.077  1.00 91.70 191 A 1 
ATOM 1516 C CA  . ASP A 1 191 ? 8.934   8.530   -1.221  1.00 91.58 191 A 1 
ATOM 1517 C C   . ASP A 1 191 ? 9.586   8.825   0.133   1.00 92.37 191 A 1 
ATOM 1518 O O   . ASP A 1 191 ? 10.703  8.384   0.394   1.00 91.31 191 A 1 
ATOM 1519 C CB  . ASP A 1 191 ? 9.015   9.740   -2.161  1.00 90.39 191 A 1 
ATOM 1520 C CG  . ASP A 1 191 ? 8.816   9.385   -3.644  1.00 87.31 191 A 1 
ATOM 1521 O OD1 . ASP A 1 191 ? 8.737   8.174   -3.974  1.00 83.91 191 A 1 
ATOM 1522 O OD2 . ASP A 1 191 ? 8.791   10.326  -4.454  1.00 83.81 191 A 1 
ATOM 1523 N N   . MET A 1 192 ? 8.839   9.421   1.065   1.00 92.44 192 A 1 
ATOM 1524 C CA  . MET A 1 192 ? 9.241   9.612   2.463   1.00 92.24 192 A 1 
ATOM 1525 C C   . MET A 1 192 ? 9.512   8.296   3.192   1.00 93.09 192 A 1 
ATOM 1526 O O   . MET A 1 192 ? 10.193  8.275   4.210   1.00 91.25 192 A 1 
ATOM 1527 C CB  . MET A 1 192 ? 8.148   10.384  3.218   1.00 91.15 192 A 1 
ATOM 1528 C CG  . MET A 1 192 ? 8.123   11.875  2.858   1.00 85.06 192 A 1 
ATOM 1529 S SD  . MET A 1 192 ? 9.546   12.832  3.418   1.00 80.12 192 A 1 
ATOM 1530 C CE  . MET A 1 192 ? 9.165   12.966  5.159   1.00 68.48 192 A 1 
ATOM 1531 N N   . ARG A 1 193 ? 9.021   7.177   2.677   1.00 93.57 193 A 1 
ATOM 1532 C CA  . ARG A 1 193 ? 9.314   5.841   3.210   1.00 93.61 193 A 1 
ATOM 1533 C C   . ARG A 1 193 ? 10.261  5.044   2.320   1.00 93.96 193 A 1 
ATOM 1534 O O   . ARG A 1 193 ? 10.191  3.814   2.292   1.00 91.07 193 A 1 
ATOM 1535 C CB  . ARG A 1 193 ? 8.013   5.101   3.510   1.00 92.63 193 A 1 
ATOM 1536 C CG  . ARG A 1 193 ? 7.206   5.850   4.572   1.00 89.81 193 A 1 
ATOM 1537 C CD  . ARG A 1 193 ? 6.051   4.948   4.984   1.00 86.83 193 A 1 
ATOM 1538 N NE  . ARG A 1 193 ? 5.090   5.664   5.832   1.00 84.93 193 A 1 
ATOM 1539 C CZ  . ARG A 1 193 ? 3.982   5.099   6.281   1.00 85.37 193 A 1 
ATOM 1540 N NH1 . ARG A 1 193 ? 3.765   3.827   6.133   1.00 75.51 193 A 1 
ATOM 1541 N NH2 . ARG A 1 193 ? 3.081   5.814   6.860   1.00 77.32 193 A 1 
ATOM 1542 N N   . ALA A 1 194 ? 11.127  5.732   1.607   1.00 92.85 194 A 1 
ATOM 1543 C CA  . ALA A 1 194 ? 12.148  5.147   0.741   1.00 92.56 194 A 1 
ATOM 1544 C C   . ALA A 1 194 ? 11.598  4.206   -0.342  1.00 92.90 194 A 1 
ATOM 1545 O O   . ALA A 1 194 ? 12.289  3.294   -0.798  1.00 89.86 194 A 1 
ATOM 1546 C CB  . ALA A 1 194 ? 13.230  4.500   1.613   1.00 91.34 194 A 1 
ATOM 1547 N N   . PHE A 1 195 ? 10.355  4.395   -0.777  1.00 90.40 195 A 1 
ATOM 1548 C CA  . PHE A 1 195 ? 9.780   3.548   -1.809  1.00 89.13 195 A 1 
ATOM 1549 C C   . PHE A 1 195 ? 10.527  3.742   -3.132  1.00 88.39 195 A 1 
ATOM 1550 O O   . PHE A 1 195 ? 10.794  4.861   -3.558  1.00 83.87 195 A 1 
ATOM 1551 C CB  . PHE A 1 195 ? 8.282   3.819   -1.942  1.00 87.73 195 A 1 
ATOM 1552 C CG  . PHE A 1 195 ? 7.579   2.833   -2.843  1.00 87.62 195 A 1 
ATOM 1553 C CD1 . PHE A 1 195 ? 6.993   3.259   -4.054  1.00 84.57 195 A 1 
ATOM 1554 C CD2 . PHE A 1 195 ? 7.505   1.478   -2.482  1.00 84.46 195 A 1 
ATOM 1555 C CE1 . PHE A 1 195 ? 6.337   2.349   -4.886  1.00 82.49 195 A 1 
ATOM 1556 C CE2 . PHE A 1 195 ? 6.855   0.559   -3.320  1.00 82.15 195 A 1 
ATOM 1557 C CZ  . PHE A 1 195 ? 6.269   0.993   -4.514  1.00 82.73 195 A 1 
ATOM 1558 N N   . ARG A 1 196 ? 10.880  2.642   -3.784  1.00 86.91 196 A 1 
ATOM 1559 C CA  . ARG A 1 196 ? 11.654  2.604   -5.047  1.00 87.34 196 A 1 
ATOM 1560 C C   . ARG A 1 196 ? 13.093  3.118   -4.954  1.00 88.32 196 A 1 
ATOM 1561 O O   . ARG A 1 196 ? 13.740  3.188   -5.987  1.00 84.80 196 A 1 
ATOM 1562 C CB  . ARG A 1 196 ? 10.899  3.294   -6.212  1.00 83.89 196 A 1 
ATOM 1563 C CG  . ARG A 1 196 ? 9.416   2.917   -6.316  1.00 78.26 196 A 1 
ATOM 1564 C CD  . ARG A 1 196 ? 8.665   3.771   -7.336  1.00 74.06 196 A 1 
ATOM 1565 N NE  . ARG A 1 196 ? 8.751   3.214   -8.698  1.00 66.75 196 A 1 
ATOM 1566 C CZ  . ARG A 1 196 ? 8.095   3.673   -9.755  1.00 59.65 196 A 1 
ATOM 1567 N NH1 . ARG A 1 196 ? 7.353   4.749   -9.682  1.00 54.76 196 A 1 
ATOM 1568 N NH2 . ARG A 1 196 ? 8.151   3.063   -10.898 1.00 52.66 196 A 1 
ATOM 1569 N N   . ILE A 1 197 ? 13.635  3.412   -3.771  1.00 89.82 197 A 1 
ATOM 1570 C CA  . ILE A 1 197 ? 15.043  3.797   -3.629  1.00 89.14 197 A 1 
ATOM 1571 C C   . ILE A 1 197 ? 15.988  2.658   -4.047  1.00 88.82 197 A 1 
ATOM 1572 O O   . ILE A 1 197 ? 17.023  2.889   -4.663  1.00 84.12 197 A 1 
ATOM 1573 C CB  . ILE A 1 197 ? 15.327  4.294   -2.202  1.00 87.29 197 A 1 
ATOM 1574 C CG1 . ILE A 1 197 ? 16.636  5.099   -2.169  1.00 76.22 197 A 1 
ATOM 1575 C CG2 . ILE A 1 197 ? 15.342  3.146   -1.167  1.00 74.95 197 A 1 
ATOM 1576 C CD1 . ILE A 1 197 ? 16.923  5.770   -0.837  1.00 70.44 197 A 1 
ATOM 1577 N N   . ASN A 1 198 ? 15.582  1.421   -3.765  1.00 89.44 198 A 1 
ATOM 1578 C CA  . ASN A 1 198 ? 16.306  0.220   -4.134  1.00 88.96 198 A 1 
ATOM 1579 C C   . ASN A 1 198 ? 15.484  -0.627  -5.118  1.00 89.26 198 A 1 
ATOM 1580 O O   . ASN A 1 198 ? 14.261  -0.712  -5.035  1.00 85.29 198 A 1 
ATOM 1581 C CB  . ASN A 1 198 ? 16.666  -0.561  -2.865  1.00 86.83 198 A 1 
ATOM 1582 C CG  . ASN A 1 198 ? 17.705  0.165   -2.024  1.00 84.04 198 A 1 
ATOM 1583 O OD1 . ASN A 1 198 ? 18.778  0.474   -2.491  1.00 74.91 198 A 1 
ATOM 1584 N ND2 . ASN A 1 198 ? 17.421  0.405   -0.766  1.00 74.80 198 A 1 
ATOM 1585 N N   . ASN A 1 199 ? 16.177  -1.345  -6.006  1.00 87.59 199 A 1 
ATOM 1586 C CA  . ASN A 1 199 ? 15.543  -2.303  -6.917  1.00 87.09 199 A 1 
ATOM 1587 C C   . ASN A 1 199 ? 14.987  -3.549  -6.222  1.00 87.74 199 A 1 
ATOM 1588 O O   . ASN A 1 199 ? 14.224  -4.318  -6.803  1.00 83.54 199 A 1 
ATOM 1589 C CB  . ASN A 1 199 ? 16.564  -2.711  -7.993  1.00 83.50 199 A 1 
ATOM 1590 C CG  . ASN A 1 199 ? 16.831  -1.594  -8.992  1.00 74.60 199 A 1 
ATOM 1591 O OD1 . ASN A 1 199 ? 16.030  -0.720  -9.216  1.00 63.86 199 A 1 
ATOM 1592 N ND2 . ASN A 1 199 ? 17.970  -1.630  -9.655  1.00 65.02 199 A 1 
ATOM 1593 N N   . ARG A 1 200 ? 15.400  -3.783  -4.968  1.00 87.12 200 A 1 
ATOM 1594 C CA  . ARG A 1 200 ? 14.920  -4.860  -4.109  1.00 87.58 200 A 1 
ATOM 1595 C C   . ARG A 1 200 ? 14.623  -4.280  -2.734  1.00 89.45 200 A 1 
ATOM 1596 O O   . ARG A 1 200 ? 15.184  -3.263  -2.348  1.00 85.29 200 A 1 
ATOM 1597 C CB  . ARG A 1 200 ? 15.958  -5.986  -4.010  1.00 82.14 200 A 1 
ATOM 1598 C CG  . ARG A 1 200 ? 16.188  -6.676  -5.366  1.00 68.61 200 A 1 
ATOM 1599 C CD  . ARG A 1 200 ? 17.135  -7.862  -5.198  1.00 62.63 200 A 1 
ATOM 1600 N NE  . ARG A 1 200 ? 17.406  -8.510  -6.491  1.00 53.95 200 A 1 
ATOM 1601 C CZ  . ARG A 1 200 ? 18.233  -9.530  -6.691  1.00 46.55 200 A 1 
ATOM 1602 N NH1 . ARG A 1 200 ? 18.882  -10.092 -5.703  1.00 42.38 200 A 1 
ATOM 1603 N NH2 . ARG A 1 200 ? 18.417  -9.988  -7.892  1.00 39.21 200 A 1 
ATOM 1604 N N   . ARG A 1 201 ? 13.775  -4.986  -1.992  1.00 88.71 201 A 1 
ATOM 1605 C CA  . ARG A 1 201 ? 13.449  -4.661  -0.609  1.00 89.03 201 A 1 
ATOM 1606 C C   . ARG A 1 201 ? 13.489  -5.924  0.242   1.00 89.53 201 A 1 
ATOM 1607 O O   . ARG A 1 201 ? 13.249  -7.022  -0.279  1.00 86.37 201 A 1 
ATOM 1608 C CB  . ARG A 1 201 ? 12.098  -3.936  -0.528  1.00 86.55 201 A 1 
ATOM 1609 C CG  . ARG A 1 201 ? 10.944  -4.693  -1.206  1.00 81.36 201 A 1 
ATOM 1610 C CD  . ARG A 1 201 ? 9.618   -3.936  -1.063  1.00 81.05 201 A 1 
ATOM 1611 N NE  . ARG A 1 201 ? 9.022   -4.167  0.260   1.00 79.52 201 A 1 
ATOM 1612 C CZ  . ARG A 1 201 ? 8.230   -3.357  0.929   1.00 79.01 201 A 1 
ATOM 1613 N NH1 . ARG A 1 201 ? 7.893   -2.187  0.482   1.00 70.51 201 A 1 
ATOM 1614 N NH2 . ARG A 1 201 ? 7.768   -3.718  2.081   1.00 72.11 201 A 1 
ATOM 1615 N N   . THR A 1 202 ? 13.774  -5.759  1.520   1.00 90.31 202 A 1 
ATOM 1616 C CA  . THR A 1 202 ? 13.500  -6.809  2.498   1.00 90.60 202 A 1 
ATOM 1617 C C   . THR A 1 202 ? 11.987  -6.906  2.676   1.00 91.47 202 A 1 
ATOM 1618 O O   . THR A 1 202 ? 11.299  -5.893  2.647   1.00 89.28 202 A 1 
ATOM 1619 C CB  . THR A 1 202 ? 14.195  -6.509  3.837   1.00 89.40 202 A 1 
ATOM 1620 O OG1 . THR A 1 202 ? 15.555  -6.207  3.602   1.00 78.52 202 A 1 
ATOM 1621 C CG2 . THR A 1 202 ? 14.165  -7.708  4.776   1.00 79.51 202 A 1 
ATOM 1622 N N   . THR A 1 203 ? 11.444  -8.105  2.798   1.00 89.14 203 A 1 
ATOM 1623 C CA  . THR A 1 203 ? 10.014  -8.289  3.077   1.00 89.02 203 A 1 
ATOM 1624 C C   . THR A 1 203 ? 9.872   -9.237  4.250   1.00 89.85 203 A 1 
ATOM 1625 O O   . THR A 1 203 ? 10.128  -10.434 4.104   1.00 87.40 203 A 1 
ATOM 1626 C CB  . THR A 1 203 ? 9.248   -8.799  1.853   1.00 86.70 203 A 1 
ATOM 1627 O OG1 . THR A 1 203 ? 9.472   -7.961  0.743   1.00 76.45 203 A 1 
ATOM 1628 C CG2 . THR A 1 203 ? 7.741   -8.826  2.098   1.00 76.92 203 A 1 
ATOM 1629 N N   . LEU A 1 204 ? 9.462   -8.710  5.394   1.00 89.19 204 A 1 
ATOM 1630 C CA  . LEU A 1 204 ? 9.183   -9.523  6.566   1.00 88.78 204 A 1 
ATOM 1631 C C   . LEU A 1 204 ? 7.992   -10.449 6.306   1.00 88.79 204 A 1 
ATOM 1632 O O   . LEU A 1 204 ? 7.062   -10.130 5.565   1.00 85.08 204 A 1 
ATOM 1633 C CB  . LEU A 1 204 ? 8.909   -8.625  7.783   1.00 87.64 204 A 1 
ATOM 1634 C CG  . LEU A 1 204 ? 10.140  -7.874  8.313   1.00 86.22 204 A 1 
ATOM 1635 C CD1 . LEU A 1 204 ? 9.702   -6.987  9.474   1.00 81.53 204 A 1 
ATOM 1636 C CD2 . LEU A 1 204 ? 11.222  -8.821  8.824   1.00 81.24 204 A 1 
ATOM 1637 N N   . TRP A 1 205 ? 8.033   -11.614 6.954   1.00 86.88 205 A 1 
ATOM 1638 C CA  . TRP A 1 205 ? 6.985   -12.636 6.832   1.00 85.99 205 A 1 
ATOM 1639 C C   . TRP A 1 205 ? 6.676   -13.050 5.391   1.00 85.54 205 A 1 
ATOM 1640 O O   . TRP A 1 205 ? 5.548   -13.450 5.065   1.00 80.60 205 A 1 
ATOM 1641 C CB  . TRP A 1 205 ? 5.736   -12.208 7.613   1.00 84.91 205 A 1 
ATOM 1642 C CG  . TRP A 1 205 ? 5.982   -11.639 8.971   1.00 84.68 205 A 1 
ATOM 1643 C CD1 . TRP A 1 205 ? 6.330   -12.346 10.072  1.00 75.82 205 A 1 
ATOM 1644 C CD2 . TRP A 1 205 ? 5.916   -10.238 9.382   1.00 82.20 205 A 1 
ATOM 1645 N NE1 . TRP A 1 205 ? 6.485   -11.474 11.152  1.00 75.45 205 A 1 
ATOM 1646 C CE2 . TRP A 1 205 ? 6.239   -10.172 10.764  1.00 79.73 205 A 1 
ATOM 1647 C CE3 . TRP A 1 205 ? 5.617   -9.035  8.713   1.00 75.80 205 A 1 
ATOM 1648 C CZ2 . TRP A 1 205 ? 6.266   -8.954  11.471  1.00 77.29 205 A 1 
ATOM 1649 C CZ3 . TRP A 1 205 ? 5.643   -7.813  9.416   1.00 71.18 205 A 1 
ATOM 1650 C CH2 . TRP A 1 205 ? 5.969   -7.779  10.776  1.00 73.63 205 A 1 
ATOM 1651 N N   . ALA A 1 206 ? 7.665   -12.958 4.531   1.00 85.38 206 A 1 
ATOM 1652 C CA  . ALA A 1 206 ? 7.548   -13.406 3.155   1.00 84.28 206 A 1 
ATOM 1653 C C   . ALA A 1 206 ? 7.197   -14.904 3.109   1.00 85.44 206 A 1 
ATOM 1654 O O   . ALA A 1 206 ? 7.737   -15.707 3.873   1.00 82.29 206 A 1 
ATOM 1655 C CB  . ALA A 1 206 ? 8.855   -13.108 2.414   1.00 80.70 206 A 1 
ATOM 1656 N N   . PRO A 1 207 ? 6.302   -15.318 2.199   1.00 83.94 207 A 1 
ATOM 1657 C CA  . PRO A 1 207 ? 6.027   -16.733 2.005   1.00 83.22 207 A 1 
ATOM 1658 C C   . PRO A 1 207 ? 7.296   -17.482 1.604   1.00 83.61 207 A 1 
ATOM 1659 O O   . PRO A 1 207 ? 8.010   -17.057 0.697   1.00 79.95 207 A 1 
ATOM 1660 C CB  . PRO A 1 207 ? 4.953   -16.798 0.914   1.00 79.85 207 A 1 
ATOM 1661 C CG  . PRO A 1 207 ? 4.302   -15.421 0.956   1.00 78.37 207 A 1 
ATOM 1662 C CD  . PRO A 1 207 ? 5.453   -14.503 1.361   1.00 81.76 207 A 1 
ATOM 1663 N N   . ALA A 1 208 ? 7.546   -18.607 2.242   1.00 81.32 208 A 1 
ATOM 1664 C CA  . ALA A 1 208 ? 8.715   -19.426 1.935   1.00 80.91 208 A 1 
ATOM 1665 C C   . ALA A 1 208 ? 8.720   -19.859 0.463   1.00 81.13 208 A 1 
ATOM 1666 O O   . ALA A 1 208 ? 7.796   -20.532 -0.008  1.00 74.66 208 A 1 
ATOM 1667 C CB  . ALA A 1 208 ? 8.745   -20.625 2.887   1.00 76.52 208 A 1 
ATOM 1668 N N   . ASP A 1 209 ? 9.786   -19.490 -0.248  1.00 80.55 209 A 1 
ATOM 1669 C CA  . ASP A 1 209 ? 9.984   -19.837 -1.653  1.00 80.34 209 A 1 
ATOM 1670 C C   . ASP A 1 209 ? 11.219  -20.735 -1.810  1.00 81.87 209 A 1 
ATOM 1671 O O   . ASP A 1 209 ? 12.322  -20.283 -2.121  1.00 76.47 209 A 1 
ATOM 1672 C CB  . ASP A 1 209 ? 10.056  -18.568 -2.507  1.00 75.05 209 A 1 
ATOM 1673 C CG  . ASP A 1 209 ? 9.957   -18.891 -3.997  1.00 71.98 209 A 1 
ATOM 1674 O OD1 . ASP A 1 209 ? 9.446   -19.978 -4.346  1.00 67.82 209 A 1 
ATOM 1675 O OD2 . ASP A 1 209 ? 10.298  -18.038 -4.844  1.00 66.96 209 A 1 
ATOM 1676 N N   . SER A 1 210 ? 11.021  -22.024 -1.563  1.00 82.01 210 A 1 
ATOM 1677 C CA  . SER A 1 210 ? 12.078  -23.017 -1.685  1.00 83.36 210 A 1 
ATOM 1678 C C   . SER A 1 210 ? 12.498  -23.214 -3.148  1.00 85.54 210 A 1 
ATOM 1679 O O   . SER A 1 210 ? 11.729  -22.990 -4.081  1.00 82.38 210 A 1 
ATOM 1680 C CB  . SER A 1 210 ? 11.654  -24.348 -1.043  1.00 80.22 210 A 1 
ATOM 1681 O OG  . SER A 1 210 ? 10.637  -24.978 -1.799  1.00 74.34 210 A 1 
ATOM 1682 N N   . THR A 1 211 ? 13.726  -23.702 -3.350  1.00 85.76 211 A 1 
ATOM 1683 C CA  . THR A 1 211 ? 14.238  -24.039 -4.687  1.00 87.67 211 A 1 
ATOM 1684 C C   . THR A 1 211 ? 13.326  -25.025 -5.406  1.00 89.07 211 A 1 
ATOM 1685 O O   . THR A 1 211 ? 13.052  -24.842 -6.586  1.00 88.22 211 A 1 
ATOM 1686 C CB  . THR A 1 211 ? 15.652  -24.629 -4.588  1.00 86.21 211 A 1 
ATOM 1687 O OG1 . THR A 1 211 ? 16.432  -23.836 -3.730  1.00 74.83 211 A 1 
ATOM 1688 C CG2 . THR A 1 211 ? 16.361  -24.663 -5.937  1.00 72.34 211 A 1 
ATOM 1689 N N   . LEU A 1 212 ? 12.770  -25.995 -4.678  1.00 87.80 212 A 1 
ATOM 1690 C CA  . LEU A 1 212 ? 11.817  -26.957 -5.229  1.00 88.57 212 A 1 
ATOM 1691 C C   . LEU A 1 212 ? 10.576  -26.262 -5.813  1.00 89.54 212 A 1 
ATOM 1692 O O   . LEU A 1 212 ? 10.133  -26.588 -6.915  1.00 88.84 212 A 1 
ATOM 1693 C CB  . LEU A 1 212 ? 11.402  -27.935 -4.112  1.00 88.26 212 A 1 
ATOM 1694 C CG  . LEU A 1 212 ? 10.624  -29.152 -4.634  1.00 79.15 212 A 1 
ATOM 1695 C CD1 . LEU A 1 212 ? 11.571  -30.215 -5.199  1.00 71.87 212 A 1 
ATOM 1696 C CD2 . LEU A 1 212 ? 9.799   -29.783 -3.513  1.00 71.56 212 A 1 
ATOM 1697 N N   . GLN A 1 213 ? 10.030  -25.261 -5.117  1.00 88.54 213 A 1 
ATOM 1698 C CA  . GLN A 1 213 ? 8.877   -24.507 -5.608  1.00 87.81 213 A 1 
ATOM 1699 C C   . GLN A 1 213 ? 9.227   -23.647 -6.831  1.00 89.48 213 A 1 
ATOM 1700 O O   . GLN A 1 213 ? 8.392   -23.490 -7.721  1.00 88.24 213 A 1 
ATOM 1701 C CB  . GLN A 1 213 ? 8.287   -23.625 -4.502  1.00 85.89 213 A 1 
ATOM 1702 C CG  . GLN A 1 213 ? 7.619   -24.455 -3.403  1.00 83.48 213 A 1 
ATOM 1703 C CD  . GLN A 1 213 ? 6.858   -23.571 -2.430  1.00 80.32 213 A 1 
ATOM 1704 O OE1 . GLN A 1 213 ? 6.061   -22.732 -2.810  1.00 71.26 213 A 1 
ATOM 1705 N NE2 . GLN A 1 213 ? 7.047   -23.743 -1.143  1.00 67.48 213 A 1 
ATOM 1706 N N   . ARG A 1 214 ? 10.441  -23.103 -6.901  1.00 88.85 214 A 1 
ATOM 1707 C CA  . ARG A 1 214 ? 10.902  -22.375 -8.096  1.00 89.45 214 A 1 
ATOM 1708 C C   . ARG A 1 214 ? 11.001  -23.303 -9.295  1.00 91.13 214 A 1 
ATOM 1709 O O   . ARG A 1 214 ? 10.460  -22.969 -10.343 1.00 90.72 214 A 1 
ATOM 1710 C CB  . ARG A 1 214 ? 12.243  -21.682 -7.837  1.00 87.68 214 A 1 
ATOM 1711 C CG  . ARG A 1 214 ? 12.102  -20.554 -6.813  1.00 79.98 214 A 1 
ATOM 1712 C CD  . ARG A 1 214 ? 13.444  -19.870 -6.604  1.00 76.31 214 A 1 
ATOM 1713 N NE  . ARG A 1 214 ? 13.332  -18.886 -5.514  1.00 68.66 214 A 1 
ATOM 1714 C CZ  . ARG A 1 214 ? 14.312  -18.225 -4.926  1.00 61.63 214 A 1 
ATOM 1715 N NH1 . ARG A 1 214 ? 15.545  -18.297 -5.349  1.00 57.11 214 A 1 
ATOM 1716 N NH2 . ARG A 1 214 ? 14.049  -17.483 -3.885  1.00 54.72 214 A 1 
ATOM 1717 N N   . VAL A 1 215 ? 11.623  -24.452 -9.111  1.00 90.93 215 A 1 
ATOM 1718 C CA  . VAL A 1 215 ? 11.709  -25.474 -10.163 1.00 91.41 215 A 1 
ATOM 1719 C C   . VAL A 1 215 ? 10.308  -25.890 -10.611 1.00 92.24 215 A 1 
ATOM 1720 O O   . VAL A 1 215 ? 10.011  -25.817 -11.797 1.00 92.65 215 A 1 
ATOM 1721 C CB  . VAL A 1 215 ? 12.544  -26.685 -9.710  1.00 91.40 215 A 1 
ATOM 1722 C CG1 . VAL A 1 215 ? 12.539  -27.804 -10.757 1.00 83.78 215 A 1 
ATOM 1723 C CG2 . VAL A 1 215 ? 14.002  -26.270 -9.483  1.00 83.68 215 A 1 
ATOM 1724 N N   . ALA A 1 216 ? 9.416   -26.199 -9.673  1.00 91.32 216 A 1 
ATOM 1725 C CA  . ALA A 1 216 ? 8.038   -26.556 -9.983  1.00 91.16 216 A 1 
ATOM 1726 C C   . ALA A 1 216 ? 7.308   -25.468 -10.798 1.00 92.04 216 A 1 
ATOM 1727 O O   . ALA A 1 216 ? 6.610   -25.785 -11.757 1.00 91.74 216 A 1 
ATOM 1728 C CB  . ALA A 1 216 ? 7.292   -26.866 -8.675  1.00 90.25 216 A 1 
ATOM 1729 N N   . ARG A 1 217 ? 7.496   -24.189 -10.475 1.00 92.49 217 A 1 
ATOM 1730 C CA  . ARG A 1 217 ? 6.917   -23.086 -11.259 1.00 91.82 217 A 1 
ATOM 1731 C C   . ARG A 1 217 ? 7.461   -23.035 -12.682 1.00 92.76 217 A 1 
ATOM 1732 O O   . ARG A 1 217 ? 6.663   -22.903 -13.604 1.00 92.08 217 A 1 
ATOM 1733 C CB  . ARG A 1 217 ? 7.146   -21.733 -10.581 1.00 89.50 217 A 1 
ATOM 1734 C CG  . ARG A 1 217 ? 6.231   -21.537 -9.353  1.00 84.36 217 A 1 
ATOM 1735 C CD  . ARG A 1 217 ? 6.247   -20.099 -8.856  1.00 84.48 217 A 1 
ATOM 1736 N NE  . ARG A 1 217 ? 7.600   -19.622 -8.533  1.00 82.18 217 A 1 
ATOM 1737 C CZ  . ARG A 1 217 ? 8.094   -19.336 -7.343  1.00 81.31 217 A 1 
ATOM 1738 N NH1 . ARG A 1 217 ? 7.422   -19.459 -6.237  1.00 70.84 217 A 1 
ATOM 1739 N NH2 . ARG A 1 217 ? 9.305   -18.884 -7.234  1.00 73.70 217 A 1 
ATOM 1740 N N   . TYR A 1 218 ? 8.769   -23.156 -12.859 1.00 93.77 218 A 1 
ATOM 1741 C CA  . TYR A 1 218 ? 9.349   -23.163 -14.201 1.00 93.79 218 A 1 
ATOM 1742 C C   . TYR A 1 218 ? 8.880   -24.368 -15.020 1.00 94.62 218 A 1 
ATOM 1743 O O   . TYR A 1 218 ? 8.518   -24.201 -16.183 1.00 94.27 218 A 1 
ATOM 1744 C CB  . TYR A 1 218 ? 10.881  -23.121 -14.130 1.00 93.03 218 A 1 
ATOM 1745 C CG  . TYR A 1 218 ? 11.437  -21.782 -13.690 1.00 88.48 218 A 1 
ATOM 1746 C CD1 . TYR A 1 218 ? 11.189  -20.624 -14.453 1.00 80.59 218 A 1 
ATOM 1747 C CD2 . TYR A 1 218 ? 12.228  -21.681 -12.531 1.00 80.08 218 A 1 
ATOM 1748 C CE1 . TYR A 1 218 ? 11.712  -19.384 -14.057 1.00 76.59 218 A 1 
ATOM 1749 C CE2 . TYR A 1 218 ? 12.749  -20.448 -12.125 1.00 76.45 218 A 1 
ATOM 1750 C CZ  . TYR A 1 218 ? 12.487  -19.297 -12.891 1.00 77.97 218 A 1 
ATOM 1751 O OH  . TYR A 1 218 ? 12.992  -18.080 -12.493 1.00 74.94 218 A 1 
ATOM 1752 N N   . THR A 1 219 ? 8.782   -25.541 -14.405 1.00 93.27 219 A 1 
ATOM 1753 C CA  . THR A 1 219 ? 8.231   -26.730 -15.061 1.00 93.11 219 A 1 
ATOM 1754 C C   . THR A 1 219 ? 6.773   -26.526 -15.470 1.00 93.73 219 A 1 
ATOM 1755 O O   . THR A 1 219 ? 6.408   -26.844 -16.597 1.00 93.53 219 A 1 
ATOM 1756 C CB  . THR A 1 219 ? 8.340   -27.968 -14.150 1.00 92.41 219 A 1 
ATOM 1757 O OG1 . THR A 1 219 ? 9.649   -28.105 -13.656 1.00 81.12 219 A 1 
ATOM 1758 C CG2 . THR A 1 219 ? 8.020   -29.267 -14.893 1.00 78.16 219 A 1 
ATOM 1759 N N   . MET A 1 220 ? 5.953   -25.941 -14.606 1.00 92.25 220 A 1 
ATOM 1760 C CA  . MET A 1 220 ? 4.559   -25.630 -14.931 1.00 91.20 220 A 1 
ATOM 1761 C C   . MET A 1 220 ? 4.441   -24.592 -16.056 1.00 91.92 220 A 1 
ATOM 1762 O O   . MET A 1 220 ? 3.569   -24.724 -16.910 1.00 92.04 220 A 1 
ATOM 1763 C CB  . MET A 1 220 ? 3.802   -25.151 -13.691 1.00 90.18 220 A 1 
ATOM 1764 C CG  . MET A 1 220 ? 3.475   -26.287 -12.729 1.00 85.52 220 A 1 
ATOM 1765 S SD  . MET A 1 220 ? 2.480   -25.793 -11.281 1.00 82.56 220 A 1 
ATOM 1766 C CE  . MET A 1 220 ? 3.699   -24.845 -10.350 1.00 70.13 220 A 1 
ATOM 1767 N N   . ILE A 1 221 ? 5.304   -23.567 -16.085 1.00 93.80 221 A 1 
ATOM 1768 C CA  . ILE A 1 221 ? 5.327   -22.584 -17.173 1.00 93.22 221 A 1 
ATOM 1769 C C   . ILE A 1 221 ? 5.700   -23.253 -18.499 1.00 93.55 221 A 1 
ATOM 1770 O O   . ILE A 1 221 ? 5.042   -23.012 -19.511 1.00 93.05 221 A 1 
ATOM 1771 C CB  . ILE A 1 221 ? 6.270   -21.406 -16.828 1.00 92.42 221 A 1 
ATOM 1772 C CG1 . ILE A 1 221 ? 5.663   -20.560 -15.691 1.00 87.96 221 A 1 
ATOM 1773 C CG2 . ILE A 1 221 ? 6.532   -20.507 -18.056 1.00 86.75 221 A 1 
ATOM 1774 C CD1 . ILE A 1 221 ? 6.668   -19.616 -15.008 1.00 77.46 221 A 1 
ATOM 1775 N N   . LEU A 1 222 ? 6.712   -24.135 -18.500 1.00 94.34 222 A 1 
ATOM 1776 C CA  . LEU A 1 222 ? 7.087   -24.894 -19.685 1.00 93.97 222 A 1 
ATOM 1777 C C   . LEU A 1 222 ? 5.947   -25.796 -20.177 1.00 93.77 222 A 1 
ATOM 1778 O O   . LEU A 1 222 ? 5.683   -25.838 -21.377 1.00 93.57 222 A 1 
ATOM 1779 C CB  . LEU A 1 222 ? 8.347   -25.730 -19.392 1.00 93.91 222 A 1 
ATOM 1780 C CG  . LEU A 1 222 ? 9.641   -24.900 -19.300 1.00 81.26 222 A 1 
ATOM 1781 C CD1 . LEU A 1 222 ? 10.766  -25.775 -18.731 1.00 76.40 222 A 1 
ATOM 1782 C CD2 . LEU A 1 222 ? 10.079  -24.388 -20.670 1.00 77.21 222 A 1 
ATOM 1783 N N   . LEU A 1 223 ? 5.236   -26.448 -19.252 1.00 92.77 223 A 1 
ATOM 1784 C CA  . LEU A 1 223 ? 4.052   -27.240 -19.579 1.00 91.62 223 A 1 
ATOM 1785 C C   . LEU A 1 223 ? 2.945   -26.382 -20.197 1.00 91.45 223 A 1 
ATOM 1786 O O   . LEU A 1 223 ? 2.411   -26.762 -21.235 1.00 90.76 223 A 1 
ATOM 1787 C CB  . LEU A 1 223 ? 3.542   -27.963 -18.321 1.00 91.10 223 A 1 
ATOM 1788 C CG  . LEU A 1 223 ? 4.312   -29.259 -18.012 1.00 80.35 223 A 1 
ATOM 1789 C CD1 . LEU A 1 223 ? 4.062   -29.687 -16.565 1.00 74.79 223 A 1 
ATOM 1790 C CD2 . LEU A 1 223 ? 3.883   -30.396 -18.926 1.00 75.39 223 A 1 
ATOM 1791 N N   . MET A 1 224 ? 2.656   -25.209 -19.631 1.00 90.58 224 A 1 
ATOM 1792 C CA  . MET A 1 224 ? 1.668   -24.289 -20.212 1.00 89.26 224 A 1 
ATOM 1793 C C   . MET A 1 224 ? 2.058   -23.827 -21.618 1.00 89.45 224 A 1 
ATOM 1794 O O   . MET A 1 224 ? 1.202   -23.765 -22.499 1.00 88.78 224 A 1 
ATOM 1795 C CB  . MET A 1 224 ? 1.486   -23.058 -19.317 1.00 88.38 224 A 1 
ATOM 1796 C CG  . MET A 1 224 ? 0.661   -23.353 -18.068 1.00 80.61 224 A 1 
ATOM 1797 S SD  . MET A 1 224 ? 0.299   -21.889 -17.049 1.00 78.22 224 A 1 
ATOM 1798 C CE  . MET A 1 224 ? 1.934   -21.535 -16.377 1.00 67.53 224 A 1 
ATOM 1799 N N   . LEU A 1 225 ? 3.338   -23.532 -21.847 1.00 92.16 225 A 1 
ATOM 1800 C CA  . LEU A 1 225 ? 3.824   -23.175 -23.178 1.00 91.46 225 A 1 
ATOM 1801 C C   . LEU A 1 225 ? 3.698   -24.338 -24.169 1.00 90.91 225 A 1 
ATOM 1802 O O   . LEU A 1 225 ? 3.308   -24.121 -25.317 1.00 89.95 225 A 1 
ATOM 1803 C CB  . LEU A 1 225 ? 5.287   -22.706 -23.084 1.00 91.24 225 A 1 
ATOM 1804 C CG  . LEU A 1 225 ? 5.474   -21.336 -22.411 1.00 83.73 225 A 1 
ATOM 1805 C CD1 . LEU A 1 225 ? 6.965   -21.085 -22.158 1.00 78.90 225 A 1 
ATOM 1806 C CD2 . LEU A 1 225 ? 4.936   -20.189 -23.271 1.00 79.01 225 A 1 
ATOM 1807 N N   . ALA A 1 226 ? 3.975   -25.553 -23.715 1.00 89.94 226 A 1 
ATOM 1808 C CA  . ALA A 1 226 ? 3.807   -26.748 -24.529 1.00 89.05 226 A 1 
ATOM 1809 C C   . ALA A 1 226 ? 2.324   -27.012 -24.862 1.00 88.10 226 A 1 
ATOM 1810 O O   . ALA A 1 226 ? 1.986   -27.263 -26.017 1.00 86.43 226 A 1 
ATOM 1811 C CB  . ALA A 1 226 ? 4.446   -27.940 -23.815 1.00 88.43 226 A 1 
ATOM 1812 N N   . GLU A 1 227 ? 1.432   -26.887 -23.882 1.00 85.95 227 A 1 
ATOM 1813 C CA  . GLU A 1 227 ? -0.021  -27.004 -24.078 1.00 84.22 227 A 1 
ATOM 1814 C C   . GLU A 1 227 ? -0.542  -25.942 -25.042 1.00 84.19 227 A 1 
ATOM 1815 O O   . GLU A 1 227 ? -1.329  -26.245 -25.946 1.00 83.56 227 A 1 
ATOM 1816 C CB  . GLU A 1 227 ? -0.756  -26.872 -22.737 1.00 81.33 227 A 1 
ATOM 1817 C CG  . GLU A 1 227 ? -0.649  -28.109 -21.842 1.00 75.70 227 A 1 
ATOM 1818 C CD  . GLU A 1 227 ? -1.482  -27.991 -20.549 1.00 73.56 227 A 1 
ATOM 1819 O OE1 . GLU A 1 227 ? -1.672  -29.020 -19.862 1.00 66.45 227 A 1 
ATOM 1820 O OE2 . GLU A 1 227 ? -1.968  -26.879 -20.231 1.00 69.55 227 A 1 
ATOM 1821 N N   . PHE A 1 228 ? -0.078  -24.687 -24.908 1.00 85.31 228 A 1 
ATOM 1822 C CA  . PHE A 1 228 ? -0.463  -23.603 -25.800 1.00 84.15 228 A 1 
ATOM 1823 C C   . PHE A 1 228 ? 0.058   -23.822 -27.224 1.00 84.89 228 A 1 
ATOM 1824 O O   . PHE A 1 228 ? -0.680  -23.630 -28.194 1.00 83.13 228 A 1 
ATOM 1825 C CB  . PHE A 1 228 ? 0.031   -22.281 -25.215 1.00 81.11 228 A 1 
ATOM 1826 C CG  . PHE A 1 228 ? -0.499  -21.075 -25.957 1.00 75.15 228 A 1 
ATOM 1827 C CD1 . PHE A 1 228 ? 0.335   -20.325 -26.804 1.00 70.22 228 A 1 
ATOM 1828 C CD2 . PHE A 1 228 ? -1.844  -20.697 -25.795 1.00 67.80 228 A 1 
ATOM 1829 C CE1 . PHE A 1 228 ? -0.173  -19.204 -27.477 1.00 62.77 228 A 1 
ATOM 1830 C CE2 . PHE A 1 228 ? -2.355  -19.574 -26.462 1.00 61.21 228 A 1 
ATOM 1831 C CZ  . PHE A 1 228 ? -1.518  -18.826 -27.306 1.00 60.89 228 A 1 
ATOM 1832 N N   . GLY A 1 229 ? 1.299   -24.286 -27.359 1.00 86.16 229 A 1 
ATOM 1833 C CA  . GLY A 1 229 ? 1.868   -24.684 -28.646 1.00 84.82 229 A 1 
ATOM 1834 C C   . GLY A 1 229 ? 1.082   -25.823 -29.307 1.00 84.59 229 A 1 
ATOM 1835 O O   . GLY A 1 229 ? 0.732   -25.719 -30.479 1.00 82.89 229 A 1 
ATOM 1836 N N   . ALA A 1 230 ? 0.730   -26.850 -28.535 1.00 83.66 230 A 1 
ATOM 1837 C CA  . ALA A 1 230 ? -0.104  -27.954 -29.009 1.00 82.06 230 A 1 
ATOM 1838 C C   . ALA A 1 230 ? -1.502  -27.471 -29.424 1.00 81.28 230 A 1 
ATOM 1839 O O   . ALA A 1 230 ? -2.012  -27.894 -30.455 1.00 78.65 230 A 1 
ATOM 1840 C CB  . ALA A 1 230 ? -0.188  -29.019 -27.909 1.00 80.01 230 A 1 
ATOM 1841 N N   . TRP A 1 231 ? -2.093  -26.536 -28.655 1.00 82.57 231 A 1 
ATOM 1842 C CA  . TRP A 1 231 ? -3.392  -25.961 -28.994 1.00 79.21 231 A 1 
ATOM 1843 C C   . TRP A 1 231 ? -3.370  -25.159 -30.299 1.00 78.57 231 A 1 
ATOM 1844 O O   . TRP A 1 231 ? -4.302  -25.287 -31.090 1.00 75.85 231 A 1 
ATOM 1845 C CB  . TRP A 1 231 ? -3.886  -25.094 -27.830 1.00 75.81 231 A 1 
ATOM 1846 C CG  . TRP A 1 231 ? -5.218  -24.471 -28.078 1.00 72.00 231 A 1 
ATOM 1847 C CD1 . TRP A 1 231 ? -6.415  -25.093 -27.950 1.00 64.81 231 A 1 
ATOM 1848 C CD2 . TRP A 1 231 ? -5.521  -23.105 -28.522 1.00 67.73 231 A 1 
ATOM 1849 N NE1 . TRP A 1 231 ? -7.439  -24.214 -28.262 1.00 62.72 231 A 1 
ATOM 1850 C CE2 . TRP A 1 231 ? -6.937  -22.977 -28.613 1.00 65.05 231 A 1 
ATOM 1851 C CE3 . TRP A 1 231 ? -4.727  -21.980 -28.830 1.00 60.18 231 A 1 
ATOM 1852 C CZ2 . TRP A 1 231 ? -7.549  -21.764 -28.998 1.00 61.75 231 A 1 
ATOM 1853 C CZ3 . TRP A 1 231 ? -5.335  -20.774 -29.212 1.00 57.84 231 A 1 
ATOM 1854 C CH2 . TRP A 1 231 ? -6.731  -20.664 -29.284 1.00 58.35 231 A 1 
ATOM 1855 N N   . ILE A 1 232 ? -2.313  -24.384 -30.544 1.00 83.37 232 A 1 
ATOM 1856 C CA  . ILE A 1 232 ? -2.141  -23.680 -31.820 1.00 81.59 232 A 1 
ATOM 1857 C C   . ILE A 1 232 ? -1.931  -24.669 -32.966 1.00 79.91 232 A 1 
ATOM 1858 O O   . ILE A 1 232 ? -2.505  -24.485 -34.033 1.00 76.94 232 A 1 
ATOM 1859 C CB  . ILE A 1 232 ? -0.964  -22.674 -31.746 1.00 80.23 232 A 1 
ATOM 1860 C CG1 . ILE A 1 232 ? -1.334  -21.503 -30.817 1.00 74.17 232 A 1 
ATOM 1861 C CG2 . ILE A 1 232 ? -0.595  -22.122 -33.142 1.00 73.00 232 A 1 
ATOM 1862 C CD1 . ILE A 1 232 ? -0.160  -20.562 -30.505 1.00 65.99 232 A 1 
ATOM 1863 N N   . TRP A 1 233 ? -1.130  -25.726 -32.743 1.00 82.74 233 A 1 
ATOM 1864 C CA  . TRP A 1 233 ? -0.834  -26.717 -33.780 1.00 80.29 233 A 1 
ATOM 1865 C C   . TRP A 1 233 ? -2.061  -27.575 -34.150 1.00 77.38 233 A 1 
ATOM 1866 O O   . TRP A 1 233 ? -2.205  -27.974 -35.303 1.00 72.91 233 A 1 
ATOM 1867 C CB  . TRP A 1 233 ? 0.333   -27.588 -33.312 1.00 77.16 233 A 1 
ATOM 1868 C CG  . TRP A 1 233 ? 0.811   -28.548 -34.344 1.00 71.40 233 A 1 
ATOM 1869 C CD1 . TRP A 1 233 ? 1.573   -28.233 -35.420 1.00 64.66 233 A 1 
ATOM 1870 C CD2 . TRP A 1 233 ? 0.531   -29.976 -34.455 1.00 66.00 233 A 1 
ATOM 1871 N NE1 . TRP A 1 233 ? 1.795   -29.365 -36.188 1.00 59.74 233 A 1 
ATOM 1872 C CE2 . TRP A 1 233 ? 1.173   -30.454 -35.637 1.00 63.17 233 A 1 
ATOM 1873 C CE3 . TRP A 1 233 ? -0.191  -30.900 -33.673 1.00 59.68 233 A 1 
ATOM 1874 C CZ2 . TRP A 1 233 ? 1.099   -31.814 -36.039 1.00 61.29 233 A 1 
ATOM 1875 C CZ3 . TRP A 1 233 ? -0.271  -32.247 -34.070 1.00 56.26 233 A 1 
ATOM 1876 C CH2 . TRP A 1 233 ? 0.364   -32.690 -35.236 1.00 56.47 233 A 1 
ATOM 1877 N N   . LEU A 1 234 ? -2.952  -27.831 -33.176 1.00 78.93 234 A 1 
ATOM 1878 C CA  . LEU A 1 234 ? -4.188  -28.591 -33.386 1.00 74.45 234 A 1 
ATOM 1879 C C   . LEU A 1 234 ? -5.317  -27.762 -34.012 1.00 71.64 234 A 1 
ATOM 1880 O O   . LEU A 1 234 ? -6.333  -28.334 -34.401 1.00 65.63 234 A 1 
ATOM 1881 C CB  . LEU A 1 234 ? -4.661  -29.155 -32.026 1.00 71.11 234 A 1 
ATOM 1882 C CG  . LEU A 1 234 ? -3.830  -30.339 -31.507 1.00 64.71 234 A 1 
ATOM 1883 C CD1 . LEU A 1 234 ? -4.180  -30.598 -30.042 1.00 62.17 234 A 1 
ATOM 1884 C CD2 . LEU A 1 234 ? -4.106  -31.622 -32.298 1.00 59.79 234 A 1 
ATOM 1885 N N   . ARG A 1 235 ? -5.146  -26.448 -34.054 1.00 74.03 235 A 1 
ATOM 1886 C CA  . ARG A 1 235 ? -6.139  -25.505 -34.574 1.00 69.66 235 A 1 
ATOM 1887 C C   . ARG A 1 235 ? -5.847  -25.115 -36.016 1.00 62.31 235 A 1 
ATOM 1888 O O   . ARG A 1 235 ? -6.801  -25.038 -36.801 1.00 56.81 235 A 1 
ATOM 1889 C CB  . ARG A 1 235 ? -6.177  -24.266 -33.664 1.00 63.06 235 A 1 
ATOM 1890 C CG  . ARG A 1 235 ? -7.591  -23.699 -33.587 1.00 55.25 235 A 1 
ATOM 1891 C CD  . ARG A 1 235 ? -7.585  -22.419 -32.770 1.00 51.51 235 A 1 
ATOM 1892 N NE  . ARG A 1 235 ? -8.968  -21.982 -32.487 1.00 44.39 235 A 1 
ATOM 1893 C CZ  . ARG A 1 235 ? -9.310  -20.804 -31.995 1.00 42.98 235 A 1 
ATOM 1894 N NH1 . ARG A 1 235 ? -8.418  -19.882 -31.752 1.00 43.22 235 A 1 
ATOM 1895 N NH2 . ARG A 1 235 ? -10.564 -20.533 -31.748 1.00 39.13 235 A 1 
ATOM 1896 O OXT . ARG A 1 235 ? -4.655  -24.874 -36.308 1.00 48.06 235 A 1 
ATOM 1897 N N   . MET B 2 1   ? 21.317  21.949  12.543  1.00 82.59 1   B 1 
ATOM 1898 C CA  . MET B 2 1   ? 20.787  20.890  11.650  1.00 89.24 1   B 1 
ATOM 1899 C C   . MET B 2 1   ? 19.946  21.476  10.523  1.00 91.26 1   B 1 
ATOM 1900 O O   . MET B 2 1   ? 20.029  20.975  9.412   1.00 87.68 1   B 1 
ATOM 1901 C CB  . MET B 2 1   ? 19.963  19.846  12.413  1.00 83.66 1   B 1 
ATOM 1902 C CG  . MET B 2 1   ? 20.820  18.995  13.341  1.00 78.48 1   B 1 
ATOM 1903 S SD  . MET B 2 1   ? 19.894  17.638  14.104  1.00 76.48 1   B 1 
ATOM 1904 C CE  . MET B 2 1   ? 21.108  17.009  15.276  1.00 69.54 1   B 1 
ATOM 1905 N N   . VAL B 2 2   ? 19.203  22.540  10.794  1.00 93.20 2   B 1 
ATOM 1906 C CA  . VAL B 2 2   ? 18.449  23.295  9.787   1.00 93.62 2   B 1 
ATOM 1907 C C   . VAL B 2 2   ? 18.932  24.731  9.809   1.00 94.09 2   B 1 
ATOM 1908 O O   . VAL B 2 2   ? 19.000  25.339  10.879  1.00 92.65 2   B 1 
ATOM 1909 C CB  . VAL B 2 2   ? 16.939  23.225  10.050  1.00 92.45 2   B 1 
ATOM 1910 C CG1 . VAL B 2 2   ? 16.149  23.993  8.985   1.00 87.69 2   B 1 
ATOM 1911 C CG2 . VAL B 2 2   ? 16.452  21.774  10.051  1.00 89.39 2   B 1 
ATOM 1912 N N   . THR B 2 3   ? 19.276  25.262  8.643   1.00 94.18 3   B 1 
ATOM 1913 C CA  . THR B 2 3   ? 19.696  26.654  8.473   1.00 93.50 3   B 1 
ATOM 1914 C C   . THR B 2 3   ? 18.967  27.235  7.277   1.00 93.38 3   B 1 
ATOM 1915 O O   . THR B 2 3   ? 19.034  26.676  6.182   1.00 91.72 3   B 1 
ATOM 1916 C CB  . THR B 2 3   ? 21.219  26.763  8.290   1.00 91.99 3   B 1 
ATOM 1917 O OG1 . THR B 2 3   ? 21.891  26.137  9.369   1.00 81.09 3   B 1 
ATOM 1918 C CG2 . THR B 2 3   ? 21.692  28.209  8.237   1.00 80.07 3   B 1 
ATOM 1919 N N   . LEU B 2 4   ? 18.268  28.343  7.488   1.00 93.36 4   B 1 
ATOM 1920 C CA  . LEU B 2 4   ? 17.656  29.170  6.454   1.00 92.79 4   B 1 
ATOM 1921 C C   . LEU B 2 4   ? 18.160  30.588  6.650   1.00 92.68 4   B 1 
ATOM 1922 O O   . LEU B 2 4   ? 17.971  31.164  7.722   1.00 91.23 4   B 1 
ATOM 1923 C CB  . LEU B 2 4   ? 16.112  29.118  6.553   1.00 91.99 4   B 1 
ATOM 1924 C CG  . LEU B 2 4   ? 15.461  27.731  6.555   1.00 91.67 4   B 1 
ATOM 1925 C CD1 . LEU B 2 4   ? 13.952  27.856  6.760   1.00 88.63 4   B 1 
ATOM 1926 C CD2 . LEU B 2 4   ? 15.682  26.980  5.244   1.00 88.56 4   B 1 
ATOM 1927 N N   . GLU B 2 5   ? 18.797  31.167  5.629   1.00 92.56 5   B 1 
ATOM 1928 C CA  . GLU B 2 5   ? 19.324  32.533  5.640   1.00 91.54 5   B 1 
ATOM 1929 C C   . GLU B 2 5   ? 18.743  33.298  4.460   1.00 90.94 5   B 1 
ATOM 1930 O O   . GLU B 2 5   ? 19.008  32.956  3.300   1.00 88.88 5   B 1 
ATOM 1931 C CB  . GLU B 2 5   ? 20.853  32.540  5.561   1.00 90.69 5   B 1 
ATOM 1932 C CG  . GLU B 2 5   ? 21.535  32.013  6.826   1.00 82.18 5   B 1 
ATOM 1933 C CD  . GLU B 2 5   ? 23.064  31.980  6.710   1.00 78.75 5   B 1 
ATOM 1934 O OE1 . GLU B 2 5   ? 23.705  31.623  7.727   1.00 70.76 5   B 1 
ATOM 1935 O OE2 . GLU B 2 5   ? 23.595  32.256  5.609   1.00 73.26 5   B 1 
ATOM 1936 N N   . GLN B 2 6   ? 17.925  34.307  4.735   1.00 91.23 6   B 1 
ATOM 1937 C CA  . GLN B 2 6   ? 17.181  35.058  3.719   1.00 91.19 6   B 1 
ATOM 1938 C C   . GLN B 2 6   ? 16.498  34.130  2.693   1.00 91.81 6   B 1 
ATOM 1939 O O   . GLN B 2 6   ? 16.428  34.417  1.489   1.00 88.96 6   B 1 
ATOM 1940 C CB  . GLN B 2 6   ? 18.099  36.132  3.095   1.00 89.41 6   B 1 
ATOM 1941 C CG  . GLN B 2 6   ? 18.499  37.222  4.093   1.00 83.22 6   B 1 
ATOM 1942 C CD  . GLN B 2 6   ? 17.291  38.087  4.496   1.00 75.21 6   B 1 
ATOM 1943 O OE1 . GLN B 2 6   ? 16.653  38.704  3.663   1.00 66.02 6   B 1 
ATOM 1944 N NE2 . GLN B 2 6   ? 16.930  38.139  5.755   1.00 64.30 6   B 1 
ATOM 1945 N N   . PHE B 2 7   ? 16.038  32.976  3.166   1.00 91.33 7   B 1 
ATOM 1946 C CA  . PHE B 2 7   ? 15.496  31.932  2.318   1.00 91.37 7   B 1 
ATOM 1947 C C   . PHE B 2 7   ? 14.095  32.303  1.851   1.00 91.45 7   B 1 
ATOM 1948 O O   . PHE B 2 7   ? 13.188  32.501  2.658   1.00 90.17 7   B 1 
ATOM 1949 C CB  . PHE B 2 7   ? 15.528  30.585  3.041   1.00 90.92 7   B 1 
ATOM 1950 C CG  . PHE B 2 7   ? 15.082  29.438  2.176   1.00 91.56 7   B 1 
ATOM 1951 C CD1 . PHE B 2 7   ? 13.777  28.906  2.293   1.00 89.81 7   B 1 
ATOM 1952 C CD2 . PHE B 2 7   ? 15.955  28.896  1.216   1.00 89.59 7   B 1 
ATOM 1953 C CE1 . PHE B 2 7   ? 13.358  27.848  1.468   1.00 88.13 7   B 1 
ATOM 1954 C CE2 . PHE B 2 7   ? 15.546  27.840  0.393   1.00 88.00 7   B 1 
ATOM 1955 C CZ  . PHE B 2 7   ? 14.250  27.318  0.527   1.00 88.55 7   B 1 
ATOM 1956 N N   . ARG B 2 8   ? 13.908  32.393  0.541   1.00 90.26 8   B 1 
ATOM 1957 C CA  . ARG B 2 8   ? 12.635  32.732  -0.086  1.00 89.49 8   B 1 
ATOM 1958 C C   . ARG B 2 8   ? 12.184  31.580  -0.963  1.00 89.68 8   B 1 
ATOM 1959 O O   . ARG B 2 8   ? 12.976  31.047  -1.735  1.00 87.40 8   B 1 
ATOM 1960 C CB  . ARG B 2 8   ? 12.747  34.035  -0.887  1.00 87.97 8   B 1 
ATOM 1961 C CG  . ARG B 2 8   ? 13.100  35.221  0.008   1.00 82.38 8   B 1 
ATOM 1962 C CD  . ARG B 2 8   ? 13.247  36.506  -0.808  1.00 79.93 8   B 1 
ATOM 1963 N NE  . ARG B 2 8   ? 13.726  37.601  0.031   1.00 72.84 8   B 1 
ATOM 1964 C CZ  . ARG B 2 8   ? 13.835  38.874  -0.310  1.00 64.99 8   B 1 
ATOM 1965 N NH1 . ARG B 2 8   ? 13.491  39.296  -1.489  1.00 58.38 8   B 1 
ATOM 1966 N NH2 . ARG B 2 8   ? 14.295  39.734  0.554   1.00 57.36 8   B 1 
ATOM 1967 N N   . TYR B 2 9   ? 10.915  31.263  -0.869  1.00 89.85 9   B 1 
ATOM 1968 C CA  . TYR B 2 9   ? 10.256  30.313  -1.755  1.00 89.37 9   B 1 
ATOM 1969 C C   . TYR B 2 9   ? 9.101   31.003  -2.480  1.00 89.02 9   B 1 
ATOM 1970 O O   . TYR B 2 9   ? 8.223   31.585  -1.840  1.00 87.65 9   B 1 
ATOM 1971 C CB  . TYR B 2 9   ? 9.789   29.097  -0.951  1.00 88.89 9   B 1 
ATOM 1972 C CG  . TYR B 2 9   ? 8.873   28.186  -1.735  1.00 89.22 9   B 1 
ATOM 1973 C CD1 . TYR B 2 9   ? 7.504   28.082  -1.410  1.00 87.00 9   B 1 
ATOM 1974 C CD2 . TYR B 2 9   ? 9.369   27.465  -2.849  1.00 87.41 9   B 1 
ATOM 1975 C CE1 . TYR B 2 9   ? 6.648   27.283  -2.168  1.00 86.15 9   B 1 
ATOM 1976 C CE2 . TYR B 2 9   ? 8.511   26.664  -3.620  1.00 85.84 9   B 1 
ATOM 1977 C CZ  . TYR B 2 9   ? 7.149   26.574  -3.271  1.00 86.20 9   B 1 
ATOM 1978 O OH  . TYR B 2 9   ? 6.308   25.803  -4.031  1.00 84.55 9   B 1 
ATOM 1979 N N   . CYS B 2 10  ? 9.116   30.942  -3.807  1.00 87.88 10  B 1 
ATOM 1980 C CA  . CYS B 2 10  ? 8.058   31.450  -4.660  1.00 87.05 10  B 1 
ATOM 1981 C C   . CYS B 2 10  ? 7.405   30.276  -5.411  1.00 87.27 10  B 1 
ATOM 1982 O O   . CYS B 2 10  ? 8.049   29.689  -6.284  1.00 83.67 10  B 1 
ATOM 1983 C CB  . CYS B 2 10  ? 8.647   32.498  -5.618  1.00 83.19 10  B 1 
ATOM 1984 S SG  . CYS B 2 10  ? 7.298   33.477  -6.327  1.00 70.09 10  B 1 
ATOM 1985 N N   . PRO B 2 11  ? 6.162   29.903  -5.091  1.00 85.51 11  B 1 
ATOM 1986 C CA  . PRO B 2 11  ? 5.460   28.867  -5.835  1.00 84.42 11  B 1 
ATOM 1987 C C   . PRO B 2 11  ? 5.266   29.275  -7.299  1.00 84.64 11  B 1 
ATOM 1988 O O   . PRO B 2 11  ? 4.999   30.444  -7.575  1.00 80.50 11  B 1 
ATOM 1989 C CB  . PRO B 2 11  ? 4.110   28.675  -5.126  1.00 81.10 11  B 1 
ATOM 1990 C CG  . PRO B 2 11  ? 4.292   29.322  -3.755  1.00 78.79 11  B 1 
ATOM 1991 C CD  . PRO B 2 11  ? 5.337   30.407  -4.005  1.00 81.83 11  B 1 
ATOM 1992 N N   . THR B 2 12  ? 5.289   28.319  -8.222  1.00 82.80 12  B 1 
ATOM 1993 C CA  . THR B 2 12  ? 5.238   28.558  -9.677  1.00 80.57 12  B 1 
ATOM 1994 C C   . THR B 2 12  ? 4.044   29.405  -10.148 1.00 78.76 12  B 1 
ATOM 1995 O O   . THR B 2 12  ? 4.156   30.145  -11.124 1.00 70.36 12  B 1 
ATOM 1996 C CB  . THR B 2 12  ? 5.180   27.219  -10.425 1.00 75.96 12  B 1 
ATOM 1997 O OG1 . THR B 2 12  ? 6.046   26.275  -9.835  1.00 68.26 12  B 1 
ATOM 1998 C CG2 . THR B 2 12  ? 5.573   27.319  -11.894 1.00 66.81 12  B 1 
ATOM 1999 N N   . HIS B 2 13  ? 2.902   29.301  -9.475  1.00 76.90 13  B 1 
ATOM 2000 C CA  . HIS B 2 13  ? 1.673   30.016  -9.832  1.00 73.99 13  B 1 
ATOM 2001 C C   . HIS B 2 13  ? 1.260   31.085  -8.807  1.00 74.04 13  B 1 
ATOM 2002 O O   . HIS B 2 13  ? 0.139   31.586  -8.852  1.00 67.57 13  B 1 
ATOM 2003 C CB  . HIS B 2 13  ? 0.554   28.999  -10.081 1.00 68.95 13  B 1 
ATOM 2004 C CG  . HIS B 2 13  ? 0.862   28.040  -11.196 1.00 63.87 13  B 1 
ATOM 2005 N ND1 . HIS B 2 13  ? 1.225   28.374  -12.486 1.00 56.44 13  B 1 
ATOM 2006 C CD2 . HIS B 2 13  ? 0.855   26.671  -11.138 1.00 54.28 13  B 1 
ATOM 2007 C CE1 . HIS B 2 13  ? 1.432   27.239  -13.165 1.00 51.11 13  B 1 
ATOM 2008 N NE2 . HIS B 2 13  ? 1.218   26.182  -12.380 1.00 51.91 13  B 1 
ATOM 2009 N N   . SER B 2 14  ? 2.125   31.421  -7.867  1.00 72.62 14  B 1 
ATOM 2010 C CA  . SER B 2 14  ? 1.815   32.409  -6.839  1.00 71.49 14  B 1 
ATOM 2011 C C   . SER B 2 14  ? 2.123   33.824  -7.328  1.00 73.13 14  B 1 
ATOM 2012 O O   . SER B 2 14  ? 3.234   34.116  -7.757  1.00 67.66 14  B 1 
ATOM 2013 C CB  . SER B 2 14  ? 2.577   32.119  -5.553  1.00 64.49 14  B 1 
ATOM 2014 O OG  . SER B 2 14  ? 2.139   32.999  -4.538  1.00 57.08 14  B 1 
ATOM 2015 N N   . THR B 2 15  ? 1.142   34.717  -7.193  1.00 70.26 15  B 1 
ATOM 2016 C CA  . THR B 2 15  ? 1.312   36.165  -7.389  1.00 69.03 15  B 1 
ATOM 2017 C C   . THR B 2 15  ? 1.673   36.890  -6.092  1.00 70.35 15  B 1 
ATOM 2018 O O   . THR B 2 15  ? 1.950   38.081  -6.113  1.00 64.47 15  B 1 
ATOM 2019 C CB  . THR B 2 15  ? 0.027   36.773  -7.963  1.00 62.39 15  B 1 
ATOM 2020 O OG1 . THR B 2 15  ? -1.072  36.425  -7.158  1.00 55.93 15  B 1 
ATOM 2021 C CG2 . THR B 2 15  ? -0.270  36.255  -9.377  1.00 54.42 15  B 1 
ATOM 2022 N N   . HIS B 2 16  ? 1.637   36.183  -4.962  1.00 72.10 16  B 1 
ATOM 2023 C CA  . HIS B 2 16  ? 1.979   36.780  -3.679  1.00 70.43 16  B 1 
ATOM 2024 C C   . HIS B 2 16  ? 3.494   36.894  -3.519  1.00 72.22 16  B 1 
ATOM 2025 O O   . HIS B 2 16  ? 4.228   36.019  -3.993  1.00 68.04 16  B 1 
ATOM 2026 C CB  . HIS B 2 16  ? 1.336   35.982  -2.541  1.00 64.74 16  B 1 
ATOM 2027 C CG  . HIS B 2 16  ? -0.158  36.134  -2.524  1.00 59.26 16  B 1 
ATOM 2028 N ND1 . HIS B 2 16  ? -0.852  37.304  -2.284  1.00 52.65 16  B 1 
ATOM 2029 C CD2 . HIS B 2 16  ? -1.105  35.168  -2.787  1.00 51.36 16  B 1 
ATOM 2030 C CE1 . HIS B 2 16  ? -2.172  37.041  -2.405  1.00 47.19 16  B 1 
ATOM 2031 N NE2 . HIS B 2 16  ? -2.357  35.758  -2.706  1.00 47.86 16  B 1 
ATOM 2032 N N   . PRO B 2 17  ? 3.980   37.944  -2.847  1.00 70.66 17  B 1 
ATOM 2033 C CA  . PRO B 2 17  ? 5.397   38.071  -2.556  1.00 70.30 17  B 1 
ATOM 2034 C C   . PRO B 2 17  ? 5.871   36.848  -1.756  1.00 72.83 17  B 1 
ATOM 2035 O O   . PRO B 2 17  ? 5.152   36.381  -0.866  1.00 68.50 17  B 1 
ATOM 2036 C CB  . PRO B 2 17  ? 5.556   39.385  -1.791  1.00 64.88 17  B 1 
ATOM 2037 C CG  . PRO B 2 17  ? 4.172   39.616  -1.177  1.00 63.14 17  B 1 
ATOM 2038 C CD  . PRO B 2 17  ? 3.231   39.013  -2.213  1.00 65.71 17  B 1 
ATOM 2039 N N   . PRO B 2 18  ? 7.052   36.326  -2.062  1.00 73.07 18  B 1 
ATOM 2040 C CA  . PRO B 2 18  ? 7.583   35.171  -1.357  1.00 72.51 18  B 1 
ATOM 2041 C C   . PRO B 2 18  ? 7.842   35.519  0.106   1.00 76.05 18  B 1 
ATOM 2042 O O   . PRO B 2 18  ? 8.341   36.597  0.431   1.00 72.48 18  B 1 
ATOM 2043 C CB  . PRO B 2 18  ? 8.866   34.783  -2.105  1.00 66.00 18  B 1 
ATOM 2044 C CG  . PRO B 2 18  ? 9.312   36.092  -2.751  1.00 62.98 18  B 1 
ATOM 2045 C CD  . PRO B 2 18  ? 7.996   36.795  -3.057  1.00 65.91 18  B 1 
ATOM 2046 N N   . PHE B 2 19  ? 7.546   34.573  0.984   1.00 80.10 19  B 1 
ATOM 2047 C CA  . PHE B 2 19  ? 7.956   34.664  2.371   1.00 80.59 19  B 1 
ATOM 2048 C C   . PHE B 2 19  ? 9.474   34.562  2.472   1.00 83.90 19  B 1 
ATOM 2049 O O   . PHE B 2 19  ? 10.098  33.787  1.750   1.00 82.09 19  B 1 
ATOM 2050 C CB  . PHE B 2 19  ? 7.254   33.574  3.181   1.00 75.18 19  B 1 
ATOM 2051 C CG  . PHE B 2 19  ? 5.742   33.683  3.211   1.00 70.19 19  B 1 
ATOM 2052 C CD1 . PHE B 2 19  ? 5.128   34.844  3.708   1.00 63.98 19  B 1 
ATOM 2053 C CD2 . PHE B 2 19  ? 4.942   32.621  2.772   1.00 62.23 19  B 1 
ATOM 2054 C CE1 . PHE B 2 19  ? 3.729   34.949  3.769   1.00 56.54 19  B 1 
ATOM 2055 C CE2 . PHE B 2 19  ? 3.540   32.715  2.832   1.00 56.28 19  B 1 
ATOM 2056 C CZ  . PHE B 2 19  ? 2.924   33.881  3.336   1.00 54.68 19  B 1 
ATOM 2057 N N   . CYS B 2 20  ? 10.056  35.347  3.372   1.00 86.14 20  B 1 
ATOM 2058 C CA  . CYS B 2 20  ? 11.476  35.323  3.680   1.00 87.52 20  B 1 
ATOM 2059 C C   . CYS B 2 20  ? 11.675  34.699  5.067   1.00 89.02 20  B 1 
ATOM 2060 O O   . CYS B 2 20  ? 11.109  35.187  6.041   1.00 86.79 20  B 1 
ATOM 2061 C CB  . CYS B 2 20  ? 12.024  36.750  3.602   1.00 84.29 20  B 1 
ATOM 2062 S SG  . CYS B 2 20  ? 13.832  36.726  3.670   1.00 78.41 20  B 1 
ATOM 2063 N N   . TYR B 2 21  ? 12.452  33.640  5.132   1.00 90.49 21  B 1 
ATOM 2064 C CA  . TYR B 2 21  ? 12.678  32.888  6.346   1.00 90.91 21  B 1 
ATOM 2065 C C   . TYR B 2 21  ? 14.131  32.995  6.791   1.00 91.91 21  B 1 
ATOM 2066 O O   . TYR B 2 21  ? 15.035  32.628  6.042   1.00 90.35 21  B 1 
ATOM 2067 C CB  . TYR B 2 21  ? 12.279  31.423  6.133   1.00 89.20 21  B 1 
ATOM 2068 C CG  . TYR B 2 21  ? 10.872  31.202  5.623   1.00 89.41 21  B 1 
ATOM 2069 C CD1 . TYR B 2 21  ? 9.766   31.494  6.440   1.00 85.12 21  B 1 
ATOM 2070 C CD2 . TYR B 2 21  ? 10.654  30.697  4.326   1.00 85.56 21  B 1 
ATOM 2071 C CE1 . TYR B 2 21  ? 8.460   31.260  5.985   1.00 82.94 21  B 1 
ATOM 2072 C CE2 . TYR B 2 21  ? 9.353   30.458  3.861   1.00 82.95 21  B 1 
ATOM 2073 C CZ  . TYR B 2 21  ? 8.257   30.733  4.695   1.00 83.56 21  B 1 
ATOM 2074 O OH  . TYR B 2 21  ? 6.979   30.484  4.251   1.00 80.59 21  B 1 
ATOM 2075 N N   . ASP B 2 22  ? 14.311  33.411  8.028   1.00 91.54 22  B 1 
ATOM 2076 C CA  . ASP B 2 22  ? 15.578  33.311  8.744   1.00 91.47 22  B 1 
ATOM 2077 C C   . ASP B 2 22  ? 15.390  32.351  9.917   1.00 91.83 22  B 1 
ATOM 2078 O O   . ASP B 2 22  ? 14.605  32.596  10.832  1.00 89.38 22  B 1 
ATOM 2079 C CB  . ASP B 2 22  ? 16.067  34.701  9.172   1.00 89.81 22  B 1 
ATOM 2080 C CG  . ASP B 2 22  ? 16.502  35.541  7.967   1.00 86.51 22  B 1 
ATOM 2081 O OD1 . ASP B 2 22  ? 17.465  35.128  7.285   1.00 80.72 22  B 1 
ATOM 2082 O OD2 . ASP B 2 22  ? 15.892  36.596  7.702   1.00 80.64 22  B 1 
ATOM 2083 N N   . PHE B 2 23  ? 16.066  31.217  9.860   1.00 92.44 23  B 1 
ATOM 2084 C CA  . PHE B 2 23  ? 15.961  30.171  10.865  1.00 92.98 23  B 1 
ATOM 2085 C C   . PHE B 2 23  ? 17.292  29.442  11.015  1.00 93.47 23  B 1 
ATOM 2086 O O   . PHE B 2 23  ? 17.877  28.981  10.041  1.00 91.89 23  B 1 
ATOM 2087 C CB  . PHE B 2 23  ? 14.839  29.197  10.481  1.00 92.07 23  B 1 
ATOM 2088 C CG  . PHE B 2 23  ? 14.629  28.074  11.474  1.00 93.61 23  B 1 
ATOM 2089 C CD1 . PHE B 2 23  ? 15.337  26.864  11.349  1.00 91.91 23  B 1 
ATOM 2090 C CD2 . PHE B 2 23  ? 13.721  28.240  12.527  1.00 91.75 23  B 1 
ATOM 2091 C CE1 . PHE B 2 23  ? 15.138  25.828  12.279  1.00 90.04 23  B 1 
ATOM 2092 C CE2 . PHE B 2 23  ? 13.516  27.208  13.449  1.00 90.12 23  B 1 
ATOM 2093 C CZ  . PHE B 2 23  ? 14.219  25.998  13.326  1.00 90.98 23  B 1 
ATOM 2094 N N   . HIS B 2 24  ? 17.756  29.285  12.242  1.00 93.55 24  B 1 
ATOM 2095 C CA  . HIS B 2 24  ? 18.963  28.528  12.515  1.00 93.16 24  B 1 
ATOM 2096 C C   . HIS B 2 24  ? 18.821  27.725  13.804  1.00 93.46 24  B 1 
ATOM 2097 O O   . HIS B 2 24  ? 18.668  28.283  14.889  1.00 91.11 24  B 1 
ATOM 2098 C CB  . HIS B 2 24  ? 20.162  29.473  12.553  1.00 91.54 24  B 1 
ATOM 2099 C CG  . HIS B 2 24  ? 21.459  28.728  12.682  1.00 87.69 24  B 1 
ATOM 2100 N ND1 . HIS B 2 24  ? 22.112  28.068  11.674  1.00 76.09 24  B 1 
ATOM 2101 C CD2 . HIS B 2 24  ? 22.210  28.551  13.819  1.00 75.03 24  B 1 
ATOM 2102 C CE1 . HIS B 2 24  ? 23.228  27.529  12.186  1.00 75.21 24  B 1 
ATOM 2103 N NE2 . HIS B 2 24  ? 23.323  27.791  13.490  1.00 76.42 24  B 1 
ATOM 2104 N N   . TYR B 2 25  ? 18.877  26.396  13.686  1.00 93.08 25  B 1 
ATOM 2105 C CA  . TYR B 2 25  ? 18.895  25.519  14.842  1.00 93.68 25  B 1 
ATOM 2106 C C   . TYR B 2 25  ? 19.696  24.241  14.568  1.00 93.80 25  B 1 
ATOM 2107 O O   . TYR B 2 25  ? 19.453  23.524  13.598  1.00 91.64 25  B 1 
ATOM 2108 C CB  . TYR B 2 25  ? 17.469  25.212  15.296  1.00 92.91 25  B 1 
ATOM 2109 C CG  . TYR B 2 25  ? 17.422  24.763  16.732  1.00 93.49 25  B 1 
ATOM 2110 C CD1 . TYR B 2 25  ? 17.382  23.400  17.063  1.00 91.99 25  B 1 
ATOM 2111 C CD2 . TYR B 2 25  ? 17.453  25.719  17.770  1.00 91.41 25  B 1 
ATOM 2112 C CE1 . TYR B 2 25  ? 17.356  22.993  18.405  1.00 89.62 25  B 1 
ATOM 2113 C CE2 . TYR B 2 25  ? 17.431  25.327  19.112  1.00 89.69 25  B 1 
ATOM 2114 C CZ  . TYR B 2 25  ? 17.377  23.962  19.433  1.00 90.01 25  B 1 
ATOM 2115 O OH  . TYR B 2 25  ? 17.358  23.573  20.745  1.00 88.57 25  B 1 
ATOM 2116 N N   . VAL B 2 26  ? 20.672  23.952  15.433  1.00 93.98 26  B 1 
ATOM 2117 C CA  . VAL B 2 26  ? 21.634  22.865  15.224  1.00 93.45 26  B 1 
ATOM 2118 C C   . VAL B 2 26  ? 21.669  21.843  16.364  1.00 93.57 26  B 1 
ATOM 2119 O O   . VAL B 2 26  ? 22.254  20.774  16.199  1.00 88.96 26  B 1 
ATOM 2120 C CB  . VAL B 2 26  ? 23.050  23.410  14.959  1.00 90.71 26  B 1 
ATOM 2121 C CG1 . VAL B 2 26  ? 23.100  24.170  13.634  1.00 80.34 26  B 1 
ATOM 2122 C CG2 . VAL B 2 26  ? 23.553  24.325  16.087  1.00 81.25 26  B 1 
ATOM 2123 N N   . LYS B 2 27  ? 21.027  22.147  17.485  1.00 94.23 27  B 1 
ATOM 2124 C CA  . LYS B 2 27  ? 21.026  21.260  18.640  1.00 94.33 27  B 1 
ATOM 2125 C C   . LYS B 2 27  ? 19.981  20.148  18.475  1.00 95.07 27  B 1 
ATOM 2126 O O   . LYS B 2 27  ? 18.962  20.371  17.829  1.00 92.90 27  B 1 
ATOM 2127 C CB  . LYS B 2 27  ? 20.799  22.062  19.933  1.00 91.98 27  B 1 
ATOM 2128 C CG  . LYS B 2 27  ? 21.950  23.054  20.209  1.00 84.39 27  B 1 
ATOM 2129 C CD  . LYS B 2 27  ? 21.707  23.795  21.533  1.00 78.51 27  B 1 
ATOM 2130 C CE  . LYS B 2 27  ? 22.824  24.803  21.797  1.00 67.35 27  B 1 
ATOM 2131 N NZ  . LYS B 2 27  ? 22.583  25.574  23.037  1.00 58.43 27  B 1 
ATOM 2132 N N   . PRO B 2 28  ? 20.208  18.949  19.045  1.00 95.57 28  B 1 
ATOM 2133 C CA  . PRO B 2 28  ? 19.172  17.931  19.145  1.00 95.55 28  B 1 
ATOM 2134 C C   . PRO B 2 28  ? 18.098  18.338  20.161  1.00 95.50 28  B 1 
ATOM 2135 O O   . PRO B 2 28  ? 18.328  19.188  21.027  1.00 92.98 28  B 1 
ATOM 2136 C CB  . PRO B 2 28  ? 19.909  16.662  19.559  1.00 93.72 28  B 1 
ATOM 2137 C CG  . PRO B 2 28  ? 21.071  17.193  20.393  1.00 90.69 28  B 1 
ATOM 2138 C CD  . PRO B 2 28  ? 21.423  18.501  19.700  1.00 94.20 28  B 1 
ATOM 2139 N N   . GLY B 2 29  ? 16.954  17.698  20.072  1.00 95.15 29  B 1 
ATOM 2140 C CA  . GLY B 2 29  ? 15.827  17.903  20.974  1.00 95.04 29  B 1 
ATOM 2141 C C   . GLY B 2 29  ? 14.544  18.251  20.235  1.00 96.25 29  B 1 
ATOM 2142 O O   . GLY B 2 29  ? 14.282  17.727  19.154  1.00 94.33 29  B 1 
ATOM 2143 N N   . MET B 2 30  ? 13.742  19.118  20.836  1.00 95.90 30  B 1 
ATOM 2144 C CA  . MET B 2 30  ? 12.446  19.506  20.279  1.00 96.20 30  B 1 
ATOM 2145 C C   . MET B 2 30  ? 12.263  21.017  20.310  1.00 96.44 30  B 1 
ATOM 2146 O O   . MET B 2 30  ? 12.499  21.663  21.326  1.00 94.73 30  B 1 
ATOM 2147 C CB  . MET B 2 30  ? 11.344  18.755  21.028  1.00 94.68 30  B 1 
ATOM 2148 C CG  . MET B 2 30  ? 10.007  18.800  20.288  1.00 90.21 30  B 1 
ATOM 2149 S SD  . MET B 2 30  ? 8.829   17.530  20.841  1.00 90.76 30  B 1 
ATOM 2150 C CE  . MET B 2 30  ? 8.488   18.102  22.513  1.00 81.25 30  B 1 
ATOM 2151 N N   . VAL B 2 31  ? 11.833  21.581  19.173  1.00 96.31 31  B 1 
ATOM 2152 C CA  . VAL B 2 31  ? 11.526  23.007  19.001  1.00 96.33 31  B 1 
ATOM 2153 C C   . VAL B 2 31  ? 10.177  23.166  18.311  1.00 96.47 31  B 1 
ATOM 2154 O O   . VAL B 2 31  ? 9.676   22.222  17.702  1.00 95.57 31  B 1 
ATOM 2155 C CB  . VAL B 2 31  ? 12.628  23.760  18.231  1.00 95.40 31  B 1 
ATOM 2156 C CG1 . VAL B 2 31  ? 13.969  23.671  18.962  1.00 90.85 31  B 1 
ATOM 2157 C CG2 . VAL B 2 31  ? 12.816  23.267  16.792  1.00 90.94 31  B 1 
ATOM 2158 N N   . ALA B 2 32  ? 9.576   24.353  18.405  1.00 96.17 32  B 1 
ATOM 2159 C CA  . ALA B 2 32  ? 8.286   24.619  17.787  1.00 95.90 32  B 1 
ATOM 2160 C C   . ALA B 2 32  ? 8.293   25.868  16.906  1.00 95.94 32  B 1 
ATOM 2161 O O   . ALA B 2 32  ? 8.947   26.865  17.219  1.00 94.60 32  B 1 
ATOM 2162 C CB  . ALA B 2 32  ? 7.208   24.688  18.871  1.00 94.94 32  B 1 
ATOM 2163 N N   . ILE B 2 33  ? 7.519   25.834  15.839  1.00 95.75 33  B 1 
ATOM 2164 C CA  . ILE B 2 33  ? 7.157   26.984  15.027  1.00 95.62 33  B 1 
ATOM 2165 C C   . ILE B 2 33  ? 5.645   27.136  15.111  1.00 95.24 33  B 1 
ATOM 2166 O O   . ILE B 2 33  ? 4.898   26.276  14.653  1.00 93.80 33  B 1 
ATOM 2167 C CB  . ILE B 2 33  ? 7.669   26.840  13.583  1.00 95.11 33  B 1 
ATOM 2168 C CG1 . ILE B 2 33  ? 9.214   26.785  13.564  1.00 93.26 33  B 1 
ATOM 2169 C CG2 . ILE B 2 33  ? 7.149   28.008  12.717  1.00 93.54 33  B 1 
ATOM 2170 C CD1 . ILE B 2 33  ? 9.825   26.480  12.191  1.00 89.72 33  B 1 
ATOM 2171 N N   . PHE B 2 34  ? 5.196   28.221  15.715  1.00 95.16 34  B 1 
ATOM 2172 C CA  . PHE B 2 34  ? 3.782   28.528  15.841  1.00 94.85 34  B 1 
ATOM 2173 C C   . PHE B 2 34  ? 3.320   29.435  14.708  1.00 94.36 34  B 1 
ATOM 2174 O O   . PHE B 2 34  ? 4.025   30.347  14.297  1.00 92.73 34  B 1 
ATOM 2175 C CB  . PHE B 2 34  ? 3.499   29.136  17.216  1.00 94.60 34  B 1 
ATOM 2176 C CG  . PHE B 2 34  ? 3.866   28.215  18.355  1.00 94.95 34  B 1 
ATOM 2177 C CD1 . PHE B 2 34  ? 3.132   27.043  18.573  1.00 92.71 34  B 1 
ATOM 2178 C CD2 . PHE B 2 34  ? 4.965   28.509  19.184  1.00 92.57 34  B 1 
ATOM 2179 C CE1 . PHE B 2 34  ? 3.481   26.170  19.617  1.00 91.80 34  B 1 
ATOM 2180 C CE2 . PHE B 2 34  ? 5.320   27.647  20.221  1.00 91.63 34  B 1 
ATOM 2181 C CZ  . PHE B 2 34  ? 4.579   26.472  20.435  1.00 92.87 34  B 1 
ATOM 2182 N N   . GLY B 2 35  ? 2.109   29.208  14.205  1.00 93.16 35  B 1 
ATOM 2183 C CA  . GLY B 2 35  ? 1.530   30.038  13.165  1.00 92.16 35  B 1 
ATOM 2184 C C   . GLY B 2 35  ? 0.044   29.776  12.982  1.00 91.93 35  B 1 
ATOM 2185 O O   . GLY B 2 35  ? -0.436  28.652  13.127  1.00 88.82 35  B 1 
ATOM 2186 N N   . ASP B 2 36  ? -0.690  30.815  12.621  1.00 90.95 36  B 1 
ATOM 2187 C CA  . ASP B 2 36  ? -2.109  30.690  12.339  1.00 89.58 36  B 1 
ATOM 2188 C C   . ASP B 2 36  ? -2.390  29.933  11.036  1.00 88.66 36  B 1 
ATOM 2189 O O   . ASP B 2 36  ? -1.511  29.660  10.215  1.00 82.66 36  B 1 
ATOM 2190 C CB  . ASP B 2 36  ? -2.778  32.074  12.361  1.00 87.10 36  B 1 
ATOM 2191 C CG  . ASP B 2 36  ? -3.101  32.504  13.786  1.00 80.27 36  B 1 
ATOM 2192 O OD1 . ASP B 2 36  ? -3.655  31.642  14.520  1.00 72.87 36  B 1 
ATOM 2193 O OD2 . ASP B 2 36  ? -2.853  33.685  14.101  1.00 72.85 36  B 1 
ATOM 2194 N N   . ASN B 2 37  ? -3.649  29.586  10.831  1.00 87.81 37  B 1 
ATOM 2195 C CA  . ASN B 2 37  ? -4.066  29.007  9.564   1.00 85.88 37  B 1 
ATOM 2196 C C   . ASN B 2 37  ? -3.859  30.021  8.431   1.00 84.79 37  B 1 
ATOM 2197 O O   . ASN B 2 37  ? -4.272  31.170  8.534   1.00 77.80 37  B 1 
ATOM 2198 C CB  . ASN B 2 37  ? -5.538  28.552  9.644   1.00 82.38 37  B 1 
ATOM 2199 C CG  . ASN B 2 37  ? -5.712  27.286  10.469  1.00 75.72 37  B 1 
ATOM 2200 O OD1 . ASN B 2 37  ? -4.799  26.716  11.011  1.00 67.84 37  B 1 
ATOM 2201 N ND2 . ASN B 2 37  ? -6.926  26.791  10.580  1.00 67.44 37  B 1 
ATOM 2202 N N   . GLY B 2 38  ? -3.209  29.586  7.348   1.00 83.17 38  B 1 
ATOM 2203 C CA  . GLY B 2 38  ? -2.857  30.450  6.224   1.00 82.66 38  B 1 
ATOM 2204 C C   . GLY B 2 38  ? -1.549  31.235  6.386   1.00 83.94 38  B 1 
ATOM 2205 O O   . GLY B 2 38  ? -1.125  31.873  5.426   1.00 79.96 38  B 1 
ATOM 2206 N N   . SER B 2 39  ? -0.862  31.142  7.520   1.00 84.90 39  B 1 
ATOM 2207 C CA  . SER B 2 39  ? 0.455   31.772  7.713   1.00 85.37 39  B 1 
ATOM 2208 C C   . SER B 2 39  ? 1.582   31.159  6.874   1.00 85.50 39  B 1 
ATOM 2209 O O   . SER B 2 39  ? 2.683   31.695  6.827   1.00 82.07 39  B 1 
ATOM 2210 C CB  . SER B 2 39  ? 0.852   31.719  9.194   1.00 84.39 39  B 1 
ATOM 2211 O OG  . SER B 2 39  ? 1.051   30.382  9.597   1.00 80.11 39  B 1 
ATOM 2212 N N   . GLY B 2 40  ? 1.340   30.028  6.208   1.00 85.80 40  B 1 
ATOM 2213 C CA  . GLY B 2 40  ? 2.344   29.302  5.426   1.00 86.50 40  B 1 
ATOM 2214 C C   . GLY B 2 40  ? 3.140   28.262  6.219   1.00 88.73 40  B 1 
ATOM 2215 O O   . GLY B 2 40  ? 4.110   27.715  5.682   1.00 87.05 40  B 1 
ATOM 2216 N N   . LYS B 2 41  ? 2.735   27.924  7.444   1.00 89.95 41  B 1 
ATOM 2217 C CA  . LYS B 2 41  ? 3.417   26.924  8.275   1.00 90.77 41  B 1 
ATOM 2218 C C   . LYS B 2 41  ? 3.560   25.560  7.604   1.00 91.50 41  B 1 
ATOM 2219 O O   . LYS B 2 41  ? 4.647   25.002  7.617   1.00 90.80 41  B 1 
ATOM 2220 C CB  . LYS B 2 41  ? 2.744   26.818  9.652   1.00 88.49 41  B 1 
ATOM 2221 C CG  . LYS B 2 41  ? 1.339   26.211  9.588   1.00 83.72 41  B 1 
ATOM 2222 C CD  . LYS B 2 41  ? 0.663   26.221  10.960  1.00 83.58 41  B 1 
ATOM 2223 C CE  . LYS B 2 41  ? -0.700  25.572  10.805  1.00 79.07 41  B 1 
ATOM 2224 N NZ  . LYS B 2 41  ? -1.486  25.706  12.043  1.00 75.54 41  B 1 
ATOM 2225 N N   . SER B 2 42  ? 2.518   25.053  6.938   1.00 90.37 42  B 1 
ATOM 2226 C CA  . SER B 2 42  ? 2.585   23.762  6.241   1.00 89.86 42  B 1 
ATOM 2227 C C   . SER B 2 42  ? 3.522   23.808  5.035   1.00 90.67 42  B 1 
ATOM 2228 O O   . SER B 2 42  ? 4.250   22.853  4.790   1.00 89.78 42  B 1 
ATOM 2229 C CB  . SER B 2 42  ? 1.191   23.300  5.808   1.00 87.87 42  B 1 
ATOM 2230 O OG  . SER B 2 42  ? 0.360   23.190  6.939   1.00 78.84 42  B 1 
ATOM 2231 N N   . THR B 2 43  ? 3.593   24.929  4.322   1.00 90.76 43  B 1 
ATOM 2232 C CA  . THR B 2 43  ? 4.572   25.132  3.247   1.00 90.47 43  B 1 
ATOM 2233 C C   . THR B 2 43  ? 5.994   25.141  3.797   1.00 91.79 43  B 1 
ATOM 2234 O O   . THR B 2 43  ? 6.864   24.468  3.248   1.00 91.44 43  B 1 
ATOM 2235 C CB  . THR B 2 43  ? 4.302   26.448  2.497   1.00 88.64 43  B 1 
ATOM 2236 O OG1 . THR B 2 43  ? 2.960   26.499  2.083   1.00 80.89 43  B 1 
ATOM 2237 C CG2 . THR B 2 43  ? 5.167   26.601  1.251   1.00 78.40 43  B 1 
ATOM 2238 N N   . LEU B 2 44  ? 6.238   25.823  4.907   1.00 92.30 44  B 1 
ATOM 2239 C CA  . LEU B 2 44  ? 7.546   25.813  5.560   1.00 93.33 44  B 1 
ATOM 2240 C C   . LEU B 2 44  ? 7.913   24.411  6.063   1.00 93.99 44  B 1 
ATOM 2241 O O   . LEU B 2 44  ? 9.054   23.979  5.884   1.00 93.71 44  B 1 
ATOM 2242 C CB  . LEU B 2 44  ? 7.555   26.863  6.679   1.00 93.20 44  B 1 
ATOM 2243 C CG  . LEU B 2 44  ? 8.897   26.973  7.421   1.00 92.15 44  B 1 
ATOM 2244 C CD1 . LEU B 2 44  ? 10.055  27.343  6.500   1.00 90.38 44  B 1 
ATOM 2245 C CD2 . LEU B 2 44  ? 8.782   28.047  8.506   1.00 90.15 44  B 1 
ATOM 2246 N N   . ALA B 2 45  ? 6.958   23.678  6.619   1.00 94.26 45  B 1 
ATOM 2247 C CA  . ALA B 2 45  ? 7.157   22.292  7.043   1.00 94.51 45  B 1 
ATOM 2248 C C   . ALA B 2 45  ? 7.563   21.394  5.872   1.00 94.69 45  B 1 
ATOM 2249 O O   . ALA B 2 45  ? 8.527   20.628  5.970   1.00 93.85 45  B 1 
ATOM 2250 C CB  . ALA B 2 45  ? 5.869   21.790  7.713   1.00 94.33 45  B 1 
ATOM 2251 N N   . GLN B 2 46  ? 6.903   21.534  4.714   1.00 93.61 46  B 1 
ATOM 2252 C CA  . GLN B 2 46  ? 7.232   20.801  3.491   1.00 93.17 46  B 1 
ATOM 2253 C C   . GLN B 2 46  ? 8.613   21.181  2.933   1.00 93.67 46  B 1 
ATOM 2254 O O   . GLN B 2 46  ? 9.371   20.294  2.537   1.00 92.75 46  B 1 
ATOM 2255 C CB  . GLN B 2 46  ? 6.143   21.068  2.447   1.00 91.75 46  B 1 
ATOM 2256 C CG  . GLN B 2 46  ? 4.817   20.371  2.789   1.00 89.46 46  B 1 
ATOM 2257 C CD  . GLN B 2 46  ? 3.643   20.867  1.942   1.00 88.14 46  B 1 
ATOM 2258 O OE1 . GLN B 2 46  ? 3.734   21.782  1.144   1.00 82.23 46  B 1 
ATOM 2259 N NE2 . GLN B 2 46  ? 2.480   20.274  2.097   1.00 79.77 46  B 1 
ATOM 2260 N N   . LEU B 2 47  ? 8.982   22.456  2.958   1.00 93.11 47  B 1 
ATOM 2261 C CA  . LEU B 2 47  ? 10.323  22.908  2.573   1.00 93.28 47  B 1 
ATOM 2262 C C   . LEU B 2 47  ? 11.401  22.292  3.476   1.00 93.79 47  B 1 
ATOM 2263 O O   . LEU B 2 47  ? 12.371  21.731  2.971   1.00 93.00 47  B 1 
ATOM 2264 C CB  . LEU B 2 47  ? 10.397  24.445  2.638   1.00 92.57 47  B 1 
ATOM 2265 C CG  . LEU B 2 47  ? 9.656   25.167  1.490   1.00 89.38 47  B 1 
ATOM 2266 C CD1 . LEU B 2 47  ? 9.523   26.654  1.824   1.00 86.96 47  B 1 
ATOM 2267 C CD2 . LEU B 2 47  ? 10.407  25.035  0.172   1.00 86.30 47  B 1 
ATOM 2268 N N   . MET B 2 48  ? 11.199  22.315  4.782   1.00 94.36 48  B 1 
ATOM 2269 C CA  . MET B 2 48  ? 12.110  21.695  5.747   1.00 94.51 48  B 1 
ATOM 2270 C C   . MET B 2 48  ? 12.132  20.163  5.651   1.00 94.42 48  B 1 
ATOM 2271 O O   . MET B 2 48  ? 13.100  19.541  6.070   1.00 92.40 48  B 1 
ATOM 2272 C CB  . MET B 2 48  ? 11.719  22.116  7.169   1.00 94.27 48  B 1 
ATOM 2273 C CG  . MET B 2 48  ? 12.035  23.578  7.471   1.00 92.15 48  B 1 
ATOM 2274 S SD  . MET B 2 48  ? 11.660  24.013  9.193   1.00 91.62 48  B 1 
ATOM 2275 C CE  . MET B 2 48  ? 12.308  25.701  9.247   1.00 83.88 48  B 1 
ATOM 2276 N N   . ALA B 2 49  ? 11.102  19.553  5.087   1.00 95.20 49  B 1 
ATOM 2277 C CA  . ALA B 2 49  ? 11.037  18.119  4.838   1.00 94.61 49  B 1 
ATOM 2278 C C   . ALA B 2 49  ? 11.667  17.688  3.499   1.00 94.37 49  B 1 
ATOM 2279 O O   . ALA B 2 49  ? 11.717  16.491  3.213   1.00 91.20 49  B 1 
ATOM 2280 C CB  . ALA B 2 49  ? 9.582   17.667  4.961   1.00 93.33 49  B 1 
ATOM 2281 N N   . GLY B 2 50  ? 12.140  18.634  2.683   1.00 93.47 50  B 1 
ATOM 2282 C CA  . GLY B 2 50  ? 12.777  18.335  1.398   1.00 92.72 50  B 1 
ATOM 2283 C C   . GLY B 2 50  ? 11.802  18.032  0.261   1.00 93.38 50  B 1 
ATOM 2284 O O   . GLY B 2 50  ? 12.170  17.345  -0.683  1.00 90.38 50  B 1 
ATOM 2285 N N   . TRP B 2 51  ? 10.566  18.538  0.335   1.00 92.64 51  B 1 
ATOM 2286 C CA  . TRP B 2 51  ? 9.577   18.384  -0.743  1.00 92.08 51  B 1 
ATOM 2287 C C   . TRP B 2 51  ? 9.903   19.198  -2.000  1.00 91.56 51  B 1 
ATOM 2288 O O   . TRP B 2 51  ? 9.386   18.900  -3.074  1.00 87.11 51  B 1 
ATOM 2289 C CB  . TRP B 2 51  ? 8.191   18.759  -0.222  1.00 90.91 51  B 1 
ATOM 2290 C CG  . TRP B 2 51  ? 7.491   17.725  0.598   1.00 90.10 51  B 1 
ATOM 2291 C CD1 . TRP B 2 51  ? 8.071   16.836  1.438   1.00 85.24 51  B 1 
ATOM 2292 C CD2 . TRP B 2 51  ? 6.053   17.447  0.649   1.00 87.86 51  B 1 
ATOM 2293 N NE1 . TRP B 2 51  ? 7.099   16.019  2.003   1.00 85.01 51  B 1 
ATOM 2294 C CE2 . TRP B 2 51  ? 5.851   16.362  1.534   1.00 86.66 51  B 1 
ATOM 2295 C CE3 . TRP B 2 51  ? 4.927   18.006  0.011   1.00 84.25 51  B 1 
ATOM 2296 C CZ2 . TRP B 2 51  ? 4.565   15.837  1.790   1.00 84.12 51  B 1 
ATOM 2297 C CZ3 . TRP B 2 51  ? 3.641   17.486  0.265   1.00 81.43 51  B 1 
ATOM 2298 C CH2 . TRP B 2 51  ? 3.465   16.412  1.134   1.00 82.41 51  B 1 
ATOM 2299 N N   . TYR B 2 52  ? 10.734  20.208  -1.886  1.00 91.98 52  B 1 
ATOM 2300 C CA  . TYR B 2 52  ? 11.223  20.961  -3.031  1.00 92.20 52  B 1 
ATOM 2301 C C   . TYR B 2 52  ? 12.331  20.184  -3.769  1.00 91.66 52  B 1 
ATOM 2302 O O   . TYR B 2 52  ? 13.268  19.724  -3.119  1.00 87.03 52  B 1 
ATOM 2303 C CB  . TYR B 2 52  ? 11.717  22.328  -2.557  1.00 91.71 52  B 1 
ATOM 2304 C CG  . TYR B 2 52  ? 12.244  23.182  -3.691  1.00 92.49 52  B 1 
ATOM 2305 C CD1 . TYR B 2 52  ? 13.604  23.111  -4.063  1.00 90.43 52  B 1 
ATOM 2306 C CD2 . TYR B 2 52  ? 11.367  23.996  -4.428  1.00 90.41 52  B 1 
ATOM 2307 C CE1 . TYR B 2 52  ? 14.082  23.842  -5.167  1.00 89.39 52  B 1 
ATOM 2308 C CE2 . TYR B 2 52  ? 11.834  24.734  -5.527  1.00 89.21 52  B 1 
ATOM 2309 C CZ  . TYR B 2 52  ? 13.189  24.647  -5.901  1.00 89.62 52  B 1 
ATOM 2310 O OH  . TYR B 2 52  ? 13.649  25.347  -6.990  1.00 87.87 52  B 1 
ATOM 2311 N N   . PRO B 2 53  ? 12.312  20.084  -5.110  1.00 90.00 53  B 1 
ATOM 2312 C CA  . PRO B 2 53  ? 11.277  20.597  -6.021  1.00 89.32 53  B 1 
ATOM 2313 C C   . PRO B 2 53  ? 10.180  19.586  -6.358  1.00 89.14 53  B 1 
ATOM 2314 O O   . PRO B 2 53  ? 9.165   19.970  -6.925  1.00 84.55 53  B 1 
ATOM 2315 C CB  . PRO B 2 53  ? 12.063  21.004  -7.271  1.00 86.99 53  B 1 
ATOM 2316 C CG  . PRO B 2 53  ? 13.157  19.929  -7.342  1.00 83.54 53  B 1 
ATOM 2317 C CD  . PRO B 2 53  ? 13.461  19.644  -5.870  1.00 87.38 53  B 1 
ATOM 2318 N N   . ASP B 2 54  ? 10.353  18.311  -6.015  1.00 89.28 54  B 1 
ATOM 2319 C CA  . ASP B 2 54  ? 9.558   17.194  -6.556  1.00 87.27 54  B 1 
ATOM 2320 C C   . ASP B 2 54  ? 8.055   17.307  -6.248  1.00 87.53 54  B 1 
ATOM 2321 O O   . ASP B 2 54  ? 7.205   17.070  -7.108  1.00 83.98 54  B 1 
ATOM 2322 C CB  . ASP B 2 54  ? 10.087  15.859  -5.997  1.00 85.09 54  B 1 
ATOM 2323 C CG  . ASP B 2 54  ? 11.524  15.536  -6.403  1.00 80.35 54  B 1 
ATOM 2324 O OD1 . ASP B 2 54  ? 11.991  16.060  -7.438  1.00 74.54 54  B 1 
ATOM 2325 O OD2 . ASP B 2 54  ? 12.162  14.751  -5.662  1.00 75.13 54  B 1 
ATOM 2326 N N   . PHE B 2 55  ? 7.717   17.678  -5.009  1.00 88.62 55  B 1 
ATOM 2327 C CA  . PHE B 2 55  ? 6.336   17.806  -4.538  1.00 87.98 55  B 1 
ATOM 2328 C C   . PHE B 2 55  ? 5.928   19.244  -4.197  1.00 87.84 55  B 1 
ATOM 2329 O O   . PHE B 2 55  ? 4.766   19.495  -3.872  1.00 84.44 55  B 1 
ATOM 2330 C CB  . PHE B 2 55  ? 6.119   16.862  -3.353  1.00 86.82 55  B 1 
ATOM 2331 C CG  . PHE B 2 55  ? 6.238   15.408  -3.733  1.00 85.83 55  B 1 
ATOM 2332 C CD1 . PHE B 2 55  ? 5.138   14.741  -4.321  1.00 82.30 55  B 1 
ATOM 2333 C CD2 . PHE B 2 55  ? 7.451   14.726  -3.559  1.00 82.70 55  B 1 
ATOM 2334 C CE1 . PHE B 2 55  ? 5.254   13.410  -4.733  1.00 80.10 55  B 1 
ATOM 2335 C CE2 . PHE B 2 55  ? 7.573   13.381  -3.974  1.00 80.18 55  B 1 
ATOM 2336 C CZ  . PHE B 2 55  ? 6.472   12.727  -4.566  1.00 80.28 55  B 1 
ATOM 2337 N N   . LEU B 2 56  ? 6.846   20.186  -4.278  1.00 87.23 56  B 1 
ATOM 2338 C CA  . LEU B 2 56  ? 6.613   21.595  -3.996  1.00 87.45 56  B 1 
ATOM 2339 C C   . LEU B 2 56  ? 7.327   22.451  -5.056  1.00 87.59 56  B 1 
ATOM 2340 O O   . LEU B 2 56  ? 8.367   23.049  -4.777  1.00 84.24 56  B 1 
ATOM 2341 C CB  . LEU B 2 56  ? 7.043   21.872  -2.551  1.00 85.75 56  B 1 
ATOM 2342 C CG  . LEU B 2 56  ? 6.476   23.192  -1.996  1.00 83.50 56  B 1 
ATOM 2343 C CD1 . LEU B 2 56  ? 4.975   23.102  -1.732  1.00 79.75 56  B 1 
ATOM 2344 C CD2 . LEU B 2 56  ? 7.160   23.521  -0.670  1.00 79.83 56  B 1 
ATOM 2345 N N   . PRO B 2 57  ? 6.799   22.496  -6.298  1.00 87.34 57  B 1 
ATOM 2346 C CA  . PRO B 2 57  ? 7.470   23.180  -7.395  1.00 86.21 57  B 1 
ATOM 2347 C C   . PRO B 2 57  ? 7.483   24.693  -7.200  1.00 86.57 57  B 1 
ATOM 2348 O O   . PRO B 2 57  ? 6.544   25.286  -6.659  1.00 82.56 57  B 1 
ATOM 2349 C CB  . PRO B 2 57  ? 6.708   22.756  -8.652  1.00 83.20 57  B 1 
ATOM 2350 C CG  . PRO B 2 57  ? 5.300   22.464  -8.137  1.00 80.98 57  B 1 
ATOM 2351 C CD  . PRO B 2 57  ? 5.563   21.881  -6.752  1.00 84.12 57  B 1 
ATOM 2352 N N   . GLY B 2 58  ? 8.527   25.330  -7.673  1.00 86.77 58  B 1 
ATOM 2353 C CA  . GLY B 2 58  ? 8.712   26.769  -7.590  1.00 86.79 58  B 1 
ATOM 2354 C C   . GLY B 2 58  ? 10.176  27.155  -7.715  1.00 88.30 58  B 1 
ATOM 2355 O O   . GLY B 2 58  ? 11.009  26.372  -8.164  1.00 85.63 58  B 1 
ATOM 2356 N N   . GLU B 2 59  ? 10.479  28.376  -7.294  1.00 88.55 59  B 1 
ATOM 2357 C CA  . GLU B 2 59  ? 11.839  28.893  -7.232  1.00 88.66 59  B 1 
ATOM 2358 C C   . GLU B 2 59  ? 12.230  29.184  -5.786  1.00 89.59 59  B 1 
ATOM 2359 O O   . GLU B 2 59  ? 11.420  29.622  -4.976  1.00 87.70 59  B 1 
ATOM 2360 C CB  . GLU B 2 59  ? 11.993  30.139  -8.110  1.00 86.29 59  B 1 
ATOM 2361 C CG  . GLU B 2 59  ? 11.833  29.805  -9.602  1.00 76.90 59  B 1 
ATOM 2362 C CD  . GLU B 2 59  ? 12.101  31.004  -10.521 1.00 71.04 59  B 1 
ATOM 2363 O OE1 . GLU B 2 59  ? 12.111  30.786  -11.756 1.00 62.59 59  B 1 
ATOM 2364 O OE2 . GLU B 2 59  ? 12.297  32.126  -10.001 1.00 62.74 59  B 1 
ATOM 2365 N N   . ILE B 2 60  ? 13.486  28.940  -5.479  1.00 89.25 60  B 1 
ATOM 2366 C CA  . ILE B 2 60  ? 14.079  29.275  -4.189  1.00 89.83 60  B 1 
ATOM 2367 C C   . ILE B 2 60  ? 15.225  30.257  -4.363  1.00 90.34 60  B 1 
ATOM 2368 O O   . ILE B 2 60  ? 15.975  30.220  -5.342  1.00 88.79 60  B 1 
ATOM 2369 C CB  . ILE B 2 60  ? 14.521  28.026  -3.393  1.00 88.20 60  B 1 
ATOM 2370 C CG1 . ILE B 2 60  ? 15.527  27.153  -4.169  1.00 79.32 60  B 1 
ATOM 2371 C CG2 . ILE B 2 60  ? 13.277  27.238  -2.958  1.00 76.51 60  B 1 
ATOM 2372 C CD1 . ILE B 2 60  ? 16.161  26.040  -3.331  1.00 75.13 60  B 1 
ATOM 2373 N N   . THR B 2 61  ? 15.373  31.155  -3.394  1.00 90.69 61  B 1 
ATOM 2374 C CA  . THR B 2 61  ? 16.490  32.095  -3.319  1.00 90.16 61  B 1 
ATOM 2375 C C   . THR B 2 61  ? 17.019  32.157  -1.884  1.00 90.59 61  B 1 
ATOM 2376 O O   . THR B 2 61  ? 16.339  31.740  -0.957  1.00 86.07 61  B 1 
ATOM 2377 C CB  . THR B 2 61  ? 16.101  33.498  -3.816  1.00 87.46 61  B 1 
ATOM 2378 O OG1 . THR B 2 61  ? 14.989  34.002  -3.120  1.00 75.31 61  B 1 
ATOM 2379 C CG2 . THR B 2 61  ? 15.742  33.527  -5.303  1.00 74.85 61  B 1 
ATOM 2380 N N   . GLY B 2 62  ? 18.229  32.667  -1.714  1.00 90.29 62  B 1 
ATOM 2381 C CA  . GLY B 2 62  ? 18.903  32.627  -0.423  1.00 90.01 62  B 1 
ATOM 2382 C C   . GLY B 2 62  ? 19.545  31.264  -0.140  1.00 91.34 62  B 1 
ATOM 2383 O O   . GLY B 2 62  ? 19.766  30.465  -1.050  1.00 87.88 62  B 1 
ATOM 2384 N N   . THR B 2 63  ? 19.850  31.010  1.116   1.00 92.07 63  B 1 
ATOM 2385 C CA  . THR B 2 63  ? 20.523  29.786  1.553   1.00 92.39 63  B 1 
ATOM 2386 C C   . THR B 2 63  ? 19.582  28.950  2.408   1.00 92.71 63  B 1 
ATOM 2387 O O   . THR B 2 63  ? 19.058  29.419  3.409   1.00 89.90 63  B 1 
ATOM 2388 C CB  . THR B 2 63  ? 21.810  30.113  2.325   1.00 90.05 63  B 1 
ATOM 2389 O OG1 . THR B 2 63  ? 22.622  30.950  1.547   1.00 78.54 63  B 1 
ATOM 2390 C CG2 . THR B 2 63  ? 22.634  28.864  2.625   1.00 76.98 63  B 1 
ATOM 2391 N N   . GLY B 2 64  ? 19.383  27.697  2.017   1.00 93.09 64  B 1 
ATOM 2392 C CA  . GLY B 2 64  ? 18.612  26.736  2.788   1.00 93.02 64  B 1 
ATOM 2393 C C   . GLY B 2 64  ? 19.346  25.400  2.871   1.00 94.03 64  B 1 
ATOM 2394 O O   . GLY B 2 64  ? 19.641  24.800  1.843   1.00 91.78 64  B 1 
ATOM 2395 N N   . THR B 2 65  ? 19.631  24.937  4.067   1.00 95.17 65  B 1 
ATOM 2396 C CA  . THR B 2 65  ? 20.344  23.682  4.305   1.00 95.15 65  B 1 
ATOM 2397 C C   . THR B 2 65  ? 19.624  22.805  5.315   1.00 95.11 65  B 1 
ATOM 2398 O O   . THR B 2 65  ? 19.254  23.250  6.402   1.00 92.80 65  B 1 
ATOM 2399 C CB  . THR B 2 65  ? 21.807  23.897  4.741   1.00 93.07 65  B 1 
ATOM 2400 O OG1 . THR B 2 65  ? 22.061  25.192  5.222   1.00 79.63 65  B 1 
ATOM 2401 C CG2 . THR B 2 65  ? 22.781  23.673  3.600   1.00 79.52 65  B 1 
ATOM 2402 N N   . LEU B 2 66  ? 19.440  21.536  4.954   1.00 94.80 66  B 1 
ATOM 2403 C CA  . LEU B 2 66  ? 18.863  20.503  5.808   1.00 94.50 66  B 1 
ATOM 2404 C C   . LEU B 2 66  ? 19.947  19.460  6.077   1.00 94.67 66  B 1 
ATOM 2405 O O   . LEU B 2 66  ? 20.431  18.813  5.145   1.00 93.00 66  B 1 
ATOM 2406 C CB  . LEU B 2 66  ? 17.638  19.871  5.127   1.00 93.64 66  B 1 
ATOM 2407 C CG  . LEU B 2 66  ? 16.532  20.850  4.691   1.00 92.17 66  B 1 
ATOM 2408 C CD1 . LEU B 2 66  ? 15.443  20.100  3.932   1.00 89.43 66  B 1 
ATOM 2409 C CD2 . LEU B 2 66  ? 15.892  21.562  5.881   1.00 89.55 66  B 1 
ATOM 2410 N N   . LEU B 2 67  ? 20.354  19.303  7.331   1.00 94.31 67  B 1 
ATOM 2411 C CA  . LEU B 2 67  ? 21.405  18.367  7.743   1.00 94.02 67  B 1 
ATOM 2412 C C   . LEU B 2 67  ? 22.720  18.539  6.948   1.00 93.93 67  B 1 
ATOM 2413 O O   . LEU B 2 67  ? 23.396  17.567  6.627   1.00 89.96 67  B 1 
ATOM 2414 C CB  . LEU B 2 67  ? 20.863  16.919  7.701   1.00 93.26 67  B 1 
ATOM 2415 C CG  . LEU B 2 67  ? 19.576  16.679  8.500   1.00 92.37 67  B 1 
ATOM 2416 C CD1 . LEU B 2 67  ? 19.063  15.271  8.225   1.00 89.47 67  B 1 
ATOM 2417 C CD2 . LEU B 2 67  ? 19.815  16.810  10.000  1.00 89.08 67  B 1 
ATOM 2418 N N   . GLY B 2 68  ? 23.052  19.784  6.607   1.00 92.83 68  B 1 
ATOM 2419 C CA  . GLY B 2 68  ? 24.233  20.129  5.817   1.00 92.39 68  B 1 
ATOM 2420 C C   . GLY B 2 68  ? 24.069  20.011  4.296   1.00 93.45 68  B 1 
ATOM 2421 O O   . GLY B 2 68  ? 24.972  20.395  3.562   1.00 90.19 68  B 1 
ATOM 2422 N N   . THR B 2 69  ? 22.925  19.518  3.808   1.00 94.08 69  B 1 
ATOM 2423 C CA  . THR B 2 69  ? 22.639  19.415  2.370   1.00 93.94 69  B 1 
ATOM 2424 C C   . THR B 2 69  ? 21.726  20.561  1.927   1.00 94.72 69  B 1 
ATOM 2425 O O   . THR B 2 69  ? 20.696  20.778  2.567   1.00 93.33 69  B 1 
ATOM 2426 C CB  . THR B 2 69  ? 22.006  18.065  2.031   1.00 92.35 69  B 1 
ATOM 2427 O OG1 . THR B 2 69  ? 22.804  17.019  2.536   1.00 80.95 69  B 1 
ATOM 2428 C CG2 . THR B 2 69  ? 21.904  17.850  0.524   1.00 80.06 69  B 1 
ATOM 2429 N N   . PRO B 2 70  ? 22.056  21.293  0.846   1.00 94.21 70  B 1 
ATOM 2430 C CA  . PRO B 2 70  ? 21.182  22.327  0.311   1.00 94.03 70  B 1 
ATOM 2431 C C   . PRO B 2 70  ? 19.808  21.772  -0.084  1.00 93.99 70  B 1 
ATOM 2432 O O   . PRO B 2 70  ? 19.712  20.684  -0.657  1.00 92.24 70  B 1 
ATOM 2433 C CB  . PRO B 2 70  ? 21.915  22.918  -0.890  1.00 92.81 70  B 1 
ATOM 2434 C CG  . PRO B 2 70  ? 23.380  22.599  -0.603  1.00 90.75 70  B 1 
ATOM 2435 C CD  . PRO B 2 70  ? 23.309  21.260  0.118   1.00 93.60 70  B 1 
ATOM 2436 N N   . ILE B 2 71  ? 18.752  22.551  0.172   1.00 93.80 71  B 1 
ATOM 2437 C CA  . ILE B 2 71  ? 17.380  22.214  -0.223  1.00 93.65 71  B 1 
ATOM 2438 C C   . ILE B 2 71  ? 17.301  22.070  -1.751  1.00 93.04 71  B 1 
ATOM 2439 O O   . ILE B 2 71  ? 17.846  22.883  -2.487  1.00 90.19 71  B 1 
ATOM 2440 C CB  . ILE B 2 71  ? 16.385  23.265  0.324   1.00 92.77 71  B 1 
ATOM 2441 C CG1 . ILE B 2 71  ? 16.348  23.216  1.863   1.00 89.08 71  B 1 
ATOM 2442 C CG2 . ILE B 2 71  ? 14.974  23.053  -0.250  1.00 89.15 71  B 1 
ATOM 2443 C CD1 . ILE B 2 71  ? 15.503  24.309  2.525   1.00 85.25 71  B 1 
ATOM 2444 N N   . GLY B 2 72  ? 16.627  21.038  -2.218  1.00 91.46 72  B 1 
ATOM 2445 C CA  . GLY B 2 72  ? 16.439  20.750  -3.641  1.00 90.39 72  B 1 
ATOM 2446 C C   . GLY B 2 72  ? 17.598  20.013  -4.316  1.00 91.18 72  B 1 
ATOM 2447 O O   . GLY B 2 72  ? 17.510  19.722  -5.507  1.00 86.81 72  B 1 
ATOM 2448 N N   . ARG B 2 73  ? 18.662  19.675  -3.592  1.00 92.01 73  B 1 
ATOM 2449 C CA  . ARG B 2 73  ? 19.811  18.963  -4.180  1.00 91.71 73  B 1 
ATOM 2450 C C   . ARG B 2 73  ? 19.611  17.453  -4.259  1.00 91.93 73  B 1 
ATOM 2451 O O   . ARG B 2 73  ? 20.128  16.823  -5.177  1.00 87.82 73  B 1 
ATOM 2452 C CB  . ARG B 2 73  ? 21.077  19.317  -3.385  1.00 89.31 73  B 1 
ATOM 2453 C CG  . ARG B 2 73  ? 22.336  18.853  -4.124  1.00 79.75 73  B 1 
ATOM 2454 C CD  . ARG B 2 73  ? 23.583  19.323  -3.388  1.00 74.97 73  B 1 
ATOM 2455 N NE  . ARG B 2 73  ? 24.807  18.991  -4.141  1.00 65.62 73  B 1 
ATOM 2456 C CZ  . ARG B 2 73  ? 26.036  19.349  -3.820  1.00 58.07 73  B 1 
ATOM 2457 N NH1 . ARG B 2 73  ? 26.284  20.027  -2.735  1.00 52.34 73  B 1 
ATOM 2458 N NH2 . ARG B 2 73  ? 27.026  19.022  -4.584  1.00 50.13 73  B 1 
ATOM 2459 N N   . LEU B 2 74  ? 18.907  16.879  -3.295  1.00 91.96 74  B 1 
ATOM 2460 C CA  . LEU B 2 74  ? 18.619  15.449  -3.240  1.00 91.53 74  B 1 
ATOM 2461 C C   . LEU B 2 74  ? 17.123  15.209  -3.462  1.00 91.94 74  B 1 
ATOM 2462 O O   . LEU B 2 74  ? 16.312  15.970  -2.933  1.00 89.71 74  B 1 
ATOM 2463 C CB  . LEU B 2 74  ? 19.073  14.859  -1.899  1.00 89.89 74  B 1 
ATOM 2464 C CG  . LEU B 2 74  ? 20.596  14.854  -1.687  1.00 86.03 74  B 1 
ATOM 2465 C CD1 . LEU B 2 74  ? 20.904  14.323  -0.288  1.00 82.06 74  B 1 
ATOM 2466 C CD2 . LEU B 2 74  ? 21.330  13.969  -2.702  1.00 81.75 74  B 1 
ATOM 2467 N N   . PRO B 2 75  ? 16.761  14.157  -4.194  1.00 91.79 75  B 1 
ATOM 2468 C CA  . PRO B 2 75  ? 15.370  13.759  -4.306  1.00 90.99 75  B 1 
ATOM 2469 C C   . PRO B 2 75  ? 14.827  13.290  -2.948  1.00 91.49 75  B 1 
ATOM 2470 O O   . PRO B 2 75  ? 15.567  12.818  -2.082  1.00 89.10 75  B 1 
ATOM 2471 C CB  . PRO B 2 75  ? 15.354  12.651  -5.363  1.00 88.93 75  B 1 
ATOM 2472 C CG  . PRO B 2 75  ? 16.735  12.012  -5.226  1.00 86.28 75  B 1 
ATOM 2473 C CD  . PRO B 2 75  ? 17.632  13.200  -4.863  1.00 89.93 75  B 1 
ATOM 2474 N N   . LEU B 2 76  ? 13.509  13.398  -2.759  1.00 90.55 76  B 1 
ATOM 2475 C CA  . LEU B 2 76  ? 12.853  13.142  -1.474  1.00 90.46 76  B 1 
ATOM 2476 C C   . LEU B 2 76  ? 13.104  11.720  -0.949  1.00 90.43 76  B 1 
ATOM 2477 O O   . LEU B 2 76  ? 13.332  11.525  0.242   1.00 86.86 76  B 1 
ATOM 2478 C CB  . LEU B 2 76  ? 11.353  13.426  -1.650  1.00 88.34 76  B 1 
ATOM 2479 C CG  . LEU B 2 76  ? 10.535  13.311  -0.352  1.00 86.74 76  B 1 
ATOM 2480 C CD1 . LEU B 2 76  ? 10.973  14.339  0.689   1.00 82.94 76  B 1 
ATOM 2481 C CD2 . LEU B 2 76  ? 9.063   13.530  -0.645  1.00 82.65 76  B 1 
ATOM 2482 N N   . ASN B 2 77  ? 13.111  10.730  -1.838  1.00 90.79 77  B 1 
ATOM 2483 C CA  . ASN B 2 77  ? 13.361  9.337   -1.474  1.00 90.03 77  B 1 
ATOM 2484 C C   . ASN B 2 77  ? 14.773  9.102   -0.914  1.00 91.18 77  B 1 
ATOM 2485 O O   . ASN B 2 77  ? 14.943  8.306   0.000   1.00 88.98 77  B 1 
ATOM 2486 C CB  . ASN B 2 77  ? 13.039  8.428   -2.671  1.00 86.73 77  B 1 
ATOM 2487 C CG  . ASN B 2 77  ? 13.903  8.653   -3.902  1.00 84.55 77  B 1 
ATOM 2488 O OD1 . ASN B 2 77  ? 14.730  9.534   -3.993  1.00 71.89 77  B 1 
ATOM 2489 N ND2 . ASN B 2 77  ? 13.733  7.836   -4.911  1.00 76.15 77  B 1 
ATOM 2490 N N   . GLU B 2 78  ? 15.784  9.817   -1.391  1.00 91.94 78  B 1 
ATOM 2491 C CA  . GLU B 2 78  ? 17.146  9.717   -0.851  1.00 91.82 78  B 1 
ATOM 2492 C C   . GLU B 2 78  ? 17.276  10.366  0.536   1.00 92.19 78  B 1 
ATOM 2493 O O   . GLU B 2 78  ? 18.074  9.925   1.363   1.00 90.10 78  B 1 
ATOM 2494 C CB  . GLU B 2 78  ? 18.156  10.342  -1.820  1.00 90.88 78  B 1 
ATOM 2495 C CG  . GLU B 2 78  ? 18.350  9.485   -3.069  1.00 85.79 78  B 1 
ATOM 2496 C CD  . GLU B 2 78  ? 19.408  10.055  -4.035  1.00 82.90 78  B 1 
ATOM 2497 O OE1 . GLU B 2 78  ? 19.348  9.684   -5.235  1.00 75.34 78  B 1 
ATOM 2498 O OE2 . GLU B 2 78  ? 20.262  10.845  -3.588  1.00 77.11 78  B 1 
ATOM 2499 N N   . GLN B 2 79  ? 16.444  11.365  0.824   1.00 92.89 79  B 1 
ATOM 2500 C CA  . GLN B 2 79  ? 16.409  12.023  2.130   1.00 92.96 79  B 1 
ATOM 2501 C C   . GLN B 2 79  ? 15.577  11.252  3.161   1.00 94.23 79  B 1 
ATOM 2502 O O   . GLN B 2 79  ? 15.706  11.495  4.359   1.00 92.06 79  B 1 
ATOM 2503 C CB  . GLN B 2 79  ? 15.899  13.460  1.978   1.00 90.69 79  B 1 
ATOM 2504 C CG  . GLN B 2 79  ? 16.818  14.288  1.074   1.00 84.04 79  B 1 
ATOM 2505 C CD  . GLN B 2 79  ? 16.416  15.767  1.011   1.00 80.96 79  B 1 
ATOM 2506 O OE1 . GLN B 2 79  ? 15.737  16.299  1.870   1.00 71.81 79  B 1 
ATOM 2507 N NE2 . GLN B 2 79  ? 16.838  16.479  0.000   1.00 69.43 79  B 1 
ATOM 2508 N N   . SER B 2 80  ? 14.772  10.290  2.735   1.00 92.47 80  B 1 
ATOM 2509 C CA  . SER B 2 80  ? 13.815  9.564   3.581   1.00 92.39 80  B 1 
ATOM 2510 C C   . SER B 2 80  ? 14.437  8.889   4.813   1.00 93.53 80  B 1 
ATOM 2511 O O   . SER B 2 80  ? 13.797  8.793   5.856   1.00 91.45 80  B 1 
ATOM 2512 C CB  . SER B 2 80  ? 13.099  8.503   2.746   1.00 90.16 80  B 1 
ATOM 2513 O OG  . SER B 2 80  ? 14.010  7.520   2.324   1.00 81.34 80  B 1 
ATOM 2514 N N   . ALA B 2 81  ? 15.682  8.452   4.731   1.00 93.46 81  B 1 
ATOM 2515 C CA  . ALA B 2 81  ? 16.379  7.840   5.857   1.00 93.74 81  B 1 
ATOM 2516 C C   . ALA B 2 81  ? 16.768  8.840   6.964   1.00 94.83 81  B 1 
ATOM 2517 O O   . ALA B 2 81  ? 17.045  8.437   8.091   1.00 92.25 81  B 1 
ATOM 2518 C CB  . ALA B 2 81  ? 17.615  7.118   5.314   1.00 91.58 81  B 1 
ATOM 2519 N N   . THR B 2 82  ? 16.809  10.136  6.642   1.00 95.23 82  B 1 
ATOM 2520 C CA  . THR B 2 82  ? 17.305  11.191  7.536   1.00 95.77 82  B 1 
ATOM 2521 C C   . THR B 2 82  ? 16.258  12.239  7.889   1.00 96.41 82  B 1 
ATOM 2522 O O   . THR B 2 82  ? 16.332  12.818  8.970   1.00 95.06 82  B 1 
ATOM 2523 C CB  . THR B 2 82  ? 18.533  11.887  6.941   1.00 94.34 82  B 1 
ATOM 2524 O OG1 . THR B 2 82  ? 18.260  12.410  5.666   1.00 86.90 82  B 1 
ATOM 2525 C CG2 . THR B 2 82  ? 19.719  10.933  6.796   1.00 85.19 82  B 1 
ATOM 2526 N N   . ILE B 2 83  ? 15.285  12.464  7.016   1.00 96.16 83  B 1 
ATOM 2527 C CA  . ILE B 2 83  ? 14.233  13.468  7.192   1.00 96.22 83  B 1 
ATOM 2528 C C   . ILE B 2 83  ? 12.869  12.778  7.065   1.00 96.02 83  B 1 
ATOM 2529 O O   . ILE B 2 83  ? 12.619  12.045  6.111   1.00 94.33 83  B 1 
ATOM 2530 C CB  . ILE B 2 83  ? 14.382  14.634  6.188   1.00 95.78 83  B 1 
ATOM 2531 C CG1 . ILE B 2 83  ? 15.801  15.238  6.261   1.00 93.12 83  B 1 
ATOM 2532 C CG2 . ILE B 2 83  ? 13.307  15.700  6.468   1.00 93.30 83  B 1 
ATOM 2533 C CD1 . ILE B 2 83  ? 16.051  16.400  5.285   1.00 90.53 83  B 1 
ATOM 2534 N N   . GLN B 2 84  ? 11.986  13.037  8.017   1.00 96.56 84  B 1 
ATOM 2535 C CA  . GLN B 2 84  ? 10.609  12.555  8.004   1.00 96.44 84  B 1 
ATOM 2536 C C   . GLN B 2 84  ? 9.643   13.707  8.287   1.00 96.64 84  B 1 
ATOM 2537 O O   . GLN B 2 84  ? 9.933   14.588  9.096   1.00 95.64 84  B 1 
ATOM 2538 C CB  . GLN B 2 84  ? 10.431  11.432  9.041   1.00 95.71 84  B 1 
ATOM 2539 C CG  . GLN B 2 84  ? 11.132  10.128  8.649   1.00 92.19 84  B 1 
ATOM 2540 C CD  . GLN B 2 84  ? 10.436  9.434   7.479   1.00 94.48 84  B 1 
ATOM 2541 O OE1 . GLN B 2 84  ? 9.264   9.088   7.547   1.00 85.40 84  B 1 
ATOM 2542 N NE2 . GLN B 2 84  ? 11.118  9.223   6.380   1.00 84.51 84  B 1 
ATOM 2543 N N   . LEU B 2 85  ? 8.468   13.667  7.642   1.00 95.79 85  B 1 
ATOM 2544 C CA  . LEU B 2 85  ? 7.367   14.598  7.860   1.00 95.33 85  B 1 
ATOM 2545 C C   . LEU B 2 85  ? 6.105   13.826  8.233   1.00 95.32 85  B 1 
ATOM 2546 O O   . LEU B 2 85  ? 5.719   12.878  7.549   1.00 93.72 85  B 1 
ATOM 2547 C CB  . LEU B 2 85  ? 7.176   15.464  6.604   1.00 94.19 85  B 1 
ATOM 2548 C CG  . LEU B 2 85  ? 5.942   16.395  6.624   1.00 93.52 85  B 1 
ATOM 2549 C CD1 . LEU B 2 85  ? 6.031   17.469  7.691   1.00 90.19 85  B 1 
ATOM 2550 C CD2 . LEU B 2 85  ? 5.796   17.085  5.272   1.00 89.45 85  B 1 
ATOM 2551 N N   . VAL B 2 86  ? 5.439   14.267  9.289   1.00 95.58 86  B 1 
ATOM 2552 C CA  . VAL B 2 86  ? 4.092   13.826  9.657   1.00 95.45 86  B 1 
ATOM 2553 C C   . VAL B 2 86  ? 3.161   15.023  9.569   1.00 94.99 86  B 1 
ATOM 2554 O O   . VAL B 2 86  ? 3.378   16.025  10.247  1.00 93.51 86  B 1 
ATOM 2555 C CB  . VAL B 2 86  ? 4.054   13.184  11.047  1.00 95.12 86  B 1 
ATOM 2556 C CG1 . VAL B 2 86  ? 2.651   12.689  11.387  1.00 92.55 86  B 1 
ATOM 2557 C CG2 . VAL B 2 86  ? 5.005   11.985  11.135  1.00 93.47 86  B 1 
ATOM 2558 N N   . GLN B 2 87  ? 2.112   14.932  8.761   1.00 92.91 87  B 1 
ATOM 2559 C CA  . GLN B 2 87  ? 1.136   15.982  8.531   1.00 91.69 87  B 1 
ATOM 2560 C C   . GLN B 2 87  ? -0.151  15.742  9.328   1.00 91.25 87  B 1 
ATOM 2561 O O   . GLN B 2 87  ? -0.372  14.675  9.901   1.00 87.55 87  B 1 
ATOM 2562 C CB  . GLN B 2 87  ? 0.853   16.114  7.032   1.00 88.98 87  B 1 
ATOM 2563 C CG  . GLN B 2 87  ? 2.107   16.473  6.221   1.00 84.70 87  B 1 
ATOM 2564 C CD  . GLN B 2 87  ? 1.747   16.786  4.764   1.00 81.95 87  B 1 
ATOM 2565 O OE1 . GLN B 2 87  ? 1.045   16.051  4.094   1.00 73.10 87  B 1 
ATOM 2566 N NE2 . GLN B 2 87  ? 2.199   17.893  4.236   1.00 70.50 87  B 1 
ATOM 2567 N N   . GLN B 2 88  ? -1.055  16.723  9.314   1.00 88.89 88  B 1 
ATOM 2568 C CA  . GLN B 2 88  ? -2.326  16.678  10.051  1.00 87.47 88  B 1 
ATOM 2569 C C   . GLN B 2 88  ? -3.243  15.531  9.611   1.00 87.03 88  B 1 
ATOM 2570 O O   . GLN B 2 88  ? -3.894  14.893  10.447  1.00 83.49 88  B 1 
ATOM 2571 C CB  . GLN B 2 88  ? -3.023  18.028  9.847   1.00 83.97 88  B 1 
ATOM 2572 C CG  . GLN B 2 88  ? -4.233  18.212  10.773  1.00 77.44 88  B 1 
ATOM 2573 C CD  . GLN B 2 88  ? -4.998  19.506  10.479  1.00 74.46 88  B 1 
ATOM 2574 O OE1 . GLN B 2 88  ? -5.096  19.948  9.353   1.00 68.34 88  B 1 
ATOM 2575 N NE2 . GLN B 2 88  ? -5.596  20.119  11.465  1.00 64.72 88  B 1 
ATOM 2576 N N   . SER B 2 89  ? -3.353  15.276  8.304   1.00 83.99 89  B 1 
ATOM 2577 C CA  . SER B 2 89  ? -4.242  14.251  7.747   1.00 82.11 89  B 1 
ATOM 2578 C C   . SER B 2 89  ? -3.558  12.880  7.734   1.00 83.55 89  B 1 
ATOM 2579 O O   . SER B 2 89  ? -2.710  12.640  6.870   1.00 79.31 89  B 1 
ATOM 2580 C CB  . SER B 2 89  ? -4.689  14.644  6.340   1.00 76.96 89  B 1 
ATOM 2581 O OG  . SER B 2 89  ? -5.607  13.676  5.849   1.00 66.57 89  B 1 
ATOM 2582 N N   . PRO B 2 90  ? -3.912  11.942  8.629   1.00 84.02 90  B 1 
ATOM 2583 C CA  . PRO B 2 90  ? -3.117  10.721  8.780   1.00 83.65 90  B 1 
ATOM 2584 C C   . PRO B 2 90  ? -3.371  9.685   7.691   1.00 85.12 90  B 1 
ATOM 2585 O O   . PRO B 2 90  ? -2.472  8.931   7.343   1.00 82.63 90  B 1 
ATOM 2586 C CB  . PRO B 2 90  ? -3.480  10.215  10.176  1.00 80.19 90  B 1 
ATOM 2587 C CG  . PRO B 2 90  ? -4.929  10.675  10.361  1.00 79.64 90  B 1 
ATOM 2588 C CD  . PRO B 2 90  ? -4.947  12.015  9.634   1.00 81.69 90  B 1 
ATOM 2589 N N   . TYR B 2 91  ? -4.577  9.643   7.126   1.00 81.29 91  B 1 
ATOM 2590 C CA  . TYR B 2 91  ? -4.979  8.558   6.225   1.00 80.33 91  B 1 
ATOM 2591 C C   . TYR B 2 91  ? -4.214  8.536   4.897   1.00 81.26 91  B 1 
ATOM 2592 O O   . TYR B 2 91  ? -3.924  7.459   4.373   1.00 79.53 91  B 1 
ATOM 2593 C CB  . TYR B 2 91  ? -6.485  8.644   5.953   1.00 78.16 91  B 1 
ATOM 2594 C CG  . TYR B 2 91  ? -7.342  8.476   7.188   1.00 75.12 91  B 1 
ATOM 2595 C CD1 . TYR B 2 91  ? -7.448  7.214   7.797   1.00 70.13 91  B 1 
ATOM 2596 C CD2 . TYR B 2 91  ? -8.020  9.578   7.742   1.00 70.08 91  B 1 
ATOM 2597 C CE1 . TYR B 2 91  ? -8.230  7.046   8.954   1.00 66.08 91  B 1 
ATOM 2598 C CE2 . TYR B 2 91  ? -8.802  9.424   8.893   1.00 65.32 91  B 1 
ATOM 2599 C CZ  . TYR B 2 91  ? -8.906  8.155   9.496   1.00 66.77 91  B 1 
ATOM 2600 O OH  . TYR B 2 91  ? -9.671  7.993   10.626  1.00 61.27 91  B 1 
ATOM 2601 N N   . LEU B 2 92  ? -3.852  9.705   4.357   1.00 80.92 92  B 1 
ATOM 2602 C CA  . LEU B 2 92  ? -3.100  9.822   3.107   1.00 79.80 92  B 1 
ATOM 2603 C C   . LEU B 2 92  ? -1.601  9.529   3.284   1.00 82.02 92  B 1 
ATOM 2604 O O   . LEU B 2 92  ? -0.901  9.318   2.303   1.00 79.08 92  B 1 
ATOM 2605 C CB  . LEU B 2 92  ? -3.315  11.218  2.504   1.00 75.48 92  B 1 
ATOM 2606 C CG  . LEU B 2 92  ? -4.760  11.502  2.055   1.00 69.87 92  B 1 
ATOM 2607 C CD1 . LEU B 2 92  ? -4.871  12.942  1.579   1.00 64.42 92  B 1 
ATOM 2608 C CD2 . LEU B 2 92  ? -5.204  10.575  0.920   1.00 63.25 92  B 1 
ATOM 2609 N N   . GLN B 2 93  ? -1.126  9.483   4.524   1.00 87.88 93  B 1 
ATOM 2610 C CA  . GLN B 2 93  ? 0.266   9.196   4.865   1.00 88.50 93  B 1 
ATOM 2611 C C   . GLN B 2 93  ? 0.532   7.699   5.058   1.00 89.85 93  B 1 
ATOM 2612 O O   . GLN B 2 93  ? 1.673   7.293   5.270   1.00 87.99 93  B 1 
ATOM 2613 C CB  . GLN B 2 93  ? 0.657   9.983   6.123   1.00 86.92 93  B 1 
ATOM 2614 C CG  . GLN B 2 93  ? 0.543   11.498  5.909   1.00 84.30 93  B 1 
ATOM 2615 C CD  . GLN B 2 93  ? 0.835   12.233  7.208   1.00 83.44 93  B 1 
ATOM 2616 O OE1 . GLN B 2 93  ? 1.955   12.289  7.678   1.00 76.18 93  B 1 
ATOM 2617 N NE2 . GLN B 2 93  ? -0.169  12.799  7.836   1.00 72.88 93  B 1 
ATOM 2618 N N   . LEU B 2 94  ? -0.504  6.866   4.985   1.00 87.75 94  B 1 
ATOM 2619 C CA  . LEU B 2 94  ? -0.347  5.415   4.980   1.00 87.71 94  B 1 
ATOM 2620 C C   . LEU B 2 94  ? 0.073   4.947   3.581   1.00 87.07 94  B 1 
ATOM 2621 O O   . LEU B 2 94  ? -0.373  5.491   2.572   1.00 84.09 94  B 1 
ATOM 2622 C CB  . LEU B 2 94  ? -1.655  4.741   5.432   1.00 87.27 94  B 1 
ATOM 2623 C CG  . LEU B 2 94  ? -2.109  5.106   6.856   1.00 87.23 94  B 1 
ATOM 2624 C CD1 . LEU B 2 94  ? -3.455  4.431   7.145   1.00 84.68 94  B 1 
ATOM 2625 C CD2 . LEU B 2 94  ? -1.117  4.645   7.933   1.00 83.81 94  B 1 
ATOM 2626 N N   . SER B 2 95  ? 0.871   3.889   3.521   1.00 87.32 95  B 1 
ATOM 2627 C CA  . SER B 2 95  ? 1.324   3.294   2.252   1.00 85.79 95  B 1 
ATOM 2628 C C   . SER B 2 95  ? 0.174   2.777   1.386   1.00 83.60 95  B 1 
ATOM 2629 O O   . SER B 2 95  ? 0.275   2.710   0.160   1.00 75.91 95  B 1 
ATOM 2630 C CB  . SER B 2 95  ? 2.286   2.138   2.546   1.00 85.32 95  B 1 
ATOM 2631 O OG  . SER B 2 95  ? 1.587   1.041   3.093   1.00 82.55 95  B 1 
ATOM 2632 N N   . GLY B 2 96  ? -0.935  2.388   2.029   1.00 83.29 96  B 1 
ATOM 2633 C CA  . GLY B 2 96  ? -2.105  1.817   1.365   1.00 81.21 96  B 1 
ATOM 2634 C C   . GLY B 2 96  ? -1.909  0.391   0.837   1.00 82.45 96  B 1 
ATOM 2635 O O   . GLY B 2 96  ? -2.832  -0.145  0.227   1.00 78.48 96  B 1 
ATOM 2636 N N   . CYS B 2 97  ? -0.752  -0.235  1.078   1.00 84.74 97  B 1 
ATOM 2637 C CA  . CYS B 2 97  ? -0.442  -1.580  0.596   1.00 84.02 97  B 1 
ATOM 2638 C C   . CYS B 2 97  ? -0.176  -2.617  1.700   1.00 85.02 97  B 1 
ATOM 2639 O O   . CYS B 2 97  ? 0.225   -3.743  1.403   1.00 81.03 97  B 1 
ATOM 2640 C CB  . CYS B 2 97  ? 0.708   -1.476  -0.425  1.00 80.43 97  B 1 
ATOM 2641 S SG  . CYS B 2 97  ? 2.218   -0.829  0.344   1.00 74.95 97  B 1 
ATOM 2642 N N   . THR B 2 98  ? -0.441  -2.254  2.962   1.00 87.82 98  B 1 
ATOM 2643 C CA  . THR B 2 98  ? -0.240  -3.118  4.121   1.00 88.49 98  B 1 
ATOM 2644 C C   . THR B 2 98  ? -1.569  -3.558  4.736   1.00 88.14 98  B 1 
ATOM 2645 O O   . THR B 2 98  ? -2.621  -2.965  4.499   1.00 85.94 98  B 1 
ATOM 2646 C CB  . THR B 2 98  ? 0.645   -2.427  5.163   1.00 88.32 98  B 1 
ATOM 2647 O OG1 . THR B 2 98  ? -0.012  -1.274  5.625   1.00 80.99 98  B 1 
ATOM 2648 C CG2 . THR B 2 98  ? 2.011   -2.049  4.605   1.00 81.30 98  B 1 
ATOM 2649 N N   . PHE B 2 99  ? -1.528  -4.636  5.522   1.00 88.88 99  B 1 
ATOM 2650 C CA  . PHE B 2 99  ? -2.714  -5.278  6.092   1.00 88.76 99  B 1 
ATOM 2651 C C   . PHE B 2 99  ? -2.712  -5.322  7.620   1.00 89.42 99  B 1 
ATOM 2652 O O   . PHE B 2 99  ? -3.725  -5.680  8.227   1.00 86.70 99  B 1 
ATOM 2653 C CB  . PHE B 2 99  ? -2.857  -6.686  5.517   1.00 86.71 99  B 1 
ATOM 2654 C CG  . PHE B 2 99  ? -3.200  -6.686  4.046   1.00 85.29 99  B 1 
ATOM 2655 C CD1 . PHE B 2 99  ? -4.547  -6.776  3.628   1.00 80.43 99  B 1 
ATOM 2656 C CD2 . PHE B 2 99  ? -2.189  -6.543  3.077   1.00 80.49 99  B 1 
ATOM 2657 C CE1 . PHE B 2 99  ? -4.878  -6.727  2.274   1.00 77.77 99  B 1 
ATOM 2658 C CE2 . PHE B 2 99  ? -2.514  -6.482  1.722   1.00 77.84 99  B 1 
ATOM 2659 C CZ  . PHE B 2 99  ? -3.861  -6.568  1.323   1.00 78.53 99  B 1 
ATOM 2660 N N   . SER B 2 100 ? -1.616  -4.954  8.246   1.00 92.36 100 B 1 
ATOM 2661 C CA  . SER B 2 100 ? -1.498  -4.801  9.694   1.00 93.28 100 B 1 
ATOM 2662 C C   . SER B 2 100 ? -0.671  -3.564  10.036  1.00 94.05 100 B 1 
ATOM 2663 O O   . SER B 2 100 ? 0.083   -3.058  9.204   1.00 93.17 100 B 1 
ATOM 2664 C CB  . SER B 2 100 ? -0.898  -6.060  10.316  1.00 92.05 100 B 1 
ATOM 2665 O OG  . SER B 2 100 ? 0.443   -6.223  9.916   1.00 86.90 100 B 1 
ATOM 2666 N N   . VAL B 2 101 ? -0.806  -3.071  11.259  1.00 95.54 101 B 1 
ATOM 2667 C CA  . VAL B 2 101 ? -0.009  -1.949  11.761  1.00 96.39 101 B 1 
ATOM 2668 C C   . VAL B 2 101 ? 1.482   -2.285  11.765  1.00 96.65 101 B 1 
ATOM 2669 O O   . VAL B 2 101 ? 2.276   -1.446  11.379  1.00 96.14 101 B 1 
ATOM 2670 C CB  . VAL B 2 101 ? -0.497  -1.535  13.158  1.00 96.03 101 B 1 
ATOM 2671 C CG1 . VAL B 2 101 ? 0.452   -0.567  13.870  1.00 93.55 101 B 1 
ATOM 2672 C CG2 . VAL B 2 101 ? -1.871  -0.860  13.045  1.00 93.77 101 B 1 
ATOM 2673 N N   . GLU B 2 102 ? 1.875   -3.499  12.139  1.00 96.21 102 B 1 
ATOM 2674 C CA  . GLU B 2 102 ? 3.289   -3.892  12.113  1.00 95.90 102 B 1 
ATOM 2675 C C   . GLU B 2 102 ? 3.862   -3.912  10.692  1.00 96.26 102 B 1 
ATOM 2676 O O   . GLU B 2 102 ? 4.987   -3.470  10.492  1.00 95.59 102 B 1 
ATOM 2677 C CB  . GLU B 2 102 ? 3.502   -5.237  12.826  1.00 93.83 102 B 1 
ATOM 2678 C CG  . GLU B 2 102 ? 2.809   -6.412  12.140  1.00 88.80 102 B 1 
ATOM 2679 C CD  . GLU B 2 102 ? 3.002   -7.751  12.848  1.00 90.54 102 B 1 
ATOM 2680 O OE1 . GLU B 2 102 ? 2.444   -8.749  12.336  1.00 84.62 102 B 1 
ATOM 2681 O OE2 . GLU B 2 102 ? 3.665   -7.790  13.901  1.00 87.18 102 B 1 
ATOM 2682 N N   . GLU B 2 103 ? 3.083   -4.325  9.679   1.00 95.74 103 B 1 
ATOM 2683 C CA  . GLU B 2 103 ? 3.492   -4.239  8.276   1.00 95.09 103 B 1 
ATOM 2684 C C   . GLU B 2 103 ? 3.643   -2.793  7.816   1.00 95.34 103 B 1 
ATOM 2685 O O   . GLU B 2 103 ? 4.555   -2.480  7.057   1.00 94.59 103 B 1 
ATOM 2686 C CB  . GLU B 2 103 ? 2.436   -4.893  7.370   1.00 93.65 103 B 1 
ATOM 2687 C CG  . GLU B 2 103 ? 2.383   -6.408  7.399   1.00 87.95 103 B 1 
ATOM 2688 C CD  . GLU B 2 103 ? 1.183   -6.940  6.597   1.00 87.26 103 B 1 
ATOM 2689 O OE1 . GLU B 2 103 ? 0.711   -8.058  6.899   1.00 81.21 103 B 1 
ATOM 2690 O OE2 . GLU B 2 103 ? 0.725   -6.289  5.640   1.00 83.30 103 B 1 
ATOM 2691 N N   . GLU B 2 104 ? 2.759   -1.914  8.281   1.00 95.83 104 B 1 
ATOM 2692 C CA  . GLU B 2 104 ? 2.789   -0.497  7.935   1.00 95.73 104 B 1 
ATOM 2693 C C   . GLU B 2 104 ? 4.016   0.202   8.528   1.00 96.23 104 B 1 
ATOM 2694 O O   . GLU B 2 104 ? 4.675   0.990   7.843   1.00 95.72 104 B 1 
ATOM 2695 C CB  . GLU B 2 104 ? 1.480   0.152   8.418   1.00 94.85 104 B 1 
ATOM 2696 C CG  . GLU B 2 104 ? 1.321   1.618   7.980   1.00 91.83 104 B 1 
ATOM 2697 C CD  . GLU B 2 104 ? 1.225   1.807   6.463   1.00 92.59 104 B 1 
ATOM 2698 O OE1 . GLU B 2 104 ? 1.524   2.927   5.995   1.00 87.87 104 B 1 
ATOM 2699 O OE2 . GLU B 2 104 ? 0.841   0.874   5.726   1.00 88.70 104 B 1 
ATOM 2700 N N   . VAL B 2 105 ? 4.368   -0.116  9.766   1.00 96.75 105 B 1 
ATOM 2701 C CA  . VAL B 2 105 ? 5.574   0.398   10.429  1.00 97.18 105 B 1 
ATOM 2702 C C   . VAL B 2 105 ? 6.840   -0.211  9.813   1.00 97.11 105 B 1 
ATOM 2703 O O   . VAL B 2 105 ? 7.840   0.492   9.661   1.00 96.48 105 B 1 
ATOM 2704 C CB  . VAL B 2 105 ? 5.501   0.152   11.953  1.00 97.02 105 B 1 
ATOM 2705 C CG1 . VAL B 2 105 ? 6.757   0.624   12.676  1.00 94.98 105 B 1 
ATOM 2706 C CG2 . VAL B 2 105 ? 4.331   0.925   12.570  1.00 95.33 105 B 1 
ATOM 2707 N N   . ALA B 2 106 ? 6.787   -1.470  9.390   1.00 96.94 106 B 1 
ATOM 2708 C CA  . ALA B 2 106 ? 7.895   -2.132  8.704   1.00 96.57 106 B 1 
ATOM 2709 C C   . ALA B 2 106 ? 8.165   -1.565  7.305   1.00 96.56 106 B 1 
ATOM 2710 O O   . ALA B 2 106 ? 9.296   -1.641  6.831   1.00 95.58 106 B 1 
ATOM 2711 C CB  . ALA B 2 106 ? 7.587   -3.631  8.607   1.00 95.56 106 B 1 
ATOM 2712 N N   . PHE B 2 107 ? 7.161   -0.985  6.635   1.00 95.55 107 B 1 
ATOM 2713 C CA  . PHE B 2 107 ? 7.212   -0.641  5.216   1.00 95.07 107 B 1 
ATOM 2714 C C   . PHE B 2 107 ? 8.425   0.220   4.825   1.00 95.30 107 B 1 
ATOM 2715 O O   . PHE B 2 107 ? 9.119   -0.102  3.862   1.00 94.46 107 B 1 
ATOM 2716 C CB  . PHE B 2 107 ? 5.906   0.061   4.831   1.00 94.11 107 B 1 
ATOM 2717 C CG  . PHE B 2 107 ? 5.827   0.457   3.378   1.00 93.68 107 B 1 
ATOM 2718 C CD1 . PHE B 2 107 ? 6.101   1.774   2.968   1.00 91.84 107 B 1 
ATOM 2719 C CD2 . PHE B 2 107 ? 5.489   -0.508  2.411   1.00 91.67 107 B 1 
ATOM 2720 C CE1 . PHE B 2 107 ? 6.037   2.133   1.610   1.00 90.59 107 B 1 
ATOM 2721 C CE2 . PHE B 2 107 ? 5.420   -0.153  1.057   1.00 90.07 107 B 1 
ATOM 2722 C CZ  . PHE B 2 107 ? 5.695   1.161   0.654   1.00 90.78 107 B 1 
ATOM 2723 N N   . GLY B 2 108 ? 8.712   1.269   5.582   1.00 95.67 108 B 1 
ATOM 2724 C CA  . GLY B 2 108 ? 9.872   2.127   5.349   1.00 95.70 108 B 1 
ATOM 2725 C C   . GLY B 2 108 ? 11.214  1.405   5.569   1.00 96.20 108 B 1 
ATOM 2726 O O   . GLY B 2 108 ? 12.002  1.311   4.629   1.00 95.44 108 B 1 
ATOM 2727 N N   . PRO B 2 109 ? 11.459  0.800   6.745   1.00 96.06 109 B 1 
ATOM 2728 C CA  . PRO B 2 109 ? 12.656  -0.007  6.996   1.00 96.09 109 B 1 
ATOM 2729 C C   . PRO B 2 109 ? 12.880  -1.141  5.986   1.00 95.65 109 B 1 
ATOM 2730 O O   . PRO B 2 109 ? 14.014  -1.402  5.590   1.00 94.10 109 B 1 
ATOM 2731 C CB  . PRO B 2 109 ? 12.455  -0.550  8.408   1.00 95.78 109 B 1 
ATOM 2732 C CG  . PRO B 2 109 ? 11.628  0.524   9.091   1.00 94.67 109 B 1 
ATOM 2733 C CD  . PRO B 2 109 ? 10.716  1.009   7.976   1.00 96.21 109 B 1 
ATOM 2734 N N   . GLU B 2 110 ? 11.820  -1.791  5.514   1.00 95.69 110 B 1 
ATOM 2735 C CA  . GLU B 2 110 ? 11.905  -2.810  4.460   1.00 94.94 110 B 1 
ATOM 2736 C C   . GLU B 2 110 ? 12.402  -2.227  3.126   1.00 94.51 110 B 1 
ATOM 2737 O O   . GLU B 2 110 ? 13.195  -2.871  2.440   1.00 93.42 110 B 1 
ATOM 2738 C CB  . GLU B 2 110 ? 10.526  -3.446  4.240   1.00 94.31 110 B 1 
ATOM 2739 C CG  . GLU B 2 110 ? 10.082  -4.434  5.320   1.00 92.80 110 B 1 
ATOM 2740 C CD  . GLU B 2 110 ? 8.673   -5.000  5.035   1.00 93.00 110 B 1 
ATOM 2741 O OE1 . GLU B 2 110 ? 8.391   -6.138  5.458   1.00 87.80 110 B 1 
ATOM 2742 O OE2 . GLU B 2 110 ? 7.877   -4.333  4.328   1.00 88.79 110 B 1 
ATOM 2743 N N   . ASN B 2 111 ? 11.967  -1.012  2.761   1.00 94.79 111 B 1 
ATOM 2744 C CA  . ASN B 2 111 ? 12.423  -0.320  1.554   1.00 94.04 111 B 1 
ATOM 2745 C C   . ASN B 2 111 ? 13.895  0.104   1.640   1.00 93.92 111 B 1 
ATOM 2746 O O   . ASN B 2 111 ? 14.581  0.117   0.617   1.00 92.46 111 B 1 
ATOM 2747 C CB  . ASN B 2 111 ? 11.534  0.896   1.281   1.00 93.47 111 B 1 
ATOM 2748 C CG  . ASN B 2 111 ? 10.118  0.549   0.862   1.00 92.65 111 B 1 
ATOM 2749 O OD1 . ASN B 2 111 ? 9.841   -0.440  0.204   1.00 87.72 111 B 1 
ATOM 2750 N ND2 . ASN B 2 111 ? 9.175   1.398   1.205   1.00 86.70 111 B 1 
ATOM 2751 N N   . LEU B 2 112 ? 14.400  0.379   2.831   1.00 94.88 112 B 1 
ATOM 2752 C CA  . LEU B 2 112 ? 15.818  0.655   3.085   1.00 94.54 112 B 1 
ATOM 2753 C C   . LEU B 2 112 ? 16.710  -0.597  3.006   1.00 94.02 112 B 1 
ATOM 2754 O O   . LEU B 2 112 ? 17.925  -0.489  3.178   1.00 90.71 112 B 1 
ATOM 2755 C CB  . LEU B 2 112 ? 15.977  1.347   4.454   1.00 94.33 112 B 1 
ATOM 2756 C CG  . LEU B 2 112 ? 15.324  2.741   4.569   1.00 93.64 112 B 1 
ATOM 2757 C CD1 . LEU B 2 112 ? 15.466  3.242   6.004   1.00 91.53 112 B 1 
ATOM 2758 C CD2 . LEU B 2 112 ? 15.982  3.756   3.632   1.00 90.98 112 B 1 
ATOM 2759 N N   . CYS B 2 113 ? 16.135  -1.776  2.750   1.00 93.40 113 B 1 
ATOM 2760 C CA  . CYS B 2 113 ? 16.852  -3.057  2.719   1.00 93.02 113 B 1 
ATOM 2761 C C   . CYS B 2 113 ? 17.596  -3.382  4.026   1.00 93.85 113 B 1 
ATOM 2762 O O   . CYS B 2 113 ? 18.659  -4.013  4.002   1.00 90.43 113 B 1 
ATOM 2763 C CB  . CYS B 2 113 ? 17.766  -3.123  1.486   1.00 90.18 113 B 1 
ATOM 2764 S SG  . CYS B 2 113 ? 16.785  -3.089  -0.039  1.00 82.75 113 B 1 
ATOM 2765 N N   . LEU B 2 114 ? 17.051  -2.980  5.174   1.00 94.40 114 B 1 
ATOM 2766 C CA  . LEU B 2 114 ? 17.620  -3.321  6.475   1.00 94.83 114 B 1 
ATOM 2767 C C   . LEU B 2 114 ? 17.496  -4.823  6.747   1.00 95.08 114 B 1 
ATOM 2768 O O   . LEU B 2 114 ? 16.626  -5.505  6.201   1.00 93.62 114 B 1 
ATOM 2769 C CB  . LEU B 2 114 ? 16.958  -2.474  7.573   1.00 94.68 114 B 1 
ATOM 2770 C CG  . LEU B 2 114 ? 17.118  -0.952  7.389   1.00 93.81 114 B 1 
ATOM 2771 C CD1 . LEU B 2 114 ? 16.333  -0.228  8.486   1.00 90.89 114 B 1 
ATOM 2772 C CD2 . LEU B 2 114 ? 18.573  -0.502  7.466   1.00 89.97 114 B 1 
ATOM 2773 N N   . ALA B 2 115 ? 18.363  -5.336  7.614   1.00 94.62 115 B 1 
ATOM 2774 C CA  . ALA B 2 115 ? 18.273  -6.719  8.058   1.00 95.08 115 B 1 
ATOM 2775 C C   . ALA B 2 115 ? 16.970  -6.968  8.845   1.00 95.44 115 B 1 
ATOM 2776 O O   . ALA B 2 115 ? 16.539  -6.104  9.599   1.00 94.48 115 B 1 
ATOM 2777 C CB  . ALA B 2 115 ? 19.516  -7.050  8.894   1.00 94.29 115 B 1 
ATOM 2778 N N   . GLU B 2 116 ? 16.390  -8.160  8.730   1.00 94.60 116 B 1 
ATOM 2779 C CA  . GLU B 2 116 ? 15.114  -8.488  9.379   1.00 94.24 116 B 1 
ATOM 2780 C C   . GLU B 2 116 ? 15.120  -8.221  10.889  1.00 94.88 116 B 1 
ATOM 2781 O O   . GLU B 2 116 ? 14.174  -7.657  11.424  1.00 94.19 116 B 1 
ATOM 2782 C CB  . GLU B 2 116 ? 14.763  -9.966  9.142   1.00 92.64 116 B 1 
ATOM 2783 C CG  . GLU B 2 116 ? 14.533  -10.306 7.670   1.00 83.46 116 B 1 
ATOM 2784 C CD  . GLU B 2 116 ? 14.025  -11.737 7.447   1.00 80.08 116 B 1 
ATOM 2785 O OE1 . GLU B 2 116 ? 13.598  -12.033 6.306   1.00 73.43 116 B 1 
ATOM 2786 O OE2 . GLU B 2 116 ? 14.055  -12.542 8.409   1.00 74.81 116 B 1 
ATOM 2787 N N   . LYS B 2 117 ? 16.207  -8.567  11.570  1.00 95.48 117 B 1 
ATOM 2788 C CA  . LYS B 2 117 ? 16.370  -8.327  13.008  1.00 95.60 117 B 1 
ATOM 2789 C C   . LYS B 2 117 ? 16.316  -6.838  13.361  1.00 96.18 117 B 1 
ATOM 2790 O O   . LYS B 2 117 ? 15.709  -6.469  14.358  1.00 95.47 117 B 1 
ATOM 2791 C CB  . LYS B 2 117 ? 17.689  -8.962  13.479  1.00 95.02 117 B 1 
ATOM 2792 C CG  . LYS B 2 117 ? 17.849  -8.887  15.002  1.00 83.63 117 B 1 
ATOM 2793 C CD  . LYS B 2 117 ? 19.172  -9.506  15.469  1.00 78.81 117 B 1 
ATOM 2794 C CE  . LYS B 2 117 ? 19.299  -9.359  16.982  1.00 65.82 117 B 1 
ATOM 2795 N NZ  . LYS B 2 117 ? 20.604  -9.873  17.482  1.00 55.43 117 B 1 
ATOM 2796 N N   . GLU B 2 118 ? 16.929  -5.986  12.542  1.00 96.51 118 B 1 
ATOM 2797 C CA  . GLU B 2 118 ? 16.919  -4.539  12.727  1.00 96.75 118 B 1 
ATOM 2798 C C   . GLU B 2 118 ? 15.530  -3.962  12.451  1.00 97.00 118 B 1 
ATOM 2799 O O   . GLU B 2 118 ? 15.046  -3.132  13.213  1.00 96.37 118 B 1 
ATOM 2800 C CB  . GLU B 2 118 ? 17.987  -3.916  11.816  1.00 96.44 118 B 1 
ATOM 2801 C CG  . GLU B 2 118 ? 18.043  -2.380  11.839  1.00 92.19 118 B 1 
ATOM 2802 C CD  . GLU B 2 118 ? 18.381  -1.765  13.202  1.00 89.74 118 B 1 
ATOM 2803 O OE1 . GLU B 2 118 ? 18.189  -0.528  13.310  1.00 81.47 118 B 1 
ATOM 2804 O OE2 . GLU B 2 118 ? 18.821  -2.501  14.097  1.00 84.46 118 B 1 
ATOM 2805 N N   . ILE B 2 119 ? 14.833  -4.452  11.415  1.00 96.95 119 B 1 
ATOM 2806 C CA  . ILE B 2 119 ? 13.464  -4.029  11.133  1.00 96.77 119 B 1 
ATOM 2807 C C   . ILE B 2 119 ? 12.540  -4.383  12.300  1.00 97.02 119 B 1 
ATOM 2808 O O   . ILE B 2 119 ? 11.800  -3.520  12.760  1.00 96.66 119 B 1 
ATOM 2809 C CB  . ILE B 2 119 ? 12.941  -4.637  9.809   1.00 96.14 119 B 1 
ATOM 2810 C CG1 . ILE B 2 119 ? 13.844  -4.253  8.613   1.00 94.00 119 B 1 
ATOM 2811 C CG2 . ILE B 2 119 ? 11.504  -4.147  9.549   1.00 94.26 119 B 1 
ATOM 2812 C CD1 . ILE B 2 119 ? 13.482  -4.953  7.302   1.00 91.45 119 B 1 
ATOM 2813 N N   . MET B 2 120 ? 12.625  -5.602  12.832  1.00 96.61 120 B 1 
ATOM 2814 C CA  . MET B 2 120 ? 11.831  -6.020  13.986  1.00 96.58 120 B 1 
ATOM 2815 C C   . MET B 2 120 ? 12.108  -5.148  15.219  1.00 96.94 120 B 1 
ATOM 2816 O O   . MET B 2 120 ? 11.168  -4.683  15.857  1.00 96.53 120 B 1 
ATOM 2817 C CB  . MET B 2 120 ? 12.106  -7.493  14.316  1.00 95.75 120 B 1 
ATOM 2818 C CG  . MET B 2 120 ? 11.470  -8.450  13.293  1.00 88.51 120 B 1 
ATOM 2819 S SD  . MET B 2 120 ? 9.654   -8.382  13.158  1.00 80.79 120 B 1 
ATOM 2820 C CE  . MET B 2 120 ? 9.150   -8.859  14.831  1.00 67.21 120 B 1 
ATOM 2821 N N   . ALA B 2 121 ? 13.368  -4.845  15.503  1.00 97.43 121 B 1 
ATOM 2822 C CA  . ALA B 2 121 ? 13.735  -3.973  16.615  1.00 97.46 121 B 1 
ATOM 2823 C C   . ALA B 2 121 ? 13.172  -2.550  16.452  1.00 97.66 121 B 1 
ATOM 2824 O O   . ALA B 2 121 ? 12.667  -1.965  17.407  1.00 96.91 121 B 1 
ATOM 2825 C CB  . ALA B 2 121 ? 15.263  -3.957  16.741  1.00 97.16 121 B 1 
ATOM 2826 N N   . ARG B 2 122 ? 13.197  -2.004  15.223  1.00 97.54 122 B 1 
ATOM 2827 C CA  . ARG B 2 122 ? 12.619  -0.690  14.918  1.00 97.59 122 B 1 
ATOM 2828 C C   . ARG B 2 122 ? 11.097  -0.676  15.064  1.00 97.63 122 B 1 
ATOM 2829 O O   . ARG B 2 122 ? 10.561  0.288   15.597  1.00 96.86 122 B 1 
ATOM 2830 C CB  . ARG B 2 122 ? 13.010  -0.247  13.511  1.00 96.98 122 B 1 
ATOM 2831 C CG  . ARG B 2 122 ? 14.495  0.128   13.423  1.00 95.23 122 B 1 
ATOM 2832 C CD  . ARG B 2 122 ? 14.798  0.646   12.018  1.00 94.69 122 B 1 
ATOM 2833 N NE  . ARG B 2 122 ? 16.224  0.934   11.861  1.00 93.73 122 B 1 
ATOM 2834 C CZ  . ARG B 2 122 ? 16.759  1.834   11.056  1.00 94.38 122 B 1 
ATOM 2835 N NH1 . ARG B 2 122 ? 16.037  2.604   10.291  1.00 89.84 122 B 1 
ATOM 2836 N NH2 . ARG B 2 122 ? 18.046  1.939   11.018  1.00 89.55 122 B 1 
ATOM 2837 N N   . ILE B 2 123 ? 10.422  -1.736  14.626  1.00 97.56 123 B 1 
ATOM 2838 C CA  . ILE B 2 123 ? 8.971   -1.880  14.805  1.00 97.32 123 B 1 
ATOM 2839 C C   . ILE B 2 123 ? 8.632   -1.879  16.294  1.00 97.50 123 B 1 
ATOM 2840 O O   . ILE B 2 123 ? 7.795   -1.094  16.723  1.00 97.02 123 B 1 
ATOM 2841 C CB  . ILE B 2 123 ? 8.445   -3.165  14.128  1.00 96.84 123 B 1 
ATOM 2842 C CG1 . ILE B 2 123 ? 8.559   -3.081  12.595  1.00 93.58 123 B 1 
ATOM 2843 C CG2 . ILE B 2 123 ? 6.968   -3.426  14.499  1.00 93.30 123 B 1 
ATOM 2844 C CD1 . ILE B 2 123 ? 8.471   -4.464  11.927  1.00 90.15 123 B 1 
ATOM 2845 N N   . ASP B 2 124 ? 9.293   -2.707  17.080  1.00 97.73 124 B 1 
ATOM 2846 C CA  . ASP B 2 124 ? 9.017   -2.838  18.504  1.00 97.57 124 B 1 
ATOM 2847 C C   . ASP B 2 124 ? 9.261   -1.521  19.257  1.00 97.58 124 B 1 
ATOM 2848 O O   . ASP B 2 124 ? 8.403   -1.089  20.026  1.00 96.93 124 B 1 
ATOM 2849 C CB  . ASP B 2 124 ? 9.873   -3.966  19.102  1.00 96.96 124 B 1 
ATOM 2850 C CG  . ASP B 2 124 ? 9.443   -5.362  18.622  1.00 93.60 124 B 1 
ATOM 2851 O OD1 . ASP B 2 124 ? 8.281   -5.515  18.182  1.00 87.92 124 B 1 
ATOM 2852 O OD2 . ASP B 2 124 ? 10.254  -6.298  18.755  1.00 86.99 124 B 1 
ATOM 2853 N N   . ALA B 2 125 ? 10.363  -0.831  18.965  1.00 97.67 125 B 1 
ATOM 2854 C CA  . ALA B 2 125 ? 10.670  0.460   19.569  1.00 97.47 125 B 1 
ATOM 2855 C C   . ALA B 2 125 ? 9.655   1.552   19.179  1.00 97.60 125 B 1 
ATOM 2856 O O   . ALA B 2 125 ? 9.179   2.291   20.049  1.00 96.76 125 B 1 
ATOM 2857 C CB  . ALA B 2 125 ? 12.094  0.851   19.165  1.00 96.75 125 B 1 
ATOM 2858 N N   . ALA B 2 126 ? 9.276   1.637   17.909  1.00 97.57 126 B 1 
ATOM 2859 C CA  . ALA B 2 126 ? 8.319   2.634   17.428  1.00 97.54 126 B 1 
ATOM 2860 C C   . ALA B 2 126 ? 6.904   2.406   17.980  1.00 97.65 126 B 1 
ATOM 2861 O O   . ALA B 2 126 ? 6.244   3.351   18.410  1.00 96.65 126 B 1 
ATOM 2862 C CB  . ALA B 2 126 ? 8.337   2.622   15.898  1.00 97.07 126 B 1 
ATOM 2863 N N   . LEU B 2 127 ? 6.459   1.154   18.033  1.00 97.82 127 B 1 
ATOM 2864 C CA  . LEU B 2 127 ? 5.170   0.797   18.621  1.00 97.62 127 B 1 
ATOM 2865 C C   . LEU B 2 127 ? 5.153   1.040   20.132  1.00 97.42 127 B 1 
ATOM 2866 O O   . LEU B 2 127 ? 4.140   1.505   20.651  1.00 96.25 127 B 1 
ATOM 2867 C CB  . LEU B 2 127 ? 4.836   -0.674  18.325  1.00 97.25 127 B 1 
ATOM 2868 C CG  . LEU B 2 127 ? 4.530   -1.006  16.849  1.00 96.10 127 B 1 
ATOM 2869 C CD1 . LEU B 2 127 ? 4.256   -2.507  16.723  1.00 94.14 127 B 1 
ATOM 2870 C CD2 . LEU B 2 127 ? 3.298   -0.269  16.324  1.00 93.72 127 B 1 
ATOM 2871 N N   . ALA B 2 128 ? 6.245   0.785   20.824  1.00 97.51 128 B 1 
ATOM 2872 C CA  . ALA B 2 128 ? 6.359   1.048   22.258  1.00 97.13 128 B 1 
ATOM 2873 C C   . ALA B 2 128 ? 6.285   2.550   22.561  1.00 96.99 128 B 1 
ATOM 2874 O O   . ALA B 2 128 ? 5.508   2.971   23.420  1.00 95.63 128 B 1 
ATOM 2875 C CB  . ALA B 2 128 ? 7.657   0.422   22.790  1.00 96.50 128 B 1 
ATOM 2876 N N   . LEU B 2 129 ? 7.025   3.370   21.815  1.00 97.00 129 B 1 
ATOM 2877 C CA  . LEU B 2 129 ? 7.053   4.815   22.001  1.00 96.98 129 B 1 
ATOM 2878 C C   . LEU B 2 129 ? 5.680   5.455   21.789  1.00 96.81 129 B 1 
ATOM 2879 O O   . LEU B 2 129 ? 5.274   6.325   22.556  1.00 95.09 129 B 1 
ATOM 2880 C CB  . LEU B 2 129 ? 8.139   5.379   21.066  1.00 96.07 129 B 1 
ATOM 2881 C CG  . LEU B 2 129 ? 8.473   6.874   21.301  1.00 93.43 129 B 1 
ATOM 2882 C CD1 . LEU B 2 129 ? 9.889   7.150   20.798  1.00 85.71 129 B 1 
ATOM 2883 C CD2 . LEU B 2 129 ? 7.535   7.825   20.575  1.00 85.06 129 B 1 
ATOM 2884 N N   . THR B 2 130 ? 4.930   4.994   20.791  1.00 96.79 130 B 1 
ATOM 2885 C CA  . THR B 2 130 ? 3.621   5.559   20.410  1.00 96.29 130 B 1 
ATOM 2886 C C   . THR B 2 130 ? 2.417   4.879   21.064  1.00 95.74 130 B 1 
ATOM 2887 O O   . THR B 2 130 ? 1.279   5.197   20.729  1.00 93.16 130 B 1 
ATOM 2888 C CB  . THR B 2 130 ? 3.461   5.557   18.886  1.00 95.69 130 B 1 
ATOM 2889 O OG1 . THR B 2 130 ? 3.589   4.247   18.382  1.00 90.48 130 B 1 
ATOM 2890 C CG2 . THR B 2 130 ? 4.503   6.422   18.199  1.00 90.95 130 B 1 
ATOM 2891 N N   . GLU B 2 131 ? 2.636   3.922   21.968  1.00 96.18 131 B 1 
ATOM 2892 C CA  . GLU B 2 131 ? 1.590   3.077   22.576  1.00 95.40 131 B 1 
ATOM 2893 C C   . GLU B 2 131 ? 0.671   2.408   21.554  1.00 95.83 131 B 1 
ATOM 2894 O O   . GLU B 2 131 ? -0.553  2.377   21.680  1.00 93.40 131 B 1 
ATOM 2895 C CB  . GLU B 2 131 ? 0.810   3.812   23.668  1.00 93.98 131 B 1 
ATOM 2896 C CG  . GLU B 2 131 ? 1.719   4.146   24.840  1.00 85.56 131 B 1 
ATOM 2897 C CD  . GLU B 2 131 ? 0.936   4.461   26.100  1.00 81.88 131 B 1 
ATOM 2898 O OE1 . GLU B 2 131 ? 1.584   4.354   27.167  1.00 74.12 131 B 1 
ATOM 2899 O OE2 . GLU B 2 131 ? -0.248  4.826   26.021  1.00 75.55 131 B 1 
ATOM 2900 N N   . CYS B 2 132 ? 1.272   1.844   20.510  1.00 95.57 132 B 1 
ATOM 2901 C CA  . CYS B 2 132 ? 0.574   1.137   19.451  1.00 95.66 132 B 1 
ATOM 2902 C C   . CYS B 2 132 ? 0.704   -0.390  19.544  1.00 96.11 132 B 1 
ATOM 2903 O O   . CYS B 2 132 ? 0.225   -1.078  18.647  1.00 94.19 132 B 1 
ATOM 2904 C CB  . CYS B 2 132 ? 1.027   1.683   18.096  1.00 94.45 132 B 1 
ATOM 2905 S SG  . CYS B 2 132 ? 0.400   3.372   17.861  1.00 92.95 132 B 1 
ATOM 2906 N N   . GLN B 2 133 ? 1.294   -0.940  20.607  1.00 96.74 133 B 1 
ATOM 2907 C CA  . GLN B 2 133 ? 1.432   -2.395  20.757  1.00 96.48 133 B 1 
ATOM 2908 C C   . GLN B 2 133 ? 0.085   -3.132  20.682  1.00 96.79 133 B 1 
ATOM 2909 O O   . GLN B 2 133 ? 0.012   -4.136  19.965  1.00 95.51 133 B 1 
ATOM 2910 C CB  . GLN B 2 133 ? 2.170   -2.797  22.046  1.00 95.19 133 B 1 
ATOM 2911 C CG  . GLN B 2 133 ? 3.565   -2.185  22.248  1.00 85.97 133 B 1 
ATOM 2912 C CD  . GLN B 2 133 ? 3.512   -0.880  23.047  1.00 76.77 133 B 1 
ATOM 2913 O OE1 . GLN B 2 133 ? 2.576   -0.108  22.976  1.00 66.85 133 B 1 
ATOM 2914 N NE2 . GLN B 2 133 ? 4.498   -0.624  23.866  1.00 63.57 133 B 1 
ATOM 2915 N N   . PRO B 2 134 ? -1.013  -2.647  21.286  1.00 96.41 134 B 1 
ATOM 2916 C CA  . PRO B 2 134 ? -2.327  -3.292  21.152  1.00 95.95 134 B 1 
ATOM 2917 C C   . PRO B 2 134 ? -2.894  -3.252  19.729  1.00 95.95 134 B 1 
ATOM 2918 O O   . PRO B 2 134 ? -3.790  -4.016  19.394  1.00 93.70 134 B 1 
ATOM 2919 C CB  . PRO B 2 134 ? -3.250  -2.545  22.131  1.00 94.82 134 B 1 
ATOM 2920 C CG  . PRO B 2 134 ? -2.298  -1.874  23.110  1.00 91.96 134 B 1 
ATOM 2921 C CD  . PRO B 2 134 ? -1.101  -1.544  22.231  1.00 95.22 134 B 1 
ATOM 2922 N N   . LEU B 2 135 ? -2.376  -2.362  18.881  1.00 96.44 135 B 1 
ATOM 2923 C CA  . LEU B 2 135 ? -2.818  -2.167  17.506  1.00 96.10 135 B 1 
ATOM 2924 C C   . LEU B 2 135 ? -2.013  -2.998  16.503  1.00 96.23 135 B 1 
ATOM 2925 O O   . LEU B 2 135 ? -2.401  -3.064  15.343  1.00 94.29 135 B 1 
ATOM 2926 C CB  . LEU B 2 135 ? -2.760  -0.672  17.138  1.00 95.20 135 B 1 
ATOM 2927 C CG  . LEU B 2 135 ? -3.450  0.288   18.127  1.00 93.94 135 B 1 
ATOM 2928 C CD1 . LEU B 2 135 ? -3.280  1.731   17.635  1.00 90.97 135 B 1 
ATOM 2929 C CD2 . LEU B 2 135 ? -4.937  -0.009  18.273  1.00 90.39 135 B 1 
ATOM 2930 N N   . ARG B 2 136 ? -0.932  -3.656  16.940  1.00 96.13 136 B 1 
ATOM 2931 C CA  . ARG B 2 136 ? 0.080   -4.315  16.085  1.00 96.10 136 B 1 
ATOM 2932 C C   . ARG B 2 136 ? -0.515  -5.155  14.955  1.00 95.93 136 B 1 
ATOM 2933 O O   . ARG B 2 136 ? -0.074  -5.029  13.814  1.00 93.94 136 B 1 
ATOM 2934 C CB  . ARG B 2 136 ? 1.005   -5.160  16.977  1.00 94.80 136 B 1 
ATOM 2935 C CG  . ARG B 2 136 ? 2.097   -5.890  16.178  1.00 92.30 136 B 1 
ATOM 2936 C CD  . ARG B 2 136 ? 2.970   -6.768  17.048  1.00 91.41 136 B 1 
ATOM 2937 N NE  . ARG B 2 136 ? 3.906   -5.979  17.872  1.00 88.46 136 B 1 
ATOM 2938 C CZ  . ARG B 2 136 ? 5.225   -5.908  17.735  1.00 88.24 136 B 1 
ATOM 2939 N NH1 . ARG B 2 136 ? 5.882   -6.493  16.774  1.00 80.00 136 B 1 
ATOM 2940 N NH2 . ARG B 2 136 ? 5.927   -5.264  18.600  1.00 81.32 136 B 1 
ATOM 2941 N N   . HIS B 2 137 ? -1.518  -5.968  15.255  1.00 95.33 137 B 1 
ATOM 2942 C CA  . HIS B 2 137 ? -2.134  -6.875  14.279  1.00 94.93 137 B 1 
ATOM 2943 C C   . HIS B 2 137 ? -3.426  -6.330  13.656  1.00 94.46 137 B 1 
ATOM 2944 O O   . HIS B 2 137 ? -4.049  -7.004  12.826  1.00 91.67 137 B 1 
ATOM 2945 C CB  . HIS B 2 137 ? -2.344  -8.244  14.927  1.00 94.28 137 B 1 
ATOM 2946 C CG  . HIS B 2 137 ? -1.073  -8.835  15.466  1.00 93.34 137 B 1 
ATOM 2947 N ND1 . HIS B 2 137 ? 0.067   -9.138  14.743  1.00 80.36 137 B 1 
ATOM 2948 C CD2 . HIS B 2 137 ? -0.801  -9.133  16.778  1.00 80.28 137 B 1 
ATOM 2949 C CE1 . HIS B 2 137 ? 0.991   -9.609  15.601  1.00 82.83 137 B 1 
ATOM 2950 N NE2 . HIS B 2 137 ? 0.498   -9.626  16.850  1.00 84.78 137 B 1 
ATOM 2951 N N   . ARG B 2 138 ? -3.869  -5.121  14.023  1.00 94.37 138 B 1 
ATOM 2952 C CA  . ARG B 2 138 ? -5.059  -4.507  13.424  1.00 93.77 138 B 1 
ATOM 2953 C C   . ARG B 2 138 ? -4.762  -4.012  12.018  1.00 93.53 138 B 1 
ATOM 2954 O O   . ARG B 2 138 ? -3.667  -3.552  11.721  1.00 92.07 138 B 1 
ATOM 2955 C CB  . ARG B 2 138 ? -5.617  -3.377  14.305  1.00 92.57 138 B 1 
ATOM 2956 C CG  . ARG B 2 138 ? -6.336  -3.935  15.543  1.00 86.22 138 B 1 
ATOM 2957 C CD  . ARG B 2 138 ? -6.928  -2.840  16.443  1.00 85.63 138 B 1 
ATOM 2958 N NE  . ARG B 2 138 ? -7.897  -1.980  15.755  1.00 83.95 138 B 1 
ATOM 2959 C CZ  . ARG B 2 138 ? -8.368  -0.825  16.229  1.00 83.88 138 B 1 
ATOM 2960 N NH1 . ARG B 2 138 ? -8.085  -0.404  17.423  1.00 76.29 138 B 1 
ATOM 2961 N NH2 . ARG B 2 138 ? -9.121  -0.055  15.498  1.00 75.17 138 B 1 
ATOM 2962 N N   . HIS B 2 139 ? -5.773  -4.076  11.164  1.00 90.83 139 B 1 
ATOM 2963 C CA  . HIS B 2 139 ? -5.652  -3.509  9.827   1.00 89.84 139 B 1 
ATOM 2964 C C   . HIS B 2 139 ? -5.670  -1.973  9.898   1.00 90.29 139 B 1 
ATOM 2965 O O   . HIS B 2 139 ? -6.559  -1.424  10.550  1.00 89.71 139 B 1 
ATOM 2966 C CB  . HIS B 2 139 ? -6.776  -4.047  8.953   1.00 87.96 139 B 1 
ATOM 2967 C CG  . HIS B 2 139 ? -6.613  -3.666  7.510   1.00 85.67 139 B 1 
ATOM 2968 N ND1 . HIS B 2 139 ? -6.937  -2.460  6.935   1.00 75.62 139 B 1 
ATOM 2969 C CD2 . HIS B 2 139 ? -6.092  -4.461  6.521   1.00 75.46 139 B 1 
ATOM 2970 C CE1 . HIS B 2 139 ? -6.636  -2.527  5.628   1.00 75.51 139 B 1 
ATOM 2971 N NE2 . HIS B 2 139 ? -6.118  -3.733  5.343   1.00 76.19 139 B 1 
ATOM 2972 N N   . PRO B 2 140 ? -4.774  -1.259  9.187   1.00 89.69 140 B 1 
ATOM 2973 C CA  . PRO B 2 140 ? -4.706  0.205   9.232   1.00 89.32 140 B 1 
ATOM 2974 C C   . PRO B 2 140 ? -6.029  0.916   8.922   1.00 88.58 140 B 1 
ATOM 2975 O O   . PRO B 2 140 ? -6.363  1.907   9.561   1.00 85.80 140 B 1 
ATOM 2976 C CB  . PRO B 2 140 ? -3.620  0.586   8.221   1.00 88.77 140 B 1 
ATOM 2977 C CG  . PRO B 2 140 ? -2.690  -0.619  8.238   1.00 87.53 140 B 1 
ATOM 2978 C CD  . PRO B 2 140 ? -3.652  -1.794  8.428   1.00 89.91 140 B 1 
ATOM 2979 N N   . ALA B 2 141 ? -6.840  0.377   8.002   1.00 85.29 141 B 1 
ATOM 2980 C CA  . ALA B 2 141 ? -8.152  0.931   7.656   1.00 81.87 141 B 1 
ATOM 2981 C C   . ALA B 2 141 ? -9.222  0.815   8.766   1.00 82.16 141 B 1 
ATOM 2982 O O   . ALA B 2 141 ? -10.304 1.384   8.625   1.00 79.48 141 B 1 
ATOM 2983 C CB  . ALA B 2 141 ? -8.629  0.263   6.362   1.00 78.45 141 B 1 
ATOM 2984 N N   . THR B 2 142 ? -8.960  0.073   9.847   1.00 84.73 142 B 1 
ATOM 2985 C CA  . THR B 2 142 ? -9.891  -0.075  10.980  1.00 84.11 142 B 1 
ATOM 2986 C C   . THR B 2 142 ? -9.552  0.835   12.159  1.00 84.17 142 B 1 
ATOM 2987 O O   . THR B 2 142 ? -10.220 0.774   13.194  1.00 81.90 142 B 1 
ATOM 2988 C CB  . THR B 2 142 ? -9.976  -1.534  11.467  1.00 82.88 142 B 1 
ATOM 2989 O OG1 . THR B 2 142 ? -8.785  -1.970  12.075  1.00 78.36 142 B 1 
ATOM 2990 C CG2 . THR B 2 142 ? -10.294 -2.507  10.337  1.00 78.08 142 B 1 
ATOM 2991 N N   . LEU B 2 143 ? -8.504  1.650   12.031  1.00 88.97 143 B 1 
ATOM 2992 C CA  . LEU B 2 143 ? -8.038  2.530   13.094  1.00 89.31 143 B 1 
ATOM 2993 C C   . LEU B 2 143 ? -8.891  3.807   13.151  1.00 88.33 143 B 1 
ATOM 2994 O O   . LEU B 2 143 ? -9.308  4.341   12.123  1.00 85.87 143 B 1 
ATOM 2995 C CB  . LEU B 2 143 ? -6.556  2.859   12.874  1.00 90.38 143 B 1 
ATOM 2996 C CG  . LEU B 2 143 ? -5.622  1.643   12.823  1.00 91.02 143 B 1 
ATOM 2997 C CD1 . LEU B 2 143 ? -4.198  2.108   12.523  1.00 89.10 143 B 1 
ATOM 2998 C CD2 . LEU B 2 143 ? -5.595  0.867   14.139  1.00 88.25 143 B 1 
ATOM 2999 N N   . SER B 2 144 ? -9.096  4.322   14.360  1.00 89.14 144 B 1 
ATOM 3000 C CA  . SER B 2 144 ? -9.646  5.660   14.558  1.00 88.89 144 B 1 
ATOM 3001 C C   . SER B 2 144 ? -8.655  6.737   14.094  1.00 88.83 144 B 1 
ATOM 3002 O O   . SER B 2 144 ? -7.473  6.462   13.854  1.00 87.53 144 B 1 
ATOM 3003 C CB  . SER B 2 144 ? -10.033 5.860   16.027  1.00 87.79 144 B 1 
ATOM 3004 O OG  . SER B 2 144 ? -8.891  6.041   16.834  1.00 83.89 144 B 1 
ATOM 3005 N N   . GLY B 2 145 ? -9.110  7.983   13.979  1.00 88.16 145 B 1 
ATOM 3006 C CA  . GLY B 2 145 ? -8.229  9.084   13.598  1.00 88.26 145 B 1 
ATOM 3007 C C   . GLY B 2 145 ? -7.026  9.257   14.530  1.00 90.11 145 B 1 
ATOM 3008 O O   . GLY B 2 145 ? -5.903  9.388   14.059  1.00 89.06 145 B 1 
ATOM 3009 N N   . GLY B 2 146 ? -7.244  9.181   15.847  1.00 91.48 146 B 1 
ATOM 3010 C CA  . GLY B 2 146 ? -6.171  9.281   16.841  1.00 92.17 146 B 1 
ATOM 3011 C C   . GLY B 2 146 ? -5.224  8.079   16.828  1.00 93.79 146 B 1 
ATOM 3012 O O   . GLY B 2 146 ? -4.010  8.243   16.871  1.00 93.00 146 B 1 
ATOM 3013 N N   . GLU B 2 147 ? -5.754  6.866   16.678  1.00 93.89 147 B 1 
ATOM 3014 C CA  . GLU B 2 147 ? -4.942  5.658   16.496  1.00 94.23 147 B 1 
ATOM 3015 C C   . GLU B 2 147 ? -4.099  5.748   15.213  1.00 94.68 147 B 1 
ATOM 3016 O O   . GLU B 2 147 ? -2.918  5.422   15.226  1.00 94.13 147 B 1 
ATOM 3017 C CB  . GLU B 2 147 ? -5.848  4.419   16.422  1.00 93.82 147 B 1 
ATOM 3018 C CG  . GLU B 2 147 ? -6.507  4.035   17.756  1.00 91.45 147 B 1 
ATOM 3019 C CD  . GLU B 2 147 ? -7.568  2.918   17.571  1.00 92.21 147 B 1 
ATOM 3020 O OE1 . GLU B 2 147 ? -7.750  2.092   18.481  1.00 86.18 147 B 1 
ATOM 3021 O OE2 . GLU B 2 147 ? -8.201  2.863   16.496  1.00 87.99 147 B 1 
ATOM 3022 N N   . THR B 2 148 ? -4.686  6.251   14.119  1.00 93.84 148 B 1 
ATOM 3023 C CA  . THR B 2 148 ? -3.978  6.419   12.851  1.00 93.62 148 B 1 
ATOM 3024 C C   . THR B 2 148 ? -2.849  7.444   12.967  1.00 94.54 148 B 1 
ATOM 3025 O O   . THR B 2 148 ? -1.762  7.181   12.467  1.00 94.28 148 B 1 
ATOM 3026 C CB  . THR B 2 148 ? -4.928  6.809   11.706  1.00 92.01 148 B 1 
ATOM 3027 O OG1 . THR B 2 148 ? -6.052  5.970   11.664  1.00 86.15 148 B 1 
ATOM 3028 C CG2 . THR B 2 148 ? -4.251  6.679   10.346  1.00 85.89 148 B 1 
ATOM 3029 N N   . GLN B 2 149 ? -3.062  8.566   13.654  1.00 94.61 149 B 1 
ATOM 3030 C CA  . GLN B 2 149 ? -1.991  9.542   13.906  1.00 94.95 149 B 1 
ATOM 3031 C C   . GLN B 2 149 ? -0.819  8.916   14.675  1.00 95.73 149 B 1 
ATOM 3032 O O   . GLN B 2 149 ? 0.319   9.062   14.250  1.00 95.53 149 B 1 
ATOM 3033 C CB  . GLN B 2 149 ? -2.524  10.761  14.670  1.00 93.94 149 B 1 
ATOM 3034 C CG  . GLN B 2 149 ? -3.202  11.754  13.713  1.00 88.72 149 B 1 
ATOM 3035 C CD  . GLN B 2 149 ? -3.624  13.050  14.394  1.00 89.19 149 B 1 
ATOM 3036 O OE1 . GLN B 2 149 ? -3.970  13.088  15.563  1.00 81.03 149 B 1 
ATOM 3037 N NE2 . GLN B 2 149 ? -3.628  14.155  13.682  1.00 78.97 149 B 1 
ATOM 3038 N N   . ARG B 2 150 ? -1.086  8.157   15.735  1.00 96.26 150 B 1 
ATOM 3039 C CA  . ARG B 2 150 ? -0.028  7.454   16.471  1.00 96.46 150 B 1 
ATOM 3040 C C   . ARG B 2 150 ? 0.732   6.459   15.595  1.00 96.81 150 B 1 
ATOM 3041 O O   . ARG B 2 150 ? 1.955   6.405   15.661  1.00 96.42 150 B 1 
ATOM 3042 C CB  . ARG B 2 150 ? -0.606  6.739   17.697  1.00 95.35 150 B 1 
ATOM 3043 C CG  . ARG B 2 150 ? -1.117  7.716   18.772  1.00 90.04 150 B 1 
ATOM 3044 C CD  . ARG B 2 150 ? -1.364  7.011   20.102  1.00 89.25 150 B 1 
ATOM 3045 N NE  . ARG B 2 150 ? -2.400  5.965   20.016  1.00 83.98 150 B 1 
ATOM 3046 C CZ  . ARG B 2 150 ? -3.570  5.945   20.648  1.00 83.46 150 B 1 
ATOM 3047 N NH1 . ARG B 2 150 ? -3.961  6.926   21.410  1.00 72.28 150 B 1 
ATOM 3048 N NH2 . ARG B 2 150 ? -4.364  4.930   20.530  1.00 72.96 150 B 1 
ATOM 3049 N N   . VAL B 2 151 ? 0.034   5.721   14.736  1.00 96.74 151 B 1 
ATOM 3050 C CA  . VAL B 2 151 ? 0.668   4.778   13.804  1.00 96.98 151 B 1 
ATOM 3051 C C   . VAL B 2 151 ? 1.530   5.493   12.766  1.00 97.28 151 B 1 
ATOM 3052 O O   . VAL B 2 151 ? 2.634   5.047   12.491  1.00 96.91 151 B 1 
ATOM 3053 C CB  . VAL B 2 151 ? -0.387  3.878   13.124  1.00 96.41 151 B 1 
ATOM 3054 C CG1 . VAL B 2 151 ? 0.187   3.039   11.976  1.00 94.54 151 B 1 
ATOM 3055 C CG2 . VAL B 2 151 ? -0.971  2.905   14.152  1.00 94.72 151 B 1 
ATOM 3056 N N   . VAL B 2 152 ? 1.086   6.627   12.218  1.00 96.60 152 B 1 
ATOM 3057 C CA  . VAL B 2 152 ? 1.882   7.416   11.265  1.00 96.53 152 B 1 
ATOM 3058 C C   . VAL B 2 152 ? 3.149   7.970   11.932  1.00 97.02 152 B 1 
ATOM 3059 O O   . VAL B 2 152 ? 4.225   7.893   11.338  1.00 96.84 152 B 1 
ATOM 3060 C CB  . VAL B 2 152 ? 1.029   8.524   10.629  1.00 95.33 152 B 1 
ATOM 3061 C CG1 . VAL B 2 152 ? 1.863   9.466   9.760   1.00 91.32 152 B 1 
ATOM 3062 C CG2 . VAL B 2 152 ? -0.044  7.925   9.710   1.00 91.44 152 B 1 
ATOM 3063 N N   . ILE B 2 153 ? 3.058   8.432   13.175  1.00 97.05 153 B 1 
ATOM 3064 C CA  . ILE B 2 153 ? 4.229   8.846   13.954  1.00 97.35 153 B 1 
ATOM 3065 C C   . ILE B 2 153 ? 5.161   7.650   14.198  1.00 97.54 153 B 1 
ATOM 3066 O O   . ILE B 2 153 ? 6.372   7.774   14.002  1.00 97.25 153 B 1 
ATOM 3067 C CB  . ILE B 2 153 ? 3.796   9.531   15.269  1.00 97.21 153 B 1 
ATOM 3068 C CG1 . ILE B 2 153 ? 3.061   10.861  14.977  1.00 95.89 153 B 1 
ATOM 3069 C CG2 . ILE B 2 153 ? 5.015   9.805   16.172  1.00 96.07 153 B 1 
ATOM 3070 C CD1 . ILE B 2 153 ? 2.292   11.422  16.175  1.00 92.08 153 B 1 
ATOM 3071 N N   . ALA B 2 154 ? 4.632   6.474   14.523  1.00 97.32 154 B 1 
ATOM 3072 C CA  . ALA B 2 154 ? 5.425   5.257   14.672  1.00 97.55 154 B 1 
ATOM 3073 C C   . ALA B 2 154 ? 6.176   4.895   13.381  1.00 97.74 154 B 1 
ATOM 3074 O O   . ALA B 2 154 ? 7.354   4.562   13.423  1.00 97.31 154 B 1 
ATOM 3075 C CB  . ALA B 2 154 ? 4.523   4.100   15.122  1.00 97.17 154 B 1 
ATOM 3076 N N   . CYS B 2 155 ? 5.534   5.040   12.220  1.00 97.49 155 B 1 
ATOM 3077 C CA  . CYS B 2 155 ? 6.174   4.822   10.925  1.00 97.21 155 B 1 
ATOM 3078 C C   . CYS B 2 155 ? 7.358   5.773   10.686  1.00 97.37 155 B 1 
ATOM 3079 O O   . CYS B 2 155 ? 8.398   5.332   10.203  1.00 96.59 155 B 1 
ATOM 3080 C CB  . CYS B 2 155 ? 5.143   5.002   9.803   1.00 96.70 155 B 1 
ATOM 3081 S SG  . CYS B 2 155 ? 3.838   3.741   9.870   1.00 95.18 155 B 1 
ATOM 3082 N N   . ALA B 2 156 ? 7.208   7.049   11.038  1.00 97.49 156 B 1 
ATOM 3083 C CA  . ALA B 2 156 ? 8.284   8.029   10.918  1.00 97.20 156 B 1 
ATOM 3084 C C   . ALA B 2 156 ? 9.446   7.716   11.881  1.00 97.36 156 B 1 
ATOM 3085 O O   . ALA B 2 156 ? 10.604  7.735   11.480  1.00 96.41 156 B 1 
ATOM 3086 C CB  . ALA B 2 156 ? 7.698   9.428   11.143  1.00 96.60 156 B 1 
ATOM 3087 N N   . ILE B 2 157 ? 9.154   7.346   13.131  1.00 97.55 157 B 1 
ATOM 3088 C CA  . ILE B 2 157 ? 10.162  6.967   14.128  1.00 97.43 157 B 1 
ATOM 3089 C C   . ILE B 2 157 ? 10.920  5.704   13.716  1.00 97.59 157 B 1 
ATOM 3090 O O   . ILE B 2 157 ? 12.137  5.625   13.914  1.00 96.62 157 B 1 
ATOM 3091 C CB  . ILE B 2 157 ? 9.495   6.802   15.509  1.00 96.39 157 B 1 
ATOM 3092 C CG1 . ILE B 2 157 ? 9.028   8.181   16.028  1.00 91.63 157 B 1 
ATOM 3093 C CG2 . ILE B 2 157 ? 10.444  6.154   16.541  1.00 91.13 157 B 1 
ATOM 3094 C CD1 . ILE B 2 157 ? 8.063   8.073   17.195  1.00 81.35 157 B 1 
ATOM 3095 N N   . ALA B 2 158 ? 10.257  4.733   13.091  1.00 97.41 158 B 1 
ATOM 3096 C CA  . ALA B 2 158 ? 10.889  3.505   12.607  1.00 97.26 158 B 1 
ATOM 3097 C C   . ALA B 2 158 ? 11.963  3.770   11.539  1.00 97.16 158 B 1 
ATOM 3098 O O   . ALA B 2 158 ? 12.923  3.005   11.424  1.00 95.72 158 B 1 
ATOM 3099 C CB  . ALA B 2 158 ? 9.802   2.565   12.084  1.00 96.65 158 B 1 
ATOM 3100 N N   . MET B 2 159 ? 11.876  4.885   10.809  1.00 97.29 159 B 1 
ATOM 3101 C CA  . MET B 2 159 ? 12.928  5.326   9.879   1.00 96.95 159 B 1 
ATOM 3102 C C   . MET B 2 159 ? 14.173  5.860   10.601  1.00 96.67 159 B 1 
ATOM 3103 O O   . MET B 2 159 ? 15.226  5.964   9.989   1.00 94.55 159 B 1 
ATOM 3104 C CB  . MET B 2 159 ? 12.370  6.388   8.912   1.00 96.15 159 B 1 
ATOM 3105 C CG  . MET B 2 159 ? 11.225  5.857   8.051   1.00 94.44 159 B 1 
ATOM 3106 S SD  . MET B 2 159 ? 11.675  4.533   6.895   1.00 93.12 159 B 1 
ATOM 3107 C CE  . MET B 2 159 ? 12.570  5.494   5.651   1.00 85.94 159 B 1 
ATOM 3108 N N   . GLN B 2 160 ? 14.073  6.143   11.884  1.00 97.19 160 B 1 
ATOM 3109 C CA  . GLN B 2 160 ? 15.128  6.734   12.730  1.00 97.04 160 B 1 
ATOM 3110 C C   . GLN B 2 160 ? 15.702  8.040   12.146  1.00 97.20 160 B 1 
ATOM 3111 O O   . GLN B 2 160 ? 16.927  8.165   12.002  1.00 95.71 160 B 1 
ATOM 3112 C CB  . GLN B 2 160 ? 16.219  5.704   13.061  1.00 96.26 160 B 1 
ATOM 3113 C CG  . GLN B 2 160 ? 15.661  4.469   13.780  1.00 93.45 160 B 1 
ATOM 3114 C CD  . GLN B 2 160 ? 16.758  3.516   14.263  1.00 90.32 160 B 1 
ATOM 3115 O OE1 . GLN B 2 160 ? 17.946  3.741   14.111  1.00 81.93 160 B 1 
ATOM 3116 N NE2 . GLN B 2 160 ? 16.405  2.422   14.892  1.00 80.63 160 B 1 
ATOM 3117 N N   . PRO B 2 161 ? 14.857  9.034   11.804  1.00 97.16 161 B 1 
ATOM 3118 C CA  . PRO B 2 161 ? 15.317  10.252  11.156  1.00 97.08 161 B 1 
ATOM 3119 C C   . PRO B 2 161 ? 16.199  11.086  12.088  1.00 97.22 161 B 1 
ATOM 3120 O O   . PRO B 2 161 ? 16.032  11.097  13.304  1.00 96.08 161 B 1 
ATOM 3121 C CB  . PRO B 2 161 ? 14.040  10.989  10.750  1.00 96.17 161 B 1 
ATOM 3122 C CG  . PRO B 2 161 ? 13.038  10.562  11.813  1.00 95.44 161 B 1 
ATOM 3123 C CD  . PRO B 2 161 ? 13.426  9.106   12.067  1.00 96.44 161 B 1 
ATOM 3124 N N   . LYS B 2 162 ? 17.114  11.849  11.484  1.00 96.91 162 B 1 
ATOM 3125 C CA  . LYS B 2 162 ? 17.852  12.921  12.181  1.00 96.89 162 B 1 
ATOM 3126 C C   . LYS B 2 162 ? 17.008  14.185  12.338  1.00 97.13 162 B 1 
ATOM 3127 O O   . LYS B 2 162 ? 17.226  14.943  13.275  1.00 95.59 162 B 1 
ATOM 3128 C CB  . LYS B 2 162 ? 19.131  13.237  11.389  1.00 95.80 162 B 1 
ATOM 3129 C CG  . LYS B 2 162 ? 20.248  12.191  11.566  1.00 87.92 162 B 1 
ATOM 3130 C CD  . LYS B 2 162 ? 21.128  12.537  12.770  1.00 81.50 162 B 1 
ATOM 3131 C CE  . LYS B 2 162 ? 22.260  11.524  12.920  1.00 74.59 162 B 1 
ATOM 3132 N NZ  . LYS B 2 162 ? 23.137  11.868  14.075  1.00 63.12 162 B 1 
ATOM 3133 N N   . LEU B 2 163 ? 16.055  14.409  11.429  1.00 97.24 163 B 1 
ATOM 3134 C CA  . LEU B 2 163 ? 15.123  15.520  11.439  1.00 97.32 163 B 1 
ATOM 3135 C C   . LEU B 2 163 ? 13.694  14.976  11.292  1.00 97.43 163 B 1 
ATOM 3136 O O   . LEU B 2 163 ? 13.359  14.384  10.272  1.00 96.25 163 B 1 
ATOM 3137 C CB  . LEU B 2 163 ? 15.510  16.492  10.310  1.00 96.69 163 B 1 
ATOM 3138 C CG  . LEU B 2 163 ? 14.584  17.718  10.176  1.00 95.46 163 B 1 
ATOM 3139 C CD1 . LEU B 2 163 ? 14.631  18.607  11.416  1.00 92.80 163 B 1 
ATOM 3140 C CD2 . LEU B 2 163 ? 15.025  18.554  8.979   1.00 92.73 163 B 1 
ATOM 3141 N N   . LEU B 2 164 ? 12.872  15.189  12.316  1.00 97.41 164 B 1 
ATOM 3142 C CA  . LEU B 2 164 ? 11.462  14.816  12.300  1.00 97.68 164 B 1 
ATOM 3143 C C   . LEU B 2 164 ? 10.609  16.080  12.380  1.00 97.61 164 B 1 
ATOM 3144 O O   . LEU B 2 164 ? 10.695  16.827  13.352  1.00 96.83 164 B 1 
ATOM 3145 C CB  . LEU B 2 164 ? 11.188  13.831  13.445  1.00 97.23 164 B 1 
ATOM 3146 C CG  . LEU B 2 164 ? 9.705   13.447  13.618  1.00 96.42 164 B 1 
ATOM 3147 C CD1 . LEU B 2 164 ? 9.132   12.753  12.382  1.00 94.13 164 B 1 
ATOM 3148 C CD2 . LEU B 2 164 ? 9.559   12.487  14.798  1.00 93.97 164 B 1 
ATOM 3149 N N   . ILE B 2 165 ? 9.765   16.301  11.381  1.00 97.36 165 B 1 
ATOM 3150 C CA  . ILE B 2 165 ? 8.867   17.446  11.308  1.00 97.07 165 B 1 
ATOM 3151 C C   . ILE B 2 165 ? 7.444   16.961  11.549  1.00 96.87 165 B 1 
ATOM 3152 O O   . ILE B 2 165 ? 6.982   16.018  10.913  1.00 95.81 165 B 1 
ATOM 3153 C CB  . ILE B 2 165 ? 9.036   18.179  9.960   1.00 96.09 165 B 1 
ATOM 3154 C CG1 . ILE B 2 165 ? 10.505  18.633  9.787   1.00 92.86 165 B 1 
ATOM 3155 C CG2 . ILE B 2 165 ? 8.088   19.389  9.892   1.00 93.56 165 B 1 
ATOM 3156 C CD1 . ILE B 2 165 ? 10.816  19.100  8.373   1.00 82.39 165 B 1 
ATOM 3157 N N   . LEU B 2 166 ? 6.744   17.589  12.488  1.00 96.84 166 B 1 
ATOM 3158 C CA  . LEU B 2 166 ? 5.395   17.232  12.898  1.00 96.71 166 B 1 
ATOM 3159 C C   . LEU B 2 166 ? 4.464   18.427  12.678  1.00 96.21 166 B 1 
ATOM 3160 O O   . LEU B 2 166 ? 4.425   19.340  13.502  1.00 94.70 166 B 1 
ATOM 3161 C CB  . LEU B 2 166 ? 5.415   16.758  14.366  1.00 96.53 166 B 1 
ATOM 3162 C CG  . LEU B 2 166 ? 6.338   15.565  14.678  1.00 95.42 166 B 1 
ATOM 3163 C CD1 . LEU B 2 166 ? 6.281   15.227  16.166  1.00 93.12 166 B 1 
ATOM 3164 C CD2 . LEU B 2 166 ? 5.939   14.300  13.918  1.00 92.85 166 B 1 
ATOM 3165 N N   . ASP B 2 167 ? 3.720   18.436  11.575  1.00 95.54 167 B 1 
ATOM 3166 C CA  . ASP B 2 167 ? 2.773   19.494  11.219  1.00 94.93 167 B 1 
ATOM 3167 C C   . ASP B 2 167 ? 1.361   19.143  11.704  1.00 94.41 167 B 1 
ATOM 3168 O O   . ASP B 2 167 ? 0.668   18.322  11.098  1.00 91.55 167 B 1 
ATOM 3169 C CB  . ASP B 2 167 ? 2.822   19.763  9.699   1.00 93.38 167 B 1 
ATOM 3170 C CG  . ASP B 2 167 ? 1.945   20.948  9.262   1.00 91.36 167 B 1 
ATOM 3171 O OD1 . ASP B 2 167 ? 1.618   21.811  10.103  1.00 87.78 167 B 1 
ATOM 3172 O OD2 . ASP B 2 167 ? 1.611   21.032  8.050   1.00 87.07 167 B 1 
ATOM 3173 N N   . GLU B 2 168 ? 0.953   19.710  12.827  1.00 94.42 168 B 1 
ATOM 3174 C CA  . GLU B 2 168 ? -0.317  19.432  13.514  1.00 93.76 168 B 1 
ATOM 3175 C C   . GLU B 2 168 ? -0.610  17.927  13.713  1.00 93.63 168 B 1 
ATOM 3176 O O   . GLU B 2 168 ? -1.761  17.476  13.686  1.00 90.86 168 B 1 
ATOM 3177 C CB  . GLU B 2 168 ? -1.486  20.189  12.851  1.00 92.45 168 B 1 
ATOM 3178 C CG  . GLU B 2 168 ? -1.355  21.722  12.905  1.00 88.42 168 B 1 
ATOM 3179 C CD  . GLU B 2 168 ? -2.648  22.448  12.497  1.00 85.87 168 B 1 
ATOM 3180 O OE1 . GLU B 2 168 ? -2.590  23.669  12.243  1.00 79.47 168 B 1 
ATOM 3181 O OE2 . GLU B 2 168 ? -3.741  21.835  12.477  1.00 80.03 168 B 1 
ATOM 3182 N N   . ALA B 2 169 ? 0.426   17.149  13.959  1.00 93.52 169 B 1 
ATOM 3183 C CA  . ALA B 2 169 ? 0.349   15.690  14.002  1.00 93.66 169 B 1 
ATOM 3184 C C   . ALA B 2 169 ? -0.412  15.122  15.211  1.00 93.85 169 B 1 
ATOM 3185 O O   . ALA B 2 169 ? -0.652  13.916  15.285  1.00 90.43 169 B 1 
ATOM 3186 C CB  . ALA B 2 169 ? 1.783   15.150  13.934  1.00 92.23 169 B 1 
ATOM 3187 N N   . PHE B 2 170 ? -0.827  15.972  16.158  1.00 94.08 170 B 1 
ATOM 3188 C CA  . PHE B 2 170 ? -1.490  15.589  17.407  1.00 93.92 170 B 1 
ATOM 3189 C C   . PHE B 2 170 ? -2.970  15.998  17.464  1.00 93.45 170 B 1 
ATOM 3190 O O   . PHE B 2 170 ? -3.627  15.791  18.484  1.00 88.90 170 B 1 
ATOM 3191 C CB  . PHE B 2 170 ? -0.715  16.185  18.589  1.00 93.09 170 B 1 
ATOM 3192 C CG  . PHE B 2 170 ? 0.763   15.916  18.545  1.00 94.12 170 B 1 
ATOM 3193 C CD1 . PHE B 2 170 ? 1.280   14.685  19.007  1.00 91.26 170 B 1 
ATOM 3194 C CD2 . PHE B 2 170 ? 1.652   16.888  18.032  1.00 91.11 170 B 1 
ATOM 3195 C CE1 . PHE B 2 170 ? 2.659   14.438  18.965  1.00 89.43 170 B 1 
ATOM 3196 C CE2 . PHE B 2 170 ? 3.025   16.638  17.991  1.00 89.38 170 B 1 
ATOM 3197 C CZ  . PHE B 2 170 ? 3.525   15.418  18.459  1.00 91.05 170 B 1 
ATOM 3198 N N   . SER B 2 171 ? -3.515  16.556  16.379  1.00 92.45 171 B 1 
ATOM 3199 C CA  . SER B 2 171 ? -4.843  17.179  16.326  1.00 91.06 171 B 1 
ATOM 3200 C C   . SER B 2 171 ? -6.016  16.261  16.714  1.00 91.07 171 B 1 
ATOM 3201 O O   . SER B 2 171 ? -7.064  16.739  17.125  1.00 87.95 171 B 1 
ATOM 3202 C CB  . SER B 2 171 ? -5.080  17.727  14.916  1.00 88.85 171 B 1 
ATOM 3203 O OG  . SER B 2 171 ? -5.041  16.682  13.958  1.00 83.22 171 B 1 
ATOM 3204 N N   . ARG B 2 172 ? -5.852  14.944  16.609  1.00 91.51 172 B 1 
ATOM 3205 C CA  . ARG B 2 172 ? -6.889  13.941  16.906  1.00 91.25 172 B 1 
ATOM 3206 C C   . ARG B 2 172 ? -6.623  13.149  18.194  1.00 91.83 172 B 1 
ATOM 3207 O O   . ARG B 2 172 ? -7.337  12.183  18.465  1.00 88.96 172 B 1 
ATOM 3208 C CB  . ARG B 2 172 ? -7.090  13.011  15.705  1.00 89.52 172 B 1 
ATOM 3209 C CG  . ARG B 2 172 ? -7.409  13.778  14.417  1.00 87.45 172 B 1 
ATOM 3210 C CD  . ARG B 2 172 ? -7.777  12.806  13.289  1.00 81.57 172 B 1 
ATOM 3211 N NE  . ARG B 2 172 ? -7.957  13.510  12.022  1.00 76.17 172 B 1 
ATOM 3212 C CZ  . ARG B 2 172 ? -8.640  13.070  10.970  1.00 68.95 172 B 1 
ATOM 3213 N NH1 . ARG B 2 172 ? -9.257  11.921  10.989  1.00 64.08 172 B 1 
ATOM 3214 N NH2 . ARG B 2 172 ? -8.704  13.787  9.896   1.00 62.94 172 B 1 
ATOM 3215 N N   . LEU B 2 173 ? -5.607  13.525  18.950  1.00 93.29 173 B 1 
ATOM 3216 C CA  . LEU B 2 173 ? -5.268  12.875  20.203  1.00 93.20 173 B 1 
ATOM 3217 C C   . LEU B 2 173 ? -5.976  13.548  21.379  1.00 93.41 173 B 1 
ATOM 3218 O O   . LEU B 2 173 ? -6.237  14.747  21.375  1.00 91.71 173 B 1 
ATOM 3219 C CB  . LEU B 2 173 ? -3.740  12.844  20.401  1.00 92.79 173 B 1 
ATOM 3220 C CG  . LEU B 2 173 ? -2.968  12.124  19.279  1.00 91.53 173 B 1 
ATOM 3221 C CD1 . LEU B 2 173 ? -1.487  12.083  19.636  1.00 87.78 173 B 1 
ATOM 3222 C CD2 . LEU B 2 173 ? -3.444  10.688  19.073  1.00 86.91 173 B 1 
ATOM 3223 N N   . THR B 2 174 ? -6.250  12.754  22.416  1.00 94.19 174 B 1 
ATOM 3224 C CA  . THR B 2 174 ? -6.687  13.305  23.696  1.00 93.66 174 B 1 
ATOM 3225 C C   . THR B 2 174 ? -5.556  14.111  24.337  1.00 94.09 174 B 1 
ATOM 3226 O O   . THR B 2 174 ? -4.382  13.816  24.078  1.00 93.66 174 B 1 
ATOM 3227 C CB  . THR B 2 174 ? -7.169  12.213  24.662  1.00 92.59 174 B 1 
ATOM 3228 O OG1 . THR B 2 174 ? -6.114  11.371  25.031  1.00 85.09 174 B 1 
ATOM 3229 C CG2 . THR B 2 174 ? -8.273  11.350  24.063  1.00 83.55 174 B 1 
ATOM 3230 N N   . PRO B 2 175 ? -5.858  15.094  25.198  1.00 93.78 175 B 1 
ATOM 3231 C CA  . PRO B 2 175 ? -4.820  15.877  25.874  1.00 93.59 175 B 1 
ATOM 3232 C C   . PRO B 2 175 ? -3.781  15.018  26.599  1.00 93.88 175 B 1 
ATOM 3233 O O   . PRO B 2 175 ? -2.588  15.243  26.437  1.00 93.10 175 B 1 
ATOM 3234 C CB  . PRO B 2 175 ? -5.570  16.797  26.840  1.00 92.40 175 B 1 
ATOM 3235 C CG  . PRO B 2 175 ? -6.930  16.983  26.159  1.00 90.05 175 B 1 
ATOM 3236 C CD  . PRO B 2 175 ? -7.181  15.622  25.514  1.00 92.79 175 B 1 
ATOM 3237 N N   . GLN B 2 176 ? -4.223  13.981  27.315  1.00 94.10 176 B 1 
ATOM 3238 C CA  . GLN B 2 176 ? -3.339  13.065  28.043  1.00 93.60 176 B 1 
ATOM 3239 C C   . GLN B 2 176 ? -2.442  12.244  27.107  1.00 94.02 176 B 1 
ATOM 3240 O O   . GLN B 2 176 ? -1.243  12.121  27.341  1.00 92.78 176 B 1 
ATOM 3241 C CB  . GLN B 2 176 ? -4.207  12.121  28.877  1.00 92.81 176 B 1 
ATOM 3242 C CG  . GLN B 2 176 ? -4.911  12.847  30.047  1.00 80.51 176 B 1 
ATOM 3243 C CD  . GLN B 2 176 ? -6.167  12.128  30.532  1.00 73.43 176 B 1 
ATOM 3244 O OE1 . GLN B 2 176 ? -6.728  11.267  29.878  1.00 63.78 176 B 1 
ATOM 3245 N NE2 . GLN B 2 176 ? -6.683  12.500  31.675  1.00 61.09 176 B 1 
ATOM 3246 N N   . ALA B 2 177 ? -2.996  11.717  26.009  1.00 94.10 177 B 1 
ATOM 3247 C CA  . ALA B 2 177 ? -2.220  10.964  25.029  1.00 93.55 177 B 1 
ATOM 3248 C C   . ALA B 2 177 ? -1.188  11.858  24.314  1.00 94.35 177 B 1 
ATOM 3249 O O   . ALA B 2 177 ? -0.068  11.417  24.047  1.00 93.70 177 B 1 
ATOM 3250 C CB  . ALA B 2 177 ? -3.180  10.320  24.018  1.00 92.36 177 B 1 
ATOM 3251 N N   . ARG B 2 178 ? -1.546  13.117  24.030  1.00 94.29 178 B 1 
ATOM 3252 C CA  . ARG B 2 178 ? -0.652  14.108  23.438  1.00 94.55 178 B 1 
ATOM 3253 C C   . ARG B 2 178 ? 0.497   14.466  24.371  1.00 95.02 178 B 1 
ATOM 3254 O O   . ARG B 2 178 ? 1.640   14.412  23.934  1.00 94.58 178 B 1 
ATOM 3255 C CB  . ARG B 2 178 ? -1.479  15.348  23.045  1.00 92.94 178 B 1 
ATOM 3256 C CG  . ARG B 2 178 ? -0.619  16.439  22.410  1.00 88.26 178 B 1 
ATOM 3257 C CD  . ARG B 2 178 ? -1.475  17.645  22.007  1.00 85.58 178 B 1 
ATOM 3258 N NE  . ARG B 2 178 ? -2.112  18.270  23.176  1.00 78.56 178 B 1 
ATOM 3259 C CZ  . ARG B 2 178 ? -3.086  19.164  23.151  1.00 74.10 178 B 1 
ATOM 3260 N NH1 . ARG B 2 178 ? -3.564  19.609  22.023  1.00 65.35 178 B 1 
ATOM 3261 N NH2 . ARG B 2 178 ? -3.580  19.611  24.260  1.00 65.88 178 B 1 
ATOM 3262 N N   . GLU B 2 179 ? 0.208   14.775  25.638  1.00 94.86 179 B 1 
ATOM 3263 C CA  . GLU B 2 179 ? 1.219   15.108  26.656  1.00 94.79 179 B 1 
ATOM 3264 C C   . GLU B 2 179 ? 2.273   13.991  26.775  1.00 95.23 179 B 1 
ATOM 3265 O O   . GLU B 2 179 ? 3.476   14.213  26.640  1.00 94.73 179 B 1 
ATOM 3266 C CB  . GLU B 2 179 ? 0.508   15.285  28.011  1.00 93.71 179 B 1 
ATOM 3267 C CG  . GLU B 2 179 ? 1.267   16.176  29.008  1.00 83.22 179 B 1 
ATOM 3268 C CD  . GLU B 2 179 ? 1.016   17.681  28.801  1.00 80.03 179 B 1 
ATOM 3269 O OE1 . GLU B 2 179 ? 1.925   18.468  29.097  1.00 72.87 179 B 1 
ATOM 3270 O OE2 . GLU B 2 179 ? -0.090  18.034  28.321  1.00 72.19 179 B 1 
ATOM 3271 N N   . MET B 2 180 ? 1.798   12.757  26.942  1.00 95.17 180 B 1 
ATOM 3272 C CA  . MET B 2 180 ? 2.656   11.580  27.056  1.00 94.76 180 B 1 
ATOM 3273 C C   . MET B 2 180 ? 3.516   11.372  25.796  1.00 95.64 180 B 1 
ATOM 3274 O O   . MET B 2 180 ? 4.709   11.067  25.895  1.00 95.11 180 B 1 
ATOM 3275 C CB  . MET B 2 180 ? 1.752   10.380  27.307  1.00 93.37 180 B 1 
ATOM 3276 C CG  . MET B 2 180 ? 2.542   9.078   27.464  1.00 82.85 180 B 1 
ATOM 3277 S SD  . MET B 2 180 ? 1.470   7.620   27.505  1.00 74.38 180 B 1 
ATOM 3278 C CE  . MET B 2 180 ? 0.877   7.639   25.791  1.00 63.13 180 B 1 
ATOM 3279 N N   . LEU B 2 181 ? 2.935   11.539  24.616  1.00 95.42 181 B 1 
ATOM 3280 C CA  . LEU B 2 181 ? 3.651   11.362  23.364  1.00 95.77 181 B 1 
ATOM 3281 C C   . LEU B 2 181 ? 4.717   12.447  23.161  1.00 96.36 181 B 1 
ATOM 3282 O O   . LEU B 2 181 ? 5.827   12.118  22.762  1.00 95.71 181 B 1 
ATOM 3283 C CB  . LEU B 2 181 ? 2.636   11.293  22.209  1.00 94.81 181 B 1 
ATOM 3284 C CG  . LEU B 2 181 ? 3.266   10.982  20.840  1.00 90.29 181 B 1 
ATOM 3285 C CD1 . LEU B 2 181 ? 4.028   9.660   20.823  1.00 87.42 181 B 1 
ATOM 3286 C CD2 . LEU B 2 181 ? 2.146   10.883  19.803  1.00 87.57 181 B 1 
ATOM 3287 N N   . LEU B 2 182 ? 4.408   13.708  23.485  1.00 96.11 182 B 1 
ATOM 3288 C CA  . LEU B 2 182 ? 5.372   14.807  23.425  1.00 96.16 182 B 1 
ATOM 3289 C C   . LEU B 2 182 ? 6.578   14.553  24.331  1.00 96.23 182 B 1 
ATOM 3290 O O   . LEU B 2 182 ? 7.717   14.687  23.885  1.00 95.69 182 B 1 
ATOM 3291 C CB  . LEU B 2 182 ? 4.677   16.125  23.824  1.00 95.69 182 B 1 
ATOM 3292 C CG  . LEU B 2 182 ? 3.750   16.703  22.751  1.00 93.90 182 B 1 
ATOM 3293 C CD1 . LEU B 2 182 ? 2.919   17.841  23.348  1.00 91.79 182 B 1 
ATOM 3294 C CD2 . LEU B 2 182 ? 4.531   17.268  21.566  1.00 91.37 182 B 1 
ATOM 3295 N N   . GLN B 2 183 ? 6.341   14.094  25.554  1.00 96.22 183 B 1 
ATOM 3296 C CA  . GLN B 2 183 ? 7.413   13.799  26.495  1.00 95.81 183 B 1 
ATOM 3297 C C   . GLN B 2 183 ? 8.307   12.652  25.995  1.00 96.29 183 B 1 
ATOM 3298 O O   . GLN B 2 183 ? 9.539   12.753  26.014  1.00 95.58 183 B 1 
ATOM 3299 C CB  . GLN B 2 183 ? 6.772   13.473  27.848  1.00 94.74 183 B 1 
ATOM 3300 C CG  . GLN B 2 183 ? 7.793   13.571  28.992  1.00 82.62 183 B 1 
ATOM 3301 C CD  . GLN B 2 183 ? 7.162   13.303  30.363  1.00 78.52 183 B 1 
ATOM 3302 O OE1 . GLN B 2 183 ? 6.096   12.725  30.494  1.00 70.84 183 B 1 
ATOM 3303 N NE2 . GLN B 2 183 ? 7.813   13.695  31.427  1.00 66.73 183 B 1 
ATOM 3304 N N   . ARG B 2 184 ? 7.717   11.587  25.467  1.00 96.72 184 B 1 
ATOM 3305 C CA  . ARG B 2 184 ? 8.474   10.467  24.888  1.00 96.63 184 B 1 
ATOM 3306 C C   . ARG B 2 184 ? 9.251   10.871  23.634  1.00 96.88 184 B 1 
ATOM 3307 O O   . ARG B 2 184 ? 10.377  10.427  23.455  1.00 96.09 184 B 1 
ATOM 3308 C CB  . ARG B 2 184 ? 7.527   9.299   24.577  1.00 95.95 184 B 1 
ATOM 3309 C CG  . ARG B 2 184 ? 7.020   8.605   25.844  1.00 92.54 184 B 1 
ATOM 3310 C CD  . ARG B 2 184 ? 6.140   7.420   25.442  1.00 91.23 184 B 1 
ATOM 3311 N NE  . ARG B 2 184 ? 5.540   6.761   26.606  1.00 88.00 184 B 1 
ATOM 3312 C CZ  . ARG B 2 184 ? 4.642   5.803   26.565  1.00 86.96 184 B 1 
ATOM 3313 N NH1 . ARG B 2 184 ? 4.283   5.227   25.449  1.00 80.16 184 B 1 
ATOM 3314 N NH2 . ARG B 2 184 ? 4.051   5.409   27.648  1.00 79.65 184 B 1 
ATOM 3315 N N   . LEU B 2 185 ? 8.665   11.707  22.772  1.00 97.04 185 B 1 
ATOM 3316 C CA  . LEU B 2 185 ? 9.326   12.214  21.574  1.00 96.90 185 B 1 
ATOM 3317 C C   . LEU B 2 185 ? 10.523  13.105  21.915  1.00 97.04 185 B 1 
ATOM 3318 O O   . LEU B 2 185 ? 11.582  12.951  21.304  1.00 96.28 185 B 1 
ATOM 3319 C CB  . LEU B 2 185 ? 8.318   12.994  20.712  1.00 96.69 185 B 1 
ATOM 3320 C CG  . LEU B 2 185 ? 7.335   12.109  19.918  1.00 95.66 185 B 1 
ATOM 3321 C CD1 . LEU B 2 185 ? 6.259   12.998  19.292  1.00 94.37 185 B 1 
ATOM 3322 C CD2 . LEU B 2 185 ? 8.032   11.348  18.794  1.00 93.87 185 B 1 
ATOM 3323 N N   . GLN B 2 186 ? 10.394  13.967  22.902  1.00 96.62 186 B 1 
ATOM 3324 C CA  . GLN B 2 186 ? 11.495  14.804  23.366  1.00 96.26 186 B 1 
ATOM 3325 C C   . GLN B 2 186 ? 12.653  13.941  23.880  1.00 96.56 186 B 1 
ATOM 3326 O O   . GLN B 2 186 ? 13.803  14.154  23.483  1.00 95.78 186 B 1 
ATOM 3327 C CB  . GLN B 2 186 ? 10.982  15.745  24.464  1.00 95.07 186 B 1 
ATOM 3328 C CG  . GLN B 2 186 ? 12.027  16.820  24.819  1.00 87.81 186 B 1 
ATOM 3329 C CD  . GLN B 2 186 ? 11.590  17.709  25.983  1.00 82.62 186 B 1 
ATOM 3330 O OE1 . GLN B 2 186 ? 10.751  17.354  26.780  1.00 74.69 186 B 1 
ATOM 3331 N NE2 . GLN B 2 186 ? 12.168  18.877  26.128  1.00 70.73 186 B 1 
ATOM 3332 N N   . HIS B 2 187 ? 12.353  12.934  24.692  1.00 96.88 187 B 1 
ATOM 3333 C CA  . HIS B 2 187 ? 13.368  12.008  25.201  1.00 96.61 187 B 1 
ATOM 3334 C C   . HIS B 2 187 ? 14.048  11.231  24.065  1.00 96.96 187 B 1 
ATOM 3335 O O   . HIS B 2 187 ? 15.270  11.207  23.985  1.00 96.20 187 B 1 
ATOM 3336 C CB  . HIS B 2 187 ? 12.726  11.067  26.217  1.00 96.01 187 B 1 
ATOM 3337 C CG  . HIS B 2 187 ? 13.753  10.334  27.023  1.00 88.31 187 B 1 
ATOM 3338 N ND1 . HIS B 2 187 ? 14.609  10.899  27.946  1.00 74.55 187 B 1 
ATOM 3339 C CD2 . HIS B 2 187 ? 14.034  8.994   26.976  1.00 75.13 187 B 1 
ATOM 3340 C CE1 . HIS B 2 187 ? 15.384  9.922   28.445  1.00 74.55 187 B 1 
ATOM 3341 N NE2 . HIS B 2 187 ? 15.058  8.759   27.887  1.00 77.42 187 B 1 
ATOM 3342 N N   . TRP B 2 188 ? 13.277  10.705  23.126  1.00 97.02 188 B 1 
ATOM 3343 C CA  . TRP B 2 188 ? 13.783  10.003  21.944  1.00 97.16 188 B 1 
ATOM 3344 C C   . TRP B 2 188 ? 14.724  10.881  21.099  1.00 97.30 188 B 1 
ATOM 3345 O O   . TRP B 2 188 ? 15.779  10.418  20.658  1.00 96.87 188 B 1 
ATOM 3346 C CB  . TRP B 2 188 ? 12.584  9.534   21.107  1.00 96.91 188 B 1 
ATOM 3347 C CG  . TRP B 2 188 ? 12.936  8.950   19.776  1.00 96.88 188 B 1 
ATOM 3348 C CD1 . TRP B 2 188 ? 13.202  7.656   19.539  1.00 95.08 188 B 1 
ATOM 3349 C CD2 . TRP B 2 188 ? 13.082  9.643   18.494  1.00 96.29 188 B 1 
ATOM 3350 N NE1 . TRP B 2 188 ? 13.513  7.488   18.189  1.00 94.89 188 B 1 
ATOM 3351 C CE2 . TRP B 2 188 ? 13.459  8.687   17.523  1.00 95.73 188 B 1 
ATOM 3352 C CE3 . TRP B 2 188 ? 12.940  10.986  18.079  1.00 94.99 188 B 1 
ATOM 3353 C CZ2 . TRP B 2 188 ? 13.717  9.040   16.180  1.00 94.60 188 B 1 
ATOM 3354 C CZ3 . TRP B 2 188 ? 13.196  11.341  16.739  1.00 93.72 188 B 1 
ATOM 3355 C CH2 . TRP B 2 188 ? 13.585  10.376  15.802  1.00 93.90 188 B 1 
ATOM 3356 N N   . ALA B 2 189 ? 14.370  12.148  20.891  1.00 97.02 189 B 1 
ATOM 3357 C CA  . ALA B 2 189 ? 15.182  13.075  20.107  1.00 96.91 189 B 1 
ATOM 3358 C C   . ALA B 2 189 ? 16.527  13.376  20.778  1.00 96.92 189 B 1 
ATOM 3359 O O   . ALA B 2 189 ? 17.564  13.361  20.105  1.00 95.96 189 B 1 
ATOM 3360 C CB  . ALA B 2 189 ? 14.378  14.358  19.873  1.00 96.43 189 B 1 
ATOM 3361 N N   . LEU B 2 190 ? 16.526  13.590  22.080  1.00 96.65 190 B 1 
ATOM 3362 C CA  . LEU B 2 190 ? 17.735  13.839  22.860  1.00 96.39 190 B 1 
ATOM 3363 C C   . LEU B 2 190 ? 18.659  12.616  22.881  1.00 96.20 190 B 1 
ATOM 3364 O O   . LEU B 2 190 ? 19.842  12.753  22.581  1.00 94.72 190 B 1 
ATOM 3365 C CB  . LEU B 2 190 ? 17.341  14.274  24.288  1.00 95.43 190 B 1 
ATOM 3366 C CG  . LEU B 2 190 ? 16.705  15.668  24.371  1.00 92.15 190 B 1 
ATOM 3367 C CD1 . LEU B 2 190 ? 16.150  15.903  25.775  1.00 88.76 190 B 1 
ATOM 3368 C CD2 . LEU B 2 190 ? 17.712  16.787  24.069  1.00 88.32 190 B 1 
ATOM 3369 N N   . GLU B 2 191 ? 18.145  11.427  23.139  1.00 96.48 191 B 1 
ATOM 3370 C CA  . GLU B 2 191 ? 18.937  10.192  23.146  1.00 95.98 191 B 1 
ATOM 3371 C C   . GLU B 2 191 ? 19.575  9.876   21.788  1.00 96.11 191 B 1 
ATOM 3372 O O   . GLU B 2 191 ? 20.713  9.424   21.715  1.00 94.59 191 B 1 
ATOM 3373 C CB  . GLU B 2 191 ? 18.064  8.993   23.530  1.00 94.82 191 B 1 
ATOM 3374 C CG  . GLU B 2 191 ? 17.884  8.838   25.036  1.00 81.87 191 B 1 
ATOM 3375 C CD  . GLU B 2 191 ? 17.253  7.475   25.381  1.00 75.89 191 B 1 
ATOM 3376 O OE1 . GLU B 2 191 ? 17.630  6.915   26.426  1.00 67.75 191 B 1 
ATOM 3377 O OE2 . GLU B 2 191 ? 16.430  6.984   24.576  1.00 69.20 191 B 1 
ATOM 3378 N N   . ARG B 2 192 ? 18.857  10.137  20.683  1.00 95.95 192 B 1 
ATOM 3379 C CA  . ARG B 2 192 ? 19.339  9.852   19.327  1.00 95.55 192 B 1 
ATOM 3380 C C   . ARG B 2 192 ? 20.139  10.979  18.692  1.00 95.97 192 B 1 
ATOM 3381 O O   . ARG B 2 192 ? 20.652  10.815  17.587  1.00 93.42 192 B 1 
ATOM 3382 C CB  . ARG B 2 192 ? 18.167  9.410   18.452  1.00 93.68 192 B 1 
ATOM 3383 C CG  . ARG B 2 192 ? 17.724  7.998   18.844  1.00 85.46 192 B 1 
ATOM 3384 C CD  . ARG B 2 192 ? 16.653  7.503   17.881  1.00 80.80 192 B 1 
ATOM 3385 N NE  . ARG B 2 192 ? 16.466  6.043   18.022  1.00 74.45 192 B 1 
ATOM 3386 C CZ  . ARG B 2 192 ? 17.061  5.109   17.284  1.00 67.95 192 B 1 
ATOM 3387 N NH1 . ARG B 2 192 ? 17.835  5.412   16.287  1.00 60.49 192 B 1 
ATOM 3388 N NH2 . ARG B 2 192 ? 16.878  3.860   17.552  1.00 60.55 192 B 1 
ATOM 3389 N N   . GLY B 2 193 ? 20.233  12.129  19.341  1.00 95.98 193 B 1 
ATOM 3390 C CA  . GLY B 2 193 ? 20.822  13.320  18.734  1.00 96.13 193 B 1 
ATOM 3391 C C   . GLY B 2 193 ? 20.061  13.778  17.488  1.00 96.74 193 B 1 
ATOM 3392 O O   . GLY B 2 193 ? 20.677  14.217  16.508  1.00 94.73 193 B 1 
ATOM 3393 N N   . SER B 2 194 ? 18.753  13.637  17.506  1.00 96.73 194 B 1 
ATOM 3394 C CA  . SER B 2 194 ? 17.847  14.065  16.439  1.00 96.89 194 B 1 
ATOM 3395 C C   . SER B 2 194 ? 17.147  15.369  16.818  1.00 97.12 194 B 1 
ATOM 3396 O O   . SER B 2 194 ? 17.060  15.721  17.989  1.00 95.84 194 B 1 
ATOM 3397 C CB  . SER B 2 194 ? 16.824  12.969  16.120  1.00 96.03 194 B 1 
ATOM 3398 O OG  . SER B 2 194 ? 17.481  11.779  15.712  1.00 91.23 194 B 1 
ATOM 3399 N N   . LEU B 2 195 ? 16.630  16.085  15.808  1.00 96.92 195 B 1 
ATOM 3400 C CA  . LEU B 2 195 ? 15.844  17.299  15.997  1.00 97.24 195 B 1 
ATOM 3401 C C   . LEU B 2 195 ? 14.394  17.036  15.595  1.00 97.55 195 B 1 
ATOM 3402 O O   . LEU B 2 195 ? 14.137  16.561  14.494  1.00 96.63 195 B 1 
ATOM 3403 C CB  . LEU B 2 195 ? 16.482  18.434  15.195  1.00 96.67 195 B 1 
ATOM 3404 C CG  . LEU B 2 195 ? 15.696  19.767  15.205  1.00 96.01 195 B 1 
ATOM 3405 C CD1 . LEU B 2 195 ? 15.549  20.345  16.612  1.00 93.37 195 B 1 
ATOM 3406 C CD2 . LEU B 2 195 ? 16.422  20.796  14.349  1.00 93.45 195 B 1 
ATOM 3407 N N   . ILE B 2 196 ? 13.469  17.403  16.476  1.00 97.38 196 B 1 
ATOM 3408 C CA  . ILE B 2 196 ? 12.045  17.449  16.164  1.00 97.48 196 B 1 
ATOM 3409 C C   . ILE B 2 196 ? 11.619  18.907  16.033  1.00 97.25 196 B 1 
ATOM 3410 O O   . ILE B 2 196 ? 11.886  19.712  16.920  1.00 96.17 196 B 1 
ATOM 3411 C CB  . ILE B 2 196 ? 11.208  16.690  17.220  1.00 97.15 196 B 1 
ATOM 3412 C CG1 . ILE B 2 196 ? 11.678  15.226  17.334  1.00 95.67 196 B 1 
ATOM 3413 C CG2 . ILE B 2 196 ? 9.711   16.770  16.852  1.00 95.95 196 B 1 
ATOM 3414 C CD1 . ILE B 2 196 ? 10.921  14.400  18.372  1.00 93.86 196 B 1 
ATOM 3415 N N   . ILE B 2 197 ? 10.947  19.250  14.938  1.00 97.27 197 B 1 
ATOM 3416 C CA  . ILE B 2 197 ? 10.329  20.562  14.732  1.00 97.18 197 B 1 
ATOM 3417 C C   . ILE B 2 197 ? 8.816   20.370  14.709  1.00 96.92 197 B 1 
ATOM 3418 O O   . ILE B 2 197 ? 8.282   19.700  13.825  1.00 95.94 197 B 1 
ATOM 3419 C CB  . ILE B 2 197 ? 10.858  21.267  13.466  1.00 96.77 197 B 1 
ATOM 3420 C CG1 . ILE B 2 197 ? 12.401  21.330  13.470  1.00 94.85 197 B 1 
ATOM 3421 C CG2 . ILE B 2 197 ? 10.245  22.679  13.382  1.00 95.29 197 B 1 
ATOM 3422 C CD1 . ILE B 2 197 ? 13.015  22.044  12.251  1.00 91.85 197 B 1 
ATOM 3423 N N   . LEU B 2 198 ? 8.131   20.955  15.688  1.00 96.82 198 B 1 
ATOM 3424 C CA  . LEU B 2 198 ? 6.681   20.976  15.754  1.00 96.67 198 B 1 
ATOM 3425 C C   . LEU B 2 198 ? 6.163   22.198  14.996  1.00 96.47 198 B 1 
ATOM 3426 O O   . LEU B 2 198 ? 6.629   23.306  15.232  1.00 95.24 198 B 1 
ATOM 3427 C CB  . LEU B 2 198 ? 6.221   21.021  17.224  1.00 95.73 198 B 1 
ATOM 3428 C CG  . LEU B 2 198 ? 6.793   19.923  18.134  1.00 93.09 198 B 1 
ATOM 3429 C CD1 . LEU B 2 198 ? 6.236   20.090  19.547  1.00 88.95 198 B 1 
ATOM 3430 C CD2 . LEU B 2 198 ? 6.434   18.522  17.652  1.00 88.90 198 B 1 
ATOM 3431 N N   . PHE B 2 199 ? 5.170   22.011  14.130  1.00 96.45 199 B 1 
ATOM 3432 C CA  . PHE B 2 199 ? 4.397   23.093  13.531  1.00 96.04 199 B 1 
ATOM 3433 C C   . PHE B 2 199 ? 2.995   23.059  14.112  1.00 95.39 199 B 1 
ATOM 3434 O O   . PHE B 2 199 ? 2.224   22.139  13.853  1.00 93.15 199 B 1 
ATOM 3435 C CB  . PHE B 2 199 ? 4.391   22.977  12.011  1.00 95.60 199 B 1 
ATOM 3436 C CG  . PHE B 2 199 ? 5.690   23.372  11.373  1.00 95.76 199 B 1 
ATOM 3437 C CD1 . PHE B 2 199 ? 5.850   24.664  10.828  1.00 93.93 199 B 1 
ATOM 3438 C CD2 . PHE B 2 199 ? 6.769   22.468  11.308  1.00 93.70 199 B 1 
ATOM 3439 C CE1 . PHE B 2 199 ? 7.054   25.039  10.223  1.00 92.78 199 B 1 
ATOM 3440 C CE2 . PHE B 2 199 ? 7.973   22.836  10.718  1.00 92.49 199 B 1 
ATOM 3441 C CZ  . PHE B 2 199 ? 8.119   24.121  10.174  1.00 93.73 199 B 1 
ATOM 3442 N N   . GLU B 2 200 ? 2.656   24.044  14.917  1.00 95.05 200 B 1 
ATOM 3443 C CA  . GLU B 2 200 ? 1.414   24.066  15.670  1.00 94.84 200 B 1 
ATOM 3444 C C   . GLU B 2 200 ? 0.768   25.451  15.632  1.00 94.72 200 B 1 
ATOM 3445 O O   . GLU B 2 200 ? 1.413   26.466  15.369  1.00 93.31 200 B 1 
ATOM 3446 C CB  . GLU B 2 200 ? 1.672   23.608  17.110  1.00 93.80 200 B 1 
ATOM 3447 C CG  . GLU B 2 200 ? 1.908   22.089  17.227  1.00 89.58 200 B 1 
ATOM 3448 C CD  . GLU B 2 200 ? 0.668   21.244  16.872  1.00 91.72 200 B 1 
ATOM 3449 O OE1 . GLU B 2 200 ? 0.825   20.014  16.754  1.00 84.58 200 B 1 
ATOM 3450 O OE2 . GLU B 2 200 ? -0.436  21.808  16.758  1.00 86.29 200 B 1 
ATOM 3451 N N   . ARG B 2 201 ? -0.530  25.490  15.895  1.00 93.61 201 B 1 
ATOM 3452 C CA  . ARG B 2 201 ? -1.275  26.746  15.941  1.00 92.87 201 B 1 
ATOM 3453 C C   . ARG B 2 201 ? -1.264  27.371  17.333  1.00 92.91 201 B 1 
ATOM 3454 O O   . ARG B 2 201 ? -1.176  28.582  17.474  1.00 90.05 201 B 1 
ATOM 3455 C CB  . ARG B 2 201 ? -2.704  26.482  15.436  1.00 90.34 201 B 1 
ATOM 3456 C CG  . ARG B 2 201 ? -3.461  27.796  15.252  1.00 82.62 201 B 1 
ATOM 3457 C CD  . ARG B 2 201 ? -4.867  27.541  14.710  1.00 78.52 201 B 1 
ATOM 3458 N NE  . ARG B 2 201 ? -5.559  28.801  14.519  1.00 70.69 201 B 1 
ATOM 3459 C CZ  . ARG B 2 201 ? -6.837  28.967  14.209  1.00 63.77 201 B 1 
ATOM 3460 N NH1 . ARG B 2 201 ? -7.628  27.943  14.041  1.00 59.06 201 B 1 
ATOM 3461 N NH2 . ARG B 2 201 ? -7.315  30.168  14.062  1.00 55.11 201 B 1 
ATOM 3462 N N   . HIS B 2 202 ? -1.381  26.539  18.346  1.00 91.42 202 B 1 
ATOM 3463 C CA  . HIS B 2 202 ? -1.515  26.963  19.738  1.00 90.74 202 B 1 
ATOM 3464 C C   . HIS B 2 202 ? -0.217  26.723  20.501  1.00 91.72 202 B 1 
ATOM 3465 O O   . HIS B 2 202 ? 0.365   25.653  20.402  1.00 88.81 202 B 1 
ATOM 3466 C CB  . HIS B 2 202 ? -2.697  26.237  20.380  1.00 88.23 202 B 1 
ATOM 3467 C CG  . HIS B 2 202 ? -4.006  26.548  19.711  1.00 84.48 202 B 1 
ATOM 3468 N ND1 . HIS B 2 202 ? -4.633  27.774  19.681  1.00 72.97 202 B 1 
ATOM 3469 C CD2 . HIS B 2 202 ? -4.799  25.693  18.984  1.00 72.56 202 B 1 
ATOM 3470 C CE1 . HIS B 2 202 ? -5.763  27.659  18.961  1.00 71.43 202 B 1 
ATOM 3471 N NE2 . HIS B 2 202 ? -5.893  26.403  18.523  1.00 73.01 202 B 1 
ATOM 3472 N N   . HIS B 2 203 ? 0.196   27.696  21.306  1.00 91.97 203 B 1 
ATOM 3473 C CA  . HIS B 2 203 ? 1.428   27.579  22.095  1.00 91.37 203 B 1 
ATOM 3474 C C   . HIS B 2 203 ? 1.308   26.498  23.176  1.00 91.72 203 B 1 
ATOM 3475 O O   . HIS B 2 203 ? 2.212   25.681  23.360  1.00 88.33 203 B 1 
ATOM 3476 C CB  . HIS B 2 203 ? 1.754   28.927  22.754  1.00 88.84 203 B 1 
ATOM 3477 C CG  . HIS B 2 203 ? 1.999   30.076  21.805  1.00 87.75 203 B 1 
ATOM 3478 N ND1 . HIS B 2 203 ? 2.316   31.373  22.198  1.00 76.23 203 B 1 
ATOM 3479 C CD2 . HIS B 2 203 ? 1.978   30.073  20.444  1.00 75.74 203 B 1 
ATOM 3480 C CE1 . HIS B 2 203 ? 2.463   32.111  21.094  1.00 77.68 203 B 1 
ATOM 3481 N NE2 . HIS B 2 203 ? 2.257   31.364  20.009  1.00 78.37 203 B 1 
ATOM 3482 N N   . THR B 2 204 ? 0.167   26.470  23.869  1.00 89.31 204 B 1 
ATOM 3483 C CA  . THR B 2 204 ? -0.080  25.496  24.933  1.00 87.20 204 B 1 
ATOM 3484 C C   . THR B 2 204 ? -0.649  24.202  24.359  1.00 86.28 204 B 1 
ATOM 3485 O O   . THR B 2 204 ? -1.587  24.275  23.567  1.00 80.23 204 B 1 
ATOM 3486 C CB  . THR B 2 204 ? -1.033  26.084  25.994  1.00 83.44 204 B 1 
ATOM 3487 O OG1 . THR B 2 204 ? -0.699  27.418  26.269  1.00 73.55 204 B 1 
ATOM 3488 C CG2 . THR B 2 204 ? -0.966  25.332  27.316  1.00 71.16 204 B 1 
ATOM 3489 N N   . PRO B 2 205 ? -0.148  23.031  24.740  1.00 88.11 205 B 1 
ATOM 3490 C CA  . PRO B 2 205 ? 0.900   22.760  25.731  1.00 87.53 205 B 1 
ATOM 3491 C C   . PRO B 2 205 ? 2.306   22.630  25.125  1.00 89.28 205 B 1 
ATOM 3492 O O   . PRO B 2 205 ? 3.253   22.358  25.847  1.00 85.56 205 B 1 
ATOM 3493 C CB  . PRO B 2 205 ? 0.459   21.445  26.364  1.00 83.42 205 B 1 
ATOM 3494 C CG  . PRO B 2 205 ? -0.085  20.691  25.155  1.00 78.53 205 B 1 
ATOM 3495 C CD  . PRO B 2 205 ? -0.744  21.790  24.322  1.00 81.96 205 B 1 
ATOM 3496 N N   . PHE B 2 206 ? 2.462   22.804  23.820  1.00 92.16 206 B 1 
ATOM 3497 C CA  . PHE B 2 206 ? 3.693   22.472  23.094  1.00 92.18 206 B 1 
ATOM 3498 C C   . PHE B 2 206 ? 4.915   23.257  23.582  1.00 92.72 206 B 1 
ATOM 3499 O O   . PHE B 2 206 ? 5.998   22.694  23.669  1.00 90.28 206 B 1 
ATOM 3500 C CB  . PHE B 2 206 ? 3.473   22.712  21.600  1.00 90.80 206 B 1 
ATOM 3501 C CG  . PHE B 2 206 ? 2.301   21.946  21.035  1.00 92.36 206 B 1 
ATOM 3502 C CD1 . PHE B 2 206 ? 2.430   20.582  20.750  1.00 90.37 206 B 1 
ATOM 3503 C CD2 . PHE B 2 206 ? 1.068   22.594  20.817  1.00 90.91 206 B 1 
ATOM 3504 C CE1 . PHE B 2 206 ? 1.339   19.864  20.244  1.00 89.22 206 B 1 
ATOM 3505 C CE2 . PHE B 2 206 ? -0.025  21.875  20.310  1.00 89.42 206 B 1 
ATOM 3506 C CZ  . PHE B 2 206 ? 0.107   20.507  20.019  1.00 90.44 206 B 1 
ATOM 3507 N N   . LEU B 2 207 ? 4.726   24.519  23.951  1.00 91.98 207 B 1 
ATOM 3508 C CA  . LEU B 2 207 ? 5.802   25.384  24.425  1.00 91.10 207 B 1 
ATOM 3509 C C   . LEU B 2 207 ? 6.549   24.790  25.638  1.00 91.68 207 B 1 
ATOM 3510 O O   . LEU B 2 207 ? 7.767   24.885  25.704  1.00 89.10 207 B 1 
ATOM 3511 C CB  . LEU B 2 207 ? 5.203   26.762  24.754  1.00 88.77 207 B 1 
ATOM 3512 C CG  . LEU B 2 207 ? 6.256   27.868  24.936  1.00 84.53 207 B 1 
ATOM 3513 C CD1 . LEU B 2 207 ? 6.901   28.248  23.613  1.00 80.00 207 B 1 
ATOM 3514 C CD2 . LEU B 2 207 ? 5.595   29.119  25.516  1.00 79.09 207 B 1 
ATOM 3515 N N   . ASN B 2 208 ? 5.843   24.108  26.534  1.00 92.06 208 B 1 
ATOM 3516 C CA  . ASN B 2 208 ? 6.417   23.503  27.739  1.00 90.93 208 B 1 
ATOM 3517 C C   . ASN B 2 208 ? 7.397   22.355  27.435  1.00 91.59 208 B 1 
ATOM 3518 O O   . ASN B 2 208 ? 8.222   22.004  28.272  1.00 88.42 208 B 1 
ATOM 3519 C CB  . ASN B 2 208 ? 5.275   22.972  28.627  1.00 88.69 208 B 1 
ATOM 3520 C CG  . ASN B 2 208 ? 4.321   24.051  29.110  1.00 82.56 208 B 1 
ATOM 3521 O OD1 . ASN B 2 208 ? 4.578   25.235  29.087  1.00 74.21 208 B 1 
ATOM 3522 N ND2 . ASN B 2 208 ? 3.169   23.642  29.586  1.00 72.43 208 B 1 
ATOM 3523 N N   . HIS B 2 209 ? 7.316   21.758  26.239  1.00 92.84 209 B 1 
ATOM 3524 C CA  . HIS B 2 209 ? 8.153   20.648  25.810  1.00 92.63 209 B 1 
ATOM 3525 C C   . HIS B 2 209 ? 9.263   21.085  24.848  1.00 93.51 209 B 1 
ATOM 3526 O O   . HIS B 2 209 ? 10.093  20.268  24.444  1.00 90.69 209 B 1 
ATOM 3527 C CB  . HIS B 2 209 ? 7.266   19.565  25.188  1.00 91.61 209 B 1 
ATOM 3528 C CG  . HIS B 2 209 ? 6.266   19.004  26.154  1.00 91.68 209 B 1 
ATOM 3529 N ND1 . HIS B 2 209 ? 6.531   18.081  27.156  1.00 80.30 209 B 1 
ATOM 3530 C CD2 . HIS B 2 209 ? 4.935   19.335  26.231  1.00 80.98 209 B 1 
ATOM 3531 C CE1 . HIS B 2 209 ? 5.376   17.874  27.822  1.00 82.95 209 B 1 
ATOM 3532 N NE2 . HIS B 2 209 ? 4.399   18.612  27.283  1.00 84.92 209 B 1 
ATOM 3533 N N   . CYS B 2 210 ? 9.301   22.367  24.456  1.00 93.17 210 B 1 
ATOM 3534 C CA  . CYS B 2 210 ? 10.230  22.883  23.471  1.00 92.89 210 B 1 
ATOM 3535 C C   . CYS B 2 210 ? 11.397  23.625  24.121  1.00 92.92 210 B 1 
ATOM 3536 O O   . CYS B 2 210 ? 11.220  24.393  25.055  1.00 90.91 210 B 1 
ATOM 3537 C CB  . CYS B 2 210 ? 9.470   23.758  22.469  1.00 91.15 210 B 1 
ATOM 3538 S SG  . CYS B 2 210 ? 8.325   22.709  21.515  1.00 87.52 210 B 1 
ATOM 3539 N N   . GLN B 2 211 ? 12.591  23.407  23.592  1.00 93.29 211 B 1 
ATOM 3540 C CA  . GLN B 2 211 ? 13.807  24.121  24.011  1.00 91.93 211 B 1 
ATOM 3541 C C   . GLN B 2 211 ? 13.848  25.552  23.463  1.00 92.57 211 B 1 
ATOM 3542 O O   . GLN B 2 211 ? 14.439  26.433  24.072  1.00 89.51 211 B 1 
ATOM 3543 C CB  . GLN B 2 211 ? 15.026  23.349  23.500  1.00 89.37 211 B 1 
ATOM 3544 C CG  . GLN B 2 211 ? 15.175  21.975  24.163  1.00 83.51 211 B 1 
ATOM 3545 C CD  . GLN B 2 211 ? 16.155  21.081  23.411  1.00 82.53 211 B 1 
ATOM 3546 O OE1 . GLN B 2 211 ? 16.285  21.125  22.211  1.00 74.44 211 B 1 
ATOM 3547 N NE2 . GLN B 2 211 ? 16.841  20.204  24.090  1.00 72.65 211 B 1 
ATOM 3548 N N   . GLN B 2 212 ? 13.249  25.766  22.294  1.00 93.76 212 B 1 
ATOM 3549 C CA  . GLN B 2 212 ? 13.115  27.068  21.652  1.00 94.03 212 B 1 
ATOM 3550 C C   . GLN B 2 212 ? 11.854  27.080  20.795  1.00 94.70 212 B 1 
ATOM 3551 O O   . GLN B 2 212 ? 11.411  26.040  20.304  1.00 93.02 212 B 1 
ATOM 3552 C CB  . GLN B 2 212 ? 14.390  27.351  20.841  1.00 92.01 212 B 1 
ATOM 3553 C CG  . GLN B 2 212 ? 14.493  28.811  20.392  1.00 84.88 212 B 1 
ATOM 3554 C CD  . GLN B 2 212 ? 15.850  29.149  19.771  1.00 81.05 212 B 1 
ATOM 3555 O OE1 . GLN B 2 212 ? 16.766  28.356  19.712  1.00 73.73 212 B 1 
ATOM 3556 N NE2 . GLN B 2 212 ? 16.018  30.355  19.281  1.00 69.12 212 B 1 
ATOM 3557 N N   . ALA B 2 213 ? 11.268  28.260  20.605  1.00 94.28 213 B 1 
ATOM 3558 C CA  . ALA B 2 213 ? 10.097  28.428  19.765  1.00 94.34 213 B 1 
ATOM 3559 C C   . ALA B 2 213 ? 10.166  29.701  18.930  1.00 94.67 213 B 1 
ATOM 3560 O O   . ALA B 2 213 ? 10.794  30.687  19.321  1.00 92.64 213 B 1 
ATOM 3561 C CB  . ALA B 2 213 ? 8.848   28.381  20.649  1.00 92.71 213 B 1 
ATOM 3562 N N   . TRP B 2 214 ? 9.489   29.690  17.797  1.00 94.69 214 B 1 
ATOM 3563 C CA  . TRP B 2 214 ? 9.324   30.830  16.907  1.00 94.69 214 B 1 
ATOM 3564 C C   . TRP B 2 214 ? 7.855   31.030  16.573  1.00 94.60 214 B 1 
ATOM 3565 O O   . TRP B 2 214 ? 7.083   30.075  16.497  1.00 93.04 214 B 1 
ATOM 3566 C CB  . TRP B 2 214 ? 10.133  30.642  15.623  1.00 94.20 214 B 1 
ATOM 3567 C CG  . TRP B 2 214 ? 11.614  30.549  15.801  1.00 93.93 214 B 1 
ATOM 3568 C CD1 . TRP B 2 214 ? 12.506  31.545  15.592  1.00 89.54 214 B 1 
ATOM 3569 C CD2 . TRP B 2 214 ? 12.401  29.399  16.226  1.00 93.30 214 B 1 
ATOM 3570 N NE1 . TRP B 2 214 ? 13.787  31.090  15.851  1.00 89.80 214 B 1 
ATOM 3571 C CE2 . TRP B 2 214 ? 13.773  29.779  16.248  1.00 92.46 214 B 1 
ATOM 3572 C CE3 . TRP B 2 214 ? 12.083  28.072  16.589  1.00 89.51 214 B 1 
ATOM 3573 C CZ2 . TRP B 2 214 ? 14.788  28.883  16.630  1.00 91.01 214 B 1 
ATOM 3574 C CZ3 . TRP B 2 214 ? 13.105  27.176  16.975  1.00 88.11 214 B 1 
ATOM 3575 C CH2 . TRP B 2 214 ? 14.435  27.579  16.997  1.00 89.22 214 B 1 
ATOM 3576 N N   . GLN B 2 215 ? 7.484   32.286  16.335  1.00 94.11 215 B 1 
ATOM 3577 C CA  . GLN B 2 215 ? 6.194   32.652  15.775  1.00 93.80 215 B 1 
ATOM 3578 C C   . GLN B 2 215 ? 6.367   32.963  14.292  1.00 93.96 215 B 1 
ATOM 3579 O O   . GLN B 2 215 ? 7.157   33.829  13.928  1.00 92.42 215 B 1 
ATOM 3580 C CB  . GLN B 2 215 ? 5.620   33.851  16.546  1.00 92.52 215 B 1 
ATOM 3581 C CG  . GLN B 2 215 ? 4.183   34.201  16.137  1.00 86.38 215 B 1 
ATOM 3582 C CD  . GLN B 2 215 ? 3.155   33.152  16.602  1.00 85.92 215 B 1 
ATOM 3583 O OE1 . GLN B 2 215 ? 3.274   32.556  17.655  1.00 78.23 215 B 1 
ATOM 3584 N NE2 . GLN B 2 215 ? 2.115   32.922  15.840  1.00 75.16 215 B 1 
ATOM 3585 N N   . LEU B 2 216 ? 5.611   32.306  13.436  1.00 91.85 216 B 1 
ATOM 3586 C CA  . LEU B 2 216 ? 5.494   32.654  12.029  1.00 91.20 216 B 1 
ATOM 3587 C C   . LEU B 2 216 ? 4.386   33.695  11.868  1.00 90.22 216 B 1 
ATOM 3588 O O   . LEU B 2 216 ? 3.196   33.378  11.968  1.00 87.22 216 B 1 
ATOM 3589 C CB  . LEU B 2 216 ? 5.254   31.386  11.205  1.00 90.04 216 B 1 
ATOM 3590 C CG  . LEU B 2 216 ? 5.198   31.632  9.685   1.00 88.69 216 B 1 
ATOM 3591 C CD1 . LEU B 2 216 ? 6.535   32.115  9.127   1.00 84.46 216 B 1 
ATOM 3592 C CD2 . LEU B 2 216 ? 4.838   30.324  8.973   1.00 83.66 216 B 1 
ATOM 3593 N N   . GLN B 2 217 ? 4.768   34.934  11.591  1.00 88.23 217 B 1 
ATOM 3594 C CA  . GLN B 2 217 ? 3.852   36.051  11.422  1.00 86.06 217 B 1 
ATOM 3595 C C   . GLN B 2 217 ? 4.288   36.908  10.234  1.00 85.01 217 B 1 
ATOM 3596 O O   . GLN B 2 217 ? 5.462   37.220  10.094  1.00 78.82 217 B 1 
ATOM 3597 C CB  . GLN B 2 217 ? 3.790   36.874  12.713  1.00 82.17 217 B 1 
ATOM 3598 C CG  . GLN B 2 217 ? 2.353   36.982  13.239  1.00 74.99 217 B 1 
ATOM 3599 C CD  . GLN B 2 217 ? 2.249   37.776  14.540  1.00 72.06 217 B 1 
ATOM 3600 O OE1 . GLN B 2 217 ? 3.200   38.327  15.052  1.00 64.59 217 B 1 
ATOM 3601 N NE2 . GLN B 2 217 ? 1.073   37.868  15.118  1.00 62.35 217 B 1 
ATOM 3602 N N   . ASN B 2 218 ? 3.346   37.286  9.366   1.00 82.19 218 B 1 
ATOM 3603 C CA  . ASN B 2 218 ? 3.592   38.100  8.170   1.00 80.98 218 B 1 
ATOM 3604 C C   . ASN B 2 218 ? 4.749   37.581  7.289   1.00 81.04 218 B 1 
ATOM 3605 O O   . ASN B 2 218 ? 5.471   38.359  6.671   1.00 74.92 218 B 1 
ATOM 3606 C CB  . ASN B 2 218 ? 3.731   39.578  8.581   1.00 77.28 218 B 1 
ATOM 3607 C CG  . ASN B 2 218 ? 2.472   40.129  9.221   1.00 71.55 218 B 1 
ATOM 3608 O OD1 . ASN B 2 218 ? 1.378   39.638  9.028   1.00 64.09 218 B 1 
ATOM 3609 N ND2 . ASN B 2 218 ? 2.592   41.192  9.990   1.00 62.16 218 B 1 
ATOM 3610 N N   . GLY B 2 219 ? 4.935   36.262  7.241   1.00 79.58 219 B 1 
ATOM 3611 C CA  . GLY B 2 219 ? 5.992   35.622  6.454   1.00 78.31 219 B 1 
ATOM 3612 C C   . GLY B 2 219 ? 7.394   35.689  7.052   1.00 81.15 219 B 1 
ATOM 3613 O O   . GLY B 2 219 ? 8.344   35.310  6.373   1.00 77.21 219 B 1 
ATOM 3614 N N   . ALA B 2 220 ? 7.527   36.144  8.297   1.00 84.38 220 B 1 
ATOM 3615 C CA  . ALA B 2 220 ? 8.783   36.151  9.029   1.00 86.03 220 B 1 
ATOM 3616 C C   . ALA B 2 220 ? 8.705   35.245  10.261  1.00 88.40 220 B 1 
ATOM 3617 O O   . ALA B 2 220 ? 7.657   35.106  10.885  1.00 86.24 220 B 1 
ATOM 3618 C CB  . ALA B 2 220 ? 9.144   37.595  9.385   1.00 81.86 220 B 1 
ATOM 3619 N N   . LEU B 2 221 ? 9.832   34.641  10.615  1.00 86.84 221 B 1 
ATOM 3620 C CA  . LEU B 2 221 ? 9.998   33.876  11.844  1.00 88.01 221 B 1 
ATOM 3621 C C   . LEU B 2 221 ? 10.574  34.777  12.932  1.00 89.01 221 B 1 
ATOM 3622 O O   . LEU B 2 221 ? 11.693  35.259  12.806  1.00 86.95 221 B 1 
ATOM 3623 C CB  . LEU B 2 221 ? 10.900  32.666  11.583  1.00 86.43 221 B 1 
ATOM 3624 C CG  . LEU B 2 221 ? 10.206  31.538  10.800  1.00 86.02 221 B 1 
ATOM 3625 C CD1 . LEU B 2 221 ? 11.252  30.560  10.280  1.00 82.61 221 B 1 
ATOM 3626 C CD2 . LEU B 2 221 ? 9.227   30.771  11.684  1.00 83.21 221 B 1 
ATOM 3627 N N   . GLN B 2 222 ? 9.824   34.981  14.004  1.00 90.21 222 B 1 
ATOM 3628 C CA  . GLN B 2 222 ? 10.263  35.744  15.168  1.00 89.64 222 B 1 
ATOM 3629 C C   . GLN B 2 222 ? 10.481  34.798  16.353  1.00 90.85 222 B 1 
ATOM 3630 O O   . GLN B 2 222 ? 9.581   34.002  16.649  1.00 89.18 222 B 1 
ATOM 3631 C CB  . GLN B 2 222 ? 9.245   36.833  15.508  1.00 86.95 222 B 1 
ATOM 3632 C CG  . GLN B 2 222 ? 9.159   37.887  14.391  1.00 77.30 222 B 1 
ATOM 3633 C CD  . GLN B 2 222 ? 8.241   39.066  14.748  1.00 71.78 222 B 1 
ATOM 3634 O OE1 . GLN B 2 222 ? 7.618   39.126  15.785  1.00 63.08 222 B 1 
ATOM 3635 N NE2 . GLN B 2 222 ? 8.141   40.052  13.879  1.00 60.27 222 B 1 
ATOM 3636 N N   . PRO B 2 223 ? 11.629  34.841  17.032  1.00 89.93 223 B 1 
ATOM 3637 C CA  . PRO B 2 223 ? 11.849  34.023  18.213  1.00 89.16 223 B 1 
ATOM 3638 C C   . PRO B 2 223 ? 10.897  34.449  19.346  1.00 89.27 223 B 1 
ATOM 3639 O O   . PRO B 2 223 ? 10.676  35.639  19.560  1.00 86.35 223 B 1 
ATOM 3640 C CB  . PRO B 2 223 ? 13.321  34.209  18.574  1.00 86.86 223 B 1 
ATOM 3641 C CG  . PRO B 2 223 ? 13.651  35.591  18.005  1.00 84.78 223 B 1 
ATOM 3642 C CD  . PRO B 2 223 ? 12.764  35.699  16.770  1.00 88.33 223 B 1 
ATOM 3643 N N   . LEU B 2 224 ? 10.326  33.471  20.030  1.00 88.74 224 B 1 
ATOM 3644 C CA  . LEU B 2 224 ? 9.461   33.675  21.197  1.00 86.25 224 B 1 
ATOM 3645 C C   . LEU B 2 224 ? 10.226  33.578  22.518  1.00 83.82 224 B 1 
ATOM 3646 O O   . LEU B 2 224 ? 9.865   34.243  23.486  1.00 72.58 224 B 1 
ATOM 3647 C CB  . LEU B 2 224 ? 8.344   32.621  21.175  1.00 82.53 224 B 1 
ATOM 3648 C CG  . LEU B 2 224 ? 7.246   32.877  20.134  1.00 80.30 224 B 1 
ATOM 3649 C CD1 . LEU B 2 224 ? 6.357   31.639  20.040  1.00 75.17 224 B 1 
ATOM 3650 C CD2 . LEU B 2 224 ? 6.360   34.064  20.533  1.00 74.97 224 B 1 
ATOM 3651 N N   . CYS B 2 225 ? 11.250  32.735  22.548  1.00 80.10 225 B 1 
ATOM 3652 C CA  . CYS B 2 225 ? 12.069  32.482  23.718  1.00 75.99 225 B 1 
ATOM 3653 C C   . CYS B 2 225 ? 13.487  32.037  23.338  1.00 69.47 225 B 1 
ATOM 3654 O O   . CYS B 2 225 ? 13.683  31.487  22.241  1.00 61.83 225 B 1 
ATOM 3655 C CB  . CYS B 2 225 ? 11.369  31.445  24.617  1.00 67.88 225 B 1 
ATOM 3656 S SG  . CYS B 2 225 ? 11.041  29.893  23.731  1.00 60.76 225 B 1 
ATOM 3657 O OXT . CYS B 2 225 ? 14.409  32.252  24.179  1.00 58.03 225 B 1 
#
