# Supplementary material for: PLM-interact: extending protein language models to predict protein-protein interactions
Source: Nat Commun. 2025 Oct 27;16:9012. doi: 10.1038/s41467-025-64512-w (PMC12559430; doi:10.1038/s41467-025-64512-w)
Supplement: Supplementary file 4 — Source Data [file 41467_2025_64512_MOESM4_ESM.zip › Source Data/Supplementary Figure4_AF3_protein-protein structures/Mouse.cif]

# By using this file you agree to the legally binding terms of use found at alphafoldserver.com/output-terms
data_30b52520b6ea4dcd
#
_entry.id 30b52520b6ea4dcd
#
loop_
_atom_type.symbol
C 
N 
O 
S 
#
loop_
_audit_author.name
_audit_author.pdbx_ordinal
"Google DeepMind" 1 
"Isomorphic Labs" 2 
#
_audit_conform.dict_location https://raw.githubusercontent.com/ihmwg/ModelCIF/master/dist/mmcif_ma.dic
_audit_conform.dict_name     mmcif_ma.dic
_audit_conform.dict_version  1.4.5
#
loop_
_chem_comp.formula
_chem_comp.formula_weight
_chem_comp.id
_chem_comp.mon_nstd_flag
_chem_comp.name
_chem_comp.pdbx_smiles
_chem_comp.pdbx_synonyms
_chem_comp.type
"C3 H7 N O2"    89.093  ALA y ALANINE         C[C@H](N)C(O)=O                  ? "L-PEPTIDE LINKING" 
"C6 H15 N4 O2"  175.209 ARG y ARGININE        N[C@@H](CCCNC(N)=[NH2+])C(O)=O   ? "L-PEPTIDE LINKING" 
"C4 H8 N2 O3"   132.118 ASN y ASPARAGINE      N[C@@H](CC(N)=O)C(O)=O           ? "L-PEPTIDE LINKING" 
"C4 H7 N O4"    133.103 ASP y "ASPARTIC ACID" N[C@@H](CC(O)=O)C(O)=O           ? "L-PEPTIDE LINKING" 
"C3 H7 N O2 S"  121.158 CYS y CYSTEINE        N[C@@H](CS)C(O)=O                ? "L-PEPTIDE LINKING" 
"C5 H10 N2 O3"  146.144 GLN y GLUTAMINE       N[C@@H](CCC(N)=O)C(O)=O          ? "L-PEPTIDE LINKING" 
"C5 H9 N O4"    147.129 GLU y "GLUTAMIC ACID" N[C@@H](CCC(O)=O)C(O)=O          ? "L-PEPTIDE LINKING" 
"C2 H5 N O2"    75.067  GLY y GLYCINE         NCC(O)=O                         ? "PEPTIDE LINKING"   
"C6 H10 N3 O2"  156.162 HIS y HISTIDINE       N[C@@H](Cc1c[nH]c[nH+]1)C(O)=O   ? "L-PEPTIDE LINKING" 
"C6 H13 N O2"   131.173 ILE y ISOLEUCINE      CC[C@H](C)[C@H](N)C(O)=O         ? "L-PEPTIDE LINKING" 
"C6 H13 N O2"   131.173 LEU y LEUCINE         CC(C)C[C@H](N)C(O)=O             ? "L-PEPTIDE LINKING" 
"C6 H15 N2 O2"  147.195 LYS y LYSINE          N[C@@H](CCCC[NH3+])C(O)=O        ? "L-PEPTIDE LINKING" 
"C5 H11 N O2 S" 149.211 MET y METHIONINE      CSCC[C@H](N)C(O)=O               ? "L-PEPTIDE LINKING" 
"C9 H11 N O2"   165.189 PHE y PHENYLALANINE   N[C@@H](Cc1ccccc1)C(O)=O         ? "L-PEPTIDE LINKING" 
"C5 H9 N O2"    115.130 PRO y PROLINE         OC(=O)[C@@H]1CCCN1               ? "L-PEPTIDE LINKING" 
"C3 H7 N O3"    105.093 SER y SERINE          N[C@@H](CO)C(O)=O                ? "L-PEPTIDE LINKING" 
"C4 H9 N O3"    119.119 THR y THREONINE       C[C@@H](O)[C@H](N)C(O)=O         ? "L-PEPTIDE LINKING" 
"C11 H12 N2 O2" 204.225 TRP y TRYPTOPHAN      N[C@@H](Cc1c[nH]c2ccccc12)C(O)=O ? "L-PEPTIDE LINKING" 
"C9 H11 N O3"   181.189 TYR y TYROSINE        N[C@@H](Cc1ccc(O)cc1)C(O)=O      ? "L-PEPTIDE LINKING" 
"C5 H11 N O2"   117.146 VAL y VALINE          CC(C)[C@H](N)C(O)=O              ? "L-PEPTIDE LINKING" 
#
_citation.book_publisher          ?
_citation.country                 UK
_citation.id                      primary
_citation.journal_full            Nature
_citation.journal_id_ASTM         NATUAS
_citation.journal_id_CSD          0006
_citation.journal_id_ISSN         0028-0836
_citation.journal_volume          630
_citation.page_first              493
_citation.page_last               500
_citation.pdbx_database_id_DOI    10.1038/s41586-024-07487-w
_citation.pdbx_database_id_PubMed 38718835
_citation.title                   "Accurate structure prediction of biomolecular interactions with AlphaFold 3"
_citation.year                    2024
#
loop_
_citation_author.citation_id
_citation_author.name
_citation_author.ordinal
primary "Google DeepMind" 1 
primary "Isomorphic Labs" 2 
#
loop_
_entity.id
_entity.pdbx_description
_entity.type
1 . polymer 
2 . polymer 
#
loop_
_entity_poly.entity_id
_entity_poly.pdbx_strand_id
_entity_poly.type
1 A polypeptide(L) 
2 B polypeptide(L) 
#
loop_
_entity_poly_seq.entity_id
_entity_poly_seq.hetero
_entity_poly_seq.mon_id
_entity_poly_seq.num
1 n MET 1   
1 n PHE 2   
1 n GLY 3   
1 n LEU 4   
1 n ARG 5   
1 n ARG 6   
1 n ASN 7   
1 n ALA 8   
1 n VAL 9   
1 n ILE 10  
1 n GLY 11  
1 n LEU 12  
1 n ASN 13  
1 n LEU 14  
1 n TYR 15  
1 n CYS 16  
1 n GLY 17  
1 n GLY 18  
1 n ALA 19  
1 n SER 20  
1 n LEU 21  
1 n GLY 22  
1 n ALA 23  
1 n GLY 24  
1 n GLY 25  
1 n GLY 26  
1 n SER 27  
1 n PRO 28  
1 n ALA 29  
1 n GLY 30  
1 n ALA 31  
1 n ARG 32  
1 n LEU 33  
1 n VAL 34  
1 n ALA 35  
1 n GLU 36  
1 n GLU 37  
1 n ALA 38  
1 n LYS 39  
1 n ALA 40  
1 n ARG 41  
1 n ARG 42  
1 n GLU 43  
1 n GLY 44  
1 n GLY 45  
1 n GLY 46  
1 n GLU 47  
1 n ALA 48  
1 n ALA 49  
1 n LEU 50  
1 n LEU 51  
1 n PRO 52  
1 n GLY 53  
1 n ALA 54  
1 n ARG 55  
1 n VAL 56  
1 n VAL 57  
1 n ALA 58  
1 n ARG 59  
1 n PRO 60  
1 n PRO 61  
1 n PRO 62  
1 n VAL 63  
1 n GLY 64  
1 n ALA 65  
1 n GLU 66  
1 n ASP 67  
1 n PRO 68  
1 n ASP 69  
1 n VAL 70  
1 n THR 71  
1 n ALA 72  
1 n SER 73  
1 n ALA 74  
1 n GLU 75  
1 n ARG 76  
1 n ARG 77  
1 n LEU 78  
1 n HIS 79  
1 n LYS 80  
1 n SER 81  
1 n PRO 82  
1 n GLY 83  
1 n LEU 84  
1 n LEU 85  
1 n ALA 86  
1 n VAL 87  
1 n PRO 88  
1 n PRO 89  
1 n GLU 90  
1 n GLU 91  
1 n MET 92  
1 n ALA 93  
1 n ALA 94  
1 n SER 95  
1 n ALA 96  
1 n ALA 97  
1 n ALA 98  
1 n ALA 99  
1 n ILE 100 
1 n VAL 101 
1 n SER 102 
1 n PRO 103 
1 n GLU 104 
1 n GLU 105 
1 n GLU 106 
1 n LEU 107 
1 n ASP 108 
1 n GLY 109 
1 n CYS 110 
1 n GLU 111 
1 n PRO 112 
1 n GLU 113 
1 n ALA 114 
1 n ILE 115 
1 n GLY 116 
1 n LYS 117 
1 n ARG 118 
1 n PRO 119 
1 n ALA 120 
1 n VAL 121 
1 n LEU 122 
1 n PRO 123 
1 n LEU 124 
1 n LEU 125 
1 n GLU 126 
1 n ARG 127 
1 n VAL 128 
1 n SER 129 
1 n GLU 130 
1 n ALA 131 
1 n ALA 132 
1 n LYS 133 
1 n SER 134 
1 n SER 135 
1 n GLY 136 
1 n ALA 137 
1 n ASP 138 
1 n GLY 139 
1 n SER 140 
1 n LEU 141 
1 n PRO 142 
1 n SER 143 
1 n THR 144 
1 n PRO 145 
1 n PRO 146 
1 n PRO 147 
1 n PRO 148 
1 n GLU 149 
1 n GLU 150 
1 n GLU 151 
1 n GLU 152 
1 n ASP 153 
1 n ASP 154 
1 n LEU 155 
1 n TYR 156 
1 n ARG 157 
1 n GLN 158 
1 n SER 159 
1 n LEU 160 
1 n GLU 161 
1 n ILE 162 
1 n ILE 163 
1 n SER 164 
1 n ARG 165 
1 n TYR 166 
1 n LEU 167 
1 n ARG 168 
1 n GLU 169 
1 n GLN 170 
1 n ALA 171 
1 n THR 172 
1 n GLY 173 
1 n SER 174 
1 n LYS 175 
1 n ASP 176 
1 n SER 177 
1 n LYS 178 
1 n PRO 179 
1 n LEU 180 
1 n GLY 181 
1 n GLU 182 
1 n ALA 183 
1 n GLY 184 
1 n ALA 185 
1 n ALA 186 
1 n GLY 187 
1 n ARG 188 
1 n ARG 189 
1 n ALA 190 
1 n LEU 191 
1 n GLU 192 
1 n THR 193 
1 n LEU 194 
1 n ARG 195 
1 n ARG 196 
1 n VAL 197 
1 n GLY 198 
1 n ASP 199 
1 n GLY 200 
1 n VAL 201 
1 n GLN 202 
1 n ARG 203 
1 n ASN 204 
1 n HIS 205 
1 n GLU 206 
1 n THR 207 
1 n ALA 208 
1 n PHE 209 
1 n GLN 210 
1 n GLY 211 
1 n MET 212 
1 n LEU 213 
1 n ARG 214 
1 n LYS 215 
1 n LEU 216 
1 n ASP 217 
1 n ILE 218 
1 n LYS 219 
1 n ASN 220 
1 n GLU 221 
1 n GLY 222 
1 n ASP 223 
1 n VAL 224 
1 n LYS 225 
1 n SER 226 
1 n PHE 227 
1 n SER 228 
1 n ARG 229 
1 n VAL 230 
1 n MET 231 
1 n VAL 232 
1 n HIS 233 
1 n VAL 234 
1 n PHE 235 
1 n LYS 236 
1 n ASP 237 
1 n GLY 238 
1 n VAL 239 
1 n THR 240 
1 n ASN 241 
1 n TRP 242 
1 n GLY 243 
1 n ARG 244 
1 n ILE 245 
1 n VAL 246 
1 n THR 247 
1 n LEU 248 
1 n ILE 249 
1 n SER 250 
1 n PHE 251 
1 n GLY 252 
1 n ALA 253 
1 n PHE 254 
1 n VAL 255 
1 n ALA 256 
1 n LYS 257 
1 n HIS 258 
1 n LEU 259 
1 n LYS 260 
1 n SER 261 
1 n VAL 262 
1 n ASN 263 
1 n GLN 264 
1 n GLU 265 
1 n SER 266 
1 n PHE 267 
1 n ILE 268 
1 n GLU 269 
1 n PRO 270 
1 n LEU 271 
1 n ALA 272 
1 n GLU 273 
1 n THR 274 
1 n ILE 275 
1 n THR 276 
1 n ASP 277 
1 n VAL 278 
1 n LEU 279 
1 n VAL 280 
1 n ARG 281 
1 n THR 282 
1 n LYS 283 
1 n ARG 284 
1 n ASP 285 
1 n TRP 286 
1 n LEU 287 
1 n VAL 288 
1 n LYS 289 
1 n GLN 290 
1 n ARG 291 
1 n GLY 292 
1 n TRP 293 
1 n ASP 294 
1 n GLY 295 
1 n PHE 296 
1 n VAL 297 
1 n GLU 298 
1 n PHE 299 
1 n PHE 300 
1 n HIS 301 
1 n VAL 302 
1 n GLN 303 
1 n ASP 304 
1 n LEU 305 
1 n GLU 306 
1 n GLY 307 
1 n GLY 308 
1 n ILE 309 
1 n ARG 310 
1 n ASN 311 
1 n VAL 312 
1 n LEU 313 
1 n LEU 314 
1 n ALA 315 
1 n PHE 316 
1 n ALA 317 
1 n GLY 318 
1 n VAL 319 
1 n ALA 320 
1 n GLY 321 
1 n VAL 322 
1 n GLY 323 
1 n ALA 324 
1 n GLY 325 
1 n LEU 326 
1 n ALA 327 
1 n TYR 328 
1 n LEU 329 
1 n ILE 330 
1 n ARG 331 
2 n MET 1   
2 n ILE 2   
2 n ILE 3   
2 n TYR 4   
2 n ARG 5   
2 n ASP 6   
2 n LEU 7   
2 n ILE 8   
2 n SER 9   
2 n HIS 10  
2 n ASP 11  
2 n GLU 12  
2 n LEU 13  
2 n PHE 14  
2 n SER 15  
2 n ASP 16  
2 n ILE 17  
2 n TYR 18  
2 n LYS 19  
2 n ILE 20  
2 n ARG 21  
2 n GLU 22  
2 n ILE 23  
2 n ALA 24  
2 n ASP 25  
2 n GLY 26  
2 n LEU 27  
2 n CYS 28  
2 n LEU 29  
2 n GLU 30  
2 n VAL 31  
2 n GLU 32  
2 n GLY 33  
2 n LYS 34  
2 n MET 35  
2 n VAL 36  
2 n SER 37  
2 n ARG 38  
2 n THR 39  
2 n GLU 40  
2 n GLY 41  
2 n ALA 42  
2 n ILE 43  
2 n ASP 44  
2 n ASP 45  
2 n SER 46  
2 n LEU 47  
2 n ILE 48  
2 n GLY 49  
2 n GLY 50  
2 n ASN 51  
2 n ALA 52  
2 n SER 53  
2 n ALA 54  
2 n GLU 55  
2 n GLY 56  
2 n PRO 57  
2 n GLU 58  
2 n GLY 59  
2 n GLU 60  
2 n GLY 61  
2 n THR 62  
2 n GLU 63  
2 n SER 64  
2 n THR 65  
2 n VAL 66  
2 n VAL 67  
2 n THR 68  
2 n GLY 69  
2 n VAL 70  
2 n ASP 71  
2 n ILE 72  
2 n VAL 73  
2 n MET 74  
2 n ASN 75  
2 n HIS 76  
2 n HIS 77  
2 n LEU 78  
2 n GLN 79  
2 n GLU 80  
2 n THR 81  
2 n SER 82  
2 n PHE 83  
2 n THR 84  
2 n LYS 85  
2 n GLU 86  
2 n ALA 87  
2 n TYR 88  
2 n LYS 89  
2 n LYS 90  
2 n TYR 91  
2 n ILE 92  
2 n LYS 93  
2 n ASP 94  
2 n TYR 95  
2 n MET 96  
2 n LYS 97  
2 n SER 98  
2 n LEU 99  
2 n LYS 100 
2 n GLY 101 
2 n LYS 102 
2 n LEU 103 
2 n GLU 104 
2 n GLU 105 
2 n GLN 106 
2 n LYS 107 
2 n PRO 108 
2 n GLU 109 
2 n ARG 110 
2 n VAL 111 
2 n LYS 112 
2 n PRO 113 
2 n PHE 114 
2 n MET 115 
2 n THR 116 
2 n GLY 117 
2 n ALA 118 
2 n ALA 119 
2 n GLU 120 
2 n GLN 121 
2 n ILE 122 
2 n LYS 123 
2 n HIS 124 
2 n ILE 125 
2 n LEU 126 
2 n ALA 127 
2 n ASN 128 
2 n PHE 129 
2 n ASN 130 
2 n ASN 131 
2 n TYR 132 
2 n GLN 133 
2 n PHE 134 
2 n PHE 135 
2 n ILE 136 
2 n GLY 137 
2 n GLU 138 
2 n ASN 139 
2 n MET 140 
2 n ASN 141 
2 n PRO 142 
2 n ASP 143 
2 n GLY 144 
2 n MET 145 
2 n VAL 146 
2 n ALA 147 
2 n LEU 148 
2 n LEU 149 
2 n ASP 150 
2 n TYR 151 
2 n ARG 152 
2 n GLU 153 
2 n ASP 154 
2 n GLY 155 
2 n VAL 156 
2 n THR 157 
2 n PRO 158 
2 n PHE 159 
2 n MET 160 
2 n ILE 161 
2 n PHE 162 
2 n PHE 163 
2 n LYS 164 
2 n ASP 165 
2 n GLY 166 
2 n LEU 167 
2 n GLU 168 
2 n MET 169 
2 n GLU 170 
2 n LYS 171 
2 n CYS 172 
#
_ma_data.content_type "model coordinates"
_ma_data.id           1
_ma_data.name         Model
#
_ma_model_list.data_id          1
_ma_model_list.model_group_id   1
_ma_model_list.model_group_name "AlphaFold-beta-20231127 (2b86f29d-618d-47cf-8aef-20020b1102eb @ 2025-05-19 13:44:35)"
_ma_model_list.model_id         1
_ma_model_list.model_name       "Top ranked model"
_ma_model_list.model_type       "Ab initio model"
_ma_model_list.ordinal_id       1
#
loop_
_ma_protocol_step.method_type
_ma_protocol_step.ordinal_id
_ma_protocol_step.protocol_id
_ma_protocol_step.step_id
"coevolution MSA" 1 1 1 
"template search" 2 1 2 
modeling          3 1 3 
#
loop_
_ma_qa_metric.id
_ma_qa_metric.mode
_ma_qa_metric.name
_ma_qa_metric.software_group_id
_ma_qa_metric.type
1 global pLDDT 1 pLDDT 
2 local  pLDDT 1 pLDDT 
#
_ma_qa_metric_global.metric_id    1
_ma_qa_metric_global.metric_value 62.82
_ma_qa_metric_global.model_id     1
_ma_qa_metric_global.ordinal_id   1
#
_ma_software_group.group_id    1
_ma_software_group.ordinal_id  1
_ma_software_group.software_id 1
#
loop_
_ma_target_entity.data_id
_ma_target_entity.entity_id
_ma_target_entity.origin
1 1 . 
1 2 . 
#
loop_
_ma_target_entity_instance.asym_id
_ma_target_entity_instance.details
_ma_target_entity_instance.entity_id
A . 1 
B . 2 
#
loop_
_pdbx_data_usage.details
_pdbx_data_usage.id
_pdbx_data_usage.type
_pdbx_data_usage.url
;NON-COMMERCIAL USE ONLY, BY USING THIS FILE YOU AGREE TO THE TERMS OF USE FOUND
AT alphafoldserver.com/output-terms.
;
1 license    ? 
;THE INFORMATION IS NOT INTENDED FOR, HAS NOT BEEN VALIDATED FOR, AND IS NOT
APPROVED FOR CLINICAL USE. IT SHOULD NOT BE USED FOR CLINICAL PURPOSE OR RELIED
ON FOR MEDICAL OR OTHER PROFESSIONAL ADVICE. IT IS THEORETICAL MODELLING ONLY
AND CAUTION SHOULD BE EXERCISED IN ITS USE. IT IS PROVIDED "AS-IS" WITHOUT ANY
WARRANTY OF ANY KIND, WHETHER EXPRESSED OR IMPLIED. NO WARRANTY IS GIVEN THAT
USE OF THE INFORMATION SHALL NOT INFRINGE THE RIGHTS OF ANY THIRD PARTY.
;
2 disclaimer ? 
#
loop_
_pdbx_poly_seq_scheme.asym_id
_pdbx_poly_seq_scheme.auth_seq_num
_pdbx_poly_seq_scheme.entity_id
_pdbx_poly_seq_scheme.hetero
_pdbx_poly_seq_scheme.mon_id
_pdbx_poly_seq_scheme.pdb_ins_code
_pdbx_poly_seq_scheme.pdb_seq_num
_pdbx_poly_seq_scheme.pdb_strand_id
_pdbx_poly_seq_scheme.seq_id
A 1   1 n MET . 1   A 1   
A 2   1 n PHE . 2   A 2   
A 3   1 n GLY . 3   A 3   
A 4   1 n LEU . 4   A 4   
A 5   1 n ARG . 5   A 5   
A 6   1 n ARG . 6   A 6   
A 7   1 n ASN . 7   A 7   
A 8   1 n ALA . 8   A 8   
A 9   1 n VAL . 9   A 9   
A 10  1 n ILE . 10  A 10  
A 11  1 n GLY . 11  A 11  
A 12  1 n LEU . 12  A 12  
A 13  1 n ASN . 13  A 13  
A 14  1 n LEU . 14  A 14  
A 15  1 n TYR . 15  A 15  
A 16  1 n CYS . 16  A 16  
A 17  1 n GLY . 17  A 17  
A 18  1 n GLY . 18  A 18  
A 19  1 n ALA . 19  A 19  
A 20  1 n SER . 20  A 20  
A 21  1 n LEU . 21  A 21  
A 22  1 n GLY . 22  A 22  
A 23  1 n ALA . 23  A 23  
A 24  1 n GLY . 24  A 24  
A 25  1 n GLY . 25  A 25  
A 26  1 n GLY . 26  A 26  
A 27  1 n SER . 27  A 27  
A 28  1 n PRO . 28  A 28  
A 29  1 n ALA . 29  A 29  
A 30  1 n GLY . 30  A 30  
A 31  1 n ALA . 31  A 31  
A 32  1 n ARG . 32  A 32  
A 33  1 n LEU . 33  A 33  
A 34  1 n VAL . 34  A 34  
A 35  1 n ALA . 35  A 35  
A 36  1 n GLU . 36  A 36  
A 37  1 n GLU . 37  A 37  
A 38  1 n ALA . 38  A 38  
A 39  1 n LYS . 39  A 39  
A 40  1 n ALA . 40  A 40  
A 41  1 n ARG . 41  A 41  
A 42  1 n ARG . 42  A 42  
A 43  1 n GLU . 43  A 43  
A 44  1 n GLY . 44  A 44  
A 45  1 n GLY . 45  A 45  
A 46  1 n GLY . 46  A 46  
A 47  1 n GLU . 47  A 47  
A 48  1 n ALA . 48  A 48  
A 49  1 n ALA . 49  A 49  
A 50  1 n LEU . 50  A 50  
A 51  1 n LEU . 51  A 51  
A 52  1 n PRO . 52  A 52  
A 53  1 n GLY . 53  A 53  
A 54  1 n ALA . 54  A 54  
A 55  1 n ARG . 55  A 55  
A 56  1 n VAL . 56  A 56  
A 57  1 n VAL . 57  A 57  
A 58  1 n ALA . 58  A 58  
A 59  1 n ARG . 59  A 59  
A 60  1 n PRO . 60  A 60  
A 61  1 n PRO . 61  A 61  
A 62  1 n PRO . 62  A 62  
A 63  1 n VAL . 63  A 63  
A 64  1 n GLY . 64  A 64  
A 65  1 n ALA . 65  A 65  
A 66  1 n GLU . 66  A 66  
A 67  1 n ASP . 67  A 67  
A 68  1 n PRO . 68  A 68  
A 69  1 n ASP . 69  A 69  
A 70  1 n VAL . 70  A 70  
A 71  1 n THR . 71  A 71  
A 72  1 n ALA . 72  A 72  
A 73  1 n SER . 73  A 73  
A 74  1 n ALA . 74  A 74  
A 75  1 n GLU . 75  A 75  
A 76  1 n ARG . 76  A 76  
A 77  1 n ARG . 77  A 77  
A 78  1 n LEU . 78  A 78  
A 79  1 n HIS . 79  A 79  
A 80  1 n LYS . 80  A 80  
A 81  1 n SER . 81  A 81  
A 82  1 n PRO . 82  A 82  
A 83  1 n GLY . 83  A 83  
A 84  1 n LEU . 84  A 84  
A 85  1 n LEU . 85  A 85  
A 86  1 n ALA . 86  A 86  
A 87  1 n VAL . 87  A 87  
A 88  1 n PRO . 88  A 88  
A 89  1 n PRO . 89  A 89  
A 90  1 n GLU . 90  A 90  
A 91  1 n GLU . 91  A 91  
A 92  1 n MET . 92  A 92  
A 93  1 n ALA . 93  A 93  
A 94  1 n ALA . 94  A 94  
A 95  1 n SER . 95  A 95  
A 96  1 n ALA . 96  A 96  
A 97  1 n ALA . 97  A 97  
A 98  1 n ALA . 98  A 98  
A 99  1 n ALA . 99  A 99  
A 100 1 n ILE . 100 A 100 
A 101 1 n VAL . 101 A 101 
A 102 1 n SER . 102 A 102 
A 103 1 n PRO . 103 A 103 
A 104 1 n GLU . 104 A 104 
A 105 1 n GLU . 105 A 105 
A 106 1 n GLU . 106 A 106 
A 107 1 n LEU . 107 A 107 
A 108 1 n ASP . 108 A 108 
A 109 1 n GLY . 109 A 109 
A 110 1 n CYS . 110 A 110 
A 111 1 n GLU . 111 A 111 
A 112 1 n PRO . 112 A 112 
A 113 1 n GLU . 113 A 113 
A 114 1 n ALA . 114 A 114 
A 115 1 n ILE . 115 A 115 
A 116 1 n GLY . 116 A 116 
A 117 1 n LYS . 117 A 117 
A 118 1 n ARG . 118 A 118 
A 119 1 n PRO . 119 A 119 
A 120 1 n ALA . 120 A 120 
A 121 1 n VAL . 121 A 121 
A 122 1 n LEU . 122 A 122 
A 123 1 n PRO . 123 A 123 
A 124 1 n LEU . 124 A 124 
A 125 1 n LEU . 125 A 125 
A 126 1 n GLU . 126 A 126 
A 127 1 n ARG . 127 A 127 
A 128 1 n VAL . 128 A 128 
A 129 1 n SER . 129 A 129 
A 130 1 n GLU . 130 A 130 
A 131 1 n ALA . 131 A 131 
A 132 1 n ALA . 132 A 132 
A 133 1 n LYS . 133 A 133 
A 134 1 n SER . 134 A 134 
A 135 1 n SER . 135 A 135 
A 136 1 n GLY . 136 A 136 
A 137 1 n ALA . 137 A 137 
A 138 1 n ASP . 138 A 138 
A 139 1 n GLY . 139 A 139 
A 140 1 n SER . 140 A 140 
A 141 1 n LEU . 141 A 141 
A 142 1 n PRO . 142 A 142 
A 143 1 n SER . 143 A 143 
A 144 1 n THR . 144 A 144 
A 145 1 n PRO . 145 A 145 
A 146 1 n PRO . 146 A 146 
A 147 1 n PRO . 147 A 147 
A 148 1 n PRO . 148 A 148 
A 149 1 n GLU . 149 A 149 
A 150 1 n GLU . 150 A 150 
A 151 1 n GLU . 151 A 151 
A 152 1 n GLU . 152 A 152 
A 153 1 n ASP . 153 A 153 
A 154 1 n ASP . 154 A 154 
A 155 1 n LEU . 155 A 155 
A 156 1 n TYR . 156 A 156 
A 157 1 n ARG . 157 A 157 
A 158 1 n GLN . 158 A 158 
A 159 1 n SER . 159 A 159 
A 160 1 n LEU . 160 A 160 
A 161 1 n GLU . 161 A 161 
A 162 1 n ILE . 162 A 162 
A 163 1 n ILE . 163 A 163 
A 164 1 n SER . 164 A 164 
A 165 1 n ARG . 165 A 165 
A 166 1 n TYR . 166 A 166 
A 167 1 n LEU . 167 A 167 
A 168 1 n ARG . 168 A 168 
A 169 1 n GLU . 169 A 169 
A 170 1 n GLN . 170 A 170 
A 171 1 n ALA . 171 A 171 
A 172 1 n THR . 172 A 172 
A 173 1 n GLY . 173 A 173 
A 174 1 n SER . 174 A 174 
A 175 1 n LYS . 175 A 175 
A 176 1 n ASP . 176 A 176 
A 177 1 n SER . 177 A 177 
A 178 1 n LYS . 178 A 178 
A 179 1 n PRO . 179 A 179 
A 180 1 n LEU . 180 A 180 
A 181 1 n GLY . 181 A 181 
A 182 1 n GLU . 182 A 182 
A 183 1 n ALA . 183 A 183 
A 184 1 n GLY . 184 A 184 
A 185 1 n ALA . 185 A 185 
A 186 1 n ALA . 186 A 186 
A 187 1 n GLY . 187 A 187 
A 188 1 n ARG . 188 A 188 
A 189 1 n ARG . 189 A 189 
A 190 1 n ALA . 190 A 190 
A 191 1 n LEU . 191 A 191 
A 192 1 n GLU . 192 A 192 
A 193 1 n THR . 193 A 193 
A 194 1 n LEU . 194 A 194 
A 195 1 n ARG . 195 A 195 
A 196 1 n ARG . 196 A 196 
A 197 1 n VAL . 197 A 197 
A 198 1 n GLY . 198 A 198 
A 199 1 n ASP . 199 A 199 
A 200 1 n GLY . 200 A 200 
A 201 1 n VAL . 201 A 201 
A 202 1 n GLN . 202 A 202 
A 203 1 n ARG . 203 A 203 
A 204 1 n ASN . 204 A 204 
A 205 1 n HIS . 205 A 205 
A 206 1 n GLU . 206 A 206 
A 207 1 n THR . 207 A 207 
A 208 1 n ALA . 208 A 208 
A 209 1 n PHE . 209 A 209 
A 210 1 n GLN . 210 A 210 
A 211 1 n GLY . 211 A 211 
A 212 1 n MET . 212 A 212 
A 213 1 n LEU . 213 A 213 
A 214 1 n ARG . 214 A 214 
A 215 1 n LYS . 215 A 215 
A 216 1 n LEU . 216 A 216 
A 217 1 n ASP . 217 A 217 
A 218 1 n ILE . 218 A 218 
A 219 1 n LYS . 219 A 219 
A 220 1 n ASN . 220 A 220 
A 221 1 n GLU . 221 A 221 
A 222 1 n GLY . 222 A 222 
A 223 1 n ASP . 223 A 223 
A 224 1 n VAL . 224 A 224 
A 225 1 n LYS . 225 A 225 
A 226 1 n SER . 226 A 226 
A 227 1 n PHE . 227 A 227 
A 228 1 n SER . 228 A 228 
A 229 1 n ARG . 229 A 229 
A 230 1 n VAL . 230 A 230 
A 231 1 n MET . 231 A 231 
A 232 1 n VAL . 232 A 232 
A 233 1 n HIS . 233 A 233 
A 234 1 n VAL . 234 A 234 
A 235 1 n PHE . 235 A 235 
A 236 1 n LYS . 236 A 236 
A 237 1 n ASP . 237 A 237 
A 238 1 n GLY . 238 A 238 
A 239 1 n VAL . 239 A 239 
A 240 1 n THR . 240 A 240 
A 241 1 n ASN . 241 A 241 
A 242 1 n TRP . 242 A 242 
A 243 1 n GLY . 243 A 243 
A 244 1 n ARG . 244 A 244 
A 245 1 n ILE . 245 A 245 
A 246 1 n VAL . 246 A 246 
A 247 1 n THR . 247 A 247 
A 248 1 n LEU . 248 A 248 
A 249 1 n ILE . 249 A 249 
A 250 1 n SER . 250 A 250 
A 251 1 n PHE . 251 A 251 
A 252 1 n GLY . 252 A 252 
A 253 1 n ALA . 253 A 253 
A 254 1 n PHE . 254 A 254 
A 255 1 n VAL . 255 A 255 
A 256 1 n ALA . 256 A 256 
A 257 1 n LYS . 257 A 257 
A 258 1 n HIS . 258 A 258 
A 259 1 n LEU . 259 A 259 
A 260 1 n LYS . 260 A 260 
A 261 1 n SER . 261 A 261 
A 262 1 n VAL . 262 A 262 
A 263 1 n ASN . 263 A 263 
A 264 1 n GLN . 264 A 264 
A 265 1 n GLU . 265 A 265 
A 266 1 n SER . 266 A 266 
A 267 1 n PHE . 267 A 267 
A 268 1 n ILE . 268 A 268 
A 269 1 n GLU . 269 A 269 
A 270 1 n PRO . 270 A 270 
A 271 1 n LEU . 271 A 271 
A 272 1 n ALA . 272 A 272 
A 273 1 n GLU . 273 A 273 
A 274 1 n THR . 274 A 274 
A 275 1 n ILE . 275 A 275 
A 276 1 n THR . 276 A 276 
A 277 1 n ASP . 277 A 277 
A 278 1 n VAL . 278 A 278 
A 279 1 n LEU . 279 A 279 
A 280 1 n VAL . 280 A 280 
A 281 1 n ARG . 281 A 281 
A 282 1 n THR . 282 A 282 
A 283 1 n LYS . 283 A 283 
A 284 1 n ARG . 284 A 284 
A 285 1 n ASP . 285 A 285 
A 286 1 n TRP . 286 A 286 
A 287 1 n LEU . 287 A 287 
A 288 1 n VAL . 288 A 288 
A 289 1 n LYS . 289 A 289 
A 290 1 n GLN . 290 A 290 
A 291 1 n ARG . 291 A 291 
A 292 1 n GLY . 292 A 292 
A 293 1 n TRP . 293 A 293 
A 294 1 n ASP . 294 A 294 
A 295 1 n GLY . 295 A 295 
A 296 1 n PHE . 296 A 296 
A 297 1 n VAL . 297 A 297 
A 298 1 n GLU . 298 A 298 
A 299 1 n PHE . 299 A 299 
A 300 1 n PHE . 300 A 300 
A 301 1 n HIS . 301 A 301 
A 302 1 n VAL . 302 A 302 
A 303 1 n GLN . 303 A 303 
A 304 1 n ASP . 304 A 304 
A 305 1 n LEU . 305 A 305 
A 306 1 n GLU . 306 A 306 
A 307 1 n GLY . 307 A 307 
A 308 1 n GLY . 308 A 308 
A 309 1 n ILE . 309 A 309 
A 310 1 n ARG . 310 A 310 
A 311 1 n ASN . 311 A 311 
A 312 1 n VAL . 312 A 312 
A 313 1 n LEU . 313 A 313 
A 314 1 n LEU . 314 A 314 
A 315 1 n ALA . 315 A 315 
A 316 1 n PHE . 316 A 316 
A 317 1 n ALA . 317 A 317 
A 318 1 n GLY . 318 A 318 
A 319 1 n VAL . 319 A 319 
A 320 1 n ALA . 320 A 320 
A 321 1 n GLY . 321 A 321 
A 322 1 n VAL . 322 A 322 
A 323 1 n GLY . 323 A 323 
A 324 1 n ALA . 324 A 324 
A 325 1 n GLY . 325 A 325 
A 326 1 n LEU . 326 A 326 
A 327 1 n ALA . 327 A 327 
A 328 1 n TYR . 328 A 328 
A 329 1 n LEU . 329 A 329 
A 330 1 n ILE . 330 A 330 
A 331 1 n ARG . 331 A 331 
B 1   2 n MET . 1   B 1   
B 2   2 n ILE . 2   B 2   
B 3   2 n ILE . 3   B 3   
B 4   2 n TYR . 4   B 4   
B 5   2 n ARG . 5   B 5   
B 6   2 n ASP . 6   B 6   
B 7   2 n LEU . 7   B 7   
B 8   2 n ILE . 8   B 8   
B 9   2 n SER . 9   B 9   
B 10  2 n HIS . 10  B 10  
B 11  2 n ASP . 11  B 11  
B 12  2 n GLU . 12  B 12  
B 13  2 n LEU . 13  B 13  
B 14  2 n PHE . 14  B 14  
B 15  2 n SER . 15  B 15  
B 16  2 n ASP . 16  B 16  
B 17  2 n ILE . 17  B 17  
B 18  2 n TYR . 18  B 18  
B 19  2 n LYS . 19  B 19  
B 20  2 n ILE . 20  B 20  
B 21  2 n ARG . 21  B 21  
B 22  2 n GLU . 22  B 22  
B 23  2 n ILE . 23  B 23  
B 24  2 n ALA . 24  B 24  
B 25  2 n ASP . 25  B 25  
B 26  2 n GLY . 26  B 26  
B 27  2 n LEU . 27  B 27  
B 28  2 n CYS . 28  B 28  
B 29  2 n LEU . 29  B 29  
B 30  2 n GLU . 30  B 30  
B 31  2 n VAL . 31  B 31  
B 32  2 n GLU . 32  B 32  
B 33  2 n GLY . 33  B 33  
B 34  2 n LYS . 34  B 34  
B 35  2 n MET . 35  B 35  
B 36  2 n VAL . 36  B 36  
B 37  2 n SER . 37  B 37  
B 38  2 n ARG . 38  B 38  
B 39  2 n THR . 39  B 39  
B 40  2 n GLU . 40  B 40  
B 41  2 n GLY . 41  B 41  
B 42  2 n ALA . 42  B 42  
B 43  2 n ILE . 43  B 43  
B 44  2 n ASP . 44  B 44  
B 45  2 n ASP . 45  B 45  
B 46  2 n SER . 46  B 46  
B 47  2 n LEU . 47  B 47  
B 48  2 n ILE . 48  B 48  
B 49  2 n GLY . 49  B 49  
B 50  2 n GLY . 50  B 50  
B 51  2 n ASN . 51  B 51  
B 52  2 n ALA . 52  B 52  
B 53  2 n SER . 53  B 53  
B 54  2 n ALA . 54  B 54  
B 55  2 n GLU . 55  B 55  
B 56  2 n GLY . 56  B 56  
B 57  2 n PRO . 57  B 57  
B 58  2 n GLU . 58  B 58  
B 59  2 n GLY . 59  B 59  
B 60  2 n GLU . 60  B 60  
B 61  2 n GLY . 61  B 61  
B 62  2 n THR . 62  B 62  
B 63  2 n GLU . 63  B 63  
B 64  2 n SER . 64  B 64  
B 65  2 n THR . 65  B 65  
B 66  2 n VAL . 66  B 66  
B 67  2 n VAL . 67  B 67  
B 68  2 n THR . 68  B 68  
B 69  2 n GLY . 69  B 69  
B 70  2 n VAL . 70  B 70  
B 71  2 n ASP . 71  B 71  
B 72  2 n ILE . 72  B 72  
B 73  2 n VAL . 73  B 73  
B 74  2 n MET . 74  B 74  
B 75  2 n ASN . 75  B 75  
B 76  2 n HIS . 76  B 76  
B 77  2 n HIS . 77  B 77  
B 78  2 n LEU . 78  B 78  
B 79  2 n GLN . 79  B 79  
B 80  2 n GLU . 80  B 80  
B 81  2 n THR . 81  B 81  
B 82  2 n SER . 82  B 82  
B 83  2 n PHE . 83  B 83  
B 84  2 n THR . 84  B 84  
B 85  2 n LYS . 85  B 85  
B 86  2 n GLU . 86  B 86  
B 87  2 n ALA . 87  B 87  
B 88  2 n TYR . 88  B 88  
B 89  2 n LYS . 89  B 89  
B 90  2 n LYS . 90  B 90  
B 91  2 n TYR . 91  B 91  
B 92  2 n ILE . 92  B 92  
B 93  2 n LYS . 93  B 93  
B 94  2 n ASP . 94  B 94  
B 95  2 n TYR . 95  B 95  
B 96  2 n MET . 96  B 96  
B 97  2 n LYS . 97  B 97  
B 98  2 n SER . 98  B 98  
B 99  2 n LEU . 99  B 99  
B 100 2 n LYS . 100 B 100 
B 101 2 n GLY . 101 B 101 
B 102 2 n LYS . 102 B 102 
B 103 2 n LEU . 103 B 103 
B 104 2 n GLU . 104 B 104 
B 105 2 n GLU . 105 B 105 
B 106 2 n GLN . 106 B 106 
B 107 2 n LYS . 107 B 107 
B 108 2 n PRO . 108 B 108 
B 109 2 n GLU . 109 B 109 
B 110 2 n ARG . 110 B 110 
B 111 2 n VAL . 111 B 111 
B 112 2 n LYS . 112 B 112 
B 113 2 n PRO . 113 B 113 
B 114 2 n PHE . 114 B 114 
B 115 2 n MET . 115 B 115 
B 116 2 n THR . 116 B 116 
B 117 2 n GLY . 117 B 117 
B 118 2 n ALA . 118 B 118 
B 119 2 n ALA . 119 B 119 
B 120 2 n GLU . 120 B 120 
B 121 2 n GLN . 121 B 121 
B 122 2 n ILE . 122 B 122 
B 123 2 n LYS . 123 B 123 
B 124 2 n HIS . 124 B 124 
B 125 2 n ILE . 125 B 125 
B 126 2 n LEU . 126 B 126 
B 127 2 n ALA . 127 B 127 
B 128 2 n ASN . 128 B 128 
B 129 2 n PHE . 129 B 129 
B 130 2 n ASN . 130 B 130 
B 131 2 n ASN . 131 B 131 
B 132 2 n TYR . 132 B 132 
B 133 2 n GLN . 133 B 133 
B 134 2 n PHE . 134 B 134 
B 135 2 n PHE . 135 B 135 
B 136 2 n ILE . 136 B 136 
B 137 2 n GLY . 137 B 137 
B 138 2 n GLU . 138 B 138 
B 139 2 n ASN . 139 B 139 
B 140 2 n MET . 140 B 140 
B 141 2 n ASN . 141 B 141 
B 142 2 n PRO . 142 B 142 
B 143 2 n ASP . 143 B 143 
B 144 2 n GLY . 144 B 144 
B 145 2 n MET . 145 B 145 
B 146 2 n VAL . 146 B 146 
B 147 2 n ALA . 147 B 147 
B 148 2 n LEU . 148 B 148 
B 149 2 n LEU . 149 B 149 
B 150 2 n ASP . 150 B 150 
B 151 2 n TYR . 151 B 151 
B 152 2 n ARG . 152 B 152 
B 153 2 n GLU . 153 B 153 
B 154 2 n ASP . 154 B 154 
B 155 2 n GLY . 155 B 155 
B 156 2 n VAL . 156 B 156 
B 157 2 n THR . 157 B 157 
B 158 2 n PRO . 158 B 158 
B 159 2 n PHE . 159 B 159 
B 160 2 n MET . 160 B 160 
B 161 2 n ILE . 161 B 161 
B 162 2 n PHE . 162 B 162 
B 163 2 n PHE . 163 B 163 
B 164 2 n LYS . 164 B 164 
B 165 2 n ASP . 165 B 165 
B 166 2 n GLY . 166 B 166 
B 167 2 n LEU . 167 B 167 
B 168 2 n GLU . 168 B 168 
B 169 2 n MET . 169 B 169 
B 170 2 n GLU . 170 B 170 
B 171 2 n LYS . 171 B 171 
B 172 2 n CYS . 172 B 172 
#
_software.classification other
_software.date           ?
_software.description    "Structure prediction"
_software.name           AlphaFold
_software.pdbx_ordinal   1
_software.type           package
_software.version        "AlphaFold-beta-20231127 (2b86f29d-618d-47cf-8aef-20020b1102eb @ 2025-05-19 13:44:35)"
#
loop_
_struct_asym.entity_id
_struct_asym.id
1 A 
2 B 
#
loop_
_atom_site.group_PDB
_atom_site.id
_atom_site.type_symbol
_atom_site.label_atom_id
_atom_site.label_alt_id
_atom_site.label_comp_id
_atom_site.label_asym_id
_atom_site.label_entity_id
_atom_site.label_seq_id
_atom_site.pdbx_PDB_ins_code
_atom_site.Cartn_x
_atom_site.Cartn_y
_atom_site.Cartn_z
_atom_site.occupancy
_atom_site.B_iso_or_equiv
_atom_site.auth_seq_id
_atom_site.auth_asym_id
_atom_site.pdbx_PDB_model_num
ATOM 1    N N   . MET A 1 1   ? 6.347   56.262  11.215  1.00 15.90 1   A 1 
ATOM 2    C CA  . MET A 1 1   ? 4.908   56.449  10.941  1.00 25.70 1   A 1 
ATOM 3    C C   . MET A 1 1   ? 4.403   55.692  9.693   1.00 26.93 1   A 1 
ATOM 4    O O   . MET A 1 1   ? 3.415   56.111  9.110   1.00 26.23 1   A 1 
ATOM 5    C CB  . MET A 1 1   ? 4.582   57.946  10.804  1.00 26.83 1   A 1 
ATOM 6    C CG  . MET A 1 1   ? 4.467   58.684  12.154  1.00 25.14 1   A 1 
ATOM 7    S SD  . MET A 1 1   ? 4.092   60.430  11.898  1.00 23.94 1   A 1 
ATOM 8    C CE  . MET A 1 1   ? 3.642   60.924  13.584  1.00 20.16 1   A 1 
ATOM 9    N N   . PHE A 1 2   ? 5.064   54.591  9.260   1.00 17.06 2   A 1 
ATOM 10   C CA  . PHE A 1 2   ? 4.710   53.928  7.998   1.00 20.20 2   A 1 
ATOM 11   C C   . PHE A 1 2   ? 3.330   53.248  8.087   1.00 20.03 2   A 1 
ATOM 12   O O   . PHE A 1 2   ? 3.129   52.305  8.853   1.00 18.26 2   A 1 
ATOM 13   C CB  . PHE A 1 2   ? 5.836   52.976  7.588   1.00 19.47 2   A 1 
ATOM 14   C CG  . PHE A 1 2   ? 7.027   53.709  6.993   1.00 18.31 2   A 1 
ATOM 15   C CD1 . PHE A 1 2   ? 7.019   54.045  5.628   1.00 16.83 2   A 1 
ATOM 16   C CD2 . PHE A 1 2   ? 8.115   54.082  7.800   1.00 18.15 2   A 1 
ATOM 17   C CE1 . PHE A 1 2   ? 8.105   54.749  5.070   1.00 16.51 2   A 1 
ATOM 18   C CE2 . PHE A 1 2   ? 9.200   54.790  7.246   1.00 16.65 2   A 1 
ATOM 19   C CZ  . PHE A 1 2   ? 9.197   55.127  5.875   1.00 19.68 2   A 1 
ATOM 20   N N   . GLY A 1 3   ? 2.351   53.779  7.331   1.00 23.40 3   A 1 
ATOM 21   C CA  . GLY A 1 3   ? 0.958   53.337  7.354   1.00 27.17 3   A 1 
ATOM 22   C C   . GLY A 1 3   ? 0.730   52.056  6.556   1.00 27.07 3   A 1 
ATOM 23   O O   . GLY A 1 3   ? 0.421   52.107  5.371   1.00 25.95 3   A 1 
ATOM 24   N N   . LEU A 1 4   ? 0.873   50.896  7.207   1.00 19.71 4   A 1 
ATOM 25   C CA  . LEU A 1 4   ? 0.605   49.593  6.604   1.00 25.29 4   A 1 
ATOM 26   C C   . LEU A 1 4   ? -0.876  49.475  6.199   1.00 25.35 4   A 1 
ATOM 27   O O   . LEU A 1 4   ? -1.771  49.438  7.057   1.00 23.63 4   A 1 
ATOM 28   C CB  . LEU A 1 4   ? 1.045   48.476  7.582   1.00 24.46 4   A 1 
ATOM 29   C CG  . LEU A 1 4   ? 2.536   48.103  7.406   1.00 22.43 4   A 1 
ATOM 30   C CD1 . LEU A 1 4   ? 3.120   47.548  8.703   1.00 22.30 4   A 1 
ATOM 31   C CD2 . LEU A 1 4   ? 2.704   47.052  6.310   1.00 24.84 4   A 1 
ATOM 32   N N   . ARG A 1 5   ? -1.139  49.404  4.887   1.00 20.55 5   A 1 
ATOM 33   C CA  . ARG A 1 5   ? -2.470  49.214  4.287   1.00 23.83 5   A 1 
ATOM 34   C C   . ARG A 1 5   ? -2.989  47.808  4.613   1.00 22.70 5   A 1 
ATOM 35   O O   . ARG A 1 5   ? -2.585  46.844  3.973   1.00 22.36 5   A 1 
ATOM 36   C CB  . ARG A 1 5   ? -2.400  49.413  2.758   1.00 24.83 5   A 1 
ATOM 37   C CG  . ARG A 1 5   ? -2.232  50.877  2.307   1.00 22.77 5   A 1 
ATOM 38   C CD  . ARG A 1 5   ? -2.216  50.939  0.774   1.00 22.60 5   A 1 
ATOM 39   N NE  . ARG A 1 5   ? -2.226  52.331  0.268   1.00 20.20 5   A 1 
ATOM 40   C CZ  . ARG A 1 5   ? -2.247  52.706  -1.014  1.00 19.03 5   A 1 
ATOM 41   N NH1 . ARG A 1 5   ? -2.220  51.830  -1.979  1.00 17.29 5   A 1 
ATOM 42   N NH2 . ARG A 1 5   ? -2.299  53.960  -1.336  1.00 16.96 5   A 1 
ATOM 43   N N   . ARG A 1 6   ? -3.884  47.671  5.605   1.00 19.98 6   A 1 
ATOM 44   C CA  . ARG A 1 6   ? -4.529  46.391  5.934   1.00 23.83 6   A 1 
ATOM 45   C C   . ARG A 1 6   ? -5.592  45.981  4.897   1.00 23.01 6   A 1 
ATOM 46   O O   . ARG A 1 6   ? -6.129  46.822  4.182   1.00 22.10 6   A 1 
ATOM 47   C CB  . ARG A 1 6   ? -5.087  46.394  7.370   1.00 24.01 6   A 1 
ATOM 48   C CG  . ARG A 1 6   ? -4.033  45.887  8.377   1.00 22.44 6   A 1 
ATOM 49   C CD  . ARG A 1 6   ? -4.649  45.711  9.763   1.00 21.87 6   A 1 
ATOM 50   N NE  . ARG A 1 6   ? -3.710  45.063  10.711  1.00 20.01 6   A 1 
ATOM 51   C CZ  . ARG A 1 6   ? -3.953  44.774  11.982  1.00 18.66 6   A 1 
ATOM 52   N NH1 . ARG A 1 6   ? -5.093  45.073  12.544  1.00 17.07 6   A 1 
ATOM 53   N NH2 . ARG A 1 6   ? -3.056  44.184  12.705  1.00 16.90 6   A 1 
ATOM 54   N N   . ASN A 1 7   ? -5.839  44.673  4.837   1.00 20.65 7   A 1 
ATOM 55   C CA  . ASN A 1 7   ? -6.515  43.956  3.765   1.00 21.85 7   A 1 
ATOM 56   C C   . ASN A 1 7   ? -8.005  44.311  3.590   1.00 21.64 7   A 1 
ATOM 57   O O   . ASN A 1 7   ? -8.747  44.456  4.563   1.00 20.56 7   A 1 
ATOM 58   C CB  . ASN A 1 7   ? -6.357  42.445  4.030   1.00 21.53 7   A 1 
ATOM 59   C CG  . ASN A 1 7   ? -4.906  41.981  3.901   1.00 19.20 7   A 1 
ATOM 60   O OD1 . ASN A 1 7   ? -4.082  42.609  3.263   1.00 19.36 7   A 1 
ATOM 61   N ND2 . ASN A 1 7   ? -4.553  40.883  4.524   1.00 20.02 7   A 1 
ATOM 62   N N   . ALA A 1 8   ? -8.435  44.370  2.332   1.00 22.66 8   A 1 
ATOM 63   C CA  . ALA A 1 8   ? -9.818  44.583  1.928   1.00 23.79 8   A 1 
ATOM 64   C C   . ALA A 1 8   ? -10.657 43.319  2.190   1.00 24.08 8   A 1 
ATOM 65   O O   . ALA A 1 8   ? -10.436 42.276  1.586   1.00 22.96 8   A 1 
ATOM 66   C CB  . ALA A 1 8   ? -9.828  44.984  0.445   1.00 23.35 8   A 1 
ATOM 67   N N   . VAL A 1 9   ? -11.627 43.440  3.085   1.00 20.65 9   A 1 
ATOM 68   C CA  . VAL A 1 9   ? -12.614 42.383  3.338   1.00 21.62 9   A 1 
ATOM 69   C C   . VAL A 1 9   ? -13.634 42.413  2.199   1.00 21.91 9   A 1 
ATOM 70   O O   . VAL A 1 9   ? -14.450 43.331  2.117   1.00 21.00 9   A 1 
ATOM 71   C CB  . VAL A 1 9   ? -13.284 42.565  4.713   1.00 21.25 9   A 1 
ATOM 72   C CG1 . VAL A 1 9   ? -14.321 41.484  4.988   1.00 18.65 9   A 1 
ATOM 73   C CG2 . VAL A 1 9   ? -12.236 42.524  5.841   1.00 20.57 9   A 1 
ATOM 74   N N   . ILE A 1 10  ? -13.596 41.423  1.304   1.00 18.76 10  A 1 
ATOM 75   C CA  . ILE A 1 10  ? -14.568 41.280  0.210   1.00 19.00 10  A 1 
ATOM 76   C C   . ILE A 1 10  ? -15.902 40.845  0.825   1.00 19.66 10  A 1 
ATOM 77   O O   . ILE A 1 10  ? -16.060 39.721  1.284   1.00 18.48 10  A 1 
ATOM 78   C CB  . ILE A 1 10  ? -14.036 40.313  -0.878  1.00 18.59 10  A 1 
ATOM 79   C CG1 . ILE A 1 10  ? -12.729 40.869  -1.490  1.00 16.82 10  A 1 
ATOM 80   C CG2 . ILE A 1 10  ? -15.101 40.092  -1.966  1.00 17.45 10  A 1 
ATOM 81   C CD1 . ILE A 1 10  ? -12.037 39.927  -2.491  1.00 16.16 10  A 1 
ATOM 82   N N   . GLY A 1 11  ? -16.859 41.767  0.857   1.00 24.17 11  A 1 
ATOM 83   C CA  . GLY A 1 11  ? -18.206 41.512  1.352   1.00 24.94 11  A 1 
ATOM 84   C C   . GLY A 1 11  ? -19.009 40.679  0.355   1.00 25.23 11  A 1 
ATOM 85   O O   . GLY A 1 11  ? -19.517 41.221  -0.621  1.00 24.43 11  A 1 
ATOM 86   N N   . LEU A 1 12  ? -19.145 39.380  0.592   1.00 19.61 12  A 1 
ATOM 87   C CA  . LEU A 1 12  ? -20.020 38.517  -0.201  1.00 20.23 12  A 1 
ATOM 88   C C   . LEU A 1 12  ? -21.488 38.908  0.047   1.00 20.40 12  A 1 
ATOM 89   O O   . LEU A 1 12  ? -22.023 38.742  1.143   1.00 19.41 12  A 1 
ATOM 90   C CB  . LEU A 1 12  ? -19.761 37.020  0.076   1.00 19.69 12  A 1 
ATOM 91   C CG  . LEU A 1 12  ? -19.353 36.258  -1.198  1.00 18.14 12  A 1 
ATOM 92   C CD1 . LEU A 1 12  ? -17.835 36.243  -1.373  1.00 17.06 12  A 1 
ATOM 93   C CD2 . LEU A 1 12  ? -19.853 34.821  -1.178  1.00 18.44 12  A 1 
ATOM 94   N N   . ASN A 1 13  ? -22.131 39.429  -0.993  1.00 20.27 13  A 1 
ATOM 95   C CA  . ASN A 1 13  ? -23.462 40.034  -0.955  1.00 20.78 13  A 1 
ATOM 96   C C   . ASN A 1 13  ? -24.550 38.952  -1.126  1.00 20.77 13  A 1 
ATOM 97   O O   . ASN A 1 13  ? -25.172 38.847  -2.175  1.00 19.87 13  A 1 
ATOM 98   C CB  . ASN A 1 13  ? -23.468 41.144  -2.030  1.00 20.76 13  A 1 
ATOM 99   C CG  . ASN A 1 13  ? -24.348 42.336  -1.706  1.00 18.47 13  A 1 
ATOM 100  O OD1 . ASN A 1 13  ? -24.896 42.491  -0.634  1.00 18.22 13  A 1 
ATOM 101  N ND2 . ASN A 1 13  ? -24.472 43.262  -2.631  1.00 18.75 13  A 1 
ATOM 102  N N   . LEU A 1 14  ? -24.747 38.094  -0.122  1.00 20.63 14  A 1 
ATOM 103  C CA  . LEU A 1 14  ? -25.751 37.020  -0.166  1.00 21.91 14  A 1 
ATOM 104  C C   . LEU A 1 14  ? -27.163 37.614  -0.260  1.00 22.13 14  A 1 
ATOM 105  O O   . LEU A 1 14  ? -27.686 38.206  0.680   1.00 20.54 14  A 1 
ATOM 106  C CB  . LEU A 1 14  ? -25.589 36.074  1.052   1.00 20.44 14  A 1 
ATOM 107  C CG  . LEU A 1 14  ? -24.505 35.001  0.838   1.00 18.61 14  A 1 
ATOM 108  C CD1 . LEU A 1 14  ? -24.154 34.340  2.166   1.00 17.61 14  A 1 
ATOM 109  C CD2 . LEU A 1 14  ? -24.966 33.909  -0.131  1.00 18.29 14  A 1 
ATOM 110  N N   . TYR A 1 15  ? -27.770 37.448  -1.439  1.00 21.30 15  A 1 
ATOM 111  C CA  . TYR A 1 15  ? -29.051 38.049  -1.810  1.00 23.19 15  A 1 
ATOM 112  C C   . TYR A 1 15  ? -30.216 37.320  -1.126  1.00 22.99 15  A 1 
ATOM 113  O O   . TYR A 1 15  ? -30.530 36.168  -1.448  1.00 20.89 15  A 1 
ATOM 114  C CB  . TYR A 1 15  ? -29.155 38.041  -3.341  1.00 22.28 15  A 1 
ATOM 115  C CG  . TYR A 1 15  ? -30.089 39.081  -3.917  1.00 20.82 15  A 1 
ATOM 116  C CD1 . TYR A 1 15  ? -31.418 38.749  -4.244  1.00 19.07 15  A 1 
ATOM 117  C CD2 . TYR A 1 15  ? -29.619 40.384  -4.168  1.00 18.53 15  A 1 
ATOM 118  C CE1 . TYR A 1 15  ? -32.260 39.709  -4.820  1.00 17.12 15  A 1 
ATOM 119  C CE2 . TYR A 1 15  ? -30.461 41.350  -4.742  1.00 17.13 15  A 1 
ATOM 120  C CZ  . TYR A 1 15  ? -31.785 41.010  -5.075  1.00 18.65 15  A 1 
ATOM 121  O OH  . TYR A 1 15  ? -32.600 41.955  -5.642  1.00 18.95 15  A 1 
ATOM 122  N N   . CYS A 1 16  ? -30.907 37.993  -0.205  1.00 19.31 16  A 1 
ATOM 123  C CA  . CYS A 1 16  ? -32.000 37.460  0.618   1.00 21.75 16  A 1 
ATOM 124  C C   . CYS A 1 16  ? -33.361 37.405  -0.102  1.00 22.04 16  A 1 
ATOM 125  O O   . CYS A 1 16  ? -34.338 37.967  0.385   1.00 20.26 16  A 1 
ATOM 126  C CB  . CYS A 1 16  ? -32.100 38.292  1.916   1.00 20.41 16  A 1 
ATOM 127  S SG  . CYS A 1 16  ? -30.643 38.060  2.963   1.00 17.77 16  A 1 
ATOM 128  N N   . GLY A 1 17  ? -33.489 36.766  -1.254  1.00 26.32 17  A 1 
ATOM 129  C CA  . GLY A 1 17  ? -34.746 36.677  -2.016  1.00 27.30 17  A 1 
ATOM 130  C C   . GLY A 1 17  ? -35.874 35.937  -1.294  1.00 27.59 17  A 1 
ATOM 131  O O   . GLY A 1 17  ? -36.122 34.769  -1.562  1.00 24.95 17  A 1 
ATOM 132  N N   . GLY A 1 18  ? -36.583 36.612  -0.399  1.00 25.16 18  A 1 
ATOM 133  C CA  . GLY A 1 18  ? -37.635 36.053  0.449   1.00 25.45 18  A 1 
ATOM 134  C C   . GLY A 1 18  ? -39.052 36.078  -0.139  1.00 25.60 18  A 1 
ATOM 135  O O   . GLY A 1 18  ? -39.946 36.644  0.479   1.00 23.47 18  A 1 
ATOM 136  N N   . ALA A 1 19  ? -39.303 35.524  -1.326  1.00 25.00 19  A 1 
ATOM 137  C CA  . ALA A 1 19  ? -40.614 35.587  -1.981  1.00 28.37 19  A 1 
ATOM 138  C C   . ALA A 1 19  ? -41.709 34.861  -1.168  1.00 28.16 19  A 1 
ATOM 139  O O   . ALA A 1 19  ? -41.621 33.673  -0.893  1.00 26.34 19  A 1 
ATOM 140  C CB  . ALA A 1 19  ? -40.484 35.055  -3.412  1.00 26.74 19  A 1 
ATOM 141  N N   . SER A 1 20  ? -42.791 35.593  -0.844  1.00 22.16 20  A 1 
ATOM 142  C CA  . SER A 1 20  ? -43.805 35.284  0.182   1.00 26.03 20  A 1 
ATOM 143  C C   . SER A 1 20  ? -45.118 34.670  -0.352  1.00 26.32 20  A 1 
ATOM 144  O O   . SER A 1 20  ? -46.181 34.972  0.185   1.00 24.74 20  A 1 
ATOM 145  C CB  . SER A 1 20  ? -44.086 36.593  0.930   1.00 24.28 20  A 1 
ATOM 146  O OG  . SER A 1 20  ? -45.187 36.538  1.788   1.00 21.77 20  A 1 
ATOM 147  N N   . LEU A 1 21  ? -45.132 33.905  -1.450  1.00 20.51 21  A 1 
ATOM 148  C CA  . LEU A 1 21  ? -46.362 33.625  -2.207  1.00 24.80 21  A 1 
ATOM 149  C C   . LEU A 1 21  ? -47.481 32.938  -1.398  1.00 24.00 21  A 1 
ATOM 150  O O   . LEU A 1 21  ? -47.248 32.137  -0.501  1.00 22.54 21  A 1 
ATOM 151  C CB  . LEU A 1 21  ? -46.028 32.884  -3.518  1.00 22.58 21  A 1 
ATOM 152  C CG  . LEU A 1 21  ? -45.674 33.840  -4.669  1.00 20.80 21  A 1 
ATOM 153  C CD1 . LEU A 1 21  ? -45.069 33.054  -5.838  1.00 20.43 21  A 1 
ATOM 154  C CD2 . LEU A 1 21  ? -46.898 34.595  -5.204  1.00 23.24 21  A 1 
ATOM 155  N N   . GLY A 1 22  ? -48.731 33.339  -1.746  1.00 26.29 22  A 1 
ATOM 156  C CA  . GLY A 1 22  ? -49.918 33.242  -0.905  1.00 28.93 22  A 1 
ATOM 157  C C   . GLY A 1 22  ? -50.665 31.894  -0.816  1.00 28.39 22  A 1 
ATOM 158  O O   . GLY A 1 22  ? -50.330 30.904  -1.443  1.00 26.43 22  A 1 
ATOM 159  N N   . ALA A 1 23  ? -51.747 31.905  -0.037  1.00 25.53 23  A 1 
ATOM 160  C CA  . ALA A 1 23  ? -52.340 30.769  0.680   1.00 30.77 23  A 1 
ATOM 161  C C   . ALA A 1 23  ? -53.638 30.169  0.089   1.00 30.74 23  A 1 
ATOM 162  O O   . ALA A 1 23  ? -54.408 29.582  0.846   1.00 28.80 23  A 1 
ATOM 163  C CB  . ALA A 1 23  ? -52.567 31.247  2.124   1.00 28.55 23  A 1 
ATOM 164  N N   . GLY A 1 24  ? -53.986 30.359  -1.191  1.00 26.78 24  A 1 
ATOM 165  C CA  . GLY A 1 24  ? -55.340 30.137  -1.737  1.00 29.59 24  A 1 
ATOM 166  C C   . GLY A 1 24  ? -55.984 28.780  -1.408  1.00 28.92 24  A 1 
ATOM 167  O O   . GLY A 1 24  ? -55.403 27.738  -1.662  1.00 26.67 24  A 1 
ATOM 168  N N   . GLY A 1 25  ? -57.236 28.802  -0.907  1.00 26.26 25  A 1 
ATOM 169  C CA  . GLY A 1 25  ? -57.910 27.668  -0.260  1.00 28.76 25  A 1 
ATOM 170  C C   . GLY A 1 25  ? -59.069 26.997  -1.014  1.00 28.55 25  A 1 
ATOM 171  O O   . GLY A 1 25  ? -60.117 26.803  -0.413  1.00 26.28 25  A 1 
ATOM 172  N N   . GLY A 1 26  ? -58.952 26.676  -2.297  1.00 26.24 26  A 1 
ATOM 173  C CA  . GLY A 1 26  ? -60.051 26.195  -3.147  1.00 28.82 26  A 1 
ATOM 174  C C   . GLY A 1 26  ? -60.749 24.883  -2.728  1.00 28.51 26  A 1 
ATOM 175  O O   . GLY A 1 26  ? -60.221 24.069  -1.986  1.00 26.53 26  A 1 
ATOM 176  N N   . SER A 1 27  ? -61.990 24.723  -3.235  1.00 25.02 27  A 1 
ATOM 177  C CA  . SER A 1 27  ? -63.087 23.915  -2.652  1.00 30.86 27  A 1 
ATOM 178  C C   . SER A 1 27  ? -63.274 22.489  -3.266  1.00 30.29 27  A 1 
ATOM 179  O O   . SER A 1 27  ? -62.271 21.841  -3.506  1.00 28.24 27  A 1 
ATOM 180  C CB  . SER A 1 27  ? -64.308 24.849  -2.643  1.00 29.08 27  A 1 
ATOM 181  O OG  . SER A 1 27  ? -65.219 24.502  -1.645  1.00 25.91 27  A 1 
ATOM 182  N N   . PRO A 1 28  ? -64.495 21.905  -3.529  1.00 24.79 28  A 1 
ATOM 183  C CA  . PRO A 1 28  ? -64.949 20.732  -2.754  1.00 30.09 28  A 1 
ATOM 184  C C   . PRO A 1 28  ? -65.217 19.373  -3.460  1.00 30.25 28  A 1 
ATOM 185  O O   . PRO A 1 28  ? -65.129 18.354  -2.782  1.00 28.17 28  A 1 
ATOM 186  C CB  . PRO A 1 28  ? -66.254 21.253  -2.141  1.00 27.35 28  A 1 
ATOM 187  C CG  . PRO A 1 28  ? -66.822 22.175  -3.214  1.00 26.77 28  A 1 
ATOM 188  C CD  . PRO A 1 28  ? -65.616 22.547  -4.084  1.00 30.82 28  A 1 
ATOM 189  N N   . ALA A 1 29  ? -65.720 19.278  -4.752  1.00 26.68 29  A 1 
ATOM 190  C CA  . ALA A 1 29  ? -67.008 18.572  -4.927  1.00 33.11 29  A 1 
ATOM 191  C C   . ALA A 1 29  ? -67.083 17.097  -5.416  1.00 32.18 29  A 1 
ATOM 192  O O   . ALA A 1 29  ? -67.651 16.255  -4.729  1.00 30.31 29  A 1 
ATOM 193  C CB  . ALA A 1 29  ? -67.911 19.463  -5.807  1.00 31.81 29  A 1 
ATOM 194  N N   . GLY A 1 30  ? -66.755 16.813  -6.696  1.00 30.57 30  A 1 
ATOM 195  C CA  . GLY A 1 30  ? -67.569 15.912  -7.534  1.00 31.13 30  A 1 
ATOM 196  C C   . GLY A 1 30  ? -67.511 14.383  -7.318  1.00 29.97 30  A 1 
ATOM 197  O O   . GLY A 1 30  ? -66.527 13.826  -6.865  1.00 28.82 30  A 1 
ATOM 198  N N   . ALA A 1 31  ? -68.611 13.706  -7.742  1.00 27.00 31  A 1 
ATOM 199  C CA  . ALA A 1 31  ? -69.086 12.445  -7.155  1.00 30.13 31  A 1 
ATOM 200  C C   . ALA A 1 31  ? -69.052 11.151  -8.016  1.00 28.86 31  A 1 
ATOM 201  O O   . ALA A 1 31  ? -69.555 10.134  -7.532  1.00 28.18 31  A 1 
ATOM 202  C CB  . ALA A 1 31  ? -70.535 12.713  -6.725  1.00 30.10 31  A 1 
ATOM 203  N N   . ARG A 1 32  ? -68.668 11.172  -9.281  1.00 23.07 32  A 1 
ATOM 204  C CA  . ARG A 1 32  ? -69.247 10.280  -10.308 1.00 28.16 32  A 1 
ATOM 205  C C   . ARG A 1 32  ? -69.010 8.761   -10.163 1.00 26.19 32  A 1 
ATOM 206  O O   . ARG A 1 32  ? -68.050 8.305   -9.587  1.00 26.41 32  A 1 
ATOM 207  C CB  . ARG A 1 32  ? -68.926 10.778  -11.726 1.00 29.09 32  A 1 
ATOM 208  C CG  . ARG A 1 32  ? -70.124 11.522  -12.338 1.00 28.25 32  A 1 
ATOM 209  C CD  . ARG A 1 32  ? -69.856 11.876  -13.808 1.00 29.86 32  A 1 
ATOM 210  N NE  . ARG A 1 32  ? -71.004 12.582  -14.414 1.00 27.13 32  A 1 
ATOM 211  C CZ  . ARG A 1 32  ? -71.122 12.937  -15.688 1.00 26.10 32  A 1 
ATOM 212  N NH1 . ARG A 1 32  ? -70.183 12.682  -16.550 1.00 23.80 32  A 1 
ATOM 213  N NH2 . ARG A 1 32  ? -72.192 13.559  -16.104 1.00 23.79 32  A 1 
ATOM 214  N N   . LEU A 1 33  ? -69.993 8.031   -10.780 1.00 21.00 33  A 1 
ATOM 215  C CA  . LEU A 1 33  ? -70.534 6.703   -10.410 1.00 28.13 33  A 1 
ATOM 216  C C   . LEU A 1 33  ? -69.914 5.429   -11.015 1.00 25.47 33  A 1 
ATOM 217  O O   . LEU A 1 33  ? -70.150 4.374   -10.445 1.00 24.49 33  A 1 
ATOM 218  C CB  . LEU A 1 33  ? -71.999 6.731   -10.898 1.00 27.88 33  A 1 
ATOM 219  C CG  . LEU A 1 33  ? -73.020 7.317   -9.915  1.00 26.53 33  A 1 
ATOM 220  C CD1 . LEU A 1 33  ? -74.233 7.870   -10.668 1.00 27.34 33  A 1 
ATOM 221  C CD2 . LEU A 1 33  ? -73.502 6.239   -8.950  1.00 31.63 33  A 1 
ATOM 222  N N   . VAL A 1 34  ? -69.409 5.434   -12.222 1.00 28.53 34  A 1 
ATOM 223  C CA  . VAL A 1 34  ? -69.736 4.443   -13.275 1.00 34.19 34  A 1 
ATOM 224  C C   . VAL A 1 34  ? -69.305 2.977   -13.006 1.00 30.73 34  A 1 
ATOM 225  O O   . VAL A 1 34  ? -68.407 2.713   -12.226 1.00 29.80 34  A 1 
ATOM 226  C CB  . VAL A 1 34  ? -69.312 4.907   -14.690 1.00 33.03 34  A 1 
ATOM 227  C CG1 . VAL A 1 34  ? -70.191 4.264   -15.755 1.00 30.64 34  A 1 
ATOM 228  C CG2 . VAL A 1 34  ? -69.418 6.422   -14.905 1.00 35.14 34  A 1 
ATOM 229  N N   . ALA A 1 35  ? -70.010 2.055   -13.716 1.00 26.51 35  A 1 
ATOM 230  C CA  . ALA A 1 35  ? -70.433 0.749   -13.176 1.00 32.42 35  A 1 
ATOM 231  C C   . ALA A 1 35  ? -69.831 -0.546  -13.788 1.00 30.38 35  A 1 
ATOM 232  O O   . ALA A 1 35  ? -70.250 -1.614  -13.350 1.00 30.01 35  A 1 
ATOM 233  C CB  . ALA A 1 35  ? -71.951 0.735   -13.374 1.00 32.73 35  A 1 
ATOM 234  N N   . GLU A 1 36  ? -69.058 -0.505  -14.846 1.00 26.70 36  A 1 
ATOM 235  C CA  . GLU A 1 36  ? -69.064 -1.510  -15.932 1.00 32.52 36  A 1 
ATOM 236  C C   . GLU A 1 36  ? -68.646 -2.971  -15.611 1.00 29.69 36  A 1 
ATOM 237  O O   . GLU A 1 36  ? -68.095 -3.301  -14.570 1.00 30.20 36  A 1 
ATOM 238  C CB  . GLU A 1 36  ? -68.334 -0.951  -17.169 1.00 34.30 36  A 1 
ATOM 239  C CG  . GLU A 1 36  ? -69.266 -0.926  -18.394 1.00 34.17 36  A 1 
ATOM 240  C CD  . GLU A 1 36  ? -68.591 -0.396  -19.674 1.00 32.75 36  A 1 
ATOM 241  O OE1 . GLU A 1 36  ? -69.296 -0.385  -20.713 1.00 30.06 36  A 1 
ATOM 242  O OE2 . GLU A 1 36  ? -67.412 0.002   -19.608 1.00 35.98 36  A 1 
ATOM 243  N N   . GLU A 1 37  ? -68.994 -3.860  -16.591 1.00 25.26 37  A 1 
ATOM 244  C CA  . GLU A 1 37  ? -69.725 -5.129  -16.454 1.00 27.39 37  A 1 
ATOM 245  C C   . GLU A 1 37  ? -68.897 -6.423  -16.715 1.00 24.31 37  A 1 
ATOM 246  O O   . GLU A 1 37  ? -69.359 -7.300  -17.428 1.00 24.33 37  A 1 
ATOM 247  C CB  . GLU A 1 37  ? -70.883 -5.029  -17.467 1.00 29.56 37  A 1 
ATOM 248  C CG  . GLU A 1 37  ? -72.055 -6.005  -17.318 1.00 28.87 37  A 1 
ATOM 249  C CD  . GLU A 1 37  ? -72.834 -6.204  -18.644 1.00 29.49 37  A 1 
ATOM 250  O OE1 . GLU A 1 37  ? -73.668 -7.133  -18.697 1.00 27.47 37  A 1 
ATOM 251  O OE2 . GLU A 1 37  ? -72.553 -5.506  -19.637 1.00 32.95 37  A 1 
ATOM 252  N N   . ALA A 1 38  ? -67.731 -6.605  -16.268 1.00 27.62 38  A 1 
ATOM 253  C CA  . ALA A 1 38  ? -66.828 -7.648  -16.800 1.00 31.78 38  A 1 
ATOM 254  C C   . ALA A 1 38  ? -67.402 -9.086  -16.777 1.00 29.38 38  A 1 
ATOM 255  O O   . ALA A 1 38  ? -67.526 -9.735  -15.740 1.00 28.86 38  A 1 
ATOM 256  C CB  . ALA A 1 38  ? -65.471 -7.547  -16.101 1.00 32.22 38  A 1 
ATOM 257  N N   . LYS A 1 39  ? -67.738 -9.600  -17.988 1.00 25.83 39  A 1 
ATOM 258  C CA  . LYS A 1 39  ? -68.189 -10.967 -18.348 1.00 30.62 39  A 1 
ATOM 259  C C   . LYS A 1 39  ? -67.068 -12.026 -18.185 1.00 27.57 39  A 1 
ATOM 260  O O   . LYS A 1 39  ? -65.949 -11.674 -17.895 1.00 27.38 39  A 1 
ATOM 261  C CB  . LYS A 1 39  ? -68.649 -10.890 -19.817 1.00 32.51 39  A 1 
ATOM 262  C CG  . LYS A 1 39  ? -70.145 -10.570 -19.968 1.00 30.91 39  A 1 
ATOM 263  C CD  . LYS A 1 39  ? -70.525 -10.420 -21.444 1.00 31.57 39  A 1 
ATOM 264  C CE  . LYS A 1 39  ? -72.034 -10.169 -21.527 1.00 28.32 39  A 1 
ATOM 265  N NZ  . LYS A 1 39  ? -72.443 -9.594  -22.831 1.00 27.29 39  A 1 
ATOM 266  N N   . ALA A 1 40  ? -67.257 -13.272 -18.536 1.00 28.70 40  A 1 
ATOM 267  C CA  . ALA A 1 40  ? -68.118 -14.392 -18.127 1.00 35.02 40  A 1 
ATOM 268  C C   . ALA A 1 40  ? -67.491 -15.780 -18.461 1.00 32.51 40  A 1 
ATOM 269  O O   . ALA A 1 40  ? -67.617 -16.705 -17.674 1.00 32.10 40  A 1 
ATOM 270  C CB  . ALA A 1 40  ? -69.489 -14.321 -18.829 1.00 36.27 40  A 1 
ATOM 271  N N   . ARG A 1 41  ? -66.935 -15.976 -19.662 1.00 24.14 41  A 1 
ATOM 272  C CA  . ARG A 1 41  ? -66.731 -17.311 -20.317 1.00 31.91 41  A 1 
ATOM 273  C C   . ARG A 1 41  ? -65.393 -18.019 -19.951 1.00 28.49 41  A 1 
ATOM 274  O O   . ARG A 1 41  ? -64.482 -17.325 -19.550 1.00 28.71 41  A 1 
ATOM 275  C CB  . ARG A 1 41  ? -66.816 -17.092 -21.841 1.00 32.81 41  A 1 
ATOM 276  C CG  . ARG A 1 41  ? -68.249 -17.106 -22.397 1.00 32.72 41  A 1 
ATOM 277  C CD  . ARG A 1 41  ? -68.199 -17.075 -23.929 1.00 34.85 41  A 1 
ATOM 278  N NE  . ARG A 1 41  ? -69.549 -17.180 -24.530 1.00 32.28 41  A 1 
ATOM 279  C CZ  . ARG A 1 41  ? -69.822 -17.374 -25.820 1.00 30.72 41  A 1 
ATOM 280  N NH1 . ARG A 1 41  ? -68.870 -17.486 -26.713 1.00 28.68 41  A 1 
ATOM 281  N NH2 . ARG A 1 41  ? -71.049 -17.452 -26.226 1.00 30.61 41  A 1 
ATOM 282  N N   . ARG A 1 42  ? -65.178 -19.328 -20.175 1.00 21.19 42  A 1 
ATOM 283  C CA  . ARG A 1 42  ? -66.054 -20.470 -20.608 1.00 31.84 42  A 1 
ATOM 284  C C   . ARG A 1 42  ? -65.535 -21.881 -20.235 1.00 29.37 42  A 1 
ATOM 285  O O   . ARG A 1 42  ? -66.055 -22.482 -19.306 1.00 28.68 42  A 1 
ATOM 286  C CB  . ARG A 1 42  ? -66.239 -20.422 -22.147 1.00 32.30 42  A 1 
ATOM 287  C CG  . ARG A 1 42  ? -67.457 -21.210 -22.665 1.00 30.96 42  A 1 
ATOM 288  C CD  . ARG A 1 42  ? -67.384 -21.296 -24.196 1.00 30.81 42  A 1 
ATOM 289  N NE  . ARG A 1 42  ? -68.609 -21.821 -24.808 1.00 28.92 42  A 1 
ATOM 290  C CZ  . ARG A 1 42  ? -68.725 -22.207 -26.074 1.00 27.35 42  A 1 
ATOM 291  N NH1 . ARG A 1 42  ? -67.717 -22.140 -26.913 1.00 25.76 42  A 1 
ATOM 292  N NH2 . ARG A 1 42  ? -69.839 -22.657 -26.521 1.00 27.17 42  A 1 
ATOM 293  N N   . GLU A 1 43  ? -64.711 -22.440 -21.074 1.00 28.10 43  A 1 
ATOM 294  C CA  . GLU A 1 43  ? -64.490 -23.895 -21.324 1.00 34.18 43  A 1 
ATOM 295  C C   . GLU A 1 43  ? -63.193 -24.422 -20.685 1.00 30.99 43  A 1 
ATOM 296  O O   . GLU A 1 43  ? -62.441 -23.639 -20.113 1.00 29.85 43  A 1 
ATOM 297  C CB  . GLU A 1 43  ? -64.466 -24.079 -22.866 1.00 35.32 43  A 1 
ATOM 298  C CG  . GLU A 1 43  ? -65.837 -23.991 -23.524 1.00 34.73 43  A 1 
ATOM 299  C CD  . GLU A 1 43  ? -65.794 -23.889 -25.068 1.00 32.97 43  A 1 
ATOM 300  O OE1 . GLU A 1 43  ? -66.895 -23.775 -25.645 1.00 31.10 43  A 1 
ATOM 301  O OE2 . GLU A 1 43  ? -64.704 -23.822 -25.649 1.00 36.32 43  A 1 
ATOM 302  N N   . GLY A 1 44  ? -62.791 -25.660 -20.725 1.00 28.14 44  A 1 
ATOM 303  C CA  . GLY A 1 44  ? -63.246 -26.942 -21.275 1.00 31.57 44  A 1 
ATOM 304  C C   . GLY A 1 44  ? -62.162 -27.993 -20.959 1.00 30.60 44  A 1 
ATOM 305  O O   . GLY A 1 44  ? -61.308 -27.753 -20.118 1.00 28.50 44  A 1 
ATOM 306  N N   . GLY A 1 45  ? -62.089 -29.093 -21.636 1.00 30.08 45  A 1 
ATOM 307  C CA  . GLY A 1 45  ? -62.578 -30.415 -21.307 1.00 32.77 45  A 1 
ATOM 308  C C   . GLY A 1 45  ? -61.461 -31.425 -20.969 1.00 31.65 45  A 1 
ATOM 309  O O   . GLY A 1 45  ? -60.473 -31.064 -20.338 1.00 30.36 45  A 1 
ATOM 310  N N   . GLY A 1 46  ? -61.661 -32.725 -21.371 1.00 27.39 46  A 1 
ATOM 311  C CA  . GLY A 1 46  ? -61.029 -33.953 -20.843 1.00 31.18 46  A 1 
ATOM 312  C C   . GLY A 1 46  ? -59.543 -34.234 -21.163 1.00 30.16 46  A 1 
ATOM 313  O O   . GLY A 1 46  ? -58.722 -33.410 -20.839 1.00 28.80 46  A 1 
ATOM 314  N N   . GLU A 1 47  ? -59.085 -35.256 -21.788 1.00 27.27 47  A 1 
ATOM 315  C CA  . GLU A 1 47  ? -59.206 -36.726 -21.791 1.00 30.50 47  A 1 
ATOM 316  C C   . GLU A 1 47  ? -57.743 -37.252 -21.866 1.00 27.60 47  A 1 
ATOM 317  O O   . GLU A 1 47  ? -56.823 -36.439 -21.819 1.00 27.63 47  A 1 
ATOM 318  C CB  . GLU A 1 47  ? -60.029 -37.150 -23.044 1.00 32.18 47  A 1 
ATOM 319  C CG  . GLU A 1 47  ? -61.270 -37.994 -22.726 1.00 31.26 47  A 1 
ATOM 320  C CD  . GLU A 1 47  ? -61.939 -38.592 -23.983 1.00 30.47 47  A 1 
ATOM 321  O OE1 . GLU A 1 47  ? -63.025 -39.195 -23.809 1.00 28.36 47  A 1 
ATOM 322  O OE2 . GLU A 1 47  ? -61.365 -38.487 -25.081 1.00 34.77 47  A 1 
ATOM 323  N N   . ALA A 1 48  ? -57.365 -38.474 -22.090 1.00 27.99 48  A 1 
ATOM 324  C CA  . ALA A 1 48  ? -57.567 -39.759 -21.434 1.00 32.10 48  A 1 
ATOM 325  C C   . ALA A 1 48  ? -56.307 -40.648 -21.571 1.00 29.81 48  A 1 
ATOM 326  O O   . ALA A 1 48  ? -56.019 -41.427 -20.673 1.00 29.54 48  A 1 
ATOM 327  C CB  . ALA A 1 48  ? -58.740 -40.490 -22.115 1.00 33.21 48  A 1 
ATOM 328  N N   . ALA A 1 49  ? -55.624 -40.634 -22.730 1.00 30.89 49  A 1 
ATOM 329  C CA  . ALA A 1 49  ? -55.156 -41.873 -23.366 1.00 37.52 49  A 1 
ATOM 330  C C   . ALA A 1 49  ? -53.881 -42.558 -22.816 1.00 35.45 49  A 1 
ATOM 331  O O   . ALA A 1 49  ? -53.047 -42.000 -22.132 1.00 34.82 49  A 1 
ATOM 332  C CB  . ALA A 1 49  ? -55.077 -41.642 -24.881 1.00 37.79 49  A 1 
ATOM 333  N N   . LEU A 1 50  ? -53.788 -43.820 -23.222 1.00 26.21 50  A 1 
ATOM 334  C CA  . LEU A 1 50  ? -53.213 -44.987 -22.533 1.00 32.74 50  A 1 
ATOM 335  C C   . LEU A 1 50  ? -51.736 -45.362 -22.775 1.00 30.34 50  A 1 
ATOM 336  O O   . LEU A 1 50  ? -51.204 -46.140 -21.986 1.00 29.51 50  A 1 
ATOM 337  C CB  . LEU A 1 50  ? -54.048 -46.187 -23.051 1.00 32.40 50  A 1 
ATOM 338  C CG  . LEU A 1 50  ? -55.405 -46.421 -22.363 1.00 30.45 50  A 1 
ATOM 339  C CD1 . LEU A 1 50  ? -56.352 -47.178 -23.307 1.00 30.12 50  A 1 
ATOM 340  C CD2 . LEU A 1 50  ? -55.226 -47.255 -21.104 1.00 33.99 50  A 1 
ATOM 341  N N   . LEU A 1 51  ? -51.208 -45.045 -23.936 1.00 21.23 51  A 1 
ATOM 342  C CA  . LEU A 1 51  ? -50.497 -46.045 -24.758 1.00 31.75 51  A 1 
ATOM 343  C C   . LEU A 1 51  ? -49.185 -46.678 -24.181 1.00 29.45 51  A 1 
ATOM 344  O O   . LEU A 1 51  ? -48.563 -46.133 -23.278 1.00 28.04 51  A 1 
ATOM 345  C CB  . LEU A 1 51  ? -50.320 -45.493 -26.188 1.00 30.71 51  A 1 
ATOM 346  C CG  . LEU A 1 51  ? -51.535 -45.722 -27.106 1.00 28.60 51  A 1 
ATOM 347  C CD1 . LEU A 1 51  ? -51.314 -45.021 -28.447 1.00 28.18 51  A 1 
ATOM 348  C CD2 . LEU A 1 51  ? -51.820 -47.203 -27.412 1.00 31.60 51  A 1 
ATOM 349  N N   . PRO A 1 52  ? -48.838 -47.865 -24.693 1.00 29.14 52  A 1 
ATOM 350  C CA  . PRO A 1 52  ? -48.236 -48.977 -23.935 1.00 36.61 52  A 1 
ATOM 351  C C   . PRO A 1 52  ? -46.726 -49.231 -24.173 1.00 36.18 52  A 1 
ATOM 352  O O   . PRO A 1 52  ? -45.946 -48.334 -24.444 1.00 33.69 52  A 1 
ATOM 353  C CB  . PRO A 1 52  ? -49.106 -50.162 -24.364 1.00 33.91 52  A 1 
ATOM 354  C CG  . PRO A 1 52  ? -49.283 -49.909 -25.870 1.00 33.87 52  A 1 
ATOM 355  C CD  . PRO A 1 52  ? -49.391 -48.399 -25.922 1.00 39.03 52  A 1 
ATOM 356  N N   . GLY A 1 53  ? -46.308 -50.465 -24.041 1.00 33.40 53  A 1 
ATOM 357  C CA  . GLY A 1 53  ? -45.017 -50.968 -23.613 1.00 38.75 53  A 1 
ATOM 358  C C   . GLY A 1 53  ? -44.056 -51.603 -24.629 1.00 37.32 53  A 1 
ATOM 359  O O   . GLY A 1 53  ? -43.894 -52.818 -24.603 1.00 35.14 53  A 1 
ATOM 360  N N   . ALA A 1 54  ? -43.434 -50.870 -25.499 1.00 31.13 54  A 1 
ATOM 361  C CA  . ALA A 1 54  ? -42.504 -51.432 -26.488 1.00 36.30 54  A 1 
ATOM 362  C C   . ALA A 1 54  ? -41.240 -52.068 -25.857 1.00 34.28 54  A 1 
ATOM 363  O O   . ALA A 1 54  ? -40.620 -51.527 -24.948 1.00 34.07 54  A 1 
ATOM 364  C CB  . ALA A 1 54  ? -42.159 -50.367 -27.536 1.00 36.68 54  A 1 
ATOM 365  N N   . ARG A 1 55  ? -40.856 -53.226 -26.394 1.00 23.35 55  A 1 
ATOM 366  C CA  . ARG A 1 55  ? -40.116 -54.315 -25.715 1.00 27.94 55  A 1 
ATOM 367  C C   . ARG A 1 55  ? -38.645 -54.497 -26.148 1.00 25.93 55  A 1 
ATOM 368  O O   . ARG A 1 55  ? -38.120 -55.581 -25.972 1.00 25.79 55  A 1 
ATOM 369  C CB  . ARG A 1 55  ? -40.928 -55.604 -25.985 1.00 29.39 55  A 1 
ATOM 370  C CG  . ARG A 1 55  ? -41.019 -56.610 -24.836 1.00 28.26 55  A 1 
ATOM 371  C CD  . ARG A 1 55  ? -41.753 -57.862 -25.326 1.00 28.40 55  A 1 
ATOM 372  N NE  . ARG A 1 55  ? -42.212 -58.735 -24.228 1.00 25.76 55  A 1 
ATOM 373  C CZ  . ARG A 1 55  ? -42.775 -59.932 -24.359 1.00 24.26 55  A 1 
ATOM 374  N NH1 . ARG A 1 55  ? -42.932 -60.490 -25.517 1.00 21.63 55  A 1 
ATOM 375  N NH2 . ARG A 1 55  ? -43.193 -60.580 -23.308 1.00 21.69 55  A 1 
ATOM 376  N N   . VAL A 1 56  ? -38.017 -53.541 -26.815 1.00 31.04 56  A 1 
ATOM 377  C CA  . VAL A 1 56  ? -37.001 -53.750 -27.862 1.00 37.06 56  A 1 
ATOM 378  C C   . VAL A 1 56  ? -35.732 -54.528 -27.456 1.00 34.69 56  A 1 
ATOM 379  O O   . VAL A 1 56  ? -35.341 -54.612 -26.295 1.00 33.55 56  A 1 
ATOM 380  C CB  . VAL A 1 56  ? -36.676 -52.445 -28.617 1.00 35.87 56  A 1 
ATOM 381  C CG1 . VAL A 1 56  ? -35.733 -52.651 -29.810 1.00 33.21 56  A 1 
ATOM 382  C CG2 . VAL A 1 56  ? -37.939 -51.794 -29.190 1.00 37.85 56  A 1 
ATOM 383  N N   . VAL A 1 57  ? -35.143 -55.110 -28.482 1.00 30.03 57  A 1 
ATOM 384  C CA  . VAL A 1 57  ? -34.433 -56.386 -28.599 1.00 36.67 57  A 1 
ATOM 385  C C   . VAL A 1 57  ? -33.017 -56.440 -27.985 1.00 34.59 57  A 1 
ATOM 386  O O   . VAL A 1 57  ? -32.259 -55.480 -28.012 1.00 33.73 57  A 1 
ATOM 387  C CB  . VAL A 1 57  ? -34.378 -56.761 -30.100 1.00 35.98 57  A 1 
ATOM 388  C CG1 . VAL A 1 57  ? -33.707 -58.092 -30.401 1.00 33.21 57  A 1 
ATOM 389  C CG2 . VAL A 1 57  ? -35.795 -56.829 -30.713 1.00 38.08 57  A 1 
ATOM 390  N N   . ALA A 1 58  ? -32.644 -57.625 -27.575 1.00 33.22 58  A 1 
ATOM 391  C CA  . ALA A 1 58  ? -31.447 -58.034 -26.832 1.00 41.08 58  A 1 
ATOM 392  C C   . ALA A 1 58  ? -30.213 -58.425 -27.681 1.00 39.62 58  A 1 
ATOM 393  O O   . ALA A 1 58  ? -29.767 -59.564 -27.582 1.00 39.26 58  A 1 
ATOM 394  C CB  . ALA A 1 58  ? -31.898 -59.213 -25.951 1.00 41.23 58  A 1 
ATOM 395  N N   . ARG A 1 59  ? -29.679 -57.565 -28.539 1.00 22.63 59  A 1 
ATOM 396  C CA  . ARG A 1 59  ? -28.679 -57.992 -29.548 1.00 30.98 59  A 1 
ATOM 397  C C   . ARG A 1 59  ? -27.411 -58.651 -28.962 1.00 29.52 59  A 1 
ATOM 398  O O   . ARG A 1 59  ? -26.987 -58.261 -27.879 1.00 28.80 59  A 1 
ATOM 399  C CB  . ARG A 1 59  ? -28.348 -56.857 -30.528 1.00 32.26 59  A 1 
ATOM 400  C CG  . ARG A 1 59  ? -28.598 -57.315 -31.976 1.00 30.25 59  A 1 
ATOM 401  C CD  . ARG A 1 59  ? -28.086 -56.294 -32.981 1.00 29.73 59  A 1 
ATOM 402  N NE  . ARG A 1 59  ? -28.408 -56.684 -34.368 1.00 27.35 59  A 1 
ATOM 403  C CZ  . ARG A 1 59  ? -27.983 -56.099 -35.474 1.00 24.24 59  A 1 
ATOM 404  N NH1 . ARG A 1 59  ? -27.168 -55.083 -35.444 1.00 22.12 59  A 1 
ATOM 405  N NH2 . ARG A 1 59  ? -28.372 -56.525 -36.653 1.00 22.19 59  A 1 
ATOM 406  N N   . PRO A 1 60  ? -26.837 -59.631 -29.668 1.00 29.24 60  A 1 
ATOM 407  C CA  . PRO A 1 60  ? -26.223 -60.790 -29.018 1.00 33.74 60  A 1 
ATOM 408  C C   . PRO A 1 60  ? -24.670 -60.843 -28.957 1.00 32.92 60  A 1 
ATOM 409  O O   . PRO A 1 60  ? -24.157 -60.418 -27.918 1.00 31.48 60  A 1 
ATOM 410  C CB  . PRO A 1 60  ? -26.958 -61.963 -29.678 1.00 32.91 60  A 1 
ATOM 411  C CG  . PRO A 1 60  ? -27.258 -61.499 -31.101 1.00 32.77 60  A 1 
ATOM 412  C CD  . PRO A 1 60  ? -27.166 -59.984 -31.010 1.00 37.38 60  A 1 
ATOM 413  N N   . PRO A 1 61  ? -23.862 -61.418 -29.918 1.00 29.02 61  A 1 
ATOM 414  C CA  . PRO A 1 61  ? -23.223 -62.669 -29.538 1.00 33.94 61  A 1 
ATOM 415  C C   . PRO A 1 61  ? -21.674 -62.747 -29.381 1.00 33.72 61  A 1 
ATOM 416  O O   . PRO A 1 61  ? -21.274 -63.383 -28.404 1.00 32.29 61  A 1 
ATOM 417  C CB  . PRO A 1 61  ? -23.718 -63.639 -30.616 1.00 32.84 61  A 1 
ATOM 418  C CG  . PRO A 1 61  ? -23.835 -62.798 -31.865 1.00 32.28 61  A 1 
ATOM 419  C CD  . PRO A 1 61  ? -23.860 -61.351 -31.344 1.00 36.67 61  A 1 
ATOM 420  N N   . PRO A 1 62  ? -20.810 -62.332 -30.315 1.00 24.37 62  A 1 
ATOM 421  C CA  . PRO A 1 62  ? -19.829 -63.317 -30.785 1.00 28.84 62  A 1 
ATOM 422  C C   . PRO A 1 62  ? -18.442 -63.365 -30.104 1.00 28.82 62  A 1 
ATOM 423  O O   . PRO A 1 62  ? -18.136 -62.605 -29.204 1.00 27.08 62  A 1 
ATOM 424  C CB  . PRO A 1 62  ? -19.729 -63.062 -32.297 1.00 27.64 62  A 1 
ATOM 425  C CG  . PRO A 1 62  ? -19.836 -61.546 -32.361 1.00 27.55 62  A 1 
ATOM 426  C CD  . PRO A 1 62  ? -20.818 -61.215 -31.225 1.00 31.90 62  A 1 
ATOM 427  N N   . VAL A 1 63  ? -17.618 -64.298 -30.611 1.00 25.94 63  A 1 
ATOM 428  C CA  . VAL A 1 63  ? -16.788 -65.248 -29.849 1.00 31.62 63  A 1 
ATOM 429  C C   . VAL A 1 63  ? -15.262 -65.000 -29.787 1.00 30.12 63  A 1 
ATOM 430  O O   . VAL A 1 63  ? -14.675 -65.212 -28.735 1.00 28.33 63  A 1 
ATOM 431  C CB  . VAL A 1 63  ? -16.984 -66.648 -30.495 1.00 30.20 63  A 1 
ATOM 432  C CG1 . VAL A 1 63  ? -16.190 -67.775 -29.834 1.00 27.27 63  A 1 
ATOM 433  C CG2 . VAL A 1 63  ? -18.451 -67.094 -30.507 1.00 30.27 63  A 1 
ATOM 434  N N   . GLY A 1 64  ? -14.609 -64.734 -30.891 1.00 26.60 64  A 1 
ATOM 435  C CA  . GLY A 1 64  ? -13.309 -65.316 -31.275 1.00 29.21 64  A 1 
ATOM 436  C C   . GLY A 1 64  ? -12.063 -65.084 -30.395 1.00 28.48 64  A 1 
ATOM 437  O O   . GLY A 1 64  ? -11.957 -64.080 -29.703 1.00 26.24 64  A 1 
ATOM 438  N N   . ALA A 1 65  ? -11.131 -66.017 -30.459 1.00 25.11 65  A 1 
ATOM 439  C CA  . ALA A 1 65  ? -10.240 -66.401 -29.357 1.00 30.02 65  A 1 
ATOM 440  C C   . ALA A 1 65  ? -8.716  -66.133 -29.476 1.00 29.08 65  A 1 
ATOM 441  O O   . ALA A 1 65  ? -8.072  -66.130 -28.433 1.00 27.98 65  A 1 
ATOM 442  C CB  . ALA A 1 65  ? -10.452 -67.911 -29.169 1.00 29.74 65  A 1 
ATOM 443  N N   . GLU A 1 66  ? -8.148  -66.088 -30.668 1.00 23.87 66  A 1 
ATOM 444  C CA  . GLU A 1 66  ? -6.818  -66.674 -30.945 1.00 28.72 66  A 1 
ATOM 445  C C   . GLU A 1 66  ? -5.562  -65.997 -30.349 1.00 26.48 66  A 1 
ATOM 446  O O   . GLU A 1 66  ? -5.567  -64.849 -29.937 1.00 25.41 66  A 1 
ATOM 447  C CB  . GLU A 1 66  ? -6.645  -66.910 -32.460 1.00 29.97 66  A 1 
ATOM 448  C CG  . GLU A 1 66  ? -7.485  -68.082 -32.980 1.00 29.29 66  A 1 
ATOM 449  C CD  . GLU A 1 66  ? -7.190  -68.443 -34.449 1.00 28.11 66  A 1 
ATOM 450  O OE1 . GLU A 1 66  ? -7.568  -69.567 -34.851 1.00 26.99 66  A 1 
ATOM 451  O OE2 . GLU A 1 66  ? -6.625  -67.594 -35.178 1.00 31.63 66  A 1 
ATOM 452  N N   . ASP A 1 67  ? -4.474  -66.768 -30.352 1.00 25.80 67  A 1 
ATOM 453  C CA  . ASP A 1 67  ? -3.318  -66.835 -29.440 1.00 29.10 67  A 1 
ATOM 454  C C   . ASP A 1 67  ? -2.107  -65.867 -29.559 1.00 26.50 67  A 1 
ATOM 455  O O   . ASP A 1 67  ? -1.571  -65.500 -28.510 1.00 25.69 67  A 1 
ATOM 456  C CB  . ASP A 1 67  ? -2.719  -68.244 -29.589 1.00 29.30 67  A 1 
ATOM 457  C CG  . ASP A 1 67  ? -3.551  -69.380 -29.010 1.00 26.94 67  A 1 
ATOM 458  O OD1 . ASP A 1 67  ? -4.023  -69.242 -27.860 1.00 28.12 67  A 1 
ATOM 459  O OD2 . ASP A 1 67  ? -3.669  -70.409 -29.703 1.00 29.26 67  A 1 
ATOM 460  N N   . PRO A 1 68  ? -1.496  -65.658 -30.703 1.00 24.24 68  A 1 
ATOM 461  C CA  . PRO A 1 68  ? -0.074  -66.014 -30.847 1.00 27.72 68  A 1 
ATOM 462  C C   . PRO A 1 68  ? 1.008   -65.022 -30.357 1.00 26.81 68  A 1 
ATOM 463  O O   . PRO A 1 68  ? 0.740   -64.017 -29.736 1.00 25.09 68  A 1 
ATOM 464  C CB  . PRO A 1 68  ? 0.067   -66.368 -32.331 1.00 26.40 68  A 1 
ATOM 465  C CG  . PRO A 1 68  ? -0.876  -65.379 -32.989 1.00 27.15 68  A 1 
ATOM 466  C CD  . PRO A 1 68  ? -2.033  -65.320 -31.987 1.00 32.37 68  A 1 
ATOM 467  N N   . ASP A 1 69  ? 2.282   -65.228 -30.682 1.00 27.75 69  A 1 
ATOM 468  C CA  . ASP A 1 69  ? 3.423   -65.723 -29.920 1.00 29.20 69  A 1 
ATOM 469  C C   . ASP A 1 69  ? 4.618   -64.745 -29.709 1.00 27.24 69  A 1 
ATOM 470  O O   . ASP A 1 69  ? 5.367   -64.872 -28.752 1.00 26.63 69  A 1 
ATOM 471  C CB  . ASP A 1 69  ? 3.907   -66.944 -30.740 1.00 29.65 69  A 1 
ATOM 472  C CG  . ASP A 1 69  ? 4.954   -67.833 -30.088 1.00 27.04 69  A 1 
ATOM 473  O OD1 . ASP A 1 69  ? 4.960   -67.960 -28.851 1.00 28.11 69  A 1 
ATOM 474  O OD2 . ASP A 1 69  ? 5.749   -68.428 -30.854 1.00 29.31 69  A 1 
ATOM 475  N N   . VAL A 1 70  ? 4.915   -63.865 -30.642 1.00 25.05 70  A 1 
ATOM 476  C CA  . VAL A 1 70  ? 6.304   -63.629 -31.106 1.00 31.22 70  A 1 
ATOM 477  C C   . VAL A 1 70  ? 7.258   -62.839 -30.168 1.00 28.67 70  A 1 
ATOM 478  O O   . VAL A 1 70  ? 6.884   -61.974 -29.395 1.00 27.12 70  A 1 
ATOM 479  C CB  . VAL A 1 70  ? 6.351   -63.069 -32.541 1.00 30.67 70  A 1 
ATOM 480  C CG1 . VAL A 1 70  ? 7.698   -63.336 -33.201 1.00 28.53 70  A 1 
ATOM 481  C CG2 . VAL A 1 70  ? 5.303   -63.692 -33.476 1.00 32.79 70  A 1 
ATOM 482  N N   . THR A 1 71  ? 8.561   -63.125 -30.302 1.00 28.20 71  A 1 
ATOM 483  C CA  . THR A 1 71  ? 9.653   -63.184 -29.305 1.00 31.99 71  A 1 
ATOM 484  C C   . THR A 1 71  ? 10.631  -62.007 -29.139 1.00 30.19 71  A 1 
ATOM 485  O O   . THR A 1 71  ? 11.610  -62.174 -28.408 1.00 28.46 71  A 1 
ATOM 486  C CB  . THR A 1 71  ? 10.541  -64.360 -29.728 1.00 30.63 71  A 1 
ATOM 487  O OG1 . THR A 1 71  ? 10.768  -64.332 -31.121 1.00 28.84 71  A 1 
ATOM 488  C CG2 . THR A 1 71  ? 9.934   -65.719 -29.409 1.00 30.53 71  A 1 
ATOM 489  N N   . ALA A 1 72  ? 10.533  -60.910 -29.831 1.00 26.81 72  A 1 
ATOM 490  C CA  . ALA A 1 72  ? 11.703  -60.150 -30.308 1.00 31.51 72  A 1 
ATOM 491  C C   . ALA A 1 72  ? 12.764  -59.678 -29.264 1.00 29.59 72  A 1 
ATOM 492  O O   . ALA A 1 72  ? 12.464  -59.275 -28.149 1.00 28.54 72  A 1 
ATOM 493  C CB  . ALA A 1 72  ? 11.206  -58.988 -31.164 1.00 31.75 72  A 1 
ATOM 494  N N   . SER A 1 73  ? 14.026  -59.691 -29.720 1.00 24.08 73  A 1 
ATOM 495  C CA  . SER A 1 73  ? 15.323  -59.427 -29.047 1.00 26.21 73  A 1 
ATOM 496  C C   . SER A 1 73  ? 15.689  -57.916 -28.972 1.00 24.58 73  A 1 
ATOM 497  O O   . SER A 1 73  ? 14.785  -57.096 -29.012 1.00 24.04 73  A 1 
ATOM 498  C CB  . SER A 1 73  ? 16.327  -60.278 -29.828 1.00 26.74 73  A 1 
ATOM 499  O OG  . SER A 1 73  ? 16.330  -59.953 -31.204 1.00 25.15 73  A 1 
ATOM 500  N N   . ALA A 1 74  ? 16.892  -57.345 -28.847 1.00 23.91 74  A 1 
ATOM 501  C CA  . ALA A 1 74  ? 18.272  -57.753 -28.585 1.00 28.65 74  A 1 
ATOM 502  C C   . ALA A 1 74  ? 19.060  -56.622 -27.866 1.00 27.16 74  A 1 
ATOM 503  O O   . ALA A 1 74  ? 18.483  -55.647 -27.396 1.00 26.33 74  A 1 
ATOM 504  C CB  . ALA A 1 74  ? 18.964  -58.094 -29.920 1.00 28.39 74  A 1 
ATOM 505  N N   . GLU A 1 75  ? 20.365  -56.702 -27.803 1.00 23.29 75  A 1 
ATOM 506  C CA  . GLU A 1 75  ? 21.237  -56.430 -26.647 1.00 26.92 75  A 1 
ATOM 507  C C   . GLU A 1 75  ? 22.081  -55.124 -26.580 1.00 24.92 75  A 1 
ATOM 508  O O   . GLU A 1 75  ? 22.086  -54.475 -25.535 1.00 25.03 75  A 1 
ATOM 509  C CB  . GLU A 1 75  ? 22.179  -57.660 -26.606 1.00 27.78 75  A 1 
ATOM 510  C CG  . GLU A 1 75  ? 22.893  -57.976 -25.297 1.00 27.95 75  A 1 
ATOM 511  C CD  . GLU A 1 75  ? 23.941  -59.104 -25.483 1.00 28.51 75  A 1 
ATOM 512  O OE1 . GLU A 1 75  ? 24.284  -59.762 -24.487 1.00 25.30 75  A 1 
ATOM 513  O OE2 . GLU A 1 75  ? 24.474  -59.267 -26.608 1.00 31.81 75  A 1 
ATOM 514  N N   . ARG A 1 76  ? 22.937  -54.839 -27.536 1.00 18.33 76  A 1 
ATOM 515  C CA  . ARG A 1 76  ? 24.362  -54.536 -27.255 1.00 22.00 76  A 1 
ATOM 516  C C   . ARG A 1 76  ? 24.832  -53.077 -27.087 1.00 20.39 76  A 1 
ATOM 517  O O   . ARG A 1 76  ? 24.283  -52.138 -27.612 1.00 19.59 76  A 1 
ATOM 518  C CB  . ARG A 1 76  ? 25.261  -55.284 -28.264 1.00 22.18 76  A 1 
ATOM 519  C CG  . ARG A 1 76  ? 25.894  -56.534 -27.641 1.00 20.89 76  A 1 
ATOM 520  C CD  . ARG A 1 76  ? 26.796  -57.261 -28.631 1.00 21.48 76  A 1 
ATOM 521  N NE  . ARG A 1 76  ? 27.246  -58.541 -28.060 1.00 19.62 76  A 1 
ATOM 522  C CZ  . ARG A 1 76  ? 28.249  -59.313 -28.474 1.00 18.50 76  A 1 
ATOM 523  N NH1 . ARG A 1 76  ? 29.003  -58.973 -29.475 1.00 17.04 76  A 1 
ATOM 524  N NH2 . ARG A 1 76  ? 28.475  -60.432 -27.853 1.00 17.15 76  A 1 
ATOM 525  N N   . ARG A 1 77  ? 25.984  -52.926 -26.339 1.00 20.49 77  A 1 
ATOM 526  C CA  . ARG A 1 77  ? 26.628  -51.762 -25.685 1.00 24.66 77  A 1 
ATOM 527  C C   . ARG A 1 77  ? 27.525  -50.818 -26.509 1.00 22.00 77  A 1 
ATOM 528  O O   . ARG A 1 77  ? 28.329  -50.134 -25.870 1.00 21.69 77  A 1 
ATOM 529  C CB  . ARG A 1 77  ? 27.534  -52.324 -24.567 1.00 24.98 77  A 1 
ATOM 530  C CG  . ARG A 1 77  ? 26.870  -52.783 -23.276 1.00 24.41 77  A 1 
ATOM 531  C CD  . ARG A 1 77  ? 27.988  -53.254 -22.333 1.00 25.37 77  A 1 
ATOM 532  N NE  . ARG A 1 77  ? 27.489  -53.577 -20.984 1.00 22.25 77  A 1 
ATOM 533  C CZ  . ARG A 1 77  ? 28.228  -53.957 -19.947 1.00 21.82 77  A 1 
ATOM 534  N NH1 . ARG A 1 77  ? 29.522  -54.102 -20.053 1.00 20.29 77  A 1 
ATOM 535  N NH2 . ARG A 1 77  ? 27.685  -54.197 -18.802 1.00 20.48 77  A 1 
ATOM 536  N N   . LEU A 1 78  ? 27.547  -50.796 -27.801 1.00 21.33 78  A 1 
ATOM 537  C CA  . LEU A 1 78  ? 28.745  -50.454 -28.596 1.00 26.23 78  A 1 
ATOM 538  C C   . LEU A 1 78  ? 29.448  -49.112 -28.258 1.00 24.40 78  A 1 
ATOM 539  O O   . LEU A 1 78  ? 28.828  -48.083 -28.027 1.00 23.83 78  A 1 
ATOM 540  C CB  . LEU A 1 78  ? 28.451  -50.589 -30.108 1.00 25.94 78  A 1 
ATOM 541  C CG  . LEU A 1 78  ? 28.840  -51.971 -30.663 1.00 25.01 78  A 1 
ATOM 542  C CD1 . LEU A 1 78  ? 28.123  -52.241 -31.985 1.00 26.09 78  A 1 
ATOM 543  C CD2 . LEU A 1 78  ? 30.352  -52.087 -30.908 1.00 29.38 78  A 1 
ATOM 544  N N   . HIS A 1 79  ? 30.774  -49.170 -28.286 1.00 23.94 79  A 1 
ATOM 545  C CA  . HIS A 1 79  ? 31.763  -48.316 -27.603 1.00 28.34 79  A 1 
ATOM 546  C C   . HIS A 1 79  ? 32.204  -47.000 -28.270 1.00 26.35 79  A 1 
ATOM 547  O O   . HIS A 1 79  ? 33.003  -46.294 -27.652 1.00 25.58 79  A 1 
ATOM 548  C CB  . HIS A 1 79  ? 33.031  -49.176 -27.455 1.00 27.67 79  A 1 
ATOM 549  C CG  . HIS A 1 79  ? 33.283  -49.729 -26.096 1.00 26.41 79  A 1 
ATOM 550  N ND1 . HIS A 1 79  ? 33.751  -49.009 -25.012 1.00 26.30 79  A 1 
ATOM 551  C CD2 . HIS A 1 79  ? 33.240  -51.042 -25.704 1.00 27.36 79  A 1 
ATOM 552  C CE1 . HIS A 1 79  ? 33.970  -49.858 -24.007 1.00 27.75 79  A 1 
ATOM 553  N NE2 . HIS A 1 79  ? 33.669  -51.115 -24.381 1.00 27.60 79  A 1 
ATOM 554  N N   . LYS A 1 80  ? 31.893  -46.741 -29.517 1.00 20.84 80  A 1 
ATOM 555  C CA  . LYS A 1 80  ? 32.827  -46.136 -30.481 1.00 25.88 80  A 1 
ATOM 556  C C   . LYS A 1 80  ? 33.451  -44.787 -30.081 1.00 24.44 80  A 1 
ATOM 557  O O   . LYS A 1 80  ? 32.851  -43.962 -29.415 1.00 23.38 80  A 1 
ATOM 558  C CB  . LYS A 1 80  ? 32.231  -46.070 -31.895 1.00 25.84 80  A 1 
ATOM 559  C CG  . LYS A 1 80  ? 32.536  -47.349 -32.696 1.00 24.04 80  A 1 
ATOM 560  C CD  . LYS A 1 80  ? 32.123  -47.189 -34.163 1.00 22.46 80  A 1 
ATOM 561  C CE  . LYS A 1 80  ? 32.493  -48.432 -34.981 1.00 20.67 80  A 1 
ATOM 562  N NZ  . LYS A 1 80  ? 32.164  -48.266 -36.413 1.00 18.93 80  A 1 
ATOM 563  N N   . SER A 1 81  ? 34.671  -44.609 -30.561 1.00 24.98 81  A 1 
ATOM 564  C CA  . SER A 1 81  ? 35.791  -43.809 -30.045 1.00 26.93 81  A 1 
ATOM 565  C C   . SER A 1 81  ? 36.193  -42.524 -30.792 1.00 25.21 81  A 1 
ATOM 566  O O   . SER A 1 81  ? 37.357  -42.146 -30.631 1.00 24.14 81  A 1 
ATOM 567  C CB  . SER A 1 81  ? 37.000  -44.751 -30.116 1.00 26.92 81  A 1 
ATOM 568  O OG  . SER A 1 81  ? 37.135  -45.264 -31.431 1.00 25.72 81  A 1 
ATOM 569  N N   . PRO A 1 82  ? 35.435  -41.914 -31.672 1.00 24.31 82  A 1 
ATOM 570  C CA  . PRO A 1 82  ? 36.025  -41.179 -32.787 1.00 27.51 82  A 1 
ATOM 571  C C   . PRO A 1 82  ? 36.878  -39.967 -32.361 1.00 27.62 82  A 1 
ATOM 572  O O   . PRO A 1 82  ? 36.526  -39.253 -31.427 1.00 25.92 82  A 1 
ATOM 573  C CB  . PRO A 1 82  ? 34.853  -40.792 -33.680 1.00 25.75 82  A 1 
ATOM 574  C CG  . PRO A 1 82  ? 33.691  -40.706 -32.694 1.00 25.64 82  A 1 
ATOM 575  C CD  . PRO A 1 82  ? 34.008  -41.824 -31.703 1.00 30.15 82  A 1 
ATOM 576  N N   . GLY A 1 83  ? 38.003  -39.785 -33.076 1.00 25.33 83  A 1 
ATOM 577  C CA  . GLY A 1 83  ? 39.022  -38.743 -32.892 1.00 27.73 83  A 1 
ATOM 578  C C   . GLY A 1 83  ? 38.608  -37.340 -33.403 1.00 27.64 83  A 1 
ATOM 579  O O   . GLY A 1 83  ? 37.513  -36.929 -33.113 1.00 25.83 83  A 1 
ATOM 580  N N   . LEU A 1 84  ? 39.298  -36.524 -34.162 1.00 20.46 84  A 1 
ATOM 581  C CA  . LEU A 1 84  ? 40.610  -36.646 -34.811 1.00 24.67 84  A 1 
ATOM 582  C C   . LEU A 1 84  ? 41.305  -35.267 -34.903 1.00 23.37 84  A 1 
ATOM 583  O O   . LEU A 1 84  ? 42.455  -35.148 -34.530 1.00 22.27 84  A 1 
ATOM 584  C CB  . LEU A 1 84  ? 40.415  -37.227 -36.241 1.00 23.75 84  A 1 
ATOM 585  C CG  . LEU A 1 84  ? 41.585  -38.079 -36.795 1.00 22.10 84  A 1 
ATOM 586  C CD1 . LEU A 1 84  ? 41.094  -38.886 -37.995 1.00 22.35 84  A 1 
ATOM 587  C CD2 . LEU A 1 84  ? 42.796  -37.283 -37.220 1.00 24.37 84  A 1 
ATOM 588  N N   . LEU A 1 85  ? 40.672  -34.270 -35.502 1.00 23.07 85  A 1 
ATOM 589  C CA  . LEU A 1 85  ? 41.377  -33.234 -36.287 1.00 26.91 85  A 1 
ATOM 590  C C   . LEU A 1 85  ? 41.941  -32.052 -35.486 1.00 25.32 85  A 1 
ATOM 591  O O   . LEU A 1 85  ? 41.380  -31.634 -34.482 1.00 24.69 85  A 1 
ATOM 592  C CB  . LEU A 1 85  ? 40.474  -32.773 -37.450 1.00 26.24 85  A 1 
ATOM 593  C CG  . LEU A 1 85  ? 40.576  -33.685 -38.683 1.00 24.28 85  A 1 
ATOM 594  C CD1 . LEU A 1 85  ? 39.376  -33.447 -39.622 1.00 23.76 85  A 1 
ATOM 595  C CD2 . LEU A 1 85  ? 41.853  -33.456 -39.479 1.00 26.25 85  A 1 
ATOM 596  N N   . ALA A 1 86  ? 43.051  -31.512 -35.979 1.00 25.65 86  A 1 
ATOM 597  C CA  . ALA A 1 86  ? 44.100  -30.837 -35.214 1.00 30.38 86  A 1 
ATOM 598  C C   . ALA A 1 86  ? 44.380  -29.348 -35.512 1.00 28.88 86  A 1 
ATOM 599  O O   . ALA A 1 86  ? 45.301  -28.811 -34.894 1.00 27.85 86  A 1 
ATOM 600  C CB  . ALA A 1 86  ? 45.374  -31.648 -35.487 1.00 30.27 86  A 1 
ATOM 601  N N   . VAL A 1 87  ? 43.757  -28.733 -36.476 1.00 26.02 87  A 1 
ATOM 602  C CA  . VAL A 1 87  ? 44.370  -27.690 -37.337 1.00 29.62 87  A 1 
ATOM 603  C C   . VAL A 1 87  ? 44.891  -26.455 -36.561 1.00 27.41 87  A 1 
ATOM 604  O O   . VAL A 1 87  ? 44.227  -25.981 -35.652 1.00 26.44 87  A 1 
ATOM 605  C CB  . VAL A 1 87  ? 43.455  -27.272 -38.498 1.00 29.26 87  A 1 
ATOM 606  C CG1 . VAL A 1 87  ? 44.258  -26.650 -39.636 1.00 27.36 87  A 1 
ATOM 607  C CG2 . VAL A 1 87  ? 42.688  -28.455 -39.118 1.00 30.71 87  A 1 
ATOM 608  N N   . PRO A 1 88  ? 46.087  -25.968 -36.926 1.00 26.52 88  A 1 
ATOM 609  C CA  . PRO A 1 88  ? 47.018  -25.329 -35.984 1.00 30.25 88  A 1 
ATOM 610  C C   . PRO A 1 88  ? 47.169  -23.786 -35.948 1.00 29.15 88  A 1 
ATOM 611  O O   . PRO A 1 88  ? 47.723  -23.325 -34.955 1.00 27.59 88  A 1 
ATOM 612  C CB  . PRO A 1 88  ? 48.352  -25.968 -36.383 1.00 29.18 88  A 1 
ATOM 613  C CG  . PRO A 1 88  ? 48.251  -26.077 -37.895 1.00 28.31 88  A 1 
ATOM 614  C CD  . PRO A 1 88  ? 46.766  -26.363 -38.105 1.00 32.79 88  A 1 
ATOM 615  N N   . PRO A 1 89  ? 46.888  -23.020 -36.994 1.00 22.75 89  A 1 
ATOM 616  C CA  . PRO A 1 89  ? 47.939  -22.098 -37.445 1.00 25.80 89  A 1 
ATOM 617  C C   . PRO A 1 89  ? 47.997  -20.684 -36.822 1.00 25.36 89  A 1 
ATOM 618  O O   . PRO A 1 89  ? 47.407  -20.370 -35.807 1.00 24.08 89  A 1 
ATOM 619  C CB  . PRO A 1 89  ? 47.777  -22.071 -38.965 1.00 24.93 89  A 1 
ATOM 620  C CG  . PRO A 1 89  ? 46.264  -22.141 -39.137 1.00 24.84 89  A 1 
ATOM 621  C CD  . PRO A 1 89  ? 45.860  -23.080 -38.000 1.00 29.60 89  A 1 
ATOM 622  N N   . GLU A 1 90  ? 48.786  -19.896 -37.506 1.00 22.18 90  A 1 
ATOM 623  C CA  . GLU A 1 90  ? 49.618  -18.709 -37.260 1.00 25.27 90  A 1 
ATOM 624  C C   . GLU A 1 90  ? 48.862  -17.366 -36.998 1.00 23.88 90  A 1 
ATOM 625  O O   . GLU A 1 90  ? 47.698  -17.393 -36.620 1.00 23.59 90  A 1 
ATOM 626  C CB  . GLU A 1 90  ? 50.487  -18.603 -38.543 1.00 26.01 90  A 1 
ATOM 627  C CG  . GLU A 1 90  ? 51.489  -19.723 -38.792 1.00 25.11 90  A 1 
ATOM 628  C CD  . GLU A 1 90  ? 52.182  -19.592 -40.167 1.00 25.40 90  A 1 
ATOM 629  O OE1 . GLU A 1 90  ? 53.350  -20.038 -40.257 1.00 22.48 90  A 1 
ATOM 630  O OE2 . GLU A 1 90  ? 51.527  -19.101 -41.106 1.00 29.29 90  A 1 
ATOM 631  N N   . GLU A 1 91  ? 49.344  -16.152 -37.196 1.00 22.35 91  A 1 
ATOM 632  C CA  . GLU A 1 91  ? 50.695  -15.557 -37.092 1.00 24.14 91  A 1 
ATOM 633  C C   . GLU A 1 91  ? 50.597  -14.052 -36.742 1.00 22.41 91  A 1 
ATOM 634  O O   . GLU A 1 91  ? 51.396  -13.554 -35.974 1.00 21.96 91  A 1 
ATOM 635  C CB  . GLU A 1 91  ? 51.444  -15.630 -38.449 1.00 25.11 91  A 1 
ATOM 636  C CG  . GLU A 1 91  ? 52.971  -15.665 -38.343 1.00 23.76 91  A 1 
ATOM 637  C CD  . GLU A 1 91  ? 53.704  -15.603 -39.690 1.00 23.85 91  A 1 
ATOM 638  O OE1 . GLU A 1 91  ? 54.917  -15.964 -39.699 1.00 21.32 91  A 1 
ATOM 639  O OE2 . GLU A 1 91  ? 53.096  -15.179 -40.693 1.00 27.09 91  A 1 
ATOM 640  N N   . MET A 1 92  ? 49.703  -13.326 -37.383 1.00 21.24 92  A 1 
ATOM 641  C CA  . MET A 1 92  ? 50.014  -11.975 -37.887 1.00 21.06 92  A 1 
ATOM 642  C C   . MET A 1 92  ? 50.215  -10.869 -36.831 1.00 19.97 92  A 1 
ATOM 643  O O   . MET A 1 92  ? 49.543  -10.784 -35.821 1.00 19.49 92  A 1 
ATOM 644  C CB  . MET A 1 92  ? 48.995  -11.518 -38.940 1.00 21.86 92  A 1 
ATOM 645  C CG  . MET A 1 92  ? 49.283  -12.158 -40.309 1.00 21.07 92  A 1 
ATOM 646  S SD  . MET A 1 92  ? 48.376  -11.370 -41.668 1.00 21.00 92  A 1 
ATOM 647  C CE  . MET A 1 92  ? 48.900  -12.441 -43.020 1.00 20.11 92  A 1 
ATOM 648  N N   . ALA A 1 93  ? 51.156  -9.971  -37.169 1.00 20.61 93  A 1 
ATOM 649  C CA  . ALA A 1 93  ? 52.009  -9.200  -36.268 1.00 21.50 93  A 1 
ATOM 650  C C   . ALA A 1 93  ? 51.778  -7.673  -36.184 1.00 20.73 93  A 1 
ATOM 651  O O   . ALA A 1 93  ? 52.674  -6.977  -35.704 1.00 20.24 93  A 1 
ATOM 652  C CB  . ALA A 1 93  ? 53.437  -9.484  -36.750 1.00 21.78 93  A 1 
ATOM 653  N N   . ALA A 1 94  ? 50.718  -7.120  -36.723 1.00 21.55 94  A 1 
ATOM 654  C CA  . ALA A 1 94  ? 50.765  -5.761  -37.270 1.00 22.97 94  A 1 
ATOM 655  C C   . ALA A 1 94  ? 51.057  -4.604  -36.278 1.00 22.12 94  A 1 
ATOM 656  O O   . ALA A 1 94  ? 50.887  -4.667  -35.071 1.00 21.52 94  A 1 
ATOM 657  C CB  . ALA A 1 94  ? 49.497  -5.514  -38.092 1.00 22.80 94  A 1 
ATOM 658  N N   . SER A 1 95  ? 51.495  -3.527  -36.888 1.00 20.05 95  A 1 
ATOM 659  C CA  . SER A 1 95  ? 52.299  -2.359  -36.475 1.00 21.44 95  A 1 
ATOM 660  C C   . SER A 1 95  ? 51.525  -1.214  -35.760 1.00 21.76 95  A 1 
ATOM 661  O O   . SER A 1 95  ? 50.363  -1.370  -35.464 1.00 21.04 95  A 1 
ATOM 662  C CB  . SER A 1 95  ? 52.898  -1.883  -37.805 1.00 20.85 95  A 1 
ATOM 663  O OG  . SER A 1 95  ? 51.889  -1.431  -38.704 1.00 18.57 95  A 1 
ATOM 664  N N   . ALA A 1 96  ? 52.014  0.019   -35.501 1.00 21.09 96  A 1 
ATOM 665  C CA  . ALA A 1 96  ? 53.362  0.590   -35.437 1.00 22.13 96  A 1 
ATOM 666  C C   . ALA A 1 96  ? 53.453  1.901   -34.616 1.00 21.78 96  A 1 
ATOM 667  O O   . ALA A 1 96  ? 54.471  2.136   -33.989 1.00 20.97 96  A 1 
ATOM 668  C CB  . ALA A 1 96  ? 53.870  0.922   -36.863 1.00 21.70 96  A 1 
ATOM 669  N N   . ALA A 1 97  ? 52.460  2.849   -34.713 1.00 21.71 97  A 1 
ATOM 670  C CA  . ALA A 1 97  ? 52.845  4.201   -35.127 1.00 23.33 97  A 1 
ATOM 671  C C   . ALA A 1 97  ? 53.468  5.199   -34.116 1.00 22.64 97  A 1 
ATOM 672  O O   . ALA A 1 97  ? 54.677  5.266   -33.982 1.00 22.09 97  A 1 
ATOM 673  C CB  . ALA A 1 97  ? 51.700  4.818   -35.945 1.00 23.12 97  A 1 
ATOM 674  N N   . ALA A 1 98  ? 52.676  6.127   -33.564 1.00 21.00 98  A 1 
ATOM 675  C CA  . ALA A 1 98  ? 53.170  7.520   -33.508 1.00 22.24 98  A 1 
ATOM 676  C C   . ALA A 1 98  ? 53.876  7.982   -32.200 1.00 21.82 98  A 1 
ATOM 677  O O   . ALA A 1 98  ? 53.811  7.319   -31.174 1.00 21.25 98  A 1 
ATOM 678  C CB  . ALA A 1 98  ? 52.015  8.444   -33.902 1.00 22.26 98  A 1 
ATOM 679  N N   . ALA A 1 99  ? 54.539  9.149   -32.263 1.00 21.18 99  A 1 
ATOM 680  C CA  . ALA A 1 99  ? 55.854  9.370   -31.651 1.00 22.69 99  A 1 
ATOM 681  C C   . ALA A 1 99  ? 56.069  10.528  -30.634 1.00 22.34 99  A 1 
ATOM 682  O O   . ALA A 1 99  ? 56.993  10.433  -29.832 1.00 21.59 99  A 1 
ATOM 683  C CB  . ALA A 1 99  ? 56.805  9.603   -32.832 1.00 22.22 99  A 1 
ATOM 684  N N   . ILE A 1 100 ? 55.421  11.655  -30.752 1.00 20.32 100 A 1 
ATOM 685  C CA  . ILE A 1 100 ? 55.921  13.003  -30.368 1.00 21.37 100 A 1 
ATOM 686  C C   . ILE A 1 100 ? 55.510  13.424  -28.931 1.00 21.19 100 A 1 
ATOM 687  O O   . ILE A 1 100 ? 54.622  12.801  -28.386 1.00 19.98 100 A 1 
ATOM 688  C CB  . ILE A 1 100 ? 55.466  14.045  -31.442 1.00 20.30 100 A 1 
ATOM 689  C CG1 . ILE A 1 100 ? 54.755  13.486  -32.693 1.00 19.10 100 A 1 
ATOM 690  C CG2 . ILE A 1 100 ? 56.664  14.875  -31.892 1.00 20.39 100 A 1 
ATOM 691  C CD1 . ILE A 1 100 ? 54.224  14.554  -33.657 1.00 18.22 100 A 1 
ATOM 692  N N   . VAL A 1 101 ? 55.966  14.446  -28.202 1.00 20.02 101 A 1 
ATOM 693  C CA  . VAL A 1 101 ? 57.077  15.431  -28.202 1.00 22.18 101 A 1 
ATOM 694  C C   . VAL A 1 101 ? 57.645  15.558  -26.767 1.00 21.65 101 A 1 
ATOM 695  O O   . VAL A 1 101 ? 57.067  14.992  -25.847 1.00 20.77 101 A 1 
ATOM 696  C CB  . VAL A 1 101 ? 56.654  16.863  -28.646 1.00 21.41 101 A 1 
ATOM 697  C CG1 . VAL A 1 101 ? 57.862  17.718  -29.053 1.00 19.23 101 A 1 
ATOM 698  C CG2 . VAL A 1 101 ? 55.666  16.967  -29.795 1.00 20.71 101 A 1 
ATOM 699  N N   . SER A 1 102 ? 58.703  16.294  -26.555 1.00 21.21 102 A 1 
ATOM 700  C CA  . SER A 1 102 ? 59.731  16.194  -25.505 1.00 23.31 102 A 1 
ATOM 701  C C   . SER A 1 102 ? 59.710  17.024  -24.183 1.00 22.62 102 A 1 
ATOM 702  O O   . SER A 1 102 ? 60.028  16.415  -23.168 1.00 21.76 102 A 1 
ATOM 703  C CB  . SER A 1 102 ? 61.078  16.440  -26.193 1.00 23.50 102 A 1 
ATOM 704  O OG  . SER A 1 102 ? 61.039  17.550  -27.056 1.00 21.26 102 A 1 
ATOM 705  N N   . PRO A 1 103 ? 59.574  18.348  -24.147 1.00 18.75 103 A 1 
ATOM 706  C CA  . PRO A 1 103 ? 60.600  19.179  -23.485 1.00 20.61 103 A 1 
ATOM 707  C C   . PRO A 1 103 ? 60.378  19.538  -22.001 1.00 21.27 103 A 1 
ATOM 708  O O   . PRO A 1 103 ? 59.522  18.978  -21.341 1.00 19.57 103 A 1 
ATOM 709  C CB  . PRO A 1 103 ? 60.674  20.406  -24.389 1.00 18.82 103 A 1 
ATOM 710  C CG  . PRO A 1 103 ? 59.204  20.658  -24.712 1.00 18.83 103 A 1 
ATOM 711  C CD  . PRO A 1 103 ? 58.648  19.233  -24.810 1.00 22.28 103 A 1 
ATOM 712  N N   . GLU A 1 104 ? 61.046  20.486  -21.484 1.00 19.69 104 A 1 
ATOM 713  C CA  . GLU A 1 104 ? 62.116  20.972  -20.632 1.00 20.87 104 A 1 
ATOM 714  C C   . GLU A 1 104 ? 61.465  21.556  -19.349 1.00 19.95 104 A 1 
ATOM 715  O O   . GLU A 1 104 ? 60.318  21.202  -19.081 1.00 19.25 104 A 1 
ATOM 716  C CB  . GLU A 1 104 ? 62.908  22.027  -21.446 1.00 21.20 104 A 1 
ATOM 717  C CG  . GLU A 1 104 ? 63.818  21.461  -22.539 1.00 20.31 104 A 1 
ATOM 718  C CD  . GLU A 1 104 ? 64.360  22.511  -23.541 1.00 20.36 104 A 1 
ATOM 719  O OE1 . GLU A 1 104 ? 65.349  22.164  -24.236 1.00 19.16 104 A 1 
ATOM 720  O OE2 . GLU A 1 104 ? 63.749  23.576  -23.683 1.00 23.55 104 A 1 
ATOM 721  N N   . GLU A 1 105 ? 61.896  22.391  -18.476 1.00 20.13 105 A 1 
ATOM 722  C CA  . GLU A 1 105 ? 63.055  23.014  -17.817 1.00 22.37 105 A 1 
ATOM 723  C C   . GLU A 1 105 ? 62.582  23.319  -16.358 1.00 21.70 105 A 1 
ATOM 724  O O   . GLU A 1 105 ? 61.464  22.949  -16.020 1.00 21.09 105 A 1 
ATOM 725  C CB  . GLU A 1 105 ? 63.383  24.332  -18.566 1.00 22.83 105 A 1 
ATOM 726  C CG  . GLU A 1 105 ? 64.742  24.368  -19.289 1.00 21.08 105 A 1 
ATOM 727  C CD  . GLU A 1 105 ? 65.002  25.718  -20.006 1.00 20.51 105 A 1 
ATOM 728  O OE1 . GLU A 1 105 ? 66.084  25.824  -20.635 1.00 18.38 105 A 1 
ATOM 729  O OE2 . GLU A 1 105 ? 64.141  26.612  -19.939 1.00 23.43 105 A 1 
ATOM 730  N N   . GLU A 1 106 ? 63.148  24.019  -15.407 1.00 19.34 106 A 1 
ATOM 731  C CA  . GLU A 1 106 ? 64.511  24.215  -14.897 1.00 19.85 106 A 1 
ATOM 732  C C   . GLU A 1 106 ? 64.502  24.568  -13.375 1.00 19.21 106 A 1 
ATOM 733  O O   . GLU A 1 106 ? 65.237  23.966  -12.610 1.00 18.90 106 A 1 
ATOM 734  C CB  . GLU A 1 106 ? 65.178  25.397  -15.652 1.00 20.44 106 A 1 
ATOM 735  C CG  . GLU A 1 106 ? 66.712  25.444  -15.517 1.00 18.94 106 A 1 
ATOM 736  C CD  . GLU A 1 106 ? 67.339  26.682  -16.208 1.00 18.78 106 A 1 
ATOM 737  O OE1 . GLU A 1 106 ? 68.541  26.599  -16.553 1.00 16.38 106 A 1 
ATOM 738  O OE2 . GLU A 1 106 ? 66.646  27.706  -16.340 1.00 20.65 106 A 1 
ATOM 739  N N   . LEU A 1 107 ? 63.712  25.548  -12.913 1.00 17.70 107 A 1 
ATOM 740  C CA  . LEU A 1 107 ? 64.169  26.592  -11.970 1.00 19.54 107 A 1 
ATOM 741  C C   . LEU A 1 107 ? 64.163  26.338  -10.444 1.00 18.94 107 A 1 
ATOM 742  O O   . LEU A 1 107 ? 63.631  25.385  -9.904  1.00 18.12 107 A 1 
ATOM 743  C CB  . LEU A 1 107 ? 63.449  27.921  -12.323 1.00 18.86 107 A 1 
ATOM 744  C CG  . LEU A 1 107 ? 64.109  28.717  -13.451 1.00 17.75 107 A 1 
ATOM 745  C CD1 . LEU A 1 107 ? 63.167  29.840  -13.900 1.00 17.14 107 A 1 
ATOM 746  C CD2 . LEU A 1 107 ? 65.434  29.357  -13.037 1.00 18.17 107 A 1 
ATOM 747  N N   . ASP A 1 108 ? 64.804  27.297  -9.746  1.00 22.62 108 A 1 
ATOM 748  C CA  . ASP A 1 108 ? 65.684  27.309  -8.562  1.00 24.26 108 A 1 
ATOM 749  C C   . ASP A 1 108 ? 65.025  27.593  -7.170  1.00 23.63 108 A 1 
ATOM 750  O O   . ASP A 1 108 ? 63.812  27.693  -7.032  1.00 22.57 108 A 1 
ATOM 751  C CB  . ASP A 1 108 ? 66.763  28.356  -8.914  1.00 24.10 108 A 1 
ATOM 752  C CG  . ASP A 1 108 ? 68.119  28.199  -8.240  1.00 22.01 108 A 1 
ATOM 753  O OD1 . ASP A 1 108 ? 68.297  27.226  -7.479  1.00 21.08 108 A 1 
ATOM 754  O OD2 . ASP A 1 108 ? 68.964  29.086  -8.469  1.00 22.23 108 A 1 
ATOM 755  N N   . GLY A 1 109 ? 65.828  27.709  -6.112  1.00 26.71 109 A 1 
ATOM 756  C CA  . GLY A 1 109 ? 65.533  27.450  -4.705  1.00 27.47 109 A 1 
ATOM 757  C C   . GLY A 1 109 ? 65.654  28.553  -3.624  1.00 26.88 109 A 1 
ATOM 758  O O   . GLY A 1 109 ? 66.469  28.387  -2.719  1.00 25.12 109 A 1 
ATOM 759  N N   . CYS A 1 110 ? 64.903  29.624  -3.613  1.00 19.97 110 A 1 
ATOM 760  C CA  . CYS A 1 110 ? 65.100  30.738  -2.660  1.00 22.32 110 A 1 
ATOM 761  C C   . CYS A 1 110 ? 64.719  30.467  -1.179  1.00 21.76 110 A 1 
ATOM 762  O O   . CYS A 1 110 ? 63.768  29.764  -0.874  1.00 20.36 110 A 1 
ATOM 763  C CB  . CYS A 1 110 ? 64.395  31.988  -3.189  1.00 21.62 110 A 1 
ATOM 764  S SG  . CYS A 1 110 ? 65.381  32.746  -4.507  1.00 19.58 110 A 1 
ATOM 765  N N   . GLU A 1 111 ? 65.420  31.109  -0.242  1.00 23.26 111 A 1 
ATOM 766  C CA  . GLU A 1 111 ? 65.630  30.794  1.193   1.00 24.07 111 A 1 
ATOM 767  C C   . GLU A 1 111 ? 64.696  31.371  2.304   1.00 22.73 111 A 1 
ATOM 768  O O   . GLU A 1 111 ? 64.646  30.754  3.372   1.00 22.32 111 A 1 
ATOM 769  C CB  . GLU A 1 111 ? 67.024  31.331  1.582   1.00 25.33 111 A 1 
ATOM 770  C CG  . GLU A 1 111 ? 68.249  30.720  0.895   1.00 24.04 111 A 1 
ATOM 771  C CD  . GLU A 1 111 ? 69.545  31.331  1.449   1.00 23.20 111 A 1 
ATOM 772  O OE1 . GLU A 1 111 ? 70.460  30.550  1.803   1.00 21.22 111 A 1 
ATOM 773  O OE2 . GLU A 1 111 ? 69.611  32.577  1.546   1.00 25.55 111 A 1 
ATOM 774  N N   . PRO A 1 112 ? 64.125  32.570  2.265   1.00 21.55 112 A 1 
ATOM 775  C CA  . PRO A 1 112 ? 64.143  33.563  3.369   1.00 23.15 112 A 1 
ATOM 776  C C   . PRO A 1 112 ? 63.181  33.306  4.567   1.00 23.30 112 A 1 
ATOM 777  O O   . PRO A 1 112 ? 62.485  32.310  4.578   1.00 22.31 112 A 1 
ATOM 778  C CB  . PRO A 1 112 ? 63.830  34.867  2.643   1.00 22.11 112 A 1 
ATOM 779  C CG  . PRO A 1 112 ? 62.816  34.438  1.598   1.00 22.19 112 A 1 
ATOM 780  C CD  . PRO A 1 112 ? 63.384  33.096  1.151   1.00 26.30 112 A 1 
ATOM 781  N N   . GLU A 1 113 ? 62.950  34.125  5.619   1.00 23.61 113 A 1 
ATOM 782  C CA  . GLU A 1 113 ? 63.710  34.940  6.580   1.00 24.36 113 A 1 
ATOM 783  C C   . GLU A 1 113 ? 62.949  34.953  7.944   1.00 23.17 113 A 1 
ATOM 784  O O   . GLU A 1 113 ? 61.842  34.429  8.043   1.00 22.45 113 A 1 
ATOM 785  C CB  . GLU A 1 113 ? 63.918  36.381  6.065   1.00 25.41 113 A 1 
ATOM 786  C CG  . GLU A 1 113 ? 65.240  37.011  6.545   1.00 24.13 113 A 1 
ATOM 787  C CD  . GLU A 1 113 ? 65.372  38.527  6.290   1.00 22.84 113 A 1 
ATOM 788  O OE1 . GLU A 1 113 ? 66.516  39.023  6.395   1.00 20.38 113 A 1 
ATOM 789  O OE2 . GLU A 1 113 ? 64.341  39.180  6.081   1.00 25.45 113 A 1 
ATOM 790  N N   . ALA A 1 114 ? 63.503  35.495  9.028   1.00 22.83 114 A 1 
ATOM 791  C CA  . ALA A 1 114 ? 63.290  35.058  10.423  1.00 27.12 114 A 1 
ATOM 792  C C   . ALA A 1 114 ? 62.475  35.934  11.418  1.00 26.57 114 A 1 
ATOM 793  O O   . ALA A 1 114 ? 62.481  35.643  12.613  1.00 25.65 114 A 1 
ATOM 794  C CB  . ALA A 1 114 ? 64.691  34.799  10.992  1.00 26.39 114 A 1 
ATOM 795  N N   . ILE A 1 115 ? 61.841  37.011  11.043  1.00 24.59 115 A 1 
ATOM 796  C CA  . ILE A 1 115 ? 61.345  38.119  11.915  1.00 26.07 115 A 1 
ATOM 797  C C   . ILE A 1 115 ? 60.234  37.659  12.903  1.00 25.15 115 A 1 
ATOM 798  O O   . ILE A 1 115 ? 59.423  36.832  12.540  1.00 23.99 115 A 1 
ATOM 799  C CB  . ILE A 1 115 ? 60.848  39.279  11.006  1.00 24.92 115 A 1 
ATOM 800  C CG1 . ILE A 1 115 ? 61.856  39.638  9.884   1.00 23.59 115 A 1 
ATOM 801  C CG2 . ILE A 1 115 ? 60.538  40.535  11.833  1.00 25.41 115 A 1 
ATOM 802  C CD1 . ILE A 1 115 ? 61.332  40.678  8.880   1.00 23.31 115 A 1 
ATOM 803  N N   . GLY A 1 116 ? 60.011  38.120  14.153  1.00 26.04 116 A 1 
ATOM 804  C CA  . GLY A 1 116 ? 60.543  39.159  15.027  1.00 27.76 116 A 1 
ATOM 805  C C   . GLY A 1 116 ? 59.824  39.156  16.402  1.00 27.69 116 A 1 
ATOM 806  O O   . GLY A 1 116 ? 58.973  38.319  16.672  1.00 25.80 116 A 1 
ATOM 807  N N   . LYS A 1 117 ? 60.182  40.073  17.321  1.00 20.45 117 A 1 
ATOM 808  C CA  . LYS A 1 117 ? 60.244  39.902  18.791  1.00 24.84 117 A 1 
ATOM 809  C C   . LYS A 1 117 ? 59.008  40.127  19.703  1.00 23.84 117 A 1 
ATOM 810  O O   . LYS A 1 117 ? 59.071  39.640  20.833  1.00 22.46 117 A 1 
ATOM 811  C CB  . LYS A 1 117 ? 61.328  40.856  19.327  1.00 24.33 117 A 1 
ATOM 812  C CG  . LYS A 1 117 ? 62.764  40.504  18.940  1.00 22.59 117 A 1 
ATOM 813  C CD  . LYS A 1 117 ? 63.731  41.521  19.542  1.00 21.61 117 A 1 
ATOM 814  C CE  . LYS A 1 117 ? 65.179  41.134  19.225  1.00 18.48 117 A 1 
ATOM 815  N NZ  . LYS A 1 117 ? 66.155  42.119  19.759  1.00 17.48 117 A 1 
ATOM 816  N N   . ARG A 1 118 ? 58.086  41.044  19.447  1.00 20.86 118 A 1 
ATOM 817  C CA  . ARG A 1 118 ? 57.704  42.055  20.471  1.00 24.04 118 A 1 
ATOM 818  C C   . ARG A 1 118 ? 56.920  41.589  21.719  1.00 22.61 118 A 1 
ATOM 819  O O   . ARG A 1 118 ? 56.186  40.621  21.668  1.00 21.99 118 A 1 
ATOM 820  C CB  . ARG A 1 118 ? 57.040  43.279  19.809  1.00 24.66 118 A 1 
ATOM 821  C CG  . ARG A 1 118 ? 58.075  44.342  19.427  1.00 23.24 118 A 1 
ATOM 822  C CD  . ARG A 1 118 ? 57.390  45.642  19.009  1.00 22.87 118 A 1 
ATOM 823  N NE  . ARG A 1 118 ? 58.368  46.664  18.591  1.00 20.77 118 A 1 
ATOM 824  C CZ  . ARG A 1 118 ? 58.094  47.919  18.251  1.00 19.29 118 A 1 
ATOM 825  N NH1 . ARG A 1 118 ? 56.871  48.384  18.284  1.00 18.11 118 A 1 
ATOM 826  N NH2 . ARG A 1 118 ? 59.047  48.728  17.878  1.00 17.83 118 A 1 
ATOM 827  N N   . PRO A 1 119 ? 57.071  42.320  22.902  1.00 25.44 119 A 1 
ATOM 828  C CA  . PRO A 1 119 ? 57.030  41.723  24.244  1.00 26.57 119 A 1 
ATOM 829  C C   . PRO A 1 119 ? 55.914  42.156  25.229  1.00 26.61 119 A 1 
ATOM 830  O O   . PRO A 1 119 ? 56.072  41.926  26.422  1.00 25.29 119 A 1 
ATOM 831  C CB  . PRO A 1 119 ? 58.391  42.171  24.802  1.00 25.51 119 A 1 
ATOM 832  C CG  . PRO A 1 119 ? 58.465  43.627  24.339  1.00 25.34 119 A 1 
ATOM 833  C CD  . PRO A 1 119 ? 57.794  43.561  22.965  1.00 28.93 119 A 1 
ATOM 834  N N   . ALA A 1 120 ? 54.896  42.888  24.874  1.00 25.11 120 A 1 
ATOM 835  C CA  . ALA A 1 120 ? 54.251  43.898  25.731  1.00 27.97 120 A 1 
ATOM 836  C C   . ALA A 1 120 ? 53.557  43.398  27.036  1.00 27.24 120 A 1 
ATOM 837  O O   . ALA A 1 120 ? 53.136  42.262  27.157  1.00 26.36 120 A 1 
ATOM 838  C CB  . ALA A 1 120 ? 53.319  44.759  24.876  1.00 27.99 120 A 1 
ATOM 839  N N   . VAL A 1 121 ? 53.424  44.339  28.021  1.00 23.41 121 A 1 
ATOM 840  C CA  . VAL A 1 121 ? 53.629  44.113  29.473  1.00 25.13 121 A 1 
ATOM 841  C C   . VAL A 1 121 ? 52.377  44.108  30.383  1.00 24.42 121 A 1 
ATOM 842  O O   . VAL A 1 121 ? 52.409  43.471  31.435  1.00 23.80 121 A 1 
ATOM 843  C CB  . VAL A 1 121 ? 54.558  45.256  29.976  1.00 24.82 121 A 1 
ATOM 844  C CG1 . VAL A 1 121 ? 54.899  45.212  31.463  1.00 22.35 121 A 1 
ATOM 845  C CG2 . VAL A 1 121 ? 55.902  45.295  29.227  1.00 24.92 121 A 1 
ATOM 846  N N   . LEU A 1 122 ? 51.383  44.907  30.110  1.00 25.55 122 A 1 
ATOM 847  C CA  . LEU A 1 122 ? 50.638  45.727  31.097  1.00 26.39 122 A 1 
ATOM 848  C C   . LEU A 1 122 ? 49.654  45.000  32.075  1.00 24.84 122 A 1 
ATOM 849  O O   . LEU A 1 122 ? 49.469  43.795  31.966  1.00 24.26 122 A 1 
ATOM 850  C CB  . LEU A 1 122 ? 50.017  46.917  30.316  1.00 26.38 122 A 1 
ATOM 851  C CG  . LEU A 1 122 ? 50.969  48.100  30.069  1.00 24.73 122 A 1 
ATOM 852  C CD1 . LEU A 1 122 ? 50.283  49.115  29.148  1.00 24.51 122 A 1 
ATOM 853  C CD2 . LEU A 1 122 ? 51.368  48.847  31.349  1.00 27.91 122 A 1 
ATOM 854  N N   . PRO A 1 123 ? 49.093  45.712  33.110  1.00 25.66 123 A 1 
ATOM 855  C CA  . PRO A 1 123 ? 49.274  45.375  34.525  1.00 28.18 123 A 1 
ATOM 856  C C   . PRO A 1 123 ? 48.014  44.888  35.286  1.00 27.66 123 A 1 
ATOM 857  O O   . PRO A 1 123 ? 47.018  44.480  34.709  1.00 26.54 123 A 1 
ATOM 858  C CB  . PRO A 1 123 ? 49.833  46.690  35.092  1.00 27.34 123 A 1 
ATOM 859  C CG  . PRO A 1 123 ? 48.977  47.739  34.376  1.00 27.69 123 A 1 
ATOM 860  C CD  . PRO A 1 123 ? 48.656  47.074  33.033  1.00 32.65 123 A 1 
ATOM 861  N N   . LEU A 1 124 ? 48.095  44.949  36.638  1.00 21.49 124 A 1 
ATOM 862  C CA  . LEU A 1 124 ? 47.606  44.008  37.657  1.00 21.55 124 A 1 
ATOM 863  C C   . LEU A 1 124 ? 46.274  44.369  38.364  1.00 20.93 124 A 1 
ATOM 864  O O   . LEU A 1 124 ? 46.009  43.814  39.417  1.00 20.57 124 A 1 
ATOM 865  C CB  . LEU A 1 124 ? 48.777  43.901  38.676  1.00 21.64 124 A 1 
ATOM 866  C CG  . LEU A 1 124 ? 49.049  42.518  39.260  1.00 20.91 124 A 1 
ATOM 867  C CD1 . LEU A 1 124 ? 50.568  42.288  39.329  1.00 21.57 124 A 1 
ATOM 868  C CD2 . LEU A 1 124 ? 48.514  42.361  40.674  1.00 23.52 124 A 1 
ATOM 869  N N   . LEU A 1 125 ? 45.489  45.311  37.925  1.00 22.75 125 A 1 
ATOM 870  C CA  . LEU A 1 125 ? 44.549  46.070  38.777  1.00 24.65 125 A 1 
ATOM 871  C C   . LEU A 1 125 ? 43.570  45.196  39.597  1.00 23.36 125 A 1 
ATOM 872  O O   . LEU A 1 125 ? 42.763  44.442  39.052  1.00 23.09 125 A 1 
ATOM 873  C CB  . LEU A 1 125 ? 43.812  47.144  37.955  1.00 24.48 125 A 1 
ATOM 874  C CG  . LEU A 1 125 ? 44.516  48.507  37.985  1.00 23.05 125 A 1 
ATOM 875  C CD1 . LEU A 1 125 ? 43.955  49.424  36.893  1.00 23.10 125 A 1 
ATOM 876  C CD2 . LEU A 1 125 ? 44.345  49.222  39.329  1.00 26.12 125 A 1 
ATOM 877  N N   . GLU A 1 126 ? 43.598  45.397  40.915  1.00 23.78 126 A 1 
ATOM 878  C CA  . GLU A 1 126 ? 43.111  44.545  42.016  1.00 24.99 126 A 1 
ATOM 879  C C   . GLU A 1 126 ? 41.607  44.614  42.367  1.00 23.42 126 A 1 
ATOM 880  O O   . GLU A 1 126 ? 41.252  44.203  43.472  1.00 23.27 126 A 1 
ATOM 881  C CB  . GLU A 1 126 ? 43.838  44.989  43.300  1.00 26.46 126 A 1 
ATOM 882  C CG  . GLU A 1 126 ? 45.292  44.558  43.439  1.00 25.27 126 A 1 
ATOM 883  C CD  . GLU A 1 126 ? 45.869  45.002  44.784  1.00 24.13 126 A 1 
ATOM 884  O OE1 . GLU A 1 126 ? 46.611  44.198  45.394  1.00 20.94 126 A 1 
ATOM 885  O OE2 . GLU A 1 126 ? 45.580  46.148  45.190  1.00 26.41 126 A 1 
ATOM 886  N N   . ARG A 1 127 ? 40.704  45.189  41.591  1.00 21.50 127 A 1 
ATOM 887  C CA  . ARG A 1 127 ? 39.471  45.770  42.131  1.00 23.42 127 A 1 
ATOM 888  C C   . ARG A 1 127 ? 38.705  44.854  43.105  1.00 21.47 127 A 1 
ATOM 889  O O   . ARG A 1 127 ? 38.226  43.788  42.741  1.00 20.64 127 A 1 
ATOM 890  C CB  . ARG A 1 127 ? 38.548  46.303  41.024  1.00 23.85 127 A 1 
ATOM 891  C CG  . ARG A 1 127 ? 38.803  47.791  40.776  1.00 23.01 127 A 1 
ATOM 892  C CD  . ARG A 1 127 ? 37.736  48.378  39.853  1.00 23.54 127 A 1 
ATOM 893  N NE  . ARG A 1 127 ? 37.926  49.825  39.657  1.00 21.29 127 A 1 
ATOM 894  C CZ  . ARG A 1 127 ? 37.122  50.643  39.000  1.00 21.67 127 A 1 
ATOM 895  N NH1 . ARG A 1 127 ? 36.030  50.207  38.433  1.00 19.43 127 A 1 
ATOM 896  N NH2 . ARG A 1 127 ? 37.392  51.916  38.916  1.00 19.53 127 A 1 
ATOM 897  N N   . VAL A 1 128 ? 38.538  45.386  44.342  1.00 24.88 128 A 1 
ATOM 898  C CA  . VAL A 1 128 ? 38.206  44.694  45.613  1.00 25.84 128 A 1 
ATOM 899  C C   . VAL A 1 128 ? 36.705  44.374  45.805  1.00 24.25 128 A 1 
ATOM 900  O O   . VAL A 1 128 ? 36.320  43.920  46.870  1.00 23.46 128 A 1 
ATOM 901  C CB  . VAL A 1 128 ? 38.720  45.580  46.777  1.00 24.43 128 A 1 
ATOM 902  C CG1 . VAL A 1 128 ? 38.613  44.953  48.170  1.00 22.48 128 A 1 
ATOM 903  C CG2 . VAL A 1 128 ? 40.184  45.982  46.598  1.00 26.80 128 A 1 
ATOM 904  N N   . SER A 1 129 ? 35.831  44.683  44.856  1.00 26.28 129 A 1 
ATOM 905  C CA  . SER A 1 129 ? 34.422  45.021  45.106  1.00 28.70 129 A 1 
ATOM 906  C C   . SER A 1 129 ? 33.663  44.041  46.017  1.00 27.77 129 A 1 
ATOM 907  O O   . SER A 1 129 ? 33.816  42.833  45.956  1.00 27.08 129 A 1 
ATOM 908  C CB  . SER A 1 129 ? 33.644  45.245  43.814  1.00 28.11 129 A 1 
ATOM 909  O OG  . SER A 1 129 ? 33.723  44.117  42.980  1.00 26.02 129 A 1 
ATOM 910  N N   . GLU A 1 130 ? 32.845  44.645  46.864  1.00 25.28 130 A 1 
ATOM 911  C CA  . GLU A 1 130 ? 32.408  44.157  48.168  1.00 26.33 130 A 1 
ATOM 912  C C   . GLU A 1 130 ? 31.354  43.038  48.145  1.00 24.12 130 A 1 
ATOM 913  O O   . GLU A 1 130 ? 30.535  42.891  47.241  1.00 23.66 130 A 1 
ATOM 914  C CB  . GLU A 1 130 ? 31.909  45.398  48.931  1.00 27.89 130 A 1 
ATOM 915  C CG  . GLU A 1 130 ? 31.979  45.306  50.446  1.00 27.09 130 A 1 
ATOM 916  C CD  . GLU A 1 130 ? 31.665  46.655  51.121  1.00 26.53 130 A 1 
ATOM 917  O OE1 . GLU A 1 130 ? 31.730  46.682  52.374  1.00 23.86 130 A 1 
ATOM 918  O OE2 . GLU A 1 130 ? 31.351  47.631  50.403  1.00 30.39 130 A 1 
ATOM 919  N N   . ALA A 1 131 ? 31.358  42.239  49.222  1.00 28.39 131 A 1 
ATOM 920  C CA  . ALA A 1 131 ? 30.620  40.996  49.409  1.00 31.22 131 A 1 
ATOM 921  C C   . ALA A 1 131 ? 29.145  41.199  49.802  1.00 29.13 131 A 1 
ATOM 922  O O   . ALA A 1 131 ? 28.721  40.765  50.873  1.00 28.54 131 A 1 
ATOM 923  C CB  . ALA A 1 131 ? 31.381  40.150  50.445  1.00 31.50 131 A 1 
ATOM 924  N N   . ALA A 1 132 ? 28.341  41.858  49.000  1.00 28.56 132 A 1 
ATOM 925  C CA  . ALA A 1 132 ? 26.926  42.036  49.284  1.00 30.61 132 A 1 
ATOM 926  C C   . ALA A 1 132 ? 26.220  40.666  49.376  1.00 29.31 132 A 1 
ATOM 927  O O   . ALA A 1 132 ? 25.895  40.041  48.369  1.00 28.17 132 A 1 
ATOM 928  C CB  . ALA A 1 132 ? 26.299  42.962  48.238  1.00 29.85 132 A 1 
ATOM 929  N N   . LYS A 1 133 ? 25.974  40.220  50.625  1.00 24.30 133 A 1 
ATOM 930  C CA  . LYS A 1 133 ? 25.223  39.003  50.976  1.00 28.52 133 A 1 
ATOM 931  C C   . LYS A 1 133 ? 23.730  39.175  50.651  1.00 26.46 133 A 1 
ATOM 932  O O   . LYS A 1 133 ? 22.903  39.190  51.560  1.00 25.24 133 A 1 
ATOM 933  C CB  . LYS A 1 133 ? 25.397  38.664  52.465  1.00 28.60 133 A 1 
ATOM 934  C CG  . LYS A 1 133 ? 26.775  38.130  52.869  1.00 26.79 133 A 1 
ATOM 935  C CD  . LYS A 1 133 ? 26.744  37.795  54.360  1.00 26.37 133 A 1 
ATOM 936  C CE  . LYS A 1 133 ? 28.054  37.170  54.821  1.00 23.49 133 A 1 
ATOM 937  N NZ  . LYS A 1 133 ? 28.038  36.851  56.273  1.00 23.57 133 A 1 
ATOM 938  N N   . SER A 1 134 ? 23.346  39.314  49.387  1.00 24.36 134 A 1 
ATOM 939  C CA  . SER A 1 134 ? 21.940  39.189  49.038  1.00 27.63 134 A 1 
ATOM 940  C C   . SER A 1 134 ? 21.508  37.760  49.365  1.00 25.92 134 A 1 
ATOM 941  O O   . SER A 1 134 ? 22.048  36.802  48.803  1.00 24.76 134 A 1 
ATOM 942  C CB  . SER A 1 134 ? 21.681  39.540  47.569  1.00 26.46 134 A 1 
ATOM 943  O OG  . SER A 1 134 ? 22.446  38.733  46.716  1.00 25.14 134 A 1 
ATOM 944  N N   . SER A 1 135 ? 20.561  37.628  50.306  1.00 25.46 135 A 1 
ATOM 945  C CA  . SER A 1 135 ? 19.909  36.350  50.588  1.00 30.10 135 A 1 
ATOM 946  C C   . SER A 1 135 ? 19.127  35.929  49.343  1.00 29.29 135 A 1 
ATOM 947  O O   . SER A 1 135 ? 17.958  36.269  49.208  1.00 27.85 135 A 1 
ATOM 948  C CB  . SER A 1 135 ? 18.996  36.493  51.803  1.00 28.13 135 A 1 
ATOM 949  O OG  . SER A 1 135 ? 18.100  37.575  51.619  1.00 26.57 135 A 1 
ATOM 950  N N   . GLY A 1 136 ? 19.810  35.252  48.431  1.00 27.52 136 A 1 
ATOM 951  C CA  . GLY A 1 136 ? 19.193  34.683  47.247  1.00 31.28 136 A 1 
ATOM 952  C C   . GLY A 1 136 ? 18.122  33.701  47.699  1.00 30.21 136 A 1 
ATOM 953  O O   . GLY A 1 136 ? 18.458  32.652  48.242  1.00 28.56 136 A 1 
ATOM 954  N N   . ALA A 1 137 ? 16.839  34.092  47.553  1.00 27.33 137 A 1 
ATOM 955  C CA  . ALA A 1 137 ? 15.767  33.126  47.656  1.00 34.04 137 A 1 
ATOM 956  C C   . ALA A 1 137 ? 16.048  32.059  46.598  1.00 33.22 137 A 1 
ATOM 957  O O   . ALA A 1 137 ? 16.244  32.399  45.433  1.00 31.23 137 A 1 
ATOM 958  C CB  . ALA A 1 137 ? 14.420  33.821  47.440  1.00 31.82 137 A 1 
ATOM 959  N N   . ASP A 1 138 ? 16.082  30.814  47.043  1.00 33.15 138 A 1 
ATOM 960  C CA  . ASP A 1 138 ? 16.306  29.647  46.205  1.00 37.65 138 A 1 
ATOM 961  C C   . ASP A 1 138 ? 15.042  29.407  45.361  1.00 35.91 138 A 1 
ATOM 962  O O   . ASP A 1 138 ? 14.240  28.514  45.595  1.00 34.33 138 A 1 
ATOM 963  C CB  . ASP A 1 138 ? 16.726  28.468  47.105  1.00 36.86 138 A 1 
ATOM 964  C CG  . ASP A 1 138 ? 17.659  27.448  46.445  1.00 34.65 138 A 1 
ATOM 965  O OD1 . ASP A 1 138 ? 18.124  27.713  45.319  1.00 34.21 138 A 1 
ATOM 966  O OD2 . ASP A 1 138 ? 17.928  26.435  47.124  1.00 35.04 138 A 1 
ATOM 967  N N   . GLY A 1 139 ? 14.790  30.339  44.463  1.00 35.19 139 A 1 
ATOM 968  C CA  . GLY A 1 139 ? 13.750  30.236  43.469  1.00 40.04 139 A 1 
ATOM 969  C C   . GLY A 1 139 ? 14.139  29.088  42.573  1.00 39.16 139 A 1 
ATOM 970  O O   . GLY A 1 139 ? 14.945  29.284  41.676  1.00 36.46 139 A 1 
ATOM 971  N N   . SER A 1 140 ? 13.582  27.913  42.858  1.00 33.02 140 A 1 
ATOM 972  C CA  . SER A 1 140 ? 13.675  26.769  41.961  1.00 37.65 140 A 1 
ATOM 973  C C   . SER A 1 140 ? 13.225  27.248  40.585  1.00 35.72 140 A 1 
ATOM 974  O O   . SER A 1 140 ? 12.031  27.433  40.353  1.00 35.69 140 A 1 
ATOM 975  C CB  . SER A 1 140 ? 12.776  25.625  42.432  1.00 38.85 140 A 1 
ATOM 976  O OG  . SER A 1 140 ? 13.146  25.214  43.728  1.00 35.26 140 A 1 
ATOM 977  N N   . LEU A 1 141 ? 14.203  27.526  39.731  1.00 39.02 141 A 1 
ATOM 978  C CA  . LEU A 1 141 ? 13.923  27.876  38.351  1.00 44.56 141 A 1 
ATOM 979  C C   . LEU A 1 141 ? 13.045  26.759  37.805  1.00 43.96 141 A 1 
ATOM 980  O O   . LEU A 1 141 ? 13.358  25.590  38.054  1.00 41.83 141 A 1 
ATOM 981  C CB  . LEU A 1 141 ? 15.229  28.030  37.558  1.00 42.15 141 A 1 
ATOM 982  C CG  . LEU A 1 141 ? 15.930  29.387  37.783  1.00 38.78 141 A 1 
ATOM 983  C CD1 . LEU A 1 141 ? 17.378  29.329  37.295  1.00 36.90 141 A 1 
ATOM 984  C CD2 . LEU A 1 141 ? 15.227  30.513  37.025  1.00 40.10 141 A 1 
ATOM 985  N N   . PRO A 1 142 ? 11.922  27.078  37.159  1.00 40.78 142 A 1 
ATOM 986  C CA  . PRO A 1 142 ? 11.113  26.056  36.533  1.00 44.60 142 A 1 
ATOM 987  C C   . PRO A 1 142 ? 12.045  25.223  35.663  1.00 45.12 142 A 1 
ATOM 988  O O   . PRO A 1 142 ? 12.892  25.802  34.974  1.00 43.53 142 A 1 
ATOM 989  C CB  . PRO A 1 142 ? 10.038  26.789  35.728  1.00 43.13 142 A 1 
ATOM 990  C CG  . PRO A 1 142 ? 10.658  28.161  35.470  1.00 43.35 142 A 1 
ATOM 991  C CD  . PRO A 1 142 ? 11.512  28.401  36.713  1.00 50.20 142 A 1 
ATOM 992  N N   . SER A 1 143 ? 11.927  23.908  35.772  1.00 37.83 143 A 1 
ATOM 993  C CA  . SER A 1 143 ? 12.749  22.981  35.001  1.00 42.03 143 A 1 
ATOM 994  C C   . SER A 1 143 ? 12.787  23.475  33.564  1.00 40.62 143 A 1 
ATOM 995  O O   . SER A 1 143 ? 11.742  23.518  32.913  1.00 39.87 143 A 1 
ATOM 996  C CB  . SER A 1 143 ? 12.168  21.564  35.046  1.00 42.20 143 A 1 
ATOM 997  O OG  . SER A 1 143 ? 11.942  21.166  36.382  1.00 38.71 143 A 1 
ATOM 998  N N   . THR A 1 144 ? 13.950  23.941  33.136  1.00 46.07 144 A 1 
ATOM 999  C CA  . THR A 1 144 ? 14.120  24.410  31.761  1.00 49.75 144 A 1 
ATOM 1000 C C   . THR A 1 144 ? 13.685  23.251  30.887  1.00 49.42 144 A 1 
ATOM 1001 O O   . THR A 1 144 ? 14.154  22.143  31.143  1.00 48.68 144 A 1 
ATOM 1002 C CB  . THR A 1 144 ? 15.584  24.789  31.483  1.00 47.79 144 A 1 
ATOM 1003 O OG1 . THR A 1 144 ? 16.040  25.679  32.487  1.00 42.45 144 A 1 
ATOM 1004 C CG2 . THR A 1 144 ? 15.763  25.512  30.152  1.00 43.44 144 A 1 
ATOM 1005 N N   . PRO A 1 145 ? 12.732  23.444  29.959  1.00 51.22 145 A 1 
ATOM 1006 C CA  . PRO A 1 145 ? 12.379  22.361  29.064  1.00 54.57 145 A 1 
ATOM 1007 C C   . PRO A 1 145 ? 13.678  21.839  28.460  1.00 55.26 145 A 1 
ATOM 1008 O O   . PRO A 1 145 ? 14.559  22.667  28.178  1.00 54.59 145 A 1 
ATOM 1009 C CB  . PRO A 1 145 ? 11.437  22.968  28.015  1.00 52.96 145 A 1 
ATOM 1010 C CG  . PRO A 1 145 ? 11.754  24.456  28.070  1.00 52.83 145 A 1 
ATOM 1011 C CD  . PRO A 1 145 ? 12.148  24.688  29.521  1.00 57.31 145 A 1 
ATOM 1012 N N   . PRO A 1 146 ? 13.856  20.511  28.393  1.00 52.91 146 A 1 
ATOM 1013 C CA  . PRO A 1 146 ? 15.108  19.950  27.918  1.00 55.63 146 A 1 
ATOM 1014 C C   . PRO A 1 146 ? 15.471  20.653  26.608  1.00 56.92 146 A 1 
ATOM 1015 O O   . PRO A 1 146 ? 14.563  20.970  25.822  1.00 56.46 146 A 1 
ATOM 1016 C CB  . PRO A 1 146 ? 14.879  18.448  27.768  1.00 53.86 146 A 1 
ATOM 1017 C CG  . PRO A 1 146 ? 13.362  18.312  27.715  1.00 53.38 146 A 1 
ATOM 1018 C CD  . PRO A 1 146 ? 12.874  19.478  28.564  1.00 56.63 146 A 1 
ATOM 1019 N N   . PRO A 1 147 ? 16.740  20.983  26.400  1.00 52.02 147 A 1 
ATOM 1020 C CA  . PRO A 1 147 ? 17.133  21.671  25.183  1.00 53.72 147 A 1 
ATOM 1021 C C   . PRO A 1 147 ? 16.636  20.867  23.977  1.00 55.02 147 A 1 
ATOM 1022 O O   . PRO A 1 147 ? 16.581  19.639  24.062  1.00 54.90 147 A 1 
ATOM 1023 C CB  . PRO A 1 147 ? 18.662  21.805  25.240  1.00 50.48 147 A 1 
ATOM 1024 C CG  . PRO A 1 147 ? 19.067  20.715  26.234  1.00 49.56 147 A 1 
ATOM 1025 C CD  . PRO A 1 147 ? 17.888  20.630  27.188  1.00 53.90 147 A 1 
ATOM 1026 N N   . PRO A 1 148 ? 16.262  21.512  22.875  1.00 51.68 148 A 1 
ATOM 1027 C CA  . PRO A 1 148 ? 15.637  20.831  21.739  1.00 53.33 148 A 1 
ATOM 1028 C C   . PRO A 1 148 ? 16.460  19.638  21.243  1.00 55.25 148 A 1 
ATOM 1029 O O   . PRO A 1 148 ? 15.890  18.639  20.839  1.00 53.81 148 A 1 
ATOM 1030 C CB  . PRO A 1 148 ? 15.457  21.908  20.665  1.00 50.26 148 A 1 
ATOM 1031 C CG  . PRO A 1 148 ? 16.416  23.015  21.097  1.00 49.96 148 A 1 
ATOM 1032 C CD  . PRO A 1 148 ? 16.429  22.909  22.608  1.00 54.77 148 A 1 
ATOM 1033 N N   . GLU A 1 149 ? 17.779  19.690  21.404  1.00 51.25 149 A 1 
ATOM 1034 C CA  . GLU A 1 149 ? 18.685  18.580  21.117  1.00 53.16 149 A 1 
ATOM 1035 C C   . GLU A 1 149 ? 18.432  17.347  22.003  1.00 52.86 149 A 1 
ATOM 1036 O O   . GLU A 1 149 ? 18.556  16.221  21.519  1.00 50.77 149 A 1 
ATOM 1037 C CB  . GLU A 1 149 ? 20.143  19.048  21.297  1.00 50.77 149 A 1 
ATOM 1038 C CG  . GLU A 1 149 ? 20.558  20.139  20.300  1.00 45.92 149 A 1 
ATOM 1039 C CD  . GLU A 1 149 ? 22.025  20.591  20.441  1.00 41.16 149 A 1 
ATOM 1040 O OE1 . GLU A 1 149 ? 22.476  21.375  19.561  1.00 37.15 149 A 1 
ATOM 1041 O OE2 . GLU A 1 149 ? 22.699  20.210  21.421  1.00 41.15 149 A 1 
ATOM 1042 N N   . GLU A 1 150 ? 18.030  17.513  23.281  1.00 51.54 150 A 1 
ATOM 1043 C CA  . GLU A 1 150 ? 17.680  16.391  24.165  1.00 53.46 150 A 1 
ATOM 1044 C C   . GLU A 1 150 ? 16.311  15.801  23.807  1.00 53.51 150 A 1 
ATOM 1045 O O   . GLU A 1 150 ? 16.191  14.581  23.722  1.00 52.13 150 A 1 
ATOM 1046 C CB  . GLU A 1 150 ? 17.724  16.795  25.649  1.00 51.41 150 A 1 
ATOM 1047 C CG  . GLU A 1 150 ? 19.147  16.977  26.181  1.00 46.24 150 A 1 
ATOM 1048 C CD  . GLU A 1 150 ? 19.220  17.326  27.686  1.00 41.79 150 A 1 
ATOM 1049 O OE1 . GLU A 1 150 ? 20.354  17.395  28.213  1.00 38.03 150 A 1 
ATOM 1050 O OE2 . GLU A 1 150 ? 18.163  17.570  28.313  1.00 41.56 150 A 1 
ATOM 1051 N N   . GLU A 1 151 ? 15.289  16.613  23.511  1.00 55.20 151 A 1 
ATOM 1052 C CA  . GLU A 1 151 ? 14.000  16.114  22.997  1.00 56.36 151 A 1 
ATOM 1053 C C   . GLU A 1 151 ? 14.169  15.383  21.665  1.00 57.30 151 A 1 
ATOM 1054 O O   . GLU A 1 151 ? 13.503  14.375  21.381  1.00 55.46 151 A 1 
ATOM 1055 C CB  . GLU A 1 151 ? 12.998  17.258  22.791  1.00 53.82 151 A 1 
ATOM 1056 C CG  . GLU A 1 151 ? 12.435  17.846  24.093  1.00 48.54 151 A 1 
ATOM 1057 C CD  . GLU A 1 151 ? 11.269  18.817  23.860  1.00 43.57 151 A 1 
ATOM 1058 O OE1 . GLU A 1 151 ? 10.545  19.098  24.849  1.00 39.38 151 A 1 
ATOM 1059 O OE2 . GLU A 1 151 ? 11.080  19.283  22.719  1.00 42.48 151 A 1 
ATOM 1060 N N   . GLU A 1 152 ? 15.084  15.844  20.844  1.00 58.92 152 A 1 
ATOM 1061 C CA  . GLU A 1 152 ? 15.463  15.222  19.593  1.00 60.77 152 A 1 
ATOM 1062 C C   . GLU A 1 152 ? 16.132  13.857  19.794  1.00 67.54 152 A 1 
ATOM 1063 O O   . GLU A 1 152 ? 15.862  12.932  19.021  1.00 63.64 152 A 1 
ATOM 1064 C CB  . GLU A 1 152 ? 16.395  16.180  18.838  1.00 53.26 152 A 1 
ATOM 1065 C CG  . GLU A 1 152 ? 15.611  17.183  17.986  1.00 46.23 152 A 1 
ATOM 1066 C CD  . GLU A 1 152 ? 16.492  17.946  16.994  1.00 41.63 152 A 1 
ATOM 1067 O OE1 . GLU A 1 152 ? 16.009  18.997  16.500  1.00 36.90 152 A 1 
ATOM 1068 O OE2 . GLU A 1 152 ? 17.556  17.411  16.617  1.00 38.33 152 A 1 
ATOM 1069 N N   . ASP A 1 153 ? 16.969  13.704  20.815  1.00 72.46 153 A 1 
ATOM 1070 C CA  . ASP A 1 153 ? 17.616  12.437  21.141  1.00 77.23 153 A 1 
ATOM 1071 C C   . ASP A 1 153 ? 16.629  11.455  21.794  1.00 83.36 153 A 1 
ATOM 1072 O O   . ASP A 1 153 ? 16.639  10.261  21.479  1.00 81.26 153 A 1 
ATOM 1073 C CB  . ASP A 1 153 ? 18.855  12.704  22.004  1.00 67.26 153 A 1 
ATOM 1074 C CG  . ASP A 1 153 ? 19.834  11.517  22.011  1.00 60.22 153 A 1 
ATOM 1075 O OD1 . ASP A 1 153 ? 19.944  10.814  20.983  1.00 56.15 153 A 1 
ATOM 1076 O OD2 . ASP A 1 153 ? 20.509  11.305  23.041  1.00 53.81 153 A 1 
ATOM 1077 N N   . ASP A 1 154 ? 15.689  11.946  22.601  1.00 82.93 154 A 1 
ATOM 1078 C CA  . ASP A 1 154 ? 14.621  11.137  23.190  1.00 86.19 154 A 1 
ATOM 1079 C C   . ASP A 1 154 ? 13.715  10.523  22.120  1.00 88.56 154 A 1 
ATOM 1080 O O   . ASP A 1 154 ? 13.402  9.332   22.181  1.00 87.84 154 A 1 
ATOM 1081 C CB  . ASP A 1 154 ? 13.801  11.976  24.176  1.00 82.20 154 A 1 
ATOM 1082 C CG  . ASP A 1 154 ? 14.490  12.208  25.527  1.00 74.15 154 A 1 
ATOM 1083 O OD1 . ASP A 1 154 ? 15.475  11.499  25.826  1.00 65.77 154 A 1 
ATOM 1084 O OD2 . ASP A 1 154 ? 13.943  13.027  26.293  1.00 64.40 154 A 1 
ATOM 1085 N N   . LEU A 1 155 ? 13.360  11.281  21.082  1.00 88.59 155 A 1 
ATOM 1086 C CA  . LEU A 1 155 ? 12.617  10.740  19.941  1.00 90.45 155 A 1 
ATOM 1087 C C   . LEU A 1 155 ? 13.396  9.614   19.253  1.00 91.53 155 A 1 
ATOM 1088 O O   . LEU A 1 155 ? 12.808  8.584   18.899  1.00 91.47 155 A 1 
ATOM 1089 C CB  . LEU A 1 155 ? 12.280  11.863  18.947  1.00 89.90 155 A 1 
ATOM 1090 C CG  . LEU A 1 155 ? 11.532  11.379  17.687  1.00 89.11 155 A 1 
ATOM 1091 C CD1 . LEU A 1 155 ? 10.168  10.767  17.999  1.00 84.57 155 A 1 
ATOM 1092 C CD2 . LEU A 1 155 ? 11.318  12.540  16.724  1.00 84.15 155 A 1 
ATOM 1093 N N   . TYR A 1 156 ? 14.712  9.777   19.077  1.00 91.36 156 A 1 
ATOM 1094 C CA  . TYR A 1 156 ? 15.556  8.741   18.482  1.00 92.02 156 A 1 
ATOM 1095 C C   . TYR A 1 156 ? 15.599  7.486   19.359  1.00 92.47 156 A 1 
ATOM 1096 O O   . TYR A 1 156 ? 15.323  6.392   18.859  1.00 92.79 156 A 1 
ATOM 1097 C CB  . TYR A 1 156 ? 16.963  9.288   18.217  1.00 91.44 156 A 1 
ATOM 1098 C CG  . TYR A 1 156 ? 17.881  8.260   17.580  1.00 90.78 156 A 1 
ATOM 1099 C CD1 . TYR A 1 156 ? 18.647  7.391   18.380  1.00 87.46 156 A 1 
ATOM 1100 C CD2 . TYR A 1 156 ? 17.943  8.147   16.179  1.00 87.27 156 A 1 
ATOM 1101 C CE1 . TYR A 1 156 ? 19.463  6.414   17.788  1.00 85.91 156 A 1 
ATOM 1102 C CE2 . TYR A 1 156 ? 18.763  7.173   15.577  1.00 85.07 156 A 1 
ATOM 1103 C CZ  . TYR A 1 156 ? 19.522  6.308   16.384  1.00 86.76 156 A 1 
ATOM 1104 O OH  . TYR A 1 156 ? 20.313  5.359   15.804  1.00 84.76 156 A 1 
ATOM 1105 N N   . ARG A 1 157 ? 15.873  7.636   20.675  1.00 91.05 157 A 1 
ATOM 1106 C CA  . ARG A 1 157 ? 15.952  6.527   21.630  1.00 90.03 157 A 1 
ATOM 1107 C C   . ARG A 1 157 ? 14.639  5.768   21.719  1.00 90.78 157 A 1 
ATOM 1108 O O   . ARG A 1 157 ? 14.624  4.549   21.589  1.00 91.02 157 A 1 
ATOM 1109 C CB  . ARG A 1 157 ? 16.341  7.061   23.011  1.00 88.67 157 A 1 
ATOM 1110 C CG  . ARG A 1 157 ? 17.786  7.576   23.072  1.00 80.16 157 A 1 
ATOM 1111 C CD  . ARG A 1 157 ? 18.007  8.185   24.456  1.00 75.47 157 A 1 
ATOM 1112 N NE  . ARG A 1 157 ? 19.243  8.977   24.529  1.00 65.85 157 A 1 
ATOM 1113 C CZ  . ARG A 1 157 ? 19.540  9.799   25.504  1.00 58.26 157 A 1 
ATOM 1114 N NH1 . ARG A 1 157 ? 18.817  9.876   26.588  1.00 52.24 157 A 1 
ATOM 1115 N NH2 . ARG A 1 157 ? 20.562  10.600  25.393  1.00 52.62 157 A 1 
ATOM 1116 N N   . GLN A 1 158 ? 13.518  6.492   21.858  1.00 92.42 158 A 1 
ATOM 1117 C CA  . GLN A 1 158 ? 12.192  5.891   21.906  1.00 92.45 158 A 1 
ATOM 1118 C C   . GLN A 1 158 ? 11.872  5.129   20.610  1.00 93.33 158 A 1 
ATOM 1119 O O   . GLN A 1 158 ? 11.369  3.999   20.650  1.00 93.25 158 A 1 
ATOM 1120 C CB  . GLN A 1 158 ? 11.158  6.999   22.161  1.00 90.94 158 A 1 
ATOM 1121 C CG  . GLN A 1 158 ? 9.759   6.424   22.389  1.00 81.99 158 A 1 
ATOM 1122 C CD  . GLN A 1 158 ? 8.682   7.489   22.563  1.00 79.46 158 A 1 
ATOM 1123 O OE1 . GLN A 1 158 ? 8.626   8.470   21.853  1.00 72.12 158 A 1 
ATOM 1124 N NE2 . GLN A 1 158 ? 7.760   7.313   23.486  1.00 69.42 158 A 1 
ATOM 1125 N N   . SER A 1 159 ? 12.184  5.710   19.462  1.00 93.42 159 A 1 
ATOM 1126 C CA  . SER A 1 159 ? 11.972  5.073   18.161  1.00 94.11 159 A 1 
ATOM 1127 C C   . SER A 1 159 ? 12.819  3.817   18.008  1.00 94.70 159 A 1 
ATOM 1128 O O   . SER A 1 159 ? 12.298  2.784   17.587  1.00 94.71 159 A 1 
ATOM 1129 C CB  . SER A 1 159 ? 12.281  6.045   17.020  1.00 94.05 159 A 1 
ATOM 1130 O OG  . SER A 1 159 ? 11.448  7.177   17.098  1.00 89.42 159 A 1 
ATOM 1131 N N   . LEU A 1 160 ? 14.090  3.870   18.402  1.00 93.54 160 A 1 
ATOM 1132 C CA  . LEU A 1 160 ? 14.994  2.728   18.358  1.00 93.91 160 A 1 
ATOM 1133 C C   . LEU A 1 160 ? 14.509  1.601   19.265  1.00 94.19 160 A 1 
ATOM 1134 O O   . LEU A 1 160 ? 14.453  0.457   18.825  1.00 94.06 160 A 1 
ATOM 1135 C CB  . LEU A 1 160 ? 16.419  3.176   18.722  1.00 93.61 160 A 1 
ATOM 1136 C CG  . LEU A 1 160 ? 17.475  2.046   18.674  1.00 92.60 160 A 1 
ATOM 1137 C CD1 . LEU A 1 160 ? 17.583  1.393   17.304  1.00 87.38 160 A 1 
ATOM 1138 C CD2 . LEU A 1 160 ? 18.845  2.604   19.056  1.00 86.91 160 A 1 
ATOM 1139 N N   . GLU A 1 161 ? 14.095  1.902   20.488  1.00 93.14 161 A 1 
ATOM 1140 C CA  . GLU A 1 161 ? 13.594  0.895   21.428  1.00 92.65 161 A 1 
ATOM 1141 C C   . GLU A 1 161 ? 12.367  0.162   20.860  1.00 93.27 161 A 1 
ATOM 1142 O O   . GLU A 1 161 ? 12.314  -1.076  20.864  1.00 92.87 161 A 1 
ATOM 1143 C CB  . GLU A 1 161 ? 13.292  1.542   22.791  1.00 91.20 161 A 1 
ATOM 1144 C CG  . GLU A 1 161 ? 13.035  0.461   23.854  1.00 81.85 161 A 1 
ATOM 1145 C CD  . GLU A 1 161 ? 12.678  0.993   25.260  1.00 78.07 161 A 1 
ATOM 1146 O OE1 . GLU A 1 161 ? 12.760  0.183   26.212  1.00 69.60 161 A 1 
ATOM 1147 O OE2 . GLU A 1 161 ? 12.249  2.150   25.408  1.00 71.77 161 A 1 
ATOM 1148 N N   . ILE A 1 162 ? 11.407  0.907   20.305  1.00 93.73 162 A 1 
ATOM 1149 C CA  . ILE A 1 162 ? 10.186  0.336   19.723  1.00 94.13 162 A 1 
ATOM 1150 C C   . ILE A 1 162 ? 10.515  -0.512  18.487  1.00 94.68 162 A 1 
ATOM 1151 O O   . ILE A 1 162 ? 10.058  -1.655  18.392  1.00 94.63 162 A 1 
ATOM 1152 C CB  . ILE A 1 162 ? 9.182   1.463   19.388  1.00 94.07 162 A 1 
ATOM 1153 C CG1 . ILE A 1 162 ? 8.664   2.129   20.677  1.00 92.43 162 A 1 
ATOM 1154 C CG2 . ILE A 1 162 ? 7.989   0.925   18.574  1.00 92.42 162 A 1 
ATOM 1155 C CD1 . ILE A 1 162 ? 8.017   3.501   20.431  1.00 88.01 162 A 1 
ATOM 1156 N N   . ILE A 1 163 ? 11.291  0.021   17.548  1.00 95.34 163 A 1 
ATOM 1157 C CA  . ILE A 1 163 ? 11.609  -0.640  16.283  1.00 95.51 163 A 1 
ATOM 1158 C C   . ILE A 1 163 ? 12.477  -1.874  16.523  1.00 95.64 163 A 1 
ATOM 1159 O O   . ILE A 1 163 ? 12.123  -2.959  16.055  1.00 95.51 163 A 1 
ATOM 1160 C CB  . ILE A 1 163 ? 12.256  0.358   15.293  1.00 95.60 163 A 1 
ATOM 1161 C CG1 . ILE A 1 163 ? 11.217  1.421   14.856  1.00 94.46 163 A 1 
ATOM 1162 C CG2 . ILE A 1 163 ? 12.817  -0.368  14.049  1.00 94.35 163 A 1 
ATOM 1163 C CD1 . ILE A 1 163 ? 11.813  2.610   14.097  1.00 90.58 163 A 1 
ATOM 1164 N N   . SER A 1 164 ? 13.550  -1.751  17.299  1.00 94.81 164 A 1 
ATOM 1165 C CA  . SER A 1 164 ? 14.457  -2.843  17.648  1.00 94.21 164 A 1 
ATOM 1166 C C   . SER A 1 164 ? 13.702  -3.993  18.317  1.00 94.08 164 A 1 
ATOM 1167 O O   . SER A 1 164 ? 13.809  -5.156  17.911  1.00 93.66 164 A 1 
ATOM 1168 C CB  . SER A 1 164 ? 15.555  -2.312  18.578  1.00 93.74 164 A 1 
ATOM 1169 O OG  . SER A 1 164 ? 16.242  -3.378  19.189  1.00 84.06 164 A 1 
ATOM 1170 N N   . ARG A 1 165 ? 12.845  -3.672  19.284  1.00 94.04 165 A 1 
ATOM 1171 C CA  . ARG A 1 165 ? 12.051  -4.687  19.972  1.00 93.54 165 A 1 
ATOM 1172 C C   . ARG A 1 165 ? 11.057  -5.372  19.039  1.00 93.81 165 A 1 
ATOM 1173 O O   . ARG A 1 165 ? 10.939  -6.593  19.077  1.00 93.40 165 A 1 
ATOM 1174 C CB  . ARG A 1 165 ? 11.382  -4.053  21.192  1.00 92.20 165 A 1 
ATOM 1175 C CG  . ARG A 1 165 ? 10.586  -5.106  21.964  1.00 83.67 165 A 1 
ATOM 1176 C CD  . ARG A 1 165 ? 10.319  -4.564  23.350  1.00 80.89 165 A 1 
ATOM 1177 N NE  . ARG A 1 165 ? 9.425   -5.453  24.089  1.00 77.18 165 A 1 
ATOM 1178 C CZ  . ARG A 1 165 ? 9.144   -5.333  25.365  1.00 71.34 165 A 1 
ATOM 1179 N NH1 . ARG A 1 165 ? 9.685   -4.403  26.108  1.00 64.20 165 A 1 
ATOM 1180 N NH2 . ARG A 1 165 ? 8.295   -6.130  25.911  1.00 65.39 165 A 1 
ATOM 1181 N N   . TYR A 1 166 ? 10.364  -4.620  18.189  1.00 94.54 166 A 1 
ATOM 1182 C CA  . TYR A 1 166 ? 9.455   -5.208  17.216  1.00 94.96 166 A 1 
ATOM 1183 C C   . TYR A 1 166 ? 10.172  -6.151  16.249  1.00 95.30 166 A 1 
ATOM 1184 O O   . TYR A 1 166 ? 9.725   -7.279  16.052  1.00 95.26 166 A 1 
ATOM 1185 C CB  . TYR A 1 166 ? 8.705   -4.109  16.462  1.00 95.29 166 A 1 
ATOM 1186 C CG  . TYR A 1 166 ? 7.748   -4.642  15.416  1.00 95.11 166 A 1 
ATOM 1187 C CD1 . TYR A 1 166 ? 7.960   -4.370  14.049  1.00 90.46 166 A 1 
ATOM 1188 C CD2 . TYR A 1 166 ? 6.658   -5.446  15.804  1.00 90.73 166 A 1 
ATOM 1189 C CE1 . TYR A 1 166 ? 7.086   -4.890  13.081  1.00 91.15 166 A 1 
ATOM 1190 C CE2 . TYR A 1 166 ? 5.782   -5.972  14.846  1.00 90.24 166 A 1 
ATOM 1191 C CZ  . TYR A 1 166 ? 6.007   -5.693  13.483  1.00 93.92 166 A 1 
ATOM 1192 O OH  . TYR A 1 166 ? 5.152   -6.223  12.533  1.00 92.96 166 A 1 
ATOM 1193 N N   . LEU A 1 167 ? 11.321  -5.746  15.706  1.00 94.90 167 A 1 
ATOM 1194 C CA  . LEU A 1 167 ? 12.115  -6.571  14.797  1.00 94.94 167 A 1 
ATOM 1195 C C   . LEU A 1 167 ? 12.590  -7.869  15.464  1.00 94.49 167 A 1 
ATOM 1196 O O   . LEU A 1 167 ? 12.431  -8.946  14.887  1.00 93.64 167 A 1 
ATOM 1197 C CB  . LEU A 1 167 ? 13.303  -5.758  14.247  1.00 95.16 167 A 1 
ATOM 1198 C CG  . LEU A 1 167 ? 13.011  -5.063  12.906  1.00 94.07 167 A 1 
ATOM 1199 C CD1 . LEU A 1 167 ? 11.893  -4.025  12.961  1.00 84.85 167 A 1 
ATOM 1200 C CD2 . LEU A 1 167 ? 14.280  -4.368  12.401  1.00 84.33 167 A 1 
ATOM 1201 N N   . ARG A 1 168 ? 13.101  -7.795  16.702  1.00 94.46 168 A 1 
ATOM 1202 C CA  . ARG A 1 168 ? 13.524  -8.973  17.473  1.00 93.17 168 A 1 
ATOM 1203 C C   . ARG A 1 168 ? 12.360  -9.923  17.747  1.00 92.97 168 A 1 
ATOM 1204 O O   . ARG A 1 168 ? 12.483  -11.119 17.480  1.00 92.24 168 A 1 
ATOM 1205 C CB  . ARG A 1 168 ? 14.200  -8.552  18.779  1.00 91.85 168 A 1 
ATOM 1206 C CG  . ARG A 1 168 ? 15.622  -8.012  18.542  1.00 84.37 168 A 1 
ATOM 1207 C CD  . ARG A 1 168 ? 16.367  -7.724  19.842  1.00 81.11 168 A 1 
ATOM 1208 N NE  . ARG A 1 168 ? 15.765  -6.631  20.628  1.00 71.77 168 A 1 
ATOM 1209 C CZ  . ARG A 1 168 ? 16.419  -5.675  21.280  1.00 66.25 168 A 1 
ATOM 1210 N NH1 . ARG A 1 168 ? 17.708  -5.656  21.356  1.00 58.87 168 A 1 
ATOM 1211 N NH2 . ARG A 1 168 ? 15.775  -4.703  21.846  1.00 59.69 168 A 1 
ATOM 1212 N N   . GLU A 1 169 ? 11.232  -9.405  18.224  1.00 93.27 169 A 1 
ATOM 1213 C CA  . GLU A 1 169 ? 10.039  -10.219 18.478  1.00 92.45 169 A 1 
ATOM 1214 C C   . GLU A 1 169 ? 9.534   -10.919 17.217  1.00 92.77 169 A 1 
ATOM 1215 O O   . GLU A 1 169 ? 9.188   -12.100 17.246  1.00 91.50 169 A 1 
ATOM 1216 C CB  . GLU A 1 169 ? 8.915   -9.347  19.037  1.00 90.32 169 A 1 
ATOM 1217 C CG  . GLU A 1 169 ? 9.132   -8.943  20.498  1.00 82.30 169 A 1 
ATOM 1218 C CD  . GLU A 1 169 ? 7.969   -8.116  21.049  1.00 83.40 169 A 1 
ATOM 1219 O OE1 . GLU A 1 169 ? 7.995   -7.749  22.246  1.00 76.56 169 A 1 
ATOM 1220 O OE2 . GLU A 1 169 ? 6.956   -7.881  20.350  1.00 79.70 169 A 1 
ATOM 1221 N N   . GLN A 1 170 ? 9.516   -10.220 16.086  1.00 93.86 170 A 1 
ATOM 1222 C CA  . GLN A 1 170 ? 9.086   -10.784 14.811  1.00 93.42 170 A 1 
ATOM 1223 C C   . GLN A 1 170 ? 10.048  -11.851 14.283  1.00 93.09 170 A 1 
ATOM 1224 O O   . GLN A 1 170 ? 9.592   -12.851 13.715  1.00 91.35 170 A 1 
ATOM 1225 C CB  . GLN A 1 170 ? 8.919   -9.653  13.790  1.00 93.23 170 A 1 
ATOM 1226 C CG  . GLN A 1 170 ? 7.682   -8.785  14.069  1.00 91.52 170 A 1 
ATOM 1227 C CD  . GLN A 1 170 ? 6.380   -9.530  13.794  1.00 91.37 170 A 1 
ATOM 1228 O OE1 . GLN A 1 170 ? 6.192   -10.111 12.736  1.00 81.73 170 A 1 
ATOM 1229 N NE2 . GLN A 1 170 ? 5.453   -9.543  14.725  1.00 79.48 170 A 1 
ATOM 1230 N N   . ALA A 1 171 ? 11.361  -11.664 14.491  1.00 92.61 171 A 1 
ATOM 1231 C CA  . ALA A 1 171 ? 12.379  -12.624 14.071  1.00 91.98 171 A 1 
ATOM 1232 C C   . ALA A 1 171 ? 12.406  -13.886 14.938  1.00 91.15 171 A 1 
ATOM 1233 O O   . ALA A 1 171 ? 12.552  -14.988 14.410  1.00 89.20 171 A 1 
ATOM 1234 C CB  . ALA A 1 171 ? 13.737  -11.920 14.090  1.00 91.60 171 A 1 
ATOM 1235 N N   . THR A 1 172 ? 12.219  -13.755 16.252  1.00 91.25 172 A 1 
ATOM 1236 C CA  . THR A 1 172 ? 12.256  -14.888 17.193  1.00 89.26 172 A 1 
ATOM 1237 C C   . THR A 1 172 ? 10.910  -15.579 17.361  1.00 88.22 172 A 1 
ATOM 1238 O O   . THR A 1 172 ? 10.860  -16.711 17.853  1.00 83.64 172 A 1 
ATOM 1239 C CB  . THR A 1 172 ? 12.771  -14.452 18.570  1.00 87.38 172 A 1 
ATOM 1240 O OG1 . THR A 1 172 ? 11.908  -13.501 19.132  1.00 81.61 172 A 1 
ATOM 1241 C CG2 . THR A 1 172 ? 14.176  -13.847 18.508  1.00 78.70 172 A 1 
ATOM 1242 N N   . GLY A 1 173 ? 9.816   -14.916 16.994  1.00 87.70 173 A 1 
ATOM 1243 C CA  . GLY A 1 173 ? 8.455   -15.385 17.256  1.00 86.00 173 A 1 
ATOM 1244 C C   . GLY A 1 173 ? 8.028   -15.313 18.725  1.00 85.65 173 A 1 
ATOM 1245 O O   . GLY A 1 173 ? 6.975   -15.829 19.079  1.00 80.67 173 A 1 
ATOM 1246 N N   . SER A 1 174 ? 8.835   -14.686 19.585  1.00 85.00 174 A 1 
ATOM 1247 C CA  . SER A 1 174 ? 8.573   -14.561 21.013  1.00 83.72 174 A 1 
ATOM 1248 C C   . SER A 1 174 ? 8.505   -13.097 21.440  1.00 82.53 174 A 1 
ATOM 1249 O O   . SER A 1 174 ? 9.327   -12.280 21.018  1.00 77.02 174 A 1 
ATOM 1250 C CB  . SER A 1 174 ? 9.626   -15.319 21.833  1.00 78.53 174 A 1 
ATOM 1251 O OG  . SER A 1 174 ? 10.917  -14.774 21.677  1.00 68.29 174 A 1 
ATOM 1252 N N   . LYS A 1 175 ? 7.545   -12.765 22.302  1.00 80.75 175 A 1 
ATOM 1253 C CA  . LYS A 1 175 ? 7.471   -11.432 22.905  1.00 79.78 175 A 1 
ATOM 1254 C C   . LYS A 1 175 ? 8.559   -11.293 23.959  1.00 77.33 175 A 1 
ATOM 1255 O O   . LYS A 1 175 ? 8.638   -12.108 24.874  1.00 72.38 175 A 1 
ATOM 1256 C CB  . LYS A 1 175 ? 6.079   -11.176 23.511  1.00 75.69 175 A 1 
ATOM 1257 C CG  . LYS A 1 175 ? 4.995   -11.083 22.426  1.00 70.30 175 A 1 
ATOM 1258 C CD  . LYS A 1 175 ? 3.643   -10.706 23.040  1.00 66.84 175 A 1 
ATOM 1259 C CE  . LYS A 1 175 ? 2.596   -10.584 21.938  1.00 60.03 175 A 1 
ATOM 1260 N NZ  . LYS A 1 175 ? 1.285   -10.139 22.463  1.00 53.48 175 A 1 
ATOM 1261 N N   . ASP A 1 176 ? 9.352   -10.234 23.862  1.00 75.13 176 A 1 
ATOM 1262 C CA  . ASP A 1 176 ? 10.292  -9.895  24.915  1.00 73.50 176 A 1 
ATOM 1263 C C   . ASP A 1 176 ? 9.522   -9.496  26.186  1.00 71.96 176 A 1 
ATOM 1264 O O   . ASP A 1 176 ? 8.626   -8.647  26.159  1.00 67.91 176 A 1 
ATOM 1265 C CB  . ASP A 1 176 ? 11.281  -8.816  24.435  1.00 69.27 176 A 1 
ATOM 1266 C CG  . ASP A 1 176 ? 12.468  -8.603  25.382  1.00 64.16 176 A 1 
ATOM 1267 O OD1 . ASP A 1 176 ? 12.466  -9.183  26.495  1.00 59.66 176 A 1 
ATOM 1268 O OD2 . ASP A 1 176 ? 13.400  -7.870  25.007  1.00 59.50 176 A 1 
ATOM 1269 N N   . SER A 1 177 ? 9.843   -10.159 27.313  1.00 65.85 177 A 1 
ATOM 1270 C CA  . SER A 1 177 ? 9.216   -9.920  28.613  1.00 64.41 177 A 1 
ATOM 1271 C C   . SER A 1 177 ? 9.836   -8.736  29.367  1.00 65.47 177 A 1 
ATOM 1272 O O   . SER A 1 177 ? 9.276   -8.310  30.375  1.00 60.30 177 A 1 
ATOM 1273 C CB  . SER A 1 177 ? 9.277   -11.189 29.456  1.00 59.43 177 A 1 
ATOM 1274 O OG  . SER A 1 177 ? 10.611  -11.597 29.666  1.00 54.99 177 A 1 
ATOM 1275 N N   . LYS A 1 178 ? 10.979  -8.225  28.913  1.00 67.00 178 A 1 
ATOM 1276 C CA  . LYS A 1 178 ? 11.625  -7.084  29.556  1.00 68.83 178 A 1 
ATOM 1277 C C   . LYS A 1 178 ? 10.690  -5.870  29.505  1.00 69.39 178 A 1 
ATOM 1278 O O   . LYS A 1 178 ? 10.011  -5.659  28.498  1.00 67.09 178 A 1 
ATOM 1279 C CB  . LYS A 1 178 ? 12.963  -6.770  28.895  1.00 66.09 178 A 1 
ATOM 1280 C CG  . LYS A 1 178 ? 14.004  -7.852  29.194  1.00 60.26 178 A 1 
ATOM 1281 C CD  . LYS A 1 178 ? 15.311  -7.530  28.469  1.00 55.75 178 A 1 
ATOM 1282 C CE  . LYS A 1 178 ? 16.328  -8.633  28.682  1.00 49.72 178 A 1 
ATOM 1283 N NZ  . LYS A 1 178 ? 17.542  -8.387  27.869  1.00 43.29 178 A 1 
ATOM 1284 N N   . PRO A 1 179 ? 10.621  -5.063  30.573  1.00 65.05 179 A 1 
ATOM 1285 C CA  . PRO A 1 179 ? 9.915   -3.798  30.502  1.00 65.10 179 A 1 
ATOM 1286 C C   . PRO A 1 179 ? 10.547  -2.922  29.411  1.00 67.24 179 A 1 
ATOM 1287 O O   . PRO A 1 179 ? 11.761  -2.941  29.236  1.00 64.06 179 A 1 
ATOM 1288 C CB  . PRO A 1 179 ? 10.016  -3.196  31.903  1.00 59.37 179 A 1 
ATOM 1289 C CG  . PRO A 1 179 ? 11.293  -3.813  32.476  1.00 57.75 179 A 1 
ATOM 1290 C CD  . PRO A 1 179 ? 11.343  -5.191  31.831  1.00 61.89 179 A 1 
ATOM 1291 N N   . LEU A 1 180 ? 9.706   -2.175  28.703  1.00 70.24 180 A 1 
ATOM 1292 C CA  . LEU A 1 180 ? 10.185  -1.061  27.900  1.00 71.19 180 A 1 
ATOM 1293 C C   . LEU A 1 180 ? 10.734  -0.005  28.863  1.00 71.05 180 A 1 
ATOM 1294 O O   . LEU A 1 180 ? 10.066  0.309   29.851  1.00 65.02 180 A 1 
ATOM 1295 C CB  . LEU A 1 180 ? 9.042   -0.509  27.029  1.00 66.88 180 A 1 
ATOM 1296 C CG  . LEU A 1 180 ? 8.757   -1.378  25.794  1.00 63.99 180 A 1 
ATOM 1297 C CD1 . LEU A 1 180 ? 7.314   -1.217  25.339  1.00 61.76 180 A 1 
ATOM 1298 C CD2 . LEU A 1 180 ? 9.652   -1.013  24.611  1.00 62.49 180 A 1 
ATOM 1299 N N   . GLY A 1 181 ? 11.933  0.450   28.595  1.00 67.22 181 A 1 
ATOM 1300 C CA  . GLY A 1 181 ? 12.646  1.411   29.429  1.00 66.25 181 A 1 
ATOM 1301 C C   . GLY A 1 181 ? 12.097  2.820   29.262  1.00 67.48 181 A 1 
ATOM 1302 O O   . GLY A 1 181 ? 11.005  3.139   29.740  1.00 62.53 181 A 1 
ATOM 1303 N N   . GLU A 1 182 ? 12.845  3.660   28.566  1.00 62.39 182 A 1 
ATOM 1304 C CA  . GLU A 1 182 ? 12.574  5.092   28.423  1.00 62.42 182 A 1 
ATOM 1305 C C   . GLU A 1 182 ? 11.263  5.382   27.680  1.00 64.43 182 A 1 
ATOM 1306 O O   . GLU A 1 182 ? 10.515  6.280   28.060  1.00 59.11 182 A 1 
ATOM 1307 C CB  . GLU A 1 182 ? 13.772  5.755   27.711  1.00 56.73 182 A 1 
ATOM 1308 C CG  . GLU A 1 182 ? 15.058  5.657   28.548  1.00 51.72 182 A 1 
ATOM 1309 C CD  . GLU A 1 182 ? 16.304  6.260   27.858  1.00 46.68 182 A 1 
ATOM 1310 O OE1 . GLU A 1 182 ? 17.329  6.400   28.561  1.00 42.08 182 A 1 
ATOM 1311 O OE2 . GLU A 1 182 ? 16.253  6.522   26.643  1.00 44.92 182 A 1 
ATOM 1312 N N   . ALA A 1 183 ? 10.907  4.559   26.711  1.00 65.59 183 A 1 
ATOM 1313 C CA  . ALA A 1 183 ? 9.658   4.705   25.954  1.00 65.80 183 A 1 
ATOM 1314 C C   . ALA A 1 183 ? 8.374   4.554   26.799  1.00 68.66 183 A 1 
ATOM 1315 O O   . ALA A 1 183 ? 7.286   4.986   26.401  1.00 64.01 183 A 1 
ATOM 1316 C CB  . ALA A 1 183 ? 9.693   3.687   24.813  1.00 61.59 183 A 1 
ATOM 1317 N N   . GLY A 1 184 ? 8.456   3.919   27.960  1.00 71.35 184 A 1 
ATOM 1318 C CA  . GLY A 1 184 ? 7.401   3.850   28.957  1.00 73.12 184 A 1 
ATOM 1319 C C   . GLY A 1 184 ? 6.047   3.356   28.435  1.00 78.05 184 A 1 
ATOM 1320 O O   . GLY A 1 184 ? 5.930   2.368   27.699  1.00 74.66 184 A 1 
ATOM 1321 N N   . ALA A 1 185 ? 4.972   4.025   28.863  1.00 74.72 185 A 1 
ATOM 1322 C CA  . ALA A 1 185 ? 3.608   3.657   28.489  1.00 78.47 185 A 1 
ATOM 1323 C C   . ALA A 1 185 ? 3.278   3.990   27.027  1.00 81.90 185 A 1 
ATOM 1324 O O   . ALA A 1 185 ? 2.536   3.240   26.387  1.00 79.91 185 A 1 
ATOM 1325 C CB  . ALA A 1 185 ? 2.633   4.340   29.452  1.00 73.14 185 A 1 
ATOM 1326 N N   . ALA A 1 186 ? 3.838   5.082   26.493  1.00 79.40 186 A 1 
ATOM 1327 C CA  . ALA A 1 186 ? 3.670   5.467   25.099  1.00 82.13 186 A 1 
ATOM 1328 C C   . ALA A 1 186 ? 4.305   4.430   24.167  1.00 85.88 186 A 1 
ATOM 1329 O O   . ALA A 1 186 ? 3.631   3.891   23.292  1.00 84.52 186 A 1 
ATOM 1330 C CB  . ALA A 1 186 ? 4.260   6.865   24.898  1.00 78.11 186 A 1 
ATOM 1331 N N   . GLY A 1 187 ? 5.545   4.036   24.456  1.00 83.87 187 A 1 
ATOM 1332 C CA  . GLY A 1 187 ? 6.244   2.988   23.707  1.00 86.62 187 A 1 
ATOM 1333 C C   . GLY A 1 187 ? 5.541   1.635   23.757  1.00 89.01 187 A 1 
ATOM 1334 O O   . GLY A 1 187 ? 5.450   0.938   22.744  1.00 88.24 187 A 1 
ATOM 1335 N N   . ARG A 1 188 ? 4.942   1.276   24.902  1.00 86.78 188 A 1 
ATOM 1336 C CA  . ARG A 1 188 ? 4.162   0.035   25.011  1.00 87.00 188 A 1 
ATOM 1337 C C   . ARG A 1 188 ? 2.942   0.037   24.093  1.00 88.36 188 A 1 
ATOM 1338 O O   . ARG A 1 188 ? 2.740   -0.932  23.368  1.00 88.13 188 A 1 
ATOM 1339 C CB  . ARG A 1 188 ? 3.769   -0.208  26.468  1.00 84.01 188 A 1 
ATOM 1340 C CG  . ARG A 1 188 ? 3.224   -1.621  26.659  1.00 73.02 188 A 1 
ATOM 1341 C CD  . ARG A 1 188 ? 2.794   -1.867  28.113  1.00 66.66 188 A 1 
ATOM 1342 N NE  . ARG A 1 188 ? 3.912   -1.618  29.034  1.00 57.78 188 A 1 
ATOM 1343 C CZ  . ARG A 1 188 ? 3.832   -1.491  30.357  1.00 49.49 188 A 1 
ATOM 1344 N NH1 . ARG A 1 188 ? 2.703   -1.675  30.986  1.00 45.86 188 A 1 
ATOM 1345 N NH2 . ARG A 1 188 ? 4.899   -1.168  31.047  1.00 44.27 188 A 1 
ATOM 1346 N N   . ARG A 1 189 ? 2.160   1.124   24.091  1.00 87.77 189 A 1 
ATOM 1347 C CA  . ARG A 1 189 ? 1.000   1.279   23.202  1.00 88.57 189 A 1 
ATOM 1348 C C   . ARG A 1 189 ? 1.433   1.282   21.728  1.00 89.94 189 A 1 
ATOM 1349 O O   . ARG A 1 189 ? 0.822   0.591   20.924  1.00 89.32 189 A 1 
ATOM 1350 C CB  . ARG A 1 189 ? 0.237   2.563   23.533  1.00 86.98 189 A 1 
ATOM 1351 C CG  . ARG A 1 189 ? -0.487  2.486   24.886  1.00 80.83 189 A 1 
ATOM 1352 C CD  . ARG A 1 189 ? -1.283  3.768   25.163  1.00 75.66 189 A 1 
ATOM 1353 N NE  . ARG A 1 189 ? -0.405  4.936   25.315  1.00 65.73 189 A 1 
ATOM 1354 C CZ  . ARG A 1 189 ? -0.797  6.215   25.379  1.00 57.92 189 A 1 
ATOM 1355 N NH1 . ARG A 1 189 ? -2.052  6.542   25.408  1.00 52.96 189 A 1 
ATOM 1356 N NH2 . ARG A 1 189 ? 0.088   7.173   25.393  1.00 50.63 189 A 1 
ATOM 1357 N N   . ALA A 1 190 ? 2.508   1.987   21.407  1.00 91.11 190 A 1 
ATOM 1358 C CA  . ALA A 1 190 ? 3.066   2.010   20.060  1.00 92.09 190 A 1 
ATOM 1359 C C   . ALA A 1 190 ? 3.487   0.608   19.598  1.00 92.71 190 A 1 
ATOM 1360 O O   . ALA A 1 190 ? 3.138   0.195   18.496  1.00 92.73 190 A 1 
ATOM 1361 C CB  . ALA A 1 190 ? 4.235   2.994   20.026  1.00 92.09 190 A 1 
ATOM 1362 N N   . LEU A 1 191 ? 4.162   -0.162  20.464  1.00 91.86 191 A 1 
ATOM 1363 C CA  . LEU A 1 191 ? 4.557   -1.537  20.159  1.00 91.98 191 A 1 
ATOM 1364 C C   . LEU A 1 191 ? 3.349   -2.470  19.982  1.00 91.84 191 A 1 
ATOM 1365 O O   . LEU A 1 191 ? 3.363   -3.329  19.101  1.00 91.68 191 A 1 
ATOM 1366 C CB  . LEU A 1 191 ? 5.501   -2.019  21.267  1.00 91.77 191 A 1 
ATOM 1367 C CG  . LEU A 1 191 ? 6.050   -3.440  21.043  1.00 88.73 191 A 1 
ATOM 1368 C CD1 . LEU A 1 191 ? 6.897   -3.553  19.781  1.00 81.38 191 A 1 
ATOM 1369 C CD2 . LEU A 1 191 ? 6.918   -3.833  22.239  1.00 80.99 191 A 1 
ATOM 1370 N N   . GLU A 1 192 ? 2.293   -2.326  20.783  1.00 91.14 192 A 1 
ATOM 1371 C CA  . GLU A 1 192 ? 1.056   -3.098  20.623  1.00 89.91 192 A 1 
ATOM 1372 C C   . GLU A 1 192 ? 0.357   -2.781  19.300  1.00 90.32 192 A 1 
ATOM 1373 O O   . GLU A 1 192 ? -0.001  -3.696  18.552  1.00 89.85 192 A 1 
ATOM 1374 C CB  . GLU A 1 192 ? 0.120   -2.844  21.811  1.00 88.94 192 A 1 
ATOM 1375 C CG  . GLU A 1 192 ? 0.601   -3.602  23.050  1.00 76.41 192 A 1 
ATOM 1376 C CD  . GLU A 1 192 ? -0.168  -3.293  24.338  1.00 65.58 192 A 1 
ATOM 1377 O OE1 . GLU A 1 192 ? 0.229   -3.885  25.369  1.00 57.17 192 A 1 
ATOM 1378 O OE2 . GLU A 1 192 ? -1.113  -2.483  24.298  1.00 57.42 192 A 1 
ATOM 1379 N N   . THR A 1 193 ? 0.259   -1.505  18.952  1.00 91.85 193 A 1 
ATOM 1380 C CA  . THR A 1 193 ? -0.253  -1.058  17.650  1.00 92.05 193 A 1 
ATOM 1381 C C   . THR A 1 193 ? 0.609   -1.591  16.515  1.00 92.60 193 A 1 
ATOM 1382 O O   . THR A 1 193 ? 0.079   -2.185  15.567  1.00 92.23 193 A 1 
ATOM 1383 C CB  . THR A 1 193 ? -0.328  0.468   17.601  1.00 91.62 193 A 1 
ATOM 1384 O OG1 . THR A 1 193 ? -1.171  0.937   18.629  1.00 86.96 193 A 1 
ATOM 1385 C CG2 . THR A 1 193 ? -0.910  0.983   16.293  1.00 86.59 193 A 1 
ATOM 1386 N N   . LEU A 1 194 ? 1.933   -1.484  16.624  1.00 91.96 194 A 1 
ATOM 1387 C CA  . LEU A 1 194 ? 2.872   -1.945  15.609  1.00 92.19 194 A 1 
ATOM 1388 C C   . LEU A 1 194 ? 2.801   -3.460  15.398  1.00 92.18 194 A 1 
ATOM 1389 O O   . LEU A 1 194 ? 2.880   -3.912  14.258  1.00 91.48 194 A 1 
ATOM 1390 C CB  . LEU A 1 194 ? 4.286   -1.481  16.002  1.00 92.08 194 A 1 
ATOM 1391 C CG  . LEU A 1 194 ? 5.378   -1.790  14.970  1.00 89.65 194 A 1 
ATOM 1392 C CD1 . LEU A 1 194 ? 5.116   -1.146  13.614  1.00 82.18 194 A 1 
ATOM 1393 C CD2 . LEU A 1 194 ? 6.719   -1.281  15.491  1.00 81.86 194 A 1 
ATOM 1394 N N   . ARG A 1 195 ? 2.596   -4.253  16.443  1.00 91.97 195 A 1 
ATOM 1395 C CA  . ARG A 1 195 ? 2.374   -5.707  16.314  1.00 90.91 195 A 1 
ATOM 1396 C C   . ARG A 1 195 ? 1.125   -6.013  15.483  1.00 90.33 195 A 1 
ATOM 1397 O O   . ARG A 1 195 ? 1.181   -6.872  14.607  1.00 89.62 195 A 1 
ATOM 1398 C CB  . ARG A 1 195 ? 2.231   -6.354  17.705  1.00 90.14 195 A 1 
ATOM 1399 C CG  . ARG A 1 195 ? 3.568   -6.493  18.455  1.00 86.55 195 A 1 
ATOM 1400 C CD  . ARG A 1 195 ? 3.266   -6.844  19.917  1.00 86.14 195 A 1 
ATOM 1401 N NE  . ARG A 1 195 ? 4.467   -6.936  20.757  1.00 83.46 195 A 1 
ATOM 1402 C CZ  . ARG A 1 195 ? 4.531   -6.673  22.047  1.00 81.48 195 A 1 
ATOM 1403 N NH1 . ARG A 1 195 ? 3.501   -6.269  22.731  1.00 74.35 195 A 1 
ATOM 1404 N NH2 . ARG A 1 195 ? 5.654   -6.806  22.704  1.00 76.76 195 A 1 
ATOM 1405 N N   . ARG A 1 196 ? 0.021   -5.326  15.751  1.00 90.50 196 A 1 
ATOM 1406 C CA  . ARG A 1 196 ? -1.244  -5.536  15.039  1.00 89.65 196 A 1 
ATOM 1407 C C   . ARG A 1 196 ? -1.148  -5.091  13.585  1.00 89.85 196 A 1 
ATOM 1408 O O   . ARG A 1 196 ? -1.356  -5.899  12.680  1.00 89.12 196 A 1 
ATOM 1409 C CB  . ARG A 1 196 ? -2.372  -4.804  15.790  1.00 88.47 196 A 1 
ATOM 1410 C CG  . ARG A 1 196 ? -3.742  -4.997  15.118  1.00 83.95 196 A 1 
ATOM 1411 C CD  . ARG A 1 196 ? -4.862  -4.234  15.849  1.00 81.81 196 A 1 
ATOM 1412 N NE  . ARG A 1 196 ? -4.645  -2.778  15.858  1.00 77.85 196 A 1 
ATOM 1413 C CZ  . ARG A 1 196 ? -4.907  -1.940  14.868  1.00 75.39 196 A 1 
ATOM 1414 N NH1 . ARG A 1 196 ? -5.416  -2.328  13.726  1.00 66.78 196 A 1 
ATOM 1415 N NH2 . ARG A 1 196 ? -4.671  -0.671  15.012  1.00 71.24 196 A 1 
ATOM 1416 N N   . VAL A 1 197 ? -0.789  -3.827  13.381  1.00 90.10 197 A 1 
ATOM 1417 C CA  . VAL A 1 197 ? -0.725  -3.213  12.047  1.00 89.60 197 A 1 
ATOM 1418 C C   . VAL A 1 197 ? 0.386   -3.842  11.207  1.00 90.11 197 A 1 
ATOM 1419 O O   . VAL A 1 197 ? 0.161   -4.219  10.060  1.00 89.78 197 A 1 
ATOM 1420 C CB  . VAL A 1 197 ? -0.550  -1.686  12.161  1.00 89.25 197 A 1 
ATOM 1421 C CG1 . VAL A 1 197 ? -0.485  -1.026  10.793  1.00 81.55 197 A 1 
ATOM 1422 C CG2 . VAL A 1 197 ? -1.725  -1.050  12.914  1.00 81.17 197 A 1 
ATOM 1423 N N   . GLY A 1 198 ? 1.564   -4.051  11.793  1.00 90.52 198 A 1 
ATOM 1424 C CA  . GLY A 1 198 ? 2.712   -4.634  11.097  1.00 89.97 198 A 1 
ATOM 1425 C C   . GLY A 1 198 ? 2.507   -6.087  10.678  1.00 89.87 198 A 1 
ATOM 1426 O O   . GLY A 1 198 ? 2.992   -6.489  9.628   1.00 88.93 198 A 1 
ATOM 1427 N N   . ASP A 1 199 ? 1.745   -6.893  11.436  1.00 90.38 199 A 1 
ATOM 1428 C CA  . ASP A 1 199 ? 1.338   -8.236  10.978  1.00 88.82 199 A 1 
ATOM 1429 C C   . ASP A 1 199 ? 0.401   -8.143  9.765   1.00 88.81 199 A 1 
ATOM 1430 O O   . ASP A 1 199 ? 0.560   -8.890  8.796   1.00 86.89 199 A 1 
ATOM 1431 C CB  . ASP A 1 199 ? 0.674   -9.038  12.110  1.00 86.69 199 A 1 
ATOM 1432 C CG  . ASP A 1 199 ? 0.354   -10.479 11.684  1.00 80.37 199 A 1 
ATOM 1433 O OD1 . ASP A 1 199 ? 1.319   -11.245 11.481  1.00 71.70 199 A 1 
ATOM 1434 O OD2 . ASP A 1 199 ? -0.840  -10.846 11.535  1.00 70.63 199 A 1 
ATOM 1435 N N   . GLY A 1 200 ? -0.539  -7.194  9.776   1.00 88.26 200 A 1 
ATOM 1436 C CA  . GLY A 1 200 ? -1.399  -6.903  8.636   1.00 86.47 200 A 1 
ATOM 1437 C C   . GLY A 1 200 ? -0.621  -6.513  7.385   1.00 86.55 200 A 1 
ATOM 1438 O O   . GLY A 1 200 ? -0.747  -7.170  6.357   1.00 84.74 200 A 1 
ATOM 1439 N N   . VAL A 1 201 ? 0.266   -5.527  7.507   1.00 86.58 201 A 1 
ATOM 1440 C CA  . VAL A 1 201 ? 1.108   -5.056  6.393   1.00 85.47 201 A 1 
ATOM 1441 C C   . VAL A 1 201 ? 1.974   -6.185  5.831   1.00 85.05 201 A 1 
ATOM 1442 O O   . VAL A 1 201 ? 2.011   -6.386  4.621   1.00 83.54 201 A 1 
ATOM 1443 C CB  . VAL A 1 201 ? 1.980   -3.873  6.826   1.00 84.38 201 A 1 
ATOM 1444 C CG1 . VAL A 1 201 ? 2.959   -3.450  5.734   1.00 79.89 201 A 1 
ATOM 1445 C CG2 . VAL A 1 201 ? 1.125   -2.639  7.151   1.00 79.94 201 A 1 
ATOM 1446 N N   . GLN A 1 202 ? 2.634   -6.978  6.674   1.00 88.33 202 A 1 
ATOM 1447 C CA  . GLN A 1 202 ? 3.464   -8.095  6.205   1.00 87.72 202 A 1 
ATOM 1448 C C   . GLN A 1 202 ? 2.662   -9.147  5.440   1.00 85.75 202 A 1 
ATOM 1449 O O   . GLN A 1 202 ? 3.166   -9.701  4.466   1.00 83.47 202 A 1 
ATOM 1450 C CB  . GLN A 1 202 ? 4.181   -8.753  7.391   1.00 88.14 202 A 1 
ATOM 1451 C CG  . GLN A 1 202 ? 5.394   -7.942  7.851   1.00 87.52 202 A 1 
ATOM 1452 C CD  . GLN A 1 202 ? 5.967   -8.544  9.136   1.00 88.43 202 A 1 
ATOM 1453 O OE1 . GLN A 1 202 ? 6.692   -9.523  9.130   1.00 81.71 202 A 1 
ATOM 1454 N NE2 . GLN A 1 202 ? 5.616   -7.997  10.271  1.00 80.08 202 A 1 
ATOM 1455 N N   . ARG A 1 203 ? 1.423   -9.427  5.838   1.00 86.46 203 A 1 
ATOM 1456 C CA  . ARG A 1 203 ? 0.534   -10.339 5.118   1.00 85.07 203 A 1 
ATOM 1457 C C   . ARG A 1 203 ? 0.073   -9.753  3.786   1.00 83.65 203 A 1 
ATOM 1458 O O   . ARG A 1 203 ? 0.075   -10.453 2.783   1.00 81.14 203 A 1 
ATOM 1459 C CB  . ARG A 1 203 ? -0.680  -10.694 5.974   1.00 83.27 203 A 1 
ATOM 1460 C CG  . ARG A 1 203 ? -0.331  -11.629 7.134   1.00 76.03 203 A 1 
ATOM 1461 C CD  . ARG A 1 203 ? -1.574  -11.973 7.958   1.00 73.75 203 A 1 
ATOM 1462 N NE  . ARG A 1 203 ? -2.135  -10.820 8.672   1.00 65.78 203 A 1 
ATOM 1463 C CZ  . ARG A 1 203 ? -3.392  -10.391 8.665   1.00 60.09 203 A 1 
ATOM 1464 N NH1 . ARG A 1 203 ? -4.303  -10.900 7.889   1.00 55.23 203 A 1 
ATOM 1465 N NH2 . ARG A 1 203 ? -3.772  -9.431  9.464   1.00 55.03 203 A 1 
ATOM 1466 N N   . ASN A 1 204 ? -0.317  -8.480  3.795   1.00 84.39 204 A 1 
ATOM 1467 C CA  . ASN A 1 204 ? -0.898  -7.823  2.634   1.00 81.34 204 A 1 
ATOM 1468 C C   . ASN A 1 204 ? 0.133   -7.500  1.545   1.00 80.21 204 A 1 
ATOM 1469 O O   . ASN A 1 204 ? -0.205  -7.489  0.369   1.00 76.51 204 A 1 
ATOM 1470 C CB  . ASN A 1 204 ? -1.630  -6.558  3.111   1.00 79.30 204 A 1 
ATOM 1471 C CG  . ASN A 1 204 ? -2.857  -6.854  3.971   1.00 76.19 204 A 1 
ATOM 1472 O OD1 . ASN A 1 204 ? -3.211  -7.991  4.260   1.00 67.58 204 A 1 
ATOM 1473 N ND2 . ASN A 1 204 ? -3.550  -5.825  4.408   1.00 68.18 204 A 1 
ATOM 1474 N N   . HIS A 1 205 ? 1.403   -7.310  1.934   1.00 82.68 205 A 1 
ATOM 1475 C CA  . HIS A 1 205 ? 2.494   -6.978  1.025   1.00 81.31 205 A 1 
ATOM 1476 C C   . HIS A 1 205 ? 3.525   -8.095  0.862   1.00 82.67 205 A 1 
ATOM 1477 O O   . HIS A 1 205 ? 4.643   -7.850  0.430   1.00 81.06 205 A 1 
ATOM 1478 C CB  . HIS A 1 205 ? 3.135   -5.650  1.461   1.00 78.82 205 A 1 
ATOM 1479 C CG  . HIS A 1 205 ? 2.170   -4.509  1.405   1.00 74.66 205 A 1 
ATOM 1480 N ND1 . HIS A 1 205 ? 1.785   -3.825  0.263   1.00 66.17 205 A 1 
ATOM 1481 C CD2 . HIS A 1 205 ? 1.452   -3.959  2.445   1.00 66.36 205 A 1 
ATOM 1482 C CE1 . HIS A 1 205 ? 0.884   -2.901  0.607   1.00 65.04 205 A 1 
ATOM 1483 N NE2 . HIS A 1 205 ? 0.654   -2.958  1.929   1.00 66.32 205 A 1 
ATOM 1484 N N   . GLU A 1 206 ? 3.181   -9.344  1.186   1.00 81.48 206 A 1 
ATOM 1485 C CA  . GLU A 1 206 ? 4.127   -10.459 1.223   1.00 82.41 206 A 1 
ATOM 1486 C C   . GLU A 1 206 ? 4.917   -10.628 -0.091  1.00 82.08 206 A 1 
ATOM 1487 O O   . GLU A 1 206 ? 6.142   -10.699 -0.078  1.00 80.08 206 A 1 
ATOM 1488 C CB  . GLU A 1 206 ? 3.387   -11.748 1.585   1.00 81.09 206 A 1 
ATOM 1489 C CG  . GLU A 1 206 ? 4.352   -12.930 1.745   1.00 76.62 206 A 1 
ATOM 1490 C CD  . GLU A 1 206 ? 3.672   -14.247 2.151   1.00 73.68 206 A 1 
ATOM 1491 O OE1 . GLU A 1 206 ? 4.419   -15.136 2.612   1.00 65.80 206 A 1 
ATOM 1492 O OE2 . GLU A 1 206 ? 2.441   -14.374 1.980   1.00 67.93 206 A 1 
ATOM 1493 N N   . THR A 1 207 ? 4.234   -10.631 -1.235  1.00 81.03 207 A 1 
ATOM 1494 C CA  . THR A 1 207 ? 4.884   -10.806 -2.540  1.00 80.40 207 A 1 
ATOM 1495 C C   . THR A 1 207 ? 5.787   -9.624  -2.895  1.00 79.95 207 A 1 
ATOM 1496 O O   . THR A 1 207 ? 6.901   -9.821  -3.380  1.00 77.06 207 A 1 
ATOM 1497 C CB  . THR A 1 207 ? 3.850   -11.023 -3.651  1.00 78.71 207 A 1 
ATOM 1498 O OG1 . THR A 1 207 ? 2.937   -12.030 -3.287  1.00 72.68 207 A 1 
ATOM 1499 C CG2 . THR A 1 207 ? 4.490   -11.461 -4.969  1.00 69.16 207 A 1 
ATOM 1500 N N   . ALA A 1 208 ? 5.341   -8.392  -2.613  1.00 81.44 208 A 1 
ATOM 1501 C CA  . ALA A 1 208 ? 6.156   -7.196  -2.810  1.00 79.94 208 A 1 
ATOM 1502 C C   . ALA A 1 208 ? 7.404   -7.219  -1.916  1.00 80.39 208 A 1 
ATOM 1503 O O   . ALA A 1 208 ? 8.523   -6.987  -2.391  1.00 78.61 208 A 1 
ATOM 1504 C CB  . ALA A 1 208 ? 5.285   -5.955  -2.555  1.00 77.18 208 A 1 
ATOM 1505 N N   . PHE A 1 209 ? 7.251   -7.600  -0.644  1.00 80.77 209 A 1 
ATOM 1506 C CA  . PHE A 1 209 ? 8.342   -7.734  0.315   1.00 83.00 209 A 1 
ATOM 1507 C C   . PHE A 1 209 ? 9.336   -8.828  -0.087  1.00 83.07 209 A 1 
ATOM 1508 O O   . PHE A 1 209 ? 10.540  -8.600  -0.031  1.00 82.31 209 A 1 
ATOM 1509 C CB  . PHE A 1 209 ? 7.769   -7.986  1.714   1.00 82.85 209 A 1 
ATOM 1510 C CG  . PHE A 1 209 ? 7.161   -6.795  2.435   1.00 82.13 209 A 1 
ATOM 1511 C CD1 . PHE A 1 209 ? 7.023   -5.523  1.842   1.00 78.16 209 A 1 
ATOM 1512 C CD2 . PHE A 1 209 ? 6.752   -6.957  3.775   1.00 78.26 209 A 1 
ATOM 1513 C CE1 . PHE A 1 209 ? 6.506   -4.435  2.562   1.00 77.83 209 A 1 
ATOM 1514 C CE2 . PHE A 1 209 ? 6.234   -5.878  4.505   1.00 78.10 209 A 1 
ATOM 1515 C CZ  . PHE A 1 209 ? 6.115   -4.622  3.898   1.00 82.33 209 A 1 
ATOM 1516 N N   . GLN A 1 210 ? 8.873   -9.958  -0.589  1.00 83.41 210 A 1 
ATOM 1517 C CA  . GLN A 1 210 ? 9.749   -10.989 -1.145  1.00 83.87 210 A 1 
ATOM 1518 C C   . GLN A 1 210 ? 10.522  -10.475 -2.368  1.00 83.28 210 A 1 
ATOM 1519 O O   . GLN A 1 210 ? 11.710  -10.776 -2.522  1.00 82.25 210 A 1 
ATOM 1520 C CB  . GLN A 1 210 ? 8.925   -12.217 -1.543  1.00 83.95 210 A 1 
ATOM 1521 C CG  . GLN A 1 210 ? 8.425   -13.049 -0.349  1.00 77.38 210 A 1 
ATOM 1522 C CD  . GLN A 1 210 ? 7.600   -14.251 -0.801  1.00 73.59 210 A 1 
ATOM 1523 O OE1 . GLN A 1 210 ? 7.601   -14.633 -1.961  1.00 66.47 210 A 1 
ATOM 1524 N NE2 . GLN A 1 210 ? 6.901   -14.907 0.091   1.00 63.25 210 A 1 
ATOM 1525 N N   . GLY A 1 211 ? 9.871   -9.699  -3.237  1.00 81.91 211 A 1 
ATOM 1526 C CA  . GLY A 1 211 ? 10.514  -9.068  -4.385  1.00 80.51 211 A 1 
ATOM 1527 C C   . GLY A 1 211 ? 11.605  -8.076  -3.974  1.00 80.39 211 A 1 
ATOM 1528 O O   . GLY A 1 211 ? 12.718  -8.126  -4.510  1.00 78.67 211 A 1 
ATOM 1529 N N   . MET A 1 212 ? 11.340  -7.238  -2.975  1.00 79.28 212 A 1 
ATOM 1530 C CA  . MET A 1 212 ? 12.317  -6.296  -2.428  1.00 77.74 212 A 1 
ATOM 1531 C C   . MET A 1 212 ? 13.465  -7.005  -1.696  1.00 78.05 212 A 1 
ATOM 1532 O O   . MET A 1 212 ? 14.618  -6.662  -1.911  1.00 77.39 212 A 1 
ATOM 1533 C CB  . MET A 1 212 ? 11.624  -5.296  -1.497  1.00 75.18 212 A 1 
ATOM 1534 C CG  . MET A 1 212 ? 10.696  -4.339  -2.254  1.00 70.30 212 A 1 
ATOM 1535 S SD  . MET A 1 212 ? 10.067  -2.964  -1.261  1.00 66.06 212 A 1 
ATOM 1536 C CE  . MET A 1 212 ? 8.940   -3.820  -0.143  1.00 58.57 212 A 1 
ATOM 1537 N N   . LEU A 1 213 ? 13.170  -8.024  -0.903  1.00 81.41 213 A 1 
ATOM 1538 C CA  . LEU A 1 213 ? 14.180  -8.805  -0.181  1.00 82.31 213 A 1 
ATOM 1539 C C   . LEU A 1 213 ? 15.201  -9.440  -1.133  1.00 80.84 213 A 1 
ATOM 1540 O O   . LEU A 1 213 ? 16.399  -9.386  -0.873  1.00 79.71 213 A 1 
ATOM 1541 C CB  . LEU A 1 213 ? 13.469  -9.866  0.673   1.00 83.26 213 A 1 
ATOM 1542 C CG  . LEU A 1 213 ? 14.428  -10.787 1.461   1.00 83.64 213 A 1 
ATOM 1543 C CD1 . LEU A 1 213 ? 15.249  -10.026 2.490   1.00 77.86 213 A 1 
ATOM 1544 C CD2 . LEU A 1 213 ? 13.610  -11.860 2.183   1.00 77.63 213 A 1 
ATOM 1545 N N   . ARG A 1 214 ? 14.763  -9.984  -2.277  1.00 79.02 214 A 1 
ATOM 1546 C CA  . ARG A 1 214 ? 15.655  -10.539 -3.303  1.00 77.32 214 A 1 
ATOM 1547 C C   . ARG A 1 214 ? 16.614  -9.502  -3.900  1.00 75.94 214 A 1 
ATOM 1548 O O   . ARG A 1 214 ? 17.680  -9.882  -4.364  1.00 74.78 214 A 1 
ATOM 1549 C CB  . ARG A 1 214 ? 14.832  -11.162 -4.441  1.00 77.46 214 A 1 
ATOM 1550 C CG  . ARG A 1 214 ? 14.088  -12.438 -4.021  1.00 72.00 214 A 1 
ATOM 1551 C CD  . ARG A 1 214 ? 13.225  -12.932 -5.189  1.00 68.89 214 A 1 
ATOM 1552 N NE  . ARG A 1 214 ? 12.028  -13.647 -4.743  1.00 61.96 214 A 1 
ATOM 1553 C CZ  . ARG A 1 214 ? 11.044  -14.073 -5.512  1.00 54.59 214 A 1 
ATOM 1554 N NH1 . ARG A 1 214 ? 11.110  -14.005 -6.815  1.00 51.00 214 A 1 
ATOM 1555 N NH2 . ARG A 1 214 ? 9.955   -14.559 -4.982  1.00 50.28 214 A 1 
ATOM 1556 N N   . LYS A 1 215 ? 16.229  -8.227  -3.906  1.00 76.24 215 A 1 
ATOM 1557 C CA  . LYS A 1 215 ? 17.069  -7.134  -4.414  1.00 73.67 215 A 1 
ATOM 1558 C C   . LYS A 1 215 ? 18.077  -6.619  -3.383  1.00 73.25 215 A 1 
ATOM 1559 O O   . LYS A 1 215 ? 19.034  -5.959  -3.773  1.00 71.01 215 A 1 
ATOM 1560 C CB  . LYS A 1 215 ? 16.195  -5.977  -4.912  1.00 70.93 215 A 1 
ATOM 1561 C CG  . LYS A 1 215 ? 15.315  -6.333  -6.123  1.00 63.97 215 A 1 
ATOM 1562 C CD  . LYS A 1 215 ? 14.449  -5.125  -6.515  1.00 59.10 215 A 1 
ATOM 1563 C CE  . LYS A 1 215 ? 13.542  -5.452  -7.700  1.00 51.60 215 A 1 
ATOM 1564 N NZ  . LYS A 1 215 ? 12.701  -4.284  -8.081  1.00 46.18 215 A 1 
ATOM 1565 N N   . LEU A 1 216 ? 17.868  -6.874  -2.087  1.00 77.55 216 A 1 
ATOM 1566 C CA  . LEU A 1 216 ? 18.740  -6.382  -1.023  1.00 75.16 216 A 1 
ATOM 1567 C C   . LEU A 1 216 ? 20.042  -7.176  -0.883  1.00 72.88 216 A 1 
ATOM 1568 O O   . LEU A 1 216 ? 21.046  -6.590  -0.512  1.00 68.83 216 A 1 
ATOM 1569 C CB  . LEU A 1 216 ? 17.980  -6.351  0.317   1.00 74.72 216 A 1 
ATOM 1570 C CG  . LEU A 1 216 ? 17.002  -5.169  0.470   1.00 71.81 216 A 1 
ATOM 1571 C CD1 . LEU A 1 216 ? 16.227  -5.331  1.779   1.00 68.16 216 A 1 
ATOM 1572 C CD2 . LEU A 1 216 ? 17.709  -3.822  0.532   1.00 67.47 216 A 1 
ATOM 1573 N N   . ASP A 1 217 ? 20.051  -8.467  -1.163  1.00 72.97 217 A 1 
ATOM 1574 C CA  . ASP A 1 217 ? 21.214  -9.369  -1.106  1.00 71.56 217 A 1 
ATOM 1575 C C   . ASP A 1 217 ? 22.092  -9.177  0.159   1.00 72.21 217 A 1 
ATOM 1576 O O   . ASP A 1 217 ? 23.303  -8.957  0.085   1.00 68.44 217 A 1 
ATOM 1577 C CB  . ASP A 1 217 ? 21.999  -9.310  -2.438  1.00 66.92 217 A 1 
ATOM 1578 C CG  . ASP A 1 217 ? 23.034  -10.446 -2.592  1.00 60.28 217 A 1 
ATOM 1579 O OD1 . ASP A 1 217 ? 22.863  -11.536 -2.001  1.00 55.89 217 A 1 
ATOM 1580 O OD2 . ASP A 1 217 ? 24.016  -10.288 -3.345  1.00 54.43 217 A 1 
ATOM 1581 N N   . ILE A 1 218 ? 21.468  -9.226  1.340   1.00 73.09 218 A 1 
ATOM 1582 C CA  . ILE A 1 218 ? 22.138  -8.982  2.623   1.00 72.39 218 A 1 
ATOM 1583 C C   . ILE A 1 218 ? 23.004  -10.190 2.986   1.00 71.06 218 A 1 
ATOM 1584 O O   . ILE A 1 218 ? 22.490  -11.255 3.319   1.00 68.40 218 A 1 
ATOM 1585 C CB  . ILE A 1 218 ? 21.133  -8.636  3.742   1.00 70.98 218 A 1 
ATOM 1586 C CG1 . ILE A 1 218 ? 20.282  -7.413  3.359   1.00 68.31 218 A 1 
ATOM 1587 C CG2 . ILE A 1 218 ? 21.885  -8.368  5.062   1.00 67.15 218 A 1 
ATOM 1588 C CD1 . ILE A 1 218 ? 19.173  -7.057  4.368   1.00 62.30 218 A 1 
ATOM 1589 N N   . LYS A 1 219 ? 24.340  -10.010 2.960   1.00 69.93 219 A 1 
ATOM 1590 C CA  . LYS A 1 219 ? 25.349  -11.023 3.304   1.00 68.85 219 A 1 
ATOM 1591 C C   . LYS A 1 219 ? 26.181  -10.669 4.534   1.00 68.72 219 A 1 
ATOM 1592 O O   . LYS A 1 219 ? 26.756  -11.547 5.164   1.00 64.69 219 A 1 
ATOM 1593 C CB  . LYS A 1 219 ? 26.272  -11.241 2.106   1.00 65.49 219 A 1 
ATOM 1594 C CG  . LYS A 1 219 ? 25.539  -11.927 0.947   1.00 60.79 219 A 1 
ATOM 1595 C CD  . LYS A 1 219 ? 26.388  -11.940 -0.319  1.00 56.32 219 A 1 
ATOM 1596 C CE  . LYS A 1 219 ? 25.561  -12.606 -1.398  1.00 51.16 219 A 1 
ATOM 1597 N NZ  . LYS A 1 219 ? 25.820  -12.040 -2.741  1.00 46.16 219 A 1 
ATOM 1598 N N   . ASN A 1 220 ? 26.271  -9.378  4.868   1.00 67.78 220 A 1 
ATOM 1599 C CA  . ASN A 1 220 ? 27.017  -8.865  6.003   1.00 67.50 220 A 1 
ATOM 1600 C C   . ASN A 1 220 ? 26.328  -7.622  6.581   1.00 69.20 220 A 1 
ATOM 1601 O O   . ASN A 1 220 ? 25.384  -7.083  6.008   1.00 65.06 220 A 1 
ATOM 1602 C CB  . ASN A 1 220 ? 28.473  -8.597  5.557   1.00 62.80 220 A 1 
ATOM 1603 C CG  . ASN A 1 220 ? 28.547  -7.531  4.487   1.00 57.64 220 A 1 
ATOM 1604 O OD1 . ASN A 1 220 ? 28.358  -6.362  4.759   1.00 51.73 220 A 1 
ATOM 1605 N ND2 . ASN A 1 220 ? 28.807  -7.894  3.254   1.00 51.64 220 A 1 
ATOM 1606 N N   . GLU A 1 221 ? 26.829  -7.169  7.725   1.00 66.82 221 A 1 
ATOM 1607 C CA  . GLU A 1 221 ? 26.282  -6.005  8.424   1.00 66.63 221 A 1 
ATOM 1608 C C   . GLU A 1 221 ? 26.303  -4.726  7.563   1.00 68.79 221 A 1 
ATOM 1609 O O   . GLU A 1 221 ? 25.394  -3.910  7.616   1.00 64.80 221 A 1 
ATOM 1610 C CB  . GLU A 1 221 ? 27.108  -5.811  9.702   1.00 62.59 221 A 1 
ATOM 1611 C CG  . GLU A 1 221 ? 26.508  -4.772  10.652  1.00 55.94 221 A 1 
ATOM 1612 C CD  . GLU A 1 221 ? 27.394  -4.512  11.885  1.00 51.07 221 A 1 
ATOM 1613 O OE1 . GLU A 1 221 ? 27.187  -3.468  12.524  1.00 46.02 221 A 1 
ATOM 1614 O OE2 . GLU A 1 221 ? 28.295  -5.344  12.146  1.00 48.24 221 A 1 
ATOM 1615 N N   . GLY A 1 222 ? 27.322  -4.553  6.730   1.00 64.86 222 A 1 
ATOM 1616 C CA  . GLY A 1 222 ? 27.429  -3.411  5.827   1.00 64.04 222 A 1 
ATOM 1617 C C   . GLY A 1 222 ? 26.316  -3.374  4.775   1.00 67.70 222 A 1 
ATOM 1618 O O   . GLY A 1 222 ? 25.842  -2.289  4.415   1.00 64.03 222 A 1 
ATOM 1619 N N   . ASP A 1 223 ? 25.843  -4.543  4.346   1.00 71.18 223 A 1 
ATOM 1620 C CA  . ASP A 1 223 ? 24.770  -4.650  3.357   1.00 71.55 223 A 1 
ATOM 1621 C C   . ASP A 1 223 ? 23.416  -4.227  3.932   1.00 73.25 223 A 1 
ATOM 1622 O O   . ASP A 1 223 ? 22.531  -3.805  3.189   1.00 72.20 223 A 1 
ATOM 1623 C CB  . ASP A 1 223 ? 24.678  -6.082  2.811   1.00 68.70 223 A 1 
ATOM 1624 C CG  . ASP A 1 223 ? 25.963  -6.601  2.158   1.00 66.10 223 A 1 
ATOM 1625 O OD1 . ASP A 1 223 ? 26.742  -5.792  1.621   1.00 61.71 223 A 1 
ATOM 1626 O OD2 . ASP A 1 223 ? 26.163  -7.832  2.216   1.00 61.54 223 A 1 
ATOM 1627 N N   . VAL A 1 224 ? 23.258  -4.252  5.272   1.00 73.96 224 A 1 
ATOM 1628 C CA  . VAL A 1 224 ? 22.059  -3.749  5.953   1.00 75.36 224 A 1 
ATOM 1629 C C   . VAL A 1 224 ? 21.801  -2.277  5.617   1.00 75.55 224 A 1 
ATOM 1630 O O   . VAL A 1 224 ? 20.654  -1.857  5.470   1.00 74.31 224 A 1 
ATOM 1631 C CB  . VAL A 1 224 ? 22.170  -3.947  7.475   1.00 74.63 224 A 1 
ATOM 1632 C CG1 . VAL A 1 224 ? 20.979  -3.344  8.221   1.00 68.92 224 A 1 
ATOM 1633 C CG2 . VAL A 1 224 ? 22.228  -5.436  7.837   1.00 70.30 224 A 1 
ATOM 1634 N N   . LYS A 1 225 ? 22.857  -1.498  5.372   1.00 73.82 225 A 1 
ATOM 1635 C CA  . LYS A 1 225 ? 22.733  -0.100  4.925   1.00 72.18 225 A 1 
ATOM 1636 C C   . LYS A 1 225 ? 21.997  0.036   3.588   1.00 73.45 225 A 1 
ATOM 1637 O O   . LYS A 1 225 ? 21.447  1.098   3.303   1.00 70.86 225 A 1 
ATOM 1638 C CB  . LYS A 1 225 ? 24.114  0.553   4.839   1.00 68.40 225 A 1 
ATOM 1639 C CG  . LYS A 1 225 ? 24.796  0.616   6.213   1.00 61.73 225 A 1 
ATOM 1640 C CD  . LYS A 1 225 ? 26.156  1.314   6.125   1.00 56.61 225 A 1 
ATOM 1641 C CE  . LYS A 1 225 ? 26.766  1.348   7.523   1.00 49.42 225 A 1 
ATOM 1642 N NZ  . LYS A 1 225 ? 28.099  1.991   7.541   1.00 43.71 225 A 1 
ATOM 1643 N N   . SER A 1 226 ? 21.928  -1.018  2.789   1.00 73.94 226 A 1 
ATOM 1644 C CA  . SER A 1 226 ? 21.147  -1.030  1.551   1.00 73.80 226 A 1 
ATOM 1645 C C   . SER A 1 226 ? 19.647  -0.833  1.792   1.00 75.31 226 A 1 
ATOM 1646 O O   . SER A 1 226 ? 18.951  -0.365  0.894   1.00 73.32 226 A 1 
ATOM 1647 C CB  . SER A 1 226 ? 21.370  -2.332  0.770   1.00 70.55 226 A 1 
ATOM 1648 O OG  . SER A 1 226 ? 22.752  -2.490  0.514   1.00 63.88 226 A 1 
ATOM 1649 N N   . PHE A 1 227 ? 19.169  -1.091  3.023   1.00 76.07 227 A 1 
ATOM 1650 C CA  . PHE A 1 227 ? 17.796  -0.774  3.423   1.00 77.52 227 A 1 
ATOM 1651 C C   . PHE A 1 227 ? 17.472  0.718   3.260   1.00 78.26 227 A 1 
ATOM 1652 O O   . PHE A 1 227 ? 16.352  1.070   2.883   1.00 76.89 227 A 1 
ATOM 1653 C CB  . PHE A 1 227 ? 17.586  -1.222  4.871   1.00 77.06 227 A 1 
ATOM 1654 C CG  . PHE A 1 227 ? 16.132  -1.336  5.243   1.00 76.91 227 A 1 
ATOM 1655 C CD1 . PHE A 1 227 ? 15.383  -0.205  5.604   1.00 71.36 227 A 1 
ATOM 1656 C CD2 . PHE A 1 227 ? 15.499  -2.591  5.199   1.00 71.81 227 A 1 
ATOM 1657 C CE1 . PHE A 1 227 ? 14.015  -0.315  5.904   1.00 69.27 227 A 1 
ATOM 1658 C CE2 . PHE A 1 227 ? 14.132  -2.706  5.509   1.00 68.24 227 A 1 
ATOM 1659 C CZ  . PHE A 1 227 ? 13.388  -1.568  5.854   1.00 71.25 227 A 1 
ATOM 1660 N N   . SER A 1 228 ? 18.455  1.600   3.445   1.00 79.16 228 A 1 
ATOM 1661 C CA  . SER A 1 228 ? 18.282  3.037   3.212   1.00 78.88 228 A 1 
ATOM 1662 C C   . SER A 1 228 ? 17.777  3.358   1.801   1.00 78.77 228 A 1 
ATOM 1663 O O   . SER A 1 228 ? 16.948  4.243   1.633   1.00 77.40 228 A 1 
ATOM 1664 C CB  . SER A 1 228 ? 19.597  3.774   3.465   1.00 77.67 228 A 1 
ATOM 1665 O OG  . SER A 1 228 ? 20.604  3.328   2.580   1.00 69.59 228 A 1 
ATOM 1666 N N   . ARG A 1 229 ? 18.201  2.582   0.783   1.00 74.71 229 A 1 
ATOM 1667 C CA  . ARG A 1 229 ? 17.738  2.753   -0.599  1.00 73.34 229 A 1 
ATOM 1668 C C   . ARG A 1 229 ? 16.246  2.452   -0.740  1.00 73.53 229 A 1 
ATOM 1669 O O   . ARG A 1 229 ? 15.562  3.143   -1.484  1.00 72.05 229 A 1 
ATOM 1670 C CB  . ARG A 1 229 ? 18.529  1.853   -1.555  1.00 71.15 229 A 1 
ATOM 1671 C CG  . ARG A 1 229 ? 20.039  2.160   -1.556  1.00 64.71 229 A 1 
ATOM 1672 C CD  . ARG A 1 229 ? 20.746  1.227   -2.533  1.00 61.04 229 A 1 
ATOM 1673 N NE  . ARG A 1 229 ? 22.203  1.431   -2.523  1.00 54.54 229 A 1 
ATOM 1674 C CZ  . ARG A 1 229 ? 23.100  0.719   -3.188  1.00 48.82 229 A 1 
ATOM 1675 N NH1 . ARG A 1 229 ? 22.737  -0.261  -3.975  1.00 45.37 229 A 1 
ATOM 1676 N NH2 . ARG A 1 229 ? 24.365  0.977   -3.068  1.00 43.33 229 A 1 
ATOM 1677 N N   . VAL A 1 230 ? 15.746  1.466   0.000   1.00 74.26 230 A 1 
ATOM 1678 C CA  . VAL A 1 230 ? 14.314  1.146   0.035   1.00 73.11 230 A 1 
ATOM 1679 C C   . VAL A 1 230 ? 13.545  2.309   0.657   1.00 73.69 230 A 1 
ATOM 1680 O O   . VAL A 1 230 ? 12.547  2.747   0.096   1.00 72.25 230 A 1 
ATOM 1681 C CB  . VAL A 1 230 ? 14.027  -0.158  0.800   1.00 71.07 230 A 1 
ATOM 1682 C CG1 . VAL A 1 230 ? 12.531  -0.486  0.841   1.00 65.78 230 A 1 
ATOM 1683 C CG2 . VAL A 1 230 ? 14.747  -1.342  0.144   1.00 66.01 230 A 1 
ATOM 1684 N N   . MET A 1 231 ? 14.042  2.875   1.761   1.00 75.50 231 A 1 
ATOM 1685 C CA  . MET A 1 231 ? 13.412  4.027   2.405   1.00 75.67 231 A 1 
ATOM 1686 C C   . MET A 1 231 ? 13.379  5.255   1.490   1.00 75.84 231 A 1 
ATOM 1687 O O   . MET A 1 231 ? 12.342  5.884   1.345   1.00 75.26 231 A 1 
ATOM 1688 C CB  . MET A 1 231 ? 14.120  4.368   3.723   1.00 74.55 231 A 1 
ATOM 1689 C CG  . MET A 1 231 ? 14.028  3.228   4.732   1.00 71.83 231 A 1 
ATOM 1690 S SD  . MET A 1 231 ? 14.559  3.652   6.416   1.00 69.11 231 A 1 
ATOM 1691 C CE  . MET A 1 231 ? 13.224  4.753   6.929   1.00 60.82 231 A 1 
ATOM 1692 N N   . VAL A 1 232 ? 14.491  5.554   0.828   1.00 75.83 232 A 1 
ATOM 1693 C CA  . VAL A 1 232 ? 14.569  6.648   -0.151  1.00 74.12 232 A 1 
ATOM 1694 C C   . VAL A 1 232 ? 13.587  6.415   -1.304  1.00 73.63 232 A 1 
ATOM 1695 O O   . VAL A 1 232 ? 12.909  7.351   -1.713  1.00 71.52 232 A 1 
ATOM 1696 C CB  . VAL A 1 232 ? 16.002  6.826   -0.677  1.00 73.01 232 A 1 
ATOM 1697 C CG1 . VAL A 1 232 ? 16.090  7.808   -1.852  1.00 67.73 232 A 1 
ATOM 1698 C CG2 . VAL A 1 232 ? 16.915  7.370   0.427   1.00 68.15 232 A 1 
ATOM 1699 N N   . HIS A 1 233 ? 13.464  5.189   -1.786  1.00 73.42 233 A 1 
ATOM 1700 C CA  . HIS A 1 233 ? 12.524  4.864   -2.862  1.00 71.92 233 A 1 
ATOM 1701 C C   . HIS A 1 233 ? 11.065  5.057   -2.437  1.00 72.46 233 A 1 
ATOM 1702 O O   . HIS A 1 233 ? 10.301  5.670   -3.171  1.00 70.39 233 A 1 
ATOM 1703 C CB  . HIS A 1 233 ? 12.787  3.441   -3.356  1.00 69.53 233 A 1 
ATOM 1704 C CG  . HIS A 1 233 ? 11.945  3.081   -4.539  1.00 63.73 233 A 1 
ATOM 1705 N ND1 . HIS A 1 233 ? 12.000  3.658   -5.791  1.00 56.22 233 A 1 
ATOM 1706 C CD2 . HIS A 1 233 ? 10.938  2.135   -4.603  1.00 55.65 233 A 1 
ATOM 1707 C CE1 . HIS A 1 233 ? 11.072  3.079   -6.565  1.00 52.09 233 A 1 
ATOM 1708 N NE2 . HIS A 1 233 ? 10.416  2.145   -5.875  1.00 52.11 233 A 1 
ATOM 1709 N N   . VAL A 1 234 ? 10.685  4.608   -1.236  1.00 70.49 234 A 1 
ATOM 1710 C CA  . VAL A 1 234 ? 9.314   4.762   -0.717  1.00 69.40 234 A 1 
ATOM 1711 C C   . VAL A 1 234 ? 8.924   6.235   -0.563  1.00 70.03 234 A 1 
ATOM 1712 O O   . VAL A 1 234 ? 7.788   6.596   -0.843  1.00 68.37 234 A 1 
ATOM 1713 C CB  . VAL A 1 234 ? 9.151   4.010   0.625   1.00 67.39 234 A 1 
ATOM 1714 C CG1 . VAL A 1 234 ? 7.835   4.334   1.343   1.00 62.78 234 A 1 
ATOM 1715 C CG2 . VAL A 1 234 ? 9.178   2.493   0.391   1.00 63.03 234 A 1 
ATOM 1716 N N   . PHE A 1 235 ? 9.857   7.090   -0.152  1.00 69.32 235 A 1 
ATOM 1717 C CA  . PHE A 1 235 ? 9.603   8.519   0.046   1.00 70.67 235 A 1 
ATOM 1718 C C   . PHE A 1 235 ? 10.020  9.401   -1.145  1.00 69.33 235 A 1 
ATOM 1719 O O   . PHE A 1 235 ? 10.074  10.619  -0.986  1.00 67.75 235 A 1 
ATOM 1720 C CB  . PHE A 1 235 ? 10.249  8.974   1.356   1.00 71.00 235 A 1 
ATOM 1721 C CG  . PHE A 1 235 ? 9.636   8.378   2.602   1.00 72.46 235 A 1 
ATOM 1722 C CD1 . PHE A 1 235 ? 8.290   8.636   2.930   1.00 68.39 235 A 1 
ATOM 1723 C CD2 . PHE A 1 235 ? 10.412  7.602   3.478   1.00 70.17 235 A 1 
ATOM 1724 C CE1 . PHE A 1 235 ? 7.730   8.145   4.116   1.00 67.18 235 A 1 
ATOM 1725 C CE2 . PHE A 1 235 ? 9.865   7.108   4.670   1.00 68.23 235 A 1 
ATOM 1726 C CZ  . PHE A 1 235 ? 8.522   7.376   4.990   1.00 72.19 235 A 1 
ATOM 1727 N N   . LYS A 1 236 ? 10.321  8.822   -2.296  1.00 69.33 236 A 1 
ATOM 1728 C CA  . LYS A 1 236 ? 10.827  9.541   -3.474  1.00 68.30 236 A 1 
ATOM 1729 C C   . LYS A 1 236 ? 9.874   10.636  -3.973  1.00 68.02 236 A 1 
ATOM 1730 O O   . LYS A 1 236 ? 10.325  11.681  -4.416  1.00 63.52 236 A 1 
ATOM 1731 C CB  . LYS A 1 236 ? 11.113  8.528   -4.597  1.00 64.30 236 A 1 
ATOM 1732 C CG  . LYS A 1 236 ? 11.774  9.157   -5.833  1.00 57.03 236 A 1 
ATOM 1733 C CD  . LYS A 1 236 ? 11.857  8.168   -7.007  1.00 53.13 236 A 1 
ATOM 1734 C CE  . LYS A 1 236 ? 12.332  8.873   -8.274  1.00 46.04 236 A 1 
ATOM 1735 N NZ  . LYS A 1 236 ? 11.912  8.167   -9.521  1.00 39.23 236 A 1 
ATOM 1736 N N   . ASP A 1 237 ? 8.583   10.402  -3.869  1.00 69.03 237 A 1 
ATOM 1737 C CA  . ASP A 1 237 ? 7.520   11.327  -4.279  1.00 68.06 237 A 1 
ATOM 1738 C C   . ASP A 1 237 ? 7.262   12.479  -3.281  1.00 69.11 237 A 1 
ATOM 1739 O O   . ASP A 1 237 ? 6.379   13.303  -3.485  1.00 64.36 237 A 1 
ATOM 1740 C CB  . ASP A 1 237 ? 6.239   10.507  -4.526  1.00 65.35 237 A 1 
ATOM 1741 C CG  . ASP A 1 237 ? 5.739   9.785   -3.270  1.00 63.12 237 A 1 
ATOM 1742 O OD1 . ASP A 1 237 ? 6.353   9.910   -2.178  1.00 58.31 237 A 1 
ATOM 1743 O OD2 . ASP A 1 237 ? 4.761   9.032   -3.372  1.00 60.20 237 A 1 
ATOM 1744 N N   . GLY A 1 238 ? 8.005   12.527  -2.168  1.00 70.17 238 A 1 
ATOM 1745 C CA  . GLY A 1 238 ? 7.857   13.550  -1.131  1.00 69.79 238 A 1 
ATOM 1746 C C   . GLY A 1 238 ? 6.714   13.308  -0.139  1.00 72.08 238 A 1 
ATOM 1747 O O   . GLY A 1 238 ? 6.692   13.951  0.917   1.00 68.04 238 A 1 
ATOM 1748 N N   . VAL A 1 239 ? 5.819   12.370  -0.405  1.00 76.99 239 A 1 
ATOM 1749 C CA  . VAL A 1 239 ? 4.710   12.051  0.495   1.00 78.90 239 A 1 
ATOM 1750 C C   . VAL A 1 239 ? 5.227   11.369  1.770   1.00 79.74 239 A 1 
ATOM 1751 O O   . VAL A 1 239 ? 6.110   10.508  1.748   1.00 77.01 239 A 1 
ATOM 1752 C CB  . VAL A 1 239 ? 3.624   11.214  -0.202  1.00 75.17 239 A 1 
ATOM 1753 C CG1 . VAL A 1 239 ? 2.445   10.927  0.733   1.00 67.95 239 A 1 
ATOM 1754 C CG2 . VAL A 1 239 ? 3.073   11.955  -1.426  1.00 69.25 239 A 1 
ATOM 1755 N N   . THR A 1 240 ? 4.685   11.782  2.917   1.00 81.13 240 A 1 
ATOM 1756 C CA  . THR A 1 240 ? 4.998   11.178  4.215   1.00 83.57 240 A 1 
ATOM 1757 C C   . THR A 1 240 ? 3.711   10.984  4.997   1.00 84.25 240 A 1 
ATOM 1758 O O   . THR A 1 240 ? 3.002   11.944  5.257   1.00 81.94 240 A 1 
ATOM 1759 C CB  . THR A 1 240 ? 5.966   12.049  5.025   1.00 82.78 240 A 1 
ATOM 1760 O OG1 . THR A 1 240 ? 7.088   12.379  4.229   1.00 78.50 240 A 1 
ATOM 1761 C CG2 . THR A 1 240 ? 6.486   11.342  6.277   1.00 77.78 240 A 1 
ATOM 1762 N N   . ASN A 1 241 ? 3.427   9.753   5.384   1.00 85.37 241 A 1 
ATOM 1763 C CA  . ASN A 1 241 ? 2.270   9.380   6.191   1.00 85.49 241 A 1 
ATOM 1764 C C   . ASN A 1 241 ? 2.593   8.151   7.052   1.00 85.91 241 A 1 
ATOM 1765 O O   . ASN A 1 241 ? 3.620   7.490   6.871   1.00 85.09 241 A 1 
ATOM 1766 C CB  . ASN A 1 241 ? 1.041   9.211   5.260   1.00 82.23 241 A 1 
ATOM 1767 C CG  . ASN A 1 241 ? 1.201   8.119   4.227   1.00 79.31 241 A 1 
ATOM 1768 O OD1 . ASN A 1 241 ? 1.634   7.029   4.529   1.00 73.06 241 A 1 
ATOM 1769 N ND2 . ASN A 1 241 ? 0.858   8.389   2.984   1.00 71.31 241 A 1 
ATOM 1770 N N   . TRP A 1 242 ? 1.742   7.859   8.026   1.00 86.19 242 A 1 
ATOM 1771 C CA  . TRP A 1 242 ? 1.944   6.736   8.940   1.00 87.70 242 A 1 
ATOM 1772 C C   . TRP A 1 242 ? 1.880   5.372   8.250   1.00 87.27 242 A 1 
ATOM 1773 O O   . TRP A 1 242 ? 2.591   4.454   8.668   1.00 86.13 242 A 1 
ATOM 1774 C CB  . TRP A 1 242 ? 0.932   6.824   10.079  1.00 88.77 242 A 1 
ATOM 1775 C CG  . TRP A 1 242 ? 1.224   7.887   11.093  1.00 89.12 242 A 1 
ATOM 1776 C CD1 . TRP A 1 242 ? 0.414   8.915   11.431  1.00 88.19 242 A 1 
ATOM 1777 C CD2 . TRP A 1 242 ? 2.424   8.015   11.942  1.00 89.58 242 A 1 
ATOM 1778 N NE1 . TRP A 1 242 ? 1.005   9.668   12.425  1.00 87.79 242 A 1 
ATOM 1779 C CE2 . TRP A 1 242 ? 2.240   9.153   12.766  1.00 88.77 242 A 1 
ATOM 1780 C CE3 . TRP A 1 242 ? 3.614   7.273   12.081  1.00 89.44 242 A 1 
ATOM 1781 C CZ2 . TRP A 1 242 ? 3.231   9.555   13.697  1.00 89.22 242 A 1 
ATOM 1782 C CZ3 . TRP A 1 242 ? 4.595   7.677   13.006  1.00 89.56 242 A 1 
ATOM 1783 C CH2 . TRP A 1 242 ? 4.401   8.808   13.806  1.00 88.96 242 A 1 
ATOM 1784 N N   . GLY A 1 243 ? 1.116   5.228   7.168   1.00 84.66 243 A 1 
ATOM 1785 C CA  . GLY A 1 243 ? 1.042   3.992   6.384   1.00 83.40 243 A 1 
ATOM 1786 C C   . GLY A 1 243 ? 2.375   3.635   5.735   1.00 83.64 243 A 1 
ATOM 1787 O O   . GLY A 1 243 ? 2.857   2.508   5.859   1.00 81.95 243 A 1 
ATOM 1788 N N   . ARG A 1 244 ? 3.062   4.621   5.145   1.00 81.56 244 A 1 
ATOM 1789 C CA  . ARG A 1 244 ? 4.407   4.435   4.588   1.00 82.43 244 A 1 
ATOM 1790 C C   . ARG A 1 244 ? 5.438   4.110   5.680   1.00 83.79 244 A 1 
ATOM 1791 O O   . ARG A 1 244 ? 6.245   3.194   5.504   1.00 83.30 244 A 1 
ATOM 1792 C CB  . ARG A 1 244 ? 4.827   5.670   3.794   1.00 79.84 244 A 1 
ATOM 1793 C CG  . ARG A 1 244 ? 3.992   5.790   2.511   1.00 74.84 244 A 1 
ATOM 1794 C CD  . ARG A 1 244 ? 4.414   7.031   1.734   1.00 70.63 244 A 1 
ATOM 1795 N NE  . ARG A 1 244 ? 3.620   7.181   0.501   1.00 65.59 244 A 1 
ATOM 1796 C CZ  . ARG A 1 244 ? 4.030   7.778   -0.601  1.00 61.16 244 A 1 
ATOM 1797 N NH1 . ARG A 1 244 ? 5.209   8.318   -0.704  1.00 57.37 244 A 1 
ATOM 1798 N NH2 . ARG A 1 244 ? 3.266   7.845   -1.638  1.00 57.23 244 A 1 
ATOM 1799 N N   . ILE A 1 245 ? 5.379   4.810   6.807   1.00 86.62 245 A 1 
ATOM 1800 C CA  . ILE A 1 245 ? 6.285   4.565   7.938   1.00 88.89 245 A 1 
ATOM 1801 C C   . ILE A 1 245 ? 6.097   3.144   8.489   1.00 89.39 245 A 1 
ATOM 1802 O O   . ILE A 1 245 ? 7.074   2.408   8.626   1.00 88.85 245 A 1 
ATOM 1803 C CB  . ILE A 1 245 ? 6.098   5.645   9.024   1.00 89.84 245 A 1 
ATOM 1804 C CG1 . ILE A 1 245 ? 6.644   6.990   8.488   1.00 88.62 245 A 1 
ATOM 1805 C CG2 . ILE A 1 245 ? 6.801   5.260   10.337  1.00 88.24 245 A 1 
ATOM 1806 C CD1 . ILE A 1 245 ? 6.329   8.196   9.372   1.00 83.95 245 A 1 
ATOM 1807 N N   . VAL A 1 246 ? 4.857   2.728   8.760   1.00 88.27 246 A 1 
ATOM 1808 C CA  . VAL A 1 246 ? 4.606   1.380   9.282   1.00 89.56 246 A 1 
ATOM 1809 C C   . VAL A 1 246 ? 4.960   0.310   8.251   1.00 89.48 246 A 1 
ATOM 1810 O O   . VAL A 1 246 ? 5.453   -0.745  8.629   1.00 88.98 246 A 1 
ATOM 1811 C CB  . VAL A 1 246 ? 3.165   1.231   9.808   1.00 89.75 246 A 1 
ATOM 1812 C CG1 . VAL A 1 246 ? 2.116   1.040   8.720   1.00 80.60 246 A 1 
ATOM 1813 C CG2 . VAL A 1 246 ? 3.080   0.053   10.771  1.00 80.20 246 A 1 
ATOM 1814 N N   . THR A 1 247 ? 4.799   0.591   6.959   1.00 87.19 247 A 1 
ATOM 1815 C CA  . THR A 1 247 ? 5.209   -0.319  5.883   1.00 85.61 247 A 1 
ATOM 1816 C C   . THR A 1 247 ? 6.722   -0.527  5.874   1.00 85.99 247 A 1 
ATOM 1817 O O   . THR A 1 247 ? 7.174   -1.664  5.785   1.00 85.04 247 A 1 
ATOM 1818 C CB  . THR A 1 247 ? 4.719   0.183   4.520   1.00 83.29 247 A 1 
ATOM 1819 O OG1 . THR A 1 247 ? 3.318   0.232   4.538   1.00 77.29 247 A 1 
ATOM 1820 C CG2 . THR A 1 247 ? 5.120   -0.748  3.374   1.00 75.38 247 A 1 
ATOM 1821 N N   . LEU A 1 248 ? 7.508   0.532   6.058   1.00 87.67 248 A 1 
ATOM 1822 C CA  . LEU A 1 248 ? 8.970   0.425   6.155   1.00 87.41 248 A 1 
ATOM 1823 C C   . LEU A 1 248 ? 9.405   -0.394  7.378   1.00 89.38 248 A 1 
ATOM 1824 O O   . LEU A 1 248 ? 10.243  -1.284  7.240   1.00 88.78 248 A 1 
ATOM 1825 C CB  . LEU A 1 248 ? 9.587   1.826   6.223   1.00 85.11 248 A 1 
ATOM 1826 C CG  . LEU A 1 248 ? 9.542   2.565   4.882   1.00 74.64 248 A 1 
ATOM 1827 C CD1 . LEU A 1 248 ? 9.913   4.018   5.127   1.00 68.18 248 A 1 
ATOM 1828 C CD2 . LEU A 1 248 ? 10.526  1.970   3.876   1.00 68.22 248 A 1 
ATOM 1829 N N   . ILE A 1 249 ? 8.824   -0.135  8.541   1.00 89.77 249 A 1 
ATOM 1830 C CA  . ILE A 1 249 ? 9.127   -0.896  9.763   1.00 91.92 249 A 1 
ATOM 1831 C C   . ILE A 1 249 ? 8.705   -2.359  9.600   1.00 92.77 249 A 1 
ATOM 1832 O O   . ILE A 1 249 ? 9.438   -3.268  9.976   1.00 92.61 249 A 1 
ATOM 1833 C CB  . ILE A 1 249 ? 8.459   -0.231  10.980  1.00 93.18 249 A 1 
ATOM 1834 C CG1 . ILE A 1 249 ? 9.001   1.205   11.205  1.00 92.43 249 A 1 
ATOM 1835 C CG2 . ILE A 1 249 ? 8.703   -1.075  12.246  1.00 92.11 249 A 1 
ATOM 1836 C CD1 . ILE A 1 249 ? 8.160   2.028   12.189  1.00 90.60 249 A 1 
ATOM 1837 N N   . SER A 1 250 ? 7.560   -2.604  8.971   1.00 90.70 250 A 1 
ATOM 1838 C CA  . SER A 1 250 ? 7.043   -3.951  8.698   1.00 90.94 250 A 1 
ATOM 1839 C C   . SER A 1 250 ? 7.918   -4.704  7.700   1.00 91.21 250 A 1 
ATOM 1840 O O   . SER A 1 250 ? 8.156   -5.901  7.869   1.00 90.80 250 A 1 
ATOM 1841 C CB  . SER A 1 250 ? 5.620   -3.874  8.158   1.00 91.10 250 A 1 
ATOM 1842 O OG  . SER A 1 250 ? 4.786   -3.243  9.102   1.00 83.10 250 A 1 
ATOM 1843 N N   . PHE A 1 251 ? 8.444   -4.016  6.697   1.00 89.14 251 A 1 
ATOM 1844 C CA  . PHE A 1 251 ? 9.444   -4.589  5.805   1.00 89.28 251 A 1 
ATOM 1845 C C   . PHE A 1 251 ? 10.752  -4.886  6.547   1.00 90.20 251 A 1 
ATOM 1846 O O   . PHE A 1 251 ? 11.312  -5.961  6.367   1.00 90.57 251 A 1 
ATOM 1847 C CB  . PHE A 1 251 ? 9.674   -3.683  4.592   1.00 88.55 251 A 1 
ATOM 1848 C CG  . PHE A 1 251 ? 10.665  -4.270  3.609   1.00 87.33 251 A 1 
ATOM 1849 C CD1 . PHE A 1 251 ? 11.844  -3.584  3.297   1.00 83.24 251 A 1 
ATOM 1850 C CD2 . PHE A 1 251 ? 10.428  -5.536  3.050   1.00 82.73 251 A 1 
ATOM 1851 C CE1 . PHE A 1 251 ? 12.789  -4.156  2.423   1.00 82.52 251 A 1 
ATOM 1852 C CE2 . PHE A 1 251 ? 11.377  -6.118  2.181   1.00 81.41 251 A 1 
ATOM 1853 C CZ  . PHE A 1 251 ? 12.554  -5.425  1.871   1.00 83.96 251 A 1 
ATOM 1854 N N   . GLY A 1 252 ? 11.181  -4.016  7.459   1.00 91.29 252 A 1 
ATOM 1855 C CA  . GLY A 1 252 ? 12.289  -4.297  8.363   1.00 91.50 252 A 1 
ATOM 1856 C C   . GLY A 1 252 ? 12.083  -5.567  9.188   1.00 92.48 252 A 1 
ATOM 1857 O O   . GLY A 1 252 ? 12.972  -6.414  9.259   1.00 92.48 252 A 1 
ATOM 1858 N N   . ALA A 1 253 ? 10.883  -5.776  9.722   1.00 93.97 253 A 1 
ATOM 1859 C CA  . ALA A 1 253 ? 10.528  -7.010  10.428  1.00 94.24 253 A 1 
ATOM 1860 C C   . ALA A 1 253 ? 10.533  -8.241  9.510   1.00 94.11 253 A 1 
ATOM 1861 O O   . ALA A 1 253 ? 10.984  -9.312  9.914   1.00 93.72 253 A 1 
ATOM 1862 C CB  . ALA A 1 253 ? 9.159   -6.817  11.085  1.00 94.50 253 A 1 
ATOM 1863 N N   . PHE A 1 254 ? 10.094  -8.084  8.258   1.00 92.97 254 A 1 
ATOM 1864 C CA  . PHE A 1 254 ? 10.158  -9.146  7.254   1.00 92.49 254 A 1 
ATOM 1865 C C   . PHE A 1 254 ? 11.612  -9.530  6.933   1.00 92.48 254 A 1 
ATOM 1866 O O   . PHE A 1 254 ? 11.951  -10.720 6.912   1.00 91.82 254 A 1 
ATOM 1867 C CB  . PHE A 1 254 ? 9.399   -8.682  6.006   1.00 92.00 254 A 1 
ATOM 1868 C CG  . PHE A 1 254 ? 9.262   -9.755  4.956   1.00 91.52 254 A 1 
ATOM 1869 C CD1 . PHE A 1 254 ? 10.216  -9.883  3.930   1.00 86.20 254 A 1 
ATOM 1870 C CD2 . PHE A 1 254 ? 8.164   -10.634 4.985   1.00 86.01 254 A 1 
ATOM 1871 C CE1 . PHE A 1 254 ? 10.071  -10.873 2.951   1.00 85.27 254 A 1 
ATOM 1872 C CE2 . PHE A 1 254 ? 8.014   -11.622 4.009   1.00 84.94 254 A 1 
ATOM 1873 C CZ  . PHE A 1 254 ? 8.970   -11.747 2.985   1.00 89.02 254 A 1 
ATOM 1874 N N   . VAL A 1 255 ? 12.498  -8.547  6.782   1.00 91.17 255 A 1 
ATOM 1875 C CA  . VAL A 1 255 ? 13.936  -8.762  6.614   1.00 90.54 255 A 1 
ATOM 1876 C C   . VAL A 1 255 ? 14.551  -9.395  7.866   1.00 91.05 255 A 1 
ATOM 1877 O O   . VAL A 1 255 ? 15.324  -10.340 7.741   1.00 90.80 255 A 1 
ATOM 1878 C CB  . VAL A 1 255 ? 14.656  -7.450  6.244   1.00 89.72 255 A 1 
ATOM 1879 C CG1 . VAL A 1 255 ? 16.170  -7.646  6.137   1.00 86.35 255 A 1 
ATOM 1880 C CG2 . VAL A 1 255 ? 14.188  -6.921  4.891   1.00 86.30 255 A 1 
ATOM 1881 N N   . ALA A 1 256 ? 14.171  -8.957  9.071   1.00 92.05 256 A 1 
ATOM 1882 C CA  . ALA A 1 256 ? 14.658  -9.533  10.320  1.00 92.49 256 A 1 
ATOM 1883 C C   . ALA A 1 256 ? 14.299  -11.026 10.463  1.00 92.20 256 A 1 
ATOM 1884 O O   . ALA A 1 256 ? 15.146  -11.834 10.856  1.00 91.70 256 A 1 
ATOM 1885 C CB  . ALA A 1 256 ? 14.115  -8.704  11.495  1.00 93.04 256 A 1 
ATOM 1886 N N   . LYS A 1 257 ? 13.087  -11.423 10.074  1.00 92.28 257 A 1 
ATOM 1887 C CA  . LYS A 1 257 ? 12.699  -12.843 9.994   1.00 91.83 257 A 1 
ATOM 1888 C C   . LYS A 1 257 ? 13.596  -13.624 9.041   1.00 91.10 257 A 1 
ATOM 1889 O O   . LYS A 1 257 ? 14.021  -14.737 9.358   1.00 89.86 257 A 1 
ATOM 1890 C CB  . LYS A 1 257 ? 11.237  -12.986 9.536   1.00 91.87 257 A 1 
ATOM 1891 C CG  . LYS A 1 257 ? 10.226  -12.551 10.605  1.00 89.70 257 A 1 
ATOM 1892 C CD  . LYS A 1 257 ? 8.811   -12.507 10.011  1.00 88.69 257 A 1 
ATOM 1893 C CE  . LYS A 1 257 ? 7.834   -12.002 11.055  1.00 83.20 257 A 1 
ATOM 1894 N NZ  . LYS A 1 257 ? 6.485   -11.731 10.489  1.00 77.66 257 A 1 
ATOM 1895 N N   . HIS A 1 258 ? 13.914  -13.042 7.887   1.00 90.73 258 A 1 
ATOM 1896 C CA  . HIS A 1 258 ? 14.832  -13.653 6.935   1.00 89.12 258 A 1 
ATOM 1897 C C   . HIS A 1 258 ? 16.234  -13.812 7.525   1.00 88.56 258 A 1 
ATOM 1898 O O   . HIS A 1 258 ? 16.757  -14.924 7.516   1.00 87.60 258 A 1 
ATOM 1899 C CB  . HIS A 1 258 ? 14.844  -12.865 5.624   1.00 88.06 258 A 1 
ATOM 1900 C CG  . HIS A 1 258 ? 15.790  -13.455 4.623   1.00 85.77 258 A 1 
ATOM 1901 N ND1 . HIS A 1 258 ? 15.662  -14.686 4.003   1.00 76.94 258 A 1 
ATOM 1902 C CD2 . HIS A 1 258 ? 16.982  -12.922 4.194   1.00 76.42 258 A 1 
ATOM 1903 C CE1 . HIS A 1 258 ? 16.721  -14.878 3.223   1.00 78.20 258 A 1 
ATOM 1904 N NE2 . HIS A 1 258 ? 17.556  -13.823 3.312   1.00 79.33 258 A 1 
ATOM 1905 N N   . LEU A 1 259 ? 16.799  -12.752 8.122   1.00 88.30 259 A 1 
ATOM 1906 C CA  . LEU A 1 259 ? 18.119  -12.788 8.765   1.00 87.66 259 A 1 
ATOM 1907 C C   . LEU A 1 259 ? 18.197  -13.892 9.836   1.00 86.84 259 A 1 
ATOM 1908 O O   . LEU A 1 259 ? 19.147  -14.670 9.857   1.00 86.01 259 A 1 
ATOM 1909 C CB  . LEU A 1 259 ? 18.429  -11.415 9.391   1.00 87.19 259 A 1 
ATOM 1910 C CG  . LEU A 1 259 ? 18.692  -10.286 8.380   1.00 85.58 259 A 1 
ATOM 1911 C CD1 . LEU A 1 259 ? 18.830  -8.962  9.124   1.00 82.04 259 A 1 
ATOM 1912 C CD2 . LEU A 1 259 ? 19.954  -10.525 7.562   1.00 81.99 259 A 1 
ATOM 1913 N N   . LYS A 1 260 ? 17.165  -14.021 10.659  1.00 87.10 260 A 1 
ATOM 1914 C CA  . LYS A 1 260 ? 17.076  -15.110 11.635  1.00 86.55 260 A 1 
ATOM 1915 C C   . LYS A 1 260 ? 17.055  -16.482 10.963  1.00 84.78 260 A 1 
ATOM 1916 O O   . LYS A 1 260 ? 17.750  -17.388 11.415  1.00 83.03 260 A 1 
ATOM 1917 C CB  . LYS A 1 260 ? 15.835  -14.898 12.518  1.00 87.26 260 A 1 
ATOM 1918 C CG  . LYS A 1 260 ? 15.669  -15.944 13.645  1.00 85.02 260 A 1 
ATOM 1919 C CD  . LYS A 1 260 ? 16.768  -15.852 14.705  1.00 79.94 260 A 1 
ATOM 1920 C CE  . LYS A 1 260 ? 16.466  -16.803 15.857  1.00 73.53 260 A 1 
ATOM 1921 N NZ  . LYS A 1 260 ? 17.363  -16.576 17.015  1.00 65.64 260 A 1 
ATOM 1922 N N   . SER A 1 261 ? 16.310  -16.643 9.869   1.00 87.51 261 A 1 
ATOM 1923 C CA  . SER A 1 261 ? 16.202  -17.920 9.151   1.00 85.58 261 A 1 
ATOM 1924 C C   . SER A 1 261 ? 17.514  -18.371 8.500   1.00 83.88 261 A 1 
ATOM 1925 O O   . SER A 1 261 ? 17.730  -19.565 8.347   1.00 82.09 261 A 1 
ATOM 1926 C CB  . SER A 1 261 ? 15.077  -17.864 8.115   1.00 85.79 261 A 1 
ATOM 1927 O OG  . SER A 1 261 ? 15.433  -17.143 6.956   1.00 80.34 261 A 1 
ATOM 1928 N N   . VAL A 1 262 ? 18.410  -17.428 8.187   1.00 85.19 262 A 1 
ATOM 1929 C CA  . VAL A 1 262 ? 19.743  -17.704 7.621   1.00 82.37 262 A 1 
ATOM 1930 C C   . VAL A 1 262 ? 20.865  -17.603 8.666   1.00 80.93 262 A 1 
ATOM 1931 O O   . VAL A 1 262 ? 22.031  -17.499 8.311   1.00 77.69 262 A 1 
ATOM 1932 C CB  . VAL A 1 262 ? 20.026  -16.847 6.362   1.00 80.82 262 A 1 
ATOM 1933 C CG1 . VAL A 1 262 ? 18.967  -17.104 5.279   1.00 75.33 262 A 1 
ATOM 1934 C CG2 . VAL A 1 262 ? 20.082  -15.349 6.652   1.00 75.74 262 A 1 
ATOM 1935 N N   . ASN A 1 263 ? 20.521  -17.639 9.955   1.00 79.14 263 A 1 
ATOM 1936 C CA  . ASN A 1 263 ? 21.450  -17.549 11.091  1.00 77.59 263 A 1 
ATOM 1937 C C   . ASN A 1 263 ? 22.279  -16.250 11.142  1.00 76.47 263 A 1 
ATOM 1938 O O   . ASN A 1 263 ? 23.384  -16.237 11.685  1.00 73.84 263 A 1 
ATOM 1939 C CB  . ASN A 1 263 ? 22.309  -18.825 11.187  1.00 76.02 263 A 1 
ATOM 1940 C CG  . ASN A 1 263 ? 21.487  -20.077 11.388  1.00 70.63 263 A 1 
ATOM 1941 O OD1 . ASN A 1 263 ? 20.609  -20.155 12.226  1.00 63.03 263 A 1 
ATOM 1942 N ND2 . ASN A 1 263 ? 21.766  -21.116 10.631  1.00 60.52 263 A 1 
ATOM 1943 N N   . GLN A 1 264 ? 21.736  -15.147 10.641  1.00 82.33 264 A 1 
ATOM 1944 C CA  . GLN A 1 264 ? 22.343  -13.811 10.679  1.00 80.74 264 A 1 
ATOM 1945 C C   . GLN A 1 264 ? 21.625  -12.894 11.687  1.00 81.78 264 A 1 
ATOM 1946 O O   . GLN A 1 264 ? 21.416  -11.711 11.447  1.00 79.49 264 A 1 
ATOM 1947 C CB  . GLN A 1 264 ? 22.399  -13.226 9.267   1.00 77.17 264 A 1 
ATOM 1948 C CG  . GLN A 1 264 ? 23.386  -13.983 8.357   1.00 74.77 264 A 1 
ATOM 1949 C CD  . GLN A 1 264 ? 23.440  -13.394 6.951   1.00 68.77 264 A 1 
ATOM 1950 O OE1 . GLN A 1 264 ? 22.561  -12.678 6.511   1.00 62.99 264 A 1 
ATOM 1951 N NE2 . GLN A 1 264 ? 24.466  -13.693 6.188   1.00 61.16 264 A 1 
ATOM 1952 N N   . GLU A 1 265 ? 21.256  -13.437 12.840  1.00 81.36 265 A 1 
ATOM 1953 C CA  . GLU A 1 265 ? 20.529  -12.696 13.883  1.00 81.48 265 A 1 
ATOM 1954 C C   . GLU A 1 265 ? 21.291  -11.464 14.395  1.00 82.19 265 A 1 
ATOM 1955 O O   . GLU A 1 265 ? 20.672  -10.472 14.759  1.00 80.76 265 A 1 
ATOM 1956 C CB  . GLU A 1 265 ? 20.219  -13.674 15.026  1.00 79.42 265 A 1 
ATOM 1957 C CG  . GLU A 1 265 ? 19.428  -13.052 16.183  1.00 72.80 265 A 1 
ATOM 1958 C CD  . GLU A 1 265 ? 18.919  -14.131 17.156  1.00 71.17 265 A 1 
ATOM 1959 O OE1 . GLU A 1 265 ? 17.856  -13.945 17.778  1.00 63.89 265 A 1 
ATOM 1960 O OE2 . GLU A 1 265 ? 19.482  -15.247 17.196  1.00 67.75 265 A 1 
ATOM 1961 N N   . SER A 1 266 ? 22.637  -11.498 14.369  1.00 82.87 266 A 1 
ATOM 1962 C CA  . SER A 1 266 ? 23.479  -10.362 14.747  1.00 80.78 266 A 1 
ATOM 1963 C C   . SER A 1 266 ? 23.261  -9.117  13.892  1.00 80.84 266 A 1 
ATOM 1964 O O   . SER A 1 266 ? 23.602  -8.031  14.332  1.00 78.30 266 A 1 
ATOM 1965 C CB  . SER A 1 266 ? 24.955  -10.764 14.657  1.00 78.07 266 A 1 
ATOM 1966 O OG  . SER A 1 266 ? 25.252  -11.298 13.382  1.00 72.38 266 A 1 
ATOM 1967 N N   . PHE A 1 267 ? 22.662  -9.244  12.696  1.00 84.22 267 A 1 
ATOM 1968 C CA  . PHE A 1 267 ? 22.379  -8.107  11.822  1.00 83.57 267 A 1 
ATOM 1969 C C   . PHE A 1 267 ? 21.012  -7.459  12.090  1.00 86.66 267 A 1 
ATOM 1970 O O   . PHE A 1 267 ? 20.699  -6.439  11.494  1.00 85.68 267 A 1 
ATOM 1971 C CB  . PHE A 1 267 ? 22.506  -8.541  10.353  1.00 78.05 267 A 1 
ATOM 1972 C CG  . PHE A 1 267 ? 23.826  -9.169  9.931   1.00 74.18 267 A 1 
ATOM 1973 C CD1 . PHE A 1 267 ? 25.001  -9.000  10.680  1.00 67.39 267 A 1 
ATOM 1974 C CD2 . PHE A 1 267 ? 23.866  -9.933  8.756   1.00 65.82 267 A 1 
ATOM 1975 C CE1 . PHE A 1 267 ? 26.202  -9.609  10.278  1.00 61.21 267 A 1 
ATOM 1976 C CE2 . PHE A 1 267 ? 25.062  -10.541 8.338   1.00 60.02 267 A 1 
ATOM 1977 C CZ  . PHE A 1 267 ? 26.227  -10.387 9.109   1.00 59.99 267 A 1 
ATOM 1978 N N   . ILE A 1 268 ? 20.201  -8.021  12.984  1.00 85.24 268 A 1 
ATOM 1979 C CA  . ILE A 1 268 ? 18.869  -7.489  13.291  1.00 88.79 268 A 1 
ATOM 1980 C C   . ILE A 1 268 ? 18.969  -6.151  14.025  1.00 90.07 268 A 1 
ATOM 1981 O O   . ILE A 1 268 ? 18.209  -5.239  13.716  1.00 90.37 268 A 1 
ATOM 1982 C CB  . ILE A 1 268 ? 18.036  -8.517  14.088  1.00 88.59 268 A 1 
ATOM 1983 C CG1 . ILE A 1 268 ? 17.809  -9.778  13.221  1.00 86.45 268 A 1 
ATOM 1984 C CG2 . ILE A 1 268 ? 16.689  -7.919  14.531  1.00 85.34 268 A 1 
ATOM 1985 C CD1 . ILE A 1 268 ? 17.135  -10.932 13.966  1.00 80.22 268 A 1 
ATOM 1986 N N   . GLU A 1 269 ? 19.919  -6.021  14.976  1.00 90.20 269 A 1 
ATOM 1987 C CA  . GLU A 1 269 ? 20.102  -4.755  15.694  1.00 90.14 269 A 1 
ATOM 1988 C C   . GLU A 1 269 ? 20.644  -3.649  14.772  1.00 90.87 269 A 1 
ATOM 1989 O O   . GLU A 1 269 ? 19.985  -2.611  14.675  1.00 91.00 269 A 1 
ATOM 1990 C CB  . GLU A 1 269 ? 20.947  -4.969  16.972  1.00 89.33 269 A 1 
ATOM 1991 C CG  . GLU A 1 269 ? 20.643  -3.907  18.039  1.00 79.47 269 A 1 
ATOM 1992 C CD  . GLU A 1 269 ? 19.243  -4.091  18.660  1.00 73.62 269 A 1 
ATOM 1993 O OE1 . GLU A 1 269 ? 18.766  -3.222  19.407  1.00 65.44 269 A 1 
ATOM 1994 O OE2 . GLU A 1 269 ? 18.599  -5.145  18.447  1.00 66.69 269 A 1 
ATOM 1995 N N   . PRO A 1 270 ? 21.704  -3.875  13.963  1.00 90.33 270 A 1 
ATOM 1996 C CA  . PRO A 1 270 ? 22.124  -2.919  12.940  1.00 89.87 270 A 1 
ATOM 1997 C C   . PRO A 1 270 ? 21.022  -2.548  11.937  1.00 90.78 270 A 1 
ATOM 1998 O O   . PRO A 1 270 ? 20.954  -1.407  11.473  1.00 90.42 270 A 1 
ATOM 1999 C CB  . PRO A 1 270 ? 23.300  -3.591  12.226  1.00 88.02 270 A 1 
ATOM 2000 C CG  . PRO A 1 270 ? 23.877  -4.505  13.294  1.00 84.61 270 A 1 
ATOM 2001 C CD  . PRO A 1 270 ? 22.652  -4.970  14.058  1.00 87.77 270 A 1 
ATOM 2002 N N   . LEU A 1 271 ? 20.134  -3.481  11.622  1.00 90.36 271 A 1 
ATOM 2003 C CA  . LEU A 1 271 ? 18.972  -3.199  10.780  1.00 91.21 271 A 1 
ATOM 2004 C C   . LEU A 1 271 ? 17.999  -2.232  11.474  1.00 92.08 271 A 1 
ATOM 2005 O O   . LEU A 1 271 ? 17.565  -1.265  10.856  1.00 92.11 271 A 1 
ATOM 2006 C CB  . LEU A 1 271 ? 18.288  -4.523  10.387  1.00 90.87 271 A 1 
ATOM 2007 C CG  . LEU A 1 271 ? 17.014  -4.361  9.542   1.00 88.66 271 A 1 
ATOM 2008 C CD1 . LEU A 1 271 ? 17.289  -3.723  8.191   1.00 83.10 271 A 1 
ATOM 2009 C CD2 . LEU A 1 271 ? 16.387  -5.736  9.312   1.00 82.64 271 A 1 
ATOM 2010 N N   . ALA A 1 272 ? 17.683  -2.467  12.752  1.00 93.11 272 A 1 
ATOM 2011 C CA  . ALA A 1 272 ? 16.816  -1.595  13.531  1.00 93.65 272 A 1 
ATOM 2012 C C   . ALA A 1 272 ? 17.408  -0.186  13.689  1.00 93.40 272 A 1 
ATOM 2013 O O   . ALA A 1 272 ? 16.690  0.802   13.505  1.00 93.24 272 A 1 
ATOM 2014 C CB  . ALA A 1 272 ? 16.553  -2.246  14.896  1.00 93.98 272 A 1 
ATOM 2015 N N   . GLU A 1 273 ? 18.724  -0.102  13.949  1.00 92.38 273 A 1 
ATOM 2016 C CA  . GLU A 1 273 ? 19.464  1.164   13.987  1.00 91.63 273 A 1 
ATOM 2017 C C   . GLU A 1 273 ? 19.393  1.893   12.649  1.00 91.47 273 A 1 
ATOM 2018 O O   . GLU A 1 273 ? 19.033  3.063   12.607  1.00 90.76 273 A 1 
ATOM 2019 C CB  . GLU A 1 273 ? 20.927  0.906   14.359  1.00 91.06 273 A 1 
ATOM 2020 C CG  . GLU A 1 273 ? 21.094  0.485   15.818  1.00 86.42 273 A 1 
ATOM 2021 C CD  . GLU A 1 273 ? 22.545  0.121   16.186  1.00 82.47 273 A 1 
ATOM 2022 O OE1 . GLU A 1 273 ? 22.775  -0.179  17.377  1.00 74.41 273 A 1 
ATOM 2023 O OE2 . GLU A 1 273 ? 23.415  0.135   15.281  1.00 75.76 273 A 1 
ATOM 2024 N N   . THR A 1 274 ? 19.639  1.199   11.540  1.00 91.47 274 A 1 
ATOM 2025 C CA  . THR A 1 274 ? 19.583  1.793   10.192  1.00 90.19 274 A 1 
ATOM 2026 C C   . THR A 1 274 ? 18.192  2.331   9.859   1.00 90.37 274 A 1 
ATOM 2027 O O   . THR A 1 274 ? 18.065  3.437   9.340   1.00 89.81 274 A 1 
ATOM 2028 C CB  . THR A 1 274 ? 20.004  0.774   9.121   1.00 88.74 274 A 1 
ATOM 2029 O OG1 . THR A 1 274 ? 21.322  0.343   9.346   1.00 81.41 274 A 1 
ATOM 2030 C CG2 . THR A 1 274 ? 19.984  1.362   7.708   1.00 78.64 274 A 1 
ATOM 2031 N N   . ILE A 1 275 ? 17.134  1.572   10.173  1.00 91.65 275 A 1 
ATOM 2032 C CA  . ILE A 1 275 ? 15.752  2.014   9.947   1.00 91.64 275 A 1 
ATOM 2033 C C   . ILE A 1 275 ? 15.453  3.254   10.790  1.00 91.63 275 A 1 
ATOM 2034 O O   . ILE A 1 275 ? 14.921  4.236   10.266  1.00 91.21 275 A 1 
ATOM 2035 C CB  . ILE A 1 275 ? 14.758  0.886   10.257  1.00 91.67 275 A 1 
ATOM 2036 C CG1 . ILE A 1 275 ? 14.911  -0.265  9.243   1.00 90.27 275 A 1 
ATOM 2037 C CG2 . ILE A 1 275 ? 13.299  1.392   10.226  1.00 89.87 275 A 1 
ATOM 2038 C CD1 . ILE A 1 275 ? 14.256  -1.573  9.710   1.00 86.36 275 A 1 
ATOM 2039 N N   . THR A 1 276 ? 15.819  3.215   12.074  1.00 93.52 276 A 1 
ATOM 2040 C CA  . THR A 1 276 ? 15.557  4.305   13.015  1.00 93.75 276 A 1 
ATOM 2041 C C   . THR A 1 276 ? 16.318  5.562   12.627  1.00 93.07 276 A 1 
ATOM 2042 O O   . THR A 1 276 ? 15.721  6.635   12.580  1.00 92.25 276 A 1 
ATOM 2043 C CB  . THR A 1 276 ? 15.924  3.896   14.447  1.00 94.12 276 A 1 
ATOM 2044 O OG1 . THR A 1 276 ? 15.251  2.703   14.780  1.00 86.66 276 A 1 
ATOM 2045 C CG2 . THR A 1 276 ? 15.500  4.944   15.471  1.00 85.51 276 A 1 
ATOM 2046 N N   . ASP A 1 277 ? 17.592  5.429   12.282  1.00 91.19 277 A 1 
ATOM 2047 C CA  . ASP A 1 277 ? 18.456  6.536   11.890  1.00 89.42 277 A 1 
ATOM 2048 C C   . ASP A 1 277 ? 17.912  7.255   10.659  1.00 88.82 277 A 1 
ATOM 2049 O O   . ASP A 1 277 ? 17.684  8.467   10.685  1.00 87.70 277 A 1 
ATOM 2050 C CB  . ASP A 1 277 ? 19.873  6.007   11.633  1.00 88.23 277 A 1 
ATOM 2051 C CG  . ASP A 1 277 ? 20.864  7.145   11.418  1.00 80.11 277 A 1 
ATOM 2052 O OD1 . ASP A 1 277 ? 21.120  7.891   12.383  1.00 73.13 277 A 1 
ATOM 2053 O OD2 . ASP A 1 277 ? 21.403  7.307   10.303  1.00 71.09 277 A 1 
ATOM 2054 N N   . VAL A 1 278 ? 17.599  6.519   9.598   1.00 89.03 278 A 1 
ATOM 2055 C CA  . VAL A 1 278 ? 17.029  7.115   8.386   1.00 87.34 278 A 1 
ATOM 2056 C C   . VAL A 1 278 ? 15.660  7.733   8.677   1.00 87.43 278 A 1 
ATOM 2057 O O   . VAL A 1 278 ? 15.429  8.880   8.290   1.00 87.03 278 A 1 
ATOM 2058 C CB  . VAL A 1 278 ? 16.961  6.109   7.227   1.00 85.82 278 A 1 
ATOM 2059 C CG1 . VAL A 1 278 ? 16.342  6.755   5.978   1.00 79.81 278 A 1 
ATOM 2060 C CG2 . VAL A 1 278 ? 18.357  5.628   6.823   1.00 79.39 278 A 1 
ATOM 2061 N N   . LEU A 1 279 ? 14.772  7.045   9.375   1.00 90.62 279 A 1 
ATOM 2062 C CA  . LEU A 1 279 ? 13.434  7.542   9.673   1.00 90.23 279 A 1 
ATOM 2063 C C   . LEU A 1 279 ? 13.486  8.835   10.492  1.00 90.12 279 A 1 
ATOM 2064 O O   . LEU A 1 279 ? 12.912  9.848   10.081  1.00 89.41 279 A 1 
ATOM 2065 C CB  . LEU A 1 279 ? 12.632  6.449   10.396  1.00 89.96 279 A 1 
ATOM 2066 C CG  . LEU A 1 279 ? 11.206  6.878   10.789  1.00 85.43 279 A 1 
ATOM 2067 C CD1 . LEU A 1 279 ? 10.345  7.184   9.562   1.00 80.48 279 A 1 
ATOM 2068 C CD2 . LEU A 1 279 ? 10.528  5.759   11.587  1.00 80.31 279 A 1 
ATOM 2069 N N   . VAL A 1 280 ? 14.187  8.825   11.624  1.00 90.83 280 A 1 
ATOM 2070 C CA  . VAL A 1 280 ? 14.209  9.957   12.551  1.00 90.84 280 A 1 
ATOM 2071 C C   . VAL A 1 280 ? 14.989  11.127  11.970  1.00 90.03 280 A 1 
ATOM 2072 O O   . VAL A 1 280 ? 14.524  12.261  12.056  1.00 88.84 280 A 1 
ATOM 2073 C CB  . VAL A 1 280 ? 14.728  9.541   13.938  1.00 91.06 280 A 1 
ATOM 2074 C CG1 . VAL A 1 280 ? 14.813  10.728  14.897  1.00 85.67 280 A 1 
ATOM 2075 C CG2 . VAL A 1 280 ? 13.780  8.521   14.579  1.00 86.05 280 A 1 
ATOM 2076 N N   . ARG A 1 281 ? 16.124  10.886  11.296  1.00 87.14 281 A 1 
ATOM 2077 C CA  . ARG A 1 281 ? 16.886  11.982  10.687  1.00 85.01 281 A 1 
ATOM 2078 C C   . ARG A 1 281 ? 16.184  12.628  9.500   1.00 84.78 281 A 1 
ATOM 2079 O O   . ARG A 1 281 ? 16.233  13.840  9.358   1.00 83.48 281 A 1 
ATOM 2080 C CB  . ARG A 1 281 ? 18.279  11.509  10.263  1.00 83.20 281 A 1 
ATOM 2081 C CG  . ARG A 1 281 ? 19.177  11.247  11.481  1.00 72.58 281 A 1 
ATOM 2082 C CD  . ARG A 1 281 ? 20.569  10.858  11.006  1.00 68.13 281 A 1 
ATOM 2083 N NE  . ARG A 1 281 ? 21.481  10.682  12.143  1.00 60.68 281 A 1 
ATOM 2084 C CZ  . ARG A 1 281 ? 22.690  10.176  12.070  1.00 54.18 281 A 1 
ATOM 2085 N NH1 . ARG A 1 281 ? 23.222  9.838   10.926  1.00 49.44 281 A 1 
ATOM 2086 N NH2 . ARG A 1 281 ? 23.374  9.989   13.151  1.00 47.73 281 A 1 
ATOM 2087 N N   . THR A 1 282 ? 15.531  11.852  8.651   1.00 86.76 282 A 1 
ATOM 2088 C CA  . THR A 1 282 ? 14.912  12.399  7.435   1.00 85.17 282 A 1 
ATOM 2089 C C   . THR A 1 282 ? 13.490  12.911  7.651   1.00 86.08 282 A 1 
ATOM 2090 O O   . THR A 1 282 ? 13.021  13.739  6.869   1.00 84.39 282 A 1 
ATOM 2091 C CB  . THR A 1 282 ? 14.911  11.403  6.267   1.00 82.80 282 A 1 
ATOM 2092 O OG1 . THR A 1 282 ? 14.104  10.287  6.536   1.00 76.33 282 A 1 
ATOM 2093 C CG2 . THR A 1 282 ? 16.316  10.916  5.915   1.00 73.98 282 A 1 
ATOM 2094 N N   . LYS A 1 283 ? 12.788  12.429  8.687   1.00 88.03 283 A 1 
ATOM 2095 C CA  . LYS A 1 283 ? 11.379  12.764  8.954   1.00 89.09 283 A 1 
ATOM 2096 C C   . LYS A 1 283 ? 11.133  13.329  10.348  1.00 90.40 283 A 1 
ATOM 2097 O O   . LYS A 1 283 ? 9.989   13.381  10.776  1.00 89.76 283 A 1 
ATOM 2098 C CB  . LYS A 1 283 ? 10.475  11.546  8.640   1.00 88.14 283 A 1 
ATOM 2099 C CG  . LYS A 1 283 ? 10.621  10.985  7.208   1.00 85.35 283 A 1 
ATOM 2100 C CD  . LYS A 1 283 ? 10.222  12.011  6.147   1.00 81.55 283 A 1 
ATOM 2101 C CE  . LYS A 1 283 ? 10.415  11.441  4.747   1.00 78.55 283 A 1 
ATOM 2102 N NZ  . LYS A 1 283 ? 9.952   12.384  3.709   1.00 71.35 283 A 1 
ATOM 2103 N N   . ARG A 1 284 ? 12.182  13.789  11.045  1.00 89.55 284 A 1 
ATOM 2104 C CA  . ARG A 1 284 ? 12.093  14.332  12.403  1.00 90.19 284 A 1 
ATOM 2105 C C   . ARG A 1 284 ? 10.994  15.378  12.555  1.00 90.76 284 A 1 
ATOM 2106 O O   . ARG A 1 284 ? 10.051  15.137  13.314  1.00 89.99 284 A 1 
ATOM 2107 C CB  . ARG A 1 284 ? 13.465  14.902  12.822  1.00 88.94 284 A 1 
ATOM 2108 C CG  . ARG A 1 284 ? 13.453  15.417  14.260  1.00 85.07 284 A 1 
ATOM 2109 C CD  . ARG A 1 284 ? 14.827  15.999  14.646  1.00 82.85 284 A 1 
ATOM 2110 N NE  . ARG A 1 284 ? 15.887  14.984  14.714  1.00 80.57 284 A 1 
ATOM 2111 C CZ  . ARG A 1 284 ? 16.174  14.219  15.764  1.00 77.27 284 A 1 
ATOM 2112 N NH1 . ARG A 1 284 ? 15.441  14.201  16.834  1.00 67.80 284 A 1 
ATOM 2113 N NH2 . ARG A 1 284 ? 17.231  13.458  15.763  1.00 72.29 284 A 1 
ATOM 2114 N N   . ASP A 1 285 ? 11.028  16.447  11.775  1.00 88.66 285 A 1 
ATOM 2115 C CA  . ASP A 1 285 ? 10.041  17.533  11.860  1.00 88.60 285 A 1 
ATOM 2116 C C   . ASP A 1 285 ? 8.604   17.033  11.641  1.00 89.17 285 A 1 
ATOM 2117 O O   . ASP A 1 285 ? 7.663   17.462  12.311  1.00 87.66 285 A 1 
ATOM 2118 C CB  . ASP A 1 285 ? 10.336  18.595  10.796  1.00 87.62 285 A 1 
ATOM 2119 C CG  . ASP A 1 285 ? 11.706  19.254  10.929  1.00 81.71 285 A 1 
ATOM 2120 O OD1 . ASP A 1 285 ? 12.325  19.129  12.006  1.00 73.74 285 A 1 
ATOM 2121 O OD2 . ASP A 1 285 ? 12.123  19.869  9.918   1.00 73.00 285 A 1 
ATOM 2122 N N   . TRP A 1 286 ? 8.428   16.099  10.706  1.00 90.67 286 A 1 
ATOM 2123 C CA  . TRP A 1 286 ? 7.124   15.490  10.454  1.00 91.40 286 A 1 
ATOM 2124 C C   . TRP A 1 286 ? 6.668   14.639  11.650  1.00 91.79 286 A 1 
ATOM 2125 O O   . TRP A 1 286 ? 5.533   14.789  12.094  1.00 91.24 286 A 1 
ATOM 2126 C CB  . TRP A 1 286 ? 7.172   14.678  9.154   1.00 91.55 286 A 1 
ATOM 2127 C CG  . TRP A 1 286 ? 5.837   14.137  8.729   1.00 90.96 286 A 1 
ATOM 2128 C CD1 . TRP A 1 286 ? 4.986   14.723  7.859   1.00 89.75 286 A 1 
ATOM 2129 C CD2 . TRP A 1 286 ? 5.162   12.923  9.189   1.00 91.70 286 A 1 
ATOM 2130 N NE1 . TRP A 1 286 ? 3.832   13.959  7.736   1.00 89.72 286 A 1 
ATOM 2131 C CE2 . TRP A 1 286 ? 3.898   12.854  8.552   1.00 91.23 286 A 1 
ATOM 2132 C CE3 . TRP A 1 286 ? 5.506   11.882  10.085  1.00 90.81 286 A 1 
ATOM 2133 C CZ2 . TRP A 1 286 ? 2.984   11.797  8.798   1.00 90.22 286 A 1 
ATOM 2134 C CZ3 . TRP A 1 286 ? 4.595   10.828  10.332  1.00 89.99 286 A 1 
ATOM 2135 C CH2 . TRP A 1 286 ? 3.349   10.800  9.707   1.00 89.43 286 A 1 
ATOM 2136 N N   . LEU A 1 287 ? 7.556   13.819  12.214  1.00 92.81 287 A 1 
ATOM 2137 C CA  . LEU A 1 287 ? 7.268   12.988  13.394  1.00 92.64 287 A 1 
ATOM 2138 C C   . LEU A 1 287 ? 6.888   13.854  14.603  1.00 92.72 287 A 1 
ATOM 2139 O O   . LEU A 1 287 ? 5.874   13.571  15.243  1.00 92.29 287 A 1 
ATOM 2140 C CB  . LEU A 1 287 ? 8.482   12.114  13.728  1.00 92.54 287 A 1 
ATOM 2141 C CG  . LEU A 1 287 ? 8.757   10.976  12.736  1.00 91.20 287 A 1 
ATOM 2142 C CD1 . LEU A 1 287 ? 10.127  10.361  13.022  1.00 85.48 287 A 1 
ATOM 2143 C CD2 . LEU A 1 287 ? 7.718   9.859   12.841  1.00 85.05 287 A 1 
ATOM 2144 N N   . VAL A 1 288 ? 7.642   14.916  14.875  1.00 92.59 288 A 1 
ATOM 2145 C CA  . VAL A 1 288 ? 7.354   15.858  15.957  1.00 91.79 288 A 1 
ATOM 2146 C C   . VAL A 1 288 ? 6.002   16.541  15.735  1.00 91.48 288 A 1 
ATOM 2147 O O   . VAL A 1 288 ? 5.161   16.539  16.621  1.00 90.71 288 A 1 
ATOM 2148 C CB  . VAL A 1 288 ? 8.491   16.897  16.086  1.00 90.75 288 A 1 
ATOM 2149 C CG1 . VAL A 1 288 ? 8.153   18.007  17.088  1.00 85.04 288 A 1 
ATOM 2150 C CG2 . VAL A 1 288 ? 9.776   16.227  16.571  1.00 85.16 288 A 1 
ATOM 2151 N N   . LYS A 1 289 ? 5.743   17.036  14.526  1.00 90.97 289 A 1 
ATOM 2152 C CA  . LYS A 1 289 ? 4.461   17.668  14.164  1.00 90.42 289 A 1 
ATOM 2153 C C   . LYS A 1 289 ? 3.263   16.727  14.330  1.00 89.66 289 A 1 
ATOM 2154 O O   . LYS A 1 289 ? 2.179   17.177  14.689  1.00 88.82 289 A 1 
ATOM 2155 C CB  . LYS A 1 289 ? 4.571   18.197  12.730  1.00 90.40 289 A 1 
ATOM 2156 C CG  . LYS A 1 289 ? 3.326   18.989  12.309  1.00 80.18 289 A 1 
ATOM 2157 C CD  . LYS A 1 289 ? 3.494   19.521  10.881  1.00 75.65 289 A 1 
ATOM 2158 C CE  . LYS A 1 289 ? 2.226   20.264  10.453  1.00 64.56 289 A 1 
ATOM 2159 N NZ  . LYS A 1 289 ? 2.334   20.721  9.059   1.00 57.21 289 A 1 
ATOM 2160 N N   . GLN A 1 290 ? 3.447   15.433  14.086  1.00 91.11 290 A 1 
ATOM 2161 C CA  . GLN A 1 290 ? 2.427   14.402  14.263  1.00 90.49 290 A 1 
ATOM 2162 C C   . GLN A 1 290 ? 2.340   13.851  15.704  1.00 90.14 290 A 1 
ATOM 2163 O O   . GLN A 1 290 ? 1.644   12.869  15.936  1.00 87.25 290 A 1 
ATOM 2164 C CB  . GLN A 1 290 ? 2.635   13.268  13.242  1.00 89.40 290 A 1 
ATOM 2165 C CG  . GLN A 1 290 ? 2.511   13.713  11.776  1.00 86.19 290 A 1 
ATOM 2166 C CD  . GLN A 1 290 ? 1.146   14.277  11.385  1.00 85.74 290 A 1 
ATOM 2167 O OE1 . GLN A 1 290 ? 0.136   14.074  12.033  1.00 77.11 290 A 1 
ATOM 2168 N NE2 . GLN A 1 290 ? 1.075   15.004  10.299  1.00 75.31 290 A 1 
ATOM 2169 N N   . ARG A 1 291 ? 3.019   14.467  16.673  1.00 90.24 291 A 1 
ATOM 2170 C CA  . ARG A 1 291 ? 3.109   14.020  18.076  1.00 90.32 291 A 1 
ATOM 2171 C C   . ARG A 1 291 ? 3.797   12.649  18.243  1.00 90.53 291 A 1 
ATOM 2172 O O   . ARG A 1 291 ? 3.483   11.888  19.157  1.00 88.82 291 A 1 
ATOM 2173 C CB  . ARG A 1 291 ? 1.730   14.074  18.773  1.00 89.02 291 A 1 
ATOM 2174 C CG  . ARG A 1 291 ? 1.073   15.464  18.739  1.00 85.69 291 A 1 
ATOM 2175 C CD  . ARG A 1 291 ? -0.351  15.397  19.310  1.00 81.30 291 A 1 
ATOM 2176 N NE  . ARG A 1 291 ? -1.270  14.762  18.355  1.00 73.31 291 A 1 
ATOM 2177 C CZ  . ARG A 1 291 ? -2.362  14.054  18.619  1.00 65.70 291 A 1 
ATOM 2178 N NH1 . ARG A 1 291 ? -2.780  13.852  19.837  1.00 58.85 291 A 1 
ATOM 2179 N NH2 . ARG A 1 291 ? -3.042  13.530  17.660  1.00 60.06 291 A 1 
ATOM 2180 N N   . GLY A 1 292 ? 4.732   12.332  17.371  1.00 91.19 292 A 1 
ATOM 2181 C CA  . GLY A 1 292 ? 5.540   11.129  17.429  1.00 91.46 292 A 1 
ATOM 2182 C C   . GLY A 1 292 ? 4.714   9.847   17.526  1.00 92.28 292 A 1 
ATOM 2183 O O   . GLY A 1 292 ? 3.709   9.666   16.833  1.00 91.04 292 A 1 
ATOM 2184 N N   . TRP A 1 293 ? 5.135   8.947   18.408  1.00 92.80 293 A 1 
ATOM 2185 C CA  . TRP A 1 293 ? 4.492   7.646   18.594  1.00 93.28 293 A 1 
ATOM 2186 C C   . TRP A 1 293 ? 3.081   7.723   19.192  1.00 93.41 293 A 1 
ATOM 2187 O O   . TRP A 1 293 ? 2.293   6.802   18.968  1.00 92.25 293 A 1 
ATOM 2188 C CB  . TRP A 1 293 ? 5.407   6.758   19.439  1.00 93.16 293 A 1 
ATOM 2189 C CG  . TRP A 1 293 ? 6.665   6.391   18.730  1.00 93.15 293 A 1 
ATOM 2190 C CD1 . TRP A 1 293 ? 7.881   6.952   18.910  1.00 91.15 293 A 1 
ATOM 2191 C CD2 . TRP A 1 293 ? 6.839   5.398   17.655  1.00 92.59 293 A 1 
ATOM 2192 N NE1 . TRP A 1 293 ? 8.796   6.389   18.034  1.00 91.19 293 A 1 
ATOM 2193 C CE2 . TRP A 1 293 ? 8.188   5.432   17.247  1.00 91.99 293 A 1 
ATOM 2194 C CE3 . TRP A 1 293 ? 5.969   4.500   17.012  1.00 92.27 293 A 1 
ATOM 2195 C CZ2 . TRP A 1 293 ? 8.682   4.604   16.211  1.00 91.72 293 A 1 
ATOM 2196 C CZ3 . TRP A 1 293 ? 6.454   3.668   15.982  1.00 91.22 293 A 1 
ATOM 2197 C CH2 . TRP A 1 293 ? 7.794   3.726   15.582  1.00 91.02 293 A 1 
ATOM 2198 N N   . ASP A 1 294 ? 2.710   8.796   19.860  1.00 91.98 294 A 1 
ATOM 2199 C CA  . ASP A 1 294 ? 1.320   8.999   20.276  1.00 91.48 294 A 1 
ATOM 2200 C C   . ASP A 1 294 ? 0.422   9.274   19.065  1.00 91.50 294 A 1 
ATOM 2201 O O   . ASP A 1 294 ? -0.669  8.705   18.968  1.00 90.07 294 A 1 
ATOM 2202 C CB  . ASP A 1 294 ? 1.217   10.136  21.299  1.00 90.03 294 A 1 
ATOM 2203 C CG  . ASP A 1 294 ? 1.702   9.740   22.698  1.00 86.80 294 A 1 
ATOM 2204 O OD1 . ASP A 1 294 ? 1.369   8.617   23.158  1.00 79.77 294 A 1 
ATOM 2205 O OD2 . ASP A 1 294 ? 2.347   10.583  23.358  1.00 78.56 294 A 1 
ATOM 2206 N N   . GLY A 1 295 ? 0.890   10.049  18.092  1.00 91.34 295 A 1 
ATOM 2207 C CA  . GLY A 1 295 ? 0.205   10.253  16.816  1.00 90.89 295 A 1 
ATOM 2208 C C   . GLY A 1 295 ? 0.075   8.966   16.003  1.00 91.06 295 A 1 
ATOM 2209 O O   . GLY A 1 295 ? -0.973  8.709   15.410  1.00 89.96 295 A 1 
ATOM 2210 N N   . PHE A 1 296 ? 1.095   8.110   16.032  1.00 91.00 296 A 1 
ATOM 2211 C CA  . PHE A 1 296 ? 1.046   6.773   15.431  1.00 91.11 296 A 1 
ATOM 2212 C C   . PHE A 1 296 ? -0.036  5.894   16.060  1.00 91.16 296 A 1 
ATOM 2213 O O   . PHE A 1 296 ? -0.823  5.269   15.348  1.00 90.21 296 A 1 
ATOM 2214 C CB  . PHE A 1 296 ? 2.427   6.109   15.561  1.00 91.14 296 A 1 
ATOM 2215 C CG  . PHE A 1 296 ? 2.462   4.653   15.190  1.00 91.43 296 A 1 
ATOM 2216 C CD1 . PHE A 1 296 ? 2.448   3.658   16.183  1.00 85.86 296 A 1 
ATOM 2217 C CD2 . PHE A 1 296 ? 2.505   4.268   13.841  1.00 86.22 296 A 1 
ATOM 2218 C CE1 . PHE A 1 296 ? 2.475   2.300   15.830  1.00 86.21 296 A 1 
ATOM 2219 C CE2 . PHE A 1 296 ? 2.535   2.923   13.487  1.00 85.60 296 A 1 
ATOM 2220 C CZ  . PHE A 1 296 ? 2.517   1.931   14.478  1.00 90.18 296 A 1 
ATOM 2221 N N   . VAL A 1 297 ? -0.087  5.853   17.391  1.00 91.48 297 A 1 
ATOM 2222 C CA  . VAL A 1 297 ? -1.106  5.085   18.120  1.00 90.91 297 A 1 
ATOM 2223 C C   . VAL A 1 297 ? -2.497  5.619   17.799  1.00 89.95 297 A 1 
ATOM 2224 O O   . VAL A 1 297 ? -3.374  4.813   17.520  1.00 88.46 297 A 1 
ATOM 2225 C CB  . VAL A 1 297 ? -0.844  5.096   19.634  1.00 90.38 297 A 1 
ATOM 2226 C CG1 . VAL A 1 297 ? -2.004  4.512   20.451  1.00 84.62 297 A 1 
ATOM 2227 C CG2 . VAL A 1 297 ? 0.394   4.264   19.965  1.00 84.61 297 A 1 
ATOM 2228 N N   . GLU A 1 298 ? -2.688  6.924   17.796  1.00 88.26 298 A 1 
ATOM 2229 C CA  . GLU A 1 298 ? -3.975  7.542   17.497  1.00 86.66 298 A 1 
ATOM 2230 C C   . GLU A 1 298 ? -4.433  7.266   16.055  1.00 85.04 298 A 1 
ATOM 2231 O O   . GLU A 1 298 ? -5.576  6.879   15.841  1.00 83.19 298 A 1 
ATOM 2232 C CB  . GLU A 1 298 ? -3.870  9.039   17.789  1.00 85.65 298 A 1 
ATOM 2233 C CG  . GLU A 1 298 ? -5.216  9.775   17.740  1.00 76.52 298 A 1 
ATOM 2234 C CD  . GLU A 1 298 ? -5.052  11.244  18.176  1.00 69.52 298 A 1 
ATOM 2235 O OE1 . GLU A 1 298 ? -5.821  12.126  17.750  1.00 60.50 298 A 1 
ATOM 2236 O OE2 . GLU A 1 298 ? -4.104  11.567  18.929  1.00 62.04 298 A 1 
ATOM 2237 N N   . PHE A 1 299 ? -3.532  7.387   15.079  1.00 87.05 299 A 1 
ATOM 2238 C CA  . PHE A 1 299 ? -3.840  7.130   13.664  1.00 85.59 299 A 1 
ATOM 2239 C C   . PHE A 1 299 ? -4.298  5.688   13.418  1.00 85.05 299 A 1 
ATOM 2240 O O   . PHE A 1 299 ? -5.268  5.451   12.705  1.00 83.15 299 A 1 
ATOM 2241 C CB  . PHE A 1 299 ? -2.610  7.461   12.824  1.00 84.27 299 A 1 
ATOM 2242 C CG  . PHE A 1 299 ? -2.851  7.292   11.337  1.00 82.92 299 A 1 
ATOM 2243 C CD1 . PHE A 1 299 ? -2.537  6.084   10.702  1.00 78.95 299 A 1 
ATOM 2244 C CD2 . PHE A 1 299 ? -3.426  8.336   10.588  1.00 77.64 299 A 1 
ATOM 2245 C CE1 . PHE A 1 299 ? -2.800  5.910   9.335   1.00 76.83 299 A 1 
ATOM 2246 C CE2 . PHE A 1 299 ? -3.685  8.164   9.233   1.00 76.46 299 A 1 
ATOM 2247 C CZ  . PHE A 1 299 ? -3.375  6.956   8.597   1.00 78.97 299 A 1 
ATOM 2248 N N   . PHE A 1 300 ? -3.622  4.717   14.027  1.00 84.99 300 A 1 
ATOM 2249 C CA  . PHE A 1 300 ? -3.970  3.301   13.913  1.00 82.88 300 A 1 
ATOM 2250 C C   . PHE A 1 300 ? -4.854  2.793   15.068  1.00 79.63 300 A 1 
ATOM 2251 O O   . PHE A 1 300 ? -5.077  1.585   15.179  1.00 75.52 300 A 1 
ATOM 2252 C CB  . PHE A 1 300 ? -2.709  2.462   13.759  1.00 83.19 300 A 1 
ATOM 2253 C CG  . PHE A 1 300 ? -1.999  2.674   12.444  1.00 83.21 300 A 1 
ATOM 2254 C CD1 . PHE A 1 300 ? -2.603  2.266   11.240  1.00 78.37 300 A 1 
ATOM 2255 C CD2 . PHE A 1 300 ? -0.728  3.259   12.414  1.00 79.79 300 A 1 
ATOM 2256 C CE1 . PHE A 1 300 ? -1.949  2.448   10.016  1.00 78.15 300 A 1 
ATOM 2257 C CE2 . PHE A 1 300 ? -0.067  3.448   11.196  1.00 79.45 300 A 1 
ATOM 2258 C CZ  . PHE A 1 300 ? -0.676  3.050   9.993   1.00 82.84 300 A 1 
ATOM 2259 N N   . HIS A 1 301 ? -5.326  3.688   15.912  1.00 77.17 301 A 1 
ATOM 2260 C CA  . HIS A 1 301 ? -6.274  3.323   16.949  1.00 73.04 301 A 1 
ATOM 2261 C C   . HIS A 1 301 ? -7.605  2.992   16.283  1.00 69.18 301 A 1 
ATOM 2262 O O   . HIS A 1 301 ? -8.510  3.799   16.169  1.00 62.09 301 A 1 
ATOM 2263 C CB  . HIS A 1 301 ? -6.375  4.415   18.030  1.00 67.77 301 A 1 
ATOM 2264 C CG  . HIS A 1 301 ? -7.067  3.967   19.282  1.00 61.60 301 A 1 
ATOM 2265 N ND1 . HIS A 1 301 ? -8.364  3.533   19.398  1.00 53.30 301 A 1 
ATOM 2266 C CD2 . HIS A 1 301 ? -6.527  3.890   20.548  1.00 53.27 301 A 1 
ATOM 2267 C CE1 . HIS A 1 301 ? -8.601  3.204   20.675  1.00 49.19 301 A 1 
ATOM 2268 N NE2 . HIS A 1 301 ? -7.497  3.414   21.405  1.00 51.08 301 A 1 
ATOM 2269 N N   . VAL A 1 302 ? -7.721  1.752   15.851  1.00 57.31 302 A 1 
ATOM 2270 C CA  . VAL A 1 302 ? -9.021  1.096   15.833  1.00 54.74 302 A 1 
ATOM 2271 C C   . VAL A 1 302 ? -9.528  1.264   17.256  1.00 54.22 302 A 1 
ATOM 2272 O O   . VAL A 1 302 ? -8.911  0.750   18.185  1.00 49.24 302 A 1 
ATOM 2273 C CB  . VAL A 1 302 ? -8.916  -0.395  15.440  1.00 49.75 302 A 1 
ATOM 2274 C CG1 . VAL A 1 302 ? -10.286 -1.059  15.344  1.00 44.78 302 A 1 
ATOM 2275 C CG2 . VAL A 1 302 ? -8.250  -0.549  14.069  1.00 45.10 302 A 1 
ATOM 2276 N N   . GLN A 1 303 ? -10.579 2.069   17.442  1.00 43.22 303 A 1 
ATOM 2277 C CA  . GLN A 1 303 ? -11.321 2.077   18.698  1.00 42.44 303 A 1 
ATOM 2278 C C   . GLN A 1 303 ? -11.494 0.623   19.080  1.00 42.92 303 A 1 
ATOM 2279 O O   . GLN A 1 303 ? -11.697 -0.204  18.189  1.00 39.63 303 A 1 
ATOM 2280 C CB  . GLN A 1 303 ? -12.698 2.719   18.533  1.00 38.94 303 A 1 
ATOM 2281 C CG  . GLN A 1 303 ? -12.653 4.245   18.576  1.00 34.09 303 A 1 
ATOM 2282 C CD  . GLN A 1 303 ? -14.062 4.866   18.590  1.00 30.05 303 A 1 
ATOM 2283 O OE1 . GLN A 1 303 ? -15.078 4.203   18.455  1.00 28.42 303 A 1 
ATOM 2284 N NE2 . GLN A 1 303 ? -14.168 6.160   18.773  1.00 27.16 303 A 1 
ATOM 2285 N N   . ASP A 1 304 ? -11.374 0.318   20.371  1.00 39.45 304 A 1 
ATOM 2286 C CA  . ASP A 1 304 ? -11.396 -1.046  20.880  1.00 39.36 304 A 1 
ATOM 2287 C C   . ASP A 1 304 ? -12.788 -1.677  20.647  1.00 40.04 304 A 1 
ATOM 2288 O O   . ASP A 1 304 ? -13.568 -1.951  21.546  1.00 37.48 304 A 1 
ATOM 2289 C CB  . ASP A 1 304 ? -10.912 -1.052  22.346  1.00 37.10 304 A 1 
ATOM 2290 C CG  . ASP A 1 304 ? -10.586 -2.453  22.880  1.00 32.76 304 A 1 
ATOM 2291 O OD1 . ASP A 1 304 ? -10.551 -3.407  22.071  1.00 30.21 304 A 1 
ATOM 2292 O OD2 . ASP A 1 304 ? -10.400 -2.565  24.108  1.00 29.93 304 A 1 
ATOM 2293 N N   . LEU A 1 305 ? -13.089 -1.853  19.384  1.00 36.35 305 A 1 
ATOM 2294 C CA  . LEU A 1 305 ? -14.206 -2.567  18.822  1.00 35.61 305 A 1 
ATOM 2295 C C   . LEU A 1 305 ? -14.093 -4.015  19.253  1.00 36.31 305 A 1 
ATOM 2296 O O   . LEU A 1 305 ? -15.120 -4.656  19.331  1.00 34.13 305 A 1 
ATOM 2297 C CB  . LEU A 1 305 ? -14.227 -2.432  17.292  1.00 32.97 305 A 1 
ATOM 2298 C CG  . LEU A 1 305 ? -14.971 -1.184  16.776  1.00 29.88 305 A 1 
ATOM 2299 C CD1 . LEU A 1 305 ? -14.605 -0.911  15.316  1.00 27.16 305 A 1 
ATOM 2300 C CD2 . LEU A 1 305 ? -16.485 -1.367  16.851  1.00 28.26 305 A 1 
ATOM 2301 N N   . GLU A 1 306 ? -12.943 -4.549  19.635  1.00 33.88 306 A 1 
ATOM 2302 C CA  . GLU A 1 306 ? -12.927 -5.799  20.378  1.00 34.37 306 A 1 
ATOM 2303 C C   . GLU A 1 306 ? -13.589 -5.627  21.748  1.00 34.82 306 A 1 
ATOM 2304 O O   . GLU A 1 306 ? -14.323 -6.528  22.128  1.00 33.20 306 A 1 
ATOM 2305 C CB  . GLU A 1 306 ? -11.544 -6.433  20.543  1.00 33.55 306 A 1 
ATOM 2306 C CG  . GLU A 1 306 ? -11.041 -7.113  19.272  1.00 30.21 306 A 1 
ATOM 2307 C CD  . GLU A 1 306 ? -10.009 -8.219  19.563  1.00 27.96 306 A 1 
ATOM 2308 O OE1 . GLU A 1 306 ? -9.850  -9.096  18.689  1.00 26.14 306 A 1 
ATOM 2309 O OE2 . GLU A 1 306 ? -9.434  -8.234  20.665  1.00 28.26 306 A 1 
ATOM 2310 N N   . GLY A 1 307 ? -13.430 -4.518  22.451  1.00 35.51 307 A 1 
ATOM 2311 C CA  . GLY A 1 307 ? -14.185 -4.269  23.673  1.00 35.46 307 A 1 
ATOM 2312 C C   . GLY A 1 307 ? -15.690 -4.143  23.408  1.00 36.00 307 A 1 
ATOM 2313 O O   . GLY A 1 307 ? -16.494 -4.854  24.010  1.00 34.36 307 A 1 
ATOM 2314 N N   . GLY A 1 308 ? -16.064 -3.312  22.434  1.00 32.68 308 A 1 
ATOM 2315 C CA  . GLY A 1 308 ? -17.442 -3.151  21.996  1.00 33.04 308 A 1 
ATOM 2316 C C   . GLY A 1 308 ? -18.018 -4.424  21.374  1.00 33.58 308 A 1 
ATOM 2317 O O   . GLY A 1 308 ? -19.038 -4.935  21.828  1.00 31.95 308 A 1 
ATOM 2318 N N   . ILE A 1 309 ? -17.332 -5.009  20.392  1.00 32.29 309 A 1 
ATOM 2319 C CA  . ILE A 1 309 ? -17.719 -6.261  19.731  1.00 32.68 309 A 1 
ATOM 2320 C C   . ILE A 1 309 ? -17.608 -7.435  20.697  1.00 33.71 309 A 1 
ATOM 2321 O O   . ILE A 1 309 ? -18.399 -8.352  20.572  1.00 33.41 309 A 1 
ATOM 2322 C CB  . ILE A 1 309 ? -16.932 -6.519  18.422  1.00 32.11 309 A 1 
ATOM 2323 C CG1 . ILE A 1 309 ? -17.245 -5.444  17.360  1.00 29.66 309 A 1 
ATOM 2324 C CG2 . ILE A 1 309 ? -17.202 -7.898  17.810  1.00 31.05 309 A 1 
ATOM 2325 C CD1 . ILE A 1 309 ? -16.351 -5.514  16.117  1.00 29.06 309 A 1 
ATOM 2326 N N   . ARG A 1 310 ? -16.708 -7.456  21.677  1.00 32.83 310 A 1 
ATOM 2327 C CA  . ARG A 1 310 ? -16.702 -8.530  22.679  1.00 33.63 310 A 1 
ATOM 2328 C C   . ARG A 1 310 ? -17.895 -8.400  23.603  1.00 33.90 310 A 1 
ATOM 2329 O O   . ARG A 1 310 ? -18.497 -9.417  23.896  1.00 34.20 310 A 1 
ATOM 2330 C CB  . ARG A 1 310 ? -15.369 -8.564  23.438  1.00 33.84 310 A 1 
ATOM 2331 C CG  . ARG A 1 310 ? -15.038 -9.877  24.118  1.00 31.03 310 A 1 
ATOM 2332 C CD  . ARG A 1 310 ? -13.682 -9.714  24.787  1.00 29.96 310 A 1 
ATOM 2333 N NE  . ARG A 1 310 ? -13.006 -10.989 25.023  1.00 27.76 310 A 1 
ATOM 2334 C CZ  . ARG A 1 310 ? -11.778 -11.130 25.494  1.00 25.26 310 A 1 
ATOM 2335 N NH1 . ARG A 1 310 ? -11.066 -10.093 25.864  1.00 23.95 310 A 1 
ATOM 2336 N NH2 . ARG A 1 310 ? -11.240 -12.299 25.578  1.00 23.18 310 A 1 
ATOM 2337 N N   . ASN A 1 311 ? -18.294 -7.197  23.982  1.00 32.57 311 A 1 
ATOM 2338 C CA  . ASN A 1 311 ? -19.526 -6.988  24.721  1.00 32.73 311 A 1 
ATOM 2339 C C   . ASN A 1 311 ? -20.765 -7.309  23.869  1.00 32.61 311 A 1 
ATOM 2340 O O   . ASN A 1 311 ? -21.677 -7.984  24.344  1.00 32.34 311 A 1 
ATOM 2341 C CB  . ASN A 1 311 ? -19.560 -5.558  25.275  1.00 32.35 311 A 1 
ATOM 2342 C CG  . ASN A 1 311 ? -18.649 -5.382  26.477  1.00 28.50 311 A 1 
ATOM 2343 O OD1 . ASN A 1 311 ? -18.301 -6.313  27.176  1.00 27.86 311 A 1 
ATOM 2344 N ND2 . ASN A 1 311 ? -18.259 -4.164  26.772  1.00 27.92 311 A 1 
ATOM 2345 N N   . VAL A 1 312 ? -20.773 -6.923  22.590  1.00 29.35 312 A 1 
ATOM 2346 C CA  . VAL A 1 312 ? -21.847 -7.263  21.646  1.00 29.44 312 A 1 
ATOM 2347 C C   . VAL A 1 312 ? -21.841 -8.753  21.306  1.00 29.91 312 A 1 
ATOM 2348 O O   . VAL A 1 312 ? -22.902 -9.368  21.307  1.00 30.11 312 A 1 
ATOM 2349 C CB  . VAL A 1 312 ? -21.786 -6.373  20.395  1.00 28.52 312 A 1 
ATOM 2350 C CG1 . VAL A 1 312 ? -22.768 -6.795  19.306  1.00 25.13 312 A 1 
ATOM 2351 C CG2 . VAL A 1 312 ? -22.134 -4.924  20.753  1.00 27.45 312 A 1 
ATOM 2352 N N   . LEU A 1 313 ? -20.700 -9.417  21.098  1.00 28.23 313 A 1 
ATOM 2353 C CA  . LEU A 1 313 ? -20.600 -10.861 20.881  1.00 29.43 313 A 1 
ATOM 2354 C C   . LEU A 1 313 ? -20.911 -11.651 22.154  1.00 29.27 313 A 1 
ATOM 2355 O O   . LEU A 1 313 ? -21.471 -12.727 22.033  1.00 29.39 313 A 1 
ATOM 2356 C CB  . LEU A 1 313 ? -19.208 -11.285 20.371  1.00 29.75 313 A 1 
ATOM 2357 C CG  . LEU A 1 313 ? -18.920 -10.974 18.891  1.00 27.56 313 A 1 
ATOM 2358 C CD1 . LEU A 1 313 ? -17.448 -11.298 18.608  1.00 26.64 313 A 1 
ATOM 2359 C CD2 . LEU A 1 313 ? -19.763 -11.829 17.951  1.00 28.64 313 A 1 
ATOM 2360 N N   . LEU A 1 314 ? -20.602 -11.144 23.344  1.00 28.58 314 A 1 
ATOM 2361 C CA  . LEU A 1 314 ? -21.070 -11.743 24.592  1.00 29.71 314 A 1 
ATOM 2362 C C   . LEU A 1 314 ? -22.588 -11.608 24.737  1.00 29.50 314 A 1 
ATOM 2363 O O   . LEU A 1 314 ? -23.232 -12.562 25.167  1.00 29.53 314 A 1 
ATOM 2364 C CB  . LEU A 1 314 ? -20.342 -11.118 25.799  1.00 29.60 314 A 1 
ATOM 2365 C CG  . LEU A 1 314 ? -18.929 -11.682 26.039  1.00 27.01 314 A 1 
ATOM 2366 C CD1 . LEU A 1 314 ? -18.176 -10.790 27.030  1.00 25.66 314 A 1 
ATOM 2367 C CD2 . LEU A 1 314 ? -18.971 -13.092 26.618  1.00 28.54 314 A 1 
ATOM 2368 N N   . ALA A 1 315 ? -23.171 -10.481 24.299  1.00 31.70 315 A 1 
ATOM 2369 C CA  . ALA A 1 315 ? -24.624 -10.327 24.230  1.00 33.66 315 A 1 
ATOM 2370 C C   . ALA A 1 315 ? -25.248 -11.235 23.146  1.00 34.27 315 A 1 
ATOM 2371 O O   . ALA A 1 315 ? -26.263 -11.879 23.389  1.00 34.03 315 A 1 
ATOM 2372 C CB  . ALA A 1 315 ? -24.948 -8.849  24.012  1.00 32.81 315 A 1 
ATOM 2373 N N   . PHE A 1 316 ? -24.622 -11.344 21.956  1.00 28.24 316 A 1 
ATOM 2374 C CA  . PHE A 1 316 ? -25.085 -12.203 20.861  1.00 29.37 316 A 1 
ATOM 2375 C C   . PHE A 1 316 ? -24.733 -13.685 21.029  1.00 28.56 316 A 1 
ATOM 2376 O O   . PHE A 1 316 ? -25.360 -14.515 20.369  1.00 28.45 316 A 1 
ATOM 2377 C CB  . PHE A 1 316 ? -24.580 -11.677 19.511  1.00 29.13 316 A 1 
ATOM 2378 C CG  . PHE A 1 316 ? -25.496 -10.656 18.882  1.00 26.72 316 A 1 
ATOM 2379 C CD1 . PHE A 1 316 ? -26.635 -11.086 18.177  1.00 24.81 316 A 1 
ATOM 2380 C CD2 . PHE A 1 316 ? -25.220 -9.281  18.964  1.00 25.26 316 A 1 
ATOM 2381 C CE1 . PHE A 1 316 ? -27.489 -10.147 17.574  1.00 23.78 316 A 1 
ATOM 2382 C CE2 . PHE A 1 316 ? -26.071 -8.342  18.365  1.00 23.21 316 A 1 
ATOM 2383 C CZ  . PHE A 1 316 ? -27.208 -8.773  17.668  1.00 23.06 316 A 1 
ATOM 2384 N N   . ALA A 1 317 ? -23.796 -14.053 21.905  1.00 29.70 317 A 1 
ATOM 2385 C CA  . ALA A 1 317 ? -23.526 -15.454 22.228  1.00 32.86 317 A 1 
ATOM 2386 C C   . ALA A 1 317 ? -24.761 -16.172 22.794  1.00 33.33 317 A 1 
ATOM 2387 O O   . ALA A 1 317 ? -24.873 -17.389 22.671  1.00 32.96 317 A 1 
ATOM 2388 C CB  . ALA A 1 317 ? -22.340 -15.535 23.202  1.00 32.37 317 A 1 
ATOM 2389 N N   . GLY A 1 318 ? -25.716 -15.414 23.318  1.00 30.57 318 A 1 
ATOM 2390 C CA  . GLY A 1 318 ? -27.030 -15.942 23.675  1.00 33.23 318 A 1 
ATOM 2391 C C   . GLY A 1 318 ? -27.870 -16.405 22.477  1.00 33.39 318 A 1 
ATOM 2392 O O   . GLY A 1 318 ? -28.697 -17.313 22.616  1.00 32.30 318 A 1 
ATOM 2393 N N   . VAL A 1 319 ? -27.679 -15.836 21.296  1.00 27.62 319 A 1 
ATOM 2394 C CA  . VAL A 1 319 ? -28.425 -16.203 20.089  1.00 29.32 319 A 1 
ATOM 2395 C C   . VAL A 1 319 ? -27.666 -17.288 19.316  1.00 29.69 319 A 1 
ATOM 2396 O O   . VAL A 1 319 ? -26.922 -17.026 18.383  1.00 29.25 319 A 1 
ATOM 2397 C CB  . VAL A 1 319 ? -28.807 -14.992 19.225  1.00 28.57 319 A 1 
ATOM 2398 C CG1 . VAL A 1 319 ? -29.763 -15.399 18.109  1.00 24.73 319 A 1 
ATOM 2399 C CG2 . VAL A 1 319 ? -29.519 -13.911 20.068  1.00 27.22 319 A 1 
ATOM 2400 N N   . ALA A 1 320 ? -27.889 -18.532 19.689  1.00 27.06 320 A 1 
ATOM 2401 C CA  . ALA A 1 320 ? -27.141 -19.708 19.225  1.00 31.11 320 A 1 
ATOM 2402 C C   . ALA A 1 320 ? -27.142 -19.962 17.700  1.00 32.22 320 A 1 
ATOM 2403 O O   . ALA A 1 320 ? -26.251 -20.637 17.195  1.00 31.42 320 A 1 
ATOM 2404 C CB  . ALA A 1 320 ? -27.728 -20.923 19.966  1.00 29.60 320 A 1 
ATOM 2405 N N   . GLY A 1 321 ? -28.159 -19.486 16.960  1.00 27.79 321 A 1 
ATOM 2406 C CA  . GLY A 1 321 ? -28.484 -20.030 15.639  1.00 30.04 321 A 1 
ATOM 2407 C C   . GLY A 1 321 ? -27.521 -19.698 14.492  1.00 30.69 321 A 1 
ATOM 2408 O O   . GLY A 1 321 ? -27.289 -20.543 13.629  1.00 29.75 321 A 1 
ATOM 2409 N N   . VAL A 1 322 ? -26.975 -18.476 14.440  1.00 26.77 322 A 1 
ATOM 2410 C CA  . VAL A 1 322 ? -26.305 -17.978 13.221  1.00 28.31 322 A 1 
ATOM 2411 C C   . VAL A 1 322 ? -24.849 -18.474 13.079  1.00 29.01 322 A 1 
ATOM 2412 O O   . VAL A 1 322 ? -24.238 -18.353 12.025  1.00 28.75 322 A 1 
ATOM 2413 C CB  . VAL A 1 322 ? -26.419 -16.441 13.117  1.00 27.79 322 A 1 
ATOM 2414 C CG1 . VAL A 1 322 ? -25.984 -15.907 11.761  1.00 24.30 322 A 1 
ATOM 2415 C CG2 . VAL A 1 322 ? -27.865 -15.973 13.331  1.00 26.61 322 A 1 
ATOM 2416 N N   . GLY A 1 323 ? -24.294 -19.063 14.124  1.00 31.33 323 A 1 
ATOM 2417 C CA  . GLY A 1 323 ? -22.877 -19.433 14.182  1.00 33.83 323 A 1 
ATOM 2418 C C   . GLY A 1 323 ? -22.388 -20.445 13.146  1.00 34.38 323 A 1 
ATOM 2419 O O   . GLY A 1 323 ? -21.200 -20.459 12.812  1.00 33.28 323 A 1 
ATOM 2420 N N   . ALA A 1 324 ? -23.283 -21.282 12.609  1.00 28.90 324 A 1 
ATOM 2421 C CA  . ALA A 1 324 ? -22.884 -22.394 11.750  1.00 32.76 324 A 1 
ATOM 2422 C C   . ALA A 1 324 ? -22.316 -21.970 10.381  1.00 33.94 324 A 1 
ATOM 2423 O O   . ALA A 1 324 ? -21.379 -22.597 9.888   1.00 33.01 324 A 1 
ATOM 2424 C CB  . ALA A 1 324 ? -24.095 -23.331 11.597  1.00 31.24 324 A 1 
ATOM 2425 N N   . GLY A 1 325 ? -22.872 -20.928 9.759   1.00 27.07 325 A 1 
ATOM 2426 C CA  . GLY A 1 325 ? -22.517 -20.555 8.384   1.00 29.89 325 A 1 
ATOM 2427 C C   . GLY A 1 325 ? -21.104 -19.985 8.230   1.00 30.17 325 A 1 
ATOM 2428 O O   . GLY A 1 325 ? -20.369 -20.363 7.314   1.00 29.54 325 A 1 
ATOM 2429 N N   . LEU A 1 326 ? -20.689 -19.115 9.159   1.00 29.18 326 A 1 
ATOM 2430 C CA  . LEU A 1 326 ? -19.362 -18.491 9.116   1.00 30.55 326 A 1 
ATOM 2431 C C   . LEU A 1 326 ? -18.223 -19.493 9.379   1.00 30.64 326 A 1 
ATOM 2432 O O   . LEU A 1 326 ? -17.112 -19.298 8.884   1.00 30.58 326 A 1 
ATOM 2433 C CB  . LEU A 1 326 ? -19.319 -17.327 10.121  1.00 30.74 326 A 1 
ATOM 2434 C CG  . LEU A 1 326 ? -19.738 -15.982 9.494   1.00 28.08 326 A 1 
ATOM 2435 C CD1 . LEU A 1 326 ? -20.130 -14.990 10.591  1.00 26.73 326 A 1 
ATOM 2436 C CD2 . LEU A 1 326 ? -18.598 -15.372 8.684   1.00 28.64 326 A 1 
ATOM 2437 N N   . ALA A 1 327 ? -18.477 -20.549 10.127  1.00 27.63 327 A 1 
ATOM 2438 C CA  . ALA A 1 327 ? -17.463 -21.567 10.419  1.00 31.04 327 A 1 
ATOM 2439 C C   . ALA A 1 327 ? -16.984 -22.316 9.166   1.00 31.49 327 A 1 
ATOM 2440 O O   . ALA A 1 327 ? -15.825 -22.748 9.118   1.00 30.86 327 A 1 
ATOM 2441 C CB  . ALA A 1 327 ? -18.043 -22.529 11.460  1.00 30.65 327 A 1 
ATOM 2442 N N   . TYR A 1 328 ? -17.848 -22.458 8.144   1.00 26.26 328 A 1 
ATOM 2443 C CA  . TYR A 1 328 ? -17.505 -23.207 6.933   1.00 28.82 328 A 1 
ATOM 2444 C C   . TYR A 1 328 ? -16.520 -22.461 6.021   1.00 29.69 328 A 1 
ATOM 2445 O O   . TYR A 1 328 ? -15.673 -23.098 5.399   1.00 29.04 328 A 1 
ATOM 2446 C CB  . TYR A 1 328 ? -18.796 -23.581 6.181   1.00 28.13 328 A 1 
ATOM 2447 C CG  . TYR A 1 328 ? -18.620 -24.783 5.293   1.00 26.42 328 A 1 
ATOM 2448 C CD1 . TYR A 1 328 ? -18.245 -24.646 3.938   1.00 25.06 328 A 1 
ATOM 2449 C CD2 . TYR A 1 328 ? -18.803 -26.081 5.818   1.00 23.90 328 A 1 
ATOM 2450 C CE1 . TYR A 1 328 ? -18.065 -25.770 3.132   1.00 22.40 328 A 1 
ATOM 2451 C CE2 . TYR A 1 328 ? -18.623 -27.211 5.012   1.00 22.15 328 A 1 
ATOM 2452 C CZ  . TYR A 1 328 ? -18.258 -27.054 3.672   1.00 22.50 328 A 1 
ATOM 2453 O OH  . TYR A 1 328 ? -18.077 -28.167 2.871   1.00 21.62 328 A 1 
ATOM 2454 N N   . LEU A 1 329 ? -16.587 -21.129 5.985   1.00 28.84 329 A 1 
ATOM 2455 C CA  . LEU A 1 329 ? -15.648 -20.304 5.203   1.00 30.30 329 A 1 
ATOM 2456 C C   . LEU A 1 329 ? -14.237 -20.224 5.816   1.00 29.88 329 A 1 
ATOM 2457 O O   . LEU A 1 329 ? -13.319 -19.730 5.165   1.00 28.61 329 A 1 
ATOM 2458 C CB  . LEU A 1 329 ? -16.242 -18.895 5.016   1.00 29.67 329 A 1 
ATOM 2459 C CG  . LEU A 1 329 ? -17.307 -18.808 3.912   1.00 27.50 329 A 1 
ATOM 2460 C CD1 . LEU A 1 329 ? -18.036 -17.460 4.011   1.00 26.30 329 A 1 
ATOM 2461 C CD2 . LEU A 1 329 ? -16.690 -18.898 2.519   1.00 27.75 329 A 1 
ATOM 2462 N N   . ILE A 1 330 ? -14.080 -20.652 7.070   1.00 28.06 330 A 1 
ATOM 2463 C CA  . ILE A 1 330 ? -12.811 -20.592 7.808   1.00 29.18 330 A 1 
ATOM 2464 C C   . ILE A 1 330 ? -12.031 -21.914 7.746   1.00 29.24 330 A 1 
ATOM 2465 O O   . ILE A 1 330 ? -10.842 -21.933 8.053   1.00 27.77 330 A 1 
ATOM 2466 C CB  . ILE A 1 330 ? -13.075 -20.148 9.269   1.00 28.23 330 A 1 
ATOM 2467 C CG1 . ILE A 1 330 ? -13.782 -18.775 9.318   1.00 26.28 330 A 1 
ATOM 2468 C CG2 . ILE A 1 330 ? -11.767 -20.088 10.092  1.00 27.90 330 A 1 
ATOM 2469 C CD1 . ILE A 1 330 ? -14.363 -18.425 10.697  1.00 25.23 330 A 1 
ATOM 2470 N N   . ARG A 1 331 ? -12.704 -23.027 7.384   1.00 26.41 331 A 1 
ATOM 2471 C CA  . ARG A 1 331 ? -12.045 -24.318 7.223   1.00 28.39 331 A 1 
ATOM 2472 C C   . ARG A 1 331 ? -11.291 -24.411 5.901   1.00 26.43 331 A 1 
ATOM 2473 O O   . ARG A 1 331 ? -11.806 -23.880 4.901   1.00 24.15 331 A 1 
ATOM 2474 C CB  . ARG A 1 331 ? -13.023 -25.494 7.345   1.00 27.79 331 A 1 
ATOM 2475 C CG  . ARG A 1 331 ? -13.195 -25.922 8.798   1.00 24.56 331 A 1 
ATOM 2476 C CD  . ARG A 1 331 ? -13.995 -27.227 8.860   1.00 23.18 331 A 1 
ATOM 2477 N NE  . ARG A 1 331 ? -14.043 -27.769 10.232  1.00 19.66 331 A 1 
ATOM 2478 C CZ  . ARG A 1 331 ? -14.600 -28.929 10.580  1.00 18.13 331 A 1 
ATOM 2479 N NH1 . ARG A 1 331 ? -15.179 -29.693 9.700   1.00 17.84 331 A 1 
ATOM 2480 N NH2 . ARG A 1 331 ? -14.568 -29.310 11.814  1.00 16.32 331 A 1 
ATOM 2481 O OXT . ARG A 1 331 ? -10.209 -25.045 5.944   1.00 24.27 331 A 1 
ATOM 2482 N N   . MET B 2 1   ? -18.394 17.882  -7.078  1.00 73.18 1   B 1 
ATOM 2483 C CA  . MET B 2 1   ? -17.609 16.637  -7.157  1.00 84.86 1   B 1 
ATOM 2484 C C   . MET B 2 1   ? -17.965 15.771  -5.965  1.00 87.23 1   B 1 
ATOM 2485 O O   . MET B 2 1   ? -18.233 16.313  -4.895  1.00 84.31 1   B 1 
ATOM 2486 C CB  . MET B 2 1   ? -16.119 16.990  -7.213  1.00 78.22 1   B 1 
ATOM 2487 C CG  . MET B 2 1   ? -15.186 15.793  -7.363  1.00 71.84 1   B 1 
ATOM 2488 S SD  . MET B 2 1   ? -13.490 16.313  -7.707  1.00 67.52 1   B 1 
ATOM 2489 C CE  . MET B 2 1   ? -12.608 14.773  -7.520  1.00 58.05 1   B 1 
ATOM 2490 N N   . ILE B 2 2   ? -18.041 14.460  -6.147  1.00 88.75 2   B 1 
ATOM 2491 C CA  . ILE B 2 2   ? -18.202 13.497  -5.050  1.00 90.26 2   B 1 
ATOM 2492 C C   . ILE B 2 2   ? -16.908 12.706  -4.953  1.00 91.10 2   B 1 
ATOM 2493 O O   . ILE B 2 2   ? -16.491 12.083  -5.924  1.00 90.29 2   B 1 
ATOM 2494 C CB  . ILE B 2 2   ? -19.421 12.583  -5.256  1.00 88.25 2   B 1 
ATOM 2495 C CG1 . ILE B 2 2   ? -20.719 13.409  -5.396  1.00 83.64 2   B 1 
ATOM 2496 C CG2 . ILE B 2 2   ? -19.533 11.593  -4.088  1.00 83.17 2   B 1 
ATOM 2497 C CD1 . ILE B 2 2   ? -21.971 12.578  -5.728  1.00 76.33 2   B 1 
ATOM 2498 N N   . ILE B 2 3   ? -16.296 12.722  -3.777  1.00 94.37 3   B 1 
ATOM 2499 C CA  . ILE B 2 3   ? -15.152 11.881  -3.441  1.00 94.11 3   B 1 
ATOM 2500 C C   . ILE B 2 3   ? -15.680 10.671  -2.679  1.00 94.16 3   B 1 
ATOM 2501 O O   . ILE B 2 3   ? -16.519 10.796  -1.786  1.00 93.75 3   B 1 
ATOM 2502 C CB  . ILE B 2 3   ? -14.100 12.679  -2.650  1.00 92.62 3   B 1 
ATOM 2503 C CG1 . ILE B 2 3   ? -13.532 13.807  -3.532  1.00 87.80 3   B 1 
ATOM 2504 C CG2 . ILE B 2 3   ? -12.984 11.749  -2.155  1.00 87.10 3   B 1 
ATOM 2505 C CD1 . ILE B 2 3   ? -12.516 14.714  -2.835  1.00 79.64 3   B 1 
ATOM 2506 N N   . TYR B 2 4   ? -15.194 9.498   -3.044  1.00 95.97 4   B 1 
ATOM 2507 C CA  . TYR B 2 4   ? -15.490 8.242   -2.376  1.00 95.90 4   B 1 
ATOM 2508 C C   . TYR B 2 4   ? -14.273 7.848   -1.539  1.00 95.74 4   B 1 
ATOM 2509 O O   . TYR B 2 4   ? -13.190 7.636   -2.094  1.00 94.87 4   B 1 
ATOM 2510 C CB  . TYR B 2 4   ? -15.830 7.168   -3.400  1.00 95.57 4   B 1 
ATOM 2511 C CG  . TYR B 2 4   ? -17.125 7.408   -4.150  1.00 94.91 4   B 1 
ATOM 2512 C CD1 . TYR B 2 4   ? -18.296 6.723   -3.780  1.00 85.32 4   B 1 
ATOM 2513 C CD2 . TYR B 2 4   ? -17.167 8.307   -5.232  1.00 86.33 4   B 1 
ATOM 2514 C CE1 . TYR B 2 4   ? -19.494 6.923   -4.478  1.00 85.58 4   B 1 
ATOM 2515 C CE2 . TYR B 2 4   ? -18.358 8.524   -5.934  1.00 85.32 4   B 1 
ATOM 2516 C CZ  . TYR B 2 4   ? -19.524 7.823   -5.558  1.00 92.28 4   B 1 
ATOM 2517 O OH  . TYR B 2 4   ? -20.691 8.032   -6.245  1.00 90.65 4   B 1 
ATOM 2518 N N   . ARG B 2 5   ? -14.460 7.746   -0.229  1.00 95.91 5   B 1 
ATOM 2519 C CA  . ARG B 2 5   ? -13.423 7.358   0.733   1.00 95.75 5   B 1 
ATOM 2520 C C   . ARG B 2 5   ? -13.684 5.980   1.300   1.00 95.66 5   B 1 
ATOM 2521 O O   . ARG B 2 5   ? -14.826 5.511   1.329   1.00 94.97 5   B 1 
ATOM 2522 C CB  . ARG B 2 5   ? -13.304 8.398   1.864   1.00 94.38 5   B 1 
ATOM 2523 C CG  . ARG B 2 5   ? -12.933 9.790   1.369   1.00 89.46 5   B 1 
ATOM 2524 C CD  . ARG B 2 5   ? -12.766 10.741  2.552   1.00 88.74 5   B 1 
ATOM 2525 N NE  . ARG B 2 5   ? -12.377 12.085  2.110   1.00 84.48 5   B 1 
ATOM 2526 C CZ  . ARG B 2 5   ? -11.171 12.489  1.759   1.00 82.20 5   B 1 
ATOM 2527 N NH1 . ARG B 2 5   ? -10.116 11.729  1.813   1.00 69.80 5   B 1 
ATOM 2528 N NH2 . ARG B 2 5   ? -11.027 13.703  1.334   1.00 75.65 5   B 1 
ATOM 2529 N N   . ASP B 2 6   ? -12.645 5.345   1.765   1.00 95.74 6   B 1 
ATOM 2530 C CA  . ASP B 2 6   ? -12.753 4.116   2.548   1.00 95.66 6   B 1 
ATOM 2531 C C   . ASP B 2 6   ? -13.385 4.412   3.918   1.00 94.87 6   B 1 
ATOM 2532 O O   . ASP B 2 6   ? -12.880 5.228   4.682   1.00 93.47 6   B 1 
ATOM 2533 C CB  . ASP B 2 6   ? -11.360 3.485   2.675   1.00 95.04 6   B 1 
ATOM 2534 C CG  . ASP B 2 6   ? -11.359 2.092   3.317   1.00 94.14 6   B 1 
ATOM 2535 O OD1 . ASP B 2 6   ? -12.241 1.773   4.137   1.00 86.84 6   B 1 
ATOM 2536 O OD2 . ASP B 2 6   ? -10.436 1.310   3.002   1.00 86.66 6   B 1 
ATOM 2537 N N   . LEU B 2 7   ? -14.462 3.721   4.241   1.00 94.89 7   B 1 
ATOM 2538 C CA  . LEU B 2 7   ? -15.178 3.861   5.515   1.00 93.86 7   B 1 
ATOM 2539 C C   . LEU B 2 7   ? -14.321 3.507   6.745   1.00 93.24 7   B 1 
ATOM 2540 O O   . LEU B 2 7   ? -14.651 3.910   7.865   1.00 91.43 7   B 1 
ATOM 2541 C CB  . LEU B 2 7   ? -16.424 2.950   5.434   1.00 93.03 7   B 1 
ATOM 2542 C CG  . LEU B 2 7   ? -17.398 3.071   6.619   1.00 89.81 7   B 1 
ATOM 2543 C CD1 . LEU B 2 7   ? -18.066 4.440   6.673   1.00 82.45 7   B 1 
ATOM 2544 C CD2 . LEU B 2 7   ? -18.500 2.021   6.493   1.00 82.14 7   B 1 
ATOM 2545 N N   . ILE B 2 8   ? -13.266 2.716   6.561   1.00 93.37 8   B 1 
ATOM 2546 C CA  . ILE B 2 8   ? -12.395 2.239   7.638   1.00 92.50 8   B 1 
ATOM 2547 C C   . ILE B 2 8   ? -11.124 3.080   7.733   1.00 92.05 8   B 1 
ATOM 2548 O O   . ILE B 2 8   ? -10.784 3.526   8.831   1.00 90.32 8   B 1 
ATOM 2549 C CB  . ILE B 2 8   ? -12.087 0.729   7.468   1.00 91.89 8   B 1 
ATOM 2550 C CG1 . ILE B 2 8   ? -13.392 -0.082  7.570   1.00 89.27 8   B 1 
ATOM 2551 C CG2 . ILE B 2 8   ? -11.056 0.254   8.515   1.00 88.75 8   B 1 
ATOM 2552 C CD1 . ILE B 2 8   ? -13.233 -1.590  7.372   1.00 82.57 8   B 1 
ATOM 2553 N N   . SER B 2 9   ? -10.409 3.284   6.621   1.00 91.91 9   B 1 
ATOM 2554 C CA  . SER B 2 9   ? -9.134  4.011   6.607   1.00 91.36 9   B 1 
ATOM 2555 C C   . SER B 2 9   ? -9.270  5.511   6.341   1.00 91.14 9   B 1 
ATOM 2556 O O   . SER B 2 9   ? -8.320  6.249   6.577   1.00 89.68 9   B 1 
ATOM 2557 C CB  . SER B 2 9   ? -8.170  3.396   5.583   1.00 90.81 9   B 1 
ATOM 2558 O OG  . SER B 2 9   ? -8.594  3.644   4.271   1.00 87.85 9   B 1 
ATOM 2559 N N   . HIS B 2 10  ? -10.424 5.950   5.850   1.00 91.00 10  B 1 
ATOM 2560 C CA  . HIS B 2 10  ? -10.712 7.309   5.387   1.00 91.90 10  B 1 
ATOM 2561 C C   . HIS B 2 10  ? -9.881  7.767   4.175   1.00 92.89 10  B 1 
ATOM 2562 O O   . HIS B 2 10  ? -9.968  8.929   3.775   1.00 90.63 10  B 1 
ATOM 2563 C CB  . HIS B 2 10  ? -10.694 8.302   6.551   1.00 89.62 10  B 1 
ATOM 2564 C CG  . HIS B 2 10  ? -11.632 7.890   7.654   1.00 87.30 10  B 1 
ATOM 2565 N ND1 . HIS B 2 10  ? -13.005 7.895   7.572   1.00 76.19 10  B 1 
ATOM 2566 C CD2 . HIS B 2 10  ? -11.303 7.405   8.898   1.00 75.51 10  B 1 
ATOM 2567 C CE1 . HIS B 2 10  ? -13.491 7.426   8.734   1.00 76.83 10  B 1 
ATOM 2568 N NE2 . HIS B 2 10  ? -12.481 7.117   9.574   1.00 77.25 10  B 1 
ATOM 2569 N N   . ASP B 2 11  ? -9.134  6.863   3.551   1.00 92.75 11  B 1 
ATOM 2570 C CA  . ASP B 2 11  ? -8.390  7.163   2.337   1.00 93.42 11  B 1 
ATOM 2571 C C   . ASP B 2 11  ? -9.334  7.498   1.174   1.00 94.24 11  B 1 
ATOM 2572 O O   . ASP B 2 11  ? -10.370 6.857   0.986   1.00 93.58 11  B 1 
ATOM 2573 C CB  . ASP B 2 11  ? -7.487  5.991   1.940   1.00 92.07 11  B 1 
ATOM 2574 C CG  . ASP B 2 11  ? -6.215  5.914   2.776   1.00 88.71 11  B 1 
ATOM 2575 O OD1 . ASP B 2 11  ? -5.657  6.978   3.110   1.00 80.55 11  B 1 
ATOM 2576 O OD2 . ASP B 2 11  ? -5.735  4.790   3.034   1.00 80.36 11  B 1 
ATOM 2577 N N   . GLU B 2 12  ? -8.953  8.474   0.357   1.00 93.88 12  B 1 
ATOM 2578 C CA  . GLU B 2 12  ? -9.591  8.720   -0.927  1.00 94.43 12  B 1 
ATOM 2579 C C   . GLU B 2 12  ? -9.291  7.555   -1.875  1.00 94.74 12  B 1 
ATOM 2580 O O   . GLU B 2 12  ? -8.139  7.215   -2.106  1.00 93.86 12  B 1 
ATOM 2581 C CB  . GLU B 2 12  ? -9.113  10.061  -1.490  1.00 92.97 12  B 1 
ATOM 2582 C CG  . GLU B 2 12  ? -9.815  10.416  -2.799  1.00 89.05 12  B 1 
ATOM 2583 C CD  . GLU B 2 12  ? -9.460  11.815  -3.303  1.00 89.00 12  B 1 
ATOM 2584 O OE1 . GLU B 2 12  ? -9.164  11.945  -4.512  1.00 80.54 12  B 1 
ATOM 2585 O OE2 . GLU B 2 12  ? -9.549  12.781  -2.517  1.00 83.59 12  B 1 
ATOM 2586 N N   . LEU B 2 13  ? -10.333 6.945   -2.438  1.00 95.98 13  B 1 
ATOM 2587 C CA  . LEU B 2 13  ? -10.195 5.800   -3.338  1.00 96.04 13  B 1 
ATOM 2588 C C   . LEU B 2 13  ? -10.478 6.167   -4.792  1.00 96.07 13  B 1 
ATOM 2589 O O   . LEU B 2 13  ? -9.781  5.707   -5.692  1.00 95.12 13  B 1 
ATOM 2590 C CB  . LEU B 2 13  ? -11.107 4.655   -2.870  1.00 96.00 13  B 1 
ATOM 2591 C CG  . LEU B 2 13  ? -10.797 4.102   -1.464  1.00 95.37 13  B 1 
ATOM 2592 C CD1 . LEU B 2 13  ? -11.757 2.956   -1.155  1.00 88.41 13  B 1 
ATOM 2593 C CD2 . LEU B 2 13  ? -9.365  3.572   -1.331  1.00 87.66 13  B 1 
ATOM 2594 N N   . PHE B 2 14  ? -11.507 6.975   -5.038  1.00 95.51 14  B 1 
ATOM 2595 C CA  . PHE B 2 14  ? -11.869 7.496   -6.357  1.00 95.62 14  B 1 
ATOM 2596 C C   . PHE B 2 14  ? -12.865 8.654   -6.217  1.00 95.53 14  B 1 
ATOM 2597 O O   . PHE B 2 14  ? -13.269 9.015   -5.117  1.00 94.90 14  B 1 
ATOM 2598 C CB  . PHE B 2 14  ? -12.442 6.361   -7.229  1.00 95.65 14  B 1 
ATOM 2599 C CG  . PHE B 2 14  ? -13.739 5.756   -6.755  1.00 96.13 14  B 1 
ATOM 2600 C CD1 . PHE B 2 14  ? -13.731 4.758   -5.760  1.00 89.40 14  B 1 
ATOM 2601 C CD2 . PHE B 2 14  ? -14.956 6.153   -7.317  1.00 89.25 14  B 1 
ATOM 2602 C CE1 . PHE B 2 14  ? -14.922 4.178   -5.323  1.00 88.94 14  B 1 
ATOM 2603 C CE2 . PHE B 2 14  ? -16.158 5.569   -6.890  1.00 88.25 14  B 1 
ATOM 2604 C CZ  . PHE B 2 14  ? -16.142 4.580   -5.895  1.00 94.98 14  B 1 
ATOM 2605 N N   . SER B 2 15  ? -13.274 9.230   -7.345  1.00 94.21 15  B 1 
ATOM 2606 C CA  . SER B 2 15  ? -14.261 10.303  -7.393  1.00 93.89 15  B 1 
ATOM 2607 C C   . SER B 2 15  ? -15.263 10.099  -8.529  1.00 93.56 15  B 1 
ATOM 2608 O O   . SER B 2 15  ? -15.139 9.178   -9.333  1.00 92.88 15  B 1 
ATOM 2609 C CB  . SER B 2 15  ? -13.544 11.640  -7.508  1.00 92.54 15  B 1 
ATOM 2610 O OG  . SER B 2 15  ? -12.875 11.717  -8.747  1.00 87.32 15  B 1 
ATOM 2611 N N   . ASP B 2 16  ? -16.279 10.972  -8.619  1.00 90.36 16  B 1 
ATOM 2612 C CA  . ASP B 2 16  ? -17.333 10.917  -9.634  1.00 89.22 16  B 1 
ATOM 2613 C C   . ASP B 2 16  ? -16.914 11.418  -11.028 1.00 88.86 16  B 1 
ATOM 2614 O O   . ASP B 2 16  ? -17.761 11.528  -11.912 1.00 85.32 16  B 1 
ATOM 2615 C CB  . ASP B 2 16  ? -18.593 11.625  -9.111  1.00 85.89 16  B 1 
ATOM 2616 C CG  . ASP B 2 16  ? -18.460 13.148  -8.942  1.00 81.22 16  B 1 
ATOM 2617 O OD1 . ASP B 2 16  ? -17.329 13.666  -8.860  1.00 74.73 16  B 1 
ATOM 2618 O OD2 . ASP B 2 16  ? -19.510 13.808  -8.822  1.00 75.73 16  B 1 
ATOM 2619 N N   . ILE B 2 17  ? -15.614 11.678  -11.262 1.00 89.95 17  B 1 
ATOM 2620 C CA  . ILE B 2 17  ? -15.102 12.009  -12.598 1.00 89.27 17  B 1 
ATOM 2621 C C   . ILE B 2 17  ? -15.049 10.792  -13.531 1.00 89.73 17  B 1 
ATOM 2622 O O   . ILE B 2 17  ? -14.943 10.944  -14.747 1.00 88.16 17  B 1 
ATOM 2623 C CB  . ILE B 2 17  ? -13.718 12.700  -12.535 1.00 86.90 17  B 1 
ATOM 2624 C CG1 . ILE B 2 17  ? -12.603 11.738  -12.072 1.00 78.91 17  B 1 
ATOM 2625 C CG2 . ILE B 2 17  ? -13.802 13.968  -11.664 1.00 77.53 17  B 1 
ATOM 2626 C CD1 . ILE B 2 17  ? -11.199 12.363  -11.987 1.00 73.49 17  B 1 
ATOM 2627 N N   . TYR B 2 18  ? -15.128 9.580   -12.973 1.00 93.03 18  B 1 
ATOM 2628 C CA  . TYR B 2 18  ? -15.081 8.328   -13.715 1.00 93.45 18  B 1 
ATOM 2629 C C   . TYR B 2 18  ? -16.482 7.798   -13.999 1.00 93.76 18  B 1 
ATOM 2630 O O   . TYR B 2 18  ? -17.453 8.108   -13.313 1.00 91.86 18  B 1 
ATOM 2631 C CB  . TYR B 2 18  ? -14.254 7.286   -12.954 1.00 92.36 18  B 1 
ATOM 2632 C CG  . TYR B 2 18  ? -12.883 7.776   -12.540 1.00 92.62 18  B 1 
ATOM 2633 C CD1 . TYR B 2 18  ? -11.841 7.888   -13.478 1.00 81.60 18  B 1 
ATOM 2634 C CD2 . TYR B 2 18  ? -12.668 8.170   -11.208 1.00 83.12 18  B 1 
ATOM 2635 C CE1 . TYR B 2 18  ? -10.591 8.391   -13.088 1.00 81.36 18  B 1 
ATOM 2636 C CE2 . TYR B 2 18  ? -11.420 8.679   -10.811 1.00 81.39 18  B 1 
ATOM 2637 C CZ  . TYR B 2 18  ? -10.385 8.792   -11.753 1.00 90.17 18  B 1 
ATOM 2638 O OH  . TYR B 2 18  ? -9.179  9.303   -11.362 1.00 88.47 18  B 1 
ATOM 2639 N N   . LYS B 2 19  ? -16.598 6.929   -14.995 1.00 91.27 19  B 1 
ATOM 2640 C CA  . LYS B 2 19  ? -17.833 6.188   -15.238 1.00 91.54 19  B 1 
ATOM 2641 C C   . LYS B 2 19  ? -17.997 5.121   -14.166 1.00 91.35 19  B 1 
ATOM 2642 O O   . LYS B 2 19  ? -17.267 4.133   -14.149 1.00 90.44 19  B 1 
ATOM 2643 C CB  . LYS B 2 19  ? -17.775 5.618   -16.653 1.00 89.15 19  B 1 
ATOM 2644 C CG  . LYS B 2 19  ? -19.027 4.815   -17.049 1.00 76.63 19  B 1 
ATOM 2645 C CD  . LYS B 2 19  ? -18.748 4.275   -18.447 1.00 72.48 19  B 1 
ATOM 2646 C CE  . LYS B 2 19  ? -19.677 3.167   -18.901 1.00 61.14 19  B 1 
ATOM 2647 N NZ  . LYS B 2 19  ? -18.978 2.414   -19.970 1.00 54.05 19  B 1 
ATOM 2648 N N   . ILE B 2 20  ? -19.011 5.296   -13.308 1.00 93.36 20  B 1 
ATOM 2649 C CA  . ILE B 2 20  ? -19.318 4.389   -12.208 1.00 93.35 20  B 1 
ATOM 2650 C C   . ILE B 2 20  ? -20.556 3.566   -12.561 1.00 92.76 20  B 1 
ATOM 2651 O O   . ILE B 2 20  ? -21.574 4.097   -13.004 1.00 91.68 20  B 1 
ATOM 2652 C CB  . ILE B 2 20  ? -19.479 5.158   -10.880 1.00 93.14 20  B 1 
ATOM 2653 C CG1 . ILE B 2 20  ? -18.208 5.978   -10.551 1.00 91.38 20  B 1 
ATOM 2654 C CG2 . ILE B 2 20  ? -19.786 4.175   -9.724  1.00 90.23 20  B 1 
ATOM 2655 C CD1 . ILE B 2 20  ? -18.401 7.005   -9.429  1.00 87.99 20  B 1 
ATOM 2656 N N   . ARG B 2 21  ? -20.497 2.263   -12.326 1.00 92.53 21  B 1 
ATOM 2657 C CA  . ARG B 2 21  ? -21.606 1.329   -12.490 1.00 92.69 21  B 1 
ATOM 2658 C C   . ARG B 2 21  ? -21.788 0.500   -11.222 1.00 92.71 21  B 1 
ATOM 2659 O O   . ARG B 2 21  ? -20.838 -0.016  -10.671 1.00 90.99 21  B 1 
ATOM 2660 C CB  . ARG B 2 21  ? -21.339 0.459   -13.722 1.00 89.36 21  B 1 
ATOM 2661 C CG  . ARG B 2 21  ? -22.475 -0.535  -13.986 1.00 77.44 21  B 1 
ATOM 2662 C CD  . ARG B 2 21  ? -22.167 -1.421  -15.188 1.00 77.30 21  B 1 
ATOM 2663 N NE  . ARG B 2 21  ? -23.197 -2.445  -15.361 1.00 66.01 21  B 1 
ATOM 2664 C CZ  . ARG B 2 21  ? -23.151 -3.466  -16.197 1.00 59.27 21  B 1 
ATOM 2665 N NH1 . ARG B 2 21  ? -22.137 -3.620  -17.008 1.00 55.69 21  B 1 
ATOM 2666 N NH2 . ARG B 2 21  ? -24.106 -4.341  -16.227 1.00 50.98 21  B 1 
ATOM 2667 N N   . GLU B 2 22  ? -23.037 0.330   -10.810 1.00 91.37 22  B 1 
ATOM 2668 C CA  . GLU B 2 22  ? -23.369 -0.600  -9.738  1.00 91.15 22  B 1 
ATOM 2669 C C   . GLU B 2 22  ? -23.454 -2.030  -10.290 1.00 89.51 22  B 1 
ATOM 2670 O O   . GLU B 2 22  ? -24.086 -2.280  -11.321 1.00 86.74 22  B 1 
ATOM 2671 C CB  . GLU B 2 22  ? -24.661 -0.132  -9.058  1.00 88.59 22  B 1 
ATOM 2672 C CG  . GLU B 2 22  ? -24.898 -0.830  -7.719  1.00 81.30 22  B 1 
ATOM 2673 C CD  . GLU B 2 22  ? -25.964 -0.133  -6.847  1.00 81.43 22  B 1 
ATOM 2674 O OE1 . GLU B 2 22  ? -26.708 -0.820  -6.130  1.00 73.37 22  B 1 
ATOM 2675 O OE2 . GLU B 2 22  ? -25.973 1.106   -6.759  1.00 76.29 22  B 1 
ATOM 2676 N N   . ILE B 2 23  ? -22.800 -2.974  -9.628  1.00 91.75 23  B 1 
ATOM 2677 C CA  . ILE B 2 23  ? -22.744 -4.395  -9.990  1.00 90.78 23  B 1 
ATOM 2678 C C   . ILE B 2 23  ? -23.016 -5.280  -8.763  1.00 89.88 23  B 1 
ATOM 2679 O O   . ILE B 2 23  ? -23.048 -4.790  -7.633  1.00 87.56 23  B 1 
ATOM 2680 C CB  . ILE B 2 23  ? -21.402 -4.766  -10.669 1.00 89.73 23  B 1 
ATOM 2681 C CG1 . ILE B 2 23  ? -20.195 -4.563  -9.724  1.00 85.32 23  B 1 
ATOM 2682 C CG2 . ILE B 2 23  ? -21.222 -3.978  -11.976 1.00 82.71 23  B 1 
ATOM 2683 C CD1 . ILE B 2 23  ? -18.904 -5.229  -10.219 1.00 80.09 23  B 1 
ATOM 2684 N N   . ALA B 2 24  ? -23.205 -6.567  -8.987  1.00 89.02 24  B 1 
ATOM 2685 C CA  . ALA B 2 24  ? -23.449 -7.562  -7.936  1.00 88.14 24  B 1 
ATOM 2686 C C   . ALA B 2 24  ? -24.611 -7.164  -7.000  1.00 88.90 24  B 1 
ATOM 2687 O O   . ALA B 2 24  ? -24.445 -7.090  -5.784  1.00 85.88 24  B 1 
ATOM 2688 C CB  . ALA B 2 24  ? -22.129 -7.870  -7.217  1.00 86.27 24  B 1 
ATOM 2689 N N   . ASP B 2 25  ? -25.763 -6.848  -7.580  1.00 86.06 25  B 1 
ATOM 2690 C CA  . ASP B 2 25  ? -26.993 -6.448  -6.881  1.00 86.79 25  B 1 
ATOM 2691 C C   . ASP B 2 25  ? -26.808 -5.285  -5.890  1.00 88.01 25  B 1 
ATOM 2692 O O   . ASP B 2 25  ? -27.382 -5.240  -4.803  1.00 84.67 25  B 1 
ATOM 2693 C CB  . ASP B 2 25  ? -27.700 -7.675  -6.279  1.00 84.47 25  B 1 
ATOM 2694 C CG  . ASP B 2 25  ? -28.137 -8.684  -7.348  1.00 75.89 25  B 1 
ATOM 2695 O OD1 . ASP B 2 25  ? -28.552 -8.228  -8.437  1.00 67.37 25  B 1 
ATOM 2696 O OD2 . ASP B 2 25  ? -28.090 -9.901  -7.053  1.00 64.80 25  B 1 
ATOM 2697 N N   . GLY B 2 26  ? -25.985 -4.310  -6.258  1.00 89.09 26  B 1 
ATOM 2698 C CA  . GLY B 2 26  ? -25.695 -3.136  -5.446  1.00 89.43 26  B 1 
ATOM 2699 C C   . GLY B 2 26  ? -24.655 -3.356  -4.347  1.00 90.97 26  B 1 
ATOM 2700 O O   . GLY B 2 26  ? -24.472 -2.471  -3.511  1.00 87.89 26  B 1 
ATOM 2701 N N   . LEU B 2 27  ? -23.980 -4.498  -4.350  1.00 93.29 27  B 1 
ATOM 2702 C CA  . LEU B 2 27  ? -22.892 -4.775  -3.423  1.00 94.00 27  B 1 
ATOM 2703 C C   . LEU B 2 27  ? -21.601 -4.048  -3.788  1.00 94.98 27  B 1 
ATOM 2704 O O   . LEU B 2 27  ? -20.868 -3.619  -2.904  1.00 93.72 27  B 1 
ATOM 2705 C CB  . LEU B 2 27  ? -22.648 -6.294  -3.393  1.00 92.30 27  B 1 
ATOM 2706 C CG  . LEU B 2 27  ? -21.644 -6.713  -2.306  1.00 84.09 27  B 1 
ATOM 2707 C CD1 . LEU B 2 27  ? -22.291 -6.714  -0.919  1.00 76.96 27  B 1 
ATOM 2708 C CD2 . LEU B 2 27  ? -21.116 -8.113  -2.610  1.00 76.54 27  B 1 
ATOM 2709 N N   . CYS B 2 28  ? -21.308 -3.924  -5.089  1.00 94.70 28  B 1 
ATOM 2710 C CA  . CYS B 2 28  ? -20.051 -3.371  -5.574  1.00 95.41 28  B 1 
ATOM 2711 C C   . CYS B 2 28  ? -20.277 -2.198  -6.530  1.00 95.75 28  B 1 
ATOM 2712 O O   . CYS B 2 28  ? -21.278 -2.132  -7.246  1.00 94.82 28  B 1 
ATOM 2713 C CB  . CYS B 2 28  ? -19.205 -4.467  -6.222  1.00 94.63 28  B 1 
ATOM 2714 S SG  . CYS B 2 28  ? -18.742 -5.748  -5.013  1.00 91.90 28  B 1 
ATOM 2715 N N   . LEU B 2 29  ? -19.311 -1.291  -6.555  1.00 95.55 29  B 1 
ATOM 2716 C CA  . LEU B 2 29  ? -19.162 -0.287  -7.599  1.00 95.71 29  B 1 
ATOM 2717 C C   . LEU B 2 29  ? -18.012 -0.686  -8.516  1.00 95.97 29  B 1 
ATOM 2718 O O   . LEU B 2 29  ? -16.914 -0.986  -8.056  1.00 95.55 29  B 1 
ATOM 2719 C CB  . LEU B 2 29  ? -18.950 1.109   -6.996  1.00 95.54 29  B 1 
ATOM 2720 C CG  . LEU B 2 29  ? -20.102 1.615   -6.117  1.00 93.82 29  B 1 
ATOM 2721 C CD1 . LEU B 2 29  ? -19.800 3.038   -5.638  1.00 86.58 29  B 1 
ATOM 2722 C CD2 . LEU B 2 29  ? -21.442 1.643   -6.854  1.00 86.62 29  B 1 
ATOM 2723 N N   . GLU B 2 30  ? -18.280 -0.681  -9.815  1.00 95.42 30  B 1 
ATOM 2724 C CA  . GLU B 2 30  ? -17.297 -0.800  -10.878 1.00 95.48 30  B 1 
ATOM 2725 C C   . GLU B 2 30  ? -16.985 0.597   -11.409 1.00 95.19 30  B 1 
ATOM 2726 O O   . GLU B 2 30  ? -17.888 1.313   -11.843 1.00 94.23 30  B 1 
ATOM 2727 C CB  . GLU B 2 30  ? -17.868 -1.713  -11.963 1.00 93.84 30  B 1 
ATOM 2728 C CG  . GLU B 2 30  ? -16.879 -2.020  -13.069 1.00 87.56 30  B 1 
ATOM 2729 C CD  . GLU B 2 30  ? -17.588 -2.757  -14.208 1.00 87.15 30  B 1 
ATOM 2730 O OE1 . GLU B 2 30  ? -18.251 -2.093  -15.033 1.00 78.78 30  B 1 
ATOM 2731 O OE2 . GLU B 2 30  ? -17.457 -3.986  -14.339 1.00 81.53 30  B 1 
ATOM 2732 N N   . VAL B 2 31  ? -15.731 0.982   -11.372 1.00 95.78 31  B 1 
ATOM 2733 C CA  . VAL B 2 31  ? -15.230 2.286   -11.794 1.00 95.73 31  B 1 
ATOM 2734 C C   . VAL B 2 31  ? -14.325 2.084   -13.000 1.00 95.59 31  B 1 
ATOM 2735 O O   . VAL B 2 31  ? -13.280 1.453   -12.892 1.00 95.08 31  B 1 
ATOM 2736 C CB  . VAL B 2 31  ? -14.499 3.001   -10.644 1.00 95.81 31  B 1 
ATOM 2737 C CG1 . VAL B 2 31  ? -14.124 4.426   -11.043 1.00 89.35 31  B 1 
ATOM 2738 C CG2 . VAL B 2 31  ? -15.373 3.075   -9.384  1.00 85.91 31  B 1 
ATOM 2739 N N   . GLU B 2 32  ? -14.748 2.589   -14.164 1.00 94.55 32  B 1 
ATOM 2740 C CA  . GLU B 2 32  ? -13.998 2.465   -15.413 1.00 94.72 32  B 1 
ATOM 2741 C C   . GLU B 2 32  ? -12.955 3.577   -15.503 1.00 94.07 32  B 1 
ATOM 2742 O O   . GLU B 2 32  ? -13.287 4.762   -15.429 1.00 93.26 32  B 1 
ATOM 2743 C CB  . GLU B 2 32  ? -14.984 2.473   -16.590 1.00 93.78 32  B 1 
ATOM 2744 C CG  . GLU B 2 32  ? -14.371 2.080   -17.947 1.00 91.06 32  B 1 
ATOM 2745 C CD  . GLU B 2 32  ? -15.492 2.019   -19.019 1.00 89.72 32  B 1 
ATOM 2746 O OE1 . GLU B 2 32  ? -15.469 2.791   -19.993 1.00 81.27 32  B 1 
ATOM 2747 O OE2 . GLU B 2 32  ? -16.473 1.243   -18.862 1.00 82.20 32  B 1 
ATOM 2748 N N   . GLY B 2 33  ? -11.692 3.202   -15.660 1.00 93.99 33  B 1 
ATOM 2749 C CA  . GLY B 2 33  ? -10.567 4.110   -15.819 1.00 92.99 33  B 1 
ATOM 2750 C C   . GLY B 2 33  ? -10.019 4.135   -17.236 1.00 92.99 33  B 1 
ATOM 2751 O O   . GLY B 2 33  ? -10.647 3.656   -18.192 1.00 91.67 33  B 1 
ATOM 2752 N N   . LYS B 2 34  ? -8.826  4.703   -17.384 1.00 91.03 34  B 1 
ATOM 2753 C CA  . LYS B 2 34  ? -8.062  4.749   -18.630 1.00 90.33 34  B 1 
ATOM 2754 C C   . LYS B 2 34  ? -6.587  4.480   -18.356 1.00 89.77 34  B 1 
ATOM 2755 O O   . LYS B 2 34  ? -6.071  4.844   -17.309 1.00 87.55 34  B 1 
ATOM 2756 C CB  . LYS B 2 34  ? -8.225  6.110   -19.308 1.00 86.95 34  B 1 
ATOM 2757 C CG  . LYS B 2 34  ? -9.677  6.387   -19.712 1.00 79.02 34  B 1 
ATOM 2758 C CD  . LYS B 2 34  ? -9.800  7.775   -20.335 1.00 77.27 34  B 1 
ATOM 2759 C CE  . LYS B 2 34  ? -11.268 8.066   -20.608 1.00 65.28 34  B 1 
ATOM 2760 N NZ  . LYS B 2 34  ? -11.459 9.474   -21.012 1.00 58.06 34  B 1 
ATOM 2761 N N   . MET B 2 35  ? -5.904  3.912   -19.338 1.00 88.77 35  B 1 
ATOM 2762 C CA  . MET B 2 35  ? -4.451  3.901   -19.329 1.00 87.12 35  B 1 
ATOM 2763 C C   . MET B 2 35  ? -3.929  5.297   -19.676 1.00 86.42 35  B 1 
ATOM 2764 O O   . MET B 2 35  ? -4.291  5.864   -20.704 1.00 83.98 35  B 1 
ATOM 2765 C CB  . MET B 2 35  ? -3.912  2.849   -20.302 1.00 84.47 35  B 1 
ATOM 2766 C CG  . MET B 2 35  ? -4.225  1.421   -19.863 1.00 77.67 35  B 1 
ATOM 2767 S SD  . MET B 2 35  ? -3.600  0.944   -18.216 1.00 74.47 35  B 1 
ATOM 2768 C CE  . MET B 2 35  ? -1.816  1.011   -18.485 1.00 65.54 35  B 1 
ATOM 2769 N N   . VAL B 2 36  ? -3.067  5.836   -18.821 1.00 83.70 36  B 1 
ATOM 2770 C CA  . VAL B 2 36  ? -2.428  7.137   -18.987 1.00 83.44 36  B 1 
ATOM 2771 C C   . VAL B 2 36  ? -0.919  6.995   -18.839 1.00 82.61 36  B 1 
ATOM 2772 O O   . VAL B 2 36  ? -0.431  6.132   -18.110 1.00 79.53 36  B 1 
ATOM 2773 C CB  . VAL B 2 36  ? -2.982  8.201   -18.031 1.00 80.87 36  B 1 
ATOM 2774 C CG1 . VAL B 2 36  ? -4.475  8.465   -18.308 1.00 71.23 36  B 1 
ATOM 2775 C CG2 . VAL B 2 36  ? -2.816  7.836   -16.553 1.00 72.70 36  B 1 
ATOM 2776 N N   . SER B 2 37  ? -0.180  7.855   -19.528 1.00 77.75 37  B 1 
ATOM 2777 C CA  . SER B 2 37  ? 1.264   7.978   -19.378 1.00 76.76 37  B 1 
ATOM 2778 C C   . SER B 2 37  ? 1.582   9.379   -18.887 1.00 74.74 37  B 1 
ATOM 2779 O O   . SER B 2 37  ? 1.177   10.351  -19.512 1.00 71.32 37  B 1 
ATOM 2780 C CB  . SER B 2 37  ? 1.988   7.695   -20.695 1.00 72.93 37  B 1 
ATOM 2781 O OG  . SER B 2 37  ? 1.747   6.364   -21.114 1.00 64.78 37  B 1 
ATOM 2782 N N   . ARG B 2 38  ? 2.291   9.472   -17.766 1.00 77.30 38  B 1 
ATOM 2783 C CA  . ARG B 2 38  ? 2.719   10.731  -17.158 1.00 75.95 38  B 1 
ATOM 2784 C C   . ARG B 2 38  ? 4.221   10.735  -16.974 1.00 73.01 38  B 1 
ATOM 2785 O O   . ARG B 2 38  ? 4.825   9.708   -16.676 1.00 72.03 38  B 1 
ATOM 2786 C CB  . ARG B 2 38  ? 2.008   10.979  -15.821 1.00 73.04 38  B 1 
ATOM 2787 C CG  . ARG B 2 38  ? 0.508   11.210  -16.018 1.00 68.50 38  B 1 
ATOM 2788 C CD  . ARG B 2 38  ? -0.153  11.568  -14.689 1.00 67.87 38  B 1 
ATOM 2789 N NE  . ARG B 2 38  ? -1.593  11.786  -14.868 1.00 63.32 38  B 1 
ATOM 2790 C CZ  . ARG B 2 38  ? -2.474  12.000  -13.911 1.00 58.78 38  B 1 
ATOM 2791 N NH1 . ARG B 2 38  ? -2.136  12.034  -12.645 1.00 55.40 38  B 1 
ATOM 2792 N NH2 . ARG B 2 38  ? -3.707  12.178  -14.225 1.00 55.39 38  B 1 
ATOM 2793 N N   . THR B 2 39  ? 4.799   11.910  -17.127 1.00 67.99 39  B 1 
ATOM 2794 C CA  . THR B 2 39  ? 6.217   12.118  -16.888 1.00 67.25 39  B 1 
ATOM 2795 C C   . THR B 2 39  ? 6.424   12.358  -15.395 1.00 65.96 39  B 1 
ATOM 2796 O O   . THR B 2 39  ? 5.872   13.301  -14.836 1.00 60.88 39  B 1 
ATOM 2797 C CB  . THR B 2 39  ? 6.711   13.293  -17.736 1.00 63.34 39  B 1 
ATOM 2798 O OG1 . THR B 2 39  ? 6.314   13.112  -19.084 1.00 57.31 39  B 1 
ATOM 2799 C CG2 . THR B 2 39  ? 8.213   13.366  -17.741 1.00 55.42 39  B 1 
ATOM 2800 N N   . GLU B 2 40  ? 7.206   11.508  -14.737 1.00 59.65 40  B 1 
ATOM 2801 C CA  . GLU B 2 40  ? 7.515   11.631  -13.311 1.00 59.09 40  B 1 
ATOM 2802 C C   . GLU B 2 40  ? 8.287   12.936  -13.066 1.00 57.96 40  B 1 
ATOM 2803 O O   . GLU B 2 40  ? 9.272   13.230  -13.745 1.00 53.51 40  B 1 
ATOM 2804 C CB  . GLU B 2 40  ? 8.289   10.388  -12.847 1.00 55.05 40  B 1 
ATOM 2805 C CG  . GLU B 2 40  ? 8.114   10.067  -11.356 1.00 50.50 40  B 1 
ATOM 2806 C CD  . GLU B 2 40  ? 8.987   8.894   -10.866 1.00 46.25 40  B 1 
ATOM 2807 O OE1 . GLU B 2 40  ? 8.697   8.316   -9.805  1.00 42.93 40  B 1 
ATOM 2808 O OE2 . GLU B 2 40  ? 10.046  8.606   -11.460 1.00 44.30 40  B 1 
ATOM 2809 N N   . GLY B 2 41  ? 7.846   13.736  -12.094 1.00 53.09 41  B 1 
ATOM 2810 C CA  . GLY B 2 41  ? 8.440   15.037  -11.773 1.00 52.40 41  B 1 
ATOM 2811 C C   . GLY B 2 41  ? 7.890   16.225  -12.572 1.00 52.97 41  B 1 
ATOM 2812 O O   . GLY B 2 41  ? 8.013   17.356  -12.104 1.00 49.99 41  B 1 
ATOM 2813 N N   . ALA B 2 42  ? 7.250   15.997  -13.698 1.00 46.81 42  B 1 
ATOM 2814 C CA  . ALA B 2 42  ? 6.400   17.021  -14.278 1.00 47.34 42  B 1 
ATOM 2815 C C   . ALA B 2 42  ? 5.139   17.136  -13.410 1.00 47.55 42  B 1 
ATOM 2816 O O   . ALA B 2 42  ? 4.354   16.197  -13.318 1.00 45.50 42  B 1 
ATOM 2817 C CB  . ALA B 2 42  ? 6.085   16.704  -15.745 1.00 44.17 42  B 1 
ATOM 2818 N N   . ILE B 2 43  ? 4.954   18.287  -12.768 1.00 46.34 43  B 1 
ATOM 2819 C CA  . ILE B 2 43  ? 3.629   18.670  -12.275 1.00 47.07 43  B 1 
ATOM 2820 C C   . ILE B 2 43  ? 2.716   18.590  -13.495 1.00 48.12 43  B 1 
ATOM 2821 O O   . ILE B 2 43  ? 3.037   19.164  -14.535 1.00 45.79 43  B 1 
ATOM 2822 C CB  . ILE B 2 43  ? 3.639   20.079  -11.644 1.00 44.02 43  B 1 
ATOM 2823 C CG1 . ILE B 2 43  ? 4.630   20.128  -10.461 1.00 40.21 43  B 1 
ATOM 2824 C CG2 . ILE B 2 43  ? 2.227   20.455  -11.181 1.00 40.30 43  B 1 
ATOM 2825 C CD1 . ILE B 2 43  ? 4.826   21.528  -9.858  1.00 37.24 43  B 1 
ATOM 2826 N N   . ASP B 2 44  ? 1.638   17.839  -13.401 1.00 46.75 44  B 1 
ATOM 2827 C CA  . ASP B 2 44  ? 0.696   17.704  -14.500 1.00 47.62 44  B 1 
ATOM 2828 C C   . ASP B 2 44  ? -0.003  19.053  -14.686 1.00 47.84 44  B 1 
ATOM 2829 O O   . ASP B 2 44  ? -1.018  19.347  -14.054 1.00 45.62 44  B 1 
ATOM 2830 C CB  . ASP B 2 44  ? -0.250  16.523  -14.226 1.00 46.29 44  B 1 
ATOM 2831 C CG  . ASP B 2 44  ? -1.159  16.159  -15.404 1.00 40.49 44  B 1 
ATOM 2832 O OD1 . ASP B 2 44  ? -1.114  16.842  -16.444 1.00 38.66 44  B 1 
ATOM 2833 O OD2 . ASP B 2 44  ? -1.905  15.163  -15.251 1.00 38.47 44  B 1 
ATOM 2834 N N   . ASP B 2 45  ? 0.562   19.894  -15.543 1.00 45.27 45  B 1 
ATOM 2835 C CA  . ASP B 2 45  ? 0.063   21.228  -15.872 1.00 46.17 45  B 1 
ATOM 2836 C C   . ASP B 2 45  ? -1.380  21.177  -16.403 1.00 45.72 45  B 1 
ATOM 2837 O O   . ASP B 2 45  ? -2.069  22.196  -16.423 1.00 43.64 45  B 1 
ATOM 2838 C CB  . ASP B 2 45  ? 0.967   21.898  -16.925 1.00 44.82 45  B 1 
ATOM 2839 C CG  . ASP B 2 45  ? 2.216   22.593  -16.370 1.00 41.22 45  B 1 
ATOM 2840 O OD1 . ASP B 2 45  ? 2.204   23.005  -15.191 1.00 39.20 45  B 1 
ATOM 2841 O OD2 . ASP B 2 45  ? 3.163   22.780  -17.173 1.00 39.44 45  B 1 
ATOM 2842 N N   . SER B 2 46  ? -1.894  20.008  -16.779 1.00 46.86 46  B 1 
ATOM 2843 C CA  . SER B 2 46  ? -3.309  19.846  -17.130 1.00 47.96 46  B 1 
ATOM 2844 C C   . SER B 2 46  ? -4.258  19.958  -15.929 1.00 47.18 46  B 1 
ATOM 2845 O O   . SER B 2 46  ? -5.420  20.330  -16.107 1.00 46.07 46  B 1 
ATOM 2846 C CB  . SER B 2 46  ? -3.533  18.527  -17.880 1.00 47.60 46  B 1 
ATOM 2847 O OG  . SER B 2 46  ? -3.454  17.400  -17.051 1.00 44.35 46  B 1 
ATOM 2848 N N   . LEU B 2 47  ? -3.785  19.678  -14.709 1.00 43.44 47  B 1 
ATOM 2849 C CA  . LEU B 2 47  ? -4.546  19.889  -13.477 1.00 44.22 47  B 1 
ATOM 2850 C C   . LEU B 2 47  ? -4.433  21.330  -12.972 1.00 43.06 47  B 1 
ATOM 2851 O O   . LEU B 2 47  ? -5.402  21.888  -12.452 1.00 41.07 47  B 1 
ATOM 2852 C CB  . LEU B 2 47  ? -4.073  18.906  -12.390 1.00 42.66 47  B 1 
ATOM 2853 C CG  . LEU B 2 47  ? -4.554  17.459  -12.596 1.00 40.35 47  B 1 
ATOM 2854 C CD1 . LEU B 2 47  ? -3.841  16.541  -11.609 1.00 39.01 47  B 1 
ATOM 2855 C CD2 . LEU B 2 47  ? -6.059  17.325  -12.368 1.00 39.82 47  B 1 
ATOM 2856 N N   . ILE B 2 48  ? -3.267  21.945  -13.142 1.00 40.73 48  B 1 
ATOM 2857 C CA  . ILE B 2 48  ? -3.106  23.380  -12.947 1.00 41.70 48  B 1 
ATOM 2858 C C   . ILE B 2 48  ? -3.417  24.024  -14.296 1.00 40.52 48  B 1 
ATOM 2859 O O   . ILE B 2 48  ? -2.545  24.118  -15.142 1.00 38.17 48  B 1 
ATOM 2860 C CB  . ILE B 2 48  ? -1.695  23.731  -12.424 1.00 40.65 48  B 1 
ATOM 2861 C CG1 . ILE B 2 48  ? -1.373  22.938  -11.140 1.00 38.52 48  B 1 
ATOM 2862 C CG2 . ILE B 2 48  ? -1.623  25.246  -12.160 1.00 39.45 48  B 1 
ATOM 2863 C CD1 . ILE B 2 48  ? 0.034   23.208  -10.577 1.00 36.51 48  B 1 
ATOM 2864 N N   . GLY B 2 49  ? -4.629  24.494  -14.497 1.00 45.07 49  B 1 
ATOM 2865 C CA  . GLY B 2 49  ? -5.033  25.218  -15.710 1.00 45.28 49  B 1 
ATOM 2866 C C   . GLY B 2 49  ? -4.328  26.573  -15.945 1.00 43.26 49  B 1 
ATOM 2867 O O   . GLY B 2 49  ? -4.904  27.492  -16.525 1.00 40.56 49  B 1 
ATOM 2868 N N   . GLY B 2 50  ? -3.101  26.733  -15.439 1.00 44.02 50  B 1 
ATOM 2869 C CA  . GLY B 2 50  ? -2.209  27.846  -15.672 1.00 44.60 50  B 1 
ATOM 2870 C C   . GLY B 2 50  ? -1.704  27.812  -17.110 1.00 43.59 50  B 1 
ATOM 2871 O O   . GLY B 2 50  ? -1.269  26.784  -17.608 1.00 40.92 50  B 1 
ATOM 2872 N N   . ASN B 2 51  ? -1.776  28.951  -17.757 1.00 36.41 51  B 1 
ATOM 2873 C CA  . ASN B 2 51  ? -1.227  29.131  -19.102 1.00 37.32 51  B 1 
ATOM 2874 C C   . ASN B 2 51  ? 0.292   28.942  -19.031 1.00 36.01 51  B 1 
ATOM 2875 O O   . ASN B 2 51  ? 0.979   29.820  -18.513 1.00 34.00 51  B 1 
ATOM 2876 C CB  . ASN B 2 51  ? -1.659  30.521  -19.580 1.00 35.58 51  B 1 
ATOM 2877 C CG  . ASN B 2 51  ? -1.896  30.632  -21.069 1.00 31.46 51  B 1 
ATOM 2878 O OD1 . ASN B 2 51  ? -1.950  29.684  -21.815 1.00 29.32 51  B 1 
ATOM 2879 N ND2 . ASN B 2 51  ? -2.102  31.837  -21.552 1.00 31.00 51  B 1 
ATOM 2880 N N   . ALA B 2 52  ? 0.803   27.805  -19.480 1.00 40.78 52  B 1 
ATOM 2881 C CA  . ALA B 2 52  ? 2.227   27.512  -19.479 1.00 42.31 52  B 1 
ATOM 2882 C C   . ALA B 2 52  ? 2.956   28.576  -20.317 1.00 41.55 52  B 1 
ATOM 2883 O O   . ALA B 2 52  ? 2.807   28.634  -21.539 1.00 40.05 52  B 1 
ATOM 2884 C CB  . ALA B 2 52  ? 2.453   26.093  -19.998 1.00 40.50 52  B 1 
ATOM 2885 N N   . SER B 2 53  ? 3.683   29.457  -19.649 1.00 33.85 53  B 1 
ATOM 2886 C CA  . SER B 2 53  ? 4.510   30.440  -20.341 1.00 38.71 53  B 1 
ATOM 2887 C C   . SER B 2 53  ? 5.655   29.701  -21.037 1.00 37.48 53  B 1 
ATOM 2888 O O   . SER B 2 53  ? 6.374   28.939  -20.400 1.00 36.50 53  B 1 
ATOM 2889 C CB  . SER B 2 53  ? 5.028   31.505  -19.364 1.00 37.63 53  B 1 
ATOM 2890 O OG  . SER B 2 53  ? 5.434   32.647  -20.090 1.00 32.53 53  B 1 
ATOM 2891 N N   . ALA B 2 54  ? 5.797   29.910  -22.335 1.00 38.01 54  B 1 
ATOM 2892 C CA  . ALA B 2 54  ? 6.651   29.095  -23.202 1.00 43.16 54  B 1 
ATOM 2893 C C   . ALA B 2 54  ? 8.163   29.221  -22.935 1.00 43.15 54  B 1 
ATOM 2894 O O   . ALA B 2 54  ? 8.933   28.410  -23.442 1.00 41.36 54  B 1 
ATOM 2895 C CB  . ALA B 2 54  ? 6.320   29.460  -24.652 1.00 41.52 54  B 1 
ATOM 2896 N N   . GLU B 2 55  ? 8.603   30.232  -22.175 1.00 37.13 55  B 1 
ATOM 2897 C CA  . GLU B 2 55  ? 10.029  30.479  -21.899 1.00 40.64 55  B 1 
ATOM 2898 C C   . GLU B 2 55  ? 10.603  29.565  -20.797 1.00 39.26 55  B 1 
ATOM 2899 O O   . GLU B 2 55  ? 11.402  29.989  -19.972 1.00 37.52 55  B 1 
ATOM 2900 C CB  . GLU B 2 55  ? 10.277  31.967  -21.586 1.00 40.41 55  B 1 
ATOM 2901 C CG  . GLU B 2 55  ? 10.043  32.897  -22.782 1.00 37.58 55  B 1 
ATOM 2902 C CD  . GLU B 2 55  ? 10.497  34.336  -22.502 1.00 34.62 55  B 1 
ATOM 2903 O OE1 . GLU B 2 55  ? 10.652  35.088  -23.497 1.00 32.12 55  B 1 
ATOM 2904 O OE2 . GLU B 2 55  ? 10.662  34.701  -21.328 1.00 36.33 55  B 1 
ATOM 2905 N N   . GLY B 2 56  ? 10.201  28.298  -20.757 1.00 40.17 56  B 1 
ATOM 2906 C CA  . GLY B 2 56  ? 10.876  27.324  -19.911 1.00 41.99 56  B 1 
ATOM 2907 C C   . GLY B 2 56  ? 12.363  27.273  -20.292 1.00 40.81 56  B 1 
ATOM 2908 O O   . GLY B 2 56  ? 12.653  27.066  -21.470 1.00 39.46 56  B 1 
ATOM 2909 N N   . PRO B 2 57  ? 13.309  27.473  -19.343 1.00 33.48 57  B 1 
ATOM 2910 C CA  . PRO B 2 57  ? 14.722  27.381  -19.679 1.00 37.06 57  B 1 
ATOM 2911 C C   . PRO B 2 57  ? 15.030  25.966  -20.184 1.00 38.77 57  B 1 
ATOM 2912 O O   . PRO B 2 57  ? 14.441  24.994  -19.710 1.00 37.11 57  B 1 
ATOM 2913 C CB  . PRO B 2 57  ? 15.471  27.733  -18.391 1.00 33.35 57  B 1 
ATOM 2914 C CG  . PRO B 2 57  ? 14.481  27.366  -17.284 1.00 33.34 57  B 1 
ATOM 2915 C CD  . PRO B 2 57  ? 13.124  27.663  -17.920 1.00 37.92 57  B 1 
ATOM 2916 N N   . GLU B 2 58  ? 16.006  25.845  -21.092 1.00 32.31 58  B 1 
ATOM 2917 C CA  . GLU B 2 58  ? 16.629  24.566  -21.463 1.00 34.71 58  B 1 
ATOM 2918 C C   . GLU B 2 58  ? 17.402  24.009  -20.256 1.00 33.69 58  B 1 
ATOM 2919 O O   . GLU B 2 58  ? 18.626  24.041  -20.192 1.00 32.28 58  B 1 
ATOM 2920 C CB  . GLU B 2 58  ? 17.562  24.741  -22.683 1.00 33.92 58  B 1 
ATOM 2921 C CG  . GLU B 2 58  ? 16.846  25.096  -23.992 1.00 31.43 58  B 1 
ATOM 2922 C CD  . GLU B 2 58  ? 17.806  25.181  -25.199 1.00 29.31 58  B 1 
ATOM 2923 O OE1 . GLU B 2 58  ? 17.315  25.064  -26.350 1.00 26.46 58  B 1 
ATOM 2924 O OE2 . GLU B 2 58  ? 19.023  25.384  -24.993 1.00 32.38 58  B 1 
ATOM 2925 N N   . GLY B 2 59  ? 16.661  23.578  -19.220 1.00 35.29 59  B 1 
ATOM 2926 C CA  . GLY B 2 59  ? 17.227  22.861  -18.094 1.00 37.43 59  B 1 
ATOM 2927 C C   . GLY B 2 59  ? 17.856  21.554  -18.572 1.00 37.33 59  B 1 
ATOM 2928 O O   . GLY B 2 59  ? 17.387  20.953  -19.539 1.00 35.50 59  B 1 
ATOM 2929 N N   . GLU B 2 60  ? 18.914  21.118  -17.874 1.00 34.84 60  B 1 
ATOM 2930 C CA  . GLU B 2 60  ? 19.529  19.819  -18.145 1.00 37.49 60  B 1 
ATOM 2931 C C   . GLU B 2 60  ? 18.452  18.730  -18.177 1.00 37.15 60  B 1 
ATOM 2932 O O   . GLU B 2 60  ? 17.553  18.708  -17.339 1.00 35.48 60  B 1 
ATOM 2933 C CB  . GLU B 2 60  ? 20.593  19.480  -17.099 1.00 36.40 60  B 1 
ATOM 2934 C CG  . GLU B 2 60  ? 21.884  20.306  -17.280 1.00 33.21 60  B 1 
ATOM 2935 C CD  . GLU B 2 60  ? 22.972  19.906  -16.281 1.00 30.09 60  B 1 
ATOM 2936 O OE1 . GLU B 2 60  ? 24.174  20.050  -16.648 1.00 26.31 60  B 1 
ATOM 2937 O OE2 . GLU B 2 60  ? 22.633  19.482  -15.163 1.00 31.79 60  B 1 
ATOM 2938 N N   . GLY B 2 61  ? 18.569  17.840  -19.148 1.00 37.05 61  B 1 
ATOM 2939 C CA  . GLY B 2 61  ? 17.642  16.747  -19.374 1.00 38.85 61  B 1 
ATOM 2940 C C   . GLY B 2 61  ? 17.633  15.775  -18.188 1.00 39.04 61  B 1 
ATOM 2941 O O   . GLY B 2 61  ? 18.256  14.727  -18.250 1.00 37.43 61  B 1 
ATOM 2942 N N   . THR B 2 62  ? 16.935  16.141  -17.121 1.00 40.16 62  B 1 
ATOM 2943 C CA  . THR B 2 62  ? 16.526  15.205  -16.090 1.00 42.98 62  B 1 
ATOM 2944 C C   . THR B 2 62  ? 15.766  14.120  -16.825 1.00 44.31 62  B 1 
ATOM 2945 O O   . THR B 2 62  ? 14.757  14.424  -17.456 1.00 42.49 62  B 1 
ATOM 2946 C CB  . THR B 2 62  ? 15.631  15.859  -15.028 1.00 40.09 62  B 1 
ATOM 2947 O OG1 . THR B 2 62  ? 15.788  17.260  -14.970 1.00 36.69 62  B 1 
ATOM 2948 C CG2 . THR B 2 62  ? 15.953  15.317  -13.647 1.00 36.05 62  B 1 
ATOM 2949 N N   . GLU B 2 63  ? 16.273  12.886  -16.829 1.00 39.52 63  B 1 
ATOM 2950 C CA  . GLU B 2 63  ? 15.614  11.766  -17.500 1.00 43.36 63  B 1 
ATOM 2951 C C   . GLU B 2 63  ? 14.214  11.608  -16.918 1.00 44.55 63  B 1 
ATOM 2952 O O   . GLU B 2 63  ? 14.000  10.998  -15.866 1.00 42.55 63  B 1 
ATOM 2953 C CB  . GLU B 2 63  ? 16.416  10.457  -17.353 1.00 42.49 63  B 1 
ATOM 2954 C CG  . GLU B 2 63  ? 17.638  10.376  -18.271 1.00 38.11 63  B 1 
ATOM 2955 C CD  . GLU B 2 63  ? 18.318  8.997   -18.213 1.00 34.24 63  B 1 
ATOM 2956 O OE1 . GLU B 2 63  ? 19.022  8.651   -19.193 1.00 30.21 63  B 1 
ATOM 2957 O OE2 . GLU B 2 63  ? 18.156  8.278   -17.206 1.00 35.11 63  B 1 
ATOM 2958 N N   . SER B 2 64  ? 13.261  12.233  -17.581 1.00 51.59 64  B 1 
ATOM 2959 C CA  . SER B 2 64  ? 11.879  12.258  -17.159 1.00 55.46 64  B 1 
ATOM 2960 C C   . SER B 2 64  ? 11.329  10.853  -17.344 1.00 56.76 64  B 1 
ATOM 2961 O O   . SER B 2 64  ? 11.051  10.421  -18.464 1.00 54.38 64  B 1 
ATOM 2962 C CB  . SER B 2 64  ? 11.129  13.330  -17.943 1.00 52.66 64  B 1 
ATOM 2963 O OG  . SER B 2 64  ? 11.123  13.066  -19.325 1.00 48.16 64  B 1 
ATOM 2964 N N   . THR B 2 65  ? 11.215  10.113  -16.232 1.00 59.71 65  B 1 
ATOM 2965 C CA  . THR B 2 65  ? 10.717  8.743   -16.280 1.00 63.80 65  B 1 
ATOM 2966 C C   . THR B 2 65  ? 9.241   8.796   -16.640 1.00 65.77 65  B 1 
ATOM 2967 O O   . THR B 2 65  ? 8.436   9.334   -15.883 1.00 63.04 65  B 1 
ATOM 2968 C CB  . THR B 2 65  ? 10.934  8.014   -14.943 1.00 59.64 65  B 1 
ATOM 2969 O OG1 . THR B 2 65  ? 12.273  8.155   -14.528 1.00 52.42 65  B 1 
ATOM 2970 C CG2 . THR B 2 65  ? 10.668  6.522   -15.077 1.00 50.19 65  B 1 
ATOM 2971 N N   . VAL B 2 66  ? 8.877   8.266   -17.792 1.00 62.86 66  B 1 
ATOM 2972 C CA  . VAL B 2 66  ? 7.473   8.135   -18.177 1.00 68.04 66  B 1 
ATOM 2973 C C   . VAL B 2 66  ? 6.878   6.957   -17.419 1.00 68.52 66  B 1 
ATOM 2974 O O   . VAL B 2 66  ? 7.253   5.808   -17.656 1.00 65.81 66  B 1 
ATOM 2975 C CB  . VAL B 2 66  ? 7.287   8.002   -19.693 1.00 65.29 66  B 1 
ATOM 2976 C CG1 . VAL B 2 66  ? 5.808   7.895   -20.057 1.00 56.57 66  B 1 
ATOM 2977 C CG2 . VAL B 2 66  ? 7.853   9.225   -20.423 1.00 58.11 66  B 1 
ATOM 2978 N N   . VAL B 2 67  ? 5.937   7.242   -16.518 1.00 73.67 67  B 1 
ATOM 2979 C CA  . VAL B 2 67  ? 5.176   6.232   -15.789 1.00 75.29 67  B 1 
ATOM 2980 C C   . VAL B 2 67  ? 3.861   6.020   -16.522 1.00 77.02 67  B 1 
ATOM 2981 O O   . VAL B 2 67  ? 3.062   6.938   -16.669 1.00 73.82 67  B 1 
ATOM 2982 C CB  . VAL B 2 67  ? 4.958   6.629   -14.321 1.00 70.04 67  B 1 
ATOM 2983 C CG1 . VAL B 2 67  ? 4.211   5.532   -13.569 1.00 59.83 67  B 1 
ATOM 2984 C CG2 . VAL B 2 67  ? 6.300   6.858   -13.610 1.00 60.95 67  B 1 
ATOM 2985 N N   . THR B 2 68  ? 3.625   4.803   -16.982 1.00 75.91 68  B 1 
ATOM 2986 C CA  . THR B 2 68  ? 2.349   4.387   -17.572 1.00 76.56 68  B 1 
ATOM 2987 C C   . THR B 2 68  ? 1.557   3.583   -16.550 1.00 78.31 68  B 1 
ATOM 2988 O O   . THR B 2 68  ? 2.095   2.660   -15.944 1.00 75.28 68  B 1 
ATOM 2989 C CB  . THR B 2 68  ? 2.553   3.590   -18.863 1.00 71.89 68  B 1 
ATOM 2990 O OG1 . THR B 2 68  ? 3.304   4.355   -19.785 1.00 64.66 68  B 1 
ATOM 2991 C CG2 . THR B 2 68  ? 1.243   3.238   -19.552 1.00 62.50 68  B 1 
ATOM 2992 N N   . GLY B 2 69  ? 0.287   3.932   -16.356 1.00 85.33 69  B 1 
ATOM 2993 C CA  . GLY B 2 69  ? -0.572  3.273   -15.394 1.00 85.66 69  B 1 
ATOM 2994 C C   . GLY B 2 69  ? -2.045  3.637   -15.567 1.00 88.02 69  B 1 
ATOM 2995 O O   . GLY B 2 69  ? -2.426  4.305   -16.530 1.00 86.32 69  B 1 
ATOM 2996 N N   . VAL B 2 70  ? -2.870  3.177   -14.640 1.00 89.98 70  B 1 
ATOM 2997 C CA  . VAL B 2 70  ? -4.307  3.475   -14.620 1.00 91.72 70  B 1 
ATOM 2998 C C   . VAL B 2 70  ? -4.529  4.847   -13.992 1.00 92.29 70  B 1 
ATOM 2999 O O   . VAL B 2 70  ? -3.989  5.131   -12.928 1.00 91.83 70  B 1 
ATOM 3000 C CB  . VAL B 2 70  ? -5.084  2.377   -13.873 1.00 92.10 70  B 1 
ATOM 3001 C CG1 . VAL B 2 70  ? -6.577  2.672   -13.824 1.00 86.37 70  B 1 
ATOM 3002 C CG2 . VAL B 2 70  ? -4.884  1.022   -14.567 1.00 85.40 70  B 1 
ATOM 3003 N N   . ASP B 2 71  ? -5.344  5.694   -14.632 1.00 91.74 71  B 1 
ATOM 3004 C CA  . ASP B 2 71  ? -5.636  7.052   -14.161 1.00 92.33 71  B 1 
ATOM 3005 C C   . ASP B 2 71  ? -6.227  7.092   -12.746 1.00 92.48 71  B 1 
ATOM 3006 O O   . ASP B 2 71  ? -5.788  7.909   -11.943 1.00 91.27 71  B 1 
ATOM 3007 C CB  . ASP B 2 71  ? -6.545  7.776   -15.168 1.00 91.26 71  B 1 
ATOM 3008 C CG  . ASP B 2 71  ? -7.905  7.120   -15.443 1.00 89.90 71  B 1 
ATOM 3009 O OD1 . ASP B 2 71  ? -8.138  5.972   -15.007 1.00 84.74 71  B 1 
ATOM 3010 O OD2 . ASP B 2 71  ? -8.707  7.752   -16.154 1.00 84.23 71  B 1 
ATOM 3011 N N   . ILE B 2 72  ? -7.129  6.177   -12.385 1.00 94.58 72  B 1 
ATOM 3012 C CA  . ILE B 2 72  ? -7.703  6.073   -11.034 1.00 94.84 72  B 1 
ATOM 3013 C C   . ILE B 2 72  ? -6.588  5.877   -10.003 1.00 94.32 72  B 1 
ATOM 3014 O O   . ILE B 2 72  ? -6.517  6.608   -9.020  1.00 93.50 72  B 1 
ATOM 3015 C CB  . ILE B 2 72  ? -8.722  4.908   -10.941 1.00 95.60 72  B 1 
ATOM 3016 C CG1 . ILE B 2 72  ? -9.836  5.007   -12.004 1.00 94.14 72  B 1 
ATOM 3017 C CG2 . ILE B 2 72  ? -9.349  4.863   -9.532  1.00 93.37 72  B 1 
ATOM 3018 C CD1 . ILE B 2 72  ? -10.652 3.722   -12.147 1.00 92.17 72  B 1 
ATOM 3019 N N   . VAL B 2 73  ? -5.678  4.945   -10.251 1.00 94.82 73  B 1 
ATOM 3020 C CA  . VAL B 2 73  ? -4.555  4.632   -9.359  1.00 93.58 73  B 1 
ATOM 3021 C C   . VAL B 2 73  ? -3.636  5.840   -9.193  1.00 92.75 73  B 1 
ATOM 3022 O O   . VAL B 2 73  ? -3.255  6.180   -8.082  1.00 92.26 73  B 1 
ATOM 3023 C CB  . VAL B 2 73  ? -3.771  3.417   -9.904  1.00 93.19 73  B 1 
ATOM 3024 C CG1 . VAL B 2 73  ? -2.480  3.128   -9.136  1.00 87.72 73  B 1 
ATOM 3025 C CG2 . VAL B 2 73  ? -4.643  2.156   -9.855  1.00 86.87 73  B 1 
ATOM 3026 N N   . MET B 2 74  ? -3.312  6.507   -10.298 1.00 93.58 74  B 1 
ATOM 3027 C CA  . MET B 2 74  ? -2.385  7.650   -10.288 1.00 91.77 74  B 1 
ATOM 3028 C C   . MET B 2 74  ? -3.011  8.925   -9.705  1.00 91.39 74  B 1 
ATOM 3029 O O   . MET B 2 74  ? -2.314  9.696   -9.060  1.00 90.36 74  B 1 
ATOM 3030 C CB  . MET B 2 74  ? -1.895  7.903   -11.712 1.00 90.32 74  B 1 
ATOM 3031 C CG  . MET B 2 74  ? -1.085  6.731   -12.273 1.00 86.27 74  B 1 
ATOM 3032 S SD  . MET B 2 74  ? -0.462  7.002   -13.959 1.00 82.12 74  B 1 
ATOM 3033 C CE  . MET B 2 74  ? 0.859   8.173   -13.612 1.00 70.37 74  B 1 
ATOM 3034 N N   . ASN B 2 75  ? -4.296  9.176   -9.935  1.00 91.50 75  B 1 
ATOM 3035 C CA  . ASN B 2 75  ? -4.976  10.386  -9.476  1.00 90.69 75  B 1 
ATOM 3036 C C   . ASN B 2 75  ? -5.274  10.355  -7.977  1.00 90.45 75  B 1 
ATOM 3037 O O   . ASN B 2 75  ? -5.243  11.404  -7.340  1.00 89.24 75  B 1 
ATOM 3038 C CB  . ASN B 2 75  ? -6.284  10.570  -10.249 1.00 90.19 75  B 1 
ATOM 3039 C CG  . ASN B 2 75  ? -6.106  10.938  -11.708 1.00 88.95 75  B 1 
ATOM 3040 O OD1 . ASN B 2 75  ? -5.059  11.357  -12.178 1.00 81.99 75  B 1 
ATOM 3041 N ND2 . ASN B 2 75  ? -7.167  10.827  -12.481 1.00 80.68 75  B 1 
ATOM 3042 N N   . HIS B 2 76  ? -5.552  9.175   -7.425  1.00 92.83 76  B 1 
ATOM 3043 C CA  . HIS B 2 76  ? -5.920  8.988   -6.021  1.00 92.97 76  B 1 
ATOM 3044 C C   . HIS B 2 76  ? -4.799  8.337   -5.199  1.00 92.82 76  B 1 
ATOM 3045 O O   . HIS B 2 76  ? -5.031  7.892   -4.080  1.00 91.05 76  B 1 
ATOM 3046 C CB  . HIS B 2 76  ? -7.243  8.219   -5.956  1.00 93.40 76  B 1 
ATOM 3047 C CG  . HIS B 2 76  ? -8.352  8.921   -6.692  1.00 93.64 76  B 1 
ATOM 3048 N ND1 . HIS B 2 76  ? -9.061  10.013  -6.226  1.00 83.44 76  B 1 
ATOM 3049 C CD2 . HIS B 2 76  ? -8.786  8.685   -7.967  1.00 84.54 76  B 1 
ATOM 3050 C CE1 . HIS B 2 76  ? -9.893  10.411  -7.190  1.00 86.95 76  B 1 
ATOM 3051 N NE2 . HIS B 2 76  ? -9.767  9.626   -8.268  1.00 88.27 76  B 1 
ATOM 3052 N N   . HIS B 2 77  ? -3.586  8.272   -5.751  1.00 90.66 77  B 1 
ATOM 3053 C CA  . HIS B 2 77  ? -2.373  7.759   -5.099  1.00 90.35 77  B 1 
ATOM 3054 C C   . HIS B 2 77  ? -2.535  6.348   -4.515  1.00 90.72 77  B 1 
ATOM 3055 O O   . HIS B 2 77  ? -1.933  6.004   -3.493  1.00 87.71 77  B 1 
ATOM 3056 C CB  . HIS B 2 77  ? -1.846  8.797   -4.088  1.00 88.70 77  B 1 
ATOM 3057 C CG  . HIS B 2 77  ? -1.600  10.132  -4.723  1.00 87.61 77  B 1 
ATOM 3058 N ND1 . HIS B 2 77  ? -0.720  10.378  -5.756  1.00 75.60 77  B 1 
ATOM 3059 C CD2 . HIS B 2 77  ? -2.204  11.335  -4.439  1.00 75.63 77  B 1 
ATOM 3060 C CE1 . HIS B 2 77  ? -0.799  11.683  -6.081  1.00 76.04 77  B 1 
ATOM 3061 N NE2 . HIS B 2 77  ? -1.694  12.291  -5.298  1.00 77.22 77  B 1 
ATOM 3062 N N   . LEU B 2 78  ? -3.337  5.511   -5.167  1.00 92.49 78  B 1 
ATOM 3063 C CA  . LEU B 2 78  ? -3.557  4.142   -4.712  1.00 93.00 78  B 1 
ATOM 3064 C C   . LEU B 2 78  ? -2.253  3.344   -4.786  1.00 91.83 78  B 1 
ATOM 3065 O O   . LEU B 2 78  ? -1.495  3.445   -5.744  1.00 90.23 78  B 1 
ATOM 3066 C CB  . LEU B 2 78  ? -4.674  3.451   -5.505  1.00 94.37 78  B 1 
ATOM 3067 C CG  . LEU B 2 78  ? -6.016  4.208   -5.572  1.00 94.04 78  B 1 
ATOM 3068 C CD1 . LEU B 2 78  ? -7.048  3.352   -6.305  1.00 86.37 78  B 1 
ATOM 3069 C CD2 . LEU B 2 78  ? -6.579  4.544   -4.188  1.00 86.59 78  B 1 
ATOM 3070 N N   . GLN B 2 79  ? -2.021  2.529   -3.769  1.00 92.57 79  B 1 
ATOM 3071 C CA  . GLN B 2 79  ? -0.797  1.763   -3.634  1.00 91.67 79  B 1 
ATOM 3072 C C   . GLN B 2 79  ? -1.043  0.306   -4.032  1.00 91.03 79  B 1 
ATOM 3073 O O   . GLN B 2 79  ? -1.924  -0.345  -3.480  1.00 89.48 79  B 1 
ATOM 3074 C CB  . GLN B 2 79  ? -0.256  1.878   -2.198  1.00 90.34 79  B 1 
ATOM 3075 C CG  . GLN B 2 79  ? -0.015  3.328   -1.750  1.00 86.25 79  B 1 
ATOM 3076 C CD  . GLN B 2 79  ? 1.015   4.052   -2.608  1.00 85.26 79  B 1 
ATOM 3077 O OE1 . GLN B 2 79  ? 2.133   3.602   -2.783  1.00 77.62 79  B 1 
ATOM 3078 N NE2 . GLN B 2 79  ? 0.665   5.192   -3.164  1.00 73.70 79  B 1 
ATOM 3079 N N   . GLU B 2 80  ? -0.257  -0.192  -4.980  1.00 87.55 80  B 1 
ATOM 3080 C CA  . GLU B 2 80  ? -0.313  -1.598  -5.351  1.00 88.01 80  B 1 
ATOM 3081 C C   . GLU B 2 80  ? 0.182   -2.482  -4.207  1.00 85.38 80  B 1 
ATOM 3082 O O   . GLU B 2 80  ? 1.226   -2.239  -3.595  1.00 80.60 80  B 1 
ATOM 3083 C CB  . GLU B 2 80  ? 0.451   -1.865  -6.657  1.00 86.71 80  B 1 
ATOM 3084 C CG  . GLU B 2 80  ? 0.131   -3.260  -7.229  1.00 85.43 80  B 1 
ATOM 3085 C CD  . GLU B 2 80  ? 0.782   -3.565  -8.597  1.00 84.94 80  B 1 
ATOM 3086 O OE1 . GLU B 2 80  ? 0.419   -4.604  -9.199  1.00 76.89 80  B 1 
ATOM 3087 O OE2 . GLU B 2 80  ? 1.636   -2.774  -9.045  1.00 79.42 80  B 1 
ATOM 3088 N N   . THR B 2 81  ? -0.576  -3.527  -3.925  1.00 88.66 81  B 1 
ATOM 3089 C CA  . THR B 2 81  ? -0.205  -4.595  -3.001  1.00 87.63 81  B 1 
ATOM 3090 C C   . THR B 2 81  ? -0.357  -5.941  -3.693  1.00 88.14 81  B 1 
ATOM 3091 O O   . THR B 2 81  ? -0.823  -6.036  -4.823  1.00 86.53 81  B 1 
ATOM 3092 C CB  . THR B 2 81  ? -1.010  -4.486  -1.696  1.00 85.53 81  B 1 
ATOM 3093 O OG1 . THR B 2 81  ? -0.539  -5.445  -0.767  1.00 78.00 81  B 1 
ATOM 3094 C CG2 . THR B 2 81  ? -2.507  -4.723  -1.871  1.00 77.36 81  B 1 
ATOM 3095 N N   . SER B 2 82  ? 0.063   -7.006  -3.035  1.00 84.82 82  B 1 
ATOM 3096 C CA  . SER B 2 82  ? -0.060  -8.340  -3.594  1.00 85.72 82  B 1 
ATOM 3097 C C   . SER B 2 82  ? -0.419  -9.356  -2.522  1.00 86.59 82  B 1 
ATOM 3098 O O   . SER B 2 82  ? 0.022   -9.260  -1.380  1.00 83.75 82  B 1 
ATOM 3099 C CB  . SER B 2 82  ? 1.220   -8.732  -4.323  1.00 81.15 82  B 1 
ATOM 3100 O OG  . SER B 2 82  ? 2.333   -8.610  -3.460  1.00 69.28 82  B 1 
ATOM 3101 N N   . PHE B 2 83  ? -1.204  -10.336 -2.928  1.00 84.61 83  B 1 
ATOM 3102 C CA  . PHE B 2 83  ? -1.665  -11.392 -2.054  1.00 86.11 83  B 1 
ATOM 3103 C C   . PHE B 2 83  ? -1.387  -12.759 -2.664  1.00 86.91 83  B 1 
ATOM 3104 O O   . PHE B 2 83  ? -1.601  -12.981 -3.856  1.00 85.36 83  B 1 
ATOM 3105 C CB  . PHE B 2 83  ? -3.165  -11.226 -1.798  1.00 85.44 83  B 1 
ATOM 3106 C CG  . PHE B 2 83  ? -3.524  -10.018 -0.954  1.00 86.52 83  B 1 
ATOM 3107 C CD1 . PHE B 2 83  ? -3.514  -10.115 0.447   1.00 79.58 83  B 1 
ATOM 3108 C CD2 . PHE B 2 83  ? -3.900  -8.812  -1.566  1.00 80.04 83  B 1 
ATOM 3109 C CE1 . PHE B 2 83  ? -3.878  -9.018  1.236   1.00 77.91 83  B 1 
ATOM 3110 C CE2 . PHE B 2 83  ? -4.269  -7.712  -0.780  1.00 79.08 83  B 1 
ATOM 3111 C CZ  . PHE B 2 83  ? -4.259  -7.807  0.622   1.00 84.78 83  B 1 
ATOM 3112 N N   . THR B 2 84  ? -1.024  -13.706 -1.815  1.00 87.65 84  B 1 
ATOM 3113 C CA  . THR B 2 84  ? -1.331  -15.103 -2.103  1.00 87.67 84  B 1 
ATOM 3114 C C   . THR B 2 84  ? -2.834  -15.332 -1.916  1.00 88.42 84  B 1 
ATOM 3115 O O   . THR B 2 84  ? -3.508  -14.600 -1.200  1.00 88.72 84  B 1 
ATOM 3116 C CB  . THR B 2 84  ? -0.520  -16.065 -1.222  1.00 86.15 84  B 1 
ATOM 3117 O OG1 . THR B 2 84  ? -0.907  -15.941 0.125   1.00 81.22 84  B 1 
ATOM 3118 C CG2 . THR B 2 84  ? 0.982   -15.827 -1.311  1.00 78.63 84  B 1 
ATOM 3119 N N   . LYS B 2 85  ? -3.383  -16.372 -2.535  1.00 87.56 85  B 1 
ATOM 3120 C CA  . LYS B 2 85  ? -4.812  -16.687 -2.394  1.00 89.10 85  B 1 
ATOM 3121 C C   . LYS B 2 85  ? -5.208  -16.954 -0.932  1.00 89.15 85  B 1 
ATOM 3122 O O   . LYS B 2 85  ? -6.306  -16.599 -0.505  1.00 89.33 85  B 1 
ATOM 3123 C CB  . LYS B 2 85  ? -5.136  -17.866 -3.328  1.00 87.64 85  B 1 
ATOM 3124 C CG  . LYS B 2 85  ? -6.636  -18.103 -3.489  1.00 84.29 85  B 1 
ATOM 3125 C CD  . LYS B 2 85  ? -6.895  -19.081 -4.648  1.00 82.96 85  B 1 
ATOM 3126 C CE  . LYS B 2 85  ? -8.388  -19.264 -4.897  1.00 76.33 85  B 1 
ATOM 3127 N NZ  . LYS B 2 85  ? -8.662  -19.807 -6.254  1.00 70.67 85  B 1 
ATOM 3128 N N   . GLU B 2 86  ? -4.296  -17.522 -0.161  1.00 88.66 86  B 1 
ATOM 3129 C CA  . GLU B 2 86  ? -4.448  -17.796 1.268   1.00 88.72 86  B 1 
ATOM 3130 C C   . GLU B 2 86  ? -4.403  -16.511 2.105   1.00 88.97 86  B 1 
ATOM 3131 O O   . GLU B 2 86  ? -5.259  -16.310 2.969   1.00 88.69 86  B 1 
ATOM 3132 C CB  . GLU B 2 86  ? -3.348  -18.775 1.723   1.00 88.16 86  B 1 
ATOM 3133 C CG  . GLU B 2 86  ? -3.495  -20.214 1.196   1.00 77.02 86  B 1 
ATOM 3134 C CD  . GLU B 2 86  ? -3.509  -20.322 -0.327  1.00 65.16 86  B 1 
ATOM 3135 O OE1 . GLU B 2 86  ? -4.395  -21.063 -0.838  1.00 55.40 86  B 1 
ATOM 3136 O OE2 . GLU B 2 86  ? -2.745  -19.594 -1.005  1.00 57.52 86  B 1 
ATOM 3137 N N   . ALA B 2 87  ? -3.460  -15.606 1.827   1.00 91.24 87  B 1 
ATOM 3138 C CA  . ALA B 2 87  ? -3.358  -14.322 2.499   1.00 90.69 87  B 1 
ATOM 3139 C C   . ALA B 2 87  ? -4.594  -13.454 2.217   1.00 90.80 87  B 1 
ATOM 3140 O O   . ALA B 2 87  ? -5.183  -12.905 3.154   1.00 90.26 87  B 1 
ATOM 3141 C CB  . ALA B 2 87  ? -2.059  -13.633 2.068   1.00 89.46 87  B 1 
ATOM 3142 N N   . TYR B 2 88  ? -5.068  -13.423 0.962   1.00 92.32 88  B 1 
ATOM 3143 C CA  . TYR B 2 88  ? -6.297  -12.716 0.599   1.00 92.89 88  B 1 
ATOM 3144 C C   . TYR B 2 88  ? -7.531  -13.289 1.305   1.00 92.81 88  B 1 
ATOM 3145 O O   . TYR B 2 88  ? -8.342  -12.523 1.819   1.00 92.90 88  B 1 
ATOM 3146 C CB  . TYR B 2 88  ? -6.492  -12.738 -0.919  1.00 93.12 88  B 1 
ATOM 3147 C CG  . TYR B 2 88  ? -7.692  -11.915 -1.343  1.00 93.29 88  B 1 
ATOM 3148 C CD1 . TYR B 2 88  ? -8.936  -12.522 -1.602  1.00 86.73 88  B 1 
ATOM 3149 C CD2 . TYR B 2 88  ? -7.578  -10.513 -1.440  1.00 86.32 88  B 1 
ATOM 3150 C CE1 . TYR B 2 88  ? -10.052 -11.749 -1.955  1.00 87.51 88  B 1 
ATOM 3151 C CE2 . TYR B 2 88  ? -8.687  -9.728  -1.796  1.00 86.86 88  B 1 
ATOM 3152 C CZ  . TYR B 2 88  ? -9.924  -10.352 -2.050  1.00 93.00 88  B 1 
ATOM 3153 O OH  . TYR B 2 88  ? -11.013 -9.581  -2.386  1.00 92.12 88  B 1 
ATOM 3154 N N   . LYS B 2 89  ? -7.670  -14.603 1.406   1.00 91.56 89  B 1 
ATOM 3155 C CA  . LYS B 2 89  ? -8.773  -15.229 2.167   1.00 91.75 89  B 1 
ATOM 3156 C C   . LYS B 2 89  ? -8.781  -14.787 3.633   1.00 91.32 89  B 1 
ATOM 3157 O O   . LYS B 2 89  ? -9.851  -14.566 4.186   1.00 91.46 89  B 1 
ATOM 3158 C CB  . LYS B 2 89  ? -8.666  -16.756 2.125   1.00 91.54 89  B 1 
ATOM 3159 C CG  . LYS B 2 89  ? -9.180  -17.367 0.821   1.00 84.88 89  B 1 
ATOM 3160 C CD  . LYS B 2 89  ? -8.810  -18.860 0.813   1.00 83.98 89  B 1 
ATOM 3161 C CE  . LYS B 2 89  ? -9.236  -19.542 -0.466  1.00 74.97 89  B 1 
ATOM 3162 N NZ  . LYS B 2 89  ? -8.702  -20.929 -0.516  1.00 68.93 89  B 1 
ATOM 3163 N N   . LYS B 2 90  ? -7.611  -14.685 4.263   1.00 91.59 90  B 1 
ATOM 3164 C CA  . LYS B 2 90  ? -7.494  -14.205 5.643   1.00 90.80 90  B 1 
ATOM 3165 C C   . LYS B 2 90  ? -7.857  -12.721 5.727   1.00 91.00 90  B 1 
ATOM 3166 O O   . LYS B 2 90  ? -8.717  -12.369 6.525   1.00 90.40 90  B 1 
ATOM 3167 C CB  . LYS B 2 90  ? -6.090  -14.514 6.194   1.00 90.02 90  B 1 
ATOM 3168 C CG  . LYS B 2 90  ? -5.978  -14.164 7.689   1.00 76.14 90  B 1 
ATOM 3169 C CD  . LYS B 2 90  ? -4.588  -14.488 8.266   1.00 69.02 90  B 1 
ATOM 3170 C CE  . LYS B 2 90  ? -4.463  -13.961 9.702   1.00 58.43 90  B 1 
ATOM 3171 N NZ  . LYS B 2 90  ? -3.055  -13.948 10.202  1.00 50.67 90  B 1 
ATOM 3172 N N   . TYR B 2 91  ? -7.272  -11.888 4.863   1.00 92.31 91  B 1 
ATOM 3173 C CA  . TYR B 2 91  ? -7.576  -10.467 4.782   1.00 92.34 91  B 1 
ATOM 3174 C C   . TYR B 2 91  ? -9.076  -10.210 4.593   1.00 92.96 91  B 1 
ATOM 3175 O O   . TYR B 2 91  ? -9.682  -9.514  5.394   1.00 93.09 91  B 1 
ATOM 3176 C CB  . TYR B 2 91  ? -6.769  -9.819  3.647   1.00 92.53 91  B 1 
ATOM 3177 C CG  . TYR B 2 91  ? -7.366  -8.501  3.188   1.00 91.59 91  B 1 
ATOM 3178 C CD1 . TYR B 2 91  ? -8.221  -8.472  2.065   1.00 88.42 91  B 1 
ATOM 3179 C CD2 . TYR B 2 91  ? -7.201  -7.334  3.958   1.00 88.49 91  B 1 
ATOM 3180 C CE1 . TYR B 2 91  ? -8.924  -7.311  1.733   1.00 88.59 91  B 1 
ATOM 3181 C CE2 . TYR B 2 91  ? -7.904  -6.158  3.633   1.00 87.67 91  B 1 
ATOM 3182 C CZ  . TYR B 2 91  ? -8.775  -6.158  2.524   1.00 90.84 91  B 1 
ATOM 3183 O OH  . TYR B 2 91  ? -9.508  -5.046  2.234   1.00 89.65 91  B 1 
ATOM 3184 N N   . ILE B 2 92  ? -9.690  -10.794 3.570   1.00 93.22 92  B 1 
ATOM 3185 C CA  . ILE B 2 92  ? -11.074 -10.472 3.211   1.00 93.53 92  B 1 
ATOM 3186 C C   . ILE B 2 92  ? -12.051 -10.890 4.309   1.00 93.13 92  B 1 
ATOM 3187 O O   . ILE B 2 92  ? -13.037 -10.205 4.543   1.00 92.70 92  B 1 
ATOM 3188 C CB  . ILE B 2 92  ? -11.438 -11.064 1.834   1.00 93.73 92  B 1 
ATOM 3189 C CG1 . ILE B 2 92  ? -12.679 -10.406 1.201   1.00 90.98 92  B 1 
ATOM 3190 C CG2 . ILE B 2 92  ? -11.656 -12.594 1.899   1.00 91.87 92  B 1 
ATOM 3191 C CD1 . ILE B 2 92  ? -12.498 -8.920  0.887   1.00 88.80 92  B 1 
ATOM 3192 N N   . LYS B 2 93  ? -11.751 -11.955 5.035   1.00 92.30 93  B 1 
ATOM 3193 C CA  . LYS B 2 93  ? -12.531 -12.364 6.204   1.00 92.00 93  B 1 
ATOM 3194 C C   . LYS B 2 93  ? -12.469 -11.322 7.320   1.00 92.20 93  B 1 
ATOM 3195 O O   . LYS B 2 93  ? -13.502 -10.993 7.905   1.00 92.01 93  B 1 
ATOM 3196 C CB  . LYS B 2 93  ? -12.014 -13.729 6.674   1.00 90.80 93  B 1 
ATOM 3197 C CG  . LYS B 2 93  ? -12.741 -14.228 7.919   1.00 77.90 93  B 1 
ATOM 3198 C CD  . LYS B 2 93  ? -12.036 -15.467 8.471   1.00 72.44 93  B 1 
ATOM 3199 C CE  . LYS B 2 93  ? -12.520 -15.728 9.887   1.00 60.64 93  B 1 
ATOM 3200 N NZ  . LYS B 2 93  ? -11.672 -16.747 10.548  1.00 54.47 93  B 1 
ATOM 3201 N N   . ASP B 2 94  ? -11.272 -10.813 7.620   1.00 92.52 94  B 1 
ATOM 3202 C CA  . ASP B 2 94  ? -11.070 -9.805  8.657   1.00 92.46 94  B 1 
ATOM 3203 C C   . ASP B 2 94  ? -11.714 -8.470  8.239   1.00 92.87 94  B 1 
ATOM 3204 O O   . ASP B 2 94  ? -12.472 -7.883  9.019   1.00 92.28 94  B 1 
ATOM 3205 C CB  . ASP B 2 94  ? -9.561  -9.676  8.972   1.00 91.82 94  B 1 
ATOM 3206 C CG  . ASP B 2 94  ? -8.920  -10.927 9.614   1.00 87.10 94  B 1 
ATOM 3207 O OD1 . ASP B 2 94  ? -9.669  -11.753 10.194  1.00 79.93 94  B 1 
ATOM 3208 O OD2 . ASP B 2 94  ? -7.672  -11.064 9.546   1.00 79.21 94  B 1 
ATOM 3209 N N   . TYR B 2 95  ? -11.548 -8.066  6.983   1.00 93.91 95  B 1 
ATOM 3210 C CA  . TYR B 2 95  ? -12.189 -6.888  6.401   1.00 94.51 95  B 1 
ATOM 3211 C C   . TYR B 2 95  ? -13.723 -6.967  6.449   1.00 94.78 95  B 1 
ATOM 3212 O O   . TYR B 2 95  ? -14.375 -6.051  6.940   1.00 94.27 95  B 1 
ATOM 3213 C CB  . TYR B 2 95  ? -11.711 -6.707  4.957   1.00 94.96 95  B 1 
ATOM 3214 C CG  . TYR B 2 95  ? -12.384 -5.541  4.259   1.00 95.28 95  B 1 
ATOM 3215 C CD1 . TYR B 2 95  ? -13.416 -5.753  3.325   1.00 91.01 95  B 1 
ATOM 3216 C CD2 . TYR B 2 95  ? -12.026 -4.226  4.616   1.00 90.90 95  B 1 
ATOM 3217 C CE1 . TYR B 2 95  ? -14.093 -4.668  2.750   1.00 91.87 95  B 1 
ATOM 3218 C CE2 . TYR B 2 95  ? -12.700 -3.131  4.051   1.00 91.48 95  B 1 
ATOM 3219 C CZ  . TYR B 2 95  ? -13.740 -3.357  3.122   1.00 95.13 95  B 1 
ATOM 3220 O OH  . TYR B 2 95  ? -14.415 -2.289  2.599   1.00 94.42 95  B 1 
ATOM 3221 N N   . MET B 2 96  ? -14.314 -8.070  6.019   1.00 94.19 96  B 1 
ATOM 3222 C CA  . MET B 2 96  ? -15.769 -8.258  6.063   1.00 93.63 96  B 1 
ATOM 3223 C C   . MET B 2 96  ? -16.312 -8.231  7.492   1.00 94.18 96  B 1 
ATOM 3224 O O   . MET B 2 96  ? -17.420 -7.743  7.719   1.00 93.67 96  B 1 
ATOM 3225 C CB  . MET B 2 96  ? -16.148 -9.575  5.376   1.00 92.91 96  B 1 
ATOM 3226 C CG  . MET B 2 96  ? -15.960 -9.520  3.851   1.00 87.17 96  B 1 
ATOM 3227 S SD  . MET B 2 96  ? -17.045 -8.366  2.983   1.00 79.10 96  B 1 
ATOM 3228 C CE  . MET B 2 96  ? -16.100 -8.077  1.476   1.00 66.79 96  B 1 
ATOM 3229 N N   . LYS B 2 97  ? -15.546 -8.714  8.480   1.00 92.37 97  B 1 
ATOM 3230 C CA  . LYS B 2 97  ? -15.906 -8.616  9.894   1.00 92.60 97  B 1 
ATOM 3231 C C   . LYS B 2 97  ? -15.868 -7.167  10.378  1.00 92.99 97  B 1 
ATOM 3232 O O   . LYS B 2 97  ? -16.823 -6.739  11.035  1.00 92.74 97  B 1 
ATOM 3233 C CB  . LYS B 2 97  ? -14.978 -9.519  10.718  1.00 91.87 97  B 1 
ATOM 3234 C CG  . LYS B 2 97  ? -15.378 -9.591  12.197  1.00 79.28 97  B 1 
ATOM 3235 C CD  . LYS B 2 97  ? -14.329 -10.350 13.017  1.00 75.48 97  B 1 
ATOM 3236 C CE  . LYS B 2 97  ? -14.660 -10.302 14.507  1.00 64.19 97  B 1 
ATOM 3237 N NZ  . LYS B 2 97  ? -13.513 -10.721 15.354  1.00 57.14 97  B 1 
ATOM 3238 N N   . SER B 2 98  ? -14.841 -6.408  10.036  1.00 93.52 98  B 1 
ATOM 3239 C CA  . SER B 2 98  ? -14.713 -4.991  10.384  1.00 93.29 98  B 1 
ATOM 3240 C C   . SER B 2 98  ? -15.822 -4.155  9.737   1.00 93.54 98  B 1 
ATOM 3241 O O   . SER B 2 98  ? -16.500 -3.388  10.422  1.00 92.79 98  B 1 
ATOM 3242 C CB  . SER B 2 98  ? -13.342 -4.459  9.961   1.00 92.51 98  B 1 
ATOM 3243 O OG  . SER B 2 98  ? -12.323 -5.170  10.640  1.00 82.13 98  B 1 
ATOM 3244 N N   . LEU B 2 99  ? -16.079 -4.365  8.448   1.00 94.06 99  B 1 
ATOM 3245 C CA  . LEU B 2 99  ? -17.126 -3.664  7.717   1.00 94.24 99  B 1 
ATOM 3246 C C   . LEU B 2 99  ? -18.520 -4.003  8.243   1.00 94.55 99  B 1 
ATOM 3247 O O   . LEU B 2 99  ? -19.341 -3.114  8.417   1.00 93.86 99  B 1 
ATOM 3248 C CB  . LEU B 2 99  ? -16.969 -3.965  6.218   1.00 93.77 99  B 1 
ATOM 3249 C CG  . LEU B 2 99  ? -17.956 -3.192  5.326   1.00 89.74 99  B 1 
ATOM 3250 C CD1 . LEU B 2 99  ? -17.928 -1.685  5.566   1.00 82.20 99  B 1 
ATOM 3251 C CD2 . LEU B 2 99  ? -17.617 -3.444  3.857   1.00 83.17 99  B 1 
ATOM 3252 N N   . LYS B 2 100 ? -18.785 -5.269  8.574   1.00 93.53 100 B 1 
ATOM 3253 C CA  . LYS B 2 100 ? -20.028 -5.662  9.257   1.00 94.11 100 B 1 
ATOM 3254 C C   . LYS B 2 100 ? -20.228 -4.886  10.556  1.00 93.99 100 B 1 
ATOM 3255 O O   . LYS B 2 100 ? -21.325 -4.395  10.774  1.00 93.98 100 B 1 
ATOM 3256 C CB  . LYS B 2 100 ? -20.038 -7.174  9.507   1.00 93.97 100 B 1 
ATOM 3257 C CG  . LYS B 2 100 ? -21.316 -7.629  10.230  1.00 91.44 100 B 1 
ATOM 3258 C CD  . LYS B 2 100 ? -21.306 -9.153  10.467  1.00 88.42 100 B 1 
ATOM 3259 C CE  . LYS B 2 100 ? -22.554 -9.611  11.199  1.00 80.57 100 B 1 
ATOM 3260 N NZ  . LYS B 2 100 ? -22.476 -9.373  12.662  1.00 74.11 100 B 1 
ATOM 3261 N N   . GLY B 2 101 ? -19.190 -4.737  11.378  1.00 94.12 101 B 1 
ATOM 3262 C CA  . GLY B 2 101 ? -19.254 -3.943  12.608  1.00 93.59 101 B 1 
ATOM 3263 C C   . GLY B 2 101 ? -19.608 -2.483  12.346  1.00 93.63 101 B 1 
ATOM 3264 O O   . GLY B 2 101 ? -20.524 -1.947  12.967  1.00 92.29 101 B 1 
ATOM 3265 N N   . LYS B 2 102 ? -18.988 -1.864  11.344  1.00 93.79 102 B 1 
ATOM 3266 C CA  . LYS B 2 102 ? -19.319 -0.494  10.923  1.00 93.07 102 B 1 
ATOM 3267 C C   . LYS B 2 102 ? -20.757 -0.363  10.419  1.00 93.47 102 B 1 
ATOM 3268 O O   . LYS B 2 102 ? -21.440 0.606   10.755  1.00 92.49 102 B 1 
ATOM 3269 C CB  . LYS B 2 102 ? -18.334 -0.028  9.840   1.00 91.94 102 B 1 
ATOM 3270 C CG  . LYS B 2 102 ? -16.927 0.284   10.366  1.00 86.35 102 B 1 
ATOM 3271 C CD  . LYS B 2 102 ? -16.938 1.517   11.263  1.00 81.51 102 B 1 
ATOM 3272 C CE  . LYS B 2 102 ? -15.527 1.940   11.658  1.00 76.58 102 B 1 
ATOM 3273 N NZ  . LYS B 2 102 ? -15.561 3.166   12.496  1.00 69.01 102 B 1 
ATOM 3274 N N   . LEU B 2 103 ? -21.247 -1.320  9.648   1.00 93.03 103 B 1 
ATOM 3275 C CA  . LEU B 2 103 ? -22.621 -1.321  9.171   1.00 93.06 103 B 1 
ATOM 3276 C C   . LEU B 2 103 ? -23.633 -1.539  10.308  1.00 93.22 103 B 1 
ATOM 3277 O O   . LEU B 2 103 ? -24.674 -0.909  10.285  1.00 92.78 103 B 1 
ATOM 3278 C CB  . LEU B 2 103 ? -22.800 -2.391  8.085   1.00 92.85 103 B 1 
ATOM 3279 C CG  . LEU B 2 103 ? -22.072 -2.100  6.762   1.00 90.98 103 B 1 
ATOM 3280 C CD1 . LEU B 2 103 ? -22.285 -3.281  5.816   1.00 83.81 103 B 1 
ATOM 3281 C CD2 . LEU B 2 103 ? -22.578 -0.831  6.077   1.00 83.48 103 B 1 
ATOM 3282 N N   . GLU B 2 104 ? -23.332 -2.358  11.304  1.00 93.05 104 B 1 
ATOM 3283 C CA  . GLU B 2 104 ? -24.179 -2.535  12.490  1.00 92.80 104 B 1 
ATOM 3284 C C   . GLU B 2 104 ? -24.363 -1.218  13.259  1.00 92.24 104 B 1 
ATOM 3285 O O   . GLU B 2 104 ? -25.457 -0.957  13.760  1.00 90.35 104 B 1 
ATOM 3286 C CB  . GLU B 2 104 ? -23.611 -3.638  13.405  1.00 92.66 104 B 1 
ATOM 3287 C CG  . GLU B 2 104 ? -23.904 -5.025  12.830  1.00 86.51 104 B 1 
ATOM 3288 C CD  . GLU B 2 104 ? -23.249 -6.212  13.564  1.00 84.56 104 B 1 
ATOM 3289 O OE1 . GLU B 2 104 ? -23.801 -7.333  13.451  1.00 76.33 104 B 1 
ATOM 3290 O OE2 . GLU B 2 104 ? -22.167 -6.091  14.162  1.00 79.01 104 B 1 
ATOM 3291 N N   . GLU B 2 105 ? -23.338 -0.364  13.299  1.00 92.51 105 B 1 
ATOM 3292 C CA  . GLU B 2 105 ? -23.389 0.951   13.936  1.00 91.30 105 B 1 
ATOM 3293 C C   . GLU B 2 105 ? -24.106 2.010   13.084  1.00 90.86 105 B 1 
ATOM 3294 O O   . GLU B 2 105 ? -24.894 2.797   13.604  1.00 88.55 105 B 1 
ATOM 3295 C CB  . GLU B 2 105 ? -21.961 1.421   14.239  1.00 89.65 105 B 1 
ATOM 3296 C CG  . GLU B 2 105 ? -21.262 0.603   15.336  1.00 78.87 105 B 1 
ATOM 3297 C CD  . GLU B 2 105 ? -19.766 0.945   15.509  1.00 72.88 105 B 1 
ATOM 3298 O OE1 . GLU B 2 105 ? -19.133 0.300   16.366  1.00 65.04 105 B 1 
ATOM 3299 O OE2 . GLU B 2 105 ? -19.245 1.828   14.782  1.00 67.72 105 B 1 
ATOM 3300 N N   . GLN B 2 106 ? -23.817 2.054   11.768  1.00 91.81 106 B 1 
ATOM 3301 C CA  . GLN B 2 106 ? -24.204 3.180   10.910  1.00 90.54 106 B 1 
ATOM 3302 C C   . GLN B 2 106 ? -25.398 2.890   9.999   1.00 91.51 106 B 1 
ATOM 3303 O O   . GLN B 2 106 ? -26.194 3.788   9.714   1.00 89.00 106 B 1 
ATOM 3304 C CB  . GLN B 2 106 ? -23.002 3.613   10.062  1.00 87.81 106 B 1 
ATOM 3305 C CG  . GLN B 2 106 ? -21.811 4.108   10.899  1.00 83.06 106 B 1 
ATOM 3306 C CD  . GLN B 2 106 ? -20.647 4.590   10.032  1.00 79.50 106 B 1 
ATOM 3307 O OE1 . GLN B 2 106 ? -20.724 4.671   8.821   1.00 72.27 106 B 1 
ATOM 3308 N NE2 . GLN B 2 106 ? -19.526 4.931   10.625  1.00 70.07 106 B 1 
ATOM 3309 N N   . LYS B 2 107 ? -25.530 1.666   9.478   1.00 90.12 107 B 1 
ATOM 3310 C CA  . LYS B 2 107 ? -26.501 1.245   8.461   1.00 90.19 107 B 1 
ATOM 3311 C C   . LYS B 2 107 ? -26.951 -0.205  8.699   1.00 91.74 107 B 1 
ATOM 3312 O O   . LYS B 2 107 ? -26.720 -1.077  7.860   1.00 90.06 107 B 1 
ATOM 3313 C CB  . LYS B 2 107 ? -25.911 1.416   7.055   1.00 87.55 107 B 1 
ATOM 3314 C CG  . LYS B 2 107 ? -25.614 2.876   6.671   1.00 82.41 107 B 1 
ATOM 3315 C CD  . LYS B 2 107 ? -25.011 2.949   5.265   1.00 77.53 107 B 1 
ATOM 3316 C CE  . LYS B 2 107 ? -24.565 4.381   4.969   1.00 69.92 107 B 1 
ATOM 3317 N NZ  . LYS B 2 107 ? -23.681 4.436   3.779   1.00 62.35 107 B 1 
ATOM 3318 N N   . PRO B 2 108 ? -27.602 -0.498  9.830   1.00 91.02 108 B 1 
ATOM 3319 C CA  . PRO B 2 108 ? -27.933 -1.873  10.221  1.00 91.44 108 B 1 
ATOM 3320 C C   . PRO B 2 108 ? -28.781 -2.623  9.197   1.00 91.64 108 B 1 
ATOM 3321 O O   . PRO B 2 108 ? -28.661 -3.842  9.064   1.00 89.72 108 B 1 
ATOM 3322 C CB  . PRO B 2 108 ? -28.634 -1.743  11.575  1.00 90.80 108 B 1 
ATOM 3323 C CG  . PRO B 2 108 ? -29.158 -0.303  11.591  1.00 87.57 108 B 1 
ATOM 3324 C CD  . PRO B 2 108 ? -28.097 0.449   10.813  1.00 90.21 108 B 1 
ATOM 3325 N N   . GLU B 2 109 ? -29.599 -1.918  8.404   1.00 91.47 109 B 1 
ATOM 3326 C CA  . GLU B 2 109 ? -30.404 -2.500  7.332   1.00 90.68 109 B 1 
ATOM 3327 C C   . GLU B 2 109 ? -29.564 -3.102  6.191   1.00 90.62 109 B 1 
ATOM 3328 O O   . GLU B 2 109 ? -30.027 -4.004  5.492   1.00 88.94 109 B 1 
ATOM 3329 C CB  . GLU B 2 109 ? -31.416 -1.459  6.799   1.00 89.82 109 B 1 
ATOM 3330 C CG  . GLU B 2 109 ? -30.862 -0.322  5.916   1.00 79.76 109 B 1 
ATOM 3331 C CD  . GLU B 2 109 ? -29.985 0.715   6.637   1.00 71.47 109 B 1 
ATOM 3332 O OE1 . GLU B 2 109 ? -29.350 1.520   5.921   1.00 62.95 109 B 1 
ATOM 3333 O OE2 . GLU B 2 109 ? -29.931 0.711   7.888   1.00 67.02 109 B 1 
ATOM 3334 N N   . ARG B 2 110 ? -28.317 -2.654  6.027   1.00 91.61 110 B 1 
ATOM 3335 C CA  . ARG B 2 110 ? -27.398 -3.165  5.012   1.00 91.40 110 B 1 
ATOM 3336 C C   . ARG B 2 110 ? -26.681 -4.444  5.435   1.00 91.75 110 B 1 
ATOM 3337 O O   . ARG B 2 110 ? -26.221 -5.175  4.561   1.00 90.48 110 B 1 
ATOM 3338 C CB  . ARG B 2 110 ? -26.382 -2.078  4.609   1.00 89.90 110 B 1 
ATOM 3339 C CG  . ARG B 2 110 ? -26.994 -0.921  3.809   1.00 85.55 110 B 1 
ATOM 3340 C CD  . ARG B 2 110 ? -27.562 -1.355  2.453   1.00 83.95 110 B 1 
ATOM 3341 N NE  . ARG B 2 110 ? -26.534 -1.987  1.615   1.00 83.29 110 B 1 
ATOM 3342 C CZ  . ARG B 2 110 ? -26.715 -2.716  0.526   1.00 83.93 110 B 1 
ATOM 3343 N NH1 . ARG B 2 110 ? -27.896 -2.940  0.033   1.00 77.12 110 B 1 
ATOM 3344 N NH2 . ARG B 2 110 ? -25.684 -3.240  -0.070  1.00 79.61 110 B 1 
ATOM 3345 N N   . VAL B 2 111 ? -26.629 -4.757  6.712   1.00 92.67 111 B 1 
ATOM 3346 C CA  . VAL B 2 111 ? -25.856 -5.895  7.229   1.00 92.43 111 B 1 
ATOM 3347 C C   . VAL B 2 111 ? -26.253 -7.212  6.544   1.00 92.18 111 B 1 
ATOM 3348 O O   . VAL B 2 111 ? -25.386 -7.949  6.072   1.00 91.58 111 B 1 
ATOM 3349 C CB  . VAL B 2 111 ? -26.028 -6.033  8.758   1.00 91.97 111 B 1 
ATOM 3350 C CG1 . VAL B 2 111 ? -25.343 -7.288  9.320   1.00 84.07 111 B 1 
ATOM 3351 C CG2 . VAL B 2 111 ? -25.447 -4.821  9.473   1.00 84.36 111 B 1 
ATOM 3352 N N   . LYS B 2 112 ? -27.558 -7.506  6.451   1.00 91.44 112 B 1 
ATOM 3353 C CA  . LYS B 2 112 ? -28.027 -8.765  5.863   1.00 91.01 112 B 1 
ATOM 3354 C C   . LYS B 2 112 ? -27.779 -8.850  4.348   1.00 90.69 112 B 1 
ATOM 3355 O O   . LYS B 2 112 ? -27.227 -9.865  3.918   1.00 90.19 112 B 1 
ATOM 3356 C CB  . LYS B 2 112 ? -29.481 -9.047  6.284   1.00 89.95 112 B 1 
ATOM 3357 C CG  . LYS B 2 112 ? -29.983 -10.396 5.755   1.00 77.90 112 B 1 
ATOM 3358 C CD  . LYS B 2 112 ? -31.443 -10.634 6.161   1.00 71.76 112 B 1 
ATOM 3359 C CE  . LYS B 2 112 ? -31.923 -11.955 5.578   1.00 61.23 112 B 1 
ATOM 3360 N NZ  . LYS B 2 112 ? -33.362 -12.185 5.864   1.00 52.68 112 B 1 
ATOM 3361 N N   . PRO B 2 113 ? -28.133 -7.827  3.538   1.00 92.58 113 B 1 
ATOM 3362 C CA  . PRO B 2 113 ? -27.787 -7.805  2.118   1.00 91.70 113 B 1 
ATOM 3363 C C   . PRO B 2 113 ? -26.280 -7.915  1.884   1.00 91.75 113 B 1 
ATOM 3364 O O   . PRO B 2 113 ? -25.838 -8.753  1.101   1.00 90.39 113 B 1 
ATOM 3365 C CB  . PRO B 2 113 ? -28.347 -6.487  1.569   1.00 90.45 113 B 1 
ATOM 3366 C CG  . PRO B 2 113 ? -29.483 -6.147  2.527   1.00 87.54 113 B 1 
ATOM 3367 C CD  . PRO B 2 113 ? -28.977 -6.685  3.863   1.00 90.91 113 B 1 
ATOM 3368 N N   . PHE B 2 114 ? -25.495 -7.142  2.630   1.00 93.07 114 B 1 
ATOM 3369 C CA  . PHE B 2 114 ? -24.037 -7.158  2.543   1.00 92.64 114 B 1 
ATOM 3370 C C   . PHE B 2 114 ? -23.462 -8.551  2.819   1.00 92.79 114 B 1 
ATOM 3371 O O   . PHE B 2 114 ? -22.782 -9.106  1.970   1.00 92.36 114 B 1 
ATOM 3372 C CB  . PHE B 2 114 ? -23.457 -6.122  3.512   1.00 92.37 114 B 1 
ATOM 3373 C CG  . PHE B 2 114 ? -21.957 -6.205  3.639   1.00 91.48 114 B 1 
ATOM 3374 C CD1 . PHE B 2 114 ? -21.364 -6.728  4.813   1.00 86.30 114 B 1 
ATOM 3375 C CD2 . PHE B 2 114 ? -21.137 -5.821  2.565   1.00 86.01 114 B 1 
ATOM 3376 C CE1 . PHE B 2 114 ? -19.976 -6.846  4.911   1.00 85.42 114 B 1 
ATOM 3377 C CE2 . PHE B 2 114 ? -19.752 -5.940  2.664   1.00 84.77 114 B 1 
ATOM 3378 C CZ  . PHE B 2 114 ? -19.175 -6.452  3.835   1.00 87.61 114 B 1 
ATOM 3379 N N   . MET B 2 115 ? -23.802 -9.163  3.951   1.00 92.02 115 B 1 
ATOM 3380 C CA  . MET B 2 115 ? -23.270 -10.476 4.314   1.00 91.16 115 B 1 
ATOM 3381 C C   . MET B 2 115 ? -23.668 -11.578 3.324   1.00 91.22 115 B 1 
ATOM 3382 O O   . MET B 2 115 ? -22.908 -12.528 3.134   1.00 90.82 115 B 1 
ATOM 3383 C CB  . MET B 2 115 ? -23.738 -10.861 5.727   1.00 90.42 115 B 1 
ATOM 3384 C CG  . MET B 2 115 ? -23.077 -10.017 6.832   1.00 85.35 115 B 1 
ATOM 3385 S SD  . MET B 2 115 ? -21.263 -10.099 6.954   1.00 79.08 115 B 1 
ATOM 3386 C CE  . MET B 2 115 ? -20.993 -11.852 7.276   1.00 66.94 115 B 1 
ATOM 3387 N N   . THR B 2 116 ? -24.848 -11.454 2.694   1.00 88.70 116 B 1 
ATOM 3388 C CA  . THR B 2 116 ? -25.328 -12.421 1.707   1.00 88.19 116 B 1 
ATOM 3389 C C   . THR B 2 116 ? -24.572 -12.265 0.385   1.00 88.60 116 B 1 
ATOM 3390 O O   . THR B 2 116 ? -23.986 -13.232 -0.099  1.00 87.46 116 B 1 
ATOM 3391 C CB  . THR B 2 116 ? -26.847 -12.300 1.487   1.00 87.16 116 B 1 
ATOM 3392 O OG1 . THR B 2 116 ? -27.529 -12.362 2.731   1.00 77.79 116 B 1 
ATOM 3393 C CG2 . THR B 2 116 ? -27.396 -13.436 0.620   1.00 74.12 116 B 1 
ATOM 3394 N N   . GLY B 2 117 ? -24.529 -11.045 -0.156  1.00 90.49 117 B 1 
ATOM 3395 C CA  . GLY B 2 117 ? -23.857 -10.779 -1.432  1.00 90.00 117 B 1 
ATOM 3396 C C   . GLY B 2 117 ? -22.331 -10.897 -1.351  1.00 91.20 117 B 1 
ATOM 3397 O O   . GLY B 2 117 ? -21.692 -11.404 -2.269  1.00 90.01 117 B 1 
ATOM 3398 N N   . ALA B 2 118 ? -21.739 -10.504 -0.221  1.00 91.40 118 B 1 
ATOM 3399 C CA  . ALA B 2 118 ? -20.299 -10.567 -0.029  1.00 90.95 118 B 1 
ATOM 3400 C C   . ALA B 2 118 ? -19.763 -11.999 -0.120  1.00 91.81 118 B 1 
ATOM 3401 O O   . ALA B 2 118 ? -18.709 -12.218 -0.712  1.00 91.30 118 B 1 
ATOM 3402 C CB  . ALA B 2 118 ? -19.935 -9.936  1.316   1.00 89.73 118 B 1 
ATOM 3403 N N   . ALA B 2 119 ? -20.489 -12.971 0.405   1.00 90.50 119 B 1 
ATOM 3404 C CA  . ALA B 2 119 ? -20.068 -14.370 0.334   1.00 90.77 119 B 1 
ATOM 3405 C C   . ALA B 2 119 ? -19.972 -14.873 -1.118  1.00 91.50 119 B 1 
ATOM 3406 O O   . ALA B 2 119 ? -19.021 -15.584 -1.470  1.00 90.80 119 B 1 
ATOM 3407 C CB  . ALA B 2 119 ? -21.044 -15.212 1.159   1.00 89.03 119 B 1 
ATOM 3408 N N   . GLU B 2 120 ? -20.935 -14.484 -1.958  1.00 88.89 120 B 1 
ATOM 3409 C CA  . GLU B 2 120 ? -20.942 -14.831 -3.380  1.00 89.08 120 B 1 
ATOM 3410 C C   . GLU B 2 120 ? -19.851 -14.073 -4.150  1.00 90.27 120 B 1 
ATOM 3411 O O   . GLU B 2 120 ? -19.083 -14.685 -4.898  1.00 89.87 120 B 1 
ATOM 3412 C CB  . GLU B 2 120 ? -22.344 -14.588 -3.941  1.00 88.05 120 B 1 
ATOM 3413 C CG  . GLU B 2 120 ? -22.466 -15.072 -5.390  1.00 74.62 120 B 1 
ATOM 3414 C CD  . GLU B 2 120 ? -23.925 -15.235 -5.854  1.00 64.66 120 B 1 
ATOM 3415 O OE1 . GLU B 2 120 ? -24.104 -15.958 -6.858  1.00 56.00 120 B 1 
ATOM 3416 O OE2 . GLU B 2 120 ? -24.827 -14.723 -5.166  1.00 57.00 120 B 1 
ATOM 3417 N N   . GLN B 2 121 ? -19.714 -12.778 -3.882  1.00 92.10 121 B 1 
ATOM 3418 C CA  . GLN B 2 121 ? -18.690 -11.960 -4.522  1.00 92.59 121 B 1 
ATOM 3419 C C   . GLN B 2 121 ? -17.273 -12.429 -4.173  1.00 93.14 121 B 1 
ATOM 3420 O O   . GLN B 2 121 ? -16.420 -12.541 -5.050  1.00 92.73 121 B 1 
ATOM 3421 C CB  . GLN B 2 121 ? -18.915 -10.482 -4.151  1.00 91.87 121 B 1 
ATOM 3422 C CG  . GLN B 2 121 ? -18.003 -9.527  -4.940  1.00 83.01 121 B 1 
ATOM 3423 C CD  . GLN B 2 121 ? -18.242 -9.539  -6.455  1.00 83.37 121 B 1 
ATOM 3424 O OE1 . GLN B 2 121 ? -19.178 -10.115 -6.970  1.00 75.91 121 B 1 
ATOM 3425 N NE2 . GLN B 2 121 ? -17.383 -8.900  -7.226  1.00 72.44 121 B 1 
ATOM 3426 N N   . ILE B 2 122 ? -17.008 -12.776 -2.921  1.00 92.83 122 B 1 
ATOM 3427 C CA  . ILE B 2 122 ? -15.717 -13.337 -2.502  1.00 92.70 122 B 1 
ATOM 3428 C C   . ILE B 2 122 ? -15.434 -14.655 -3.236  1.00 93.18 122 B 1 
ATOM 3429 O O   . ILE B 2 122 ? -14.306 -14.890 -3.660  1.00 93.08 122 B 1 
ATOM 3430 C CB  . ILE B 2 122 ? -15.682 -13.542 -0.975  1.00 92.24 122 B 1 
ATOM 3431 C CG1 . ILE B 2 122 ? -15.655 -12.175 -0.247  1.00 88.93 122 B 1 
ATOM 3432 C CG2 . ILE B 2 122 ? -14.458 -14.362 -0.538  1.00 88.47 122 B 1 
ATOM 3433 C CD1 . ILE B 2 122 ? -16.066 -12.285 1.223   1.00 80.47 122 B 1 
ATOM 3434 N N   . LYS B 2 123 ? -16.447 -15.498 -3.426  1.00 91.03 123 B 1 
ATOM 3435 C CA  . LYS B 2 123 ? -16.300 -16.743 -4.184  1.00 90.78 123 B 1 
ATOM 3436 C C   . LYS B 2 123 ? -15.930 -16.467 -5.645  1.00 90.77 123 B 1 
ATOM 3437 O O   . LYS B 2 123 ? -15.046 -17.148 -6.177  1.00 90.34 123 B 1 
ATOM 3438 C CB  . LYS B 2 123 ? -17.584 -17.567 -4.055  1.00 89.93 123 B 1 
ATOM 3439 C CG  . LYS B 2 123 ? -17.461 -18.966 -4.666  1.00 79.01 123 B 1 
ATOM 3440 C CD  . LYS B 2 123 ? -18.813 -19.680 -4.552  1.00 73.78 123 B 1 
ATOM 3441 C CE  . LYS B 2 123 ? -18.773 -21.053 -5.216  1.00 63.04 123 B 1 
ATOM 3442 N NZ  . LYS B 2 123 ? -20.133 -21.652 -5.248  1.00 55.72 123 B 1 
ATOM 3443 N N   . HIS B 2 124 ? -16.550 -15.455 -6.259  1.00 91.29 124 B 1 
ATOM 3444 C CA  . HIS B 2 124 ? -16.229 -15.022 -7.617  1.00 90.41 124 B 1 
ATOM 3445 C C   . HIS B 2 124 ? -14.804 -14.461 -7.725  1.00 91.10 124 B 1 
ATOM 3446 O O   . HIS B 2 124 ? -14.039 -14.887 -8.588  1.00 90.46 124 B 1 
ATOM 3447 C CB  . HIS B 2 124 ? -17.279 -13.999 -8.073  1.00 88.83 124 B 1 
ATOM 3448 C CG  . HIS B 2 124 ? -17.073 -13.563 -9.494  1.00 80.32 124 B 1 
ATOM 3449 N ND1 . HIS B 2 124 ? -16.316 -12.495 -9.922  1.00 68.92 124 B 1 
ATOM 3450 C CD2 . HIS B 2 124 ? -17.560 -14.184 -10.623 1.00 68.71 124 B 1 
ATOM 3451 C CE1 . HIS B 2 124 ? -16.351 -12.470 -11.264 1.00 68.11 124 B 1 
ATOM 3452 N NE2 . HIS B 2 124 ? -17.097 -13.481 -11.725 1.00 69.65 124 B 1 
ATOM 3453 N N   . ILE B 2 125 ? -14.400 -13.581 -6.789  1.00 92.33 125 B 1 
ATOM 3454 C CA  . ILE B 2 125 ? -13.037 -13.041 -6.718  1.00 92.24 125 B 1 
ATOM 3455 C C   . ILE B 2 125 ? -12.009 -14.168 -6.568  1.00 92.62 125 B 1 
ATOM 3456 O O   . ILE B 2 125 ? -11.023 -14.221 -7.286  1.00 92.53 125 B 1 
ATOM 3457 C CB  . ILE B 2 125 ? -12.919 -12.028 -5.559  1.00 92.82 125 B 1 
ATOM 3458 C CG1 . ILE B 2 125 ? -13.764 -10.767 -5.835  1.00 91.78 125 B 1 
ATOM 3459 C CG2 . ILE B 2 125 ? -11.454 -11.628 -5.326  1.00 91.61 125 B 1 
ATOM 3460 C CD1 . ILE B 2 125 ? -14.045 -9.929  -4.582  1.00 88.61 125 B 1 
ATOM 3461 N N   . LEU B 2 126 ? -12.256 -15.117 -5.680  1.00 92.82 126 B 1 
ATOM 3462 C CA  . LEU B 2 126 ? -11.352 -16.247 -5.483  1.00 92.54 126 B 1 
ATOM 3463 C C   . LEU B 2 126 ? -11.298 -17.207 -6.683  1.00 92.59 126 B 1 
ATOM 3464 O O   . LEU B 2 126 ? -10.285 -17.891 -6.848  1.00 91.99 126 B 1 
ATOM 3465 C CB  . LEU B 2 126 ? -11.760 -17.016 -4.214  1.00 92.47 126 B 1 
ATOM 3466 C CG  . LEU B 2 126 ? -11.498 -16.265 -2.896  1.00 90.18 126 B 1 
ATOM 3467 C CD1 . LEU B 2 126 ? -12.111 -17.078 -1.744  1.00 84.40 126 B 1 
ATOM 3468 C CD2 . LEU B 2 126 ? -10.006 -16.090 -2.618  1.00 83.61 126 B 1 
ATOM 3469 N N   . ALA B 2 127 ? -12.368 -17.295 -7.482  1.00 89.99 127 B 1 
ATOM 3470 C CA  . ALA B 2 127 ? -12.367 -18.081 -8.712  1.00 88.51 127 B 1 
ATOM 3471 C C   . ALA B 2 127 ? -11.490 -17.433 -9.797  1.00 87.85 127 B 1 
ATOM 3472 O O   . ALA B 2 127 ? -10.735 -18.137 -10.455 1.00 86.02 127 B 1 
ATOM 3473 C CB  . ALA B 2 127 ? -13.810 -18.292 -9.188  1.00 88.77 127 B 1 
ATOM 3474 N N   . ASN B 2 128 ? -11.514 -16.096 -9.886  1.00 91.25 128 B 1 
ATOM 3475 C CA  . ASN B 2 128 ? -10.764 -15.315 -10.867 1.00 89.52 128 B 1 
ATOM 3476 C C   . ASN B 2 128 ? -9.531  -14.625 -10.263 1.00 90.06 128 B 1 
ATOM 3477 O O   . ASN B 2 128 ? -9.069  -13.619 -10.778 1.00 88.72 128 B 1 
ATOM 3478 C CB  . ASN B 2 128 ? -11.732 -14.321 -11.535 1.00 87.74 128 B 1 
ATOM 3479 C CG  . ASN B 2 128 ? -12.866 -15.042 -12.235 1.00 81.59 128 B 1 
ATOM 3480 O OD1 . ASN B 2 128 ? -12.675 -15.877 -13.095 1.00 72.70 128 B 1 
ATOM 3481 N ND2 . ASN B 2 128 ? -14.089 -14.780 -11.840 1.00 70.60 128 B 1 
ATOM 3482 N N   . PHE B 2 129 ? -8.994  -15.145 -9.159  1.00 89.97 129 B 1 
ATOM 3483 C CA  . PHE B 2 129 ? -7.979  -14.473 -8.337  1.00 90.49 129 B 1 
ATOM 3484 C C   . PHE B 2 129 ? -6.744  -13.996 -9.122  1.00 90.71 129 B 1 
ATOM 3485 O O   . PHE B 2 129 ? -6.190  -12.948 -8.813  1.00 89.32 129 B 1 
ATOM 3486 C CB  . PHE B 2 129 ? -7.545  -15.445 -7.233  1.00 89.55 129 B 1 
ATOM 3487 C CG  . PHE B 2 129 ? -6.621  -14.826 -6.211  1.00 89.32 129 B 1 
ATOM 3488 C CD1 . PHE B 2 129 ? -5.226  -14.998 -6.313  1.00 82.06 129 B 1 
ATOM 3489 C CD2 . PHE B 2 129 ? -7.145  -14.031 -5.185  1.00 80.78 129 B 1 
ATOM 3490 C CE1 . PHE B 2 129 ? -4.373  -14.382 -5.397  1.00 80.37 129 B 1 
ATOM 3491 C CE2 . PHE B 2 129 ? -6.293  -13.413 -4.262  1.00 80.15 129 B 1 
ATOM 3492 C CZ  . PHE B 2 129 ? -4.903  -13.578 -4.376  1.00 87.55 129 B 1 
ATOM 3493 N N   . ASN B 2 130 ? -6.323  -14.754 -10.133 1.00 87.14 130 B 1 
ATOM 3494 C CA  . ASN B 2 130 ? -5.131  -14.441 -10.919 1.00 85.60 130 B 1 
ATOM 3495 C C   . ASN B 2 130 ? -5.344  -13.316 -11.952 1.00 85.30 130 B 1 
ATOM 3496 O O   . ASN B 2 130 ? -4.362  -12.873 -12.539 1.00 82.41 130 B 1 
ATOM 3497 C CB  . ASN B 2 130 ? -4.649  -15.718 -11.627 1.00 82.69 130 B 1 
ATOM 3498 C CG  . ASN B 2 130 ? -4.229  -16.832 -10.685 1.00 76.98 130 B 1 
ATOM 3499 O OD1 . ASN B 2 130 ? -3.929  -16.678 -9.511  1.00 66.81 130 B 1 
ATOM 3500 N ND2 . ASN B 2 130 ? -4.198  -18.057 -11.191 1.00 66.40 130 B 1 
ATOM 3501 N N   . ASN B 2 131 ? -6.573  -12.872 -12.182 1.00 88.73 131 B 1 
ATOM 3502 C CA  . ASN B 2 131 ? -6.874  -11.795 -13.121 1.00 87.53 131 B 1 
ATOM 3503 C C   . ASN B 2 131 ? -6.757  -10.425 -12.456 1.00 87.96 131 B 1 
ATOM 3504 O O   . ASN B 2 131 ? -6.617  -9.419  -13.144 1.00 86.28 131 B 1 
ATOM 3505 C CB  . ASN B 2 131 ? -8.289  -11.973 -13.688 1.00 84.72 131 B 1 
ATOM 3506 C CG  . ASN B 2 131 ? -8.507  -13.259 -14.464 1.00 80.41 131 B 1 
ATOM 3507 O OD1 . ASN B 2 131 ? -7.639  -14.091 -14.681 1.00 72.21 131 B 1 
ATOM 3508 N ND2 . ASN B 2 131 ? -9.731  -13.466 -14.906 1.00 70.46 131 B 1 
ATOM 3509 N N   . TYR B 2 132 ? -6.809  -10.359 -11.121 1.00 90.40 132 B 1 
ATOM 3510 C CA  . TYR B 2 132 ? -6.850  -9.112  -10.381 1.00 91.57 132 B 1 
ATOM 3511 C C   . TYR B 2 132 ? -5.461  -8.656  -9.936  1.00 91.46 132 B 1 
ATOM 3512 O O   . TYR B 2 132 ? -4.679  -9.430  -9.379  1.00 89.68 132 B 1 
ATOM 3513 C CB  . TYR B 2 132 ? -7.782  -9.244  -9.178  1.00 91.59 132 B 1 
ATOM 3514 C CG  . TYR B 2 132 ? -9.212  -9.589  -9.532  1.00 91.60 132 B 1 
ATOM 3515 C CD1 . TYR B 2 132 ? -9.965  -8.756  -10.379 1.00 82.76 132 B 1 
ATOM 3516 C CD2 . TYR B 2 132 ? -9.811  -10.760 -9.022  1.00 82.95 132 B 1 
ATOM 3517 C CE1 . TYR B 2 132 ? -11.277 -9.081  -10.734 1.00 82.11 132 B 1 
ATOM 3518 C CE2 . TYR B 2 132 ? -11.131 -11.096 -9.364  1.00 82.90 132 B 1 
ATOM 3519 C CZ  . TYR B 2 132 ? -11.863 -10.253 -10.225 1.00 89.69 132 B 1 
ATOM 3520 O OH  . TYR B 2 132 ? -13.147 -10.588 -10.579 1.00 88.35 132 B 1 
ATOM 3521 N N   . GLN B 2 133 ? -5.217  -7.353  -10.088 1.00 91.59 133 B 1 
ATOM 3522 C CA  . GLN B 2 133 ? -4.248  -6.627  -9.278  1.00 91.25 133 B 1 
ATOM 3523 C C   . GLN B 2 133 ? -4.965  -5.982  -8.090  1.00 91.26 133 B 1 
ATOM 3524 O O   . GLN B 2 133 ? -6.158  -5.663  -8.165  1.00 91.14 133 B 1 
ATOM 3525 C CB  . GLN B 2 133 ? -3.501  -5.580  -10.117 1.00 90.50 133 B 1 
ATOM 3526 C CG  . GLN B 2 133 ? -2.709  -6.181  -11.273 1.00 86.59 133 B 1 
ATOM 3527 C CD  . GLN B 2 133 ? -2.090  -5.074  -12.127 1.00 84.28 133 B 1 
ATOM 3528 O OE1 . GLN B 2 133 ? -2.683  -4.613  -13.085 1.00 76.17 133 B 1 
ATOM 3529 N NE2 . GLN B 2 133 ? -0.915  -4.601  -11.787 1.00 72.62 133 B 1 
ATOM 3530 N N   . PHE B 2 134 ? -4.246  -5.794  -6.988  1.00 93.44 134 B 1 
ATOM 3531 C CA  . PHE B 2 134 ? -4.800  -5.343  -5.721  1.00 93.07 134 B 1 
ATOM 3532 C C   . PHE B 2 134 ? -4.248  -3.971  -5.353  1.00 92.81 134 B 1 
ATOM 3533 O O   . PHE B 2 134 ? -3.032  -3.777  -5.381  1.00 91.49 134 B 1 
ATOM 3534 C CB  . PHE B 2 134 ? -4.500  -6.376  -4.635  1.00 92.25 134 B 1 
ATOM 3535 C CG  . PHE B 2 134 ? -5.028  -7.766  -4.935  1.00 92.02 134 B 1 
ATOM 3536 C CD1 . PHE B 2 134 ? -6.352  -8.104  -4.604  1.00 84.27 134 B 1 
ATOM 3537 C CD2 . PHE B 2 134 ? -4.219  -8.705  -5.591  1.00 84.77 134 B 1 
ATOM 3538 C CE1 . PHE B 2 134 ? -6.867  -9.359  -4.922  1.00 83.87 134 B 1 
ATOM 3539 C CE2 . PHE B 2 134 ? -4.730  -9.971  -5.922  1.00 83.28 134 B 1 
ATOM 3540 C CZ  . PHE B 2 134 ? -6.055  -10.298 -5.590  1.00 89.17 134 B 1 
ATOM 3541 N N   . PHE B 2 135 ? -5.129  -3.053  -4.978  1.00 93.13 135 B 1 
ATOM 3542 C CA  . PHE B 2 135 ? -4.761  -1.697  -4.597  1.00 93.33 135 B 1 
ATOM 3543 C C   . PHE B 2 135 ? -5.415  -1.305  -3.282  1.00 93.48 135 B 1 
ATOM 3544 O O   . PHE B 2 135 ? -6.561  -1.662  -3.015  1.00 92.57 135 B 1 
ATOM 3545 C CB  . PHE B 2 135 ? -5.132  -0.726  -5.718  1.00 93.35 135 B 1 
ATOM 3546 C CG  . PHE B 2 135 ? -4.288  -0.880  -6.956  1.00 93.46 135 B 1 
ATOM 3547 C CD1 . PHE B 2 135 ? -3.129  -0.102  -7.128  1.00 84.56 135 B 1 
ATOM 3548 C CD2 . PHE B 2 135 ? -4.628  -1.839  -7.927  1.00 84.33 135 B 1 
ATOM 3549 C CE1 . PHE B 2 135 ? -2.324  -0.275  -8.247  1.00 83.47 135 B 1 
ATOM 3550 C CE2 . PHE B 2 135 ? -3.812  -2.014  -9.054  1.00 83.16 135 B 1 
ATOM 3551 C CZ  . PHE B 2 135 ? -2.661  -1.240  -9.211  1.00 91.56 135 B 1 
ATOM 3552 N N   . ILE B 2 136 ? -4.685  -0.535  -2.461  1.00 92.73 136 B 1 
ATOM 3553 C CA  . ILE B 2 136 ? -5.181  0.049   -1.218  1.00 92.69 136 B 1 
ATOM 3554 C C   . ILE B 2 136 ? -5.006  1.571   -1.257  1.00 93.10 136 B 1 
ATOM 3555 O O   . ILE B 2 136 ? -4.304  2.098   -2.117  1.00 92.99 136 B 1 
ATOM 3556 C CB  . ILE B 2 136 ? -4.500  -0.588  0.009   1.00 89.90 136 B 1 
ATOM 3557 C CG1 . ILE B 2 136 ? -2.973  -0.379  0.003   1.00 78.83 136 B 1 
ATOM 3558 C CG2 . ILE B 2 136 ? -4.868  -2.074  0.102   1.00 77.52 136 B 1 
ATOM 3559 C CD1 . ILE B 2 136 ? -2.295  -0.909  1.267   1.00 73.39 136 B 1 
ATOM 3560 N N   . GLY B 2 137 ? -5.661  2.278   -0.323  1.00 91.72 137 B 1 
ATOM 3561 C CA  . GLY B 2 137 ? -5.524  3.721   -0.192  1.00 91.32 137 B 1 
ATOM 3562 C C   . GLY B 2 137 ? -4.094  4.171   0.107   1.00 90.42 137 B 1 
ATOM 3563 O O   . GLY B 2 137 ? -3.246  3.382   0.531   1.00 88.31 137 B 1 
ATOM 3564 N N   . GLU B 2 138 ? -3.833  5.459   -0.103  1.00 89.87 138 B 1 
ATOM 3565 C CA  . GLU B 2 138 ? -2.498  6.059   0.012   1.00 90.07 138 B 1 
ATOM 3566 C C   . GLU B 2 138 ? -1.810  5.787   1.356   1.00 88.52 138 B 1 
ATOM 3567 O O   . GLU B 2 138 ? -0.611  5.541   1.418   1.00 84.02 138 B 1 
ATOM 3568 C CB  . GLU B 2 138 ? -2.638  7.573   -0.218  1.00 87.35 138 B 1 
ATOM 3569 C CG  . GLU B 2 138 ? -1.281  8.276   -0.230  1.00 82.17 138 B 1 
ATOM 3570 C CD  . GLU B 2 138 ? -1.363  9.797   -0.405  1.00 80.44 138 B 1 
ATOM 3571 O OE1 . GLU B 2 138 ? -0.264  10.401  -0.444  1.00 72.75 138 B 1 
ATOM 3572 O OE2 . GLU B 2 138 ? -2.476  10.340  -0.474  1.00 75.79 138 B 1 
ATOM 3573 N N   . ASN B 2 139 ? -2.582  5.787   2.454   1.00 89.43 139 B 1 
ATOM 3574 C CA  . ASN B 2 139 ? -2.063  5.561   3.802   1.00 87.65 139 B 1 
ATOM 3575 C C   . ASN B 2 139 ? -1.732  4.084   4.094   1.00 86.39 139 B 1 
ATOM 3576 O O   . ASN B 2 139 ? -1.249  3.784   5.180   1.00 83.38 139 B 1 
ATOM 3577 C CB  . ASN B 2 139 ? -3.031  6.147   4.834   1.00 86.24 139 B 1 
ATOM 3578 C CG  . ASN B 2 139 ? -3.008  7.655   4.835   1.00 81.27 139 B 1 
ATOM 3579 O OD1 . ASN B 2 139 ? -1.978  8.284   4.994   1.00 71.92 139 B 1 
ATOM 3580 N ND2 . ASN B 2 139 ? -4.154  8.282   4.667   1.00 70.18 139 B 1 
ATOM 3581 N N   . MET B 2 140 ? -1.976  3.178   3.156   1.00 88.36 140 B 1 
ATOM 3582 C CA  . MET B 2 140 ? -1.630  1.757   3.242   1.00 87.62 140 B 1 
ATOM 3583 C C   . MET B 2 140 ? -2.154  1.073   4.525   1.00 87.81 140 B 1 
ATOM 3584 O O   . MET B 2 140 ? -1.487  0.214   5.094   1.00 84.00 140 B 1 
ATOM 3585 C CB  . MET B 2 140 ? -0.117  1.553   3.027   1.00 84.26 140 B 1 
ATOM 3586 C CG  . MET B 2 140 ? 0.414   2.190   1.746   1.00 78.67 140 B 1 
ATOM 3587 S SD  . MET B 2 140 ? 2.178   1.874   1.440   1.00 69.94 140 B 1 
ATOM 3588 C CE  . MET B 2 140 ? 2.095   0.159   0.888   1.00 60.48 140 B 1 
ATOM 3589 N N   . ASN B 2 141 ? -3.332  1.474   4.988   1.00 88.05 141 B 1 
ATOM 3590 C CA  . ASN B 2 141 ? -3.927  0.881   6.175   1.00 88.29 141 B 1 
ATOM 3591 C C   . ASN B 2 141 ? -4.314  -0.588  5.891   1.00 87.32 141 B 1 
ATOM 3592 O O   . ASN B 2 141 ? -5.159  -0.838  5.028   1.00 85.62 141 B 1 
ATOM 3593 C CB  . ASN B 2 141 ? -5.119  1.731   6.625   1.00 86.75 141 B 1 
ATOM 3594 C CG  . ASN B 2 141 ? -5.713  1.269   7.953   1.00 85.53 141 B 1 
ATOM 3595 O OD1 . ASN B 2 141 ? -5.588  0.123   8.373   1.00 78.08 141 B 1 
ATOM 3596 N ND2 . ASN B 2 141 ? -6.380  2.148   8.657   1.00 77.75 141 B 1 
ATOM 3597 N N   . PRO B 2 142 ? -3.736  -1.571  6.603   1.00 87.44 142 B 1 
ATOM 3598 C CA  . PRO B 2 142 ? -3.976  -2.982  6.321   1.00 86.13 142 B 1 
ATOM 3599 C C   . PRO B 2 142 ? -5.386  -3.459  6.675   1.00 87.27 142 B 1 
ATOM 3600 O O   . PRO B 2 142 ? -5.775  -4.545  6.253   1.00 84.30 142 B 1 
ATOM 3601 C CB  . PRO B 2 142 ? -2.920  -3.713  7.148   1.00 83.72 142 B 1 
ATOM 3602 C CG  . PRO B 2 142 ? -2.726  -2.812  8.348   1.00 80.20 142 B 1 
ATOM 3603 C CD  . PRO B 2 142 ? -2.838  -1.420  7.733   1.00 81.73 142 B 1 
ATOM 3604 N N   . ASP B 2 143 ? -6.128  -2.661  7.436   1.00 88.20 143 B 1 
ATOM 3605 C CA  . ASP B 2 143 ? -7.510  -2.951  7.807   1.00 89.39 143 B 1 
ATOM 3606 C C   . ASP B 2 143 ? -8.515  -2.346  6.801   1.00 90.99 143 B 1 
ATOM 3607 O O   . ASP B 2 143 ? -9.697  -2.668  6.854   1.00 89.11 143 B 1 
ATOM 3608 C CB  . ASP B 2 143 ? -7.766  -2.461  9.257   1.00 87.10 143 B 1 
ATOM 3609 C CG  . ASP B 2 143 ? -6.849  -3.094  10.330  1.00 82.68 143 B 1 
ATOM 3610 O OD1 . ASP B 2 143 ? -6.512  -4.292  10.207  1.00 74.72 143 B 1 
ATOM 3611 O OD2 . ASP B 2 143 ? -6.506  -2.408  11.326  1.00 73.04 143 B 1 
ATOM 3612 N N   . GLY B 2 144 ? -8.051  -1.489  5.886   1.00 91.24 144 B 1 
ATOM 3613 C CA  . GLY B 2 144 ? -8.852  -0.813  4.882   1.00 92.19 144 B 1 
ATOM 3614 C C   . GLY B 2 144 ? -9.264  -1.682  3.693   1.00 93.38 144 B 1 
ATOM 3615 O O   . GLY B 2 144 ? -8.911  -2.866  3.588   1.00 92.60 144 B 1 
ATOM 3616 N N   . MET B 2 145 ? -10.032 -1.086  2.779   1.00 93.82 145 B 1 
ATOM 3617 C CA  . MET B 2 145 ? -10.484 -1.774  1.573   1.00 94.84 145 B 1 
ATOM 3618 C C   . MET B 2 145 ? -9.319  -2.063  0.620   1.00 94.71 145 B 1 
ATOM 3619 O O   . MET B 2 145 ? -8.510  -1.194  0.314   1.00 93.92 145 B 1 
ATOM 3620 C CB  . MET B 2 145 ? -11.555 -0.944  0.861   1.00 94.50 145 B 1 
ATOM 3621 C CG  . MET B 2 145 ? -12.249 -1.740  -0.242  1.00 92.84 145 B 1 
ATOM 3622 S SD  . MET B 2 145 ? -13.548 -0.881  -1.196  1.00 93.00 145 B 1 
ATOM 3623 C CE  . MET B 2 145 ? -14.501 -0.106  0.126   1.00 87.46 145 B 1 
ATOM 3624 N N   . VAL B 2 146 ? -9.311  -3.263  0.070   1.00 95.11 146 B 1 
ATOM 3625 C CA  . VAL B 2 146 ? -8.512  -3.602  -1.108  1.00 95.24 146 B 1 
ATOM 3626 C C   . VAL B 2 146 ? -9.411  -3.522  -2.333  1.00 95.69 146 B 1 
ATOM 3627 O O   . VAL B 2 146 ? -10.363 -4.300  -2.470  1.00 95.29 146 B 1 
ATOM 3628 C CB  . VAL B 2 146 ? -7.850  -4.979  -0.972  1.00 94.14 146 B 1 
ATOM 3629 C CG1 . VAL B 2 146 ? -7.141  -5.413  -2.247  1.00 88.55 146 B 1 
ATOM 3630 C CG2 . VAL B 2 146 ? -6.795  -4.938  0.141   1.00 88.11 146 B 1 
ATOM 3631 N N   . ALA B 2 147 ? -9.107  -2.579  -3.232  1.00 95.72 147 B 1 
ATOM 3632 C CA  . ALA B 2 147 ? -9.740  -2.479  -4.526  1.00 95.79 147 B 1 
ATOM 3633 C C   . ALA B 2 147 ? -9.114  -3.477  -5.508  1.00 95.64 147 B 1 
ATOM 3634 O O   . ALA B 2 147 ? -7.919  -3.767  -5.454  1.00 94.99 147 B 1 
ATOM 3635 C CB  . ALA B 2 147 ? -9.620  -1.039  -5.028  1.00 95.46 147 B 1 
ATOM 3636 N N   . LEU B 2 148 ? -9.936  -3.990  -6.412  1.00 95.83 148 B 1 
ATOM 3637 C CA  . LEU B 2 148 ? -9.518  -4.929  -7.443  1.00 95.90 148 B 1 
ATOM 3638 C C   . LEU B 2 148 ? -9.411  -4.187  -8.768  1.00 96.13 148 B 1 
ATOM 3639 O O   . LEU B 2 148 ? -10.365 -3.525  -9.155  1.00 95.62 148 B 1 
ATOM 3640 C CB  . LEU B 2 148 ? -10.529 -6.080  -7.540  1.00 95.51 148 B 1 
ATOM 3641 C CG  . LEU B 2 148 ? -10.866 -6.774  -6.209  1.00 93.33 148 B 1 
ATOM 3642 C CD1 . LEU B 2 148 ? -11.951 -7.821  -6.451  1.00 82.92 148 B 1 
ATOM 3643 C CD2 . LEU B 2 148 ? -9.658  -7.477  -5.602  1.00 82.06 148 B 1 
ATOM 3644 N N   . LEU B 2 149 ? -8.291  -4.334  -9.459  1.00 94.13 149 B 1 
ATOM 3645 C CA  . LEU B 2 149 ? -8.124  -3.874  -10.834 1.00 94.14 149 B 1 
ATOM 3646 C C   . LEU B 2 149 ? -8.200  -5.080  -11.776 1.00 93.78 149 B 1 
ATOM 3647 O O   . LEU B 2 149 ? -7.499  -6.067  -11.580 1.00 93.44 149 B 1 
ATOM 3648 C CB  . LEU B 2 149 ? -6.794  -3.119  -10.957 1.00 94.23 149 B 1 
ATOM 3649 C CG  . LEU B 2 149 ? -6.444  -2.677  -12.386 1.00 93.23 149 B 1 
ATOM 3650 C CD1 . LEU B 2 149 ? -7.370  -1.581  -12.897 1.00 85.32 149 B 1 
ATOM 3651 C CD2 . LEU B 2 149 ? -5.020  -2.128  -12.427 1.00 85.43 149 B 1 
ATOM 3652 N N   . ASP B 2 150 ? -9.031  -4.954  -12.820 1.00 92.23 150 B 1 
ATOM 3653 C CA  . ASP B 2 150 ? -9.104  -5.898  -13.933 1.00 91.94 150 B 1 
ATOM 3654 C C   . ASP B 2 150 ? -9.203  -5.111  -15.247 1.00 91.84 150 B 1 
ATOM 3655 O O   . ASP B 2 150 ? -9.328  -3.884  -15.250 1.00 91.81 150 B 1 
ATOM 3656 C CB  . ASP B 2 150 ? -10.291 -6.852  -13.707 1.00 90.70 150 B 1 
ATOM 3657 C CG  . ASP B 2 150 ? -10.260 -8.146  -14.537 1.00 87.40 150 B 1 
ATOM 3658 O OD1 . ASP B 2 150 ? -9.270  -8.374  -15.261 1.00 81.78 150 B 1 
ATOM 3659 O OD2 . ASP B 2 150 ? -11.233 -8.933  -14.428 1.00 80.08 150 B 1 
ATOM 3660 N N   . TYR B 2 151 ? -9.142  -5.808  -16.363 1.00 89.58 151 B 1 
ATOM 3661 C CA  . TYR B 2 151 ? -9.274  -5.245  -17.696 1.00 89.15 151 B 1 
ATOM 3662 C C   . TYR B 2 151 ? -10.483 -5.852  -18.408 1.00 88.51 151 B 1 
ATOM 3663 O O   . TYR B 2 151 ? -10.829 -7.018  -18.206 1.00 85.77 151 B 1 
ATOM 3664 C CB  . TYR B 2 151 ? -7.973  -5.439  -18.476 1.00 87.40 151 B 1 
ATOM 3665 C CG  . TYR B 2 151 ? -6.794  -4.649  -17.913 1.00 85.95 151 B 1 
ATOM 3666 C CD1 . TYR B 2 151 ? -6.467  -3.384  -18.438 1.00 78.30 151 B 1 
ATOM 3667 C CD2 . TYR B 2 151 ? -6.041  -5.166  -16.844 1.00 76.59 151 B 1 
ATOM 3668 C CE1 . TYR B 2 151 ? -5.401  -2.648  -17.902 1.00 75.92 151 B 1 
ATOM 3669 C CE2 . TYR B 2 151 ? -4.981  -4.435  -16.300 1.00 76.45 151 B 1 
ATOM 3670 C CZ  . TYR B 2 151 ? -4.653  -3.173  -16.829 1.00 84.42 151 B 1 
ATOM 3671 O OH  . TYR B 2 151 ? -3.618  -2.450  -16.298 1.00 81.72 151 B 1 
ATOM 3672 N N   . ARG B 2 152 ? -11.126 -5.053  -19.261 1.00 86.38 152 B 1 
ATOM 3673 C CA  . ARG B 2 152 ? -12.221 -5.523  -20.113 1.00 84.57 152 B 1 
ATOM 3674 C C   . ARG B 2 152 ? -11.739 -6.605  -21.081 1.00 82.49 152 B 1 
ATOM 3675 O O   . ARG B 2 152 ? -10.551 -6.829  -21.246 1.00 80.05 152 B 1 
ATOM 3676 C CB  . ARG B 2 152 ? -12.826 -4.340  -20.892 1.00 83.70 152 B 1 
ATOM 3677 C CG  . ARG B 2 152 ? -13.411 -3.214  -20.015 1.00 83.08 152 B 1 
ATOM 3678 C CD  . ARG B 2 152 ? -14.565 -3.713  -19.170 1.00 81.15 152 B 1 
ATOM 3679 N NE  . ARG B 2 152 ? -15.189 -2.584  -18.465 1.00 81.26 152 B 1 
ATOM 3680 C CZ  . ARG B 2 152 ? -16.046 -2.651  -17.478 1.00 81.27 152 B 1 
ATOM 3681 N NH1 . ARG B 2 152 ? -16.495 -3.789  -17.011 1.00 73.79 152 B 1 
ATOM 3682 N NH2 . ARG B 2 152 ? -16.464 -1.568  -16.907 1.00 79.28 152 B 1 
ATOM 3683 N N   . GLU B 2 153 ? -12.679 -7.193  -21.793 1.00 75.82 153 B 1 
ATOM 3684 C CA  . GLU B 2 153 ? -12.390 -8.191  -22.833 1.00 73.99 153 B 1 
ATOM 3685 C C   . GLU B 2 153 ? -11.468 -7.671  -23.953 1.00 74.64 153 B 1 
ATOM 3686 O O   . GLU B 2 153 ? -10.816 -8.461  -24.628 1.00 72.25 153 B 1 
ATOM 3687 C CB  . GLU B 2 153 ? -13.712 -8.663  -23.469 1.00 72.54 153 B 1 
ATOM 3688 C CG  . GLU B 2 153 ? -14.634 -9.402  -22.483 1.00 62.52 153 B 1 
ATOM 3689 C CD  . GLU B 2 153 ? -15.956 -9.890  -23.115 1.00 52.60 153 B 1 
ATOM 3690 O OE1 . GLU B 2 153 ? -16.702 -10.609 -22.415 1.00 46.57 153 B 1 
ATOM 3691 O OE2 . GLU B 2 153 ? -16.244 -9.521  -24.275 1.00 49.93 153 B 1 
ATOM 3692 N N   . ASP B 2 154 ? -11.374 -6.350  -24.133 1.00 72.82 154 B 1 
ATOM 3693 C CA  . ASP B 2 154 ? -10.442 -5.725  -25.069 1.00 71.38 154 B 1 
ATOM 3694 C C   . ASP B 2 154 ? -8.968  -5.781  -24.600 1.00 71.37 154 B 1 
ATOM 3695 O O   . ASP B 2 154 ? -8.064  -5.512  -25.384 1.00 66.93 154 B 1 
ATOM 3696 C CB  . ASP B 2 154 ? -10.898 -4.285  -25.380 1.00 73.84 154 B 1 
ATOM 3697 C CG  . ASP B 2 154 ? -10.881 -3.313  -24.194 1.00 73.54 154 B 1 
ATOM 3698 O OD1 . ASP B 2 154 ? -10.253 -3.598  -23.152 1.00 66.49 154 B 1 
ATOM 3699 O OD2 . ASP B 2 154 ? -11.512 -2.230  -24.299 1.00 68.98 154 B 1 
ATOM 3700 N N   . GLY B 2 155 ? -8.733  -6.112  -23.328 1.00 72.28 155 B 1 
ATOM 3701 C CA  . GLY B 2 155 ? -7.412  -6.192  -22.719 1.00 67.25 155 B 1 
ATOM 3702 C C   . GLY B 2 155 ? -6.729  -4.844  -22.461 1.00 69.35 155 B 1 
ATOM 3703 O O   . GLY B 2 155 ? -5.575  -4.830  -22.031 1.00 65.97 155 B 1 
ATOM 3704 N N   . VAL B 2 156 ? -7.413  -3.713  -22.723 1.00 74.46 156 B 1 
ATOM 3705 C CA  . VAL B 2 156 ? -6.837  -2.367  -22.650 1.00 74.52 156 B 1 
ATOM 3706 C C   . VAL B 2 156 ? -7.587  -1.465  -21.678 1.00 78.30 156 B 1 
ATOM 3707 O O   . VAL B 2 156 ? -6.957  -0.662  -20.988 1.00 74.62 156 B 1 
ATOM 3708 C CB  . VAL B 2 156 ? -6.786  -1.721  -24.053 1.00 68.71 156 B 1 
ATOM 3709 C CG1 . VAL B 2 156 ? -6.131  -0.333  -24.023 1.00 58.76 156 B 1 
ATOM 3710 C CG2 . VAL B 2 156 ? -5.985  -2.568  -25.041 1.00 59.30 156 B 1 
ATOM 3711 N N   . THR B 2 157 ? -8.915  -1.564  -21.616 1.00 84.58 157 B 1 
ATOM 3712 C CA  . THR B 2 157 ? -9.738  -0.709  -20.764 1.00 86.47 157 B 1 
ATOM 3713 C C   . THR B 2 157 ? -9.709  -1.212  -19.316 1.00 87.67 157 B 1 
ATOM 3714 O O   . THR B 2 157 ? -10.310 -2.254  -19.032 1.00 86.34 157 B 1 
ATOM 3715 C CB  . THR B 2 157 ? -11.184 -0.649  -21.274 1.00 84.64 157 B 1 
ATOM 3716 O OG1 . THR B 2 157 ? -11.211 -0.178  -22.600 1.00 80.77 157 B 1 
ATOM 3717 C CG2 . THR B 2 157 ? -12.039 0.315   -20.457 1.00 78.62 157 B 1 
ATOM 3718 N N   . PRO B 2 158 ? -9.060  -0.487  -18.376 1.00 92.10 158 B 1 
ATOM 3719 C CA  . PRO B 2 158 ? -9.020  -0.902  -16.985 1.00 92.60 158 B 1 
ATOM 3720 C C   . PRO B 2 158 ? -10.336 -0.556  -16.285 1.00 93.16 158 B 1 
ATOM 3721 O O   . PRO B 2 158 ? -10.978 0.461   -16.566 1.00 92.63 158 B 1 
ATOM 3722 C CB  . PRO B 2 158 ? -7.835  -0.139  -16.383 1.00 91.89 158 B 1 
ATOM 3723 C CG  . PRO B 2 158 ? -7.843  1.171   -17.167 1.00 88.38 158 B 1 
ATOM 3724 C CD  . PRO B 2 158 ? -8.311  0.751   -18.557 1.00 90.40 158 B 1 
ATOM 3725 N N   . PHE B 2 159 ? -10.720 -1.371  -15.312 1.00 95.26 159 B 1 
ATOM 3726 C CA  . PHE B 2 159 ? -11.773 -1.041  -14.371 1.00 95.22 159 B 1 
ATOM 3727 C C   . PHE B 2 159 ? -11.422 -1.532  -12.970 1.00 95.45 159 B 1 
ATOM 3728 O O   . PHE B 2 159 ? -10.747 -2.553  -12.804 1.00 94.84 159 B 1 
ATOM 3729 C CB  . PHE B 2 159 ? -13.127 -1.586  -14.847 1.00 93.92 159 B 1 
ATOM 3730 C CG  . PHE B 2 159 ? -13.238 -3.099  -14.824 1.00 93.51 159 B 1 
ATOM 3731 C CD1 . PHE B 2 159 ? -12.812 -3.860  -15.932 1.00 87.39 159 B 1 
ATOM 3732 C CD2 . PHE B 2 159 ? -13.757 -3.754  -13.703 1.00 87.40 159 B 1 
ATOM 3733 C CE1 . PHE B 2 159 ? -12.910 -5.256  -15.922 1.00 86.49 159 B 1 
ATOM 3734 C CE2 . PHE B 2 159 ? -13.865 -5.162  -13.686 1.00 85.96 159 B 1 
ATOM 3735 C CZ  . PHE B 2 159 ? -13.438 -5.914  -14.793 1.00 90.72 159 B 1 
ATOM 3736 N N   . MET B 2 160 ? -11.890 -0.807  -11.956 1.00 96.31 160 B 1 
ATOM 3737 C CA  . MET B 2 160 ? -11.673 -1.164  -10.559 1.00 96.32 160 B 1 
ATOM 3738 C C   . MET B 2 160 ? -12.989 -1.508  -9.876  1.00 96.29 160 B 1 
ATOM 3739 O O   . MET B 2 160 ? -14.021 -0.908  -10.152 1.00 95.67 160 B 1 
ATOM 3740 C CB  . MET B 2 160 ? -10.927 -0.056  -9.815  1.00 96.33 160 B 1 
ATOM 3741 C CG  . MET B 2 160 ? -9.550  0.217   -10.408 1.00 94.15 160 B 1 
ATOM 3742 S SD  . MET B 2 160 ? -8.500  1.303   -9.412  1.00 93.40 160 B 1 
ATOM 3743 C CE  . MET B 2 160 ? -8.007  0.159   -8.105  1.00 84.82 160 B 1 
ATOM 3744 N N   . ILE B 2 161 ? -12.941 -2.469  -8.960  1.00 96.76 161 B 1 
ATOM 3745 C CA  . ILE B 2 161 ? -14.082 -2.935  -8.192  1.00 96.33 161 B 1 
ATOM 3746 C C   . ILE B 2 161 ? -13.882 -2.570  -6.721  1.00 96.43 161 B 1 
ATOM 3747 O O   . ILE B 2 161 ? -12.860 -2.908  -6.122  1.00 96.09 161 B 1 
ATOM 3748 C CB  . ILE B 2 161 ? -14.309 -4.447  -8.382  1.00 95.66 161 B 1 
ATOM 3749 C CG1 . ILE B 2 161 ? -14.534 -4.803  -9.873  1.00 93.11 161 B 1 
ATOM 3750 C CG2 . ILE B 2 161 ? -15.517 -4.913  -7.539  1.00 93.00 161 B 1 
ATOM 3751 C CD1 . ILE B 2 161 ? -14.539 -6.310  -10.156 1.00 86.28 161 B 1 
ATOM 3752 N N   . PHE B 2 162 ? -14.901 -1.929  -6.143  1.00 96.78 162 B 1 
ATOM 3753 C CA  . PHE B 2 162 ? -14.946 -1.504  -4.748  1.00 96.89 162 B 1 
ATOM 3754 C C   . PHE B 2 162 ? -16.210 -2.050  -4.075  1.00 96.60 162 B 1 
ATOM 3755 O O   . PHE B 2 162 ? -17.261 -2.136  -4.701  1.00 95.76 162 B 1 
ATOM 3756 C CB  . PHE B 2 162 ? -14.927 0.022   -4.670  1.00 96.81 162 B 1 
ATOM 3757 C CG  . PHE B 2 162 ? -13.749 0.685   -5.353  1.00 97.02 162 B 1 
ATOM 3758 C CD1 . PHE B 2 162 ? -12.618 1.046   -4.616  1.00 87.25 162 B 1 
ATOM 3759 C CD2 . PHE B 2 162 ? -13.784 0.955   -6.728  1.00 87.66 162 B 1 
ATOM 3760 C CE1 . PHE B 2 162 ? -11.525 1.676   -5.240  1.00 88.10 162 B 1 
ATOM 3761 C CE2 . PHE B 2 162 ? -12.695 1.574   -7.366  1.00 87.19 162 B 1 
ATOM 3762 C CZ  . PHE B 2 162 ? -11.568 1.934   -6.617  1.00 95.63 162 B 1 
ATOM 3763 N N   . PHE B 2 163 ? -16.151 -2.368  -2.787  1.00 96.97 163 B 1 
ATOM 3764 C CA  . PHE B 2 163 ? -17.337 -2.700  -2.009  1.00 96.73 163 B 1 
ATOM 3765 C C   . PHE B 2 163 ? -18.106 -1.427  -1.655  1.00 96.76 163 B 1 
ATOM 3766 O O   . PHE B 2 163 ? -17.635 -0.621  -0.867  1.00 96.03 163 B 1 
ATOM 3767 C CB  . PHE B 2 163 ? -16.952 -3.490  -0.753  1.00 96.11 163 B 1 
ATOM 3768 C CG  . PHE B 2 163 ? -16.421 -4.880  -1.051  1.00 95.31 163 B 1 
ATOM 3769 C CD1 . PHE B 2 163 ? -17.307 -5.901  -1.426  1.00 88.74 163 B 1 
ATOM 3770 C CD2 . PHE B 2 163 ? -15.041 -5.144  -0.986  1.00 88.59 163 B 1 
ATOM 3771 C CE1 . PHE B 2 163 ? -16.823 -7.183  -1.735  1.00 88.05 163 B 1 
ATOM 3772 C CE2 . PHE B 2 163 ? -14.555 -6.423  -1.298  1.00 87.66 163 B 1 
ATOM 3773 C CZ  . PHE B 2 163 ? -15.448 -7.439  -1.676  1.00 92.02 163 B 1 
ATOM 3774 N N   . LYS B 2 164 ? -19.307 -1.253  -2.195  1.00 95.41 164 B 1 
ATOM 3775 C CA  . LYS B 2 164 ? -20.131 -0.044  -1.998  1.00 95.42 164 B 1 
ATOM 3776 C C   . LYS B 2 164 ? -20.413 0.261   -0.528  1.00 95.24 164 B 1 
ATOM 3777 O O   . LYS B 2 164 ? -20.362 1.414   -0.121  1.00 94.72 164 B 1 
ATOM 3778 C CB  . LYS B 2 164 ? -21.435 -0.225  -2.792  1.00 94.71 164 B 1 
ATOM 3779 C CG  . LYS B 2 164 ? -22.357 1.005   -2.733  1.00 91.84 164 B 1 
ATOM 3780 C CD  . LYS B 2 164 ? -23.643 0.714   -3.523  1.00 88.93 164 B 1 
ATOM 3781 C CE  . LYS B 2 164 ? -24.618 1.884   -3.465  1.00 82.04 164 B 1 
ATOM 3782 N NZ  . LYS B 2 164 ? -25.857 1.546   -4.196  1.00 74.22 164 B 1 
ATOM 3783 N N   . ASP B 2 165 ? -20.687 -0.758  0.270   1.00 95.44 165 B 1 
ATOM 3784 C CA  . ASP B 2 165 ? -20.953 -0.604  1.704   1.00 95.07 165 B 1 
ATOM 3785 C C   . ASP B 2 165 ? -19.706 -0.200  2.513   1.00 95.12 165 B 1 
ATOM 3786 O O   . ASP B 2 165 ? -19.845 0.285   3.629   1.00 93.72 165 B 1 
ATOM 3787 C CB  . ASP B 2 165 ? -21.567 -1.905  2.243   1.00 94.41 165 B 1 
ATOM 3788 C CG  . ASP B 2 165 ? -22.967 -2.173  1.679   1.00 92.78 165 B 1 
ATOM 3789 O OD1 . ASP B 2 165 ? -23.917 -1.423  1.990   1.00 84.68 165 B 1 
ATOM 3790 O OD2 . ASP B 2 165 ? -23.166 -3.145  0.921   1.00 85.41 165 B 1 
ATOM 3791 N N   . GLY B 2 166 ? -18.511 -0.361  1.944   1.00 95.56 166 B 1 
ATOM 3792 C CA  . GLY B 2 166 ? -17.239 0.069   2.517   1.00 95.64 166 B 1 
ATOM 3793 C C   . GLY B 2 166 ? -16.806 1.473   2.116   1.00 95.96 166 B 1 
ATOM 3794 O O   . GLY B 2 166 ? -15.677 1.859   2.405   1.00 94.99 166 B 1 
ATOM 3795 N N   . LEU B 2 167 ? -17.682 2.227   1.426   1.00 96.08 167 B 1 
ATOM 3796 C CA  . LEU B 2 167 ? -17.410 3.581   0.962   1.00 96.03 167 B 1 
ATOM 3797 C C   . LEU B 2 167 ? -18.244 4.606   1.725   1.00 95.28 167 B 1 
ATOM 3798 O O   . LEU B 2 167 ? -19.432 4.404   1.986   1.00 93.95 167 B 1 
ATOM 3799 C CB  . LEU B 2 167 ? -17.676 3.689   -0.553  1.00 96.08 167 B 1 
ATOM 3800 C CG  . LEU B 2 167 ? -16.808 2.780   -1.427  1.00 95.66 167 B 1 
ATOM 3801 C CD1 . LEU B 2 167 ? -17.298 2.832   -2.874  1.00 90.59 167 B 1 
ATOM 3802 C CD2 . LEU B 2 167 ? -15.334 3.201   -1.408  1.00 90.65 167 B 1 
ATOM 3803 N N   . GLU B 2 168 ? -17.635 5.738   2.007   1.00 95.12 168 B 1 
ATOM 3804 C CA  . GLU B 2 168 ? -18.314 6.968   2.394   1.00 94.10 168 B 1 
ATOM 3805 C C   . GLU B 2 168 ? -18.159 8.029   1.297   1.00 94.66 168 B 1 
ATOM 3806 O O   . GLU B 2 168 ? -17.165 8.067   0.583   1.00 93.65 168 B 1 
ATOM 3807 C CB  . GLU B 2 168 ? -17.848 7.436   3.781   1.00 90.56 168 B 1 
ATOM 3808 C CG  . GLU B 2 168 ? -16.375 7.834   3.856   1.00 79.80 168 B 1 
ATOM 3809 C CD  . GLU B 2 168 ? -15.921 8.205   5.286   1.00 77.97 168 B 1 
ATOM 3810 O OE1 . GLU B 2 168 ? -14.725 8.504   5.460   1.00 69.70 168 B 1 
ATOM 3811 O OE2 . GLU B 2 168 ? -16.768 8.161   6.205   1.00 73.28 168 B 1 
ATOM 3812 N N   . MET B 2 169 ? -19.183 8.862   1.128   1.00 92.78 169 B 1 
ATOM 3813 C CA  . MET B 2 169 ? -19.202 9.914   0.117   1.00 92.07 169 B 1 
ATOM 3814 C C   . MET B 2 169 ? -18.998 11.270  0.759   1.00 91.60 169 B 1 
ATOM 3815 O O   . MET B 2 169 ? -19.782 11.677  1.620   1.00 89.59 169 B 1 
ATOM 3816 C CB  . MET B 2 169 ? -20.517 9.898   -0.669  1.00 89.23 169 B 1 
ATOM 3817 C CG  . MET B 2 169 ? -20.696 8.664   -1.543  1.00 80.47 169 B 1 
ATOM 3818 S SD  . MET B 2 169 ? -22.258 8.660   -2.474  1.00 77.18 169 B 1 
ATOM 3819 C CE  . MET B 2 169 ? -23.430 8.351   -1.147  1.00 65.71 169 B 1 
ATOM 3820 N N   . GLU B 2 170 ? -18.019 12.005  0.275   1.00 90.09 170 B 1 
ATOM 3821 C CA  . GLU B 2 170 ? -17.793 13.412  0.600   1.00 91.02 170 B 1 
ATOM 3822 C C   . GLU B 2 170 ? -18.161 14.280  -0.603  1.00 91.36 170 B 1 
ATOM 3823 O O   . GLU B 2 170 ? -17.762 14.009  -1.729  1.00 88.80 170 B 1 
ATOM 3824 C CB  . GLU B 2 170 ? -16.337 13.590  1.038   1.00 88.13 170 B 1 
ATOM 3825 C CG  . GLU B 2 170 ? -16.046 15.023  1.493   1.00 79.06 170 B 1 
ATOM 3826 C CD  . GLU B 2 170 ? -14.592 15.209  1.973   1.00 78.05 170 B 1 
ATOM 3827 O OE1 . GLU B 2 170 ? -14.307 16.279  2.543   1.00 69.25 170 B 1 
ATOM 3828 O OE2 . GLU B 2 170 ? -13.765 14.298  1.763   1.00 72.63 170 B 1 
ATOM 3829 N N   . LYS B 2 171 ? -18.974 15.327  -0.386  1.00 83.64 171 B 1 
ATOM 3830 C CA  . LYS B 2 171 ? -19.301 16.308  -1.420  1.00 83.52 171 B 1 
ATOM 3831 C C   . LYS B 2 171 ? -18.382 17.510  -1.279  1.00 78.48 171 B 1 
ATOM 3832 O O   . LYS B 2 171 ? -18.363 18.124  -0.219  1.00 72.65 171 B 1 
ATOM 3833 C CB  . LYS B 2 171 ? -20.773 16.732  -1.337  1.00 81.02 171 B 1 
ATOM 3834 C CG  . LYS B 2 171 ? -21.710 15.587  -1.711  1.00 70.95 171 B 1 
ATOM 3835 C CD  . LYS B 2 171 ? -23.160 16.061  -1.690  1.00 66.93 171 B 1 
ATOM 3836 C CE  . LYS B 2 171 ? -24.078 14.915  -2.080  1.00 58.23 171 B 1 
ATOM 3837 N NZ  . LYS B 2 171 ? -25.500 15.331  -2.063  1.00 51.08 171 B 1 
ATOM 3838 N N   . CYS B 2 172 ? -17.683 17.845  -2.359  1.00 81.70 172 B 1 
ATOM 3839 C CA  . CYS B 2 172 ? -16.799 18.995  -2.467  1.00 76.04 172 B 1 
ATOM 3840 C C   . CYS B 2 172 ? -17.402 20.091  -3.348  1.00 66.38 172 B 1 
ATOM 3841 O O   . CYS B 2 172 ? -18.113 19.769  -4.318  1.00 60.17 172 B 1 
ATOM 3842 C CB  . CYS B 2 172 ? -15.438 18.528  -3.001  1.00 70.06 172 B 1 
ATOM 3843 S SG  . CYS B 2 172 ? -14.740 17.238  -1.920  1.00 65.44 172 B 1 
ATOM 3844 O OXT . CYS B 2 172 ? -17.143 21.292  -3.063  1.00 61.58 172 B 1 
#
