# Supplementary material for: PLM-interact: extending protein language models to predict protein-protein interactions
Source: Nat Commun. 2025 Oct 27;16:9012. doi: 10.1038/s41467-025-64512-w (PMC12559430; doi:10.1038/s41467-025-64512-w)
Supplement: Supplementary file 4 — Source Data [file 41467_2025_64512_MOESM4_ESM.zip › Source Data/Supplementary Figure4_AF3_protein-protein structures/Fly.cif]

# By using this file you agree to the legally binding terms of use found at alphafoldserver.com/output-terms
data_5920c355ccfe5eb7
#
_entry.id 5920c355ccfe5eb7
#
loop_
_atom_type.symbol
C 
N 
O 
S 
#
loop_
_audit_author.name
_audit_author.pdbx_ordinal
"Google DeepMind" 1 
"Isomorphic Labs" 2 
#
_audit_conform.dict_location https://raw.githubusercontent.com/ihmwg/ModelCIF/master/dist/mmcif_ma.dic
_audit_conform.dict_name     mmcif_ma.dic
_audit_conform.dict_version  1.4.5
#
loop_
_chem_comp.formula
_chem_comp.formula_weight
_chem_comp.id
_chem_comp.mon_nstd_flag
_chem_comp.name
_chem_comp.pdbx_smiles
_chem_comp.pdbx_synonyms
_chem_comp.type
"C3 H7 N O2"    89.093  ALA y ALANINE         C[C@H](N)C(O)=O                  ? "L-PEPTIDE LINKING" 
"C6 H15 N4 O2"  175.209 ARG y ARGININE        N[C@@H](CCCNC(N)=[NH2+])C(O)=O   ? "L-PEPTIDE LINKING" 
"C4 H8 N2 O3"   132.118 ASN y ASPARAGINE      N[C@@H](CC(N)=O)C(O)=O           ? "L-PEPTIDE LINKING" 
"C4 H7 N O4"    133.103 ASP y "ASPARTIC ACID" N[C@@H](CC(O)=O)C(O)=O           ? "L-PEPTIDE LINKING" 
"C3 H7 N O2 S"  121.158 CYS y CYSTEINE        N[C@@H](CS)C(O)=O                ? "L-PEPTIDE LINKING" 
"C5 H10 N2 O3"  146.144 GLN y GLUTAMINE       N[C@@H](CCC(N)=O)C(O)=O          ? "L-PEPTIDE LINKING" 
"C5 H9 N O4"    147.129 GLU y "GLUTAMIC ACID" N[C@@H](CCC(O)=O)C(O)=O          ? "L-PEPTIDE LINKING" 
"C2 H5 N O2"    75.067  GLY y GLYCINE         NCC(O)=O                         ? "PEPTIDE LINKING"   
"C6 H10 N3 O2"  156.162 HIS y HISTIDINE       N[C@@H](Cc1c[nH]c[nH+]1)C(O)=O   ? "L-PEPTIDE LINKING" 
"C6 H13 N O2"   131.173 ILE y ISOLEUCINE      CC[C@H](C)[C@H](N)C(O)=O         ? "L-PEPTIDE LINKING" 
"C6 H13 N O2"   131.173 LEU y LEUCINE         CC(C)C[C@H](N)C(O)=O             ? "L-PEPTIDE LINKING" 
"C6 H15 N2 O2"  147.195 LYS y LYSINE          N[C@@H](CCCC[NH3+])C(O)=O        ? "L-PEPTIDE LINKING" 
"C5 H11 N O2 S" 149.211 MET y METHIONINE      CSCC[C@H](N)C(O)=O               ? "L-PEPTIDE LINKING" 
"C9 H11 N O2"   165.189 PHE y PHENYLALANINE   N[C@@H](Cc1ccccc1)C(O)=O         ? "L-PEPTIDE LINKING" 
"C5 H9 N O2"    115.130 PRO y PROLINE         OC(=O)[C@@H]1CCCN1               ? "L-PEPTIDE LINKING" 
"C3 H7 N O3"    105.093 SER y SERINE          N[C@@H](CO)C(O)=O                ? "L-PEPTIDE LINKING" 
"C4 H9 N O3"    119.119 THR y THREONINE       C[C@@H](O)[C@H](N)C(O)=O         ? "L-PEPTIDE LINKING" 
"C11 H12 N2 O2" 204.225 TRP y TRYPTOPHAN      N[C@@H](Cc1c[nH]c2ccccc12)C(O)=O ? "L-PEPTIDE LINKING" 
"C9 H11 N O3"   181.189 TYR y TYROSINE        N[C@@H](Cc1ccc(O)cc1)C(O)=O      ? "L-PEPTIDE LINKING" 
"C5 H11 N O2"   117.146 VAL y VALINE          CC(C)[C@H](N)C(O)=O              ? "L-PEPTIDE LINKING" 
#
_citation.book_publisher          ?
_citation.country                 UK
_citation.id                      primary
_citation.journal_full            Nature
_citation.journal_id_ASTM         NATUAS
_citation.journal_id_CSD          0006
_citation.journal_id_ISSN         0028-0836
_citation.journal_volume          630
_citation.page_first              493
_citation.page_last               500
_citation.pdbx_database_id_DOI    10.1038/s41586-024-07487-w
_citation.pdbx_database_id_PubMed 38718835
_citation.title                   "Accurate structure prediction of biomolecular interactions with AlphaFold 3"
_citation.year                    2024
#
loop_
_citation_author.citation_id
_citation_author.name
_citation_author.ordinal
primary "Google DeepMind" 1 
primary "Isomorphic Labs" 2 
#
loop_
_entity.id
_entity.pdbx_description
_entity.type
1 . polymer 
2 . polymer 
#
loop_
_entity_poly.entity_id
_entity_poly.pdbx_strand_id
_entity_poly.type
1 A polypeptide(L) 
2 B polypeptide(L) 
#
loop_
_entity_poly_seq.entity_id
_entity_poly_seq.hetero
_entity_poly_seq.mon_id
_entity_poly_seq.num
1 n MET 1   
1 n SER 2   
1 n LYS 3   
1 n ILE 4   
1 n TYR 5   
1 n LEU 6   
1 n LYS 7   
1 n ALA 8   
1 n MET 9   
1 n GLU 10  
1 n ASP 11  
1 n VAL 12  
1 n VAL 13  
1 n GLN 14  
1 n ARG 15  
1 n ASN 16  
1 n THR 17  
1 n ASP 18  
1 n ASN 19  
1 n THR 20  
1 n ASN 21  
1 n ARG 22  
1 n ILE 23  
1 n THR 24  
1 n GLU 25  
1 n GLN 26  
1 n ALA 27  
1 n GLN 28  
1 n GLY 29  
1 n PHE 30  
1 n VAL 31  
1 n VAL 32  
1 n SER 33  
1 n GLU 34  
1 n ASN 35  
1 n ALA 36  
1 n GLY 37  
1 n ASP 38  
1 n SER 39  
1 n LEU 40  
1 n LEU 41  
1 n HIS 42  
1 n THR 43  
1 n SER 44  
1 n PHE 45  
1 n ASP 46  
1 n LEU 47  
1 n THR 48  
1 n THR 49  
1 n ALA 50  
1 n GLN 51  
1 n SER 52  
1 n ILE 53  
1 n VAL 54  
1 n LYS 55  
1 n HIS 56  
1 n LEU 57  
1 n HIS 58  
1 n ALA 59  
1 n SER 60  
1 n PHE 61  
1 n LEU 62  
1 n LYS 63  
1 n LEU 64  
1 n ALA 65  
1 n GLN 66  
1 n SER 67  
1 n CYS 68  
1 n VAL 69  
1 n ARG 70  
1 n ASP 71  
1 n LEU 72  
1 n ASP 73  
1 n THR 74  
1 n ASP 75  
1 n ASP 76  
1 n LYS 77  
1 n LEU 78  
1 n CYS 79  
1 n PHE 80  
1 n LEU 81  
1 n ARG 82  
1 n VAL 83  
1 n LYS 84  
1 n THR 85  
1 n ARG 86  
1 n LYS 87  
1 n HIS 88  
1 n GLU 89  
1 n PHE 90  
1 n LEU 91  
1 n VAL 92  
1 n SER 93  
1 n PRO 94  
1 n GLU 95  
1 n GLU 96  
1 n ALA 97  
1 n PHE 98  
1 n THR 99  
1 n VAL 100 
1 n THR 101 
1 n VAL 102 
1 n VAL 103 
1 n LEU 104 
2 n MET 1   
2 n GLY 2   
2 n ASP 3   
2 n SER 4   
2 n PRO 5   
2 n GLU 6   
2 n GLU 7   
2 n ARG 8   
2 n ARG 9   
2 n SER 10  
2 n LYS 11  
2 n ASP 12  
2 n VAL 13  
2 n VAL 14  
2 n PRO 15  
2 n GLU 16  
2 n THR 17  
2 n ALA 18  
2 n ALA 19  
2 n LYS 20  
2 n GLU 21  
2 n ALA 22  
2 n GLU 23  
2 n THR 24  
2 n GLY 25  
2 n LYS 26  
2 n GLY 27  
2 n LYS 28  
2 n LYS 29  
2 n GLU 30  
2 n LYS 31  
2 n LYS 32  
2 n GLU 33  
2 n LYS 34  
2 n SER 35  
2 n ALA 36  
2 n GLU 37  
2 n GLY 38  
2 n THR 39  
2 n LYS 40  
2 n PRO 41  
2 n ARG 42  
2 n PRO 43  
2 n ALA 44  
2 n SER 45  
2 n SER 46  
2 n GLN 47  
2 n ARG 48  
2 n GLY 49  
2 n SER 50  
2 n LEU 51  
2 n THR 52  
2 n LYS 53  
2 n SER 54  
2 n HIS 55  
2 n MET 56  
2 n GLY 57  
2 n VAL 58  
2 n SER 59  
2 n LEU 60  
2 n PRO 61  
2 n MET 62  
2 n GLY 63  
2 n ALA 64  
2 n PRO 65  
2 n ALA 66  
2 n ALA 67  
2 n LYS 68  
2 n PRO 69  
2 n THR 70  
2 n MET 71  
2 n ARG 72  
2 n PHE 73  
2 n MET 74  
2 n PRO 75  
2 n THR 76  
2 n TYR 77  
2 n ARG 78  
2 n LEU 79  
2 n GLU 80  
2 n SER 81  
2 n LYS 82  
2 n ASN 83  
2 n PRO 84  
2 n LEU 85  
2 n ASN 86  
2 n LYS 87  
2 n GLU 88  
2 n ARG 89  
2 n VAL 90  
2 n GLU 91  
2 n ASN 92  
2 n ILE 93  
2 n ILE 94  
2 n LYS 95  
2 n ALA 96  
2 n VAL 97  
2 n MET 98  
2 n ASN 99  
2 n ARG 100 
2 n HIS 101 
2 n TYR 102 
2 n ASN 103 
2 n ASP 104 
2 n GLU 105 
2 n TYR 106 
2 n MET 107 
2 n PHE 108 
2 n HIS 109 
2 n PRO 110 
2 n LYS 111 
2 n HIS 112 
2 n SER 113 
2 n LEU 114 
2 n HIS 115 
2 n MET 116 
2 n ALA 117 
2 n ALA 118 
2 n GLN 119 
2 n VAL 120 
2 n SER 121 
2 n GLU 122 
2 n GLU 123 
2 n ILE 124 
2 n LYS 125 
2 n ASN 126 
2 n ARG 127 
2 n ILE 128 
2 n LYS 129 
2 n LEU 130 
2 n ASP 131 
2 n ASN 132 
2 n TYR 133 
2 n ASP 134 
2 n ARG 135 
2 n TYR 136 
2 n ARG 137 
2 n TYR 138 
2 n ILE 139 
2 n VAL 140 
2 n LEU 141 
2 n VAL 142 
2 n THR 143 
2 n VAL 144 
2 n GLY 145 
2 n GLU 146 
2 n PHE 147 
2 n LEU 148 
2 n MET 149 
2 n GLN 150 
2 n GLY 151 
2 n LEU 152 
2 n TYR 153 
2 n SER 154 
2 n MET 155 
2 n VAL 156 
2 n ASN 157 
2 n PHE 158 
2 n LEU 159 
2 n TRP 160 
2 n ASP 161 
2 n ALA 162 
2 n GLU 163 
2 n LYS 164 
2 n ASP 165 
2 n GLY 166 
2 n PHE 167 
2 n VAL 168 
2 n THR 169 
2 n TYR 170 
2 n SER 171 
2 n VAL 172 
2 n GLU 173 
2 n ARG 174 
2 n PRO 175 
2 n SER 176 
2 n TYR 177 
2 n PHE 178 
2 n ALA 179 
2 n VAL 180 
2 n CYS 181 
2 n THR 182 
2 n THR 183 
2 n PHE 184 
2 n TYR 185 
2 n LEU 186 
2 n TYR 187 
2 n TYR 188 
2 n ASP 189 
#
_ma_data.content_type "model coordinates"
_ma_data.id           1
_ma_data.name         Model
#
_ma_model_list.data_id          1
_ma_model_list.model_group_id   1
_ma_model_list.model_group_name "AlphaFold-beta-20231127 (2b86f29d-618d-47cf-8aef-20020b1102eb @ 2025-05-19 13:45:31)"
_ma_model_list.model_id         1
_ma_model_list.model_name       "Top ranked model"
_ma_model_list.model_type       "Ab initio model"
_ma_model_list.ordinal_id       1
#
loop_
_ma_protocol_step.method_type
_ma_protocol_step.ordinal_id
_ma_protocol_step.protocol_id
_ma_protocol_step.step_id
"coevolution MSA" 1 1 1 
"template search" 2 1 2 
modeling          3 1 3 
#
loop_
_ma_qa_metric.id
_ma_qa_metric.mode
_ma_qa_metric.name
_ma_qa_metric.software_group_id
_ma_qa_metric.type
1 global pLDDT 1 pLDDT 
2 local  pLDDT 1 pLDDT 
#
_ma_qa_metric_global.metric_id    1
_ma_qa_metric_global.metric_value 63.52
_ma_qa_metric_global.model_id     1
_ma_qa_metric_global.ordinal_id   1
#
_ma_software_group.group_id    1
_ma_software_group.ordinal_id  1
_ma_software_group.software_id 1
#
loop_
_ma_target_entity.data_id
_ma_target_entity.entity_id
_ma_target_entity.origin
1 1 . 
1 2 . 
#
loop_
_ma_target_entity_instance.asym_id
_ma_target_entity_instance.details
_ma_target_entity_instance.entity_id
A . 1 
B . 2 
#
loop_
_pdbx_data_usage.details
_pdbx_data_usage.id
_pdbx_data_usage.type
_pdbx_data_usage.url
;NON-COMMERCIAL USE ONLY, BY USING THIS FILE YOU AGREE TO THE TERMS OF USE FOUND
AT alphafoldserver.com/output-terms.
;
1 license    ? 
;THE INFORMATION IS NOT INTENDED FOR, HAS NOT BEEN VALIDATED FOR, AND IS NOT
APPROVED FOR CLINICAL USE. IT SHOULD NOT BE USED FOR CLINICAL PURPOSE OR RELIED
ON FOR MEDICAL OR OTHER PROFESSIONAL ADVICE. IT IS THEORETICAL MODELLING ONLY
AND CAUTION SHOULD BE EXERCISED IN ITS USE. IT IS PROVIDED "AS-IS" WITHOUT ANY
WARRANTY OF ANY KIND, WHETHER EXPRESSED OR IMPLIED. NO WARRANTY IS GIVEN THAT
USE OF THE INFORMATION SHALL NOT INFRINGE THE RIGHTS OF ANY THIRD PARTY.
;
2 disclaimer ? 
#
loop_
_pdbx_poly_seq_scheme.asym_id
_pdbx_poly_seq_scheme.auth_seq_num
_pdbx_poly_seq_scheme.entity_id
_pdbx_poly_seq_scheme.hetero
_pdbx_poly_seq_scheme.mon_id
_pdbx_poly_seq_scheme.pdb_ins_code
_pdbx_poly_seq_scheme.pdb_seq_num
_pdbx_poly_seq_scheme.pdb_strand_id
_pdbx_poly_seq_scheme.seq_id
A 1   1 n MET . 1   A 1   
A 2   1 n SER . 2   A 2   
A 3   1 n LYS . 3   A 3   
A 4   1 n ILE . 4   A 4   
A 5   1 n TYR . 5   A 5   
A 6   1 n LEU . 6   A 6   
A 7   1 n LYS . 7   A 7   
A 8   1 n ALA . 8   A 8   
A 9   1 n MET . 9   A 9   
A 10  1 n GLU . 10  A 10  
A 11  1 n ASP . 11  A 11  
A 12  1 n VAL . 12  A 12  
A 13  1 n VAL . 13  A 13  
A 14  1 n GLN . 14  A 14  
A 15  1 n ARG . 15  A 15  
A 16  1 n ASN . 16  A 16  
A 17  1 n THR . 17  A 17  
A 18  1 n ASP . 18  A 18  
A 19  1 n ASN . 19  A 19  
A 20  1 n THR . 20  A 20  
A 21  1 n ASN . 21  A 21  
A 22  1 n ARG . 22  A 22  
A 23  1 n ILE . 23  A 23  
A 24  1 n THR . 24  A 24  
A 25  1 n GLU . 25  A 25  
A 26  1 n GLN . 26  A 26  
A 27  1 n ALA . 27  A 27  
A 28  1 n GLN . 28  A 28  
A 29  1 n GLY . 29  A 29  
A 30  1 n PHE . 30  A 30  
A 31  1 n VAL . 31  A 31  
A 32  1 n VAL . 32  A 32  
A 33  1 n SER . 33  A 33  
A 34  1 n GLU . 34  A 34  
A 35  1 n ASN . 35  A 35  
A 36  1 n ALA . 36  A 36  
A 37  1 n GLY . 37  A 37  
A 38  1 n ASP . 38  A 38  
A 39  1 n SER . 39  A 39  
A 40  1 n LEU . 40  A 40  
A 41  1 n LEU . 41  A 41  
A 42  1 n HIS . 42  A 42  
A 43  1 n THR . 43  A 43  
A 44  1 n SER . 44  A 44  
A 45  1 n PHE . 45  A 45  
A 46  1 n ASP . 46  A 46  
A 47  1 n LEU . 47  A 47  
A 48  1 n THR . 48  A 48  
A 49  1 n THR . 49  A 49  
A 50  1 n ALA . 50  A 50  
A 51  1 n GLN . 51  A 51  
A 52  1 n SER . 52  A 52  
A 53  1 n ILE . 53  A 53  
A 54  1 n VAL . 54  A 54  
A 55  1 n LYS . 55  A 55  
A 56  1 n HIS . 56  A 56  
A 57  1 n LEU . 57  A 57  
A 58  1 n HIS . 58  A 58  
A 59  1 n ALA . 59  A 59  
A 60  1 n SER . 60  A 60  
A 61  1 n PHE . 61  A 61  
A 62  1 n LEU . 62  A 62  
A 63  1 n LYS . 63  A 63  
A 64  1 n LEU . 64  A 64  
A 65  1 n ALA . 65  A 65  
A 66  1 n GLN . 66  A 66  
A 67  1 n SER . 67  A 67  
A 68  1 n CYS . 68  A 68  
A 69  1 n VAL . 69  A 69  
A 70  1 n ARG . 70  A 70  
A 71  1 n ASP . 71  A 71  
A 72  1 n LEU . 72  A 72  
A 73  1 n ASP . 73  A 73  
A 74  1 n THR . 74  A 74  
A 75  1 n ASP . 75  A 75  
A 76  1 n ASP . 76  A 76  
A 77  1 n LYS . 77  A 77  
A 78  1 n LEU . 78  A 78  
A 79  1 n CYS . 79  A 79  
A 80  1 n PHE . 80  A 80  
A 81  1 n LEU . 81  A 81  
A 82  1 n ARG . 82  A 82  
A 83  1 n VAL . 83  A 83  
A 84  1 n LYS . 84  A 84  
A 85  1 n THR . 85  A 85  
A 86  1 n ARG . 86  A 86  
A 87  1 n LYS . 87  A 87  
A 88  1 n HIS . 88  A 88  
A 89  1 n GLU . 89  A 89  
A 90  1 n PHE . 90  A 90  
A 91  1 n LEU . 91  A 91  
A 92  1 n VAL . 92  A 92  
A 93  1 n SER . 93  A 93  
A 94  1 n PRO . 94  A 94  
A 95  1 n GLU . 95  A 95  
A 96  1 n GLU . 96  A 96  
A 97  1 n ALA . 97  A 97  
A 98  1 n PHE . 98  A 98  
A 99  1 n THR . 99  A 99  
A 100 1 n VAL . 100 A 100 
A 101 1 n THR . 101 A 101 
A 102 1 n VAL . 102 A 102 
A 103 1 n VAL . 103 A 103 
A 104 1 n LEU . 104 A 104 
B 1   2 n MET . 1   B 1   
B 2   2 n GLY . 2   B 2   
B 3   2 n ASP . 3   B 3   
B 4   2 n SER . 4   B 4   
B 5   2 n PRO . 5   B 5   
B 6   2 n GLU . 6   B 6   
B 7   2 n GLU . 7   B 7   
B 8   2 n ARG . 8   B 8   
B 9   2 n ARG . 9   B 9   
B 10  2 n SER . 10  B 10  
B 11  2 n LYS . 11  B 11  
B 12  2 n ASP . 12  B 12  
B 13  2 n VAL . 13  B 13  
B 14  2 n VAL . 14  B 14  
B 15  2 n PRO . 15  B 15  
B 16  2 n GLU . 16  B 16  
B 17  2 n THR . 17  B 17  
B 18  2 n ALA . 18  B 18  
B 19  2 n ALA . 19  B 19  
B 20  2 n LYS . 20  B 20  
B 21  2 n GLU . 21  B 21  
B 22  2 n ALA . 22  B 22  
B 23  2 n GLU . 23  B 23  
B 24  2 n THR . 24  B 24  
B 25  2 n GLY . 25  B 25  
B 26  2 n LYS . 26  B 26  
B 27  2 n GLY . 27  B 27  
B 28  2 n LYS . 28  B 28  
B 29  2 n LYS . 29  B 29  
B 30  2 n GLU . 30  B 30  
B 31  2 n LYS . 31  B 31  
B 32  2 n LYS . 32  B 32  
B 33  2 n GLU . 33  B 33  
B 34  2 n LYS . 34  B 34  
B 35  2 n SER . 35  B 35  
B 36  2 n ALA . 36  B 36  
B 37  2 n GLU . 37  B 37  
B 38  2 n GLY . 38  B 38  
B 39  2 n THR . 39  B 39  
B 40  2 n LYS . 40  B 40  
B 41  2 n PRO . 41  B 41  
B 42  2 n ARG . 42  B 42  
B 43  2 n PRO . 43  B 43  
B 44  2 n ALA . 44  B 44  
B 45  2 n SER . 45  B 45  
B 46  2 n SER . 46  B 46  
B 47  2 n GLN . 47  B 47  
B 48  2 n ARG . 48  B 48  
B 49  2 n GLY . 49  B 49  
B 50  2 n SER . 50  B 50  
B 51  2 n LEU . 51  B 51  
B 52  2 n THR . 52  B 52  
B 53  2 n LYS . 53  B 53  
B 54  2 n SER . 54  B 54  
B 55  2 n HIS . 55  B 55  
B 56  2 n MET . 56  B 56  
B 57  2 n GLY . 57  B 57  
B 58  2 n VAL . 58  B 58  
B 59  2 n SER . 59  B 59  
B 60  2 n LEU . 60  B 60  
B 61  2 n PRO . 61  B 61  
B 62  2 n MET . 62  B 62  
B 63  2 n GLY . 63  B 63  
B 64  2 n ALA . 64  B 64  
B 65  2 n PRO . 65  B 65  
B 66  2 n ALA . 66  B 66  
B 67  2 n ALA . 67  B 67  
B 68  2 n LYS . 68  B 68  
B 69  2 n PRO . 69  B 69  
B 70  2 n THR . 70  B 70  
B 71  2 n MET . 71  B 71  
B 72  2 n ARG . 72  B 72  
B 73  2 n PHE . 73  B 73  
B 74  2 n MET . 74  B 74  
B 75  2 n PRO . 75  B 75  
B 76  2 n THR . 76  B 76  
B 77  2 n TYR . 77  B 77  
B 78  2 n ARG . 78  B 78  
B 79  2 n LEU . 79  B 79  
B 80  2 n GLU . 80  B 80  
B 81  2 n SER . 81  B 81  
B 82  2 n LYS . 82  B 82  
B 83  2 n ASN . 83  B 83  
B 84  2 n PRO . 84  B 84  
B 85  2 n LEU . 85  B 85  
B 86  2 n ASN . 86  B 86  
B 87  2 n LYS . 87  B 87  
B 88  2 n GLU . 88  B 88  
B 89  2 n ARG . 89  B 89  
B 90  2 n VAL . 90  B 90  
B 91  2 n GLU . 91  B 91  
B 92  2 n ASN . 92  B 92  
B 93  2 n ILE . 93  B 93  
B 94  2 n ILE . 94  B 94  
B 95  2 n LYS . 95  B 95  
B 96  2 n ALA . 96  B 96  
B 97  2 n VAL . 97  B 97  
B 98  2 n MET . 98  B 98  
B 99  2 n ASN . 99  B 99  
B 100 2 n ARG . 100 B 100 
B 101 2 n HIS . 101 B 101 
B 102 2 n TYR . 102 B 102 
B 103 2 n ASN . 103 B 103 
B 104 2 n ASP . 104 B 104 
B 105 2 n GLU . 105 B 105 
B 106 2 n TYR . 106 B 106 
B 107 2 n MET . 107 B 107 
B 108 2 n PHE . 108 B 108 
B 109 2 n HIS . 109 B 109 
B 110 2 n PRO . 110 B 110 
B 111 2 n LYS . 111 B 111 
B 112 2 n HIS . 112 B 112 
B 113 2 n SER . 113 B 113 
B 114 2 n LEU . 114 B 114 
B 115 2 n HIS . 115 B 115 
B 116 2 n MET . 116 B 116 
B 117 2 n ALA . 117 B 117 
B 118 2 n ALA . 118 B 118 
B 119 2 n GLN . 119 B 119 
B 120 2 n VAL . 120 B 120 
B 121 2 n SER . 121 B 121 
B 122 2 n GLU . 122 B 122 
B 123 2 n GLU . 123 B 123 
B 124 2 n ILE . 124 B 124 
B 125 2 n LYS . 125 B 125 
B 126 2 n ASN . 126 B 126 
B 127 2 n ARG . 127 B 127 
B 128 2 n ILE . 128 B 128 
B 129 2 n LYS . 129 B 129 
B 130 2 n LEU . 130 B 130 
B 131 2 n ASP . 131 B 131 
B 132 2 n ASN . 132 B 132 
B 133 2 n TYR . 133 B 133 
B 134 2 n ASP . 134 B 134 
B 135 2 n ARG . 135 B 135 
B 136 2 n TYR . 136 B 136 
B 137 2 n ARG . 137 B 137 
B 138 2 n TYR . 138 B 138 
B 139 2 n ILE . 139 B 139 
B 140 2 n VAL . 140 B 140 
B 141 2 n LEU . 141 B 141 
B 142 2 n VAL . 142 B 142 
B 143 2 n THR . 143 B 143 
B 144 2 n VAL . 144 B 144 
B 145 2 n GLY . 145 B 145 
B 146 2 n GLU . 146 B 146 
B 147 2 n PHE . 147 B 147 
B 148 2 n LEU . 148 B 148 
B 149 2 n MET . 149 B 149 
B 150 2 n GLN . 150 B 150 
B 151 2 n GLY . 151 B 151 
B 152 2 n LEU . 152 B 152 
B 153 2 n TYR . 153 B 153 
B 154 2 n SER . 154 B 154 
B 155 2 n MET . 155 B 155 
B 156 2 n VAL . 156 B 156 
B 157 2 n ASN . 157 B 157 
B 158 2 n PHE . 158 B 158 
B 159 2 n LEU . 159 B 159 
B 160 2 n TRP . 160 B 160 
B 161 2 n ASP . 161 B 161 
B 162 2 n ALA . 162 B 162 
B 163 2 n GLU . 163 B 163 
B 164 2 n LYS . 164 B 164 
B 165 2 n ASP . 165 B 165 
B 166 2 n GLY . 166 B 166 
B 167 2 n PHE . 167 B 167 
B 168 2 n VAL . 168 B 168 
B 169 2 n THR . 169 B 169 
B 170 2 n TYR . 170 B 170 
B 171 2 n SER . 171 B 171 
B 172 2 n VAL . 172 B 172 
B 173 2 n GLU . 173 B 173 
B 174 2 n ARG . 174 B 174 
B 175 2 n PRO . 175 B 175 
B 176 2 n SER . 176 B 176 
B 177 2 n TYR . 177 B 177 
B 178 2 n PHE . 178 B 178 
B 179 2 n ALA . 179 B 179 
B 180 2 n VAL . 180 B 180 
B 181 2 n CYS . 181 B 181 
B 182 2 n THR . 182 B 182 
B 183 2 n THR . 183 B 183 
B 184 2 n PHE . 184 B 184 
B 185 2 n TYR . 185 B 185 
B 186 2 n LEU . 186 B 186 
B 187 2 n TYR . 187 B 187 
B 188 2 n TYR . 188 B 188 
B 189 2 n ASP . 189 B 189 
#
_software.classification other
_software.date           ?
_software.description    "Structure prediction"
_software.name           AlphaFold
_software.pdbx_ordinal   1
_software.type           package
_software.version        "AlphaFold-beta-20231127 (2b86f29d-618d-47cf-8aef-20020b1102eb @ 2025-05-19 13:45:31)"
#
loop_
_struct_asym.entity_id
_struct_asym.id
1 A 
2 B 
#
loop_
_atom_site.group_PDB
_atom_site.id
_atom_site.type_symbol
_atom_site.label_atom_id
_atom_site.label_alt_id
_atom_site.label_comp_id
_atom_site.label_asym_id
_atom_site.label_entity_id
_atom_site.label_seq_id
_atom_site.pdbx_PDB_ins_code
_atom_site.Cartn_x
_atom_site.Cartn_y
_atom_site.Cartn_z
_atom_site.occupancy
_atom_site.B_iso_or_equiv
_atom_site.auth_seq_id
_atom_site.auth_asym_id
_atom_site.pdbx_PDB_model_num
ATOM 1    N N   . MET A 1 1   ? -3.140  -8.936  -26.462 1.00 34.87 1   A 1 
ATOM 2    C CA  . MET A 1 1   ? -1.783  -8.370  -26.302 1.00 41.48 1   A 1 
ATOM 3    C C   . MET A 1 1   ? -1.702  -7.094  -27.121 1.00 43.68 1   A 1 
ATOM 4    O O   . MET A 1 1   ? -2.114  -7.106  -28.274 1.00 40.40 1   A 1 
ATOM 5    C CB  . MET A 1 1   ? -0.714  -9.362  -26.754 1.00 41.11 1   A 1 
ATOM 6    C CG  . MET A 1 1   ? -0.637  -10.582 -25.838 1.00 38.66 1   A 1 
ATOM 7    S SD  . MET A 1 1   ? 0.607   -11.770 -26.390 1.00 36.57 1   A 1 
ATOM 8    C CE  . MET A 1 1   ? 0.343   -13.107 -25.212 1.00 30.78 1   A 1 
ATOM 9    N N   . SER A 1 2   ? -1.231  -5.993  -26.551 1.00 47.58 2   A 1 
ATOM 10   C CA  . SER A 1 2   ? -1.101  -4.743  -27.304 1.00 52.28 2   A 1 
ATOM 11   C C   . SER A 1 2   ? -0.010  -4.905  -28.366 1.00 53.13 2   A 1 
ATOM 12   O O   . SER A 1 2   ? 1.064   -5.420  -28.076 1.00 49.19 2   A 1 
ATOM 13   C CB  . SER A 1 2   ? -0.789  -3.584  -26.358 1.00 49.96 2   A 1 
ATOM 14   O OG  . SER A 1 2   ? -0.588  -2.403  -27.112 1.00 42.67 2   A 1 
ATOM 15   N N   . LYS A 1 3   ? -0.251  -4.420  -29.598 1.00 48.70 3   A 1 
ATOM 16   C CA  . LYS A 1 3   ? 0.729   -4.467  -30.705 1.00 52.90 3   A 1 
ATOM 17   C C   . LYS A 1 3   ? 2.066   -3.823  -30.338 1.00 52.96 3   A 1 
ATOM 18   O O   . LYS A 1 3   ? 3.090   -4.211  -30.875 1.00 51.28 3   A 1 
ATOM 19   C CB  . LYS A 1 3   ? 0.158   -3.774  -31.954 1.00 52.01 3   A 1 
ATOM 20   C CG  . LYS A 1 3   ? -0.924  -4.587  -32.676 1.00 47.67 3   A 1 
ATOM 21   C CD  . LYS A 1 3   ? -1.339  -3.883  -33.981 1.00 43.61 3   A 1 
ATOM 22   C CE  . LYS A 1 3   ? -2.347  -4.734  -34.762 1.00 38.00 3   A 1 
ATOM 23   N NZ  . LYS A 1 3   ? -2.719  -4.105  -36.064 1.00 32.66 3   A 1 
ATOM 24   N N   . ILE A 1 4   ? 2.065   -2.859  -29.417 1.00 59.01 4   A 1 
ATOM 25   C CA  . ILE A 1 4   ? 3.253   -2.165  -28.931 1.00 62.03 4   A 1 
ATOM 26   C C   . ILE A 1 4   ? 4.198   -3.142  -28.217 1.00 62.96 4   A 1 
ATOM 27   O O   . ILE A 1 4   ? 5.394   -3.136  -28.505 1.00 59.00 4   A 1 
ATOM 28   C CB  . ILE A 1 4   ? 2.849   -0.991  -28.013 1.00 59.78 4   A 1 
ATOM 29   C CG1 . ILE A 1 4   ? 1.936   0.008   -28.773 1.00 56.25 4   A 1 
ATOM 30   C CG2 . ILE A 1 4   ? 4.098   -0.276  -27.477 1.00 54.40 4   A 1 
ATOM 31   C CD1 . ILE A 1 4   ? 1.317   1.091   -27.889 1.00 51.34 4   A 1 
ATOM 32   N N   . TYR A 1 5   ? 3.679   -4.015  -27.366 1.00 63.10 5   A 1 
ATOM 33   C CA  . TYR A 1 5   ? 4.495   -5.007  -26.661 1.00 64.31 5   A 1 
ATOM 34   C C   . TYR A 1 5   ? 5.075   -6.063  -27.603 1.00 65.26 5   A 1 
ATOM 35   O O   . TYR A 1 5   ? 6.243   -6.420  -27.463 1.00 64.11 5   A 1 
ATOM 36   C CB  . TYR A 1 5   ? 3.664   -5.691  -25.568 1.00 61.37 5   A 1 
ATOM 37   C CG  . TYR A 1 5   ? 3.226   -4.770  -24.456 1.00 57.82 5   A 1 
ATOM 38   C CD1 . TYR A 1 5   ? 4.179   -4.225  -23.573 1.00 54.25 5   A 1 
ATOM 39   C CD2 . TYR A 1 5   ? 1.868   -4.443  -24.293 1.00 52.05 5   A 1 
ATOM 40   C CE1 . TYR A 1 5   ? 3.778   -3.360  -22.534 1.00 47.48 5   A 1 
ATOM 41   C CE2 . TYR A 1 5   ? 1.460   -3.581  -23.264 1.00 48.29 5   A 1 
ATOM 42   C CZ  . TYR A 1 5   ? 2.422   -3.032  -22.387 1.00 47.67 5   A 1 
ATOM 43   O OH  . TYR A 1 5   ? 2.028   -2.185  -21.387 1.00 44.73 5   A 1 
ATOM 44   N N   . LEU A 1 6   ? 4.311   -6.516  -28.587 1.00 60.56 6   A 1 
ATOM 45   C CA  . LEU A 1 6   ? 4.809   -7.451  -29.599 1.00 61.15 6   A 1 
ATOM 46   C C   . LEU A 1 6   ? 5.958   -6.838  -30.398 1.00 61.16 6   A 1 
ATOM 47   O O   . LEU A 1 6   ? 7.006   -7.457  -30.516 1.00 59.67 6   A 1 
ATOM 48   C CB  . LEU A 1 6   ? 3.654   -7.866  -30.539 1.00 59.37 6   A 1 
ATOM 49   C CG  . LEU A 1 6   ? 2.786   -8.983  -29.954 1.00 55.47 6   A 1 
ATOM 50   C CD1 . LEU A 1 6   ? 1.433   -9.016  -30.667 1.00 50.70 6   A 1 
ATOM 51   C CD2 . LEU A 1 6   ? 3.442   -10.354 -30.122 1.00 52.59 6   A 1 
ATOM 52   N N   . LYS A 1 7   ? 5.799   -5.589  -30.867 1.00 59.43 7   A 1 
ATOM 53   C CA  . LYS A 1 7   ? 6.843   -4.886  -31.602 1.00 60.86 7   A 1 
ATOM 54   C C   . LYS A 1 7   ? 8.083   -4.650  -30.739 1.00 59.90 7   A 1 
ATOM 55   O O   . LYS A 1 7   ? 9.201   -4.885  -31.191 1.00 58.63 7   A 1 
ATOM 56   C CB  . LYS A 1 7   ? 6.279   -3.577  -32.162 1.00 59.56 7   A 1 
ATOM 57   C CG  . LYS A 1 7   ? 7.287   -2.957  -33.125 1.00 54.93 7   A 1 
ATOM 58   C CD  . LYS A 1 7   ? 6.770   -1.653  -33.739 1.00 50.61 7   A 1 
ATOM 59   C CE  . LYS A 1 7   ? 7.882   -1.145  -34.643 1.00 44.58 7   A 1 
ATOM 60   N NZ  . LYS A 1 7   ? 7.602   0.196   -35.196 1.00 39.60 7   A 1 
ATOM 61   N N   . ALA A 1 8   ? 7.922   -4.247  -29.493 1.00 65.51 8   A 1 
ATOM 62   C CA  . ALA A 1 8   ? 9.036   -4.048  -28.586 1.00 66.94 8   A 1 
ATOM 63   C C   . ALA A 1 8   ? 9.757   -5.364  -28.249 1.00 66.16 8   A 1 
ATOM 64   O O   . ALA A 1 8   ? 10.983  -5.379  -28.146 1.00 64.36 8   A 1 
ATOM 65   C CB  . ALA A 1 8   ? 8.509   -3.336  -27.350 1.00 65.70 8   A 1 
ATOM 66   N N   . MET A 1 9   ? 9.059   -6.492  -28.133 1.00 64.46 9   A 1 
ATOM 67   C CA  . MET A 1 9   ? 9.676   -7.810  -28.020 1.00 63.35 9   A 1 
ATOM 68   C C   . MET A 1 9   ? 10.450  -8.179  -29.284 1.00 62.35 9   A 1 
ATOM 69   O O   . MET A 1 9   ? 11.564  -8.671  -29.171 1.00 62.22 9   A 1 
ATOM 70   C CB  . MET A 1 9   ? 8.631   -8.889  -27.722 1.00 61.80 9   A 1 
ATOM 71   C CG  . MET A 1 9   ? 8.175   -8.872  -26.264 1.00 59.00 9   A 1 
ATOM 72   S SD  . MET A 1 9   ? 7.010   -10.207 -25.831 1.00 55.31 9   A 1 
ATOM 73   C CE  . MET A 1 9   ? 8.128   -11.641 -25.871 1.00 50.52 9   A 1 
ATOM 74   N N   . GLU A 1 10  ? 9.908   -7.915  -30.472 1.00 62.94 10  A 1 
ATOM 75   C CA  . GLU A 1 10  ? 10.617  -8.113  -31.737 1.00 63.23 10  A 1 
ATOM 76   C C   . GLU A 1 10  ? 11.891  -7.259  -31.813 1.00 63.12 10  A 1 
ATOM 77   O O   . GLU A 1 10  ? 12.948  -7.777  -32.169 1.00 61.45 10  A 1 
ATOM 78   C CB  . GLU A 1 10  ? 9.710   -7.800  -32.930 1.00 61.56 10  A 1 
ATOM 79   C CG  . GLU A 1 10  ? 8.666   -8.897  -33.183 1.00 56.93 10  A 1 
ATOM 80   C CD  . GLU A 1 10  ? 7.670   -8.552  -34.303 1.00 51.61 10  A 1 
ATOM 81   O OE1 . GLU A 1 10  ? 6.868   -9.451  -34.656 1.00 47.71 10  A 1 
ATOM 82   O OE2 . GLU A 1 10  ? 7.672   -7.402  -34.797 1.00 48.05 10  A 1 
ATOM 83   N N   . ASP A 1 11  ? 11.854  -6.002  -31.394 1.00 67.22 11  A 1 
ATOM 84   C CA  . ASP A 1 11  ? 13.017  -5.111  -31.374 1.00 67.57 11  A 1 
ATOM 85   C C   . ASP A 1 11  ? 14.094  -5.575  -30.376 1.00 65.72 11  A 1 
ATOM 86   O O   . ASP A 1 11  ? 15.294  -5.492  -30.652 1.00 63.42 11  A 1 
ATOM 87   C CB  . ASP A 1 11  ? 12.564  -3.680  -31.040 1.00 66.38 11  A 1 
ATOM 88   C CG  . ASP A 1 11  ? 11.728  -2.984  -32.123 1.00 62.47 11  A 1 
ATOM 89   O OD1 . ASP A 1 11  ? 11.824  -3.365  -33.308 1.00 56.71 11  A 1 
ATOM 90   O OD2 . ASP A 1 11  ? 11.024  -2.005  -31.766 1.00 56.87 11  A 1 
ATOM 91   N N   . VAL A 1 12  ? 13.699  -6.091  -29.204 1.00 65.01 12  A 1 
ATOM 92   C CA  . VAL A 1 12  ? 14.626  -6.691  -28.218 1.00 64.60 12  A 1 
ATOM 93   C C   . VAL A 1 12  ? 15.269  -7.964  -28.773 1.00 64.11 12  A 1 
ATOM 94   O O   . VAL A 1 12  ? 16.485  -8.160  -28.639 1.00 62.54 12  A 1 
ATOM 95   C CB  . VAL A 1 12  ? 13.894  -7.008  -26.902 1.00 63.02 12  A 1 
ATOM 96   C CG1 . VAL A 1 12  ? 14.743  -7.848  -25.929 1.00 58.65 12  A 1 
ATOM 97   C CG2 . VAL A 1 12  ? 13.528  -5.721  -26.175 1.00 58.60 12  A 1 
ATOM 98   N N   . VAL A 1 13  ? 14.479  -8.795  -29.411 1.00 58.78 13  A 1 
ATOM 99   C CA  . VAL A 1 13  ? 14.922  -10.021 -30.067 1.00 58.57 13  A 1 
ATOM 100  C C   . VAL A 1 13  ? 15.907  -9.685  -31.186 1.00 57.76 13  A 1 
ATOM 101  O O   . VAL A 1 13  ? 17.032  -10.192 -31.184 1.00 57.37 13  A 1 
ATOM 102  C CB  . VAL A 1 13  ? 13.668  -10.812 -30.513 1.00 57.74 13  A 1 
ATOM 103  C CG1 . VAL A 1 13  ? 13.933  -11.922 -31.500 1.00 53.81 13  A 1 
ATOM 104  C CG2 . VAL A 1 13  ? 12.992  -11.457 -29.297 1.00 53.99 13  A 1 
ATOM 105  N N   . GLN A 1 14  ? 15.592  -8.751  -32.071 1.00 62.34 14  A 1 
ATOM 106  C CA  . GLN A 1 14  ? 16.467  -8.346  -33.176 1.00 61.80 14  A 1 
ATOM 107  C C   . GLN A 1 14  ? 17.785  -7.707  -32.721 1.00 61.86 14  A 1 
ATOM 108  O O   . GLN A 1 14  ? 18.818  -7.942  -33.338 1.00 59.51 14  A 1 
ATOM 109  C CB  . GLN A 1 14  ? 15.742  -7.367  -34.102 1.00 59.99 14  A 1 
ATOM 110  C CG  . GLN A 1 14  ? 14.707  -8.064  -34.997 1.00 56.29 14  A 1 
ATOM 111  C CD  . GLN A 1 14  ? 14.010  -7.086  -35.946 1.00 49.55 14  A 1 
ATOM 112  O OE1 . GLN A 1 14  ? 14.376  -5.932  -36.098 1.00 46.97 14  A 1 
ATOM 113  N NE2 . GLN A 1 14  ? 12.994  -7.527  -36.644 1.00 43.80 14  A 1 
ATOM 114  N N   . ARG A 1 15  ? 17.785  -6.934  -31.636 1.00 64.78 15  A 1 
ATOM 115  C CA  . ARG A 1 15  ? 19.019  -6.344  -31.080 1.00 64.65 15  A 1 
ATOM 116  C C   . ARG A 1 15  ? 19.974  -7.387  -30.488 1.00 65.05 15  A 1 
ATOM 117  O O   . ARG A 1 15  ? 21.176  -7.168  -30.502 1.00 61.39 15  A 1 
ATOM 118  C CB  . ARG A 1 15  ? 18.660  -5.276  -30.033 1.00 62.45 15  A 1 
ATOM 119  C CG  . ARG A 1 15  ? 18.318  -3.937  -30.705 1.00 58.93 15  A 1 
ATOM 120  C CD  . ARG A 1 15  ? 18.052  -2.827  -29.677 1.00 55.30 15  A 1 
ATOM 121  N NE  . ARG A 1 15  ? 16.689  -2.907  -29.132 1.00 51.67 15  A 1 
ATOM 122  C CZ  . ARG A 1 15  ? 16.225  -2.254  -28.067 1.00 45.72 15  A 1 
ATOM 123  N NH1 . ARG A 1 15  ? 16.939  -1.405  -27.383 1.00 44.21 15  A 1 
ATOM 124  N NH2 . ARG A 1 15  ? 15.009  -2.450  -27.657 1.00 42.36 15  A 1 
ATOM 125  N N   . ASN A 1 16  ? 19.460  -8.504  -30.008 1.00 61.33 16  A 1 
ATOM 126  C CA  . ASN A 1 16  ? 20.243  -9.567  -29.380 1.00 61.27 16  A 1 
ATOM 127  C C   . ASN A 1 16  ? 20.308  -10.827 -30.256 1.00 62.10 16  A 1 
ATOM 128  O O   . ASN A 1 16  ? 20.010  -11.927 -29.789 1.00 59.76 16  A 1 
ATOM 129  C CB  . ASN A 1 16  ? 19.690  -9.823  -27.971 1.00 58.37 16  A 1 
ATOM 130  C CG  . ASN A 1 16  ? 19.947  -8.662  -27.035 1.00 54.47 16  A 1 
ATOM 131  O OD1 . ASN A 1 16  ? 21.070  -8.255  -26.821 1.00 49.58 16  A 1 
ATOM 132  N ND2 . ASN A 1 16  ? 18.912  -8.119  -26.438 1.00 49.96 16  A 1 
ATOM 133  N N   . THR A 1 17  ? 20.696  -10.693 -31.518 1.00 62.55 17  A 1 
ATOM 134  C CA  . THR A 1 17  ? 20.594  -11.728 -32.560 1.00 61.27 17  A 1 
ATOM 135  C C   . THR A 1 17  ? 21.133  -13.099 -32.156 1.00 62.26 17  A 1 
ATOM 136  O O   . THR A 1 17  ? 20.445  -14.099 -32.355 1.00 59.55 17  A 1 
ATOM 137  C CB  . THR A 1 17  ? 21.283  -11.308 -33.877 1.00 58.48 17  A 1 
ATOM 138  O OG1 . THR A 1 17  ? 21.911  -10.047 -33.790 1.00 54.20 17  A 1 
ATOM 139  C CG2 . THR A 1 17  ? 20.285  -11.219 -35.028 1.00 51.07 17  A 1 
ATOM 140  N N   . ASP A 1 18  ? 22.309  -13.173 -31.529 1.00 66.05 18  A 1 
ATOM 141  C CA  . ASP A 1 18  ? 22.867  -14.460 -31.085 1.00 67.02 18  A 1 
ATOM 142  C C   . ASP A 1 18  ? 22.023  -15.108 -29.979 1.00 66.62 18  A 1 
ATOM 143  O O   . ASP A 1 18  ? 21.818  -16.326 -29.952 1.00 63.66 18  A 1 
ATOM 144  C CB  . ASP A 1 18  ? 24.293  -14.256 -30.560 1.00 65.92 18  A 1 
ATOM 145  C CG  . ASP A 1 18  ? 25.312  -13.939 -31.647 1.00 62.57 18  A 1 
ATOM 146  O OD1 . ASP A 1 18  ? 25.060  -14.309 -32.816 1.00 55.73 18  A 1 
ATOM 147  O OD2 . ASP A 1 18  ? 26.354  -13.356 -31.291 1.00 55.26 18  A 1 
ATOM 148  N N   . ASN A 1 19  ? 21.497  -14.299 -29.070 1.00 62.00 19  A 1 
ATOM 149  C CA  . ASN A 1 19  ? 20.576  -14.769 -28.049 1.00 62.52 19  A 1 
ATOM 150  C C   . ASN A 1 19  ? 19.198  -15.078 -28.638 1.00 63.13 19  A 1 
ATOM 151  O O   . ASN A 1 19  ? 18.551  -16.002 -28.165 1.00 61.69 19  A 1 
ATOM 152  C CB  . ASN A 1 19  ? 20.491  -13.753 -26.909 1.00 61.05 19  A 1 
ATOM 153  C CG  . ASN A 1 19  ? 21.760  -13.699 -26.075 1.00 57.87 19  A 1 
ATOM 154  O OD1 . ASN A 1 19  ? 22.421  -14.686 -25.832 1.00 52.67 19  A 1 
ATOM 155  N ND2 . ASN A 1 19  ? 22.102  -12.536 -25.580 1.00 52.14 19  A 1 
ATOM 156  N N   . THR A 1 20  ? 18.777  -14.373 -29.684 1.00 61.13 20  A 1 
ATOM 157  C CA  . THR A 1 20  ? 17.501  -14.599 -30.362 1.00 60.62 20  A 1 
ATOM 158  C C   . THR A 1 20  ? 17.360  -16.020 -30.870 1.00 61.86 20  A 1 
ATOM 159  O O   . THR A 1 20  ? 16.353  -16.658 -30.589 1.00 60.66 20  A 1 
ATOM 160  C CB  . THR A 1 20  ? 17.325  -13.648 -31.544 1.00 58.73 20  A 1 
ATOM 161  O OG1 . THR A 1 20  ? 17.356  -12.330 -31.067 1.00 54.65 20  A 1 
ATOM 162  C CG2 . THR A 1 20  ? 16.031  -13.872 -32.306 1.00 52.99 20  A 1 
ATOM 163  N N   . ASN A 1 21  ? 18.366  -16.546 -31.535 1.00 66.01 21  A 1 
ATOM 164  C CA  . ASN A 1 21  ? 18.313  -17.912 -32.053 1.00 65.30 21  A 1 
ATOM 165  C C   . ASN A 1 21  ? 18.200  -18.923 -30.911 1.00 65.52 21  A 1 
ATOM 166  O O   . ASN A 1 21  ? 17.404  -19.854 -30.977 1.00 63.81 21  A 1 
ATOM 167  C CB  . ASN A 1 21  ? 19.542  -18.172 -32.925 1.00 64.55 21  A 1 
ATOM 168  C CG  . ASN A 1 21  ? 19.508  -17.413 -34.236 1.00 61.93 21  A 1 
ATOM 169  O OD1 . ASN A 1 21  ? 18.509  -16.888 -34.681 1.00 54.54 21  A 1 
ATOM 170  N ND2 . ASN A 1 21  ? 20.633  -17.343 -34.916 1.00 55.22 21  A 1 
ATOM 171  N N   . ARG A 1 22  ? 18.940  -18.711 -29.815 1.00 65.69 22  A 1 
ATOM 172  C CA  . ARG A 1 22  ? 18.811  -19.555 -28.620 1.00 65.31 22  A 1 
ATOM 173  C C   . ARG A 1 22  ? 17.446  -19.392 -27.944 1.00 65.93 22  A 1 
ATOM 174  O O   . ARG A 1 22  ? 16.889  -20.374 -27.480 1.00 65.93 22  A 1 
ATOM 175  C CB  . ARG A 1 22  ? 19.939  -19.265 -27.625 1.00 64.18 22  A 1 
ATOM 176  C CG  . ARG A 1 22  ? 21.302  -19.674 -28.200 1.00 60.97 22  A 1 
ATOM 177  C CD  . ARG A 1 22  ? 22.433  -19.449 -27.197 1.00 57.23 22  A 1 
ATOM 178  N NE  . ARG A 1 22  ? 22.379  -20.413 -26.085 1.00 54.16 22  A 1 
ATOM 179  C CZ  . ARG A 1 22  ? 22.789  -20.190 -24.836 1.00 49.07 22  A 1 
ATOM 180  N NH1 . ARG A 1 22  ? 23.425  -19.104 -24.505 1.00 48.46 22  A 1 
ATOM 181  N NH2 . ARG A 1 22  ? 22.546  -21.044 -23.893 1.00 46.59 22  A 1 
ATOM 182  N N   . ILE A 1 23  ? 16.909  -18.167 -27.903 1.00 65.07 23  A 1 
ATOM 183  C CA  . ILE A 1 23  ? 15.579  -17.874 -27.360 1.00 65.11 23  A 1 
ATOM 184  C C   . ILE A 1 23  ? 14.491  -18.575 -28.164 1.00 65.87 23  A 1 
ATOM 185  O O   . ILE A 1 23  ? 13.603  -19.179 -27.581 1.00 65.49 23  A 1 
ATOM 186  C CB  . ILE A 1 23  ? 15.356  -16.349 -27.301 1.00 63.12 23  A 1 
ATOM 187  C CG1 . ILE A 1 23  ? 16.213  -15.727 -26.172 1.00 60.45 23  A 1 
ATOM 188  C CG2 . ILE A 1 23  ? 13.876  -15.981 -27.092 1.00 58.83 23  A 1 
ATOM 189  C CD1 . ILE A 1 23  ? 16.361  -14.206 -26.282 1.00 54.20 23  A 1 
ATOM 190  N N   . THR A 1 24  ? 14.561  -18.518 -29.498 1.00 64.06 24  A 1 
ATOM 191  C CA  . THR A 1 24  ? 13.532  -19.125 -30.348 1.00 63.17 24  A 1 
ATOM 192  C C   . THR A 1 24  ? 13.559  -20.647 -30.344 1.00 63.97 24  A 1 
ATOM 193  O O   . THR A 1 24  ? 12.505  -21.265 -30.406 1.00 61.18 24  A 1 
ATOM 194  C CB  . THR A 1 24  ? 13.612  -18.623 -31.796 1.00 59.90 24  A 1 
ATOM 195  O OG1 . THR A 1 24  ? 14.937  -18.587 -32.263 1.00 54.88 24  A 1 
ATOM 196  C CG2 . THR A 1 24  ? 13.059  -17.208 -31.929 1.00 52.16 24  A 1 
ATOM 197  N N   . GLU A 1 25  ? 14.747  -21.261 -30.245 1.00 66.78 25  A 1 
ATOM 198  C CA  . GLU A 1 25  ? 14.873  -22.719 -30.310 1.00 67.02 25  A 1 
ATOM 199  C C   . GLU A 1 25  ? 14.816  -23.418 -28.944 1.00 68.68 25  A 1 
ATOM 200  O O   . GLU A 1 25  ? 14.372  -24.563 -28.864 1.00 63.53 25  A 1 
ATOM 201  C CB  . GLU A 1 25  ? 16.177  -23.101 -31.016 1.00 61.71 25  A 1 
ATOM 202  C CG  . GLU A 1 25  ? 16.172  -22.754 -32.508 1.00 55.77 25  A 1 
ATOM 203  C CD  . GLU A 1 25  ? 17.445  -23.221 -33.243 1.00 47.92 25  A 1 
ATOM 204  O OE1 . GLU A 1 25  ? 17.462  -23.097 -34.484 1.00 42.24 25  A 1 
ATOM 205  O OE2 . GLU A 1 25  ? 18.393  -23.699 -32.573 1.00 44.70 25  A 1 
ATOM 206  N N   . GLN A 1 26  ? 15.299  -22.757 -27.864 1.00 73.99 26  A 1 
ATOM 207  C CA  . GLN A 1 26  ? 15.530  -23.410 -26.575 1.00 73.94 26  A 1 
ATOM 208  C C   . GLN A 1 26  ? 14.818  -22.749 -25.389 1.00 76.27 26  A 1 
ATOM 209  O O   . GLN A 1 26  ? 14.956  -23.224 -24.261 1.00 69.71 26  A 1 
ATOM 210  C CB  . GLN A 1 26  ? 17.040  -23.527 -26.288 1.00 67.18 26  A 1 
ATOM 211  C CG  . GLN A 1 26  ? 17.779  -24.311 -27.372 1.00 61.47 26  A 1 
ATOM 212  C CD  . GLN A 1 26  ? 19.257  -24.551 -27.063 1.00 54.66 26  A 1 
ATOM 213  O OE1 . GLN A 1 26  ? 19.833  -24.071 -26.090 1.00 50.20 26  A 1 
ATOM 214  N NE2 . GLN A 1 26  ? 19.928  -25.311 -27.877 1.00 48.12 26  A 1 
ATOM 215  N N   . ALA A 1 27  ? 14.073  -21.661 -25.613 1.00 71.80 27  A 1 
ATOM 216  C CA  . ALA A 1 27  ? 13.392  -20.974 -24.525 1.00 72.53 27  A 1 
ATOM 217  C C   . ALA A 1 27  ? 12.361  -21.886 -23.849 1.00 75.28 27  A 1 
ATOM 218  O O   . ALA A 1 27  ? 11.396  -22.332 -24.466 1.00 72.18 27  A 1 
ATOM 219  C CB  . ALA A 1 27  ? 12.736  -19.695 -25.038 1.00 68.18 27  A 1 
ATOM 220  N N   . GLN A 1 28  ? 12.522  -22.064 -22.540 1.00 81.90 28  A 1 
ATOM 221  C CA  . GLN A 1 28  ? 11.512  -22.711 -21.703 1.00 82.63 28  A 1 
ATOM 222  C C   . GLN A 1 28  ? 10.282  -21.816 -21.528 1.00 84.17 28  A 1 
ATOM 223  O O   . GLN A 1 28  ? 9.172   -22.295 -21.322 1.00 79.15 28  A 1 
ATOM 224  C CB  . GLN A 1 28  ? 12.103  -23.048 -20.330 1.00 80.10 28  A 1 
ATOM 225  C CG  . GLN A 1 28  ? 13.292  -24.008 -20.433 1.00 75.35 28  A 1 
ATOM 226  C CD  . GLN A 1 28  ? 13.867  -24.376 -19.064 1.00 71.41 28  A 1 
ATOM 227  O OE1 . GLN A 1 28  ? 13.307  -24.100 -18.009 1.00 63.89 28  A 1 
ATOM 228  N NE2 . GLN A 1 28  ? 14.996  -25.018 -19.027 1.00 61.75 28  A 1 
ATOM 229  N N   . GLY A 1 29  ? 10.497  -20.500 -21.594 1.00 84.63 29  A 1 
ATOM 230  C CA  . GLY A 1 29  ? 9.425   -19.531 -21.474 1.00 84.84 29  A 1 
ATOM 231  C C   . GLY A 1 29  ? 9.917   -18.107 -21.289 1.00 86.49 29  A 1 
ATOM 232  O O   . GLY A 1 29  ? 11.119  -17.828 -21.251 1.00 83.25 29  A 1 
ATOM 233  N N   . PHE A 1 30  ? 8.960   -17.192 -21.157 1.00 86.70 30  A 1 
ATOM 234  C CA  . PHE A 1 30  ? 9.217   -15.773 -20.970 1.00 87.00 30  A 1 
ATOM 235  C C   . PHE A 1 30  ? 8.295   -15.159 -19.918 1.00 88.05 30  A 1 
ATOM 236  O O   . PHE A 1 30  ? 7.199   -15.666 -19.652 1.00 85.82 30  A 1 
ATOM 237  C CB  . PHE A 1 30  ? 9.116   -15.038 -22.315 1.00 83.60 30  A 1 
ATOM 238  C CG  . PHE A 1 30  ? 7.713   -14.967 -22.872 1.00 82.18 30  A 1 
ATOM 239  C CD1 . PHE A 1 30  ? 7.213   -16.010 -23.675 1.00 73.99 30  A 1 
ATOM 240  C CD2 . PHE A 1 30  ? 6.889   -13.877 -22.576 1.00 73.76 30  A 1 
ATOM 241  C CE1 . PHE A 1 30  ? 5.906   -15.958 -24.169 1.00 70.38 30  A 1 
ATOM 242  C CE2 . PHE A 1 30  ? 5.574   -13.818 -23.065 1.00 71.72 30  A 1 
ATOM 243  C CZ  . PHE A 1 30  ? 5.075   -14.860 -23.862 1.00 73.66 30  A 1 
ATOM 244  N N   . VAL A 1 31  ? 8.740   -14.040 -19.357 1.00 87.02 31  A 1 
ATOM 245  C CA  . VAL A 1 31  ? 7.969   -13.193 -18.439 1.00 87.67 31  A 1 
ATOM 246  C C   . VAL A 1 31  ? 8.176   -11.747 -18.852 1.00 87.57 31  A 1 
ATOM 247  O O   . VAL A 1 31  ? 9.304   -11.319 -19.078 1.00 86.06 31  A 1 
ATOM 248  C CB  . VAL A 1 31  ? 8.394   -13.410 -16.983 1.00 87.07 31  A 1 
ATOM 249  C CG1 . VAL A 1 31  ? 7.594   -12.536 -16.026 1.00 76.13 31  A 1 
ATOM 250  C CG2 . VAL A 1 31  ? 8.193   -14.869 -16.557 1.00 76.40 31  A 1 
ATOM 251  N N   . VAL A 1 32  ? 7.077   -10.978 -18.920 1.00 85.74 32  A 1 
ATOM 252  C CA  . VAL A 1 32  ? 7.090   -9.535  -19.169 1.00 84.92 32  A 1 
ATOM 253  C C   . VAL A 1 32  ? 6.412   -8.845  -17.997 1.00 85.39 32  A 1 
ATOM 254  O O   . VAL A 1 32  ? 5.277   -9.190  -17.655 1.00 84.27 32  A 1 
ATOM 255  C CB  . VAL A 1 32  ? 6.403   -9.163  -20.499 1.00 83.10 32  A 1 
ATOM 256  C CG1 . VAL A 1 32  ? 6.583   -7.679  -20.814 1.00 74.89 32  A 1 
ATOM 257  C CG2 . VAL A 1 32  ? 6.956   -9.974  -21.675 1.00 74.80 32  A 1 
ATOM 258  N N   . SER A 1 33  ? 7.092   -7.871  -17.382 1.00 85.48 33  A 1 
ATOM 259  C CA  . SER A 1 33  ? 6.535   -7.040  -16.316 1.00 84.61 33  A 1 
ATOM 260  C C   . SER A 1 33  ? 6.633   -5.558  -16.644 1.00 84.28 33  A 1 
ATOM 261  O O   . SER A 1 33  ? 7.542   -5.124  -17.351 1.00 82.98 33  A 1 
ATOM 262  C CB  . SER A 1 33  ? 7.211   -7.332  -14.974 1.00 83.70 33  A 1 
ATOM 263  O OG  . SER A 1 33  ? 8.575   -6.960  -14.983 1.00 78.20 33  A 1 
ATOM 264  N N   . GLU A 1 34  ? 5.714   -4.770  -16.102 1.00 83.82 34  A 1 
ATOM 265  C CA  . GLU A 1 34  ? 5.761   -3.314  -16.139 1.00 83.78 34  A 1 
ATOM 266  C C   . GLU A 1 34  ? 6.755   -2.783  -15.094 1.00 83.85 34  A 1 
ATOM 267  O O   . GLU A 1 34  ? 6.749   -3.219  -13.946 1.00 81.73 34  A 1 
ATOM 268  C CB  . GLU A 1 34  ? 4.350   -2.764  -15.896 1.00 80.45 34  A 1 
ATOM 269  C CG  . GLU A 1 34  ? 4.284   -1.240  -16.008 1.00 69.88 34  A 1 
ATOM 270  C CD  . GLU A 1 34  ? 2.876   -0.699  -15.725 1.00 64.33 34  A 1 
ATOM 271  O OE1 . GLU A 1 34  ? 2.536   0.344   -16.308 1.00 55.25 34  A 1 
ATOM 272  O OE2 . GLU A 1 34  ? 2.160   -1.330  -14.921 1.00 56.27 34  A 1 
ATOM 273  N N   . ASN A 1 35  ? 7.583   -1.804  -15.465 1.00 81.70 35  A 1 
ATOM 274  C CA  . ASN A 1 35  ? 8.631   -1.260  -14.596 1.00 80.67 35  A 1 
ATOM 275  C C   . ASN A 1 35  ? 8.075   -0.397  -13.456 1.00 80.03 35  A 1 
ATOM 276  O O   . ASN A 1 35  ? 8.647   -0.388  -12.369 1.00 75.31 35  A 1 
ATOM 277  C CB  . ASN A 1 35  ? 9.619   -0.450  -15.443 1.00 78.79 35  A 1 
ATOM 278  C CG  . ASN A 1 35  ? 10.430  -1.291  -16.406 1.00 77.66 35  A 1 
ATOM 279  O OD1 . ASN A 1 35  ? 10.471  -2.513  -16.361 1.00 69.49 35  A 1 
ATOM 280  N ND2 . ASN A 1 35  ? 11.126  -0.644  -17.320 1.00 70.92 35  A 1 
ATOM 281  N N   . ALA A 1 36  ? 6.966   0.332   -13.684 1.00 77.53 36  A 1 
ATOM 282  C CA  . ALA A 1 36  ? 6.420   1.282   -12.722 1.00 75.63 36  A 1 
ATOM 283  C C   . ALA A 1 36  ? 5.886   0.611   -11.447 1.00 75.93 36  A 1 
ATOM 284  O O   . ALA A 1 36  ? 6.078   1.126   -10.343 1.00 71.29 36  A 1 
ATOM 285  C CB  . ALA A 1 36  ? 5.312   2.090   -13.412 1.00 72.95 36  A 1 
ATOM 286  N N   . GLY A 1 37  ? 5.233   -0.546  -11.595 1.00 77.48 37  A 1 
ATOM 287  C CA  . GLY A 1 37  ? 4.632   -1.289  -10.489 1.00 75.07 37  A 1 
ATOM 288  C C   . GLY A 1 37  ? 5.153   -2.713  -10.309 1.00 77.18 37  A 1 
ATOM 289  O O   . GLY A 1 37  ? 4.591   -3.447  -9.496  1.00 71.74 37  A 1 
ATOM 290  N N   . ASP A 1 38  ? 6.166   -3.128  -11.071 1.00 78.50 38  A 1 
ATOM 291  C CA  . ASP A 1 38  ? 6.593   -4.524  -11.188 1.00 79.02 38  A 1 
ATOM 292  C C   . ASP A 1 38  ? 5.400   -5.480  -11.405 1.00 81.08 38  A 1 
ATOM 293  O O   . ASP A 1 38  ? 5.327   -6.575  -10.852 1.00 77.56 38  A 1 
ATOM 294  C CB  . ASP A 1 38  ? 7.510   -4.923  -10.020 1.00 77.65 38  A 1 
ATOM 295  C CG  . ASP A 1 38  ? 8.757   -4.047  -9.928  1.00 75.48 38  A 1 
ATOM 296  O OD1 . ASP A 1 38  ? 9.498   -3.902  -10.922 1.00 67.65 38  A 1 
ATOM 297  O OD2 . ASP A 1 38  ? 9.040   -3.514  -8.830  1.00 68.43 38  A 1 
ATOM 298  N N   . SER A 1 39  ? 4.425   -5.025  -12.199 1.00 79.25 39  A 1 
ATOM 299  C CA  . SER A 1 39  ? 3.190   -5.758  -12.447 1.00 79.27 39  A 1 
ATOM 300  C C   . SER A 1 39  ? 3.384   -6.727  -13.608 1.00 80.67 39  A 1 
ATOM 301  O O   . SER A 1 39  ? 3.878   -6.350  -14.665 1.00 76.45 39  A 1 
ATOM 302  C CB  . SER A 1 39  ? 2.048   -4.786  -12.741 1.00 74.89 39  A 1 
ATOM 303  O OG  . SER A 1 39  ? 1.819   -3.975  -11.611 1.00 66.92 39  A 1 
ATOM 304  N N   . LEU A 1 40  ? 2.970   -7.975  -13.435 1.00 81.49 40  A 1 
ATOM 305  C CA  . LEU A 1 40  ? 3.032   -8.980  -14.489 1.00 82.02 40  A 1 
ATOM 306  C C   . LEU A 1 40  ? 2.089   -8.605  -15.642 1.00 82.69 40  A 1 
ATOM 307  O O   . LEU A 1 40  ? 0.887   -8.502  -15.454 1.00 79.81 40  A 1 
ATOM 308  C CB  . LEU A 1 40  ? 2.681   -10.344 -13.883 1.00 80.53 40  A 1 
ATOM 309  C CG  . LEU A 1 40  ? 2.684   -11.509 -14.898 1.00 78.60 40  A 1 
ATOM 310  C CD1 . LEU A 1 40  ? 4.083   -11.781 -15.438 1.00 69.46 40  A 1 
ATOM 311  C CD2 . LEU A 1 40  ? 2.172   -12.773 -14.221 1.00 72.44 40  A 1 
ATOM 312  N N   . LEU A 1 41  ? 2.639   -8.453  -16.854 1.00 84.02 41  A 1 
ATOM 313  C CA  . LEU A 1 41  ? 1.877   -8.154  -18.064 1.00 82.24 41  A 1 
ATOM 314  C C   . LEU A 1 41  ? 1.579   -9.422  -18.870 1.00 83.56 41  A 1 
ATOM 315  O O   . LEU A 1 41  ? 0.431   -9.694  -19.233 1.00 79.64 41  A 1 
ATOM 316  C CB  . LEU A 1 41  ? 2.654   -7.147  -18.933 1.00 79.30 41  A 1 
ATOM 317  C CG  . LEU A 1 41  ? 2.842   -5.752  -18.313 1.00 74.93 41  A 1 
ATOM 318  C CD1 . LEU A 1 41  ? 3.685   -4.900  -19.270 1.00 66.68 41  A 1 
ATOM 319  C CD2 . LEU A 1 41  ? 1.503   -5.047  -18.080 1.00 67.44 41  A 1 
ATOM 320  N N   . HIS A 1 42  ? 2.624   -10.200 -19.167 1.00 84.24 42  A 1 
ATOM 321  C CA  . HIS A 1 42  ? 2.530   -11.404 -19.979 1.00 83.74 42  A 1 
ATOM 322  C C   . HIS A 1 42  ? 3.505   -12.468 -19.488 1.00 85.10 42  A 1 
ATOM 323  O O   . HIS A 1 42  ? 4.601   -12.162 -19.022 1.00 80.95 42  A 1 
ATOM 324  C CB  . HIS A 1 42  ? 2.802   -11.070 -21.456 1.00 79.35 42  A 1 
ATOM 325  C CG  . HIS A 1 42  ? 1.825   -10.101 -22.053 1.00 76.63 42  A 1 
ATOM 326  N ND1 . HIS A 1 42  ? 0.446   -10.214 -22.032 1.00 64.48 42  A 1 
ATOM 327  C CD2 . HIS A 1 42  ? 2.103   -8.902  -22.670 1.00 65.53 42  A 1 
ATOM 328  C CE1 . HIS A 1 42  ? -0.067  -9.112  -22.588 1.00 61.41 42  A 1 
ATOM 329  N NE2 . HIS A 1 42  ? 0.897   -8.298  -23.004 1.00 64.66 42  A 1 
ATOM 330  N N   . THR A 1 43  ? 3.114   -13.733 -19.628 1.00 82.55 43  A 1 
ATOM 331  C CA  . THR A 1 43  ? 3.974   -14.867 -19.299 1.00 82.35 43  A 1 
ATOM 332  C C   . THR A 1 43  ? 3.541   -16.108 -20.069 1.00 82.38 43  A 1 
ATOM 333  O O   . THR A 1 43  ? 2.375   -16.244 -20.424 1.00 78.96 43  A 1 
ATOM 334  C CB  . THR A 1 43  ? 3.981   -15.124 -17.788 1.00 80.85 43  A 1 
ATOM 335  O OG1 . THR A 1 43  ? 4.921   -16.128 -17.499 1.00 70.61 43  A 1 
ATOM 336  C CG2 . THR A 1 43  ? 2.622   -15.549 -17.228 1.00 71.86 43  A 1 
ATOM 337  N N   . SER A 1 44  ? 4.489   -17.012 -20.308 1.00 82.84 44  A 1 
ATOM 338  C CA  . SER A 1 44  ? 4.226   -18.378 -20.758 1.00 81.34 44  A 1 
ATOM 339  C C   . SER A 1 44  ? 4.212   -19.389 -19.612 1.00 82.35 44  A 1 
ATOM 340  O O   . SER A 1 44  ? 3.847   -20.540 -19.821 1.00 79.07 44  A 1 
ATOM 341  C CB  . SER A 1 44  ? 5.275   -18.787 -21.797 1.00 79.99 44  A 1 
ATOM 342  O OG  . SER A 1 44  ? 6.543   -18.805 -21.193 1.00 76.86 44  A 1 
ATOM 343  N N   . PHE A 1 45  ? 4.642   -18.967 -18.408 1.00 83.85 45  A 1 
ATOM 344  C CA  . PHE A 1 45  ? 4.650   -19.805 -17.212 1.00 84.08 45  A 1 
ATOM 345  C C   . PHE A 1 45  ? 3.315   -19.742 -16.477 1.00 85.24 45  A 1 
ATOM 346  O O   . PHE A 1 45  ? 2.452   -18.902 -16.763 1.00 81.27 45  A 1 
ATOM 347  C CB  . PHE A 1 45  ? 5.798   -19.380 -16.297 1.00 82.22 45  A 1 
ATOM 348  C CG  . PHE A 1 45  ? 7.173   -19.557 -16.912 1.00 82.71 45  A 1 
ATOM 349  C CD1 . PHE A 1 45  ? 7.672   -20.848 -17.142 1.00 75.27 45  A 1 
ATOM 350  C CD2 . PHE A 1 45  ? 7.948   -18.442 -17.248 1.00 74.54 45  A 1 
ATOM 351  C CE1 . PHE A 1 45  ? 8.949   -21.024 -17.703 1.00 71.83 45  A 1 
ATOM 352  C CE2 . PHE A 1 45  ? 9.223   -18.612 -17.804 1.00 73.77 45  A 1 
ATOM 353  C CZ  . PHE A 1 45  ? 9.723   -19.910 -18.035 1.00 78.37 45  A 1 
ATOM 354  N N   . ASP A 1 46  ? 3.150   -20.615 -15.485 1.00 82.81 46  A 1 
ATOM 355  C CA  . ASP A 1 46  ? 2.080   -20.454 -14.517 1.00 81.85 46  A 1 
ATOM 356  C C   . ASP A 1 46  ? 2.258   -19.147 -13.710 1.00 83.04 46  A 1 
ATOM 357  O O   . ASP A 1 46  ? 3.364   -18.612 -13.561 1.00 81.33 46  A 1 
ATOM 358  C CB  . ASP A 1 46  ? 1.990   -21.679 -13.599 1.00 80.24 46  A 1 
ATOM 359  C CG  . ASP A 1 46  ? 3.158   -21.717 -12.630 1.00 75.04 46  A 1 
ATOM 360  O OD1 . ASP A 1 46  ? 3.014   -21.121 -11.541 1.00 65.13 46  A 1 
ATOM 361  O OD2 . ASP A 1 46  ? 4.218   -22.258 -12.992 1.00 68.17 46  A 1 
ATOM 362  N N   . LEU A 1 47  ? 1.165   -18.611 -13.166 1.00 83.90 47  A 1 
ATOM 363  C CA  . LEU A 1 47  ? 1.168   -17.321 -12.463 1.00 83.38 47  A 1 
ATOM 364  C C   . LEU A 1 47  ? 2.083   -17.321 -11.234 1.00 84.22 47  A 1 
ATOM 365  O O   . LEU A 1 47  ? 2.691   -16.296 -10.941 1.00 81.99 47  A 1 
ATOM 366  C CB  . LEU A 1 47  ? -0.276  -16.963 -12.043 1.00 80.94 47  A 1 
ATOM 367  C CG  . LEU A 1 47  ? -1.214  -16.612 -13.209 1.00 73.07 47  A 1 
ATOM 368  C CD1 . LEU A 1 47  ? -2.637  -16.422 -12.680 1.00 64.51 47  A 1 
ATOM 369  C CD2 . LEU A 1 47  ? -0.789  -15.324 -13.916 1.00 65.83 47  A 1 
ATOM 370  N N   . THR A 1 48  ? 2.209   -18.435 -10.517 1.00 82.53 48  A 1 
ATOM 371  C CA  . THR A 1 48  ? 3.034   -18.520 -9.308  1.00 81.21 48  A 1 
ATOM 372  C C   . THR A 1 48  ? 4.516   -18.405 -9.652  1.00 82.39 48  A 1 
ATOM 373  O O   . THR A 1 48  ? 5.243   -17.611 -9.049  1.00 80.82 48  A 1 
ATOM 374  C CB  . THR A 1 48  ? 2.764   -19.830 -8.563  1.00 79.77 48  A 1 
ATOM 375  O OG1 . THR A 1 48  ? 1.372   -19.995 -8.356  1.00 72.00 48  A 1 
ATOM 376  C CG2 . THR A 1 48  ? 3.423   -19.854 -7.192  1.00 69.79 48  A 1 
ATOM 377  N N   . THR A 1 49  ? 4.968   -19.137 -10.668 1.00 86.38 49  A 1 
ATOM 378  C CA  . THR A 1 49  ? 6.339   -19.075 -11.175 1.00 85.24 49  A 1 
ATOM 379  C C   . THR A 1 49  ? 6.653   -17.694 -11.756 1.00 86.51 49  A 1 
ATOM 380  O O   . THR A 1 49  ? 7.676   -17.099 -11.412 1.00 85.92 49  A 1 
ATOM 381  C CB  . THR A 1 49  ? 6.568   -20.173 -12.227 1.00 83.50 49  A 1 
ATOM 382  O OG1 . THR A 1 49  ? 6.360   -21.435 -11.639 1.00 77.14 49  A 1 
ATOM 383  C CG2 . THR A 1 49  ? 7.998   -20.185 -12.759 1.00 74.62 49  A 1 
ATOM 384  N N   . ALA A 1 50  ? 5.761   -17.135 -12.568 1.00 86.39 50  A 1 
ATOM 385  C CA  . ALA A 1 50  ? 5.934   -15.819 -13.162 1.00 85.95 50  A 1 
ATOM 386  C C   . ALA A 1 50  ? 6.035   -14.703 -12.109 1.00 87.36 50  A 1 
ATOM 387  O O   . ALA A 1 50  ? 6.961   -13.896 -12.148 1.00 86.67 50  A 1 
ATOM 388  C CB  . ALA A 1 50  ? 4.770   -15.567 -14.119 1.00 84.89 50  A 1 
ATOM 389  N N   . GLN A 1 51  ? 5.153   -14.696 -11.119 1.00 86.36 51  A 1 
ATOM 390  C CA  . GLN A 1 51  ? 5.197   -13.720 -10.019 1.00 85.95 51  A 1 
ATOM 391  C C   . GLN A 1 51  ? 6.472   -13.862 -9.178  1.00 87.31 51  A 1 
ATOM 392  O O   . GLN A 1 51  ? 7.026   -12.852 -8.744  1.00 86.78 51  A 1 
ATOM 393  C CB  . GLN A 1 51  ? 3.967   -13.898 -9.119  1.00 84.20 51  A 1 
ATOM 394  C CG  . GLN A 1 51  ? 2.690   -13.333 -9.763  1.00 77.32 51  A 1 
ATOM 395  C CD  . GLN A 1 51  ? 1.453   -13.573 -8.897  1.00 70.20 51  A 1 
ATOM 396  O OE1 . GLN A 1 51  ? 1.493   -14.164 -7.836  1.00 62.58 51  A 1 
ATOM 397  N NE2 . GLN A 1 51  ? 0.305   -13.109 -9.315  1.00 58.25 51  A 1 
ATOM 398  N N   . SER A 1 52  ? 6.965   -15.063 -8.982  1.00 88.35 52  A 1 
ATOM 399  C CA  . SER A 1 52  ? 8.237   -15.287 -8.281  1.00 88.04 52  A 1 
ATOM 400  C C   . SER A 1 52  ? 9.418   -14.687 -9.063  1.00 89.20 52  A 1 
ATOM 401  O O   . SER A 1 52  ? 10.255  -14.008 -8.470  1.00 88.11 52  A 1 
ATOM 402  C CB  . SER A 1 52  ? 8.439   -16.782 -8.042  1.00 87.03 52  A 1 
ATOM 403  O OG  . SER A 1 52  ? 9.521   -16.973 -7.159  1.00 74.34 52  A 1 
ATOM 404  N N   . ILE A 1 53  ? 9.465   -14.866 -10.389 1.00 89.10 53  A 1 
ATOM 405  C CA  . ILE A 1 53  ? 10.484  -14.259 -11.258 1.00 89.19 53  A 1 
ATOM 406  C C   . ILE A 1 53  ? 10.398  -12.733 -11.191 1.00 89.74 53  A 1 
ATOM 407  O O   . ILE A 1 53  ? 11.410  -12.079 -10.937 1.00 89.18 53  A 1 
ATOM 408  C CB  . ILE A 1 53  ? 10.367  -14.782 -12.709 1.00 89.53 53  A 1 
ATOM 409  C CG1 . ILE A 1 53  ? 10.746  -16.282 -12.764 1.00 87.45 53  A 1 
ATOM 410  C CG2 . ILE A 1 53  ? 11.270  -13.982 -13.664 1.00 86.35 53  A 1 
ATOM 411  C CD1 . ILE A 1 53  ? 10.371  -16.974 -14.078 1.00 81.45 53  A 1 
ATOM 412  N N   . VAL A 1 54  ? 9.211   -12.137 -11.336 1.00 88.65 54  A 1 
ATOM 413  C CA  . VAL A 1 54  ? 9.015   -10.678 -11.261 1.00 88.15 54  A 1 
ATOM 414  C C   . VAL A 1 54  ? 9.468   -10.142 -9.897  1.00 88.55 54  A 1 
ATOM 415  O O   . VAL A 1 54  ? 10.279  -9.218  -9.833  1.00 88.05 54  A 1 
ATOM 416  C CB  . VAL A 1 54  ? 7.551   -10.291 -11.539 1.00 87.79 54  A 1 
ATOM 417  C CG1 . VAL A 1 54  ? 7.301   -8.790  -11.322 1.00 79.26 54  A 1 
ATOM 418  C CG2 . VAL A 1 54  ? 7.180   -10.606 -12.987 1.00 79.45 54  A 1 
ATOM 419  N N   . LYS A 1 55  ? 9.043   -10.758 -8.807  1.00 88.86 55  A 1 
ATOM 420  C CA  . LYS A 1 55  ? 9.360   -10.319 -7.445  1.00 87.85 55  A 1 
ATOM 421  C C   . LYS A 1 55  ? 10.849  -10.369 -7.121  1.00 87.80 55  A 1 
ATOM 422  O O   . LYS A 1 55  ? 11.369  -9.455  -6.492  1.00 86.64 55  A 1 
ATOM 423  C CB  . LYS A 1 55  ? 8.545   -11.153 -6.456  1.00 86.60 55  A 1 
ATOM 424  C CG  . LYS A 1 55  ? 8.778   -10.713 -5.007  1.00 75.96 55  A 1 
ATOM 425  C CD  . LYS A 1 55  ? 7.945   -11.567 -4.047  1.00 70.72 55  A 1 
ATOM 426  C CE  . LYS A 1 55  ? 8.248   -11.148 -2.612  1.00 59.74 55  A 1 
ATOM 427  N NZ  . LYS A 1 55  ? 7.509   -11.977 -1.641  1.00 51.92 55  A 1 
ATOM 428  N N   . HIS A 1 56  ? 11.541  -11.452 -7.478  1.00 90.01 56  A 1 
ATOM 429  C CA  . HIS A 1 56  ? 12.937  -11.630 -7.095  1.00 88.84 56  A 1 
ATOM 430  C C   . HIS A 1 56  ? 13.910  -11.072 -8.131  1.00 89.39 56  A 1 
ATOM 431  O O   . HIS A 1 56  ? 14.888  -10.421 -7.762  1.00 87.25 56  A 1 
ATOM 432  C CB  . HIS A 1 56  ? 13.220  -13.112 -6.803  1.00 88.08 56  A 1 
ATOM 433  C CG  . HIS A 1 56  ? 12.406  -13.650 -5.669  1.00 87.28 56  A 1 
ATOM 434  N ND1 . HIS A 1 56  ? 11.260  -14.387 -5.799  1.00 75.67 56  A 1 
ATOM 435  C CD2 . HIS A 1 56  ? 12.616  -13.505 -4.322  1.00 76.65 56  A 1 
ATOM 436  C CE1 . HIS A 1 56  ? 10.792  -14.682 -4.574  1.00 77.22 56  A 1 
ATOM 437  N NE2 . HIS A 1 56  ? 11.592  -14.154 -3.647  1.00 78.65 56  A 1 
ATOM 438  N N   . LEU A 1 57  ? 13.648  -11.289 -9.423  1.00 89.82 57  A 1 
ATOM 439  C CA  . LEU A 1 57  ? 14.547  -10.880 -10.493 1.00 89.71 57  A 1 
ATOM 440  C C   . LEU A 1 57  ? 14.292  -9.425  -10.910 1.00 90.56 57  A 1 
ATOM 441  O O   . LEU A 1 57  ? 15.212  -8.622  -10.857 1.00 88.67 57  A 1 
ATOM 442  C CB  . LEU A 1 57  ? 14.440  -11.894 -11.646 1.00 88.83 57  A 1 
ATOM 443  C CG  . LEU A 1 57  ? 15.535  -11.760 -12.716 1.00 84.73 57  A 1 
ATOM 444  C CD1 . LEU A 1 57  ? 16.934  -12.033 -12.158 1.00 77.17 57  A 1 
ATOM 445  C CD2 . LEU A 1 57  ? 15.275  -12.787 -13.817 1.00 77.58 57  A 1 
ATOM 446  N N   . HIS A 1 58  ? 13.063  -9.049  -11.258 1.00 90.99 58  A 1 
ATOM 447  C CA  . HIS A 1 58  ? 12.765  -7.699  -11.754 1.00 90.00 58  A 1 
ATOM 448  C C   . HIS A 1 58  ? 12.674  -6.669  -10.630 1.00 89.36 58  A 1 
ATOM 449  O O   . HIS A 1 58  ? 13.317  -5.622  -10.712 1.00 87.31 58  A 1 
ATOM 450  C CB  . HIS A 1 58  ? 11.471  -7.696  -12.596 1.00 89.25 58  A 1 
ATOM 451  C CG  . HIS A 1 58  ? 11.471  -8.574  -13.806 1.00 89.39 58  A 1 
ATOM 452  N ND1 . HIS A 1 58  ? 10.412  -8.688  -14.702 1.00 78.42 58  A 1 
ATOM 453  C CD2 . HIS A 1 58  ? 12.466  -9.385  -14.282 1.00 79.14 58  A 1 
ATOM 454  C CE1 . HIS A 1 58  ? 10.771  -9.545  -15.656 1.00 81.01 58  A 1 
ATOM 455  N NE2 . HIS A 1 58  ? 12.008  -9.998  -15.446 1.00 82.31 58  A 1 
ATOM 456  N N   . ALA A 1 59  ? 11.952  -6.958  -9.548  1.00 86.37 59  A 1 
ATOM 457  C CA  . ALA A 1 59  ? 11.734  -6.003  -8.465  1.00 84.30 59  A 1 
ATOM 458  C C   . ALA A 1 59  ? 12.921  -5.866  -7.496  1.00 84.63 59  A 1 
ATOM 459  O O   . ALA A 1 59  ? 12.976  -4.901  -6.727  1.00 81.60 59  A 1 
ATOM 460  C CB  . ALA A 1 59  ? 10.445  -6.368  -7.718  1.00 82.77 59  A 1 
ATOM 461  N N   . SER A 1 60  ? 13.866  -6.800  -7.507  1.00 86.58 60  A 1 
ATOM 462  C CA  . SER A 1 60  ? 15.004  -6.819  -6.582  1.00 86.15 60  A 1 
ATOM 463  C C   . SER A 1 60  ? 16.342  -6.867  -7.321  1.00 87.48 60  A 1 
ATOM 464  O O   . SER A 1 60  ? 17.039  -5.860  -7.402  1.00 85.03 60  A 1 
ATOM 465  C CB  . SER A 1 60  ? 14.837  -7.968  -5.581  1.00 83.00 60  A 1 
ATOM 466  O OG  . SER A 1 60  ? 15.886  -7.976  -4.633  1.00 73.36 60  A 1 
ATOM 467  N N   . PHE A 1 61  ? 16.707  -8.017  -7.884  1.00 88.69 61  A 1 
ATOM 468  C CA  . PHE A 1 61  ? 18.048  -8.243  -8.434  1.00 89.17 61  A 1 
ATOM 469  C C   . PHE A 1 61  ? 18.383  -7.319  -9.608  1.00 89.93 61  A 1 
ATOM 470  O O   . PHE A 1 61  ? 19.475  -6.751  -9.645  1.00 88.64 61  A 1 
ATOM 471  C CB  . PHE A 1 61  ? 18.179  -9.713  -8.836  1.00 88.40 61  A 1 
ATOM 472  C CG  . PHE A 1 61  ? 19.558  -10.072 -9.320  1.00 88.77 61  A 1 
ATOM 473  C CD1 . PHE A 1 61  ? 19.842  -10.149 -10.695 1.00 78.76 61  A 1 
ATOM 474  C CD2 . PHE A 1 61  ? 20.602  -10.301 -8.399  1.00 79.33 61  A 1 
ATOM 475  C CE1 . PHE A 1 61  ? 21.133  -10.455 -11.144 1.00 78.83 61  A 1 
ATOM 476  C CE2 . PHE A 1 61  ? 21.894  -10.606 -8.839  1.00 78.27 61  A 1 
ATOM 477  C CZ  . PHE A 1 61  ? 22.161  -10.684 -10.212 1.00 84.98 61  A 1 
ATOM 478  N N   . LEU A 1 62  ? 17.448  -7.099  -10.540 1.00 90.00 62  A 1 
ATOM 479  C CA  . LEU A 1 62  ? 17.662  -6.199  -11.676 1.00 89.81 62  A 1 
ATOM 480  C C   . LEU A 1 62  ? 17.899  -4.760  -11.213 1.00 89.83 62  A 1 
ATOM 481  O O   . LEU A 1 62  ? 18.816  -4.101  -11.699 1.00 89.36 62  A 1 
ATOM 482  C CB  . LEU A 1 62  ? 16.459  -6.287  -12.629 1.00 89.84 62  A 1 
ATOM 483  C CG  . LEU A 1 62  ? 16.545  -5.317  -13.827 1.00 87.39 62  A 1 
ATOM 484  C CD1 . LEU A 1 62  ? 17.719  -5.636  -14.748 1.00 78.26 62  A 1 
ATOM 485  C CD2 . LEU A 1 62  ? 15.257  -5.388  -14.629 1.00 78.37 62  A 1 
ATOM 486  N N   . LYS A 1 63  ? 17.126  -4.259  -10.243 1.00 88.69 63  A 1 
ATOM 487  C CA  . LYS A 1 63  ? 17.262  -2.891  -9.724  1.00 87.04 63  A 1 
ATOM 488  C C   . LYS A 1 63  ? 18.589  -2.694  -8.996  1.00 87.82 63  A 1 
ATOM 489  O O   . LYS A 1 63  ? 19.235  -1.666  -9.173  1.00 87.07 63  A 1 
ATOM 490  C CB  . LYS A 1 63  ? 16.062  -2.545  -8.827  1.00 84.96 63  A 1 
ATOM 491  C CG  . LYS A 1 63  ? 14.799  -2.450  -9.692  1.00 78.85 63  A 1 
ATOM 492  C CD  . LYS A 1 63  ? 13.519  -2.134  -8.895  1.00 70.94 63  A 1 
ATOM 493  C CE  . LYS A 1 63  ? 12.383  -2.086  -9.911  1.00 63.07 63  A 1 
ATOM 494  N NZ  . LYS A 1 63  ? 11.042  -2.075  -9.308  1.00 55.15 63  A 1 
ATOM 495  N N   . LEU A 1 64  ? 19.042  -3.704  -8.264  1.00 87.29 64  A 1 
ATOM 496  C CA  . LEU A 1 64  ? 20.375  -3.694  -7.670  1.00 86.74 64  A 1 
ATOM 497  C C   . LEU A 1 64  ? 21.468  -3.648  -8.748  1.00 87.36 64  A 1 
ATOM 498  O O   . LEU A 1 64  ? 22.381  -2.836  -8.643  1.00 86.45 64  A 1 
ATOM 499  C CB  . LEU A 1 64  ? 20.519  -4.914  -6.750  1.00 85.65 64  A 1 
ATOM 500  C CG  . LEU A 1 64  ? 21.884  -4.970  -6.029  1.00 78.12 64  A 1 
ATOM 501  C CD1 . LEU A 1 64  ? 22.080  -3.805  -5.062  1.00 69.38 64  A 1 
ATOM 502  C CD2 . LEU A 1 64  ? 21.970  -6.273  -5.231  1.00 70.70 64  A 1 
ATOM 503  N N   . ALA A 1 65  ? 21.365  -4.455  -9.800  1.00 89.08 65  A 1 
ATOM 504  C CA  . ALA A 1 65  ? 22.330  -4.450  -10.897 1.00 88.24 65  A 1 
ATOM 505  C C   . ALA A 1 65  ? 22.360  -3.101  -11.636 1.00 89.06 65  A 1 
ATOM 506  O O   . ALA A 1 65  ? 23.436  -2.596  -11.944 1.00 88.19 65  A 1 
ATOM 507  C CB  . ALA A 1 65  ? 22.006  -5.616  -11.844 1.00 88.02 65  A 1 
ATOM 508  N N   . GLN A 1 66  ? 21.210  -2.482  -11.871 1.00 89.07 66  A 1 
ATOM 509  C CA  . GLN A 1 66  ? 21.114  -1.133  -12.453 1.00 88.27 66  A 1 
ATOM 510  C C   . GLN A 1 66  ? 21.787  -0.085  -11.560 1.00 88.33 66  A 1 
ATOM 511  O O   . GLN A 1 66  ? 22.508  0.764   -12.079 1.00 87.51 66  A 1 
ATOM 512  C CB  . GLN A 1 66  ? 19.639  -0.768  -12.663 1.00 87.41 66  A 1 
ATOM 513  C CG  . GLN A 1 66  ? 19.013  -1.494  -13.864 1.00 84.95 66  A 1 
ATOM 514  C CD  . GLN A 1 66  ? 17.507  -1.263  -13.983 1.00 85.44 66  A 1 
ATOM 515  O OE1 . GLN A 1 66  ? 16.783  -1.096  -13.014 1.00 79.60 66  A 1 
ATOM 516  N NE2 . GLN A 1 66  ? 16.969  -1.259  -15.181 1.00 77.54 66  A 1 
ATOM 517  N N   . SER A 1 67  ? 21.607  -0.156  -10.245 1.00 86.08 67  A 1 
ATOM 518  C CA  . SER A 1 67  ? 22.290  0.725   -9.285  1.00 85.90 67  A 1 
ATOM 519  C C   . SER A 1 67  ? 23.801  0.546   -9.358  1.00 86.67 67  A 1 
ATOM 520  O O   . SER A 1 67  ? 24.518  1.526   -9.530  1.00 85.03 67  A 1 
ATOM 521  C CB  . SER A 1 67  ? 21.789  0.454   -7.871  1.00 83.63 67  A 1 
ATOM 522  O OG  . SER A 1 67  ? 22.131  1.491   -6.983  1.00 71.60 67  A 1 
ATOM 523  N N   . CYS A 1 68  ? 24.303  -0.693  -9.342  1.00 88.56 68  A 1 
ATOM 524  C CA  . CYS A 1 68  ? 25.736  -0.976  -9.437  1.00 87.96 68  A 1 
ATOM 525  C C   . CYS A 1 68  ? 26.384  -0.394  -10.700 1.00 89.04 68  A 1 
ATOM 526  O O   . CYS A 1 68  ? 27.487  0.131   -10.619 1.00 87.88 68  A 1 
ATOM 527  C CB  . CYS A 1 68  ? 25.963  -2.491  -9.413  1.00 85.85 68  A 1 
ATOM 528  S SG  . CYS A 1 68  ? 25.541  -3.205  -7.788  1.00 73.23 68  A 1 
ATOM 529  N N   . VAL A 1 69  ? 25.713  -0.466  -11.855 1.00 85.90 69  A 1 
ATOM 530  C CA  . VAL A 1 69  ? 26.226  0.117   -13.111 1.00 86.11 69  A 1 
ATOM 531  C C   . VAL A 1 69  ? 26.377  1.630   -12.976 1.00 86.78 69  A 1 
ATOM 532  O O   . VAL A 1 69  ? 27.433  2.169   -13.317 1.00 85.64 69  A 1 
ATOM 533  C CB  . VAL A 1 69  ? 25.343  -0.266  -14.307 1.00 85.63 69  A 1 
ATOM 534  C CG1 . VAL A 1 69  ? 25.713  0.485   -15.590 1.00 78.37 69  A 1 
ATOM 535  C CG2 . VAL A 1 69  ? 25.495  -1.762  -14.609 1.00 78.23 69  A 1 
ATOM 536  N N   . ARG A 1 70  ? 25.371  2.316   -12.414 1.00 84.71 70  A 1 
ATOM 537  C CA  . ARG A 1 70  ? 25.422  3.779   -12.215 1.00 83.35 70  A 1 
ATOM 538  C C   . ARG A 1 70  ? 26.395  4.200   -11.112 1.00 84.48 70  A 1 
ATOM 539  O O   . ARG A 1 70  ? 26.941  5.291   -11.192 1.00 81.99 70  A 1 
ATOM 540  C CB  . ARG A 1 70  ? 24.029  4.349   -11.921 1.00 80.36 70  A 1 
ATOM 541  C CG  . ARG A 1 70  ? 23.035  4.065   -13.055 1.00 72.84 70  A 1 
ATOM 542  C CD  . ARG A 1 70  ? 21.906  5.093   -13.069 1.00 66.87 70  A 1 
ATOM 543  N NE  . ARG A 1 70  ? 22.333  6.287   -13.815 1.00 61.79 70  A 1 
ATOM 544  C CZ  . ARG A 1 70  ? 21.623  7.382   -14.046 1.00 55.86 70  A 1 
ATOM 545  N NH1 . ARG A 1 70  ? 20.428  7.535   -13.554 1.00 52.44 70  A 1 
ATOM 546  N NH2 . ARG A 1 70  ? 22.119  8.334   -14.797 1.00 52.38 70  A 1 
ATOM 547  N N   . ASP A 1 71  ? 26.635  3.364   -10.125 1.00 84.34 71  A 1 
ATOM 548  C CA  . ASP A 1 71  ? 27.638  3.623   -9.082  1.00 81.99 71  A 1 
ATOM 549  C C   . ASP A 1 71  ? 29.073  3.508   -9.627  1.00 83.87 71  A 1 
ATOM 550  O O   . ASP A 1 71  ? 29.984  4.176   -9.129  1.00 82.49 71  A 1 
ATOM 551  C CB  . ASP A 1 71  ? 27.441  2.643   -7.912  1.00 79.76 71  A 1 
ATOM 552  C CG  . ASP A 1 71  ? 26.102  2.780   -7.161  1.00 74.45 71  A 1 
ATOM 553  O OD1 . ASP A 1 71  ? 25.494  3.877   -7.169  1.00 66.25 71  A 1 
ATOM 554  O OD2 . ASP A 1 71  ? 25.684  1.771   -6.555  1.00 67.16 71  A 1 
ATOM 555  N N   . LEU A 1 72  ? 29.298  2.689   -10.654 1.00 85.00 72  A 1 
ATOM 556  C CA  . LEU A 1 72  ? 30.582  2.548   -11.348 1.00 84.67 72  A 1 
ATOM 557  C C   . LEU A 1 72  ? 30.814  3.672   -12.369 1.00 85.68 72  A 1 
ATOM 558  O O   . LEU A 1 72  ? 31.922  4.195   -12.458 1.00 82.97 72  A 1 
ATOM 559  C CB  . LEU A 1 72  ? 30.644  1.186   -12.053 1.00 83.98 72  A 1 
ATOM 560  C CG  . LEU A 1 72  ? 30.765  -0.021  -11.105 1.00 79.55 72  A 1 
ATOM 561  C CD1 . LEU A 1 72  ? 30.578  -1.319  -11.902 1.00 72.27 72  A 1 
ATOM 562  C CD2 . LEU A 1 72  ? 32.128  -0.087  -10.410 1.00 73.69 72  A 1 
ATOM 563  N N   . ASP A 1 73  ? 29.780  4.011   -13.137 1.00 83.50 73  A 1 
ATOM 564  C CA  . ASP A 1 73  ? 29.796  5.094   -14.121 1.00 81.92 73  A 1 
ATOM 565  C C   . ASP A 1 73  ? 28.416  5.760   -14.175 1.00 80.93 73  A 1 
ATOM 566  O O   . ASP A 1 73  ? 27.404  5.148   -14.529 1.00 77.88 73  A 1 
ATOM 567  C CB  . ASP A 1 73  ? 30.226  4.558   -15.492 1.00 80.26 73  A 1 
ATOM 568  C CG  . ASP A 1 73  ? 30.427  5.676   -16.528 1.00 76.29 73  A 1 
ATOM 569  O OD1 . ASP A 1 73  ? 29.964  6.817   -16.294 1.00 69.68 73  A 1 
ATOM 570  O OD2 . ASP A 1 73  ? 31.079  5.388   -17.561 1.00 70.26 73  A 1 
ATOM 571  N N   . THR A 1 74  ? 28.379  7.048   -13.816 1.00 83.74 74  A 1 
ATOM 572  C CA  . THR A 1 74  ? 27.136  7.814   -13.718 1.00 80.21 74  A 1 
ATOM 573  C C   . THR A 1 74  ? 26.463  8.079   -15.062 1.00 80.27 74  A 1 
ATOM 574  O O   . THR A 1 74  ? 25.249  8.331   -15.091 1.00 76.46 74  A 1 
ATOM 575  C CB  . THR A 1 74  ? 27.386  9.154   -13.016 1.00 77.54 74  A 1 
ATOM 576  O OG1 . THR A 1 74  ? 28.376  9.916   -13.668 1.00 71.09 74  A 1 
ATOM 577  C CG2 . THR A 1 74  ? 27.849  8.946   -11.571 1.00 69.11 74  A 1 
ATOM 578  N N   . ASP A 1 75  ? 27.225  7.999   -16.148 1.00 81.52 75  A 1 
ATOM 579  C CA  . ASP A 1 75  ? 26.740  8.204   -17.509 1.00 80.88 75  A 1 
ATOM 580  C C   . ASP A 1 75  ? 26.348  6.874   -18.189 1.00 82.22 75  A 1 
ATOM 581  O O   . ASP A 1 75  ? 25.771  6.876   -19.276 1.00 77.56 75  A 1 
ATOM 582  C CB  . ASP A 1 75  ? 27.787  8.983   -18.318 1.00 77.94 75  A 1 
ATOM 583  C CG  . ASP A 1 75  ? 28.014  10.411  -17.812 1.00 70.92 75  A 1 
ATOM 584  O OD1 . ASP A 1 75  ? 27.062  11.013  -17.249 1.00 63.35 75  A 1 
ATOM 585  O OD2 . ASP A 1 75  ? 29.125  10.941  -18.037 1.00 62.96 75  A 1 
ATOM 586  N N   . ASP A 1 76  ? 26.609  5.753   -17.528 1.00 85.37 76  A 1 
ATOM 587  C CA  . ASP A 1 76  ? 26.280  4.428   -18.048 1.00 84.62 76  A 1 
ATOM 588  C C   . ASP A 1 76  ? 24.871  3.958   -17.626 1.00 84.16 76  A 1 
ATOM 589  O O   . ASP A 1 76  ? 24.237  4.448   -16.683 1.00 81.54 76  A 1 
ATOM 590  C CB  . ASP A 1 76  ? 27.396  3.434   -17.674 1.00 83.30 76  A 1 
ATOM 591  C CG  . ASP A 1 76  ? 27.384  2.149   -18.510 1.00 81.37 76  A 1 
ATOM 592  O OD1 . ASP A 1 76  ? 26.671  2.102   -19.538 1.00 75.44 76  A 1 
ATOM 593  O OD2 . ASP A 1 76  ? 28.049  1.174   -18.092 1.00 75.69 76  A 1 
ATOM 594  N N   . LYS A 1 77  ? 24.349  2.977   -18.379 1.00 87.97 77  A 1 
ATOM 595  C CA  . LYS A 1 77  ? 23.047  2.369   -18.130 1.00 88.16 77  A 1 
ATOM 596  C C   . LYS A 1 77  ? 23.063  0.889   -18.494 1.00 88.47 77  A 1 
ATOM 597  O O   . LYS A 1 77  ? 23.441  0.510   -19.593 1.00 85.09 77  A 1 
ATOM 598  C CB  . LYS A 1 77  ? 21.968  3.139   -18.916 1.00 84.06 77  A 1 
ATOM 599  C CG  . LYS A 1 77  ? 20.545  2.640   -18.621 1.00 75.54 77  A 1 
ATOM 600  C CD  . LYS A 1 77  ? 19.511  3.439   -19.416 1.00 72.85 77  A 1 
ATOM 601  C CE  . LYS A 1 77  ? 18.106  2.885   -19.168 1.00 62.10 77  A 1 
ATOM 602  N NZ  . LYS A 1 77  ? 17.070  3.594   -19.958 1.00 55.36 77  A 1 
ATOM 603  N N   . LEU A 1 78  ? 22.563  0.045   -17.594 1.00 87.84 78  A 1 
ATOM 604  C CA  . LEU A 1 78  ? 22.380  -1.375  -17.859 1.00 88.73 78  A 1 
ATOM 605  C C   . LEU A 1 78  ? 21.403  -1.585  -19.020 1.00 88.65 78  A 1 
ATOM 606  O O   . LEU A 1 78  ? 20.236  -1.226  -18.919 1.00 87.14 78  A 1 
ATOM 607  C CB  . LEU A 1 78  ? 21.900  -2.068  -16.576 1.00 88.41 78  A 1 
ATOM 608  C CG  . LEU A 1 78  ? 21.723  -3.596  -16.724 1.00 88.53 78  A 1 
ATOM 609  C CD1 . LEU A 1 78  ? 23.053  -4.307  -16.952 1.00 77.82 78  A 1 
ATOM 610  C CD2 . LEU A 1 78  ? 21.096  -4.166  -15.465 1.00 78.79 78  A 1 
ATOM 611  N N   . CYS A 1 79  ? 21.876  -2.222  -20.099 1.00 89.29 79  A 1 
ATOM 612  C CA  . CYS A 1 79  ? 21.078  -2.541  -21.288 1.00 87.96 79  A 1 
ATOM 613  C C   . CYS A 1 79  ? 20.623  -4.002  -21.315 1.00 88.30 79  A 1 
ATOM 614  O O   . CYS A 1 79  ? 19.545  -4.310  -21.823 1.00 84.14 79  A 1 
ATOM 615  C CB  . CYS A 1 79  ? 21.901  -2.203  -22.538 1.00 85.45 79  A 1 
ATOM 616  S SG  . CYS A 1 79  ? 22.201  -0.411  -22.618 1.00 77.09 79  A 1 
ATOM 617  N N   . PHE A 1 80  ? 21.448  -4.912  -20.792 1.00 89.79 80  A 1 
ATOM 618  C CA  . PHE A 1 80  ? 21.173  -6.344  -20.832 1.00 90.46 80  A 1 
ATOM 619  C C   . PHE A 1 80  ? 21.859  -7.060  -19.664 1.00 91.58 80  A 1 
ATOM 620  O O   . PHE A 1 80  ? 22.987  -6.738  -19.303 1.00 89.55 80  A 1 
ATOM 621  C CB  . PHE A 1 80  ? 21.643  -6.901  -22.186 1.00 86.96 80  A 1 
ATOM 622  C CG  . PHE A 1 80  ? 21.297  -8.356  -22.390 1.00 85.07 80  A 1 
ATOM 623  C CD1 . PHE A 1 80  ? 22.292  -9.341  -22.266 1.00 75.76 80  A 1 
ATOM 624  C CD2 . PHE A 1 80  ? 19.988  -8.720  -22.712 1.00 75.47 80  A 1 
ATOM 625  C CE1 . PHE A 1 80  ? 21.971  -10.687 -22.469 1.00 71.36 80  A 1 
ATOM 626  C CE2 . PHE A 1 80  ? 19.658  -10.059 -22.917 1.00 72.01 80  A 1 
ATOM 627  C CZ  . PHE A 1 80  ? 20.652  -11.052 -22.798 1.00 76.38 80  A 1 
ATOM 628  N N   . LEU A 1 81  ? 21.200  -8.063  -19.094 1.00 91.65 81  A 1 
ATOM 629  C CA  . LEU A 1 81  ? 21.734  -8.866  -18.002 1.00 92.06 81  A 1 
ATOM 630  C C   . LEU A 1 81  ? 21.517  -10.348 -18.291 1.00 92.60 81  A 1 
ATOM 631  O O   . LEU A 1 81  ? 20.394  -10.806 -18.476 1.00 90.23 81  A 1 
ATOM 632  C CB  . LEU A 1 81  ? 21.067  -8.412  -16.694 1.00 89.86 81  A 1 
ATOM 633  C CG  . LEU A 1 81  ? 21.540  -9.181  -15.447 1.00 86.92 81  A 1 
ATOM 634  C CD1 . LEU A 1 81  ? 23.009  -8.908  -15.119 1.00 77.98 81  A 1 
ATOM 635  C CD2 . LEU A 1 81  ? 20.693  -8.761  -14.250 1.00 77.86 81  A 1 
ATOM 636  N N   . ARG A 1 82  ? 22.604  -11.113 -18.257 1.00 90.77 82  A 1 
ATOM 637  C CA  . ARG A 1 82  ? 22.581  -12.568 -18.377 1.00 90.17 82  A 1 
ATOM 638  C C   . ARG A 1 82  ? 22.955  -13.209 -17.045 1.00 89.86 82  A 1 
ATOM 639  O O   . ARG A 1 82  ? 24.072  -13.037 -16.577 1.00 88.50 82  A 1 
ATOM 640  C CB  . ARG A 1 82  ? 23.510  -12.993 -19.520 1.00 88.40 82  A 1 
ATOM 641  C CG  . ARG A 1 82  ? 23.517  -14.511 -19.738 1.00 83.08 82  A 1 
ATOM 642  C CD  . ARG A 1 82  ? 24.481  -14.836 -20.873 1.00 80.37 82  A 1 
ATOM 643  N NE  . ARG A 1 82  ? 24.557  -16.281 -21.094 1.00 75.04 82  A 1 
ATOM 644  C CZ  . ARG A 1 82  ? 25.543  -16.971 -21.647 1.00 71.34 82  A 1 
ATOM 645  N NH1 . ARG A 1 82  ? 26.621  -16.392 -22.087 1.00 64.01 82  A 1 
ATOM 646  N NH2 . ARG A 1 82  ? 25.439  -18.252 -21.753 1.00 65.58 82  A 1 
ATOM 647  N N   . VAL A 1 83  ? 22.053  -14.007 -16.484 1.00 91.28 83  A 1 
ATOM 648  C CA  . VAL A 1 83  ? 22.273  -14.730 -15.229 1.00 90.51 83  A 1 
ATOM 649  C C   . VAL A 1 83  ? 22.242  -16.228 -15.506 1.00 91.19 83  A 1 
ATOM 650  O O   . VAL A 1 83  ? 21.179  -16.833 -15.610 1.00 89.38 83  A 1 
ATOM 651  C CB  . VAL A 1 83  ? 21.244  -14.329 -14.158 1.00 88.90 83  A 1 
ATOM 652  C CG1 . VAL A 1 83  ? 21.587  -14.983 -12.816 1.00 80.72 83  A 1 
ATOM 653  C CG2 . VAL A 1 83  ? 21.215  -12.812 -13.945 1.00 79.48 83  A 1 
ATOM 654  N N   . LYS A 1 84  ? 23.416  -16.843 -15.609 1.00 90.85 84  A 1 
ATOM 655  C CA  . LYS A 1 84  ? 23.540  -18.283 -15.793 1.00 90.84 84  A 1 
ATOM 656  C C   . LYS A 1 84  ? 23.643  -18.990 -14.449 1.00 90.73 84  A 1 
ATOM 657  O O   . LYS A 1 84  ? 24.534  -18.709 -13.657 1.00 89.11 84  A 1 
ATOM 658  C CB  . LYS A 1 84  ? 24.717  -18.587 -16.731 1.00 89.08 84  A 1 
ATOM 659  C CG  . LYS A 1 84  ? 24.731  -20.067 -17.136 1.00 84.31 84  A 1 
ATOM 660  C CD  . LYS A 1 84  ? 25.766  -20.327 -18.237 1.00 79.74 84  A 1 
ATOM 661  C CE  . LYS A 1 84  ? 25.662  -21.774 -18.696 1.00 71.23 84  A 1 
ATOM 662  N NZ  . LYS A 1 84  ? 26.445  -22.025 -19.930 1.00 62.78 84  A 1 
ATOM 663  N N   . THR A 1 85  ? 22.763  -19.947 -14.214 1.00 90.60 85  A 1 
ATOM 664  C CA  . THR A 1 85  ? 22.762  -20.800 -13.023 1.00 89.43 85  A 1 
ATOM 665  C C   . THR A 1 85  ? 23.133  -22.239 -13.387 1.00 89.52 85  A 1 
ATOM 666  O O   . THR A 1 85  ? 23.460  -22.541 -14.537 1.00 87.19 85  A 1 
ATOM 667  C CB  . THR A 1 85  ? 21.421  -20.715 -12.285 1.00 87.55 85  A 1 
ATOM 668  O OG1 . THR A 1 85  ? 20.438  -21.453 -12.965 1.00 76.76 85  A 1 
ATOM 669  C CG2 . THR A 1 85  ? 20.902  -19.289 -12.089 1.00 75.21 85  A 1 
ATOM 670  N N   . ARG A 1 86  ? 23.113  -23.153 -12.423 1.00 87.96 86  A 1 
ATOM 671  C CA  . ARG A 1 86  ? 23.358  -24.583 -12.685 1.00 87.17 86  A 1 
ATOM 672  C C   . ARG A 1 86  ? 22.217  -25.260 -13.448 1.00 86.31 86  A 1 
ATOM 673  O O   . ARG A 1 86  ? 22.450  -26.309 -14.025 1.00 83.31 86  A 1 
ATOM 674  C CB  . ARG A 1 86  ? 23.622  -25.338 -11.375 1.00 87.17 86  A 1 
ATOM 675  C CG  . ARG A 1 86  ? 24.893  -24.845 -10.657 1.00 79.41 86  A 1 
ATOM 676  C CD  . ARG A 1 86  ? 25.175  -25.643 -9.382  1.00 77.43 86  A 1 
ATOM 677  N NE  . ARG A 1 86  ? 25.817  -26.947 -9.676  1.00 68.50 86  A 1 
ATOM 678  C CZ  . ARG A 1 86  ? 26.316  -27.790 -8.775  1.00 62.99 86  A 1 
ATOM 679  N NH1 . ARG A 1 86  ? 26.207  -27.558 -7.501  1.00 58.60 86  A 1 
ATOM 680  N NH2 . ARG A 1 86  ? 26.947  -28.864 -9.153  1.00 56.97 86  A 1 
ATOM 681  N N   . LYS A 1 87  ? 21.007  -24.700 -13.396 1.00 88.01 87  A 1 
ATOM 682  C CA  . LYS A 1 87  ? 19.795  -25.300 -13.967 1.00 86.51 87  A 1 
ATOM 683  C C   . LYS A 1 87  ? 19.164  -24.470 -15.074 1.00 85.63 87  A 1 
ATOM 684  O O   . LYS A 1 87  ? 18.546  -25.043 -15.957 1.00 82.17 87  A 1 
ATOM 685  C CB  . LYS A 1 87  ? 18.751  -25.526 -12.868 1.00 84.82 87  A 1 
ATOM 686  C CG  . LYS A 1 87  ? 19.161  -26.587 -11.836 1.00 81.56 87  A 1 
ATOM 687  C CD  . LYS A 1 87  ? 17.970  -26.851 -10.905 1.00 78.23 87  A 1 
ATOM 688  C CE  . LYS A 1 87  ? 18.272  -27.960 -9.909  1.00 71.16 87  A 1 
ATOM 689  N NZ  . LYS A 1 87  ? 17.061  -28.286 -9.113  1.00 64.46 87  A 1 
ATOM 690  N N   . HIS A 1 88  ? 19.288  -23.145 -14.992 1.00 89.55 88  A 1 
ATOM 691  C CA  . HIS A 1 88  ? 18.600  -22.212 -15.870 1.00 88.14 88  A 1 
ATOM 692  C C   . HIS A 1 88  ? 19.542  -21.093 -16.316 1.00 89.32 88  A 1 
ATOM 693  O O   . HIS A 1 88  ? 20.570  -20.825 -15.685 1.00 86.20 88  A 1 
ATOM 694  C CB  . HIS A 1 88  ? 17.369  -21.622 -15.157 1.00 85.34 88  A 1 
ATOM 695  C CG  . HIS A 1 88  ? 16.393  -22.681 -14.710 1.00 83.67 88  A 1 
ATOM 696  N ND1 . HIS A 1 88  ? 15.563  -23.410 -15.526 1.00 71.83 88  A 1 
ATOM 697  C CD2 . HIS A 1 88  ? 16.210  -23.156 -13.434 1.00 70.92 88  A 1 
ATOM 698  C CE1 . HIS A 1 88  ? 14.896  -24.295 -14.761 1.00 70.59 88  A 1 
ATOM 699  N NE2 . HIS A 1 88  ? 15.265  -24.167 -13.487 1.00 71.86 88  A 1 
ATOM 700  N N   . GLU A 1 89  ? 19.176  -20.424 -17.399 1.00 88.09 89  A 1 
ATOM 701  C CA  . GLU A 1 89  ? 19.804  -19.201 -17.856 1.00 88.16 89  A 1 
ATOM 702  C C   . GLU A 1 89  ? 18.717  -18.132 -18.010 1.00 88.74 89  A 1 
ATOM 703  O O   . GLU A 1 89  ? 17.761  -18.325 -18.755 1.00 86.46 89  A 1 
ATOM 704  C CB  . GLU A 1 89  ? 20.571  -19.488 -19.149 1.00 85.78 89  A 1 
ATOM 705  C CG  . GLU A 1 89  ? 21.374  -18.285 -19.647 1.00 80.22 89  A 1 
ATOM 706  C CD  . GLU A 1 89  ? 22.254  -18.639 -20.865 1.00 79.41 89  A 1 
ATOM 707  O OE1 . GLU A 1 89  ? 22.514  -17.768 -21.703 1.00 70.74 89  A 1 
ATOM 708  O OE2 . GLU A 1 89  ? 22.775  -19.771 -20.988 1.00 71.81 89  A 1 
ATOM 709  N N   . PHE A 1 90  ? 18.845  -17.024 -17.290 1.00 90.69 90  A 1 
ATOM 710  C CA  . PHE A 1 90  ? 17.934  -15.895 -17.372 1.00 90.88 90  A 1 
ATOM 711  C C   . PHE A 1 90  ? 18.555  -14.811 -18.243 1.00 91.10 90  A 1 
ATOM 712  O O   . PHE A 1 90  ? 19.660  -14.342 -17.963 1.00 89.04 90  A 1 
ATOM 713  C CB  . PHE A 1 90  ? 17.609  -15.370 -15.970 1.00 90.14 90  A 1 
ATOM 714  C CG  . PHE A 1 90  ? 16.997  -16.404 -15.055 1.00 89.86 90  A 1 
ATOM 715  C CD1 . PHE A 1 90  ? 15.603  -16.623 -15.068 1.00 80.34 90  A 1 
ATOM 716  C CD2 . PHE A 1 90  ? 17.801  -17.170 -14.203 1.00 80.50 90  A 1 
ATOM 717  C CE1 . PHE A 1 90  ? 15.026  -17.587 -14.235 1.00 79.27 90  A 1 
ATOM 718  C CE2 . PHE A 1 90  ? 17.230  -18.143 -13.366 1.00 79.88 90  A 1 
ATOM 719  C CZ  . PHE A 1 90  ? 15.840  -18.353 -13.385 1.00 85.51 90  A 1 
ATOM 720  N N   . LEU A 1 91  ? 17.847  -14.407 -19.285 1.00 91.38 91  A 1 
ATOM 721  C CA  . LEU A 1 91  ? 18.189  -13.295 -20.152 1.00 90.23 91  A 1 
ATOM 722  C C   . LEU A 1 91  ? 17.209  -12.156 -19.864 1.00 90.68 91  A 1 
ATOM 723  O O   . LEU A 1 91  ? 16.027  -12.268 -20.164 1.00 88.47 91  A 1 
ATOM 724  C CB  . LEU A 1 91  ? 18.122  -13.741 -21.621 1.00 88.63 91  A 1 
ATOM 725  C CG  . LEU A 1 91  ? 19.043  -14.919 -21.984 1.00 84.65 91  A 1 
ATOM 726  C CD1 . LEU A 1 91  ? 18.902  -15.229 -23.474 1.00 75.07 91  A 1 
ATOM 727  C CD2 . LEU A 1 91  ? 20.519  -14.631 -21.701 1.00 74.58 91  A 1 
ATOM 728  N N   . VAL A 1 92  ? 17.710  -11.078 -19.248 1.00 90.04 92  A 1 
ATOM 729  C CA  . VAL A 1 92  ? 16.897  -9.951  -18.778 1.00 89.84 92  A 1 
ATOM 730  C C   . VAL A 1 92  ? 17.217  -8.726  -19.613 1.00 89.98 92  A 1 
ATOM 731  O O   . VAL A 1 92  ? 18.372  -8.296  -19.674 1.00 88.33 92  A 1 
ATOM 732  C CB  . VAL A 1 92  ? 17.130  -9.660  -17.284 1.00 89.52 92  A 1 
ATOM 733  C CG1 . VAL A 1 92  ? 16.101  -8.665  -16.763 1.00 81.49 92  A 1 
ATOM 734  C CG2 . VAL A 1 92  ? 17.039  -10.936 -16.429 1.00 80.36 92  A 1 
ATOM 735  N N   . SER A 1 93  ? 16.202  -8.152  -20.268 1.00 89.01 93  A 1 
ATOM 736  C CA  . SER A 1 93  ? 16.305  -6.936  -21.068 1.00 87.93 93  A 1 
ATOM 737  C C   . SER A 1 93  ? 15.366  -5.874  -20.484 1.00 88.14 93  A 1 
ATOM 738  O O   . SER A 1 93  ? 14.157  -5.952  -20.712 1.00 85.82 93  A 1 
ATOM 739  C CB  . SER A 1 93  ? 15.980  -7.250  -22.527 1.00 85.60 93  A 1 
ATOM 740  O OG  . SER A 1 93  ? 16.279  -6.126  -23.323 1.00 74.96 93  A 1 
ATOM 741  N N   . PRO A 1 94  ? 15.902  -4.919  -19.686 1.00 88.27 94  A 1 
ATOM 742  C CA  . PRO A 1 94  ? 15.124  -3.801  -19.189 1.00 87.03 94  A 1 
ATOM 743  C C   . PRO A 1 94  ? 14.944  -2.756  -20.293 1.00 86.68 94  A 1 
ATOM 744  O O   . PRO A 1 94  ? 15.904  -2.147  -20.763 1.00 83.81 94  A 1 
ATOM 745  C CB  . PRO A 1 94  ? 15.916  -3.267  -17.992 1.00 85.83 94  A 1 
ATOM 746  C CG  . PRO A 1 94  ? 17.371  -3.582  -18.348 1.00 83.18 94  A 1 
ATOM 747  C CD  . PRO A 1 94  ? 17.270  -4.853  -19.193 1.00 86.12 94  A 1 
ATOM 748  N N   . GLU A 1 95  ? 13.699  -2.526  -20.701 1.00 85.97 95  A 1 
ATOM 749  C CA  . GLU A 1 95  ? 13.308  -1.429  -21.582 1.00 84.16 95  A 1 
ATOM 750  C C   . GLU A 1 95  ? 12.778  -0.243  -20.754 1.00 84.99 95  A 1 
ATOM 751  O O   . GLU A 1 95  ? 12.784  -0.270  -19.526 1.00 82.26 95  A 1 
ATOM 752  C CB  . GLU A 1 95  ? 12.277  -1.933  -22.613 1.00 81.77 95  A 1 
ATOM 753  C CG  . GLU A 1 95  ? 12.816  -3.035  -23.540 1.00 75.45 95  A 1 
ATOM 754  C CD  . GLU A 1 95  ? 13.963  -2.572  -24.464 1.00 71.36 95  A 1 
ATOM 755  O OE1 . GLU A 1 95  ? 14.828  -3.396  -24.820 1.00 63.63 95  A 1 
ATOM 756  O OE2 . GLU A 1 95  ? 13.985  -1.406  -24.897 1.00 63.80 95  A 1 
ATOM 757  N N   . GLU A 1 96  ? 12.332  0.823   -21.410 1.00 81.07 96  A 1 
ATOM 758  C CA  . GLU A 1 96  ? 11.910  2.046   -20.714 1.00 80.15 96  A 1 
ATOM 759  C C   . GLU A 1 96  ? 10.655  1.831   -19.848 1.00 81.51 96  A 1 
ATOM 760  O O   . GLU A 1 96  ? 10.622  2.242   -18.684 1.00 78.56 96  A 1 
ATOM 761  C CB  . GLU A 1 96  ? 11.697  3.143   -21.772 1.00 77.26 96  A 1 
ATOM 762  C CG  . GLU A 1 96  ? 11.464  4.519   -21.136 1.00 67.69 96  A 1 
ATOM 763  C CD  . GLU A 1 96  ? 11.391  5.655   -22.175 1.00 60.24 96  A 1 
ATOM 764  O OE1 . GLU A 1 96  ? 11.398  6.828   -21.739 1.00 51.47 96  A 1 
ATOM 765  O OE2 . GLU A 1 96  ? 11.360  5.353   -23.385 1.00 52.29 96  A 1 
ATOM 766  N N   . ALA A 1 97  ? 9.630   1.168   -20.409 1.00 81.04 97  A 1 
ATOM 767  C CA  . ALA A 1 97  ? 8.343   0.991   -19.737 1.00 80.46 97  A 1 
ATOM 768  C C   . ALA A 1 97  ? 8.142   -0.415  -19.132 1.00 81.76 97  A 1 
ATOM 769  O O   . ALA A 1 97  ? 7.324   -0.582  -18.227 1.00 77.71 97  A 1 
ATOM 770  C CB  . ALA A 1 97  ? 7.237   1.336   -20.738 1.00 77.60 97  A 1 
ATOM 771  N N   . PHE A 1 98  ? 8.850   -1.419  -19.623 1.00 85.27 98  A 1 
ATOM 772  C CA  . PHE A 1 98  ? 8.666   -2.811  -19.228 1.00 84.80 98  A 1 
ATOM 773  C C   . PHE A 1 98  ? 9.993   -3.582  -19.255 1.00 85.92 98  A 1 
ATOM 774  O O   . PHE A 1 98  ? 10.963  -3.172  -19.889 1.00 82.89 98  A 1 
ATOM 775  C CB  . PHE A 1 98  ? 7.605   -3.479  -20.123 1.00 80.93 98  A 1 
ATOM 776  C CG  . PHE A 1 98  ? 7.995   -3.560  -21.571 1.00 78.52 98  A 1 
ATOM 777  C CD1 . PHE A 1 98  ? 7.743   -2.481  -22.445 1.00 69.93 98  A 1 
ATOM 778  C CD2 . PHE A 1 98  ? 8.688   -4.685  -22.056 1.00 69.89 98  A 1 
ATOM 779  C CE1 . PHE A 1 98  ? 8.213   -2.497  -23.752 1.00 63.88 98  A 1 
ATOM 780  C CE2 . PHE A 1 98  ? 9.172   -4.711  -23.373 1.00 65.54 98  A 1 
ATOM 781  C CZ  . PHE A 1 98  ? 8.948   -3.612  -24.205 1.00 66.33 98  A 1 
ATOM 782  N N   . THR A 1 99  ? 10.032  -4.716  -18.570 1.00 87.22 99  A 1 
ATOM 783  C CA  . THR A 1 99  ? 11.182  -5.616  -18.558 1.00 87.59 99  A 1 
ATOM 784  C C   . THR A 1 99  ? 10.769  -6.975  -19.103 1.00 87.43 99  A 1 
ATOM 785  O O   . THR A 1 99  ? 9.776   -7.548  -18.670 1.00 85.50 99  A 1 
ATOM 786  C CB  . THR A 1 99  ? 11.761  -5.744  -17.148 1.00 87.18 99  A 1 
ATOM 787  O OG1 . THR A 1 99  ? 12.207  -4.480  -16.704 1.00 79.48 99  A 1 
ATOM 788  C CG2 . THR A 1 99  ? 12.958  -6.677  -17.089 1.00 78.50 99  A 1 
ATOM 789  N N   . VAL A 1 100 ? 11.563  -7.509  -20.016 1.00 85.81 100 A 1 
ATOM 790  C CA  . VAL A 1 100 ? 11.394  -8.855  -20.561 1.00 85.62 100 A 1 
ATOM 791  C C   . VAL A 1 100 ? 12.468  -9.772  -19.976 1.00 87.00 100 A 1 
ATOM 792  O O   . VAL A 1 100 ? 13.649  -9.443  -20.003 1.00 86.59 100 A 1 
ATOM 793  C CB  . VAL A 1 100 ? 11.451  -8.852  -22.103 1.00 83.15 100 A 1 
ATOM 794  C CG1 . VAL A 1 100 ? 11.184  -10.253 -22.668 1.00 76.11 100 A 1 
ATOM 795  C CG2 . VAL A 1 100 ? 10.415  -7.895  -22.696 1.00 74.47 100 A 1 
ATOM 796  N N   . THR A 1 101 ? 12.060  -10.927 -19.482 1.00 88.81 101 A 1 
ATOM 797  C CA  . THR A 1 101 ? 12.960  -12.017 -19.100 1.00 89.12 101 A 1 
ATOM 798  C C   . THR A 1 101 ? 12.618  -13.268 -19.889 1.00 89.06 101 A 1 
ATOM 799  O O   . THR A 1 101 ? 11.468  -13.696 -19.901 1.00 87.31 101 A 1 
ATOM 800  C CB  . THR A 1 101 ? 12.915  -12.297 -17.601 1.00 88.77 101 A 1 
ATOM 801  O OG1 . THR A 1 101 ? 13.511  -11.209 -16.937 1.00 77.37 101 A 1 
ATOM 802  C CG2 . THR A 1 101 ? 13.722  -13.526 -17.187 1.00 76.38 101 A 1 
ATOM 803  N N   . VAL A 1 102 ? 13.627  -13.871 -20.493 1.00 88.19 102 A 1 
ATOM 804  C CA  . VAL A 1 102 ? 13.531  -15.188 -21.108 1.00 87.70 102 A 1 
ATOM 805  C C   . VAL A 1 102 ? 14.305  -16.185 -20.258 1.00 88.64 102 A 1 
ATOM 806  O O   . VAL A 1 102 ? 15.394  -15.867 -19.764 1.00 88.07 102 A 1 
ATOM 807  C CB  . VAL A 1 102 ? 14.023  -15.169 -22.564 1.00 85.95 102 A 1 
ATOM 808  C CG1 . VAL A 1 102 ? 13.824  -16.543 -23.213 1.00 76.02 102 A 1 
ATOM 809  C CG2 . VAL A 1 102 ? 13.251  -14.130 -23.387 1.00 75.22 102 A 1 
ATOM 810  N N   . VAL A 1 103 ? 13.748  -17.371 -20.070 1.00 87.86 103 A 1 
ATOM 811  C CA  . VAL A 1 103 ? 14.358  -18.467 -19.313 1.00 87.20 103 A 1 
ATOM 812  C C   . VAL A 1 103 ? 14.762  -19.567 -20.287 1.00 86.40 103 A 1 
ATOM 813  O O   . VAL A 1 103 ? 13.939  -20.036 -21.070 1.00 83.04 103 A 1 
ATOM 814  C CB  . VAL A 1 103 ? 13.414  -19.010 -18.230 1.00 86.26 103 A 1 
ATOM 815  C CG1 . VAL A 1 103 ? 14.151  -19.980 -17.312 1.00 78.05 103 A 1 
ATOM 816  C CG2 . VAL A 1 103 ? 12.839  -17.869 -17.372 1.00 78.51 103 A 1 
ATOM 817  N N   . LEU A 1 104 ? 16.041  -19.971 -20.211 1.00 84.60 104 A 1 
ATOM 818  C CA  . LEU A 1 104 ? 16.665  -21.031 -20.989 1.00 82.72 104 A 1 
ATOM 819  C C   . LEU A 1 104 ? 17.147  -22.190 -20.096 1.00 78.53 104 A 1 
ATOM 820  O O   . LEU A 1 104 ? 17.518  -21.963 -18.937 1.00 71.49 104 A 1 
ATOM 821  C CB  . LEU A 1 104 ? 17.834  -20.455 -21.819 1.00 75.61 104 A 1 
ATOM 822  C CG  . LEU A 1 104 ? 17.480  -19.299 -22.790 1.00 73.67 104 A 1 
ATOM 823  C CD1 . LEU A 1 104 ? 18.753  -18.833 -23.498 1.00 66.38 104 A 1 
ATOM 824  C CD2 . LEU A 1 104 ? 16.483  -19.746 -23.854 1.00 65.13 104 A 1 
ATOM 825  O OXT . LEU A 1 104 ? 17.161  -23.334 -20.603 1.00 65.02 104 A 1 
ATOM 826  N N   . MET B 2 1   ? -5.649  -75.842 -25.853 1.00 18.73 1   B 1 
ATOM 827  C CA  . MET B 2 1   ? -6.830  -76.446 -26.493 1.00 31.19 1   B 1 
ATOM 828  C C   . MET B 2 1   ? -8.040  -75.521 -26.427 1.00 33.28 1   B 1 
ATOM 829  O O   . MET B 2 1   ? -8.244  -74.810 -27.393 1.00 31.54 1   B 1 
ATOM 830  C CB  . MET B 2 1   ? -7.112  -77.850 -25.938 1.00 30.85 1   B 1 
ATOM 831  C CG  . MET B 2 1   ? -7.982  -78.715 -26.877 1.00 30.66 1   B 1 
ATOM 832  S SD  . MET B 2 1   ? -8.156  -80.409 -26.282 1.00 28.53 1   B 1 
ATOM 833  C CE  . MET B 2 1   ? -9.195  -81.106 -27.595 1.00 24.83 1   B 1 
ATOM 834  N N   . GLY B 2 2   ? -8.780  -75.537 -25.333 1.00 29.00 2   B 1 
ATOM 835  C CA  . GLY B 2 2   ? -10.189 -75.171 -25.361 1.00 35.67 2   B 1 
ATOM 836  C C   . GLY B 2 2   ? -10.666 -73.711 -25.315 1.00 34.78 2   B 1 
ATOM 837  O O   . GLY B 2 2   ? -10.117 -72.823 -25.959 1.00 32.69 2   B 1 
ATOM 838  N N   . ASP B 2 3   ? -11.715 -73.582 -24.559 1.00 27.60 3   B 1 
ATOM 839  C CA  . ASP B 2 3   ? -12.926 -72.747 -24.683 1.00 33.72 3   B 1 
ATOM 840  C C   . ASP B 2 3   ? -12.801 -71.216 -24.397 1.00 32.06 3   B 1 
ATOM 841  O O   . ASP B 2 3   ? -11.759 -70.752 -24.003 1.00 30.91 3   B 1 
ATOM 842  C CB  . ASP B 2 3   ? -13.908 -73.366 -23.665 1.00 34.19 3   B 1 
ATOM 843  C CG  . ASP B 2 3   ? -14.295 -74.806 -23.947 1.00 34.25 3   B 1 
ATOM 844  O OD1 . ASP B 2 3   ? -14.587 -75.105 -25.126 1.00 36.13 3   B 1 
ATOM 845  O OD2 . ASP B 2 3   ? -14.288 -75.608 -22.984 1.00 38.02 3   B 1 
ATOM 846  N N   . SER B 2 4   ? -13.800 -70.353 -24.450 1.00 23.81 4   B 1 
ATOM 847  C CA  . SER B 2 4   ? -15.010 -70.292 -25.289 1.00 30.12 4   B 1 
ATOM 848  C C   . SER B 2 4   ? -15.571 -68.852 -25.462 1.00 27.76 4   B 1 
ATOM 849  O O   . SER B 2 4   ? -15.436 -68.331 -26.565 1.00 26.98 4   B 1 
ATOM 850  C CB  . SER B 2 4   ? -16.114 -71.235 -24.767 1.00 31.19 4   B 1 
ATOM 851  O OG  . SER B 2 4   ? -17.268 -71.230 -25.578 1.00 28.94 4   B 1 
ATOM 852  N N   . PRO B 2 5   ? -16.249 -68.232 -24.507 1.00 24.58 5   B 1 
ATOM 853  C CA  . PRO B 2 5   ? -17.583 -67.772 -24.907 1.00 30.23 5   B 1 
ATOM 854  C C   . PRO B 2 5   ? -17.865 -66.253 -24.972 1.00 30.47 5   B 1 
ATOM 855  O O   . PRO B 2 5   ? -16.991 -65.409 -25.012 1.00 29.09 5   B 1 
ATOM 856  C CB  . PRO B 2 5   ? -18.489 -68.492 -23.907 1.00 28.05 5   B 1 
ATOM 857  C CG  . PRO B 2 5   ? -17.700 -68.437 -22.602 1.00 29.41 5   B 1 
ATOM 858  C CD  . PRO B 2 5   ? -16.258 -68.245 -23.051 1.00 36.91 5   B 1 
ATOM 859  N N   . GLU B 2 6   ? -19.130 -65.998 -24.981 1.00 23.19 6   B 1 
ATOM 860  C CA  . GLU B 2 6   ? -20.028 -64.910 -25.425 1.00 27.66 6   B 1 
ATOM 861  C C   . GLU B 2 6   ? -20.080 -63.605 -24.547 1.00 26.08 6   B 1 
ATOM 862  O O   . GLU B 2 6   ? -19.275 -63.448 -23.658 1.00 25.56 6   B 1 
ATOM 863  C CB  . GLU B 2 6   ? -21.424 -65.577 -25.429 1.00 29.33 6   B 1 
ATOM 864  C CG  . GLU B 2 6   ? -21.643 -66.800 -26.322 1.00 28.65 6   B 1 
ATOM 865  C CD  . GLU B 2 6   ? -23.040 -67.416 -26.127 1.00 28.89 6   B 1 
ATOM 866  O OE1 . GLU B 2 6   ? -23.559 -67.989 -27.107 1.00 27.49 6   B 1 
ATOM 867  O OE2 . GLU B 2 6   ? -23.579 -67.308 -25.007 1.00 30.99 6   B 1 
ATOM 868  N N   . GLU B 2 7   ? -20.977 -62.630 -24.625 1.00 24.82 7   B 1 
ATOM 869  C CA  . GLU B 2 7   ? -22.127 -62.346 -25.529 1.00 28.89 7   B 1 
ATOM 870  C C   . GLU B 2 7   ? -22.463 -60.822 -25.677 1.00 26.30 7   B 1 
ATOM 871  O O   . GLU B 2 7   ? -22.580 -60.330 -26.785 1.00 25.95 7   B 1 
ATOM 872  C CB  . GLU B 2 7   ? -23.415 -63.017 -24.976 1.00 30.75 7   B 1 
ATOM 873  C CG  . GLU B 2 7   ? -24.520 -63.269 -26.006 1.00 29.94 7   B 1 
ATOM 874  C CD  . GLU B 2 7   ? -25.889 -63.651 -25.411 1.00 30.60 7   B 1 
ATOM 875  O OE1 . GLU B 2 7   ? -26.791 -64.013 -26.198 1.00 28.25 7   B 1 
ATOM 876  O OE2 . GLU B 2 7   ? -26.093 -63.499 -24.187 1.00 31.60 7   B 1 
ATOM 877  N N   . ARG B 2 8   ? -22.790 -60.126 -24.592 1.00 23.42 8   B 1 
ATOM 878  C CA  . ARG B 2 8   ? -23.941 -59.177 -24.552 1.00 27.81 8   B 1 
ATOM 879  C C   . ARG B 2 8   ? -23.630 -57.680 -24.755 1.00 25.45 8   B 1 
ATOM 880  O O   . ARG B 2 8   ? -22.490 -57.270 -24.740 1.00 24.42 8   B 1 
ATOM 881  C CB  . ARG B 2 8   ? -24.675 -59.385 -23.210 1.00 28.25 8   B 1 
ATOM 882  C CG  . ARG B 2 8   ? -25.489 -60.660 -23.182 1.00 28.27 8   B 1 
ATOM 883  C CD  . ARG B 2 8   ? -26.309 -60.742 -21.895 1.00 29.71 8   B 1 
ATOM 884  N NE  . ARG B 2 8   ? -27.071 -62.006 -21.881 1.00 27.38 8   B 1 
ATOM 885  C CZ  . ARG B 2 8   ? -28.079 -62.316 -21.089 1.00 26.37 8   B 1 
ATOM 886  N NH1 . ARG B 2 8   ? -28.529 -61.485 -20.177 1.00 26.48 8   B 1 
ATOM 887  N NH2 . ARG B 2 8   ? -28.643 -63.471 -21.206 1.00 27.90 8   B 1 
ATOM 888  N N   . ARG B 2 9   ? -24.550 -56.821 -24.731 1.00 22.95 9   B 1 
ATOM 889  C CA  . ARG B 2 9   ? -25.653 -56.083 -25.399 1.00 28.39 9   B 1 
ATOM 890  C C   . ARG B 2 9   ? -25.760 -54.717 -24.667 1.00 25.74 9   B 1 
ATOM 891  O O   . ARG B 2 9   ? -25.117 -54.566 -23.645 1.00 24.76 9   B 1 
ATOM 892  C CB  . ARG B 2 9   ? -26.989 -56.835 -25.228 1.00 29.04 9   B 1 
ATOM 893  C CG  . ARG B 2 9   ? -27.413 -57.744 -26.377 1.00 28.92 9   B 1 
ATOM 894  C CD  . ARG B 2 9   ? -28.867 -58.177 -26.135 1.00 30.08 9   B 1 
ATOM 895  N NE  . ARG B 2 9   ? -29.332 -59.141 -27.149 1.00 27.38 9   B 1 
ATOM 896  C CZ  . ARG B 2 9   ? -30.598 -59.477 -27.389 1.00 27.13 9   B 1 
ATOM 897  N NH1 . ARG B 2 9   ? -31.592 -58.927 -26.734 1.00 26.92 9   B 1 
ATOM 898  N NH2 . ARG B 2 9   ? -30.893 -60.380 -28.282 1.00 27.65 9   B 1 
ATOM 899  N N   . SER B 2 10  ? -26.506 -53.676 -24.988 1.00 26.56 10  B 1 
ATOM 900  C CA  . SER B 2 10  ? -27.294 -53.258 -26.157 1.00 30.29 10  B 1 
ATOM 901  C C   . SER B 2 10  ? -27.574 -51.728 -26.265 1.00 27.79 10  B 1 
ATOM 902  O O   . SER B 2 10  ? -27.184 -51.146 -27.262 1.00 26.57 10  B 1 
ATOM 903  C CB  . SER B 2 10  ? -28.671 -53.943 -26.188 1.00 30.58 10  B 1 
ATOM 904  O OG  . SER B 2 10  ? -29.320 -53.909 -24.938 1.00 29.65 10  B 1 
ATOM 905  N N   . LYS B 2 11  ? -28.329 -51.081 -25.365 1.00 27.19 11  B 1 
ATOM 906  C CA  . LYS B 2 11  ? -29.313 -49.998 -25.683 1.00 30.55 11  B 1 
ATOM 907  C C   . LYS B 2 11  ? -28.977 -48.603 -25.088 1.00 28.30 11  B 1 
ATOM 908  O O   . LYS B 2 11  ? -28.035 -48.520 -24.326 1.00 27.20 11  B 1 
ATOM 909  C CB  . LYS B 2 11  ? -30.666 -50.480 -25.134 1.00 30.46 11  B 1 
ATOM 910  C CG  . LYS B 2 11  ? -31.361 -51.530 -25.988 1.00 30.30 11  B 1 
ATOM 911  C CD  . LYS B 2 11  ? -32.816 -51.681 -25.519 1.00 30.79 11  B 1 
ATOM 912  C CE  . LYS B 2 11  ? -33.635 -52.449 -26.539 1.00 27.61 11  B 1 
ATOM 913  N NZ  . LYS B 2 11  ? -35.007 -51.909 -26.627 1.00 26.57 11  B 1 
ATOM 914  N N   . ASP B 2 12  ? -29.724 -47.523 -25.213 1.00 28.69 12  B 1 
ATOM 915  C CA  . ASP B 2 12  ? -30.487 -46.832 -26.274 1.00 31.42 12  B 1 
ATOM 916  C C   . ASP B 2 12  ? -30.673 -45.341 -25.884 1.00 28.64 12  B 1 
ATOM 917  O O   . ASP B 2 12  ? -30.467 -44.455 -26.678 1.00 26.67 12  B 1 
ATOM 918  C CB  . ASP B 2 12  ? -31.935 -47.360 -26.460 1.00 31.76 12  B 1 
ATOM 919  C CG  . ASP B 2 12  ? -32.153 -48.362 -27.597 1.00 29.48 12  B 1 
ATOM 920  O OD1 . ASP B 2 12  ? -31.347 -48.412 -28.535 1.00 30.09 12  B 1 
ATOM 921  O OD2 . ASP B 2 12  ? -33.152 -49.109 -27.502 1.00 30.22 12  B 1 
ATOM 922  N N   . VAL B 2 13  ? -31.167 -45.049 -24.692 1.00 26.30 13  B 1 
ATOM 923  C CA  . VAL B 2 13  ? -32.286 -44.109 -24.511 1.00 30.61 13  B 1 
ATOM 924  C C   . VAL B 2 13  ? -31.898 -42.615 -24.527 1.00 28.83 13  B 1 
ATOM 925  O O   . VAL B 2 13  ? -30.943 -42.191 -23.892 1.00 27.34 13  B 1 
ATOM 926  C CB  . VAL B 2 13  ? -33.112 -44.461 -23.263 1.00 29.63 13  B 1 
ATOM 927  C CG1 . VAL B 2 13  ? -34.427 -43.702 -23.213 1.00 27.07 13  B 1 
ATOM 928  C CG2 . VAL B 2 13  ? -33.477 -45.952 -23.209 1.00 30.60 13  B 1 
ATOM 929  N N   . VAL B 2 14  ? -32.718 -41.833 -25.208 1.00 25.82 14  B 1 
ATOM 930  C CA  . VAL B 2 14  ? -32.512 -40.439 -25.681 1.00 28.73 14  B 1 
ATOM 931  C C   . VAL B 2 14  ? -33.184 -39.297 -24.868 1.00 27.31 14  B 1 
ATOM 932  O O   . VAL B 2 14  ? -32.759 -38.156 -25.051 1.00 25.84 14  B 1 
ATOM 933  C CB  . VAL B 2 14  ? -33.042 -40.376 -27.135 1.00 27.83 14  B 1 
ATOM 934  C CG1 . VAL B 2 14  ? -32.854 -39.036 -27.855 1.00 25.06 14  B 1 
ATOM 935  C CG2 . VAL B 2 14  ? -32.416 -41.443 -28.042 1.00 29.00 14  B 1 
ATOM 936  N N   . PRO B 2 15  ? -34.208 -39.491 -24.089 1.00 24.22 15  B 1 
ATOM 937  C CA  . PRO B 2 15  ? -35.344 -38.549 -23.979 1.00 26.78 15  B 1 
ATOM 938  C C   . PRO B 2 15  ? -35.048 -37.258 -23.184 1.00 25.75 15  B 1 
ATOM 939  O O   . PRO B 2 15  ? -34.004 -37.152 -22.568 1.00 24.77 15  B 1 
ATOM 940  C CB  . PRO B 2 15  ? -36.419 -39.393 -23.296 1.00 26.24 15  B 1 
ATOM 941  C CG  . PRO B 2 15  ? -35.609 -40.226 -22.326 1.00 27.59 15  B 1 
ATOM 942  C CD  . PRO B 2 15  ? -34.375 -40.560 -23.146 1.00 32.73 15  B 1 
ATOM 943  N N   . GLU B 2 16  ? -35.892 -36.264 -23.039 1.00 23.81 16  B 1 
ATOM 944  C CA  . GLU B 2 16  ? -36.859 -35.543 -23.876 1.00 26.28 16  B 1 
ATOM 945  C C   . GLU B 2 16  ? -37.041 -34.098 -23.326 1.00 25.06 16  B 1 
ATOM 946  O O   . GLU B 2 16  ? -36.052 -33.411 -23.080 1.00 23.75 16  B 1 
ATOM 947  C CB  . GLU B 2 16  ? -38.207 -36.303 -23.999 1.00 27.28 16  B 1 
ATOM 948  C CG  . GLU B 2 16  ? -38.970 -35.970 -25.286 1.00 25.55 16  B 1 
ATOM 949  C CD  . GLU B 2 16  ? -40.438 -36.438 -25.282 1.00 24.49 16  B 1 
ATOM 950  O OE1 . GLU B 2 16  ? -41.038 -36.426 -26.383 1.00 23.11 16  B 1 
ATOM 951  O OE2 . GLU B 2 16  ? -40.967 -36.719 -24.191 1.00 25.26 16  B 1 
ATOM 952  N N   . THR B 2 17  ? -38.229 -33.603 -23.155 1.00 23.52 17  B 1 
ATOM 953  C CA  . THR B 2 17  ? -38.706 -32.242 -23.486 1.00 25.70 17  B 1 
ATOM 954  C C   . THR B 2 17  ? -38.958 -31.184 -22.402 1.00 25.29 17  B 1 
ATOM 955  O O   . THR B 2 17  ? -38.839 -29.999 -22.708 1.00 23.35 17  B 1 
ATOM 956  C CB  . THR B 2 17  ? -40.066 -32.391 -24.200 1.00 23.86 17  B 1 
ATOM 957  O OG1 . THR B 2 17  ? -40.726 -33.573 -23.823 1.00 21.49 17  B 1 
ATOM 958  C CG2 . THR B 2 17  ? -39.925 -32.457 -25.714 1.00 22.90 17  B 1 
ATOM 959  N N   . ALA B 2 18  ? -39.464 -31.498 -21.259 1.00 23.98 18  B 1 
ATOM 960  C CA  . ALA B 2 18  ? -40.650 -30.803 -20.717 1.00 27.98 18  B 1 
ATOM 961  C C   . ALA B 2 18  ? -40.520 -29.335 -20.203 1.00 26.84 18  B 1 
ATOM 962  O O   . ALA B 2 18  ? -39.447 -28.827 -19.939 1.00 25.49 18  B 1 
ATOM 963  C CB  . ALA B 2 18  ? -41.290 -31.703 -19.667 1.00 27.84 18  B 1 
ATOM 964  N N   . ALA B 2 19  ? -41.676 -28.704 -20.040 1.00 23.07 19  B 1 
ATOM 965  C CA  . ALA B 2 19  ? -41.921 -27.300 -20.365 1.00 26.33 19  B 1 
ATOM 966  C C   . ALA B 2 19  ? -42.144 -26.252 -19.242 1.00 25.03 19  B 1 
ATOM 967  O O   . ALA B 2 19  ? -41.481 -25.213 -19.275 1.00 24.03 19  B 1 
ATOM 968  C CB  . ALA B 2 19  ? -43.129 -27.327 -21.310 1.00 26.16 19  B 1 
ATOM 969  N N   . LYS B 2 20  ? -43.158 -26.363 -18.360 1.00 20.86 20  B 1 
ATOM 970  C CA  . LYS B 2 20  ? -44.336 -25.489 -18.524 1.00 22.53 20  B 1 
ATOM 971  C C   . LYS B 2 20  ? -44.589 -24.329 -17.526 1.00 21.46 20  B 1 
ATOM 972  O O   . LYS B 2 20  ? -44.488 -23.181 -17.940 1.00 20.09 20  B 1 
ATOM 973  C CB  . LYS B 2 20  ? -45.586 -26.388 -18.642 1.00 22.50 20  B 1 
ATOM 974  C CG  . LYS B 2 20  ? -46.562 -25.974 -19.753 1.00 21.27 20  B 1 
ATOM 975  C CD  . LYS B 2 20  ? -47.821 -26.840 -19.590 1.00 21.76 20  B 1 
ATOM 976  C CE  . LYS B 2 20  ? -48.876 -26.590 -20.664 1.00 19.42 20  B 1 
ATOM 977  N NZ  . LYS B 2 20  ? -50.169 -27.179 -20.206 1.00 19.42 20  B 1 
ATOM 978  N N   . GLU B 2 21  ? -45.072 -24.573 -16.329 1.00 20.36 21  B 1 
ATOM 979  C CA  . GLU B 2 21  ? -46.302 -23.879 -15.862 1.00 21.20 21  B 1 
ATOM 980  C C   . GLU B 2 21  ? -46.193 -22.823 -14.731 1.00 20.06 21  B 1 
ATOM 981  O O   . GLU B 2 21  ? -45.114 -22.480 -14.277 1.00 19.12 21  B 1 
ATOM 982  C CB  . GLU B 2 21  ? -47.377 -24.938 -15.549 1.00 21.95 21  B 1 
ATOM 983  C CG  . GLU B 2 21  ? -48.548 -24.882 -16.539 1.00 20.48 21  B 1 
ATOM 984  C CD  . GLU B 2 21  ? -49.598 -25.979 -16.317 1.00 21.10 21  B 1 
ATOM 985  O OE1 . GLU B 2 21  ? -50.247 -26.340 -17.327 1.00 19.28 21  B 1 
ATOM 986  O OE2 . GLU B 2 21  ? -49.721 -26.451 -15.178 1.00 22.43 21  B 1 
ATOM 987  N N   . ALA B 2 22  ? -47.339 -22.287 -14.320 1.00 21.64 22  B 1 
ATOM 988  C CA  . ALA B 2 22  ? -47.625 -20.869 -14.104 1.00 25.20 22  B 1 
ATOM 989  C C   . ALA B 2 22  ? -48.067 -20.376 -12.698 1.00 23.98 22  B 1 
ATOM 990  O O   . ALA B 2 22  ? -48.061 -19.165 -12.474 1.00 23.15 22  B 1 
ATOM 991  C CB  . ALA B 2 22  ? -48.771 -20.570 -15.076 1.00 25.19 22  B 1 
ATOM 992  N N   . GLU B 2 23  ? -48.588 -21.193 -11.867 1.00 21.77 23  B 1 
ATOM 993  C CA  . GLU B 2 23  ? -49.592 -20.874 -10.815 1.00 23.32 23  B 1 
ATOM 994  C C   . GLU B 2 23  ? -49.122 -20.002 -9.608  1.00 22.39 23  B 1 
ATOM 995  O O   . GLU B 2 23  ? -47.945 -19.794 -9.418  1.00 21.04 23  B 1 
ATOM 996  C CB  . GLU B 2 23  ? -50.138 -22.210 -10.280 1.00 24.22 23  B 1 
ATOM 997  C CG  . GLU B 2 23  ? -51.371 -22.737 -11.015 1.00 23.27 23  B 1 
ATOM 998  C CD  . GLU B 2 23  ? -52.229 -23.625 -10.100 1.00 23.05 23  B 1 
ATOM 999  O OE1 . GLU B 2 23  ? -53.464 -23.511 -10.205 1.00 21.24 23  B 1 
ATOM 1000 O OE2 . GLU B 2 23  ? -51.665 -24.324 -9.238  1.00 23.81 23  B 1 
ATOM 1001 N N   . THR B 2 24  ? -49.915 -19.521 -8.675  1.00 23.89 24  B 1 
ATOM 1002 C CA  . THR B 2 24  ? -51.232 -18.836 -8.562  1.00 26.14 24  B 1 
ATOM 1003 C C   . THR B 2 24  ? -51.214 -17.890 -7.356  1.00 25.23 24  B 1 
ATOM 1004 O O   . THR B 2 24  ? -51.084 -16.712 -7.482  1.00 23.62 24  B 1 
ATOM 1005 C CB  . THR B 2 24  ? -52.446 -19.778 -8.331  1.00 24.26 24  B 1 
ATOM 1006 O OG1 . THR B 2 24  ? -52.076 -21.015 -7.755  1.00 22.61 24  B 1 
ATOM 1007 C CG2 . THR B 2 24  ? -53.282 -20.045 -9.559  1.00 23.29 24  B 1 
ATOM 1008 N N   . GLY B 2 25  ? -51.229 -18.273 -6.199  1.00 22.82 25  B 1 
ATOM 1009 C CA  . GLY B 2 25  ? -51.816 -18.267 -4.929  1.00 24.59 25  B 1 
ATOM 1010 C C   . GLY B 2 25  ? -52.441 -17.045 -4.239  1.00 23.52 25  B 1 
ATOM 1011 O O   . GLY B 2 25  ? -52.191 -15.871 -4.471  1.00 21.68 25  B 1 
ATOM 1012 N N   . LYS B 2 26  ? -53.303 -17.442 -3.322  1.00 20.98 26  B 1 
ATOM 1013 C CA  . LYS B 2 26  ? -54.383 -16.723 -2.613  1.00 21.44 26  B 1 
ATOM 1014 C C   . LYS B 2 26  ? -53.888 -15.940 -1.361  1.00 20.31 26  B 1 
ATOM 1015 O O   . LYS B 2 26  ? -52.737 -16.061 -1.012  1.00 19.32 26  B 1 
ATOM 1016 C CB  . LYS B 2 26  ? -55.399 -17.819 -2.202  1.00 21.92 26  B 1 
ATOM 1017 C CG  . LYS B 2 26  ? -56.046 -18.579 -3.378  1.00 21.06 26  B 1 
ATOM 1018 C CD  . LYS B 2 26  ? -56.814 -19.810 -2.896  1.00 21.43 26  B 1 
ATOM 1019 C CE  . LYS B 2 26  ? -57.457 -20.530 -4.100  1.00 19.01 26  B 1 
ATOM 1020 N NZ  . LYS B 2 26  ? -58.013 -21.860 -3.761  1.00 19.47 26  B 1 
ATOM 1021 N N   . GLY B 2 27  ? -54.604 -15.179 -0.567  1.00 21.63 27  B 1 
ATOM 1022 C CA  . GLY B 2 27  ? -56.048 -14.878 -0.497  1.00 22.88 27  B 1 
ATOM 1023 C C   . GLY B 2 27  ? -56.446 -13.946 0.670   1.00 21.92 27  B 1 
ATOM 1024 O O   . GLY B 2 27  ? -56.735 -12.776 0.456   1.00 20.13 27  B 1 
ATOM 1025 N N   . LYS B 2 28  ? -56.538 -14.434 1.888   1.00 20.67 28  B 1 
ATOM 1026 C CA  . LYS B 2 28  ? -57.452 -13.950 2.971   1.00 20.93 28  B 1 
ATOM 1027 C C   . LYS B 2 28  ? -56.908 -12.826 3.900   1.00 19.99 28  B 1 
ATOM 1028 O O   . LYS B 2 28  ? -55.706 -12.660 3.957   1.00 18.59 28  B 1 
ATOM 1029 C CB  . LYS B 2 28  ? -57.804 -15.179 3.818   1.00 20.80 28  B 1 
ATOM 1030 C CG  . LYS B 2 28  ? -59.146 -15.820 3.472   1.00 20.26 28  B 1 
ATOM 1031 C CD  . LYS B 2 28  ? -59.444 -16.970 4.433   1.00 21.23 28  B 1 
ATOM 1032 C CE  . LYS B 2 28  ? -60.831 -17.570 4.172   1.00 19.28 28  B 1 
ATOM 1033 N NZ  . LYS B 2 28  ? -61.112 -18.732 5.047   1.00 19.78 28  B 1 
ATOM 1034 N N   . LYS B 2 29  ? -57.664 -12.130 4.767   1.00 20.76 29  B 1 
ATOM 1035 C CA  . LYS B 2 29  ? -59.069 -11.612 4.775   1.00 22.33 29  B 1 
ATOM 1036 C C   . LYS B 2 29  ? -59.335 -10.521 5.849   1.00 20.80 29  B 1 
ATOM 1037 O O   . LYS B 2 29  ? -59.538 -9.378  5.497   1.00 19.78 29  B 1 
ATOM 1038 C CB  . LYS B 2 29  ? -60.093 -12.750 5.016   1.00 22.85 29  B 1 
ATOM 1039 C CG  . LYS B 2 29  ? -61.527 -12.409 4.576   1.00 22.30 29  B 1 
ATOM 1040 C CD  . LYS B 2 29  ? -62.493 -13.481 5.115   1.00 22.78 29  B 1 
ATOM 1041 C CE  . LYS B 2 29  ? -63.941 -13.263 4.675   1.00 20.34 29  B 1 
ATOM 1042 N NZ  . LYS B 2 29  ? -64.848 -14.112 5.477   1.00 20.81 29  B 1 
ATOM 1043 N N   . GLU B 2 30  ? -59.477 -10.891 7.085   1.00 20.93 30  B 1 
ATOM 1044 C CA  . GLU B 2 30  ? -60.278 -10.221 8.154   1.00 23.33 30  B 1 
ATOM 1045 C C   . GLU B 2 30  ? -59.440 -9.441  9.189   1.00 21.72 30  B 1 
ATOM 1046 O O   . GLU B 2 30  ? -58.224 -9.464  9.092   1.00 20.85 30  B 1 
ATOM 1047 C CB  . GLU B 2 30  ? -61.076 -11.347 8.864   1.00 24.46 30  B 1 
ATOM 1048 C CG  . GLU B 2 30  ? -62.350 -11.799 8.166   1.00 23.73 30  B 1 
ATOM 1049 C CD  . GLU B 2 30  ? -63.257 -12.674 9.060   1.00 23.51 30  B 1 
ATOM 1050 O OE1 . GLU B 2 30  ? -64.370 -12.992 8.617   1.00 21.77 30  B 1 
ATOM 1051 O OE2 . GLU B 2 30  ? -62.870 -12.979 10.202  1.00 23.50 30  B 1 
ATOM 1052 N N   . LYS B 2 31  ? -59.880 -8.808  10.267  1.00 21.85 31  B 1 
ATOM 1053 C CA  . LYS B 2 31  ? -61.128 -8.239  10.854  1.00 21.90 31  B 1 
ATOM 1054 C C   . LYS B 2 31  ? -60.645 -7.072  11.743  1.00 20.49 31  B 1 
ATOM 1055 O O   . LYS B 2 31  ? -59.611 -6.499  11.407  1.00 19.03 31  B 1 
ATOM 1056 C CB  . LYS B 2 31  ? -61.859 -9.350  11.637  1.00 21.90 31  B 1 
ATOM 1057 C CG  . LYS B 2 31  ? -63.359 -9.426  11.351  1.00 21.51 31  B 1 
ATOM 1058 C CD  . LYS B 2 31  ? -63.953 -10.623 12.108  1.00 22.67 31  B 1 
ATOM 1059 C CE  . LYS B 2 31  ? -65.375 -10.929 11.636  1.00 20.34 31  B 1 
ATOM 1060 N NZ  . LYS B 2 31  ? -65.744 -12.343 11.873  1.00 20.29 31  B 1 
ATOM 1061 N N   . LYS B 2 32  ? -61.052 -6.637  12.893  1.00 21.28 32  B 1 
ATOM 1062 C CA  . LYS B 2 32  ? -62.236 -6.115  13.578  1.00 22.13 32  B 1 
ATOM 1063 C C   . LYS B 2 32  ? -61.815 -4.833  14.356  1.00 20.51 32  B 1 
ATOM 1064 O O   . LYS B 2 32  ? -60.684 -4.393  14.213  1.00 19.53 32  B 1 
ATOM 1065 C CB  . LYS B 2 32  ? -62.783 -7.195  14.546  1.00 22.44 32  B 1 
ATOM 1066 C CG  . LYS B 2 32  ? -64.291 -7.370  14.429  1.00 22.03 32  B 1 
ATOM 1067 C CD  . LYS B 2 32  ? -64.842 -8.306  15.515  1.00 22.86 32  B 1 
ATOM 1068 C CE  . LYS B 2 32  ? -66.335 -8.484  15.300  1.00 20.13 32  B 1 
ATOM 1069 N NZ  . LYS B 2 32  ? -67.009 -9.190  16.419  1.00 20.45 32  B 1 
ATOM 1070 N N   . GLU B 2 33  ? -62.458 -4.279  15.267  1.00 21.83 33  B 1 
ATOM 1071 C CA  . GLU B 2 33  ? -63.483 -3.242  15.317  1.00 23.31 33  B 1 
ATOM 1072 C C   . GLU B 2 33  ? -63.210 -2.143  16.389  1.00 22.10 33  B 1 
ATOM 1073 O O   . GLU B 2 33  ? -63.313 -0.974  16.109  1.00 21.20 33  B 1 
ATOM 1074 C CB  . GLU B 2 33  ? -64.806 -3.886  15.769  1.00 24.14 33  B 1 
ATOM 1075 C CG  . GLU B 2 33  ? -66.074 -3.476  15.052  1.00 23.46 33  B 1 
ATOM 1076 C CD  . GLU B 2 33  ? -67.276 -4.336  15.516  1.00 23.40 33  B 1 
ATOM 1077 O OE1 . GLU B 2 33  ? -68.377 -4.133  14.976  1.00 22.39 33  B 1 
ATOM 1078 O OE2 . GLU B 2 33  ? -67.076 -5.246  16.365  1.00 24.09 33  B 1 
ATOM 1079 N N   . LYS B 2 34  ? -62.991 -2.532  17.633  1.00 21.70 34  B 1 
ATOM 1080 C CA  . LYS B 2 34  ? -63.490 -1.839  18.848  1.00 22.51 34  B 1 
ATOM 1081 C C   . LYS B 2 34  ? -62.700 -0.591  19.294  1.00 20.97 34  B 1 
ATOM 1082 O O   . LYS B 2 34  ? -61.557 -0.449  18.938  1.00 19.83 34  B 1 
ATOM 1083 C CB  . LYS B 2 34  ? -63.520 -2.857  19.994  1.00 22.47 34  B 1 
ATOM 1084 C CG  . LYS B 2 34  ? -64.626 -3.906  19.877  1.00 21.87 34  B 1 
ATOM 1085 C CD  . LYS B 2 34  ? -64.650 -4.750  21.150  1.00 22.17 34  B 1 
ATOM 1086 C CE  . LYS B 2 34  ? -65.819 -5.736  21.135  1.00 20.01 34  B 1 
ATOM 1087 N NZ  . LYS B 2 34  ? -65.937 -6.475  22.415  1.00 19.68 34  B 1 
ATOM 1088 N N   . SER B 2 35  ? -63.174 0.250   20.224  1.00 21.20 35  B 1 
ATOM 1089 C CA  . SER B 2 35  ? -64.391 1.071   20.341  1.00 22.55 35  B 1 
ATOM 1090 C C   . SER B 2 35  ? -64.219 2.230   21.344  1.00 21.33 35  B 1 
ATOM 1091 O O   . SER B 2 35  ? -64.662 3.323   21.064  1.00 20.24 35  B 1 
ATOM 1092 C CB  . SER B 2 35  ? -65.615 0.259   20.806  1.00 22.09 35  B 1 
ATOM 1093 O OG  . SER B 2 35  ? -65.355 -0.433  22.011  1.00 20.79 35  B 1 
ATOM 1094 N N   . ALA B 2 36  ? -63.674 2.013   22.522  1.00 21.91 36  B 1 
ATOM 1095 C CA  . ALA B 2 36  ? -64.248 2.651   23.713  1.00 25.49 36  B 1 
ATOM 1096 C C   . ALA B 2 36  ? -63.830 4.100   24.070  1.00 24.57 36  B 1 
ATOM 1097 O O   . ALA B 2 36  ? -63.017 4.741   23.444  1.00 23.06 36  B 1 
ATOM 1098 C CB  . ALA B 2 36  ? -64.054 1.694   24.893  1.00 24.70 36  B 1 
ATOM 1099 N N   . GLU B 2 37  ? -64.463 4.548   25.136  1.00 22.54 37  B 1 
ATOM 1100 C CA  . GLU B 2 37  ? -65.098 5.830   25.470  1.00 22.61 37  B 1 
ATOM 1101 C C   . GLU B 2 37  ? -64.212 6.912   26.118  1.00 21.87 37  B 1 
ATOM 1102 O O   . GLU B 2 37  ? -63.058 6.693   26.451  1.00 20.75 37  B 1 
ATOM 1103 C CB  . GLU B 2 37  ? -66.259 5.456   26.425  1.00 23.81 37  B 1 
ATOM 1104 C CG  . GLU B 2 37  ? -67.507 6.325   26.379  1.00 22.58 37  B 1 
ATOM 1105 C CD  . GLU B 2 37  ? -68.597 5.797   27.328  1.00 22.27 37  B 1 
ATOM 1106 O OE1 . GLU B 2 37  ? -69.692 6.394   27.323  1.00 21.32 37  B 1 
ATOM 1107 O OE2 . GLU B 2 37  ? -68.332 4.819   28.065  1.00 24.41 37  B 1 
ATOM 1108 N N   . GLY B 2 38  ? -64.746 8.071   26.316  1.00 22.76 38  B 1 
ATOM 1109 C CA  . GLY B 2 38  ? -64.132 9.380   26.406  1.00 24.08 38  B 1 
ATOM 1110 C C   . GLY B 2 38  ? -63.975 10.145  27.718  1.00 23.20 38  B 1 
ATOM 1111 O O   . GLY B 2 38  ? -63.581 11.308  27.621  1.00 21.37 38  B 1 
ATOM 1112 N N   . THR B 2 39  ? -64.364 9.656   28.907  1.00 20.41 39  B 1 
ATOM 1113 C CA  . THR B 2 39  ? -64.987 10.602  29.854  1.00 22.88 39  B 1 
ATOM 1114 C C   . THR B 2 39  ? -64.111 11.588  30.643  1.00 22.59 39  B 1 
ATOM 1115 O O   . THR B 2 39  ? -64.013 12.747  30.256  1.00 21.02 39  B 1 
ATOM 1116 C CB  . THR B 2 39  ? -65.991 9.934   30.815  1.00 21.53 39  B 1 
ATOM 1117 O OG1 . THR B 2 39  ? -66.000 8.532   30.739  1.00 20.55 39  B 1 
ATOM 1118 C CG2 . THR B 2 39  ? -67.415 10.374  30.532  1.00 21.68 39  B 1 
ATOM 1119 N N   . LYS B 2 40  ? -63.684 11.274  31.851  1.00 22.31 40  B 1 
ATOM 1120 C CA  . LYS B 2 40  ? -63.980 12.237  32.940  1.00 23.72 40  B 1 
ATOM 1121 C C   . LYS B 2 40  ? -62.873 13.224  33.350  1.00 22.41 40  B 1 
ATOM 1122 O O   . LYS B 2 40  ? -61.703 12.956  33.175  1.00 21.05 40  B 1 
ATOM 1123 C CB  . LYS B 2 40  ? -64.561 11.485  34.164  1.00 23.54 40  B 1 
ATOM 1124 C CG  . LYS B 2 40  ? -66.088 11.413  34.092  1.00 22.18 40  B 1 
ATOM 1125 C CD  . LYS B 2 40  ? -66.686 10.672  35.300  1.00 21.69 40  B 1 
ATOM 1126 C CE  . LYS B 2 40  ? -68.209 10.584  35.115  1.00 18.78 40  B 1 
ATOM 1127 N NZ  . LYS B 2 40  ? -68.876 9.727   36.130  1.00 18.96 40  B 1 
ATOM 1128 N N   . PRO B 2 41  ? -63.268 14.367  33.969  1.00 23.59 41  B 1 
ATOM 1129 C CA  . PRO B 2 41  ? -62.539 15.639  33.876  1.00 26.22 41  B 1 
ATOM 1130 C C   . PRO B 2 41  ? -61.759 16.111  35.123  1.00 25.33 41  B 1 
ATOM 1131 O O   . PRO B 2 41  ? -61.304 17.247  35.140  1.00 24.10 41  B 1 
ATOM 1132 C CB  . PRO B 2 41  ? -63.677 16.631  33.579  1.00 24.93 41  B 1 
ATOM 1133 C CG  . PRO B 2 41  ? -64.804 16.137  34.459  1.00 26.07 41  B 1 
ATOM 1134 C CD  . PRO B 2 41  ? -64.624 14.622  34.405  1.00 31.07 41  B 1 
ATOM 1135 N N   . ARG B 2 42  ? -61.705 15.378  36.177  1.00 24.98 42  B 1 
ATOM 1136 C CA  . ARG B 2 42  ? -61.742 15.920  37.557  1.00 26.50 42  B 1 
ATOM 1137 C C   . ARG B 2 42  ? -60.515 16.726  38.070  1.00 25.01 42  B 1 
ATOM 1138 O O   . ARG B 2 42  ? -59.490 16.725  37.414  1.00 23.39 42  B 1 
ATOM 1139 C CB  . ARG B 2 42  ? -62.151 14.791  38.524  1.00 25.68 42  B 1 
ATOM 1140 C CG  . ARG B 2 42  ? -63.599 14.957  39.010  1.00 24.00 42  B 1 
ATOM 1141 C CD  . ARG B 2 42  ? -63.857 14.082  40.235  1.00 23.27 42  B 1 
ATOM 1142 N NE  . ARG B 2 42  ? -65.221 14.272  40.756  1.00 20.96 42  B 1 
ATOM 1143 C CZ  . ARG B 2 42  ? -65.709 13.759  41.873  1.00 20.68 42  B 1 
ATOM 1144 N NH1 . ARG B 2 42  ? -64.998 12.985  42.640  1.00 19.70 42  B 1 
ATOM 1145 N NH2 . ARG B 2 42  ? -66.932 14.013  42.247  1.00 20.67 42  B 1 
ATOM 1146 N N   . PRO B 2 43  ? -60.642 17.411  39.243  1.00 24.72 43  B 1 
ATOM 1147 C CA  . PRO B 2 43  ? -60.543 18.875  39.293  1.00 27.18 43  B 1 
ATOM 1148 C C   . PRO B 2 43  ? -59.357 19.530  40.045  1.00 26.51 43  B 1 
ATOM 1149 O O   . PRO B 2 43  ? -58.912 20.583  39.602  1.00 24.54 43  B 1 
ATOM 1150 C CB  . PRO B 2 43  ? -61.869 19.255  39.970  1.00 25.71 43  B 1 
ATOM 1151 C CG  . PRO B 2 43  ? -62.070 18.154  40.998  1.00 25.83 43  B 1 
ATOM 1152 C CD  . PRO B 2 43  ? -61.360 16.959  40.376  1.00 29.93 43  B 1 
ATOM 1153 N N   . ALA B 2 44  ? -58.942 19.073  41.242  1.00 23.36 44  B 1 
ATOM 1154 C CA  . ALA B 2 44  ? -58.967 20.089  42.302  1.00 25.62 44  B 1 
ATOM 1155 C C   . ALA B 2 44  ? -57.649 20.693  42.832  1.00 24.50 44  B 1 
ATOM 1156 O O   . ALA B 2 44  ? -57.312 21.822  42.502  1.00 23.19 44  B 1 
ATOM 1157 C CB  . ALA B 2 44  ? -59.833 19.552  43.456  1.00 25.23 44  B 1 
ATOM 1158 N N   . SER B 2 45  ? -57.026 20.063  43.818  1.00 22.04 45  B 1 
ATOM 1159 C CA  . SER B 2 45  ? -56.675 20.816  45.041  1.00 23.11 45  B 1 
ATOM 1160 C C   . SER B 2 45  ? -55.319 21.552  45.059  1.00 22.58 45  B 1 
ATOM 1161 O O   . SER B 2 45  ? -54.363 21.175  44.405  1.00 21.03 45  B 1 
ATOM 1162 C CB  . SER B 2 45  ? -56.791 19.895  46.255  1.00 22.07 45  B 1 
ATOM 1163 O OG  . SER B 2 45  ? -56.768 20.643  47.448  1.00 20.91 45  B 1 
ATOM 1164 N N   . SER B 2 46  ? -55.257 22.596  45.887  1.00 23.82 46  B 1 
ATOM 1165 C CA  . SER B 2 46  ? -54.360 23.753  45.795  1.00 27.05 46  B 1 
ATOM 1166 C C   . SER B 2 46  ? -53.173 23.826  46.771  1.00 26.12 46  B 1 
ATOM 1167 O O   . SER B 2 46  ? -52.605 24.908  46.915  1.00 24.39 46  B 1 
ATOM 1168 C CB  . SER B 2 46  ? -55.222 25.007  46.027  1.00 25.49 46  B 1 
ATOM 1169 O OG  . SER B 2 46  ? -55.657 25.083  47.368  1.00 23.77 46  B 1 
ATOM 1170 N N   . GLN B 2 47  ? -52.864 22.810  47.537  1.00 25.35 47  B 1 
ATOM 1171 C CA  . GLN B 2 47  ? -52.294 23.010  48.874  1.00 30.08 47  B 1 
ATOM 1172 C C   . GLN B 2 47  ? -50.925 23.724  48.970  1.00 29.35 47  B 1 
ATOM 1173 O O   . GLN B 2 47  ? -50.115 23.766  48.058  1.00 27.23 47  B 1 
ATOM 1174 C CB  . GLN B 2 47  ? -52.308 21.707  49.692  1.00 27.37 47  B 1 
ATOM 1175 C CG  . GLN B 2 47  ? -53.652 21.503  50.404  1.00 26.36 47  B 1 
ATOM 1176 C CD  . GLN B 2 47  ? -53.601 20.378  51.444  1.00 25.18 47  B 1 
ATOM 1177 O OE1 . GLN B 2 47  ? -52.610 19.716  51.647  1.00 24.08 47  B 1 
ATOM 1178 N NE2 . GLN B 2 47  ? -54.677 20.130  52.154  1.00 26.68 47  B 1 
ATOM 1179 N N   . ARG B 2 48  ? -50.700 24.260  50.195  1.00 29.51 48  B 1 
ATOM 1180 C CA  . ARG B 2 48  ? -49.913 25.440  50.586  1.00 33.32 48  B 1 
ATOM 1181 C C   . ARG B 2 48  ? -48.381 25.371  50.647  1.00 32.23 48  B 1 
ATOM 1182 O O   . ARG B 2 48  ? -47.784 26.438  50.788  1.00 30.18 48  B 1 
ATOM 1183 C CB  . ARG B 2 48  ? -50.347 25.778  52.034  1.00 31.56 48  B 1 
ATOM 1184 C CG  . ARG B 2 48  ? -51.672 26.525  52.185  1.00 30.01 48  B 1 
ATOM 1185 C CD  . ARG B 2 48  ? -51.930 26.716  53.685  1.00 29.24 48  B 1 
ATOM 1186 N NE  . ARG B 2 48  ? -53.054 27.629  53.938  1.00 26.64 48  B 1 
ATOM 1187 C CZ  . ARG B 2 48  ? -53.502 28.004  55.134  1.00 25.62 48  B 1 
ATOM 1188 N NH1 . ARG B 2 48  ? -52.992 27.538  56.234  1.00 23.77 48  B 1 
ATOM 1189 N NH2 . ARG B 2 48  ? -54.473 28.866  55.238  1.00 25.49 48  B 1 
ATOM 1190 N N   . GLY B 2 49  ? -47.740 24.214  50.775  1.00 29.65 49  B 1 
ATOM 1191 C CA  . GLY B 2 49  ? -46.607 24.006  51.693  1.00 31.20 49  B 1 
ATOM 1192 C C   . GLY B 2 49  ? -45.461 25.028  51.670  1.00 30.44 49  B 1 
ATOM 1193 O O   . GLY B 2 49  ? -44.997 25.463  50.628  1.00 28.42 49  B 1 
ATOM 1194 N N   . SER B 2 50  ? -44.982 25.374  52.866  1.00 31.01 50  B 1 
ATOM 1195 C CA  . SER B 2 50  ? -44.306 26.636  53.234  1.00 32.98 50  B 1 
ATOM 1196 C C   . SER B 2 50  ? -42.774 26.677  53.181  1.00 30.94 50  B 1 
ATOM 1197 O O   . SER B 2 50  ? -42.214 27.699  53.551  1.00 29.35 50  B 1 
ATOM 1198 C CB  . SER B 2 50  ? -44.740 26.914  54.689  1.00 32.83 50  B 1 
ATOM 1199 O OG  . SER B 2 50  ? -44.092 28.013  55.277  1.00 30.26 50  B 1 
ATOM 1200 N N   . LEU B 2 51  ? -42.091 25.575  52.908  1.00 32.55 51  B 1 
ATOM 1201 C CA  . LEU B 2 51  ? -40.754 25.333  53.459  1.00 37.08 51  B 1 
ATOM 1202 C C   . LEU B 2 51  ? -39.728 26.447  53.181  1.00 35.86 51  B 1 
ATOM 1203 O O   . LEU B 2 51  ? -39.553 26.938  52.073  1.00 34.16 51  B 1 
ATOM 1204 C CB  . LEU B 2 51  ? -40.249 23.938  53.049  1.00 35.54 51  B 1 
ATOM 1205 C CG  . LEU B 2 51  ? -40.761 22.840  53.995  1.00 34.64 51  B 1 
ATOM 1206 C CD1 . LEU B 2 51  ? -40.629 21.462  53.331  1.00 35.42 51  B 1 
ATOM 1207 C CD2 . LEU B 2 51  ? -39.975 22.803  55.312  1.00 38.19 51  B 1 
ATOM 1208 N N   . THR B 2 52  ? -39.047 26.818  54.256  1.00 33.68 52  B 1 
ATOM 1209 C CA  . THR B 2 52  ? -38.183 27.991  54.408  1.00 37.75 52  B 1 
ATOM 1210 C C   . THR B 2 52  ? -36.916 27.920  53.557  1.00 36.50 52  B 1 
ATOM 1211 O O   . THR B 2 52  ? -36.122 26.997  53.640  1.00 32.75 52  B 1 
ATOM 1212 C CB  . THR B 2 52  ? -37.792 28.160  55.886  1.00 34.78 52  B 1 
ATOM 1213 O OG1 . THR B 2 52  ? -37.684 26.912  56.525  1.00 32.91 52  B 1 
ATOM 1214 C CG2 . THR B 2 52  ? -38.850 28.939  56.664  1.00 34.60 52  B 1 
ATOM 1215 N N   . LYS B 2 53  ? -36.680 29.012  52.781  1.00 27.91 53  B 1 
ATOM 1216 C CA  . LYS B 2 53  ? -35.486 29.270  51.970  1.00 29.95 53  B 1 
ATOM 1217 C C   . LYS B 2 53  ? -34.269 29.608  52.853  1.00 28.37 53  B 1 
ATOM 1218 O O   . LYS B 2 53  ? -33.878 30.765  52.921  1.00 26.19 53  B 1 
ATOM 1219 C CB  . LYS B 2 53  ? -35.758 30.434  51.006  1.00 28.64 53  B 1 
ATOM 1220 C CG  . LYS B 2 53  ? -36.796 30.181  49.909  1.00 26.84 53  B 1 
ATOM 1221 C CD  . LYS B 2 53  ? -36.927 31.450  49.055  1.00 26.20 53  B 1 
ATOM 1222 C CE  . LYS B 2 53  ? -37.897 31.249  47.890  1.00 22.78 53  B 1 
ATOM 1223 N NZ  . LYS B 2 53  ? -38.013 32.467  47.058  1.00 21.21 53  B 1 
ATOM 1224 N N   . SER B 2 54  ? -33.676 28.647  53.561  1.00 34.49 54  B 1 
ATOM 1225 C CA  . SER B 2 54  ? -32.467 28.944  54.327  1.00 37.23 54  B 1 
ATOM 1226 C C   . SER B 2 54  ? -31.320 29.347  53.388  1.00 35.68 54  B 1 
ATOM 1227 O O   . SER B 2 54  ? -31.002 28.654  52.424  1.00 33.13 54  B 1 
ATOM 1228 C CB  . SER B 2 54  ? -32.076 27.790  55.250  1.00 34.83 54  B 1 
ATOM 1229 O OG  . SER B 2 54  ? -31.857 26.618  54.518  1.00 34.16 54  B 1 
ATOM 1230 N N   . HIS B 2 55  ? -30.708 30.489  53.678  1.00 28.07 55  B 1 
ATOM 1231 C CA  . HIS B 2 55  ? -29.834 31.268  52.793  1.00 31.82 55  B 1 
ATOM 1232 C C   . HIS B 2 55  ? -28.395 30.760  52.670  1.00 30.26 55  B 1 
ATOM 1233 O O   . HIS B 2 55  ? -27.584 31.489  52.102  1.00 27.99 55  B 1 
ATOM 1234 C CB  . HIS B 2 55  ? -29.819 32.726  53.276  1.00 30.24 55  B 1 
ATOM 1235 C CG  . HIS B 2 55  ? -30.603 33.669  52.413  1.00 29.16 55  B 1 
ATOM 1236 N ND1 . HIS B 2 55  ? -30.609 33.719  51.036  1.00 29.51 55  B 1 
ATOM 1237 C CD2 . HIS B 2 55  ? -31.395 34.705  52.837  1.00 29.34 55  B 1 
ATOM 1238 C CE1 . HIS B 2 55  ? -31.390 34.738  50.656  1.00 28.25 55  B 1 
ATOM 1239 N NE2 . HIS B 2 55  ? -31.879 35.366  51.725  1.00 27.30 55  B 1 
ATOM 1240 N N   . MET B 2 56  ? -28.017 29.630  53.265  1.00 38.10 56  B 1 
ATOM 1241 C CA  . MET B 2 56  ? -26.598 29.317  53.462  1.00 42.88 56  B 1 
ATOM 1242 C C   . MET B 2 56  ? -25.842 29.338  52.133  1.00 41.39 56  B 1 
ATOM 1243 O O   . MET B 2 56  ? -25.974 28.444  51.299  1.00 38.69 56  B 1 
ATOM 1244 C CB  . MET B 2 56  ? -26.392 27.982  54.194  1.00 42.33 56  B 1 
ATOM 1245 C CG  . MET B 2 56  ? -26.573 28.152  55.710  1.00 42.82 56  B 1 
ATOM 1246 S SD  . MET B 2 56  ? -26.043 26.703  56.672  1.00 40.73 56  B 1 
ATOM 1247 C CE  . MET B 2 56  ? -26.268 27.312  58.352  1.00 36.16 56  B 1 
ATOM 1248 N N   . GLY B 2 57  ? -25.059 30.408  51.975  1.00 32.92 57  B 1 
ATOM 1249 C CA  . GLY B 2 57  ? -24.183 30.637  50.835  1.00 33.70 57  B 1 
ATOM 1250 C C   . GLY B 2 57  ? -22.987 29.712  50.881  1.00 32.46 57  B 1 
ATOM 1251 O O   . GLY B 2 57  ? -21.872 30.159  51.113  1.00 29.91 57  B 1 
ATOM 1252 N N   . VAL B 2 58  ? -23.197 28.417  50.723  1.00 33.00 58  B 1 
ATOM 1253 C CA  . VAL B 2 58  ? -22.101 27.466  50.579  1.00 35.19 58  B 1 
ATOM 1254 C C   . VAL B 2 58  ? -21.378 27.827  49.290  1.00 33.77 58  B 1 
ATOM 1255 O O   . VAL B 2 58  ? -21.900 27.613  48.196  1.00 31.25 58  B 1 
ATOM 1256 C CB  . VAL B 2 58  ? -22.583 26.008  50.581  1.00 32.61 58  B 1 
ATOM 1257 C CG1 . VAL B 2 58  ? -21.395 25.045  50.521  1.00 29.63 58  B 1 
ATOM 1258 C CG2 . VAL B 2 58  ? -23.384 25.688  51.851  1.00 33.49 58  B 1 
ATOM 1259 N N   . SER B 2 59  ? -20.194 28.436  49.430  1.00 29.01 59  B 1 
ATOM 1260 C CA  . SER B 2 59  ? -19.308 28.741  48.311  1.00 31.71 59  B 1 
ATOM 1261 C C   . SER B 2 59  ? -18.892 27.423  47.678  1.00 31.25 59  B 1 
ATOM 1262 O O   . SER B 2 59  ? -17.956 26.774  48.150  1.00 29.94 59  B 1 
ATOM 1263 C CB  . SER B 2 59  ? -18.096 29.531  48.799  1.00 29.73 59  B 1 
ATOM 1264 O OG  . SER B 2 59  ? -17.431 28.843  49.832  1.00 27.50 59  B 1 
ATOM 1265 N N   . LEU B 2 60  ? -19.626 27.006  46.643  1.00 31.72 60  B 1 
ATOM 1266 C CA  . LEU B 2 60  ? -19.292 25.801  45.897  1.00 35.08 60  B 1 
ATOM 1267 C C   . LEU B 2 60  ? -17.852 25.937  45.421  1.00 34.47 60  B 1 
ATOM 1268 O O   . LEU B 2 60  ? -17.521 26.948  44.793  1.00 32.65 60  B 1 
ATOM 1269 C CB  . LEU B 2 60  ? -20.266 25.636  44.720  1.00 32.69 60  B 1 
ATOM 1270 C CG  . LEU B 2 60  ? -21.624 25.035  45.133  1.00 31.74 60  B 1 
ATOM 1271 C CD1 . LEU B 2 60  ? -22.664 25.286  44.045  1.00 31.97 60  B 1 
ATOM 1272 C CD2 . LEU B 2 60  ? -21.527 23.529  45.371  1.00 35.48 60  B 1 
ATOM 1273 N N   . PRO B 2 61  ? -16.968 25.006  45.777  1.00 34.69 61  B 1 
ATOM 1274 C CA  . PRO B 2 61  ? -15.568 25.091  45.395  1.00 40.81 61  B 1 
ATOM 1275 C C   . PRO B 2 61  ? -15.493 25.170  43.877  1.00 42.25 61  B 1 
ATOM 1276 O O   . PRO B 2 61  ? -16.222 24.480  43.166  1.00 40.03 61  B 1 
ATOM 1277 C CB  . PRO B 2 61  ? -14.899 23.840  45.972  1.00 37.10 61  B 1 
ATOM 1278 C CG  . PRO B 2 61  ? -16.045 22.852  46.122  1.00 38.42 61  B 1 
ATOM 1279 C CD  . PRO B 2 61  ? -17.240 23.743  46.418  1.00 44.78 61  B 1 
ATOM 1280 N N   . MET B 2 62  ? -14.623 26.060  43.385  1.00 41.97 62  B 1 
ATOM 1281 C CA  . MET B 2 62  ? -14.399 26.302  41.960  1.00 47.11 62  B 1 
ATOM 1282 C C   . MET B 2 62  ? -14.075 24.961  41.299  1.00 47.26 62  B 1 
ATOM 1283 O O   . MET B 2 62  ? -13.029 24.376  41.563  1.00 43.03 62  B 1 
ATOM 1284 C CB  . MET B 2 62  ? -13.277 27.333  41.819  1.00 44.52 62  B 1 
ATOM 1285 C CG  . MET B 2 62  ? -13.179 27.932  40.418  1.00 44.52 62  B 1 
ATOM 1286 S SD  . MET B 2 62  ? -11.969 29.295  40.336  1.00 40.65 62  B 1 
ATOM 1287 C CE  . MET B 2 62  ? -12.211 29.871  38.639  1.00 35.06 62  B 1 
ATOM 1288 N N   . GLY B 2 63  ? -15.032 24.435  40.541  1.00 36.02 63  B 1 
ATOM 1289 C CA  . GLY B 2 63  ? -14.962 23.082  40.017  1.00 38.42 63  B 1 
ATOM 1290 C C   . GLY B 2 63  ? -13.682 22.927  39.220  1.00 38.20 63  B 1 
ATOM 1291 O O   . GLY B 2 63  ? -13.372 23.758  38.374  1.00 35.08 63  B 1 
ATOM 1292 N N   . ALA B 2 64  ? -12.926 21.873  39.522  1.00 36.13 64  B 1 
ATOM 1293 C CA  . ALA B 2 64  ? -11.724 21.550  38.765  1.00 40.05 64  B 1 
ATOM 1294 C C   . ALA B 2 64  ? -12.064 21.607  37.268  1.00 39.65 64  B 1 
ATOM 1295 O O   . ALA B 2 64  ? -13.116 21.095  36.884  1.00 37.81 64  B 1 
ATOM 1296 C CB  . ALA B 2 64  ? -11.225 20.163  39.179  1.00 38.34 64  B 1 
ATOM 1297 N N   . PRO B 2 65  ? -11.237 22.277  36.444  1.00 37.83 65  B 1 
ATOM 1298 C CA  . PRO B 2 65  ? -11.532 22.440  35.027  1.00 42.92 65  B 1 
ATOM 1299 C C   . PRO B 2 65  ? -11.777 21.049  34.456  1.00 43.93 65  B 1 
ATOM 1300 O O   . PRO B 2 65  ? -10.863 20.224  34.425  1.00 41.23 65  B 1 
ATOM 1301 C CB  . PRO B 2 65  ? -10.318 23.146  34.420  1.00 40.15 65  B 1 
ATOM 1302 C CG  . PRO B 2 65  ? -9.188  22.853  35.408  1.00 40.17 65  B 1 
ATOM 1303 C CD  . PRO B 2 65  ? -9.908  22.750  36.751  1.00 44.94 65  B 1 
ATOM 1304 N N   . ALA B 2 66  ? -13.038 20.785  34.102  1.00 35.35 66  B 1 
ATOM 1305 C CA  . ALA B 2 66  ? -13.426 19.491  33.586  1.00 39.84 66  B 1 
ATOM 1306 C C   . ALA B 2 66  ? -12.483 19.192  32.427  1.00 39.28 66  B 1 
ATOM 1307 O O   . ALA B 2 66  ? -12.431 19.959  31.465  1.00 37.73 66  B 1 
ATOM 1308 C CB  . ALA B 2 66  ? -14.895 19.526  33.167  1.00 38.36 66  B 1 
ATOM 1309 N N   . ALA B 2 67  ? -11.673 18.153  32.578  1.00 36.48 67  B 1 
ATOM 1310 C CA  . ALA B 2 67  ? -10.769 17.726  31.525  1.00 42.53 67  B 1 
ATOM 1311 C C   . ALA B 2 67  ? -11.609 17.663  30.257  1.00 43.52 67  B 1 
ATOM 1312 O O   . ALA B 2 67  ? -12.615 16.950  30.257  1.00 41.74 67  B 1 
ATOM 1313 C CB  . ALA B 2 67  ? -10.167 16.370  31.887  1.00 39.88 67  B 1 
ATOM 1314 N N   . LYS B 2 68  ? -11.276 18.487  29.257  1.00 37.48 68  B 1 
ATOM 1315 C CA  . LYS B 2 68  ? -12.037 18.545  28.004  1.00 40.61 68  B 1 
ATOM 1316 C C   . LYS B 2 68  ? -12.296 17.099  27.623  1.00 39.69 68  B 1 
ATOM 1317 O O   . LYS B 2 68  ? -11.307 16.382  27.439  1.00 37.03 68  B 1 
ATOM 1318 C CB  . LYS B 2 68  ? -11.257 19.232  26.876  1.00 39.53 68  B 1 
ATOM 1319 C CG  . LYS B 2 68  ? -11.438 20.754  26.856  1.00 36.50 68  B 1 
ATOM 1320 C CD  . LYS B 2 68  ? -10.733 21.342  25.621  1.00 33.74 68  B 1 
ATOM 1321 C CE  . LYS B 2 68  ? -10.963 22.844  25.527  1.00 26.55 68  B 1 
ATOM 1322 N NZ  . LYS B 2 68  ? -10.307 23.423  24.319  1.00 24.43 68  B 1 
ATOM 1323 N N   . PRO B 2 69  ? -13.563 16.649  27.629  1.00 39.74 69  B 1 
ATOM 1324 C CA  . PRO B 2 69  ? -13.838 15.259  27.344  1.00 43.37 69  B 1 
ATOM 1325 C C   . PRO B 2 69  ? -13.140 14.994  26.029  1.00 45.60 69  B 1 
ATOM 1326 O O   . PRO B 2 69  ? -13.401 15.699  25.056  1.00 43.20 69  B 1 
ATOM 1327 C CB  . PRO B 2 69  ? -15.365 15.138  27.268  1.00 39.39 69  B 1 
ATOM 1328 C CG  . PRO B 2 69  ? -15.836 16.568  26.999  1.00 38.46 69  B 1 
ATOM 1329 C CD  . PRO B 2 69  ? -14.771 17.422  27.694  1.00 43.32 69  B 1 
ATOM 1330 N N   . THR B 2 70  ? -12.162 14.102  26.050  1.00 40.67 70  B 1 
ATOM 1331 C CA  . THR B 2 70  ? -11.544 13.644  24.820  1.00 43.40 70  B 1 
ATOM 1332 C C   . THR B 2 70  ? -12.729 13.241  23.972  1.00 45.70 70  B 1 
ATOM 1333 O O   . THR B 2 70  ? -13.442 12.317  24.358  1.00 44.93 70  B 1 
ATOM 1334 C CB  . THR B 2 70  ? -10.632 12.435  25.052  1.00 40.73 70  B 1 
ATOM 1335 O OG1 . THR B 2 70  ? -11.130 11.585  26.055  1.00 36.20 70  B 1 
ATOM 1336 C CG2 . THR B 2 70  ? -9.237  12.878  25.486  1.00 37.14 70  B 1 
ATOM 1337 N N   . MET B 2 71  ? -13.016 14.038  22.940  1.00 42.29 71  B 1 
ATOM 1338 C CA  . MET B 2 71  ? -14.177 13.795  22.097  1.00 45.72 71  B 1 
ATOM 1339 C C   . MET B 2 71  ? -13.924 12.433  21.485  1.00 46.70 71  B 1 
ATOM 1340 O O   . MET B 2 71  ? -13.232 12.298  20.487  1.00 46.00 71  B 1 
ATOM 1341 C CB  . MET B 2 71  ? -14.353 14.883  21.020  1.00 45.51 71  B 1 
ATOM 1342 C CG  . MET B 2 71  ? -14.967 16.178  21.561  1.00 42.27 71  B 1 
ATOM 1343 S SD  . MET B 2 71  ? -15.329 17.388  20.240  1.00 38.55 71  B 1 
ATOM 1344 C CE  . MET B 2 71  ? -16.069 18.713  21.204  1.00 35.27 71  B 1 
ATOM 1345 N N   . ARG B 2 72  ? -14.412 11.417  22.189  1.00 42.59 72  B 1 
ATOM 1346 C CA  . ARG B 2 72  ? -14.580 10.106  21.620  1.00 45.67 72  B 1 
ATOM 1347 C C   . ARG B 2 72  ? -15.578 10.364  20.523  1.00 46.05 72  B 1 
ATOM 1348 O O   . ARG B 2 72  ? -16.755 10.538  20.808  1.00 43.85 72  B 1 
ATOM 1349 C CB  . ARG B 2 72  ? -15.098 9.090   22.642  1.00 44.37 72  B 1 
ATOM 1350 C CG  . ARG B 2 72  ? -14.023 8.684   23.647  1.00 40.41 72  B 1 
ATOM 1351 C CD  . ARG B 2 72  ? -14.566 7.598   24.578  1.00 38.33 72  B 1 
ATOM 1352 N NE  . ARG B 2 72  ? -13.543 7.131   25.516  1.00 33.72 72  B 1 
ATOM 1353 C CZ  . ARG B 2 72  ? -13.691 6.137   26.393  1.00 30.01 72  B 1 
ATOM 1354 N NH1 . ARG B 2 72  ? -14.817 5.484   26.502  1.00 29.63 72  B 1 
ATOM 1355 N NH2 . ARG B 2 72  ? -12.696 5.799   27.171  1.00 28.23 72  B 1 
ATOM 1356 N N   . PHE B 2 73  ? -15.068 10.549  19.327  1.00 51.94 73  B 1 
ATOM 1357 C CA  . PHE B 2 73  ? -15.886 10.689  18.153  1.00 56.38 73  B 1 
ATOM 1358 C C   . PHE B 2 73  ? -16.757 9.446   18.142  1.00 58.67 73  B 1 
ATOM 1359 O O   . PHE B 2 73  ? -16.292 8.357   17.835  1.00 55.87 73  B 1 
ATOM 1360 C CB  . PHE B 2 73  ? -14.999 10.814  16.916  1.00 52.99 73  B 1 
ATOM 1361 C CG  . PHE B 2 73  ? -14.306 12.156  16.784  1.00 50.42 73  B 1 
ATOM 1362 C CD1 . PHE B 2 73  ? -14.979 13.235  16.208  1.00 48.06 73  B 1 
ATOM 1363 C CD2 . PHE B 2 73  ? -12.988 12.321  17.231  1.00 46.05 73  B 1 
ATOM 1364 C CE1 . PHE B 2 73  ? -14.341 14.481  16.057  1.00 42.63 73  B 1 
ATOM 1365 C CE2 . PHE B 2 73  ? -12.342 13.563  17.088  1.00 43.11 73  B 1 
ATOM 1366 C CZ  . PHE B 2 73  ? -13.017 14.651  16.500  1.00 40.92 73  B 1 
ATOM 1367 N N   . MET B 2 74  ? -18.001 9.607   18.617  1.00 51.55 74  B 1 
ATOM 1368 C CA  . MET B 2 74  ? -18.984 8.553   18.463  1.00 53.67 74  B 1 
ATOM 1369 C C   . MET B 2 74  ? -19.032 8.262   16.968  1.00 54.41 74  B 1 
ATOM 1370 O O   . MET B 2 74  ? -19.047 9.219   16.192  1.00 50.71 74  B 1 
ATOM 1371 C CB  . MET B 2 74  ? -20.365 8.976   18.964  1.00 51.13 74  B 1 
ATOM 1372 C CG  . MET B 2 74  ? -20.454 8.910   20.486  1.00 46.98 74  B 1 
ATOM 1373 S SD  . MET B 2 74  ? -22.129 9.272   21.117  1.00 41.90 74  B 1 
ATOM 1374 C CE  . MET B 2 74  ? -21.898 8.862   22.848  1.00 38.18 74  B 1 
ATOM 1375 N N   . PRO B 2 75  ? -19.034 6.985   16.581  1.00 54.34 75  B 1 
ATOM 1376 C CA  . PRO B 2 75  ? -19.199 6.639   15.184  1.00 57.53 75  B 1 
ATOM 1377 C C   . PRO B 2 75  ? -20.443 7.368   14.677  1.00 60.26 75  B 1 
ATOM 1378 O O   . PRO B 2 75  ? -21.547 7.145   15.159  1.00 56.72 75  B 1 
ATOM 1379 C CB  . PRO B 2 75  ? -19.355 5.116   15.136  1.00 53.28 75  B 1 
ATOM 1380 C CG  . PRO B 2 75  ? -18.750 4.644   16.452  1.00 51.44 75  B 1 
ATOM 1381 C CD  . PRO B 2 75  ? -18.975 5.802   17.410  1.00 55.44 75  B 1 
ATOM 1382 N N   . THR B 2 76  ? -20.253 8.328   13.761  1.00 57.74 76  B 1 
ATOM 1383 C CA  . THR B 2 76  ? -21.376 9.086   13.219  1.00 57.73 76  B 1 
ATOM 1384 C C   . THR B 2 76  ? -22.171 8.271   12.216  1.00 59.25 76  B 1 
ATOM 1385 O O   . THR B 2 76  ? -23.198 8.753   11.747  1.00 54.83 76  B 1 
ATOM 1386 C CB  . THR B 2 76  ? -20.950 10.412  12.579  1.00 53.47 76  B 1 
ATOM 1387 O OG1 . THR B 2 76  ? -19.863 10.260  11.697  1.00 50.01 76  B 1 
ATOM 1388 C CG2 . THR B 2 76  ? -20.586 11.449  13.641  1.00 48.62 76  B 1 
ATOM 1389 N N   . TYR B 2 77  ? -21.676 7.086   11.901  1.00 58.36 77  B 1 
ATOM 1390 C CA  . TYR B 2 77  ? -22.204 6.242   10.824  1.00 60.83 77  B 1 
ATOM 1391 C C   . TYR B 2 77  ? -22.346 6.984   9.485   1.00 62.64 77  B 1 
ATOM 1392 O O   . TYR B 2 77  ? -23.099 6.597   8.609   1.00 56.96 77  B 1 
ATOM 1393 C CB  . TYR B 2 77  ? -23.476 5.526   11.279  1.00 56.98 77  B 1 
ATOM 1394 C CG  . TYR B 2 77  ? -23.294 4.686   12.526  1.00 55.63 77  B 1 
ATOM 1395 C CD1 . TYR B 2 77  ? -22.777 3.383   12.418  1.00 50.35 77  B 1 
ATOM 1396 C CD2 . TYR B 2 77  ? -23.641 5.188   13.795  1.00 50.33 77  B 1 
ATOM 1397 C CE1 . TYR B 2 77  ? -22.618 2.581   13.556  1.00 44.01 77  B 1 
ATOM 1398 C CE2 . TYR B 2 77  ? -23.480 4.400   14.939  1.00 46.75 77  B 1 
ATOM 1399 C CZ  . TYR B 2 77  ? -22.974 3.095   14.817  1.00 47.97 77  B 1 
ATOM 1400 O OH  . TYR B 2 77  ? -22.824 2.313   15.948  1.00 48.28 77  B 1 
ATOM 1401 N N   . ARG B 2 78  ? -21.617 8.094   9.340   1.00 56.91 78  B 1 
ATOM 1402 C CA  . ARG B 2 78  ? -21.570 8.855   8.099   1.00 58.63 78  B 1 
ATOM 1403 C C   . ARG B 2 78  ? -20.372 8.372   7.304   1.00 58.17 78  B 1 
ATOM 1404 O O   . ARG B 2 78  ? -19.230 8.606   7.693   1.00 56.87 78  B 1 
ATOM 1405 C CB  . ARG B 2 78  ? -21.507 10.360  8.352   1.00 57.46 78  B 1 
ATOM 1406 C CG  . ARG B 2 78  ? -22.803 10.851  8.988   1.00 53.94 78  B 1 
ATOM 1407 C CD  . ARG B 2 78  ? -22.786 12.377  9.122   1.00 51.92 78  B 1 
ATOM 1408 N NE  . ARG B 2 78  ? -24.005 12.842  9.779   1.00 47.61 78  B 1 
ATOM 1409 C CZ  . ARG B 2 78  ? -24.577 14.026  9.610   1.00 43.63 78  B 1 
ATOM 1410 N NH1 . ARG B 2 78  ? -24.032 14.937  8.849   1.00 42.76 78  B 1 
ATOM 1411 N NH2 . ARG B 2 78  ? -25.699 14.303  10.211  1.00 40.26 78  B 1 
ATOM 1412 N N   . LEU B 2 79  ? -20.674 7.761   6.181   1.00 61.42 79  B 1 
ATOM 1413 C CA  . LEU B 2 79  ? -19.649 7.351   5.232   1.00 61.86 79  B 1 
ATOM 1414 C C   . LEU B 2 79  ? -18.976 8.564   4.566   1.00 63.26 79  B 1 
ATOM 1415 O O   . LEU B 2 79  ? -17.841 8.450   4.128   1.00 58.81 79  B 1 
ATOM 1416 C CB  . LEU B 2 79  ? -20.276 6.424   4.175   1.00 58.47 79  B 1 
ATOM 1417 C CG  . LEU B 2 79  ? -20.777 5.074   4.733   1.00 55.10 79  B 1 
ATOM 1418 C CD1 . LEU B 2 79  ? -21.516 4.315   3.631   1.00 50.81 79  B 1 
ATOM 1419 C CD2 . LEU B 2 79  ? -19.627 4.200   5.237   1.00 52.23 79  B 1 
ATOM 1420 N N   . GLU B 2 80  ? -19.659 9.712   4.523   1.00 61.81 80  B 1 
ATOM 1421 C CA  . GLU B 2 80  ? -19.152 10.929  3.900   1.00 63.19 80  B 1 
ATOM 1422 C C   . GLU B 2 80  ? -18.616 11.902  4.948   1.00 62.44 80  B 1 
ATOM 1423 O O   . GLU B 2 80  ? -19.267 12.182  5.963   1.00 56.69 80  B 1 
ATOM 1424 C CB  . GLU B 2 80  ? -20.250 11.582  3.062   1.00 59.50 80  B 1 
ATOM 1425 C CG  . GLU B 2 80  ? -20.671 10.714  1.866   1.00 54.26 80  B 1 
ATOM 1426 C CD  . GLU B 2 80  ? -21.841 11.304  1.074   1.00 49.39 80  B 1 
ATOM 1427 O OE1 . GLU B 2 80  ? -22.322 10.605  0.157   1.00 45.30 80  B 1 
ATOM 1428 O OE2 . GLU B 2 80  ? -22.286 12.429  1.419   1.00 45.98 80  B 1 
ATOM 1429 N N   . SER B 2 81  ? -17.439 12.463  4.683   1.00 64.91 81  B 1 
ATOM 1430 C CA  . SER B 2 81  ? -16.889 13.564  5.461   1.00 64.09 81  B 1 
ATOM 1431 C C   . SER B 2 81  ? -17.630 14.866  5.137   1.00 65.83 81  B 1 
ATOM 1432 O O   . SER B 2 81  ? -17.878 15.180  3.979   1.00 61.37 81  B 1 
ATOM 1433 C CB  . SER B 2 81  ? -15.394 13.720  5.172   1.00 57.82 81  B 1 
ATOM 1434 O OG  . SER B 2 81  ? -14.887 14.824  5.896   1.00 54.35 81  B 1 
ATOM 1435 N N   . LYS B 2 82  ? -17.950 15.671  6.173   1.00 60.11 82  B 1 
ATOM 1436 C CA  . LYS B 2 82  ? -18.556 17.001  5.981   1.00 60.49 82  B 1 
ATOM 1437 C C   . LYS B 2 82  ? -17.590 18.008  5.377   1.00 62.59 82  B 1 
ATOM 1438 O O   . LYS B 2 82  ? -18.018 18.928  4.695   1.00 56.57 82  B 1 
ATOM 1439 C CB  . LYS B 2 82  ? -19.047 17.557  7.314   1.00 55.08 82  B 1 
ATOM 1440 C CG  . LYS B 2 82  ? -20.237 16.789  7.891   1.00 52.03 82  B 1 
ATOM 1441 C CD  . LYS B 2 82  ? -20.625 17.468  9.199   1.00 47.22 82  B 1 
ATOM 1442 C CE  . LYS B 2 82  ? -21.786 16.760  9.868   1.00 42.03 82  B 1 
ATOM 1443 N NZ  . LYS B 2 82  ? -22.073 17.399  11.177  1.00 36.28 82  B 1 
ATOM 1444 N N   . ASN B 2 83  ? -16.304 17.872  5.677   1.00 65.13 83  B 1 
ATOM 1445 C CA  . ASN B 2 83  ? -15.237 18.695  5.131   1.00 66.42 83  B 1 
ATOM 1446 C C   . ASN B 2 83  ? -14.183 17.773  4.497   1.00 68.86 83  B 1 
ATOM 1447 O O   . ASN B 2 83  ? -13.219 17.408  5.171   1.00 61.82 83  B 1 
ATOM 1448 C CB  . ASN B 2 83  ? -14.674 19.594  6.238   1.00 60.59 83  B 1 
ATOM 1449 C CG  . ASN B 2 83  ? -13.627 20.561  5.700   1.00 55.95 83  B 1 
ATOM 1450 O OD1 . ASN B 2 83  ? -13.564 20.854  4.522   1.00 50.66 83  B 1 
ATOM 1451 N ND2 . ASN B 2 83  ? -12.796 21.107  6.565   1.00 51.78 83  B 1 
ATOM 1452 N N   . PRO B 2 84  ? -14.392 17.352  3.252   1.00 70.80 84  B 1 
ATOM 1453 C CA  . PRO B 2 84  ? -13.482 16.444  2.584   1.00 70.21 84  B 1 
ATOM 1454 C C   . PRO B 2 84  ? -12.121 17.099  2.359   1.00 72.74 84  B 1 
ATOM 1455 O O   . PRO B 2 84  ? -12.013 18.310  2.155   1.00 67.97 84  B 1 
ATOM 1456 C CB  . PRO B 2 84  ? -14.172 16.048  1.278   1.00 65.55 84  B 1 
ATOM 1457 C CG  . PRO B 2 84  ? -15.067 17.249  0.977   1.00 64.34 84  B 1 
ATOM 1458 C CD  . PRO B 2 84  ? -15.493 17.715  2.363   1.00 67.64 84  B 1 
ATOM 1459 N N   . LEU B 2 85  ? -11.089 16.294  2.383   1.00 72.35 85  B 1 
ATOM 1460 C CA  . LEU B 2 85  ? -9.728  16.772  2.184   1.00 72.45 85  B 1 
ATOM 1461 C C   . LEU B 2 85  ? -9.518  17.278  0.752   1.00 75.43 85  B 1 
ATOM 1462 O O   . LEU B 2 85  ? -9.696  16.556  -0.222  1.00 70.71 85  B 1 
ATOM 1463 C CB  . LEU B 2 85  ? -8.757  15.655  2.597   1.00 66.69 85  B 1 
ATOM 1464 C CG  . LEU B 2 85  ? -7.288  16.085  2.530   1.00 63.87 85  B 1 
ATOM 1465 C CD1 . LEU B 2 85  ? -6.510  15.558  3.734   1.00 58.83 85  B 1 
ATOM 1466 C CD2 . LEU B 2 85  ? -6.614  15.544  1.265   1.00 60.65 85  B 1 
ATOM 1467 N N   . ASN B 2 86  ? -9.056  18.527  0.638   1.00 75.36 86  B 1 
ATOM 1468 C CA  . ASN B 2 86  ? -8.670  19.096  -0.642  1.00 75.94 86  B 1 
ATOM 1469 C C   . ASN B 2 86  ? -7.219  18.701  -0.977  1.00 78.51 86  B 1 
ATOM 1470 O O   . ASN B 2 86  ? -6.274  19.235  -0.409  1.00 75.68 86  B 1 
ATOM 1471 C CB  . ASN B 2 86  ? -8.909  20.615  -0.614  1.00 70.72 86  B 1 
ATOM 1472 C CG  . ASN B 2 86  ? -8.606  21.256  -1.963  1.00 66.39 86  B 1 
ATOM 1473 O OD1 . ASN B 2 86  ? -7.763  20.821  -2.715  1.00 59.18 86  B 1 
ATOM 1474 N ND2 . ASN B 2 86  ? -9.299  22.318  -2.308  1.00 59.26 86  B 1 
ATOM 1475 N N   . LYS B 2 87  ? -7.063  17.791  -1.935  1.00 77.43 87  B 1 
ATOM 1476 C CA  . LYS B 2 87  ? -5.758  17.266  -2.364  1.00 78.42 87  B 1 
ATOM 1477 C C   . LYS B 2 87  ? -4.832  18.377  -2.880  1.00 81.26 87  B 1 
ATOM 1478 O O   . LYS B 2 87  ? -3.666  18.403  -2.511  1.00 79.48 87  B 1 
ATOM 1479 C CB  . LYS B 2 87  ? -5.930  16.197  -3.452  1.00 75.18 87  B 1 
ATOM 1480 C CG  . LYS B 2 87  ? -6.725  14.970  -2.984  1.00 69.72 87  B 1 
ATOM 1481 C CD  . LYS B 2 87  ? -6.677  13.844  -4.023  1.00 66.43 87  B 1 
ATOM 1482 C CE  . LYS B 2 87  ? -7.542  12.668  -3.569  1.00 58.77 87  B 1 
ATOM 1483 N NZ  . LYS B 2 87  ? -7.333  11.448  -4.386  1.00 52.81 87  B 1 
ATOM 1484 N N   . GLU B 2 88  ? -5.347  19.306  -3.666  1.00 82.51 88  B 1 
ATOM 1485 C CA  . GLU B 2 88  ? -4.562  20.399  -4.244  1.00 81.60 88  B 1 
ATOM 1486 C C   . GLU B 2 88  ? -4.003  21.333  -3.160  1.00 83.45 88  B 1 
ATOM 1487 O O   . GLU B 2 88  ? -2.833  21.713  -3.180  1.00 82.14 88  B 1 
ATOM 1488 C CB  . GLU B 2 88  ? -5.455  21.169  -5.217  1.00 80.53 88  B 1 
ATOM 1489 C CG  . GLU B 2 88  ? -4.680  22.218  -6.016  1.00 70.77 88  B 1 
ATOM 1490 C CD  . GLU B 2 88  ? -5.577  23.076  -6.911  1.00 62.59 88  B 1 
ATOM 1491 O OE1 . GLU B 2 88  ? -5.022  23.996  -7.545  1.00 54.75 88  B 1 
ATOM 1492 O OE2 . GLU B 2 88  ? -6.810  22.843  -6.925  1.00 56.00 88  B 1 
ATOM 1493 N N   . ARG B 2 89  ? -4.816  21.655  -2.140  1.00 83.91 89  B 1 
ATOM 1494 C CA  . ARG B 2 89  ? -4.364  22.486  -1.018  1.00 83.72 89  B 1 
ATOM 1495 C C   . ARG B 2 89  ? -3.275  21.786  -0.201  1.00 85.58 89  B 1 
ATOM 1496 O O   . ARG B 2 89  ? -2.304  22.428  0.193   1.00 84.20 89  B 1 
ATOM 1497 C CB  . ARG B 2 89  ? -5.574  22.876  -0.170  1.00 81.75 89  B 1 
ATOM 1498 C CG  . ARG B 2 89  ? -5.194  23.848  0.940   1.00 72.31 89  B 1 
ATOM 1499 C CD  . ARG B 2 89  ? -6.450  24.363  1.624   1.00 68.70 89  B 1 
ATOM 1500 N NE  . ARG B 2 89  ? -6.117  25.239  2.748   1.00 61.23 89  B 1 
ATOM 1501 C CZ  . ARG B 2 89  ? -6.916  26.094  3.355   1.00 54.67 89  B 1 
ATOM 1502 N NH1 . ARG B 2 89  ? -8.146  26.282  2.984   1.00 49.82 89  B 1 
ATOM 1503 N NH2 . ARG B 2 89  ? -6.472  26.763  4.376   1.00 48.28 89  B 1 
ATOM 1504 N N   . VAL B 2 90  ? -3.416  20.485  0.036   1.00 83.17 90  B 1 
ATOM 1505 C CA  . VAL B 2 90  ? -2.391  19.683  0.712   1.00 82.52 90  B 1 
ATOM 1506 C C   . VAL B 2 90  ? -1.101  19.645  -0.111  1.00 84.89 90  B 1 
ATOM 1507 O O   . VAL B 2 90  ? -0.027  19.870  0.444   1.00 84.36 90  B 1 
ATOM 1508 C CB  . VAL B 2 90  ? -2.906  18.261  1.002   1.00 81.46 90  B 1 
ATOM 1509 C CG1 . VAL B 2 90  ? -1.818  17.326  1.537   1.00 73.80 90  B 1 
ATOM 1510 C CG2 . VAL B 2 90  ? -4.018  18.322  2.056   1.00 74.52 90  B 1 
ATOM 1511 N N   . GLU B 2 91  ? -1.189  19.441  -1.414  1.00 86.04 91  B 1 
ATOM 1512 C CA  . GLU B 2 91  ? -0.037  19.454  -2.310  1.00 85.08 91  B 1 
ATOM 1513 C C   . GLU B 2 91  ? 0.680   20.809  -2.291  1.00 86.36 91  B 1 
ATOM 1514 O O   . GLU B 2 91  ? 1.905   20.864  -2.157  1.00 86.30 91  B 1 
ATOM 1515 C CB  . GLU B 2 91  ? -0.498  19.086  -3.723  1.00 84.67 91  B 1 
ATOM 1516 C CG  . GLU B 2 91  ? 0.694   18.825  -4.642  1.00 77.42 91  B 1 
ATOM 1517 C CD  . GLU B 2 91  ? 0.288   18.526  -6.092  1.00 72.83 91  B 1 
ATOM 1518 O OE1 . GLU B 2 91  ? 1.196   18.598  -6.955  1.00 65.39 91  B 1 
ATOM 1519 O OE2 . GLU B 2 91  ? -0.897  18.269  -6.358  1.00 66.68 91  B 1 
ATOM 1520 N N   . ASN B 2 92  ? -0.057  21.923  -2.307  1.00 86.16 92  B 1 
ATOM 1521 C CA  . ASN B 2 92  ? 0.508   23.265  -2.213  1.00 85.37 92  B 1 
ATOM 1522 C C   . ASN B 2 92  ? 1.216   23.520  -0.872  1.00 86.55 92  B 1 
ATOM 1523 O O   . ASN B 2 92  ? 2.268   24.151  -0.844  1.00 85.82 92  B 1 
ATOM 1524 C CB  . ASN B 2 92  ? -0.614  24.286  -2.464  1.00 84.81 92  B 1 
ATOM 1525 C CG  . ASN B 2 92  ? -1.021  24.341  -3.930  1.00 80.94 92  B 1 
ATOM 1526 O OD1 . ASN B 2 92  ? -0.234  24.083  -4.824  1.00 71.98 92  B 1 
ATOM 1527 N ND2 . ASN B 2 92  ? -2.247  24.733  -4.210  1.00 72.06 92  B 1 
ATOM 1528 N N   . ILE B 2 93  ? 0.681   23.002  0.242   1.00 86.82 93  B 1 
ATOM 1529 C CA  . ILE B 2 93  ? 1.345   23.070  1.549   1.00 85.34 93  B 1 
ATOM 1530 C C   . ILE B 2 93  ? 2.676   22.312  1.511   1.00 86.65 93  B 1 
ATOM 1531 O O   . ILE B 2 93  ? 3.698   22.860  1.926   1.00 86.17 93  B 1 
ATOM 1532 C CB  . ILE B 2 93  ? 0.424   22.544  2.667   1.00 84.63 93  B 1 
ATOM 1533 C CG1 . ILE B 2 93  ? -0.720  23.556  2.923   1.00 80.05 93  B 1 
ATOM 1534 C CG2 . ILE B 2 93  ? 1.198   22.294  3.978   1.00 78.27 93  B 1 
ATOM 1535 C CD1 . ILE B 2 93  ? -1.880  22.968  3.731   1.00 71.43 93  B 1 
ATOM 1536 N N   . ILE B 2 94  ? 2.675   21.092  0.983   1.00 85.97 94  B 1 
ATOM 1537 C CA  . ILE B 2 94  ? 3.873   20.262  0.876   1.00 84.81 94  B 1 
ATOM 1538 C C   . ILE B 2 94  ? 4.921   20.960  -0.003  1.00 85.66 94  B 1 
ATOM 1539 O O   . ILE B 2 94  ? 6.049   21.135  0.439   1.00 85.30 94  B 1 
ATOM 1540 C CB  . ILE B 2 94  ? 3.527   18.855  0.332   1.00 84.78 94  B 1 
ATOM 1541 C CG1 . ILE B 2 94  ? 2.645   18.090  1.338   1.00 81.40 94  B 1 
ATOM 1542 C CG2 . ILE B 2 94  ? 4.813   18.047  0.064   1.00 80.65 94  B 1 
ATOM 1543 C CD1 . ILE B 2 94  ? 1.962   16.872  0.720   1.00 76.39 94  B 1 
ATOM 1544 N N   . LYS B 2 95  ? 4.542   21.435  -1.185  1.00 87.33 95  B 1 
ATOM 1545 C CA  . LYS B 2 95  ? 5.425   22.174  -2.095  1.00 85.88 95  B 1 
ATOM 1546 C C   . LYS B 2 95  ? 6.053   23.393  -1.427  1.00 85.27 95  B 1 
ATOM 1547 O O   . LYS B 2 95  ? 7.263   23.593  -1.516  1.00 84.98 95  B 1 
ATOM 1548 C CB  . LYS B 2 95  ? 4.652   22.621  -3.349  1.00 85.74 95  B 1 
ATOM 1549 C CG  . LYS B 2 95  ? 4.390   21.457  -4.311  1.00 77.94 95  B 1 
ATOM 1550 C CD  . LYS B 2 95  ? 3.556   21.893  -5.522  1.00 76.61 95  B 1 
ATOM 1551 C CE  . LYS B 2 95  ? 3.375   20.685  -6.435  1.00 67.47 95  B 1 
ATOM 1552 N NZ  . LYS B 2 95  ? 2.350   20.891  -7.496  1.00 60.14 95  B 1 
ATOM 1553 N N   . ALA B 2 96  ? 5.249   24.194  -0.726  1.00 86.73 96  B 1 
ATOM 1554 C CA  . ALA B 2 96  ? 5.736   25.396  -0.061  1.00 84.31 96  B 1 
ATOM 1555 C C   . ALA B 2 96  ? 6.754   25.086  1.050   1.00 84.62 96  B 1 
ATOM 1556 O O   . ALA B 2 96  ? 7.774   25.763  1.149   1.00 83.32 96  B 1 
ATOM 1557 C CB  . ALA B 2 96  ? 4.535   26.175  0.487   1.00 85.24 96  B 1 
ATOM 1558 N N   . VAL B 2 97  ? 6.492   24.066  1.863   1.00 85.41 97  B 1 
ATOM 1559 C CA  . VAL B 2 97  ? 7.406   23.668  2.950   1.00 82.82 97  B 1 
ATOM 1560 C C   . VAL B 2 97  ? 8.676   23.029  2.392   1.00 83.70 97  B 1 
ATOM 1561 O O   . VAL B 2 97  ? 9.775   23.429  2.772   1.00 82.72 97  B 1 
ATOM 1562 C CB  . VAL B 2 97  ? 6.713   22.747  3.963   1.00 82.29 97  B 1 
ATOM 1563 C CG1 . VAL B 2 97  ? 7.674   22.295  5.071   1.00 74.46 97  B 1 
ATOM 1564 C CG2 . VAL B 2 97  ? 5.550   23.465  4.650   1.00 75.66 97  B 1 
ATOM 1565 N N   . MET B 2 98  ? 8.535   22.092  1.454   1.00 86.49 98  B 1 
ATOM 1566 C CA  . MET B 2 98  ? 9.667   21.380  0.859   1.00 84.35 98  B 1 
ATOM 1567 C C   . MET B 2 98  ? 10.606  22.338  0.122   1.00 84.87 98  B 1 
ATOM 1568 O O   . MET B 2 98  ? 11.798  22.340  0.399   1.00 83.31 98  B 1 
ATOM 1569 C CB  . MET B 2 98  ? 9.165   20.291  -0.096  1.00 83.50 98  B 1 
ATOM 1570 C CG  . MET B 2 98  ? 8.534   19.104  0.646   1.00 80.87 98  B 1 
ATOM 1571 S SD  . MET B 2 98  ? 9.670   18.105  1.659   1.00 78.50 98  B 1 
ATOM 1572 C CE  . MET B 2 98  ? 10.605  17.281  0.362   1.00 67.40 98  B 1 
ATOM 1573 N N   . ASN B 2 99  ? 10.093  23.223  -0.723  1.00 84.45 99  B 1 
ATOM 1574 C CA  . ASN B 2 99  ? 10.915  24.192  -1.450  1.00 82.38 99  B 1 
ATOM 1575 C C   . ASN B 2 99  ? 11.577  25.238  -0.537  1.00 82.70 99  B 1 
ATOM 1576 O O   . ASN B 2 99  ? 12.608  25.788  -0.891  1.00 80.26 99  B 1 
ATOM 1577 C CB  . ASN B 2 99  ? 10.060  24.891  -2.511  1.00 81.13 99  B 1 
ATOM 1578 C CG  . ASN B 2 99  ? 9.671   23.973  -3.653  1.00 77.97 99  B 1 
ATOM 1579 O OD1 . ASN B 2 99  ? 10.342  23.016  -3.988  1.00 69.44 99  B 1 
ATOM 1580 N ND2 . ASN B 2 99  ? 8.568   24.255  -4.309  1.00 68.77 99  B 1 
ATOM 1581 N N   . ARG B 2 100 ? 10.986  25.520  0.625   1.00 84.52 100 B 1 
ATOM 1582 C CA  . ARG B 2 100 ? 11.586  26.456  1.587   1.00 83.07 100 B 1 
ATOM 1583 C C   . ARG B 2 100 ? 12.769  25.836  2.332   1.00 82.81 100 B 1 
ATOM 1584 O O   . ARG B 2 100 ? 13.747  26.532  2.590   1.00 80.74 100 B 1 
ATOM 1585 C CB  . ARG B 2 100 ? 10.504  26.935  2.570   1.00 82.73 100 B 1 
ATOM 1586 C CG  . ARG B 2 100 ? 11.007  28.102  3.438   1.00 75.27 100 B 1 
ATOM 1587 C CD  . ARG B 2 100 ? 9.950   28.492  4.468   1.00 74.18 100 B 1 
ATOM 1588 N NE  . ARG B 2 100 ? 9.879   27.487  5.519   1.00 67.78 100 B 1 
ATOM 1589 C CZ  . ARG B 2 100 ? 8.885   27.219  6.346   1.00 62.09 100 B 1 
ATOM 1590 N NH1 . ARG B 2 100 ? 7.757   27.862  6.327   1.00 56.98 100 B 1 
ATOM 1591 N NH2 . ARG B 2 100 ? 9.047   26.283  7.214   1.00 56.05 100 B 1 
ATOM 1592 N N   . HIS B 2 101 ? 12.660  24.558  2.691   1.00 85.02 101 B 1 
ATOM 1593 C CA  . HIS B 2 101 ? 13.702  23.869  3.464   1.00 82.44 101 B 1 
ATOM 1594 C C   . HIS B 2 101 ? 14.756  23.196  2.585   1.00 82.68 101 B 1 
ATOM 1595 O O   . HIS B 2 101 ? 15.947  23.239  2.918   1.00 77.94 101 B 1 
ATOM 1596 C CB  . HIS B 2 101 ? 13.049  22.850  4.395   1.00 81.87 101 B 1 
ATOM 1597 C CG  . HIS B 2 101 ? 12.341  23.491  5.554   1.00 81.19 101 B 1 
ATOM 1598 N ND1 . HIS B 2 101 ? 12.959  24.143  6.617   1.00 70.31 101 B 1 
ATOM 1599 C CD2 . HIS B 2 101 ? 10.994  23.523  5.774   1.00 70.89 101 B 1 
ATOM 1600 C CE1 . HIS B 2 101 ? 11.987  24.531  7.452   1.00 70.97 101 B 1 
ATOM 1601 N NE2 . HIS B 2 101 ? 10.791  24.180  6.976   1.00 73.07 101 B 1 
ATOM 1602 N N   . TYR B 2 102 ? 14.348  22.620  1.477   1.00 81.14 102 B 1 
ATOM 1603 C CA  . TYR B 2 102 ? 15.213  21.934  0.519   1.00 80.20 102 B 1 
ATOM 1604 C C   . TYR B 2 102 ? 15.426  22.814  -0.718  1.00 80.26 102 B 1 
ATOM 1605 O O   . TYR B 2 102 ? 14.849  22.608  -1.781  1.00 74.87 102 B 1 
ATOM 1606 C CB  . TYR B 2 102 ? 14.630  20.553  0.207   1.00 79.69 102 B 1 
ATOM 1607 C CG  . TYR B 2 102 ? 14.527  19.655  1.410   1.00 81.03 102 B 1 
ATOM 1608 C CD1 . TYR B 2 102 ? 15.682  19.221  2.079   1.00 75.37 102 B 1 
ATOM 1609 C CD2 . TYR B 2 102 ? 13.268  19.251  1.897   1.00 74.92 102 B 1 
ATOM 1610 C CE1 . TYR B 2 102 ? 15.598  18.395  3.207   1.00 73.43 102 B 1 
ATOM 1611 C CE2 . TYR B 2 102 ? 13.166  18.427  3.020   1.00 75.41 102 B 1 
ATOM 1612 C CZ  . TYR B 2 102 ? 14.336  18.000  3.682   1.00 78.36 102 B 1 
ATOM 1613 O OH  . TYR B 2 102 ? 14.242  17.193  4.793   1.00 76.63 102 B 1 
ATOM 1614 N N   . ASN B 2 103 ? 16.258  23.833  -0.557  1.00 79.98 103 B 1 
ATOM 1615 C CA  . ASN B 2 103 ? 16.641  24.776  -1.596  1.00 77.61 103 B 1 
ATOM 1616 C C   . ASN B 2 103 ? 18.071  24.500  -2.104  1.00 77.86 103 B 1 
ATOM 1617 O O   . ASN B 2 103 ? 18.696  23.507  -1.725  1.00 71.69 103 B 1 
ATOM 1618 C CB  . ASN B 2 103 ? 16.424  26.204  -1.045  1.00 73.03 103 B 1 
ATOM 1619 C CG  . ASN B 2 103 ? 17.319  26.546  0.137   1.00 70.17 103 B 1 
ATOM 1620 O OD1 . ASN B 2 103 ? 18.284  25.874  0.442   1.00 61.46 103 B 1 
ATOM 1621 N ND2 . ASN B 2 103 ? 17.023  27.628  0.820   1.00 63.56 103 B 1 
ATOM 1622 N N   . ASP B 2 104 ? 18.596  25.382  -2.954  1.00 75.10 104 B 1 
ATOM 1623 C CA  . ASP B 2 104 ? 19.935  25.224  -3.537  1.00 72.25 104 B 1 
ATOM 1624 C C   . ASP B 2 104 ? 21.076  25.399  -2.514  1.00 74.21 104 B 1 
ATOM 1625 O O   . ASP B 2 104 ? 22.192  24.949  -2.746  1.00 69.29 104 B 1 
ATOM 1626 C CB  . ASP B 2 104 ? 20.100  26.221  -4.698  1.00 67.79 104 B 1 
ATOM 1627 C CG  . ASP B 2 104 ? 19.065  25.976  -5.800  1.00 63.59 104 B 1 
ATOM 1628 O OD1 . ASP B 2 104 ? 18.865  24.809  -6.193  1.00 56.19 104 B 1 
ATOM 1629 O OD2 . ASP B 2 104 ? 18.375  26.935  -6.202  1.00 56.65 104 B 1 
ATOM 1630 N N   . GLU B 2 105 ? 20.791  26.018  -1.373  1.00 75.89 105 B 1 
ATOM 1631 C CA  . GLU B 2 105 ? 21.762  26.220  -0.286  1.00 74.26 105 B 1 
ATOM 1632 C C   . GLU B 2 105 ? 21.817  25.021  0.674   1.00 75.73 105 B 1 
ATOM 1633 O O   . GLU B 2 105 ? 22.725  24.931  1.506   1.00 70.21 105 B 1 
ATOM 1634 C CB  . GLU B 2 105 ? 21.408  27.489  0.498   1.00 69.37 105 B 1 
ATOM 1635 C CG  . GLU B 2 105 ? 21.416  28.756  -0.365  1.00 62.63 105 B 1 
ATOM 1636 C CD  . GLU B 2 105 ? 21.050  30.026  0.428   1.00 55.43 105 B 1 
ATOM 1637 O OE1 . GLU B 2 105 ? 21.224  31.123  -0.132  1.00 48.76 105 B 1 
ATOM 1638 O OE2 . GLU B 2 105 ? 20.573  29.891  1.593   1.00 49.89 105 B 1 
ATOM 1639 N N   . TYR B 2 106 ? 20.845  24.129  0.606   1.00 75.58 106 B 1 
ATOM 1640 C CA  . TYR B 2 106 ? 20.814  22.967  1.472   1.00 75.59 106 B 1 
ATOM 1641 C C   . TYR B 2 106 ? 21.925  21.986  1.096   1.00 76.55 106 B 1 
ATOM 1642 O O   . TYR B 2 106 ? 22.062  21.581  -0.057  1.00 72.68 106 B 1 
ATOM 1643 C CB  . TYR B 2 106 ? 19.432  22.308  1.439   1.00 73.32 106 B 1 
ATOM 1644 C CG  . TYR B 2 106 ? 19.327  21.116  2.365   1.00 73.69 106 B 1 
ATOM 1645 C CD1 . TYR B 2 106 ? 19.571  19.819  1.882   1.00 68.84 106 B 1 
ATOM 1646 C CD2 . TYR B 2 106 ? 19.026  21.308  3.724   1.00 69.12 106 B 1 
ATOM 1647 C CE1 . TYR B 2 106 ? 19.518  18.714  2.748   1.00 64.99 106 B 1 
ATOM 1648 C CE2 . TYR B 2 106 ? 18.971  20.209  4.602   1.00 67.39 106 B 1 
ATOM 1649 C CZ  . TYR B 2 106 ? 19.213  18.914  4.105   1.00 68.46 106 B 1 
ATOM 1650 O OH  . TYR B 2 106 ? 19.165  17.843  4.959   1.00 66.37 106 B 1 
ATOM 1651 N N   . MET B 2 107 ? 22.699  21.570  2.095   1.00 74.68 107 B 1 
ATOM 1652 C CA  . MET B 2 107 ? 23.721  20.547  1.948   1.00 73.91 107 B 1 
ATOM 1653 C C   . MET B 2 107 ? 23.329  19.314  2.750   1.00 74.74 107 B 1 
ATOM 1654 O O   . MET B 2 107 ? 22.966  19.406  3.922   1.00 69.72 107 B 1 
ATOM 1655 C CB  . MET B 2 107 ? 25.091  21.075  2.377   1.00 69.27 107 B 1 
ATOM 1656 C CG  . MET B 2 107 ? 25.593  22.199  1.460   1.00 63.19 107 B 1 
ATOM 1657 S SD  . MET B 2 107 ? 27.297  22.744  1.812   1.00 57.08 107 B 1 
ATOM 1658 C CE  . MET B 2 107 ? 28.219  21.331  1.157   1.00 50.27 107 B 1 
ATOM 1659 N N   . PHE B 2 108 ? 23.439  18.154  2.128   1.00 72.07 108 B 1 
ATOM 1660 C CA  . PHE B 2 108 ? 23.216  16.896  2.821   1.00 71.93 108 B 1 
ATOM 1661 C C   . PHE B 2 108 ? 24.287  16.681  3.896   1.00 73.16 108 B 1 
ATOM 1662 O O   . PHE B 2 108 ? 25.487  16.723  3.635   1.00 70.02 108 B 1 
ATOM 1663 C CB  . PHE B 2 108 ? 23.164  15.735  1.823   1.00 69.96 108 B 1 
ATOM 1664 C CG  . PHE B 2 108 ? 22.880  14.411  2.494   1.00 70.80 108 B 1 
ATOM 1665 C CD1 . PHE B 2 108 ? 23.942  13.556  2.859   1.00 67.01 108 B 1 
ATOM 1666 C CD2 . PHE B 2 108 ? 21.562  14.030  2.782   1.00 67.00 108 B 1 
ATOM 1667 C CE1 . PHE B 2 108 ? 23.682  12.334  3.494   1.00 63.39 108 B 1 
ATOM 1668 C CE2 . PHE B 2 108 ? 21.297  12.813  3.421   1.00 65.85 108 B 1 
ATOM 1669 C CZ  . PHE B 2 108 ? 22.353  11.952  3.773   1.00 66.78 108 B 1 
ATOM 1670 N N   . HIS B 2 109 ? 23.832  16.424  5.120   1.00 75.61 109 B 1 
ATOM 1671 C CA  . HIS B 2 109 ? 24.701  16.032  6.213   1.00 74.91 109 B 1 
ATOM 1672 C C   . HIS B 2 109 ? 23.996  14.971  7.066   1.00 76.26 109 B 1 
ATOM 1673 O O   . HIS B 2 109 ? 22.959  15.287  7.654   1.00 72.21 109 B 1 
ATOM 1674 C CB  . HIS B 2 109 ? 25.080  17.269  7.033   1.00 70.78 109 B 1 
ATOM 1675 C CG  . HIS B 2 109 ? 25.993  16.933  8.175   1.00 67.29 109 B 1 
ATOM 1676 N ND1 . HIS B 2 109 ? 25.599  16.463  9.407   1.00 60.03 109 B 1 
ATOM 1677 C CD2 . HIS B 2 109 ? 27.374  16.955  8.201   1.00 59.11 109 B 1 
ATOM 1678 C CE1 . HIS B 2 109 ? 26.696  16.221  10.141  1.00 55.20 109 B 1 
ATOM 1679 N NE2 . HIS B 2 109 ? 27.793  16.513  9.438   1.00 57.24 109 B 1 
ATOM 1680 N N   . PRO B 2 110 ? 24.529  13.755  7.227   1.00 73.44 110 B 1 
ATOM 1681 C CA  . PRO B 2 110 ? 23.790  12.612  7.778   1.00 70.72 110 B 1 
ATOM 1682 C C   . PRO B 2 110 ? 23.056  12.876  9.095   1.00 72.38 110 B 1 
ATOM 1683 O O   . PRO B 2 110 ? 21.876  12.575  9.231   1.00 69.79 110 B 1 
ATOM 1684 C CB  . PRO B 2 110 ? 24.843  11.509  7.930   1.00 68.43 110 B 1 
ATOM 1685 C CG  . PRO B 2 110 ? 25.833  11.818  6.806   1.00 67.49 110 B 1 
ATOM 1686 C CD  . PRO B 2 110 ? 25.825  13.340  6.721   1.00 68.77 110 B 1 
ATOM 1687 N N   . LYS B 2 111 ? 23.738  13.503  10.073  1.00 75.88 111 B 1 
ATOM 1688 C CA  . LYS B 2 111 ? 23.135  13.816  11.381  1.00 75.74 111 B 1 
ATOM 1689 C C   . LYS B 2 111 ? 22.119  14.957  11.308  1.00 76.44 111 B 1 
ATOM 1690 O O   . LYS B 2 111 ? 21.071  14.886  11.933  1.00 73.55 111 B 1 
ATOM 1691 C CB  . LYS B 2 111 ? 24.224  14.142  12.416  1.00 73.36 111 B 1 
ATOM 1692 C CG  . LYS B 2 111 ? 25.099  12.933  12.749  1.00 67.11 111 B 1 
ATOM 1693 C CD  . LYS B 2 111 ? 26.108  13.300  13.859  1.00 62.04 111 B 1 
ATOM 1694 C CE  . LYS B 2 111 ? 26.979  12.099  14.204  1.00 53.85 111 B 1 
ATOM 1695 N NZ  . LYS B 2 111 ? 27.992  12.427  15.231  1.00 45.59 111 B 1 
ATOM 1696 N N   . HIS B 2 112 ? 22.448  16.016  10.566  1.00 79.55 112 B 1 
ATOM 1697 C CA  . HIS B 2 112 ? 21.584  17.188  10.445  1.00 79.17 112 B 1 
ATOM 1698 C C   . HIS B 2 112 ? 20.349  16.880  9.599   1.00 80.62 112 B 1 
ATOM 1699 O O   . HIS B 2 112 ? 19.235  17.250  9.973   1.00 77.03 112 B 1 
ATOM 1700 C CB  . HIS B 2 112 ? 22.391  18.353  9.862   1.00 76.20 112 B 1 
ATOM 1701 C CG  . HIS B 2 112 ? 21.590  19.619  9.768   1.00 70.96 112 B 1 
ATOM 1702 N ND1 . HIS B 2 112 ? 20.955  20.104  8.649   1.00 62.17 112 B 1 
ATOM 1703 C CD2 . HIS B 2 112 ? 21.307  20.491  10.791  1.00 62.28 112 B 1 
ATOM 1704 C CE1 . HIS B 2 112 ? 20.316  21.244  8.985   1.00 59.37 112 B 1 
ATOM 1705 N NE2 . HIS B 2 112 ? 20.512  21.505  10.276  1.00 60.59 112 B 1 
ATOM 1706 N N   . SER B 2 113 ? 20.502  16.126  8.514   1.00 77.92 113 B 1 
ATOM 1707 C CA  . SER B 2 113 ? 19.415  15.764  7.604   1.00 76.97 113 B 1 
ATOM 1708 C C   . SER B 2 113 ? 18.341  14.911  8.275   1.00 79.25 113 B 1 
ATOM 1709 O O   . SER B 2 113 ? 17.169  15.124  8.009   1.00 76.93 113 B 1 
ATOM 1710 C CB  . SER B 2 113 ? 19.961  15.027  6.384   1.00 74.49 113 B 1 
ATOM 1711 O OG  . SER B 2 113 ? 20.800  15.898  5.667   1.00 67.92 113 B 1 
ATOM 1712 N N   . LEU B 2 114 ? 18.703  14.024  9.201   1.00 79.32 114 B 1 
ATOM 1713 C CA  . LEU B 2 114 ? 17.734  13.269  9.995   1.00 79.39 114 B 1 
ATOM 1714 C C   . LEU B 2 114 ? 16.858  14.195  10.844  1.00 80.98 114 B 1 
ATOM 1715 O O   . LEU B 2 114 ? 15.627  14.061  10.866  1.00 78.91 114 B 1 
ATOM 1716 C CB  . LEU B 2 114 ? 18.492  12.262  10.881  1.00 77.21 114 B 1 
ATOM 1717 C CG  . LEU B 2 114 ? 17.574  11.427  11.786  1.00 72.28 114 B 1 
ATOM 1718 C CD1 . LEU B 2 114 ? 16.650  10.508  10.993  1.00 64.79 114 B 1 
ATOM 1719 C CD2 . LEU B 2 114 ? 18.430  10.565  12.725  1.00 66.10 114 B 1 
ATOM 1720 N N   . HIS B 2 115 ? 17.475  15.170  11.537  1.00 82.97 115 B 1 
ATOM 1721 C CA  . HIS B 2 115 ? 16.745  16.118  12.369  1.00 83.05 115 B 1 
ATOM 1722 C C   . HIS B 2 115 ? 15.884  17.057  11.526  1.00 83.91 115 B 1 
ATOM 1723 O O   . HIS B 2 115 ? 14.710  17.274  11.843  1.00 81.87 115 B 1 
ATOM 1724 C CB  . HIS B 2 115 ? 17.732  16.887  13.257  1.00 81.23 115 B 1 
ATOM 1725 C CG  . HIS B 2 115 ? 17.028  17.668  14.323  1.00 76.64 115 B 1 
ATOM 1726 N ND1 . HIS B 2 115 ? 16.283  17.129  15.357  1.00 66.86 115 B 1 
ATOM 1727 C CD2 . HIS B 2 115 ? 16.974  19.035  14.470  1.00 66.38 115 B 1 
ATOM 1728 C CE1 . HIS B 2 115 ? 15.801  18.140  16.095  1.00 63.15 115 B 1 
ATOM 1729 N NE2 . HIS B 2 115 ? 16.198  19.319  15.594  1.00 64.31 115 B 1 
ATOM 1730 N N   . MET B 2 116 ? 16.425  17.564  10.412  1.00 82.84 116 B 1 
ATOM 1731 C CA  . MET B 2 116 ? 15.693  18.402  9.468   1.00 82.98 116 B 1 
ATOM 1732 C C   . MET B 2 116 ? 14.480  17.664  8.885   1.00 85.62 116 B 1 
ATOM 1733 O O   . MET B 2 116 ? 13.376  18.201  8.898   1.00 84.82 116 B 1 
ATOM 1734 C CB  . MET B 2 116 ? 16.648  18.867  8.352   1.00 80.29 116 B 1 
ATOM 1735 C CG  . MET B 2 116 ? 15.980  19.834  7.375   1.00 73.94 116 B 1 
ATOM 1736 S SD  . MET B 2 116 ? 15.497  21.427  8.111   1.00 68.88 116 B 1 
ATOM 1737 C CE  . MET B 2 116 ? 16.973  22.389  7.759   1.00 59.76 116 B 1 
ATOM 1738 N N   . ALA B 2 117 ? 14.625  16.409  8.463   1.00 82.84 117 B 1 
ATOM 1739 C CA  . ALA B 2 117 ? 13.521  15.610  7.935   1.00 83.10 117 B 1 
ATOM 1740 C C   . ALA B 2 117 ? 12.394  15.435  8.972   1.00 85.83 117 B 1 
ATOM 1741 O O   . ALA B 2 117 ? 11.217  15.573  8.636   1.00 85.12 117 B 1 
ATOM 1742 C CB  . ALA B 2 117 ? 14.065  14.258  7.470   1.00 82.22 117 B 1 
ATOM 1743 N N   . ALA B 2 118 ? 12.742  15.202  10.240  1.00 85.19 118 B 1 
ATOM 1744 C CA  . ALA B 2 118 ? 11.768  15.119  11.321  1.00 84.75 118 B 1 
ATOM 1745 C C   . ALA B 2 118 ? 11.025  16.447  11.535  1.00 86.09 118 B 1 
ATOM 1746 O O   . ALA B 2 118 ? 9.801   16.462  11.626  1.00 84.90 118 B 1 
ATOM 1747 C CB  . ALA B 2 118 ? 12.475  14.645  12.599  1.00 84.30 118 B 1 
ATOM 1748 N N   . GLN B 2 119 ? 11.745  17.579  11.542  1.00 85.94 119 B 1 
ATOM 1749 C CA  . GLN B 2 119 ? 11.140  18.908  11.664  1.00 85.03 119 B 1 
ATOM 1750 C C   . GLN B 2 119 ? 10.214  19.233  10.489  1.00 86.38 119 B 1 
ATOM 1751 O O   . GLN B 2 119 ? 9.090   19.690  10.708  1.00 86.03 119 B 1 
ATOM 1752 C CB  . GLN B 2 119 ? 12.230  19.979  11.766  1.00 84.13 119 B 1 
ATOM 1753 C CG  . GLN B 2 119 ? 12.933  19.972  13.135  1.00 75.54 119 B 1 
ATOM 1754 C CD  . GLN B 2 119 ? 13.974  21.080  13.241  1.00 69.18 119 B 1 
ATOM 1755 O OE1 . GLN B 2 119 ? 14.413  21.676  12.272  1.00 61.52 119 B 1 
ATOM 1756 N NE2 . GLN B 2 119 ? 14.403  21.433  14.431  1.00 58.24 119 B 1 
ATOM 1757 N N   . VAL B 2 120 ? 10.639  18.971  9.264   1.00 85.92 120 B 1 
ATOM 1758 C CA  . VAL B 2 120 ? 9.836   19.213  8.059   1.00 85.59 120 B 1 
ATOM 1759 C C   . VAL B 2 120 ? 8.569   18.356  8.067   1.00 87.64 120 B 1 
ATOM 1760 O O   . VAL B 2 120 ? 7.484   18.864  7.771   1.00 86.82 120 B 1 
ATOM 1761 C CB  . VAL B 2 120 ? 10.675  18.958  6.791   1.00 84.67 120 B 1 
ATOM 1762 C CG1 . VAL B 2 120 ? 9.840   19.024  5.507   1.00 76.94 120 B 1 
ATOM 1763 C CG2 . VAL B 2 120 ? 11.774  20.005  6.659   1.00 76.89 120 B 1 
ATOM 1764 N N   . SER B 2 121 ? 8.656   17.086  8.462   1.00 88.25 121 B 1 
ATOM 1765 C CA  . SER B 2 121 ? 7.478   16.219  8.549   1.00 87.80 121 B 1 
ATOM 1766 C C   . SER B 2 121 ? 6.465   16.715  9.581   1.00 88.77 121 B 1 
ATOM 1767 O O   . SER B 2 121 ? 5.264   16.726  9.320   1.00 87.09 121 B 1 
ATOM 1768 C CB  . SER B 2 121 ? 7.896   14.765  8.839   1.00 86.70 121 B 1 
ATOM 1769 O OG  . SER B 2 121 ? 8.164   14.523  10.199  1.00 72.15 121 B 1 
ATOM 1770 N N   . GLU B 2 122 ? 6.931   17.193  10.734  1.00 88.47 122 B 1 
ATOM 1771 C CA  . GLU B 2 122 ? 6.075   17.741  11.775  1.00 87.65 122 B 1 
ATOM 1772 C C   . GLU B 2 122 ? 5.434   19.062  11.349  1.00 87.82 122 B 1 
ATOM 1773 O O   . GLU B 2 122 ? 4.241   19.266  11.567  1.00 86.50 122 B 1 
ATOM 1774 C CB  . GLU B 2 122 ? 6.879   17.888  13.080  1.00 87.00 122 B 1 
ATOM 1775 C CG  . GLU B 2 122 ? 6.015   18.202  14.310  1.00 77.36 122 B 1 
ATOM 1776 C CD  . GLU B 2 122 ? 4.973   17.113  14.635  1.00 71.38 122 B 1 
ATOM 1777 O OE1 . GLU B 2 122 ? 3.879   17.433  15.151  1.00 64.41 122 B 1 
ATOM 1778 O OE2 . GLU B 2 122 ? 5.193   15.920  14.336  1.00 62.87 122 B 1 
ATOM 1779 N N   . GLU B 2 123 ? 6.180   19.945  10.673  1.00 87.50 123 B 1 
ATOM 1780 C CA  . GLU B 2 123 ? 5.649   21.196  10.149  1.00 87.01 123 B 1 
ATOM 1781 C C   . GLU B 2 123 ? 4.554   20.961  9.107   1.00 88.08 123 B 1 
ATOM 1782 O O   . GLU B 2 123 ? 3.469   21.544  9.216   1.00 86.45 123 B 1 
ATOM 1783 C CB  . GLU B 2 123 ? 6.774   22.056  9.554   1.00 86.80 123 B 1 
ATOM 1784 C CG  . GLU B 2 123 ? 6.223   23.456  9.234   1.00 80.88 123 B 1 
ATOM 1785 C CD  . GLU B 2 123 ? 7.186   24.359  8.473   1.00 75.71 123 B 1 
ATOM 1786 O OE1 . GLU B 2 123 ? 6.701   25.234  7.717   1.00 67.32 123 B 1 
ATOM 1787 O OE2 . GLU B 2 123 ? 8.418   24.244  8.621   1.00 69.50 123 B 1 
ATOM 1788 N N   . ILE B 2 124 ? 4.777   20.075  8.137   1.00 87.61 124 B 1 
ATOM 1789 C CA  . ILE B 2 124 ? 3.779   19.726  7.115   1.00 86.64 124 B 1 
ATOM 1790 C C   . ILE B 2 124 ? 2.518   19.177  7.783   1.00 87.64 124 B 1 
ATOM 1791 O O   . ILE B 2 124 ? 1.417   19.646  7.503   1.00 86.42 124 B 1 
ATOM 1792 C CB  . ILE B 2 124 ? 4.366   18.728  6.091   1.00 86.66 124 B 1 
ATOM 1793 C CG1 . ILE B 2 124 ? 5.411   19.439  5.208   1.00 84.06 124 B 1 
ATOM 1794 C CG2 . ILE B 2 124 ? 3.258   18.123  5.204   1.00 82.45 124 B 1 
ATOM 1795 C CD1 . ILE B 2 124 ? 6.267   18.484  4.366   1.00 77.32 124 B 1 
ATOM 1796 N N   . LYS B 2 125 ? 2.656   18.240  8.716   1.00 87.72 125 B 1 
ATOM 1797 C CA  . LYS B 2 125 ? 1.532   17.649  9.440   1.00 86.58 125 B 1 
ATOM 1798 C C   . LYS B 2 125 ? 0.741   18.689  10.224  1.00 86.34 125 B 1 
ATOM 1799 O O   . LYS B 2 125 ? -0.493  18.672  10.190  1.00 85.96 125 B 1 
ATOM 1800 C CB  . LYS B 2 125 ? 2.080   16.537  10.343  1.00 85.42 125 B 1 
ATOM 1801 C CG  . LYS B 2 125 ? 0.972   15.710  11.018  1.00 80.58 125 B 1 
ATOM 1802 C CD  . LYS B 2 125 ? 1.576   14.631  11.932  1.00 79.22 125 B 1 
ATOM 1803 C CE  . LYS B 2 125 ? 2.259   15.291  13.134  1.00 70.66 125 B 1 
ATOM 1804 N NZ  . LYS B 2 125 ? 3.191   14.408  13.855  1.00 64.40 125 B 1 
ATOM 1805 N N   . ASN B 2 126 ? 1.411   19.611  10.906  1.00 87.89 126 B 1 
ATOM 1806 C CA  . ASN B 2 126 ? 0.764   20.669  11.668  1.00 86.32 126 B 1 
ATOM 1807 C C   . ASN B 2 126 ? 0.040   21.668  10.761  1.00 86.30 126 B 1 
ATOM 1808 O O   . ASN B 2 126 ? -1.101  22.015  11.044  1.00 85.11 126 B 1 
ATOM 1809 C CB  . ASN B 2 126 ? 1.794   21.344  12.588  1.00 86.26 126 B 1 
ATOM 1810 C CG  . ASN B 2 126 ? 2.203   20.431  13.734  1.00 82.50 126 B 1 
ATOM 1811 O OD1 . ASN B 2 126 ? 1.488   19.533  14.134  1.00 74.62 126 B 1 
ATOM 1812 N ND2 . ASN B 2 126 ? 3.373   20.655  14.294  1.00 74.08 126 B 1 
ATOM 1813 N N   . ARG B 2 127 ? 0.631   22.058  9.620   1.00 88.08 127 B 1 
ATOM 1814 C CA  . ARG B 2 127 ? -0.024  22.935  8.643   1.00 86.82 127 B 1 
ATOM 1815 C C   . ARG B 2 127 ? -1.268  22.302  8.030   1.00 86.80 127 B 1 
ATOM 1816 O O   . ARG B 2 127 ? -2.292  22.971  7.922   1.00 84.94 127 B 1 
ATOM 1817 C CB  . ARG B 2 127 ? 0.965   23.360  7.552   1.00 86.45 127 B 1 
ATOM 1818 C CG  . ARG B 2 127 ? 1.981   24.379  8.089   1.00 80.28 127 B 1 
ATOM 1819 C CD  . ARG B 2 127 ? 2.901   24.901  6.979   1.00 78.72 127 B 1 
ATOM 1820 N NE  . ARG B 2 127 ? 2.136   25.677  5.987   1.00 73.77 127 B 1 
ATOM 1821 C CZ  . ARG B 2 127 ? 2.646   26.330  4.943   1.00 67.92 127 B 1 
ATOM 1822 N NH1 . ARG B 2 127 ? 3.935   26.358  4.718   1.00 62.73 127 B 1 
ATOM 1823 N NH2 . ARG B 2 127 ? 1.869   26.963  4.124   1.00 61.63 127 B 1 
ATOM 1824 N N   . ILE B 2 128 ? -1.240  21.020  7.704   1.00 85.99 128 B 1 
ATOM 1825 C CA  . ILE B 2 128 ? -2.419  20.307  7.201   1.00 84.52 128 B 1 
ATOM 1826 C C   . ILE B 2 128 ? -3.516  20.226  8.275   1.00 84.57 128 B 1 
ATOM 1827 O O   . ILE B 2 128 ? -4.687  20.428  7.978   1.00 82.55 128 B 1 
ATOM 1828 C CB  . ILE B 2 128 ? -2.030  18.912  6.678   1.00 84.60 128 B 1 
ATOM 1829 C CG1 . ILE B 2 128 ? -1.099  19.022  5.449   1.00 81.11 128 B 1 
ATOM 1830 C CG2 . ILE B 2 128 ? -3.281  18.108  6.278   1.00 79.74 128 B 1 
ATOM 1831 C CD1 . ILE B 2 128 ? -0.389  17.707  5.109   1.00 75.37 128 B 1 
ATOM 1832 N N   . LYS B 2 129 ? -3.157  20.008  9.553   1.00 85.65 129 B 1 
ATOM 1833 C CA  . LYS B 2 129 ? -4.122  19.997  10.664  1.00 83.41 129 B 1 
ATOM 1834 C C   . LYS B 2 129 ? -4.804  21.352  10.881  1.00 82.55 129 B 1 
ATOM 1835 O O   . LYS B 2 129 ? -5.957  21.369  11.301  1.00 80.03 129 B 1 
ATOM 1836 C CB  . LYS B 2 129 ? -3.438  19.578  11.956  1.00 82.50 129 B 1 
ATOM 1837 C CG  . LYS B 2 129 ? -3.159  18.068  12.028  1.00 78.46 129 B 1 
ATOM 1838 C CD  . LYS B 2 129 ? -2.322  17.809  13.272  1.00 75.37 129 B 1 
ATOM 1839 C CE  . LYS B 2 129 ? -2.037  16.327  13.459  1.00 67.79 129 B 1 
ATOM 1840 N NZ  . LYS B 2 129 ? -1.143  16.128  14.626  1.00 60.46 129 B 1 
ATOM 1841 N N   . LEU B 2 130 ? -4.147  22.466  10.578  1.00 86.39 130 B 1 
ATOM 1842 C CA  . LEU B 2 130 ? -4.753  23.803  10.689  1.00 84.67 130 B 1 
ATOM 1843 C C   . LEU B 2 130 ? -5.922  24.005  9.720   1.00 83.86 130 B 1 
ATOM 1844 O O   . LEU B 2 130 ? -6.808  24.799  10.014  1.00 79.58 130 B 1 
ATOM 1845 C CB  . LEU B 2 130 ? -3.691  24.893  10.455  1.00 84.26 130 B 1 
ATOM 1846 C CG  . LEU B 2 130 ? -2.640  25.022  11.566  1.00 79.05 130 B 1 
ATOM 1847 C CD1 . LEU B 2 130 ? -1.556  26.000  11.133  1.00 71.72 130 B 1 
ATOM 1848 C CD2 . LEU B 2 130 ? -3.243  25.513  12.887  1.00 70.88 130 B 1 
ATOM 1849 N N   . ASP B 2 131 ? -5.983  23.262  8.625   1.00 82.96 131 B 1 
ATOM 1850 C CA  . ASP B 2 131 ? -7.102  23.327  7.682   1.00 79.87 131 B 1 
ATOM 1851 C C   . ASP B 2 131 ? -8.376  22.635  8.207   1.00 79.49 131 B 1 
ATOM 1852 O O   . ASP B 2 131 ? -9.445  22.788  7.621   1.00 74.01 131 B 1 
ATOM 1853 C CB  . ASP B 2 131 ? -6.662  22.763  6.329   1.00 78.57 131 B 1 
ATOM 1854 C CG  . ASP B 2 131 ? -5.675  23.669  5.578   1.00 74.97 131 B 1 
ATOM 1855 O OD1 . ASP B 2 131 ? -5.600  24.888  5.870   1.00 67.65 131 B 1 
ATOM 1856 O OD2 . ASP B 2 131 ? -5.073  23.202  4.591   1.00 67.88 131 B 1 
ATOM 1857 N N   . ASN B 2 132 ? -8.300  21.936  9.346   1.00 78.59 132 B 1 
ATOM 1858 C CA  . ASN B 2 132 ? -9.420  21.315  10.054  1.00 77.45 132 B 1 
ATOM 1859 C C   . ASN B 2 132 ? -10.326 20.443  9.172   1.00 78.94 132 B 1 
ATOM 1860 O O   . ASN B 2 132 ? -11.552 20.512  9.260   1.00 73.71 132 B 1 
ATOM 1861 C CB  . ASN B 2 132 ? -10.204 22.380  10.847  1.00 73.33 132 B 1 
ATOM 1862 C CG  . ASN B 2 132 ? -9.378  23.021  11.939  1.00 67.80 132 B 1 
ATOM 1863 O OD1 . ASN B 2 132 ? -8.892  22.373  12.845  1.00 59.53 132 B 1 
ATOM 1864 N ND2 . ASN B 2 132 ? -9.212  24.319  11.889  1.00 59.19 132 B 1 
ATOM 1865 N N   . TYR B 2 133 ? -9.734  19.606  8.335   1.00 78.01 133 B 1 
ATOM 1866 C CA  . TYR B 2 133 ? -10.488 18.612  7.582   1.00 76.33 133 B 1 
ATOM 1867 C C   . TYR B 2 133 ? -11.173 17.613  8.516   1.00 76.46 133 B 1 
ATOM 1868 O O   . TYR B 2 133 ? -10.601 17.180  9.514   1.00 72.01 133 B 1 
ATOM 1869 C CB  . TYR B 2 133 ? -9.577  17.904  6.585   1.00 75.70 133 B 1 
ATOM 1870 C CG  . TYR B 2 133 ? -8.988  18.810  5.540   1.00 75.70 133 B 1 
ATOM 1871 C CD1 . TYR B 2 133 ? -9.819  19.489  4.624   1.00 69.62 133 B 1 
ATOM 1872 C CD2 . TYR B 2 133 ? -7.590  18.988  5.459   1.00 69.55 133 B 1 
ATOM 1873 C CE1 . TYR B 2 133 ? -9.279  20.322  3.648   1.00 67.05 133 B 1 
ATOM 1874 C CE2 . TYR B 2 133 ? -7.040  19.825  4.483   1.00 68.45 133 B 1 
ATOM 1875 C CZ  . TYR B 2 133 ? -7.889  20.491  3.573   1.00 71.24 133 B 1 
ATOM 1876 O OH  . TYR B 2 133 ? -7.348  21.322  2.612   1.00 69.27 133 B 1 
ATOM 1877 N N   . ASP B 2 134 ? -12.406 17.251  8.198   1.00 75.13 134 B 1 
ATOM 1878 C CA  . ASP B 2 134 ? -13.240 16.409  9.049   1.00 73.61 134 B 1 
ATOM 1879 C C   . ASP B 2 134 ? -12.800 14.943  8.996   1.00 74.57 134 B 1 
ATOM 1880 O O   . ASP B 2 134 ? -12.841 14.308  7.945   1.00 68.75 134 B 1 
ATOM 1881 C CB  . ASP B 2 134 ? -14.711 16.585  8.651   1.00 69.39 134 B 1 
ATOM 1882 C CG  . ASP B 2 134 ? -15.684 15.806  9.544   1.00 64.51 134 B 1 
ATOM 1883 O OD1 . ASP B 2 134 ? -15.409 15.694  10.752  1.00 57.87 134 B 1 
ATOM 1884 O OD2 . ASP B 2 134 ? -16.724 15.354  9.006   1.00 58.72 134 B 1 
ATOM 1885 N N   . ARG B 2 135 ? -12.439 14.412  10.175  1.00 77.88 135 B 1 
ATOM 1886 C CA  . ARG B 2 135 ? -12.177 12.977  10.401  1.00 78.58 135 B 1 
ATOM 1887 C C   . ARG B 2 135 ? -11.058 12.370  9.546   1.00 79.80 135 B 1 
ATOM 1888 O O   . ARG B 2 135 ? -11.131 11.202  9.168   1.00 75.55 135 B 1 
ATOM 1889 C CB  . ARG B 2 135 ? -13.477 12.175  10.277  1.00 75.01 135 B 1 
ATOM 1890 C CG  . ARG B 2 135 ? -14.516 12.584  11.317  1.00 69.32 135 B 1 
ATOM 1891 C CD  . ARG B 2 135 ? -15.800 11.846  11.008  1.00 66.22 135 B 1 
ATOM 1892 N NE  . ARG B 2 135 ? -16.742 11.963  12.131  1.00 63.21 135 B 1 
ATOM 1893 C CZ  . ARG B 2 135 ? -17.000 11.006  12.990  1.00 56.80 135 B 1 
ATOM 1894 N NH1 . ARG B 2 135 ? -16.499 9.812   12.879  1.00 52.29 135 B 1 
ATOM 1895 N NH2 . ARG B 2 135 ? -17.774 11.235  14.004  1.00 52.47 135 B 1 
ATOM 1896 N N   . TYR B 2 136 ? -9.981  13.110  9.310   1.00 82.06 136 B 1 
ATOM 1897 C CA  . TYR B 2 136 ? -8.796  12.578  8.675   1.00 83.54 136 B 1 
ATOM 1898 C C   . TYR B 2 136 ? -7.674  12.320  9.673   1.00 84.66 136 B 1 
ATOM 1899 O O   . TYR B 2 136 ? -7.387  13.124  10.569  1.00 81.53 136 B 1 
ATOM 1900 C CB  . TYR B 2 136 ? -8.354  13.466  7.518   1.00 82.09 136 B 1 
ATOM 1901 C CG  . TYR B 2 136 ? -9.223  13.294  6.291   1.00 82.03 136 B 1 
ATOM 1902 C CD1 . TYR B 2 136 ? -9.001  12.231  5.398   1.00 76.15 136 B 1 
ATOM 1903 C CD2 . TYR B 2 136 ? -10.294 14.172  6.062   1.00 76.12 136 B 1 
ATOM 1904 C CE1 . TYR B 2 136 ? -9.824  12.049  4.278   1.00 73.29 136 B 1 
ATOM 1905 C CE2 . TYR B 2 136 ? -11.131 14.001  4.946   1.00 74.24 136 B 1 
ATOM 1906 C CZ  . TYR B 2 136 ? -10.891 12.935  4.056   1.00 77.13 136 B 1 
ATOM 1907 O OH  . TYR B 2 136 ? -11.710 12.764  2.965   1.00 75.33 136 B 1 
ATOM 1908 N N   . ARG B 2 137 ? -6.994  11.196  9.505   1.00 84.89 137 B 1 
ATOM 1909 C CA  . ARG B 2 137 ? -5.704  10.910  10.127  1.00 85.29 137 B 1 
ATOM 1910 C C   . ARG B 2 137 ? -4.609  11.059  9.075   1.00 86.46 137 B 1 
ATOM 1911 O O   . ARG B 2 137 ? -4.759  10.582  7.968   1.00 84.92 137 B 1 
ATOM 1912 C CB  . ARG B 2 137 ? -5.751  9.496   10.731  1.00 82.79 137 B 1 
ATOM 1913 C CG  . ARG B 2 137 ? -4.482  9.184   11.521  1.00 76.24 137 B 1 
ATOM 1914 C CD  . ARG B 2 137 ? -4.565  7.787   12.138  1.00 73.20 137 B 1 
ATOM 1915 N NE  . ARG B 2 137 ? -5.654  7.692   13.127  1.00 67.79 137 B 1 
ATOM 1916 C CZ  . ARG B 2 137 ? -6.154  6.584   13.634  1.00 62.27 137 B 1 
ATOM 1917 N NH1 . ARG B 2 137 ? -5.691  5.412   13.309  1.00 58.32 137 B 1 
ATOM 1918 N NH2 . ARG B 2 137 ? -7.141  6.635   14.487  1.00 56.30 137 B 1 
ATOM 1919 N N   . TYR B 2 138 ? -3.504  11.692  9.460   1.00 86.17 138 B 1 
ATOM 1920 C CA  . TYR B 2 138 ? -2.400  11.972  8.559   1.00 87.24 138 B 1 
ATOM 1921 C C   . TYR B 2 138 ? -1.152  11.178  8.941   1.00 88.23 138 B 1 
ATOM 1922 O O   . TYR B 2 138 ? -0.824  11.057  10.122  1.00 86.03 138 B 1 
ATOM 1923 C CB  . TYR B 2 138 ? -2.099  13.475  8.538   1.00 85.44 138 B 1 
ATOM 1924 C CG  . TYR B 2 138 ? -3.333  14.322  8.332   1.00 85.47 138 B 1 
ATOM 1925 C CD1 . TYR B 2 138 ? -3.951  14.391  7.069   1.00 78.17 138 B 1 
ATOM 1926 C CD2 . TYR B 2 138 ? -3.906  15.017  9.420   1.00 77.89 138 B 1 
ATOM 1927 C CE1 . TYR B 2 138 ? -5.120  15.136  6.887   1.00 75.98 138 B 1 
ATOM 1928 C CE2 . TYR B 2 138 ? -5.081  15.766  9.253   1.00 75.72 138 B 1 
ATOM 1929 C CZ  . TYR B 2 138 ? -5.687  15.829  7.981   1.00 79.70 138 B 1 
ATOM 1930 O OH  . TYR B 2 138 ? -6.837  16.560  7.815   1.00 78.63 138 B 1 
ATOM 1931 N N   . ILE B 2 139 ? -0.456  10.693  7.932   1.00 85.82 139 B 1 
ATOM 1932 C CA  . ILE B 2 139 ? 0.883   10.114  8.056   1.00 85.50 139 B 1 
ATOM 1933 C C   . ILE B 2 139 ? 1.770   10.875  7.076   1.00 86.43 139 B 1 
ATOM 1934 O O   . ILE B 2 139 ? 1.509   10.866  5.881   1.00 84.95 139 B 1 
ATOM 1935 C CB  . ILE B 2 139 ? 0.876   8.596   7.772   1.00 84.29 139 B 1 
ATOM 1936 C CG1 . ILE B 2 139 ? -0.108  7.847   8.701   1.00 79.30 139 B 1 
ATOM 1937 C CG2 . ILE B 2 139 ? 2.299   8.037   7.910   1.00 77.36 139 B 1 
ATOM 1938 C CD1 . ILE B 2 139 ? -0.288  6.365   8.361   1.00 72.43 139 B 1 
ATOM 1939 N N   . VAL B 2 140 ? 2.791   11.553  7.581   1.00 87.13 140 B 1 
ATOM 1940 C CA  . VAL B 2 140 ? 3.738   12.301  6.755   1.00 86.97 140 B 1 
ATOM 1941 C C   . VAL B 2 140 ? 5.093   11.621  6.845   1.00 87.54 140 B 1 
ATOM 1942 O O   . VAL B 2 140 ? 5.667   11.523  7.922   1.00 85.60 140 B 1 
ATOM 1943 C CB  . VAL B 2 140 ? 3.822   13.779  7.159   1.00 85.85 140 B 1 
ATOM 1944 C CG1 . VAL B 2 140 ? 4.753   14.556  6.215   1.00 77.67 140 B 1 
ATOM 1945 C CG2 . VAL B 2 140 ? 2.440   14.453  7.111   1.00 77.64 140 B 1 
ATOM 1946 N N   . LEU B 2 141 ? 5.595   11.158  5.704   1.00 87.73 141 B 1 
ATOM 1947 C CA  . LEU B 2 141 ? 6.900   10.545  5.549   1.00 86.90 141 B 1 
ATOM 1948 C C   . LEU B 2 141 ? 7.786   11.480  4.732   1.00 87.60 141 B 1 
ATOM 1949 O O   . LEU B 2 141 ? 7.449   11.811  3.605   1.00 84.99 141 B 1 
ATOM 1950 C CB  . LEU B 2 141 ? 6.717   9.179   4.871   1.00 83.41 141 B 1 
ATOM 1951 C CG  . LEU B 2 141 ? 8.033   8.413   4.635   1.00 76.50 141 B 1 
ATOM 1952 C CD1 . LEU B 2 141 ? 8.696   8.002   5.953   1.00 67.14 141 B 1 
ATOM 1953 C CD2 . LEU B 2 141 ? 7.756   7.149   3.824   1.00 68.99 141 B 1 
ATOM 1954 N N   . VAL B 2 142 ? 8.922   11.891  5.298   1.00 86.06 142 B 1 
ATOM 1955 C CA  . VAL B 2 142 ? 9.956   12.641  4.581   1.00 85.45 142 B 1 
ATOM 1956 C C   . VAL B 2 142 ? 11.212  11.787  4.509   1.00 85.61 142 B 1 
ATOM 1957 O O   . VAL B 2 142 ? 11.736  11.356  5.534   1.00 83.76 142 B 1 
ATOM 1958 C CB  . VAL B 2 142 ? 10.237  14.012  5.227   1.00 84.57 142 B 1 
ATOM 1959 C CG1 . VAL B 2 142 ? 11.343  14.767  4.484   1.00 76.16 142 B 1 
ATOM 1960 C CG2 . VAL B 2 142 ? 8.981   14.889  5.188   1.00 76.66 142 B 1 
ATOM 1961 N N   . THR B 2 143 ? 11.683  11.543  3.289   1.00 85.34 143 B 1 
ATOM 1962 C CA  . THR B 2 143 ? 12.920  10.812  3.006   1.00 83.53 143 B 1 
ATOM 1963 C C   . THR B 2 143 ? 13.907  11.760  2.352   1.00 84.15 143 B 1 
ATOM 1964 O O   . THR B 2 143 ? 13.566  12.415  1.375   1.00 82.42 143 B 1 
ATOM 1965 C CB  . THR B 2 143 ? 12.647  9.610   2.101   1.00 81.15 143 B 1 
ATOM 1966 O OG1 . THR B 2 143 ? 11.657  8.784   2.681   1.00 73.23 143 B 1 
ATOM 1967 C CG2 . THR B 2 143 ? 13.888  8.743   1.906   1.00 70.36 143 B 1 
ATOM 1968 N N   . VAL B 2 144 ? 15.118  11.831  2.888   1.00 83.04 144 B 1 
ATOM 1969 C CA  . VAL B 2 144 ? 16.220  12.616  2.331   1.00 82.27 144 B 1 
ATOM 1970 C C   . VAL B 2 144 ? 17.396  11.678  2.103   1.00 81.86 144 B 1 
ATOM 1971 O O   . VAL B 2 144 ? 17.723  10.886  2.988   1.00 79.93 144 B 1 
ATOM 1972 C CB  . VAL B 2 144 ? 16.623  13.789  3.240   1.00 80.96 144 B 1 
ATOM 1973 C CG1 . VAL B 2 144 ? 17.668  14.680  2.569   1.00 72.48 144 B 1 
ATOM 1974 C CG2 . VAL B 2 144 ? 15.413  14.668  3.580   1.00 72.34 144 B 1 
ATOM 1975 N N   . GLY B 2 145 ? 18.011  11.765  0.927   1.00 82.50 145 B 1 
ATOM 1976 C CA  . GLY B 2 145 ? 19.187  10.989  0.588   1.00 80.83 145 B 1 
ATOM 1977 C C   . GLY B 2 145 ? 20.194  11.826  -0.183  1.00 82.06 145 B 1 
ATOM 1978 O O   . GLY B 2 145 ? 19.842  12.801  -0.835  1.00 79.69 145 B 1 
ATOM 1979 N N   . GLU B 2 146 ? 21.452  11.435  -0.088  1.00 80.25 146 B 1 
ATOM 1980 C CA  . GLU B 2 146 ? 22.509  12.033  -0.892  1.00 78.53 146 B 1 
ATOM 1981 C C   . GLU B 2 146 ? 22.390  11.547  -2.338  1.00 78.29 146 B 1 
ATOM 1982 O O   . GLU B 2 146 ? 22.098  10.376  -2.591  1.00 75.81 146 B 1 
ATOM 1983 C CB  . GLU B 2 146 ? 23.858  11.680  -0.262  1.00 75.81 146 B 1 
ATOM 1984 C CG  . GLU B 2 146 ? 25.024  12.469  -0.856  1.00 69.62 146 B 1 
ATOM 1985 C CD  . GLU B 2 146 ? 26.299  12.318  -0.017  1.00 66.55 146 B 1 
ATOM 1986 O OE1 . GLU B 2 146 ? 27.164  13.208  -0.111  1.00 60.58 146 B 1 
ATOM 1987 O OE2 . GLU B 2 146 ? 26.401  11.341  0.753   1.00 60.91 146 B 1 
ATOM 1988 N N   . PHE B 2 147 ? 22.553  12.449  -3.294  1.00 75.08 147 B 1 
ATOM 1989 C CA  . PHE B 2 147 ? 22.427  12.145  -4.707  1.00 72.75 147 B 1 
ATOM 1990 C C   . PHE B 2 147 ? 23.804  11.906  -5.324  1.00 72.22 147 B 1 
ATOM 1991 O O   . PHE B 2 147 ? 24.418  12.795  -5.905  1.00 68.21 147 B 1 
ATOM 1992 C CB  . PHE B 2 147 ? 21.609  13.238  -5.404  1.00 69.49 147 B 1 
ATOM 1993 C CG  . PHE B 2 147 ? 21.136  12.830  -6.784  1.00 67.95 147 B 1 
ATOM 1994 C CD1 . PHE B 2 147 ? 21.608  13.504  -7.913  1.00 63.80 147 B 1 
ATOM 1995 C CD2 . PHE B 2 147 ? 20.218  11.784  -6.924  1.00 62.23 147 B 1 
ATOM 1996 C CE1 . PHE B 2 147 ? 21.157  13.137  -9.197  1.00 59.39 147 B 1 
ATOM 1997 C CE2 . PHE B 2 147 ? 19.771  11.406  -8.201  1.00 60.35 147 B 1 
ATOM 1998 C CZ  . PHE B 2 147 ? 20.237  12.079  -9.332  1.00 58.56 147 B 1 
ATOM 1999 N N   . LEU B 2 148 ? 24.294  10.670  -5.186  1.00 70.30 148 B 1 
ATOM 2000 C CA  . LEU B 2 148 ? 25.542  10.185  -5.774  1.00 68.40 148 B 1 
ATOM 2001 C C   . LEU B 2 148 ? 25.285  9.425   -7.086  1.00 69.13 148 B 1 
ATOM 2002 O O   . LEU B 2 148 ? 25.986  8.475   -7.409  1.00 63.28 148 B 1 
ATOM 2003 C CB  . LEU B 2 148 ? 26.304  9.339   -4.745  1.00 64.42 148 B 1 
ATOM 2004 C CG  . LEU B 2 148 ? 26.716  10.087  -3.469  1.00 60.25 148 B 1 
ATOM 2005 C CD1 . LEU B 2 148 ? 27.376  9.108   -2.499  1.00 56.31 148 B 1 
ATOM 2006 C CD2 . LEU B 2 148 ? 27.716  11.216  -3.770  1.00 55.52 148 B 1 
ATOM 2007 N N   . MET B 2 149 ? 24.244  9.827   -7.830  1.00 70.82 149 B 1 
ATOM 2008 C CA  . MET B 2 149 ? 23.782  9.181   -9.069  1.00 71.09 149 B 1 
ATOM 2009 C C   . MET B 2 149 ? 23.407  7.697   -8.917  1.00 74.24 149 B 1 
ATOM 2010 O O   . MET B 2 149 ? 23.226  7.002   -9.914  1.00 68.70 149 B 1 
ATOM 2011 C CB  . MET B 2 149 ? 24.780  9.429   -10.214 1.00 65.78 149 B 1 
ATOM 2012 C CG  . MET B 2 149 ? 24.947  10.912  -10.546 1.00 59.11 149 B 1 
ATOM 2013 S SD  . MET B 2 149 ? 23.469  11.635  -11.299 1.00 50.92 149 B 1 
ATOM 2014 C CE  . MET B 2 149 ? 24.136  13.261  -11.713 1.00 45.06 149 B 1 
ATOM 2015 N N   . GLN B 2 150 ? 23.218  7.216   -7.691  1.00 70.84 150 B 1 
ATOM 2016 C CA  . GLN B 2 150 ? 22.770  5.859   -7.426  1.00 71.08 150 B 1 
ATOM 2017 C C   . GLN B 2 150 ? 21.291  5.666   -7.804  1.00 73.13 150 B 1 
ATOM 2018 O O   . GLN B 2 150 ? 20.477  6.590   -7.786  1.00 69.81 150 B 1 
ATOM 2019 C CB  . GLN B 2 150 ? 23.066  5.459   -5.968  1.00 68.21 150 B 1 
ATOM 2020 C CG  . GLN B 2 150 ? 22.177  6.079   -4.871  1.00 62.15 150 B 1 
ATOM 2021 C CD  . GLN B 2 150 ? 22.530  7.520   -4.487  1.00 58.83 150 B 1 
ATOM 2022 O OE1 . GLN B 2 150 ? 23.004  8.306   -5.270  1.00 54.79 150 B 1 
ATOM 2023 N NE2 . GLN B 2 150 ? 22.279  7.902   -3.261  1.00 51.84 150 B 1 
ATOM 2024 N N   . GLY B 2 151 ? 20.931  4.425   -8.105  1.00 71.84 151 B 1 
ATOM 2025 C CA  . GLY B 2 151 ? 19.540  4.050   -8.280  1.00 71.32 151 B 1 
ATOM 2026 C C   . GLY B 2 151 ? 18.821  3.923   -6.934  1.00 72.53 151 B 1 
ATOM 2027 O O   . GLY B 2 151 ? 19.264  3.203   -6.050  1.00 70.59 151 B 1 
ATOM 2028 N N   . LEU B 2 152 ? 17.666  4.583   -6.804  1.00 71.01 152 B 1 
ATOM 2029 C CA  . LEU B 2 152 ? 16.742  4.357   -5.693  1.00 71.81 152 B 1 
ATOM 2030 C C   . LEU B 2 152 ? 15.358  4.049   -6.245  1.00 72.58 152 B 1 
ATOM 2031 O O   . LEU B 2 152 ? 14.831  4.781   -7.073  1.00 69.15 152 B 1 
ATOM 2032 C CB  . LEU B 2 152 ? 16.721  5.574   -4.756  1.00 68.60 152 B 1 
ATOM 2033 C CG  . LEU B 2 152 ? 15.757  5.405   -3.555  1.00 64.21 152 B 1 
ATOM 2034 C CD1 . LEU B 2 152 ? 16.253  4.353   -2.569  1.00 60.13 152 B 1 
ATOM 2035 C CD2 . LEU B 2 152 ? 15.600  6.715   -2.805  1.00 59.87 152 B 1 
ATOM 2036 N N   . TYR B 2 153 ? 14.755  2.982   -5.737  1.00 71.00 153 B 1 
ATOM 2037 C CA  . TYR B 2 153 ? 13.377  2.645   -6.046  1.00 71.37 153 B 1 
ATOM 2038 C C   . TYR B 2 153 ? 12.616  2.338   -4.763  1.00 72.76 153 B 1 
ATOM 2039 O O   . TYR B 2 153 ? 13.057  1.524   -3.950  1.00 69.50 153 B 1 
ATOM 2040 C CB  . TYR B 2 153 ? 13.344  1.480   -7.040  1.00 67.97 153 B 1 
ATOM 2041 C CG  . TYR B 2 153 ? 11.954  1.203   -7.557  1.00 63.72 153 B 1 
ATOM 2042 C CD1 . TYR B 2 153 ? 11.141  0.239   -6.947  1.00 57.65 153 B 1 
ATOM 2043 C CD2 . TYR B 2 153 ? 11.464  1.932   -8.657  1.00 56.10 153 B 1 
ATOM 2044 C CE1 . TYR B 2 153 ? 9.863   -0.026  -7.450  1.00 51.10 153 B 1 
ATOM 2045 C CE2 . TYR B 2 153 ? 10.192  1.673   -9.173  1.00 52.19 153 B 1 
ATOM 2046 C CZ  . TYR B 2 153 ? 9.388   0.678   -8.574  1.00 51.44 153 B 1 
ATOM 2047 O OH  . TYR B 2 153 ? 8.159   0.392   -9.098  1.00 48.53 153 B 1 
ATOM 2048 N N   . SER B 2 154 ? 11.480  2.997   -4.572  1.00 71.26 154 B 1 
ATOM 2049 C CA  . SER B 2 154 ? 10.585  2.789   -3.433  1.00 70.18 154 B 1 
ATOM 2050 C C   . SER B 2 154 ? 9.169   2.556   -3.936  1.00 69.85 154 B 1 
ATOM 2051 O O   . SER B 2 154 ? 8.692   3.261   -4.816  1.00 66.39 154 B 1 
ATOM 2052 C CB  . SER B 2 154 ? 10.644  3.997   -2.487  1.00 67.12 154 B 1 
ATOM 2053 O OG  . SER B 2 154 ? 9.869   3.742   -1.341  1.00 60.38 154 B 1 
ATOM 2054 N N   . MET B 2 155 ? 8.500   1.554   -3.360  1.00 69.56 155 B 1 
ATOM 2055 C CA  . MET B 2 155 ? 7.109   1.223   -3.670  1.00 69.74 155 B 1 
ATOM 2056 C C   . MET B 2 155 ? 6.357   0.918   -2.382  1.00 70.57 155 B 1 
ATOM 2057 O O   . MET B 2 155 ? 6.882   0.263   -1.486  1.00 66.66 155 B 1 
ATOM 2058 C CB  . MET B 2 155 ? 7.077   0.042   -4.649  1.00 66.09 155 B 1 
ATOM 2059 C CG  . MET B 2 155 ? 5.660   -0.240  -5.148  1.00 59.33 155 B 1 
ATOM 2060 S SD  . MET B 2 155 ? 5.576   -1.645  -6.273  1.00 52.80 155 B 1 
ATOM 2061 C CE  . MET B 2 155 ? 3.846   -1.520  -6.754  1.00 45.73 155 B 1 
ATOM 2062 N N   . VAL B 2 156 ? 5.119   1.411   -2.308  1.00 68.90 156 B 1 
ATOM 2063 C CA  . VAL B 2 156 ? 4.224   1.148   -1.179  1.00 68.96 156 B 1 
ATOM 2064 C C   . VAL B 2 156 ? 2.870   0.695   -1.727  1.00 69.45 156 B 1 
ATOM 2065 O O   . VAL B 2 156 ? 2.322   1.339   -2.622  1.00 66.14 156 B 1 
ATOM 2066 C CB  . VAL B 2 156 ? 4.074   2.383   -0.272  1.00 66.90 156 B 1 
ATOM 2067 C CG1 . VAL B 2 156 ? 3.270   2.042   0.985   1.00 60.07 156 B 1 
ATOM 2068 C CG2 . VAL B 2 156 ? 5.432   2.923   0.197   1.00 59.88 156 B 1 
ATOM 2069 N N   . ASN B 2 157 ? 2.330   -0.404  -1.173  1.00 70.14 157 B 1 
ATOM 2070 C CA  . ASN B 2 157 ? 0.999   -0.911  -1.489  1.00 71.18 157 B 1 
ATOM 2071 C C   . ASN B 2 157 ? 0.046   -0.636  -0.314  1.00 71.98 157 B 1 
ATOM 2072 O O   . ASN B 2 157 ? 0.465   -0.645  0.843   1.00 68.18 157 B 1 
ATOM 2073 C CB  . ASN B 2 157 ? 1.075   -2.408  -1.820  1.00 68.29 157 B 1 
ATOM 2074 C CG  . ASN B 2 157 ? 1.803   -2.679  -3.129  1.00 63.03 157 B 1 
ATOM 2075 O OD1 . ASN B 2 157 ? 1.786   -1.899  -4.055  1.00 56.23 157 B 1 
ATOM 2076 N ND2 . ASN B 2 157 ? 2.468   -3.809  -3.228  1.00 57.45 157 B 1 
ATOM 2077 N N   . PHE B 2 158 ? -1.219  -0.420  -0.632  1.00 71.89 158 B 1 
ATOM 2078 C CA  . PHE B 2 158 ? -2.228  -0.013  0.334   1.00 72.14 158 B 1 
ATOM 2079 C C   . PHE B 2 158 ? -3.450  -0.935  0.281   1.00 73.94 158 B 1 
ATOM 2080 O O   . PHE B 2 158 ? -3.835  -1.419  -0.777  1.00 70.40 158 B 1 
ATOM 2081 C CB  . PHE B 2 158 ? -2.630  1.445   0.080   1.00 68.56 158 B 1 
ATOM 2082 C CG  . PHE B 2 158 ? -1.454  2.393   -0.037  1.00 67.97 158 B 1 
ATOM 2083 C CD1 . PHE B 2 158 ? -0.768  2.810   1.110   1.00 62.05 158 B 1 
ATOM 2084 C CD2 . PHE B 2 158 ? -1.032  2.824   -1.309  1.00 63.33 158 B 1 
ATOM 2085 C CE1 . PHE B 2 158 ? 0.334   3.677   0.986   1.00 56.45 158 B 1 
ATOM 2086 C CE2 . PHE B 2 158 ? 0.065   3.689   -1.427  1.00 58.52 158 B 1 
ATOM 2087 C CZ  . PHE B 2 158 ? 0.747   4.112   -0.280  1.00 59.57 158 B 1 
ATOM 2088 N N   . LEU B 2 159 ? -4.062  -1.102  1.452   1.00 73.24 159 B 1 
ATOM 2089 C CA  . LEU B 2 159 ? -5.379  -1.728  1.620   1.00 73.37 159 B 1 
ATOM 2090 C C   . LEU B 2 159 ? -6.257  -0.734  2.375   1.00 73.94 159 B 1 
ATOM 2091 O O   . LEU B 2 159 ? -6.226  -0.681  3.606   1.00 69.87 159 B 1 
ATOM 2092 C CB  . LEU B 2 159 ? -5.243  -3.057  2.383   1.00 71.29 159 B 1 
ATOM 2093 C CG  . LEU B 2 159 ? -4.521  -4.177  1.623   1.00 66.05 159 B 1 
ATOM 2094 C CD1 . LEU B 2 159 ? -4.316  -5.377  2.554   1.00 60.59 159 B 1 
ATOM 2095 C CD2 . LEU B 2 159 ? -5.315  -4.667  0.411   1.00 62.79 159 B 1 
ATOM 2096 N N   . TRP B 2 160 ? -6.996  0.099   1.626   1.00 76.28 160 B 1 
ATOM 2097 C CA  . TRP B 2 160 ? -7.842  1.164   2.168   1.00 78.27 160 B 1 
ATOM 2098 C C   . TRP B 2 160 ? -9.055  1.432   1.256   1.00 80.12 160 B 1 
ATOM 2099 O O   . TRP B 2 160 ? -9.190  0.832   0.176   1.00 78.37 160 B 1 
ATOM 2100 C CB  . TRP B 2 160 ? -6.984  2.421   2.376   1.00 75.70 160 B 1 
ATOM 2101 C CG  . TRP B 2 160 ? -6.297  3.023   1.172   1.00 77.45 160 B 1 
ATOM 2102 C CD1 . TRP B 2 160 ? -6.699  2.959   -0.115  1.00 68.61 160 B 1 
ATOM 2103 C CD2 . TRP B 2 160 ? -5.075  3.836   1.151   1.00 74.54 160 B 1 
ATOM 2104 N NE1 . TRP B 2 160 ? -5.821  3.679   -0.925  1.00 67.13 160 B 1 
ATOM 2105 C CE2 . TRP B 2 160 ? -4.836  4.225   -0.182  1.00 71.86 160 B 1 
ATOM 2106 C CE3 . TRP B 2 160 ? -4.188  4.255   2.160   1.00 70.77 160 B 1 
ATOM 2107 C CZ2 . TRP B 2 160 ? -3.718  5.049   -0.536  1.00 71.80 160 B 1 
ATOM 2108 C CZ3 . TRP B 2 160 ? -3.079  5.075   1.810   1.00 67.12 160 B 1 
ATOM 2109 C CH2 . TRP B 2 160 ? -2.869  5.462   0.486   1.00 67.36 160 B 1 
ATOM 2110 N N   . ASP B 2 161 ? -9.925  2.348   1.681   1.00 77.44 161 B 1 
ATOM 2111 C CA  . ASP B 2 161 ? -11.052 2.820   0.881   1.00 77.02 161 B 1 
ATOM 2112 C C   . ASP B 2 161 ? -10.556 3.757   -0.240  1.00 77.60 161 B 1 
ATOM 2113 O O   . ASP B 2 161 ? -10.173 4.901   0.005   1.00 74.79 161 B 1 
ATOM 2114 C CB  . ASP B 2 161 ? -12.068 3.501   1.810   1.00 74.31 161 B 1 
ATOM 2115 C CG  . ASP B 2 161 ? -13.360 3.919   1.101   1.00 71.82 161 B 1 
ATOM 2116 O OD1 . ASP B 2 161 ? -13.366 4.083   -0.132  1.00 63.65 161 B 1 
ATOM 2117 O OD2 . ASP B 2 161 ? -14.371 4.129   1.809   1.00 65.88 161 B 1 
ATOM 2118 N N   . ALA B 2 162 ? -10.578 3.275   -1.473  1.00 75.82 162 B 1 
ATOM 2119 C CA  . ALA B 2 162 ? -10.070 4.008   -2.627  1.00 73.72 162 B 1 
ATOM 2120 C C   . ALA B 2 162 ? -10.811 5.330   -2.916  1.00 74.80 162 B 1 
ATOM 2121 O O   . ALA B 2 162 ? -10.261 6.207   -3.583  1.00 71.60 162 B 1 
ATOM 2122 C CB  . ALA B 2 162 ? -10.125 3.079   -3.845  1.00 71.28 162 B 1 
ATOM 2123 N N   . GLU B 2 163 ? -12.044 5.502   -2.422  1.00 77.60 163 B 1 
ATOM 2124 C CA  . GLU B 2 163 ? -12.822 6.733   -2.625  1.00 75.93 163 B 1 
ATOM 2125 C C   . GLU B 2 163 ? -12.450 7.839   -1.631  1.00 76.55 163 B 1 
ATOM 2126 O O   . GLU B 2 163 ? -12.534 9.025   -1.952  1.00 73.34 163 B 1 
ATOM 2127 C CB  . GLU B 2 163 ? -14.315 6.434   -2.509  1.00 73.81 163 B 1 
ATOM 2128 C CG  . GLU B 2 163 ? -14.831 5.474   -3.588  1.00 66.78 163 B 1 
ATOM 2129 C CD  . GLU B 2 163 ? -16.351 5.306   -3.558  1.00 60.10 163 B 1 
ATOM 2130 O OE1 . GLU B 2 163 ? -16.879 4.698   -4.513  1.00 52.73 163 B 1 
ATOM 2131 O OE2 . GLU B 2 163 ? -17.002 5.791   -2.596  1.00 53.38 163 B 1 
ATOM 2132 N N   . LYS B 2 164 ? -12.050 7.466   -0.399  1.00 76.44 164 B 1 
ATOM 2133 C CA  . LYS B 2 164 ? -11.862 8.402   0.715   1.00 75.18 164 B 1 
ATOM 2134 C C   . LYS B 2 164 ? -10.409 8.560   1.142   1.00 76.80 164 B 1 
ATOM 2135 O O   . LYS B 2 164 ? -10.004 9.648   1.551   1.00 72.62 164 B 1 
ATOM 2136 C CB  . LYS B 2 164 ? -12.709 7.950   1.909   1.00 72.27 164 B 1 
ATOM 2137 C CG  . LYS B 2 164 ? -14.200 7.850   1.568   1.00 68.98 164 B 1 
ATOM 2138 C CD  . LYS B 2 164 ? -15.021 7.565   2.818   1.00 65.02 164 B 1 
ATOM 2139 C CE  . LYS B 2 164 ? -16.449 7.171   2.435   1.00 59.54 164 B 1 
ATOM 2140 N NZ  . LYS B 2 164 ? -16.506 5.760   2.013   1.00 54.06 164 B 1 
ATOM 2141 N N   . ASP B 2 165 ? -9.651  7.486   1.046   1.00 80.54 165 B 1 
ATOM 2142 C CA  . ASP B 2 165 ? -8.255  7.457   1.417   1.00 80.17 165 B 1 
ATOM 2143 C C   . ASP B 2 165 ? -7.361  7.686   0.199   1.00 81.02 165 B 1 
ATOM 2144 O O   . ASP B 2 165 ? -7.757  7.510   -0.949  1.00 78.38 165 B 1 
ATOM 2145 C CB  . ASP B 2 165 ? -7.922  6.143   2.128   1.00 79.21 165 B 1 
ATOM 2146 C CG  . ASP B 2 165 ? -8.693  5.937   3.433   1.00 77.29 165 B 1 
ATOM 2147 O OD1 . ASP B 2 165 ? -9.094  6.940   4.058   1.00 70.22 165 B 1 
ATOM 2148 O OD2 . ASP B 2 165 ? -8.814  4.772   3.846   1.00 71.56 165 B 1 
ATOM 2149 N N   . GLY B 2 166 ? -6.126  8.117   0.456   1.00 82.54 166 B 1 
ATOM 2150 C CA  . GLY B 2 166 ? -5.174  8.333   -0.606  1.00 81.45 166 B 1 
ATOM 2151 C C   . GLY B 2 166 ? -3.884  8.969   -0.122  1.00 83.07 166 B 1 
ATOM 2152 O O   . GLY B 2 166 ? -3.602  9.035   1.078   1.00 80.55 166 B 1 
ATOM 2153 N N   . PHE B 2 167 ? -3.091  9.442   -1.056  1.00 84.32 167 B 1 
ATOM 2154 C CA  . PHE B 2 167 ? -1.825  10.091  -0.760  1.00 83.72 167 B 1 
ATOM 2155 C C   . PHE B 2 167 ? -1.538  11.240  -1.726  1.00 84.98 167 B 1 
ATOM 2156 O O   . PHE B 2 167 ? -2.080  11.317  -2.836  1.00 83.41 167 B 1 
ATOM 2157 C CB  . PHE B 2 167 ? -0.692  9.053   -0.754  1.00 81.11 167 B 1 
ATOM 2158 C CG  . PHE B 2 167 ? -0.367  8.472   -2.112  1.00 78.90 167 B 1 
ATOM 2159 C CD1 . PHE B 2 167 ? -1.142  7.425   -2.653  1.00 73.96 167 B 1 
ATOM 2160 C CD2 . PHE B 2 167 ? 0.708   8.974   -2.853  1.00 73.78 167 B 1 
ATOM 2161 C CE1 . PHE B 2 167 ? -0.846  6.891   -3.911  1.00 70.80 167 B 1 
ATOM 2162 C CE2 . PHE B 2 167 ? 1.016   8.452   -4.121  1.00 71.61 167 B 1 
ATOM 2163 C CZ  . PHE B 2 167 ? 0.235   7.405   -4.643  1.00 72.21 167 B 1 
ATOM 2164 N N   . VAL B 2 168 ? -0.669  12.145  -1.288  1.00 84.48 168 B 1 
ATOM 2165 C CA  . VAL B 2 168 ? -0.064  13.207  -2.086  1.00 84.67 168 B 1 
ATOM 2166 C C   . VAL B 2 168 ? 1.448   13.091  -1.913  1.00 85.57 168 B 1 
ATOM 2167 O O   . VAL B 2 168 ? 1.930   12.967  -0.793  1.00 84.16 168 B 1 
ATOM 2168 C CB  . VAL B 2 168 ? -0.561  14.594  -1.663  1.00 83.96 168 B 1 
ATOM 2169 C CG1 . VAL B 2 168 ? 0.052   15.686  -2.533  1.00 74.28 168 B 1 
ATOM 2170 C CG2 . VAL B 2 168 ? -2.090  14.699  -1.803  1.00 74.43 168 B 1 
ATOM 2171 N N   . THR B 2 169 ? 2.179   13.122  -3.019  1.00 85.62 169 B 1 
ATOM 2172 C CA  . THR B 2 169 ? 3.640   13.065  -3.001  1.00 84.89 169 B 1 
ATOM 2173 C C   . THR B 2 169 ? 4.245   14.276  -3.694  1.00 85.99 169 B 1 
ATOM 2174 O O   . THR B 2 169 ? 3.670   14.814  -4.642  1.00 84.22 169 B 1 
ATOM 2175 C CB  . THR B 2 169 ? 4.152   11.736  -3.566  1.00 81.74 169 B 1 
ATOM 2176 O OG1 . THR B 2 169 ? 5.528   11.598  -3.291  1.00 71.07 169 B 1 
ATOM 2177 C CG2 . THR B 2 169 ? 3.952   11.585  -5.070  1.00 69.15 169 B 1 
ATOM 2178 N N   . TYR B 2 170 ? 5.392   14.729  -3.193  1.00 85.52 170 B 1 
ATOM 2179 C CA  . TYR B 2 170 ? 6.188   15.776  -3.803  1.00 86.18 170 B 1 
ATOM 2180 C C   . TYR B 2 170 ? 7.669   15.464  -3.625  1.00 86.83 170 B 1 
ATOM 2181 O O   . TYR B 2 170 ? 8.092   15.085  -2.531  1.00 84.67 170 B 1 
ATOM 2182 C CB  . TYR B 2 170 ? 5.822   17.122  -3.187  1.00 85.44 170 B 1 
ATOM 2183 C CG  . TYR B 2 170 ? 6.563   18.281  -3.815  1.00 85.64 170 B 1 
ATOM 2184 C CD1 . TYR B 2 170 ? 7.554   18.981  -3.104  1.00 79.26 170 B 1 
ATOM 2185 C CD2 . TYR B 2 170 ? 6.284   18.639  -5.145  1.00 78.84 170 B 1 
ATOM 2186 C CE1 . TYR B 2 170 ? 8.248   20.041  -3.705  1.00 77.12 170 B 1 
ATOM 2187 C CE2 . TYR B 2 170 ? 6.978   19.689  -5.770  1.00 77.01 170 B 1 
ATOM 2188 C CZ  . TYR B 2 170 ? 7.954   20.386  -5.039  1.00 80.72 170 B 1 
ATOM 2189 O OH  . TYR B 2 170 ? 8.622   21.411  -5.656  1.00 78.92 170 B 1 
ATOM 2190 N N   . SER B 2 171 ? 8.439   15.624  -4.686  1.00 85.58 171 B 1 
ATOM 2191 C CA  . SER B 2 171 ? 9.882   15.418  -4.676  1.00 83.02 171 B 1 
ATOM 2192 C C   . SER B 2 171 ? 10.628  16.701  -5.015  1.00 83.71 171 B 1 
ATOM 2193 O O   . SER B 2 171 ? 10.177  17.509  -5.828  1.00 81.17 171 B 1 
ATOM 2194 C CB  . SER B 2 171 ? 10.285  14.267  -5.612  1.00 79.30 171 B 1 
ATOM 2195 O OG  . SER B 2 171 ? 9.822   14.484  -6.919  1.00 69.52 171 B 1 
ATOM 2196 N N   . VAL B 2 172 ? 11.770  16.884  -4.368  1.00 83.51 172 B 1 
ATOM 2197 C CA  . VAL B 2 172 ? 12.760  17.899  -4.702  1.00 81.99 172 B 1 
ATOM 2198 C C   . VAL B 2 172 ? 14.041  17.172  -5.069  1.00 82.28 172 B 1 
ATOM 2199 O O   . VAL B 2 172 ? 14.536  16.376  -4.270  1.00 80.37 172 B 1 
ATOM 2200 C CB  . VAL B 2 172 ? 12.993  18.871  -3.536  1.00 80.91 172 B 1 
ATOM 2201 C CG1 . VAL B 2 172 ? 14.063  19.911  -3.868  1.00 72.33 172 B 1 
ATOM 2202 C CG2 . VAL B 2 172 ? 11.710  19.631  -3.185  1.00 72.69 172 B 1 
ATOM 2203 N N   . GLU B 2 173 ? 14.567  17.449  -6.246  1.00 83.53 173 B 1 
ATOM 2204 C CA  . GLU B 2 173 ? 15.842  16.914  -6.714  1.00 80.96 173 B 1 
ATOM 2205 C C   . GLU B 2 173 ? 16.811  18.066  -6.947  1.00 81.05 173 B 1 
ATOM 2206 O O   . GLU B 2 173 ? 16.469  19.090  -7.536  1.00 78.82 173 B 1 
ATOM 2207 C CB  . GLU B 2 173 ? 15.648  16.063  -7.976  1.00 78.05 173 B 1 
ATOM 2208 C CG  . GLU B 2 173 ? 14.850  14.796  -7.677  1.00 70.50 173 B 1 
ATOM 2209 C CD  . GLU B 2 173 ? 14.590  13.919  -8.904  1.00 67.03 173 B 1 
ATOM 2210 O OE1 . GLU B 2 173 ? 13.748  13.006  -8.764  1.00 60.62 173 B 1 
ATOM 2211 O OE2 . GLU B 2 173 ? 15.195  14.173  -9.960  1.00 60.88 173 B 1 
ATOM 2212 N N   . ARG B 2 174 ? 18.026  17.905  -6.419  1.00 80.31 174 B 1 
ATOM 2213 C CA  . ARG B 2 174 ? 19.131  18.850  -6.550  1.00 79.13 174 B 1 
ATOM 2214 C C   . ARG B 2 174 ? 20.389  18.077  -6.947  1.00 79.95 174 B 1 
ATOM 2215 O O   . ARG B 2 174 ? 20.421  16.863  -6.757  1.00 77.24 174 B 1 
ATOM 2216 C CB  . ARG B 2 174 ? 19.338  19.611  -5.227  1.00 77.25 174 B 1 
ATOM 2217 C CG  . ARG B 2 174 ? 18.132  20.460  -4.778  1.00 73.81 174 B 1 
ATOM 2218 C CD  . ARG B 2 174 ? 17.807  21.546  -5.799  1.00 69.94 174 B 1 
ATOM 2219 N NE  . ARG B 2 174 ? 16.708  22.394  -5.323  1.00 66.69 174 B 1 
ATOM 2220 C CZ  . ARG B 2 174 ? 16.179  23.389  -5.999  1.00 61.14 174 B 1 
ATOM 2221 N NH1 . ARG B 2 174 ? 16.541  23.672  -7.221  1.00 57.56 174 B 1 
ATOM 2222 N NH2 . ARG B 2 174 ? 15.283  24.142  -5.449  1.00 56.43 174 B 1 
ATOM 2223 N N   . PRO B 2 175 ? 21.432  18.750  -7.461  1.00 79.08 175 B 1 
ATOM 2224 C CA  . PRO B 2 175 ? 22.641  18.047  -7.920  1.00 76.63 175 B 1 
ATOM 2225 C C   . PRO B 2 175 ? 23.321  17.169  -6.869  1.00 77.92 175 B 1 
ATOM 2226 O O   . PRO B 2 175 ? 23.940  16.172  -7.217  1.00 74.02 175 B 1 
ATOM 2227 C CB  . PRO B 2 175 ? 23.583  19.170  -8.391  1.00 75.92 175 B 1 
ATOM 2228 C CG  . PRO B 2 175 ? 22.622  20.276  -8.813  1.00 74.65 175 B 1 
ATOM 2229 C CD  . PRO B 2 175 ? 21.487  20.155  -7.799  1.00 77.29 175 B 1 
ATOM 2230 N N   . SER B 2 176 ? 23.215  17.528  -5.581  1.00 79.11 176 B 1 
ATOM 2231 C CA  . SER B 2 176 ? 23.890  16.822  -4.485  1.00 77.75 176 B 1 
ATOM 2232 C C   . SER B 2 176 ? 22.975  15.988  -3.601  1.00 79.48 176 B 1 
ATOM 2233 O O   . SER B 2 176 ? 23.471  15.215  -2.777  1.00 76.31 176 B 1 
ATOM 2234 C CB  . SER B 2 176 ? 24.651  17.843  -3.630  1.00 75.13 176 B 1 
ATOM 2235 O OG  . SER B 2 176 ? 23.764  18.820  -3.120  1.00 68.38 176 B 1 
ATOM 2236 N N   . TYR B 2 177 ? 21.662  16.133  -3.699  1.00 79.91 177 B 1 
ATOM 2237 C CA  . TYR B 2 177 ? 20.708  15.425  -2.853  1.00 80.71 177 B 1 
ATOM 2238 C C   . TYR B 2 177 ? 19.324  15.327  -3.498  1.00 81.97 177 B 1 
ATOM 2239 O O   . TYR B 2 177 ? 18.978  16.078  -4.404  1.00 80.85 177 B 1 
ATOM 2240 C CB  . TYR B 2 177 ? 20.614  16.098  -1.468  1.00 79.28 177 B 1 
ATOM 2241 C CG  . TYR B 2 177 ? 19.857  17.409  -1.462  1.00 79.66 177 B 1 
ATOM 2242 C CD1 . TYR B 2 177 ? 20.511  18.616  -1.784  1.00 74.01 177 B 1 
ATOM 2243 C CD2 . TYR B 2 177 ? 18.488  17.435  -1.157  1.00 74.97 177 B 1 
ATOM 2244 C CE1 . TYR B 2 177 ? 19.810  19.826  -1.809  1.00 72.87 177 B 1 
ATOM 2245 C CE2 . TYR B 2 177 ? 17.774  18.634  -1.182  1.00 73.87 177 B 1 
ATOM 2246 C CZ  . TYR B 2 177 ? 18.431  19.831  -1.509  1.00 75.40 177 B 1 
ATOM 2247 O OH  . TYR B 2 177 ? 17.730  21.004  -1.549  1.00 73.44 177 B 1 
ATOM 2248 N N   . PHE B 2 178 ? 18.509  14.445  -2.950  1.00 82.86 178 B 1 
ATOM 2249 C CA  . PHE B 2 178 ? 17.083  14.383  -3.220  1.00 82.85 178 B 1 
ATOM 2250 C C   . PHE B 2 178 ? 16.284  14.371  -1.914  1.00 84.20 178 B 1 
ATOM 2251 O O   . PHE B 2 178 ? 16.756  13.904  -0.878  1.00 83.68 178 B 1 
ATOM 2252 C CB  . PHE B 2 178 ? 16.752  13.168  -4.104  1.00 81.11 178 B 1 
ATOM 2253 C CG  . PHE B 2 178 ? 16.942  11.839  -3.403  1.00 80.41 178 B 1 
ATOM 2254 C CD1 . PHE B 2 178 ? 18.194  11.194  -3.440  1.00 76.45 178 B 1 
ATOM 2255 C CD2 . PHE B 2 178 ? 15.895  11.265  -2.684  1.00 76.31 178 B 1 
ATOM 2256 C CE1 . PHE B 2 178 ? 18.391  9.995   -2.748  1.00 74.14 178 B 1 
ATOM 2257 C CE2 . PHE B 2 178 ? 16.086  10.062  -1.983  1.00 74.80 178 B 1 
ATOM 2258 C CZ  . PHE B 2 178 ? 17.334  9.428   -2.012  1.00 76.02 178 B 1 
ATOM 2259 N N   . ALA B 2 179 ? 15.056  14.881  -1.966  1.00 83.80 179 B 1 
ATOM 2260 C CA  . ALA B 2 179 ? 14.107  14.822  -0.872  1.00 83.30 179 B 1 
ATOM 2261 C C   . ALA B 2 179 ? 12.727  14.459  -1.412  1.00 84.14 179 B 1 
ATOM 2262 O O   . ALA B 2 179 ? 12.237  15.073  -2.354  1.00 82.74 179 B 1 
ATOM 2263 C CB  . ALA B 2 179 ? 14.112  16.154  -0.123  1.00 82.40 179 B 1 
ATOM 2264 N N   . VAL B 2 180 ? 12.080  13.484  -0.786  1.00 84.70 180 B 1 
ATOM 2265 C CA  . VAL B 2 180 ? 10.732  13.044  -1.143  1.00 84.26 180 B 1 
ATOM 2266 C C   . VAL B 2 180 ? 9.839   13.161  0.081   1.00 85.53 180 B 1 
ATOM 2267 O O   . VAL B 2 180 ? 10.163  12.640  1.148   1.00 84.72 180 B 1 
ATOM 2268 C CB  . VAL B 2 180 ? 10.722  11.610  -1.707  1.00 82.09 180 B 1 
ATOM 2269 C CG1 . VAL B 2 180 ? 9.316   11.199  -2.158  1.00 73.23 180 B 1 
ATOM 2270 C CG2 . VAL B 2 180 ? 11.655  11.481  -2.915  1.00 72.71 180 B 1 
ATOM 2271 N N   . CYS B 2 181 ? 8.707   13.837  -0.065  1.00 84.77 181 B 1 
ATOM 2272 C CA  . CYS B 2 181 ? 7.645   13.864  0.934   1.00 84.91 181 B 1 
ATOM 2273 C C   . CYS B 2 181 ? 6.425   13.128  0.408   1.00 85.66 181 B 1 
ATOM 2274 O O   . CYS B 2 181 ? 5.882   13.471  -0.636  1.00 84.37 181 B 1 
ATOM 2275 C CB  . CYS B 2 181 ? 7.320   15.316  1.302   1.00 84.46 181 B 1 
ATOM 2276 S SG  . CYS B 2 181 ? 6.021   15.346  2.580   1.00 76.72 181 B 1 
ATOM 2277 N N   . THR B 2 182 ? 5.945   12.150  1.172   1.00 85.90 182 B 1 
ATOM 2278 C CA  . THR B 2 182 ? 4.681   11.469  0.916   1.00 84.69 182 B 1 
ATOM 2279 C C   . THR B 2 182 ? 3.765   11.677  2.109   1.00 85.90 182 B 1 
ATOM 2280 O O   . THR B 2 182 ? 4.104   11.335  3.237   1.00 84.70 182 B 1 
ATOM 2281 C CB  . THR B 2 182 ? 4.894   9.976   0.632   1.00 82.47 182 B 1 
ATOM 2282 O OG1 . THR B 2 182 ? 5.807   9.810   -0.421  1.00 75.51 182 B 1 
ATOM 2283 C CG2 . THR B 2 182 ? 3.597   9.305   0.199   1.00 72.49 182 B 1 
ATOM 2284 N N   . THR B 2 183 ? 2.587   12.257  1.860   1.00 84.87 183 B 1 
ATOM 2285 C CA  . THR B 2 183 ? 1.548   12.463  2.863   1.00 84.75 183 B 1 
ATOM 2286 C C   . THR B 2 183 ? 0.377   11.542  2.564   1.00 85.20 183 B 1 
ATOM 2287 O O   . THR B 2 183 ? -0.279  11.700  1.536   1.00 83.80 183 B 1 
ATOM 2288 C CB  . THR B 2 183 ? 1.086   13.920  2.909   1.00 83.90 183 B 1 
ATOM 2289 O OG1 . THR B 2 183 ? 2.181   14.736  3.263   1.00 76.84 183 B 1 
ATOM 2290 C CG2 . THR B 2 183 ? -0.003  14.150  3.959   1.00 76.17 183 B 1 
ATOM 2291 N N   . PHE B 2 184 ? 0.102   10.619  3.478   1.00 85.85 184 B 1 
ATOM 2292 C CA  . PHE B 2 184 ? -1.076  9.772   3.455   1.00 84.80 184 B 1 
ATOM 2293 C C   . PHE B 2 184 ? -2.186  10.403  4.284   1.00 86.14 184 B 1 
ATOM 2294 O O   . PHE B 2 184 ? -1.925  10.965  5.354   1.00 84.72 184 B 1 
ATOM 2295 C CB  . PHE B 2 184 ? -0.734  8.374   3.978   1.00 83.52 184 B 1 
ATOM 2296 C CG  . PHE B 2 184 ? 0.470   7.758   3.306   1.00 82.11 184 B 1 
ATOM 2297 C CD1 . PHE B 2 184 ? 0.358   7.228   2.010   1.00 75.88 184 B 1 
ATOM 2298 C CD2 . PHE B 2 184 ? 1.719   7.746   3.955   1.00 76.81 184 B 1 
ATOM 2299 C CE1 . PHE B 2 184 ? 1.481   6.687   1.364   1.00 73.55 184 B 1 
ATOM 2300 C CE2 . PHE B 2 184 ? 2.845   7.200   3.312   1.00 74.03 184 B 1 
ATOM 2301 C CZ  . PHE B 2 184 ? 2.721   6.665   2.014   1.00 76.48 184 B 1 
ATOM 2302 N N   . TYR B 2 185 ? -3.414  10.319  3.807   1.00 85.05 185 B 1 
ATOM 2303 C CA  . TYR B 2 185 ? -4.605  10.721  4.536   1.00 84.97 185 B 1 
ATOM 2304 C C   . TYR B 2 185 ? -5.591  9.552   4.550   1.00 84.82 185 B 1 
ATOM 2305 O O   . TYR B 2 185 ? -5.876  8.953   3.525   1.00 82.26 185 B 1 
ATOM 2306 C CB  . TYR B 2 185 ? -5.206  12.009  3.942   1.00 83.35 185 B 1 
ATOM 2307 C CG  . TYR B 2 185 ? -5.516  11.930  2.463   1.00 83.65 185 B 1 
ATOM 2308 C CD1 . TYR B 2 185 ? -4.555  12.339  1.512   1.00 77.17 185 B 1 
ATOM 2309 C CD2 . TYR B 2 185 ? -6.750  11.418  2.025   1.00 77.68 185 B 1 
ATOM 2310 C CE1 . TYR B 2 185 ? -4.812  12.213  0.143   1.00 75.17 185 B 1 
ATOM 2311 C CE2 . TYR B 2 185 ? -7.013  11.284  0.656   1.00 75.17 185 B 1 
ATOM 2312 C CZ  . TYR B 2 185 ? -6.039  11.671  -0.281  1.00 79.02 185 B 1 
ATOM 2313 O OH  . TYR B 2 185 ? -6.287  11.500  -1.614  1.00 77.14 185 B 1 
ATOM 2314 N N   . LEU B 2 186 ? -6.071  9.237   5.759   1.00 82.18 186 B 1 
ATOM 2315 C CA  . LEU B 2 186 ? -6.944  8.110   6.029   1.00 81.15 186 B 1 
ATOM 2316 C C   . LEU B 2 186 ? -8.200  8.640   6.703   1.00 80.86 186 B 1 
ATOM 2317 O O   . LEU B 2 186 ? -8.119  9.274   7.760   1.00 77.82 186 B 1 
ATOM 2318 C CB  . LEU B 2 186 ? -6.212  7.110   6.947   1.00 79.68 186 B 1 
ATOM 2319 C CG  . LEU B 2 186 ? -4.913  6.524   6.355   1.00 75.83 186 B 1 
ATOM 2320 C CD1 . LEU B 2 186 ? -4.194  5.700   7.419   1.00 69.16 186 B 1 
ATOM 2321 C CD2 . LEU B 2 186 ? -5.184  5.612   5.163   1.00 69.47 186 B 1 
ATOM 2322 N N   . TYR B 2 187 ? -9.346  8.373   6.104   1.00 81.29 187 B 1 
ATOM 2323 C CA  . TYR B 2 187 ? -10.626 8.686   6.706   1.00 79.80 187 B 1 
ATOM 2324 C C   . TYR B 2 187 ? -10.927 7.700   7.838   1.00 79.25 187 B 1 
ATOM 2325 O O   . TYR B 2 187 ? -10.687 6.499   7.712   1.00 75.65 187 B 1 
ATOM 2326 C CB  . TYR B 2 187 ? -11.717 8.684   5.639   1.00 78.60 187 B 1 
ATOM 2327 C CG  . TYR B 2 187 ? -13.078 9.075   6.180   1.00 77.16 187 B 1 
ATOM 2328 C CD1 . TYR B 2 187 ? -14.023 8.090   6.504   1.00 72.00 187 B 1 
ATOM 2329 C CD2 . TYR B 2 187 ? -13.390 10.426  6.378   1.00 72.04 187 B 1 
ATOM 2330 C CE1 . TYR B 2 187 ? -15.281 8.445   7.008   1.00 68.72 187 B 1 
ATOM 2331 C CE2 . TYR B 2 187 ? -14.648 10.801  6.884   1.00 69.35 187 B 1 
ATOM 2332 C CZ  . TYR B 2 187 ? -15.595 9.808   7.201   1.00 71.72 187 B 1 
ATOM 2333 O OH  . TYR B 2 187 ? -16.823 10.168  7.688   1.00 69.93 187 B 1 
ATOM 2334 N N   . TYR B 2 188 ? -11.465 8.204   8.943   1.00 79.30 188 B 1 
ATOM 2335 C CA  . TYR B 2 188 ? -11.937 7.373   10.037  1.00 77.02 188 B 1 
ATOM 2336 C C   . TYR B 2 188 ? -13.301 7.866   10.530  1.00 76.63 188 B 1 
ATOM 2337 O O   . TYR B 2 188 ? -13.553 9.072   10.610  1.00 71.77 188 B 1 
ATOM 2338 C CB  . TYR B 2 188 ? -10.899 7.302   11.165  1.00 74.32 188 B 1 
ATOM 2339 C CG  . TYR B 2 188 ? -10.656 8.614   11.890  1.00 73.45 188 B 1 
ATOM 2340 C CD1 . TYR B 2 188 ? -9.720  9.540   11.390  1.00 68.93 188 B 1 
ATOM 2341 C CD2 . TYR B 2 188 ? -11.372 8.930   13.059  1.00 68.57 188 B 1 
ATOM 2342 C CE1 . TYR B 2 188 ? -9.509  10.763  12.036  1.00 65.12 188 B 1 
ATOM 2343 C CE2 . TYR B 2 188 ? -11.171 10.152  13.716  1.00 66.13 188 B 1 
ATOM 2344 C CZ  . TYR B 2 188 ? -10.239 11.077  13.203  1.00 65.68 188 B 1 
ATOM 2345 O OH  . TYR B 2 188 ? -10.055 12.283  13.829  1.00 63.08 188 B 1 
ATOM 2346 N N   . ASP B 2 189 ? -14.168 6.924   10.883  1.00 71.47 189 B 1 
ATOM 2347 C CA  . ASP B 2 189 ? -15.457 7.197   11.510  1.00 69.68 189 B 1 
ATOM 2348 C C   . ASP B 2 189 ? -15.320 7.224   13.042  1.00 67.18 189 B 1 
ATOM 2349 O O   . ASP B 2 189 ? -14.597 6.397   13.608  1.00 63.67 189 B 1 
ATOM 2350 C CB  . ASP B 2 189 ? -16.550 6.241   10.976  1.00 64.91 189 B 1 
ATOM 2351 C CG  . ASP B 2 189 ? -17.974 6.740   11.274  1.00 64.81 189 B 1 
ATOM 2352 O OD1 . ASP B 2 189 ? -18.206 7.972   11.424  1.00 58.13 189 B 1 
ATOM 2353 O OD2 . ASP B 2 189 ? -18.897 5.901   11.361  1.00 57.52 189 B 1 
ATOM 2354 O OXT . ASP B 2 189 ? -15.955 8.103   13.664  1.00 57.14 189 B 1 
#
