# Supplementary material for: PLM-interact: extending protein language models to predict protein-protein interactions
Source: Nat Commun. 2025 Oct 27;16:9012. doi: 10.1038/s41467-025-64512-w (PMC12559430; doi:10.1038/s41467-025-64512-w)
Supplement: Supplementary file 4 — Source Data [file 41467_2025_64512_MOESM4_ESM.zip › Source Data/Supplementary Figure4_AF3_protein-protein structures/Worm.cif]

# By using this file you agree to the legally binding terms of use found at alphafoldserver.com/output-terms
data_1144a9f7bd9f785c
#
_entry.id 1144a9f7bd9f785c
#
loop_
_atom_type.symbol
C 
N 
O 
S 
#
loop_
_audit_author.name
_audit_author.pdbx_ordinal
"Google DeepMind" 1 
"Isomorphic Labs" 2 
#
_audit_conform.dict_location https://raw.githubusercontent.com/ihmwg/ModelCIF/master/dist/mmcif_ma.dic
_audit_conform.dict_name     mmcif_ma.dic
_audit_conform.dict_version  1.4.5
#
loop_
_chem_comp.formula
_chem_comp.formula_weight
_chem_comp.id
_chem_comp.mon_nstd_flag
_chem_comp.name
_chem_comp.pdbx_smiles
_chem_comp.pdbx_synonyms
_chem_comp.type
"C3 H7 N O2"    89.093  ALA y ALANINE         C[C@H](N)C(O)=O                  ? "L-PEPTIDE LINKING" 
"C6 H15 N4 O2"  175.209 ARG y ARGININE        N[C@@H](CCCNC(N)=[NH2+])C(O)=O   ? "L-PEPTIDE LINKING" 
"C4 H8 N2 O3"   132.118 ASN y ASPARAGINE      N[C@@H](CC(N)=O)C(O)=O           ? "L-PEPTIDE LINKING" 
"C4 H7 N O4"    133.103 ASP y "ASPARTIC ACID" N[C@@H](CC(O)=O)C(O)=O           ? "L-PEPTIDE LINKING" 
"C3 H7 N O2 S"  121.158 CYS y CYSTEINE        N[C@@H](CS)C(O)=O                ? "L-PEPTIDE LINKING" 
"C5 H10 N2 O3"  146.144 GLN y GLUTAMINE       N[C@@H](CCC(N)=O)C(O)=O          ? "L-PEPTIDE LINKING" 
"C5 H9 N O4"    147.129 GLU y "GLUTAMIC ACID" N[C@@H](CCC(O)=O)C(O)=O          ? "L-PEPTIDE LINKING" 
"C2 H5 N O2"    75.067  GLY y GLYCINE         NCC(O)=O                         ? "PEPTIDE LINKING"   
"C6 H10 N3 O2"  156.162 HIS y HISTIDINE       N[C@@H](Cc1c[nH]c[nH+]1)C(O)=O   ? "L-PEPTIDE LINKING" 
"C6 H13 N O2"   131.173 ILE y ISOLEUCINE      CC[C@H](C)[C@H](N)C(O)=O         ? "L-PEPTIDE LINKING" 
"C6 H13 N O2"   131.173 LEU y LEUCINE         CC(C)C[C@H](N)C(O)=O             ? "L-PEPTIDE LINKING" 
"C6 H15 N2 O2"  147.195 LYS y LYSINE          N[C@@H](CCCC[NH3+])C(O)=O        ? "L-PEPTIDE LINKING" 
"C5 H11 N O2 S" 149.211 MET y METHIONINE      CSCC[C@H](N)C(O)=O               ? "L-PEPTIDE LINKING" 
"C9 H11 N O2"   165.189 PHE y PHENYLALANINE   N[C@@H](Cc1ccccc1)C(O)=O         ? "L-PEPTIDE LINKING" 
"C5 H9 N O2"    115.130 PRO y PROLINE         OC(=O)[C@@H]1CCCN1               ? "L-PEPTIDE LINKING" 
"C3 H7 N O3"    105.093 SER y SERINE          N[C@@H](CO)C(O)=O                ? "L-PEPTIDE LINKING" 
"C4 H9 N O3"    119.119 THR y THREONINE       C[C@@H](O)[C@H](N)C(O)=O         ? "L-PEPTIDE LINKING" 
"C11 H12 N2 O2" 204.225 TRP y TRYPTOPHAN      N[C@@H](Cc1c[nH]c2ccccc12)C(O)=O ? "L-PEPTIDE LINKING" 
"C9 H11 N O3"   181.189 TYR y TYROSINE        N[C@@H](Cc1ccc(O)cc1)C(O)=O      ? "L-PEPTIDE LINKING" 
"C5 H11 N O2"   117.146 VAL y VALINE          CC(C)[C@H](N)C(O)=O              ? "L-PEPTIDE LINKING" 
#
_citation.book_publisher          ?
_citation.country                 UK
_citation.id                      primary
_citation.journal_full            Nature
_citation.journal_id_ASTM         NATUAS
_citation.journal_id_CSD          0006
_citation.journal_id_ISSN         0028-0836
_citation.journal_volume          ?
_citation.page_first              ?
_citation.page_last               ?
_citation.pdbx_database_id_DOI    ?
_citation.pdbx_database_id_PubMed ?
_citation.title                   "Accurate structure prediction of biomolecular interactions with AlphaFold 3"
_citation.year                    2024
#
loop_
_citation_author.citation_id
_citation_author.name
_citation_author.ordinal
primary "Google DeepMind" 1 
primary "Isomorphic Labs" 2 
#
loop_
_entity.id
_entity.pdbx_description
_entity.type
1 . polymer 
2 . polymer 
#
loop_
_entity_poly.entity_id
_entity_poly.pdbx_strand_id
_entity_poly.type
1 A polypeptide(L) 
2 B polypeptide(L) 
#
loop_
_entity_poly_seq.entity_id
_entity_poly_seq.hetero
_entity_poly_seq.mon_id
_entity_poly_seq.num
1 n MET 1   
1 n SER 2   
1 n GLU 3   
1 n GLU 4   
1 n ASP 5   
1 n TRP 6   
1 n PRO 7   
1 n SER 8   
1 n PRO 9   
1 n LYS 10  
1 n PHE 11  
1 n ARG 12  
1 n GLU 13  
1 n HIS 14  
1 n VAL 15  
1 n ILE 16  
1 n GLN 17  
1 n ARG 18  
1 n LEU 19  
1 n GLU 20  
1 n PRO 21  
1 n GLU 22  
1 n LEU 23  
1 n ALA 24  
1 n ARG 25  
1 n ASN 26  
1 n ARG 27  
1 n GLN 28  
1 n ASN 29  
1 n ALA 30  
1 n PRO 31  
1 n ASN 32  
1 n LEU 33  
1 n PRO 34  
1 n VAL 35  
1 n PRO 36  
1 n GLY 37  
1 n ASP 38  
1 n ALA 39  
1 n ARG 40  
1 n GLN 41  
1 n VAL 42  
1 n GLU 43  
1 n GLU 44  
1 n TYR 45  
1 n VAL 46  
1 n PHE 47  
1 n ALA 48  
1 n LYS 49  
1 n CYS 50  
1 n MET 51  
1 n SER 52  
1 n LYS 53  
1 n ASP 54  
1 n GLU 55  
1 n TYR 56  
1 n MET 57  
1 n ARG 58  
1 n THR 59  
1 n ILE 60  
1 n ALA 61  
1 n LYS 62  
1 n VAL 63  
1 n ILE 64  
1 n ASN 65  
1 n ALA 66  
1 n ILE 67  
1 n ASN 68  
1 n CYS 69  
1 n ASN 70  
1 n SER 71  
1 n LYS 72  
1 n SER 73  
1 n ALA 74  
1 n ALA 75  
1 n VAL 76  
1 n PRO 77  
1 n SER 78  
1 n VAL 79  
1 n LEU 80  
1 n GLN 81  
1 n PRO 82  
1 n SER 83  
1 n GLN 84  
1 n PHE 85  
1 n HIS 86  
1 n SER 87  
1 n PRO 88  
1 n PRO 89  
1 n CYS 90  
1 n THR 91  
1 n THR 92  
1 n ALA 93  
1 n ALA 94  
1 n LEU 95  
1 n LEU 96  
1 n GLY 97  
1 n ASN 98  
1 n THR 99  
1 n PRO 100 
1 n ALA 101 
1 n GLY 102 
1 n GLY 103 
1 n THR 104 
1 n PRO 105 
1 n GLY 106 
1 n TYR 107 
1 n ARG 108 
1 n ALA 109 
1 n PRO 110 
1 n VAL 111 
1 n PRO 112 
1 n PRO 113 
1 n ASP 114 
1 n PRO 115 
1 n GLN 116 
1 n PRO 117 
1 n THR 118 
1 n SER 119 
1 n ALA 120 
1 n GLN 121 
1 n ALA 122 
1 n ARG 123 
1 n ASN 124 
1 n PRO 125 
1 n PRO 126 
1 n VAL 127 
1 n THR 128 
1 n VAL 129 
1 n ALA 130 
1 n THR 131 
1 n THR 132 
1 n GLN 133 
1 n ALA 134 
1 n SER 135 
1 n THR 136 
1 n THR 137 
1 n PRO 138 
1 n SER 139 
1 n ALA 140 
1 n PRO 141 
1 n ASN 142 
1 n PRO 143 
1 n PRO 144 
1 n GLY 145 
1 n GLY 146 
1 n LEU 147 
1 n PRO 148 
1 n ALA 149 
1 n PRO 150 
1 n SER 151 
1 n ALA 152 
1 n SER 153 
1 n ALA 154 
1 n THR 155 
1 n ALA 156 
1 n ALA 157 
1 n VAL 158 
1 n ALA 159 
1 n ALA 160 
1 n ALA 161 
1 n VAL 162 
1 n ALA 163 
1 n SER 164 
1 n PHE 165 
1 n PRO 166 
1 n SER 167 
1 n PRO 168 
1 n ASP 169 
1 n THR 170 
1 n SER 171 
1 n ILE 172 
1 n ARG 173 
1 n PRO 174 
1 n GLY 175 
1 n GLY 176 
1 n GLN 177 
1 n ILE 178 
1 n THR 179 
1 n PRO 180 
1 n GLY 181 
1 n SER 182 
1 n GLN 183 
1 n ALA 184 
1 n PRO 185 
1 n GLY 186 
1 n GLY 187 
1 n GLY 188 
1 n PRO 189 
1 n THR 190 
1 n PRO 191 
1 n ALA 192 
1 n PRO 193 
1 n ASN 194 
1 n VAL 195 
1 n PRO 196 
1 n PHE 197 
1 n PRO 198 
1 n ASN 199 
1 n GLY 200 
1 n SER 201 
1 n SER 202 
1 n GLN 203 
1 n MET 204 
1 n ASN 205 
1 n GLY 206 
1 n GLY 207 
1 n PRO 208 
1 n ALA 209 
1 n MET 210 
1 n GLY 211 
1 n GLN 212 
1 n PRO 213 
1 n PRO 214 
1 n PRO 215 
1 n GLN 216 
1 n MET 217 
1 n GLY 218 
1 n ALA 219 
1 n PRO 220 
1 n ASN 221 
1 n MET 222 
1 n GLY 223 
1 n GLY 224 
1 n PRO 225 
1 n PRO 226 
1 n ASN 227 
1 n GLY 228 
1 n TYR 229 
1 n GLY 230 
1 n GLY 231 
1 n TYR 232 
1 n GLY 233 
1 n MET 234 
1 n MET 235 
1 n ASN 236 
1 n GLY 237 
1 n PRO 238 
1 n PRO 239 
1 n GLY 240 
1 n SER 241 
1 n GLY 242 
1 n ALA 243 
1 n PRO 244 
1 n MET 245 
1 n GLY 246 
1 n GLY 247 
1 n ASN 248 
1 n PRO 249 
1 n TYR 250 
1 n ASN 251 
1 n GLN 252 
1 n GLN 253 
1 n ILE 254 
1 n LYS 255 
1 n LYS 256 
1 n ASP 257 
1 n MET 258 
1 n ASP 259 
1 n GLN 260 
1 n ALA 261 
1 n ARG 262 
1 n PRO 263 
1 n TRP 264 
1 n ASP 265 
1 n PRO 266 
1 n SER 267 
1 n ALA 268 
1 n HIS 269 
1 n MET 270 
1 n TYR 271 
1 n GLN 272 
1 n GLN 273 
1 n GLN 274 
1 n PRO 275 
1 n GLN 276 
1 n TRP 277 
1 n GLY 278 
1 n ALA 279 
1 n MET 280 
1 n PRO 281 
1 n PRO 282 
1 n GLN 283 
1 n GLN 284 
1 n PRO 285 
1 n HIS 286 
1 n GLY 287 
1 n TYR 288 
1 n PRO 289 
1 n GLY 290 
1 n ARG 291 
1 n PRO 292 
1 n MET 293 
1 n ASN 294 
1 n GLY 295 
1 n GLN 296 
1 n GLY 297 
1 n ALA 298 
1 n THR 299 
1 n PRO 300 
1 n THR 301 
1 n GLY 302 
1 n PRO 303 
1 n SER 304 
1 n SER 305 
1 n VAL 306 
1 n LEU 307 
1 n GLU 308 
1 n SER 309 
1 n LEU 310 
1 n ILE 311 
1 n ASN 312 
1 n GLN 313 
1 n PRO 314 
1 n GLN 315 
1 n GLN 316 
1 n TYR 317 
1 n PRO 318 
1 n GLY 319 
1 n HIS 320 
1 n HIS 321 
1 n ASN 322 
1 n GLN 323 
1 n MET 324 
1 n GLY 325 
1 n PRO 326 
1 n PRO 327 
1 n GLY 328 
1 n ASP 329 
1 n ARG 330 
1 n ASN 331 
1 n VAL 332 
1 n ALA 333 
1 n ALA 334 
1 n GLN 335 
1 n ARG 336 
1 n ALA 337 
1 n ALA 338 
1 n ALA 339 
1 n GLN 340 
1 n GLN 341 
1 n GLN 342 
1 n GLN 343 
1 n GLN 344 
1 n GLN 345 
1 n GLN 346 
1 n GLN 347 
1 n GLN 348 
1 n GLN 349 
1 n GLN 350 
1 n GLN 351 
1 n GLN 352 
1 n ARG 353 
1 n PRO 354 
1 n GLY 355 
1 n MET 356 
1 n VAL 357 
1 n PRO 358 
1 n ASN 359 
1 n GLN 360 
1 n GLY 361 
1 n MET 362 
1 n MET 363 
1 n SER 364 
1 n SER 365 
1 n GLU 366 
1 n ASP 367 
1 n GLN 368 
1 n THR 369 
1 n VAL 370 
1 n TYR 371 
1 n SER 372 
1 n ALA 373 
1 n LYS 374 
1 n LEU 375 
1 n ARG 376 
1 n ASN 377 
1 n MET 378 
1 n ARG 379 
1 n GLY 380 
1 n SER 381 
1 n CYS 382 
1 n ASP 383 
1 n SER 384 
1 n LEU 385 
1 n ARG 386 
1 n THR 387 
1 n ARG 388 
1 n ALA 389 
1 n ARG 390 
1 n GLN 391 
1 n CYS 392 
1 n ARG 393 
1 n HIS 394 
1 n GLU 395 
1 n GLY 396 
1 n ASN 397 
1 n HIS 398 
1 n GLU 399 
1 n ALA 400 
1 n ALA 401 
1 n HIS 402 
1 n LYS 403 
1 n LEU 404 
1 n GLU 405 
1 n VAL 406 
1 n MET 407 
1 n LEU 408 
1 n SER 409 
1 n VAL 410 
1 n LEU 411 
1 n GLU 412 
1 n GLY 413 
1 n LYS 414 
1 n ARG 415 
1 n VAL 416 
1 n VAL 417 
1 n SER 418 
1 n LEU 419 
1 n GLU 420 
1 n TYR 421 
1 n LEU 422 
1 n ASN 423 
1 n HIS 424 
1 n LEU 425 
1 n GLU 426 
1 n MET 427 
1 n TRP 428 
1 n ILE 429 
1 n ALA 430 
1 n ARG 431 
1 n LYS 432 
1 n GLN 433 
1 n ASP 434 
1 n PHE 435 
1 n LEU 436 
1 n ASN 437 
1 n ILE 438 
1 n ALA 439 
1 n PRO 440 
1 n MET 441 
1 n SER 442 
1 n GLN 443 
1 n ASN 444 
1 n GLN 445 
1 n ASN 446 
1 n HIS 447 
1 n MET 448 
1 n GLY 449 
1 n MET 450 
1 n ASN 451 
1 n ASP 452 
1 n PRO 453 
1 n MET 454 
1 n MET 455 
1 n ASN 456 
1 n GLY 457 
1 n GLU 458 
1 n HIS 459 
1 n ALA 460 
1 n MET 461 
1 n LEU 462 
1 n GLY 463 
1 n ASN 464 
1 n GLY 465 
1 n GLN 466 
1 n VAL 467 
1 n PRO 468 
1 n ASN 469 
1 n PRO 470 
1 n TYR 471 
1 n GLY 472 
1 n GLY 473 
1 n HIS 474 
1 n PRO 475 
1 n GLY 476 
1 n TYR 477 
1 n GLY 478 
1 n HIS 479 
1 n GLN 480 
1 n GLN 481 
1 n TYR 482 
1 n MET 483 
1 n GLY 484 
1 n PRO 485 
1 n PRO 486 
1 n PRO 487 
1 n PRO 488 
1 n HIS 489 
1 n MET 490 
1 n GLN 491 
1 n MET 492 
1 n HIS 493 
1 n GLN 494 
1 n PRO 495 
1 n PRO 496 
1 n MET 497 
1 n TRP 498 
1 n HIS 499 
1 n GLN 500 
1 n GLN 501 
1 n GLN 502 
1 n HIS 503 
1 n GLN 504 
1 n GLN 505 
1 n GLN 506 
1 n GLN 507 
1 n ARG 508 
1 n MET 509 
1 n MET 510 
1 n PRO 511 
1 n GLN 512 
1 n ASP 513 
1 n HIS 514 
1 n MET 515 
1 n MET 516 
1 n MET 517 
1 n GLN 518 
1 n GLY 519 
1 n GLY 520 
1 n GLY 521 
1 n GLY 522 
1 n PRO 523 
1 n VAL 524 
1 n HIS 525 
1 n GLY 526 
1 n MET 527 
1 n TYR 528 
1 n ARG 529 
1 n GLY 530 
1 n ASP 531 
1 n MET 532 
1 n GLY 533 
1 n HIS 534 
1 n ASP 535 
1 n PRO 536 
1 n MET 537 
1 n THR 538 
1 n SER 539 
1 n PRO 540 
1 n VAL 541 
1 n ASN 542 
1 n ASN 543 
1 n HIS 544 
1 n ARG 545 
1 n HIS 546 
1 n ALA 547 
1 n PRO 548 
1 n TYR 549 
1 n PRO 550 
1 n ASN 551 
1 n PRO 552 
1 n ALA 553 
1 n ALA 554 
1 n MET 555 
1 n ARG 556 
1 n ASN 557 
1 n ASN 558 
1 n MET 559 
1 n ARG 560 
1 n MET 561 
1 n PRO 562 
1 n ASN 563 
1 n GLY 564 
1 n PRO 565 
1 n GLY 566 
1 n PRO 567 
1 n ILE 568 
1 n GLY 569 
1 n ARG 570 
1 n ASP 571 
1 n ARG 572 
1 n ASN 573 
1 n SER 574 
1 n MET 575 
1 n SER 576 
1 n GLY 577 
1 n SER 578 
1 n SER 579 
1 n MET 580 
1 n SER 581 
1 n GLY 582 
1 n PRO 583 
1 n SER 584 
1 n SER 585 
1 n GLY 586 
1 n ALA 587 
1 n PRO 588 
1 n SER 589 
1 n MET 590 
1 n ASN 591 
1 n PRO 592 
1 n MET 593 
1 n GLY 594 
1 n THR 595 
1 n PRO 596 
1 n ASN 597 
1 n GLN 598 
1 n LYS 599 
1 n MET 600 
1 n GLY 601 
1 n THR 602 
1 n PRO 603 
1 n GLY 604 
1 n SER 605 
1 n MET 606 
1 n GLY 607 
1 n GLY 608 
1 n MET 609 
1 n SER 610 
1 n GLY 611 
1 n LEU 612 
1 n ASP 613 
1 n ASP 614 
1 n LEU 615 
1 n ASN 616 
1 n TYR 617 
1 n ASP 618 
1 n ASP 619 
1 n PHE 620 
1 n LEU 621 
1 n PRO 622 
1 n ASN 623 
1 n PRO 624 
1 n THR 625 
1 n PRO 626 
1 n ILE 627 
1 n ASP 628 
1 n ALA 629 
1 n LEU 630 
1 n GLN 631 
1 n PRO 632 
1 n THR 633 
1 n LEU 634 
1 n HIS 635 
1 n VAL 636 
1 n GLY 637 
1 n GLN 638 
1 n ASN 639 
1 n SER 640 
1 n MET 641 
1 n ASN 642 
1 n ALA 643 
1 n GLY 644 
1 n PRO 645 
1 n PRO 646 
1 n VAL 647 
1 n GLN 648 
1 n ARG 649 
1 n SER 650 
1 n ASN 651 
1 n LEU 652 
1 n ASN 653 
1 n GLU 654 
1 n THR 655 
1 n ALA 656 
1 n ARG 657 
1 n LYS 658 
1 n GLU 659 
1 n LEU 660 
1 n GLN 661 
1 n ILE 662 
1 n LEU 663 
1 n ASP 664 
1 n ALA 665 
1 n ARG 666 
1 n PHE 667 
1 n GLU 668 
1 n ILE 669 
1 n ASP 670 
1 n PRO 671 
1 n ASN 672 
1 n HIS 673 
1 n GLN 674 
1 n ARG 675 
1 n HIS 676 
1 n ASP 677 
1 n ALA 678 
1 n ASN 679 
1 n HIS 680 
1 n ILE 681 
1 n ILE 682 
1 n VAL 683 
1 n VAL 684 
1 n CYS 685 
1 n LYS 686 
1 n ILE 687 
1 n ARG 688 
1 n ASN 689 
1 n GLN 690 
1 n GLN 691 
1 n PHE 692 
1 n PRO 693 
1 n PRO 694 
1 n LEU 695 
1 n ARG 696 
1 n LEU 697 
1 n VAL 698 
1 n VAL 699 
1 n PRO 700 
1 n THR 701 
1 n THR 702 
1 n TYR 703 
1 n PRO 704 
1 n ALA 705 
1 n GLY 706 
1 n ASN 707 
1 n VAL 708 
1 n THR 709 
1 n VAL 710 
1 n ASP 711 
1 n ARG 712 
1 n ALA 713 
1 n VAL 714 
1 n ILE 715 
1 n ASP 716 
1 n LEU 717 
1 n ASP 718 
1 n ALA 719 
1 n TYR 720 
1 n LEU 721 
1 n TYR 722 
1 n ASP 723 
1 n ASP 724 
1 n LEU 725 
1 n GLN 726 
1 n ASN 727 
1 n SER 728 
1 n VAL 729 
1 n TYR 730 
1 n GLU 731 
1 n ARG 732 
1 n LEU 733 
1 n SER 734 
1 n ARG 735 
1 n PRO 736 
1 n GLY 737 
1 n LEU 738 
1 n SER 739 
1 n SER 740 
1 n ILE 741 
1 n THR 742 
1 n ASP 743 
1 n TYR 744 
1 n LEU 745 
1 n ASN 746 
1 n ALA 747 
1 n TRP 748 
1 n GLU 749 
1 n GLU 750 
1 n GLN 751 
1 n VAL 752 
1 n ASN 753 
1 n GLN 754 
1 n TYR 755 
1 n GLN 756 
1 n ASN 757 
1 n GLN 758 
1 n THR 759 
1 n SER 760 
1 n GLY 761 
1 n GLY 762 
1 n LEU 763 
1 n ASP 764 
1 n VAL 765 
1 n ALA 766 
1 n PHE 767 
1 n ASN 768 
1 n VAL 769 
1 n GLY 770 
1 n ASN 771 
1 n ASP 772 
1 n PHE 773 
1 n PHE 774 
1 n TYR 775 
1 n ASP 776 
1 n ASN 777 
1 n LEU 778 
1 n ASN 779 
1 n LEU 780 
2 n MET 1   
2 n ASN 2   
2 n GLU 3   
2 n PRO 4   
2 n SER 5   
2 n ALA 6   
2 n CYS 7   
2 n SER 8   
2 n GLY 9   
2 n PRO 10  
2 n PRO 11  
2 n VAL 12  
2 n LYS 13  
2 n SER 14  
2 n LYS 15  
2 n SER 16  
2 n SER 17  
2 n LYS 18  
2 n ASN 19  
2 n GLU 20  
2 n PRO 21  
2 n PHE 22  
2 n TYR 23  
2 n THR 24  
2 n LEU 25  
2 n LYS 26  
2 n ALA 27  
2 n LEU 28  
2 n LEU 29  
2 n PRO 30  
2 n PRO 31  
2 n TYR 32  
2 n SER 33  
2 n GLU 34  
2 n ILE 35  
2 n GLN 36  
2 n GLY 37  
2 n ASN 38  
2 n HIS 39  
2 n ASP 40  
2 n LEU 41  
2 n LEU 42  
2 n MET 43  
2 n SER 44  
2 n TYR 45  
2 n GLU 46  
2 n LEU 47  
2 n GLY 48  
2 n PRO 49  
2 n VAL 50  
2 n GLU 51  
2 n GLY 52  
2 n GLY 53  
2 n PHE 54  
2 n SER 55  
2 n GLY 56  
2 n SER 57  
2 n ARG 58  
2 n ARG 59  
2 n VAL 60  
2 n LYS 61  
2 n GLU 62  
2 n LYS 63  
2 n ILE 64  
2 n SER 65  
2 n SER 66  
2 n PHE 67  
2 n LEU 68  
2 n PRO 69  
2 n HIS 70  
2 n ILE 71  
2 n ILE 72  
2 n GLY 73  
2 n GLU 74  
2 n PHE 75  
2 n HIS 76  
2 n LEU 77  
2 n ASP 78  
2 n ALA 79  
2 n THR 80  
2 n LYS 81  
2 n GLU 82  
2 n ALA 83  
2 n SER 84  
2 n SER 85  
2 n LEU 86  
2 n ARG 87  
2 n ALA 88  
2 n LEU 89  
2 n ILE 90  
2 n GLU 91  
2 n LYS 92  
2 n PRO 93  
2 n PRO 94  
2 n ILE 95  
2 n HIS 96  
2 n LYS 97  
2 n GLU 98  
2 n ILE 99  
2 n SER 100 
2 n ASN 101 
2 n LEU 102 
2 n THR 103 
2 n SER 104 
2 n SER 105 
2 n SER 106 
2 n MET 107 
2 n GLN 108 
2 n GLY 109 
2 n PHE 110 
2 n LYS 111 
2 n LEU 112 
2 n SER 113 
2 n ALA 114 
2 n GLY 115 
2 n PRO 116 
2 n VAL 117 
2 n ASP 118 
2 n GLU 119 
2 n ARG 120 
2 n TYR 121 
2 n ARG 122 
2 n HIS 123 
2 n LEU 124 
2 n PHE 125 
2 n GLU 126 
2 n ARG 127 
2 n ARG 128 
2 n LYS 129 
2 n GLU 130 
2 n GLU 131 
2 n PRO 132 
2 n ASN 133 
2 n LEU 134 
2 n ALA 135 
2 n TYR 136 
2 n SER 137 
2 n GLU 138 
2 n LYS 139 
2 n LEU 140 
2 n ASN 141 
2 n LEU 142 
2 n ILE 143 
2 n ARG 144 
2 n VAL 145 
2 n ARG 146 
2 n GLN 147 
2 n GLN 148 
2 n TYR 149 
2 n ASP 150 
2 n ALA 151 
2 n TYR 152 
2 n GLY 153 
2 n PHE 154 
2 n ASP 155 
2 n ASP 156 
2 n ASP 157 
2 n GLU 158 
2 n THR 159 
2 n GLU 160 
2 n LYS 161 
2 n GLY 162 
2 n PHE 163 
2 n PRO 164 
2 n LYS 165 
2 n LYS 166 
2 n HIS 167 
2 n LYS 168 
2 n LYS 169 
2 n LYS 170 
2 n LYS 171 
2 n LYS 172 
2 n ASP 173 
2 n LYS 174 
2 n LYS 175 
2 n ARG 176 
2 n LYS 177 
2 n LYS 178 
2 n GLU 179 
2 n LYS 180 
2 n GLU 181 
2 n GLU 182 
2 n LEU 183 
2 n GLY 184 
2 n ASP 185 
2 n ALA 186 
2 n GLU 187 
2 n LYS 188 
2 n ARG 189 
2 n LYS 190 
2 n ARG 191 
2 n ALA 192 
2 n ALA 193 
2 n ASP 194 
2 n GLU 195 
2 n PRO 196 
2 n MET 197 
2 n GLU 198 
2 n PHE 199 
#
_ma_data.content_type "model coordinates"
_ma_data.id           1
_ma_data.name         Model
#
_ma_model_list.data_id          1
_ma_model_list.model_group_id   1
_ma_model_list.model_group_name "AlphaFold-beta-20231127 (15b167bf-95bf-4f75-843c-c4337252b09d @ 2024-11-07 03:18:32)"
_ma_model_list.model_id         1
_ma_model_list.model_name       "Top ranked model"
_ma_model_list.model_type       "Ab initio model"
_ma_model_list.ordinal_id       1
#
loop_
_ma_protocol_step.method_type
_ma_protocol_step.ordinal_id
_ma_protocol_step.protocol_id
_ma_protocol_step.step_id
"coevolution MSA" 1 1 1 
"template search" 2 1 2 
modeling          3 1 3 
#
loop_
_ma_qa_metric.id
_ma_qa_metric.mode
_ma_qa_metric.name
_ma_qa_metric.software_group_id
_ma_qa_metric.type
1 global pLDDT 1 pLDDT 
2 local  pLDDT 1 pLDDT 
#
_ma_qa_metric_global.metric_id    1
_ma_qa_metric_global.metric_value 56.84
_ma_qa_metric_global.model_id     1
_ma_qa_metric_global.ordinal_id   1
#
_ma_software_group.group_id    1
_ma_software_group.ordinal_id  1
_ma_software_group.software_id 1
#
loop_
_ma_target_entity.data_id
_ma_target_entity.entity_id
_ma_target_entity.origin
1 1 . 
1 2 . 
#
loop_
_ma_target_entity_instance.asym_id
_ma_target_entity_instance.details
_ma_target_entity_instance.entity_id
A . 1 
B . 2 
#
loop_
_pdbx_data_usage.details
_pdbx_data_usage.id
_pdbx_data_usage.type
_pdbx_data_usage.url
;NON-COMMERCIAL USE ONLY, BY USING THIS FILE YOU AGREE TO THE TERMS OF USE FOUND
AT alphafoldserver.com/output-terms.
;
1 license    ? 
;THE INFORMATION IS NOT INTENDED FOR, HAS NOT BEEN VALIDATED FOR, AND IS NOT
APPROVED FOR CLINICAL USE. IT SHOULD NOT BE USED FOR CLINICAL PURPOSE OR RELIED
ON FOR MEDICAL OR OTHER PROFESSIONAL ADVICE. IT IS THEORETICAL MODELLING ONLY
AND CAUTION SHOULD BE EXERCISED IN ITS USE. IT IS PROVIDED "AS-IS" WITHOUT ANY
WARRANTY OF ANY KIND, WHETHER EXPRESSED OR IMPLIED. NO WARRANTY IS GIVEN THAT
USE OF THE INFORMATION SHALL NOT INFRINGE THE RIGHTS OF ANY THIRD PARTY.
;
2 disclaimer ? 
#
loop_
_pdbx_poly_seq_scheme.asym_id
_pdbx_poly_seq_scheme.auth_seq_num
_pdbx_poly_seq_scheme.entity_id
_pdbx_poly_seq_scheme.hetero
_pdbx_poly_seq_scheme.mon_id
_pdbx_poly_seq_scheme.pdb_ins_code
_pdbx_poly_seq_scheme.pdb_seq_num
_pdbx_poly_seq_scheme.pdb_strand_id
_pdbx_poly_seq_scheme.seq_id
A 1   1 n MET . 1   A 1   
A 2   1 n SER . 2   A 2   
A 3   1 n GLU . 3   A 3   
A 4   1 n GLU . 4   A 4   
A 5   1 n ASP . 5   A 5   
A 6   1 n TRP . 6   A 6   
A 7   1 n PRO . 7   A 7   
A 8   1 n SER . 8   A 8   
A 9   1 n PRO . 9   A 9   
A 10  1 n LYS . 10  A 10  
A 11  1 n PHE . 11  A 11  
A 12  1 n ARG . 12  A 12  
A 13  1 n GLU . 13  A 13  
A 14  1 n HIS . 14  A 14  
A 15  1 n VAL . 15  A 15  
A 16  1 n ILE . 16  A 16  
A 17  1 n GLN . 17  A 17  
A 18  1 n ARG . 18  A 18  
A 19  1 n LEU . 19  A 19  
A 20  1 n GLU . 20  A 20  
A 21  1 n PRO . 21  A 21  
A 22  1 n GLU . 22  A 22  
A 23  1 n LEU . 23  A 23  
A 24  1 n ALA . 24  A 24  
A 25  1 n ARG . 25  A 25  
A 26  1 n ASN . 26  A 26  
A 27  1 n ARG . 27  A 27  
A 28  1 n GLN . 28  A 28  
A 29  1 n ASN . 29  A 29  
A 30  1 n ALA . 30  A 30  
A 31  1 n PRO . 31  A 31  
A 32  1 n ASN . 32  A 32  
A 33  1 n LEU . 33  A 33  
A 34  1 n PRO . 34  A 34  
A 35  1 n VAL . 35  A 35  
A 36  1 n PRO . 36  A 36  
A 37  1 n GLY . 37  A 37  
A 38  1 n ASP . 38  A 38  
A 39  1 n ALA . 39  A 39  
A 40  1 n ARG . 40  A 40  
A 41  1 n GLN . 41  A 41  
A 42  1 n VAL . 42  A 42  
A 43  1 n GLU . 43  A 43  
A 44  1 n GLU . 44  A 44  
A 45  1 n TYR . 45  A 45  
A 46  1 n VAL . 46  A 46  
A 47  1 n PHE . 47  A 47  
A 48  1 n ALA . 48  A 48  
A 49  1 n LYS . 49  A 49  
A 50  1 n CYS . 50  A 50  
A 51  1 n MET . 51  A 51  
A 52  1 n SER . 52  A 52  
A 53  1 n LYS . 53  A 53  
A 54  1 n ASP . 54  A 54  
A 55  1 n GLU . 55  A 55  
A 56  1 n TYR . 56  A 56  
A 57  1 n MET . 57  A 57  
A 58  1 n ARG . 58  A 58  
A 59  1 n THR . 59  A 59  
A 60  1 n ILE . 60  A 60  
A 61  1 n ALA . 61  A 61  
A 62  1 n LYS . 62  A 62  
A 63  1 n VAL . 63  A 63  
A 64  1 n ILE . 64  A 64  
A 65  1 n ASN . 65  A 65  
A 66  1 n ALA . 66  A 66  
A 67  1 n ILE . 67  A 67  
A 68  1 n ASN . 68  A 68  
A 69  1 n CYS . 69  A 69  
A 70  1 n ASN . 70  A 70  
A 71  1 n SER . 71  A 71  
A 72  1 n LYS . 72  A 72  
A 73  1 n SER . 73  A 73  
A 74  1 n ALA . 74  A 74  
A 75  1 n ALA . 75  A 75  
A 76  1 n VAL . 76  A 76  
A 77  1 n PRO . 77  A 77  
A 78  1 n SER . 78  A 78  
A 79  1 n VAL . 79  A 79  
A 80  1 n LEU . 80  A 80  
A 81  1 n GLN . 81  A 81  
A 82  1 n PRO . 82  A 82  
A 83  1 n SER . 83  A 83  
A 84  1 n GLN . 84  A 84  
A 85  1 n PHE . 85  A 85  
A 86  1 n HIS . 86  A 86  
A 87  1 n SER . 87  A 87  
A 88  1 n PRO . 88  A 88  
A 89  1 n PRO . 89  A 89  
A 90  1 n CYS . 90  A 90  
A 91  1 n THR . 91  A 91  
A 92  1 n THR . 92  A 92  
A 93  1 n ALA . 93  A 93  
A 94  1 n ALA . 94  A 94  
A 95  1 n LEU . 95  A 95  
A 96  1 n LEU . 96  A 96  
A 97  1 n GLY . 97  A 97  
A 98  1 n ASN . 98  A 98  
A 99  1 n THR . 99  A 99  
A 100 1 n PRO . 100 A 100 
A 101 1 n ALA . 101 A 101 
A 102 1 n GLY . 102 A 102 
A 103 1 n GLY . 103 A 103 
A 104 1 n THR . 104 A 104 
A 105 1 n PRO . 105 A 105 
A 106 1 n GLY . 106 A 106 
A 107 1 n TYR . 107 A 107 
A 108 1 n ARG . 108 A 108 
A 109 1 n ALA . 109 A 109 
A 110 1 n PRO . 110 A 110 
A 111 1 n VAL . 111 A 111 
A 112 1 n PRO . 112 A 112 
A 113 1 n PRO . 113 A 113 
A 114 1 n ASP . 114 A 114 
A 115 1 n PRO . 115 A 115 
A 116 1 n GLN . 116 A 116 
A 117 1 n PRO . 117 A 117 
A 118 1 n THR . 118 A 118 
A 119 1 n SER . 119 A 119 
A 120 1 n ALA . 120 A 120 
A 121 1 n GLN . 121 A 121 
A 122 1 n ALA . 122 A 122 
A 123 1 n ARG . 123 A 123 
A 124 1 n ASN . 124 A 124 
A 125 1 n PRO . 125 A 125 
A 126 1 n PRO . 126 A 126 
A 127 1 n VAL . 127 A 127 
A 128 1 n THR . 128 A 128 
A 129 1 n VAL . 129 A 129 
A 130 1 n ALA . 130 A 130 
A 131 1 n THR . 131 A 131 
A 132 1 n THR . 132 A 132 
A 133 1 n GLN . 133 A 133 
A 134 1 n ALA . 134 A 134 
A 135 1 n SER . 135 A 135 
A 136 1 n THR . 136 A 136 
A 137 1 n THR . 137 A 137 
A 138 1 n PRO . 138 A 138 
A 139 1 n SER . 139 A 139 
A 140 1 n ALA . 140 A 140 
A 141 1 n PRO . 141 A 141 
A 142 1 n ASN . 142 A 142 
A 143 1 n PRO . 143 A 143 
A 144 1 n PRO . 144 A 144 
A 145 1 n GLY . 145 A 145 
A 146 1 n GLY . 146 A 146 
A 147 1 n LEU . 147 A 147 
A 148 1 n PRO . 148 A 148 
A 149 1 n ALA . 149 A 149 
A 150 1 n PRO . 150 A 150 
A 151 1 n SER . 151 A 151 
A 152 1 n ALA . 152 A 152 
A 153 1 n SER . 153 A 153 
A 154 1 n ALA . 154 A 154 
A 155 1 n THR . 155 A 155 
A 156 1 n ALA . 156 A 156 
A 157 1 n ALA . 157 A 157 
A 158 1 n VAL . 158 A 158 
A 159 1 n ALA . 159 A 159 
A 160 1 n ALA . 160 A 160 
A 161 1 n ALA . 161 A 161 
A 162 1 n VAL . 162 A 162 
A 163 1 n ALA . 163 A 163 
A 164 1 n SER . 164 A 164 
A 165 1 n PHE . 165 A 165 
A 166 1 n PRO . 166 A 166 
A 167 1 n SER . 167 A 167 
A 168 1 n PRO . 168 A 168 
A 169 1 n ASP . 169 A 169 
A 170 1 n THR . 170 A 170 
A 171 1 n SER . 171 A 171 
A 172 1 n ILE . 172 A 172 
A 173 1 n ARG . 173 A 173 
A 174 1 n PRO . 174 A 174 
A 175 1 n GLY . 175 A 175 
A 176 1 n GLY . 176 A 176 
A 177 1 n GLN . 177 A 177 
A 178 1 n ILE . 178 A 178 
A 179 1 n THR . 179 A 179 
A 180 1 n PRO . 180 A 180 
A 181 1 n GLY . 181 A 181 
A 182 1 n SER . 182 A 182 
A 183 1 n GLN . 183 A 183 
A 184 1 n ALA . 184 A 184 
A 185 1 n PRO . 185 A 185 
A 186 1 n GLY . 186 A 186 
A 187 1 n GLY . 187 A 187 
A 188 1 n GLY . 188 A 188 
A 189 1 n PRO . 189 A 189 
A 190 1 n THR . 190 A 190 
A 191 1 n PRO . 191 A 191 
A 192 1 n ALA . 192 A 192 
A 193 1 n PRO . 193 A 193 
A 194 1 n ASN . 194 A 194 
A 195 1 n VAL . 195 A 195 
A 196 1 n PRO . 196 A 196 
A 197 1 n PHE . 197 A 197 
A 198 1 n PRO . 198 A 198 
A 199 1 n ASN . 199 A 199 
A 200 1 n GLY . 200 A 200 
A 201 1 n SER . 201 A 201 
A 202 1 n SER . 202 A 202 
A 203 1 n GLN . 203 A 203 
A 204 1 n MET . 204 A 204 
A 205 1 n ASN . 205 A 205 
A 206 1 n GLY . 206 A 206 
A 207 1 n GLY . 207 A 207 
A 208 1 n PRO . 208 A 208 
A 209 1 n ALA . 209 A 209 
A 210 1 n MET . 210 A 210 
A 211 1 n GLY . 211 A 211 
A 212 1 n GLN . 212 A 212 
A 213 1 n PRO . 213 A 213 
A 214 1 n PRO . 214 A 214 
A 215 1 n PRO . 215 A 215 
A 216 1 n GLN . 216 A 216 
A 217 1 n MET . 217 A 217 
A 218 1 n GLY . 218 A 218 
A 219 1 n ALA . 219 A 219 
A 220 1 n PRO . 220 A 220 
A 221 1 n ASN . 221 A 221 
A 222 1 n MET . 222 A 222 
A 223 1 n GLY . 223 A 223 
A 224 1 n GLY . 224 A 224 
A 225 1 n PRO . 225 A 225 
A 226 1 n PRO . 226 A 226 
A 227 1 n ASN . 227 A 227 
A 228 1 n GLY . 228 A 228 
A 229 1 n TYR . 229 A 229 
A 230 1 n GLY . 230 A 230 
A 231 1 n GLY . 231 A 231 
A 232 1 n TYR . 232 A 232 
A 233 1 n GLY . 233 A 233 
A 234 1 n MET . 234 A 234 
A 235 1 n MET . 235 A 235 
A 236 1 n ASN . 236 A 236 
A 237 1 n GLY . 237 A 237 
A 238 1 n PRO . 238 A 238 
A 239 1 n PRO . 239 A 239 
A 240 1 n GLY . 240 A 240 
A 241 1 n SER . 241 A 241 
A 242 1 n GLY . 242 A 242 
A 243 1 n ALA . 243 A 243 
A 244 1 n PRO . 244 A 244 
A 245 1 n MET . 245 A 245 
A 246 1 n GLY . 246 A 246 
A 247 1 n GLY . 247 A 247 
A 248 1 n ASN . 248 A 248 
A 249 1 n PRO . 249 A 249 
A 250 1 n TYR . 250 A 250 
A 251 1 n ASN . 251 A 251 
A 252 1 n GLN . 252 A 252 
A 253 1 n GLN . 253 A 253 
A 254 1 n ILE . 254 A 254 
A 255 1 n LYS . 255 A 255 
A 256 1 n LYS . 256 A 256 
A 257 1 n ASP . 257 A 257 
A 258 1 n MET . 258 A 258 
A 259 1 n ASP . 259 A 259 
A 260 1 n GLN . 260 A 260 
A 261 1 n ALA . 261 A 261 
A 262 1 n ARG . 262 A 262 
A 263 1 n PRO . 263 A 263 
A 264 1 n TRP . 264 A 264 
A 265 1 n ASP . 265 A 265 
A 266 1 n PRO . 266 A 266 
A 267 1 n SER . 267 A 267 
A 268 1 n ALA . 268 A 268 
A 269 1 n HIS . 269 A 269 
A 270 1 n MET . 270 A 270 
A 271 1 n TYR . 271 A 271 
A 272 1 n GLN . 272 A 272 
A 273 1 n GLN . 273 A 273 
A 274 1 n GLN . 274 A 274 
A 275 1 n PRO . 275 A 275 
A 276 1 n GLN . 276 A 276 
A 277 1 n TRP . 277 A 277 
A 278 1 n GLY . 278 A 278 
A 279 1 n ALA . 279 A 279 
A 280 1 n MET . 280 A 280 
A 281 1 n PRO . 281 A 281 
A 282 1 n PRO . 282 A 282 
A 283 1 n GLN . 283 A 283 
A 284 1 n GLN . 284 A 284 
A 285 1 n PRO . 285 A 285 
A 286 1 n HIS . 286 A 286 
A 287 1 n GLY . 287 A 287 
A 288 1 n TYR . 288 A 288 
A 289 1 n PRO . 289 A 289 
A 290 1 n GLY . 290 A 290 
A 291 1 n ARG . 291 A 291 
A 292 1 n PRO . 292 A 292 
A 293 1 n MET . 293 A 293 
A 294 1 n ASN . 294 A 294 
A 295 1 n GLY . 295 A 295 
A 296 1 n GLN . 296 A 296 
A 297 1 n GLY . 297 A 297 
A 298 1 n ALA . 298 A 298 
A 299 1 n THR . 299 A 299 
A 300 1 n PRO . 300 A 300 
A 301 1 n THR . 301 A 301 
A 302 1 n GLY . 302 A 302 
A 303 1 n PRO . 303 A 303 
A 304 1 n SER . 304 A 304 
A 305 1 n SER . 305 A 305 
A 306 1 n VAL . 306 A 306 
A 307 1 n LEU . 307 A 307 
A 308 1 n GLU . 308 A 308 
A 309 1 n SER . 309 A 309 
A 310 1 n LEU . 310 A 310 
A 311 1 n ILE . 311 A 311 
A 312 1 n ASN . 312 A 312 
A 313 1 n GLN . 313 A 313 
A 314 1 n PRO . 314 A 314 
A 315 1 n GLN . 315 A 315 
A 316 1 n GLN . 316 A 316 
A 317 1 n TYR . 317 A 317 
A 318 1 n PRO . 318 A 318 
A 319 1 n GLY . 319 A 319 
A 320 1 n HIS . 320 A 320 
A 321 1 n HIS . 321 A 321 
A 322 1 n ASN . 322 A 322 
A 323 1 n GLN . 323 A 323 
A 324 1 n MET . 324 A 324 
A 325 1 n GLY . 325 A 325 
A 326 1 n PRO . 326 A 326 
A 327 1 n PRO . 327 A 327 
A 328 1 n GLY . 328 A 328 
A 329 1 n ASP . 329 A 329 
A 330 1 n ARG . 330 A 330 
A 331 1 n ASN . 331 A 331 
A 332 1 n VAL . 332 A 332 
A 333 1 n ALA . 333 A 333 
A 334 1 n ALA . 334 A 334 
A 335 1 n GLN . 335 A 335 
A 336 1 n ARG . 336 A 336 
A 337 1 n ALA . 337 A 337 
A 338 1 n ALA . 338 A 338 
A 339 1 n ALA . 339 A 339 
A 340 1 n GLN . 340 A 340 
A 341 1 n GLN . 341 A 341 
A 342 1 n GLN . 342 A 342 
A 343 1 n GLN . 343 A 343 
A 344 1 n GLN . 344 A 344 
A 345 1 n GLN . 345 A 345 
A 346 1 n GLN . 346 A 346 
A 347 1 n GLN . 347 A 347 
A 348 1 n GLN . 348 A 348 
A 349 1 n GLN . 349 A 349 
A 350 1 n GLN . 350 A 350 
A 351 1 n GLN . 351 A 351 
A 352 1 n GLN . 352 A 352 
A 353 1 n ARG . 353 A 353 
A 354 1 n PRO . 354 A 354 
A 355 1 n GLY . 355 A 355 
A 356 1 n MET . 356 A 356 
A 357 1 n VAL . 357 A 357 
A 358 1 n PRO . 358 A 358 
A 359 1 n ASN . 359 A 359 
A 360 1 n GLN . 360 A 360 
A 361 1 n GLY . 361 A 361 
A 362 1 n MET . 362 A 362 
A 363 1 n MET . 363 A 363 
A 364 1 n SER . 364 A 364 
A 365 1 n SER . 365 A 365 
A 366 1 n GLU . 366 A 366 
A 367 1 n ASP . 367 A 367 
A 368 1 n GLN . 368 A 368 
A 369 1 n THR . 369 A 369 
A 370 1 n VAL . 370 A 370 
A 371 1 n TYR . 371 A 371 
A 372 1 n SER . 372 A 372 
A 373 1 n ALA . 373 A 373 
A 374 1 n LYS . 374 A 374 
A 375 1 n LEU . 375 A 375 
A 376 1 n ARG . 376 A 376 
A 377 1 n ASN . 377 A 377 
A 378 1 n MET . 378 A 378 
A 379 1 n ARG . 379 A 379 
A 380 1 n GLY . 380 A 380 
A 381 1 n SER . 381 A 381 
A 382 1 n CYS . 382 A 382 
A 383 1 n ASP . 383 A 383 
A 384 1 n SER . 384 A 384 
A 385 1 n LEU . 385 A 385 
A 386 1 n ARG . 386 A 386 
A 387 1 n THR . 387 A 387 
A 388 1 n ARG . 388 A 388 
A 389 1 n ALA . 389 A 389 
A 390 1 n ARG . 390 A 390 
A 391 1 n GLN . 391 A 391 
A 392 1 n CYS . 392 A 392 
A 393 1 n ARG . 393 A 393 
A 394 1 n HIS . 394 A 394 
A 395 1 n GLU . 395 A 395 
A 396 1 n GLY . 396 A 396 
A 397 1 n ASN . 397 A 397 
A 398 1 n HIS . 398 A 398 
A 399 1 n GLU . 399 A 399 
A 400 1 n ALA . 400 A 400 
A 401 1 n ALA . 401 A 401 
A 402 1 n HIS . 402 A 402 
A 403 1 n LYS . 403 A 403 
A 404 1 n LEU . 404 A 404 
A 405 1 n GLU . 405 A 405 
A 406 1 n VAL . 406 A 406 
A 407 1 n MET . 407 A 407 
A 408 1 n LEU . 408 A 408 
A 409 1 n SER . 409 A 409 
A 410 1 n VAL . 410 A 410 
A 411 1 n LEU . 411 A 411 
A 412 1 n GLU . 412 A 412 
A 413 1 n GLY . 413 A 413 
A 414 1 n LYS . 414 A 414 
A 415 1 n ARG . 415 A 415 
A 416 1 n VAL . 416 A 416 
A 417 1 n VAL . 417 A 417 
A 418 1 n SER . 418 A 418 
A 419 1 n LEU . 419 A 419 
A 420 1 n GLU . 420 A 420 
A 421 1 n TYR . 421 A 421 
A 422 1 n LEU . 422 A 422 
A 423 1 n ASN . 423 A 423 
A 424 1 n HIS . 424 A 424 
A 425 1 n LEU . 425 A 425 
A 426 1 n GLU . 426 A 426 
A 427 1 n MET . 427 A 427 
A 428 1 n TRP . 428 A 428 
A 429 1 n ILE . 429 A 429 
A 430 1 n ALA . 430 A 430 
A 431 1 n ARG . 431 A 431 
A 432 1 n LYS . 432 A 432 
A 433 1 n GLN . 433 A 433 
A 434 1 n ASP . 434 A 434 
A 435 1 n PHE . 435 A 435 
A 436 1 n LEU . 436 A 436 
A 437 1 n ASN . 437 A 437 
A 438 1 n ILE . 438 A 438 
A 439 1 n ALA . 439 A 439 
A 440 1 n PRO . 440 A 440 
A 441 1 n MET . 441 A 441 
A 442 1 n SER . 442 A 442 
A 443 1 n GLN . 443 A 443 
A 444 1 n ASN . 444 A 444 
A 445 1 n GLN . 445 A 445 
A 446 1 n ASN . 446 A 446 
A 447 1 n HIS . 447 A 447 
A 448 1 n MET . 448 A 448 
A 449 1 n GLY . 449 A 449 
A 450 1 n MET . 450 A 450 
A 451 1 n ASN . 451 A 451 
A 452 1 n ASP . 452 A 452 
A 453 1 n PRO . 453 A 453 
A 454 1 n MET . 454 A 454 
A 455 1 n MET . 455 A 455 
A 456 1 n ASN . 456 A 456 
A 457 1 n GLY . 457 A 457 
A 458 1 n GLU . 458 A 458 
A 459 1 n HIS . 459 A 459 
A 460 1 n ALA . 460 A 460 
A 461 1 n MET . 461 A 461 
A 462 1 n LEU . 462 A 462 
A 463 1 n GLY . 463 A 463 
A 464 1 n ASN . 464 A 464 
A 465 1 n GLY . 465 A 465 
A 466 1 n GLN . 466 A 466 
A 467 1 n VAL . 467 A 467 
A 468 1 n PRO . 468 A 468 
A 469 1 n ASN . 469 A 469 
A 470 1 n PRO . 470 A 470 
A 471 1 n TYR . 471 A 471 
A 472 1 n GLY . 472 A 472 
A 473 1 n GLY . 473 A 473 
A 474 1 n HIS . 474 A 474 
A 475 1 n PRO . 475 A 475 
A 476 1 n GLY . 476 A 476 
A 477 1 n TYR . 477 A 477 
A 478 1 n GLY . 478 A 478 
A 479 1 n HIS . 479 A 479 
A 480 1 n GLN . 480 A 480 
A 481 1 n GLN . 481 A 481 
A 482 1 n TYR . 482 A 482 
A 483 1 n MET . 483 A 483 
A 484 1 n GLY . 484 A 484 
A 485 1 n PRO . 485 A 485 
A 486 1 n PRO . 486 A 486 
A 487 1 n PRO . 487 A 487 
A 488 1 n PRO . 488 A 488 
A 489 1 n HIS . 489 A 489 
A 490 1 n MET . 490 A 490 
A 491 1 n GLN . 491 A 491 
A 492 1 n MET . 492 A 492 
A 493 1 n HIS . 493 A 493 
A 494 1 n GLN . 494 A 494 
A 495 1 n PRO . 495 A 495 
A 496 1 n PRO . 496 A 496 
A 497 1 n MET . 497 A 497 
A 498 1 n TRP . 498 A 498 
A 499 1 n HIS . 499 A 499 
A 500 1 n GLN . 500 A 500 
A 501 1 n GLN . 501 A 501 
A 502 1 n GLN . 502 A 502 
A 503 1 n HIS . 503 A 503 
A 504 1 n GLN . 504 A 504 
A 505 1 n GLN . 505 A 505 
A 506 1 n GLN . 506 A 506 
A 507 1 n GLN . 507 A 507 
A 508 1 n ARG . 508 A 508 
A 509 1 n MET . 509 A 509 
A 510 1 n MET . 510 A 510 
A 511 1 n PRO . 511 A 511 
A 512 1 n GLN . 512 A 512 
A 513 1 n ASP . 513 A 513 
A 514 1 n HIS . 514 A 514 
A 515 1 n MET . 515 A 515 
A 516 1 n MET . 516 A 516 
A 517 1 n MET . 517 A 517 
A 518 1 n GLN . 518 A 518 
A 519 1 n GLY . 519 A 519 
A 520 1 n GLY . 520 A 520 
A 521 1 n GLY . 521 A 521 
A 522 1 n GLY . 522 A 522 
A 523 1 n PRO . 523 A 523 
A 524 1 n VAL . 524 A 524 
A 525 1 n HIS . 525 A 525 
A 526 1 n GLY . 526 A 526 
A 527 1 n MET . 527 A 527 
A 528 1 n TYR . 528 A 528 
A 529 1 n ARG . 529 A 529 
A 530 1 n GLY . 530 A 530 
A 531 1 n ASP . 531 A 531 
A 532 1 n MET . 532 A 532 
A 533 1 n GLY . 533 A 533 
A 534 1 n HIS . 534 A 534 
A 535 1 n ASP . 535 A 535 
A 536 1 n PRO . 536 A 536 
A 537 1 n MET . 537 A 537 
A 538 1 n THR . 538 A 538 
A 539 1 n SER . 539 A 539 
A 540 1 n PRO . 540 A 540 
A 541 1 n VAL . 541 A 541 
A 542 1 n ASN . 542 A 542 
A 543 1 n ASN . 543 A 543 
A 544 1 n HIS . 544 A 544 
A 545 1 n ARG . 545 A 545 
A 546 1 n HIS . 546 A 546 
A 547 1 n ALA . 547 A 547 
A 548 1 n PRO . 548 A 548 
A 549 1 n TYR . 549 A 549 
A 550 1 n PRO . 550 A 550 
A 551 1 n ASN . 551 A 551 
A 552 1 n PRO . 552 A 552 
A 553 1 n ALA . 553 A 553 
A 554 1 n ALA . 554 A 554 
A 555 1 n MET . 555 A 555 
A 556 1 n ARG . 556 A 556 
A 557 1 n ASN . 557 A 557 
A 558 1 n ASN . 558 A 558 
A 559 1 n MET . 559 A 559 
A 560 1 n ARG . 560 A 560 
A 561 1 n MET . 561 A 561 
A 562 1 n PRO . 562 A 562 
A 563 1 n ASN . 563 A 563 
A 564 1 n GLY . 564 A 564 
A 565 1 n PRO . 565 A 565 
A 566 1 n GLY . 566 A 566 
A 567 1 n PRO . 567 A 567 
A 568 1 n ILE . 568 A 568 
A 569 1 n GLY . 569 A 569 
A 570 1 n ARG . 570 A 570 
A 571 1 n ASP . 571 A 571 
A 572 1 n ARG . 572 A 572 
A 573 1 n ASN . 573 A 573 
A 574 1 n SER . 574 A 574 
A 575 1 n MET . 575 A 575 
A 576 1 n SER . 576 A 576 
A 577 1 n GLY . 577 A 577 
A 578 1 n SER . 578 A 578 
A 579 1 n SER . 579 A 579 
A 580 1 n MET . 580 A 580 
A 581 1 n SER . 581 A 581 
A 582 1 n GLY . 582 A 582 
A 583 1 n PRO . 583 A 583 
A 584 1 n SER . 584 A 584 
A 585 1 n SER . 585 A 585 
A 586 1 n GLY . 586 A 586 
A 587 1 n ALA . 587 A 587 
A 588 1 n PRO . 588 A 588 
A 589 1 n SER . 589 A 589 
A 590 1 n MET . 590 A 590 
A 591 1 n ASN . 591 A 591 
A 592 1 n PRO . 592 A 592 
A 593 1 n MET . 593 A 593 
A 594 1 n GLY . 594 A 594 
A 595 1 n THR . 595 A 595 
A 596 1 n PRO . 596 A 596 
A 597 1 n ASN . 597 A 597 
A 598 1 n GLN . 598 A 598 
A 599 1 n LYS . 599 A 599 
A 600 1 n MET . 600 A 600 
A 601 1 n GLY . 601 A 601 
A 602 1 n THR . 602 A 602 
A 603 1 n PRO . 603 A 603 
A 604 1 n GLY . 604 A 604 
A 605 1 n SER . 605 A 605 
A 606 1 n MET . 606 A 606 
A 607 1 n GLY . 607 A 607 
A 608 1 n GLY . 608 A 608 
A 609 1 n MET . 609 A 609 
A 610 1 n SER . 610 A 610 
A 611 1 n GLY . 611 A 611 
A 612 1 n LEU . 612 A 612 
A 613 1 n ASP . 613 A 613 
A 614 1 n ASP . 614 A 614 
A 615 1 n LEU . 615 A 615 
A 616 1 n ASN . 616 A 616 
A 617 1 n TYR . 617 A 617 
A 618 1 n ASP . 618 A 618 
A 619 1 n ASP . 619 A 619 
A 620 1 n PHE . 620 A 620 
A 621 1 n LEU . 621 A 621 
A 622 1 n PRO . 622 A 622 
A 623 1 n ASN . 623 A 623 
A 624 1 n PRO . 624 A 624 
A 625 1 n THR . 625 A 625 
A 626 1 n PRO . 626 A 626 
A 627 1 n ILE . 627 A 627 
A 628 1 n ASP . 628 A 628 
A 629 1 n ALA . 629 A 629 
A 630 1 n LEU . 630 A 630 
A 631 1 n GLN . 631 A 631 
A 632 1 n PRO . 632 A 632 
A 633 1 n THR . 633 A 633 
A 634 1 n LEU . 634 A 634 
A 635 1 n HIS . 635 A 635 
A 636 1 n VAL . 636 A 636 
A 637 1 n GLY . 637 A 637 
A 638 1 n GLN . 638 A 638 
A 639 1 n ASN . 639 A 639 
A 640 1 n SER . 640 A 640 
A 641 1 n MET . 641 A 641 
A 642 1 n ASN . 642 A 642 
A 643 1 n ALA . 643 A 643 
A 644 1 n GLY . 644 A 644 
A 645 1 n PRO . 645 A 645 
A 646 1 n PRO . 646 A 646 
A 647 1 n VAL . 647 A 647 
A 648 1 n GLN . 648 A 648 
A 649 1 n ARG . 649 A 649 
A 650 1 n SER . 650 A 650 
A 651 1 n ASN . 651 A 651 
A 652 1 n LEU . 652 A 652 
A 653 1 n ASN . 653 A 653 
A 654 1 n GLU . 654 A 654 
A 655 1 n THR . 655 A 655 
A 656 1 n ALA . 656 A 656 
A 657 1 n ARG . 657 A 657 
A 658 1 n LYS . 658 A 658 
A 659 1 n GLU . 659 A 659 
A 660 1 n LEU . 660 A 660 
A 661 1 n GLN . 661 A 661 
A 662 1 n ILE . 662 A 662 
A 663 1 n LEU . 663 A 663 
A 664 1 n ASP . 664 A 664 
A 665 1 n ALA . 665 A 665 
A 666 1 n ARG . 666 A 666 
A 667 1 n PHE . 667 A 667 
A 668 1 n GLU . 668 A 668 
A 669 1 n ILE . 669 A 669 
A 670 1 n ASP . 670 A 670 
A 671 1 n PRO . 671 A 671 
A 672 1 n ASN . 672 A 672 
A 673 1 n HIS . 673 A 673 
A 674 1 n GLN . 674 A 674 
A 675 1 n ARG . 675 A 675 
A 676 1 n HIS . 676 A 676 
A 677 1 n ASP . 677 A 677 
A 678 1 n ALA . 678 A 678 
A 679 1 n ASN . 679 A 679 
A 680 1 n HIS . 680 A 680 
A 681 1 n ILE . 681 A 681 
A 682 1 n ILE . 682 A 682 
A 683 1 n VAL . 683 A 683 
A 684 1 n VAL . 684 A 684 
A 685 1 n CYS . 685 A 685 
A 686 1 n LYS . 686 A 686 
A 687 1 n ILE . 687 A 687 
A 688 1 n ARG . 688 A 688 
A 689 1 n ASN . 689 A 689 
A 690 1 n GLN . 690 A 690 
A 691 1 n GLN . 691 A 691 
A 692 1 n PHE . 692 A 692 
A 693 1 n PRO . 693 A 693 
A 694 1 n PRO . 694 A 694 
A 695 1 n LEU . 695 A 695 
A 696 1 n ARG . 696 A 696 
A 697 1 n LEU . 697 A 697 
A 698 1 n VAL . 698 A 698 
A 699 1 n VAL . 699 A 699 
A 700 1 n PRO . 700 A 700 
A 701 1 n THR . 701 A 701 
A 702 1 n THR . 702 A 702 
A 703 1 n TYR . 703 A 703 
A 704 1 n PRO . 704 A 704 
A 705 1 n ALA . 705 A 705 
A 706 1 n GLY . 706 A 706 
A 707 1 n ASN . 707 A 707 
A 708 1 n VAL . 708 A 708 
A 709 1 n THR . 709 A 709 
A 710 1 n VAL . 710 A 710 
A 711 1 n ASP . 711 A 711 
A 712 1 n ARG . 712 A 712 
A 713 1 n ALA . 713 A 713 
A 714 1 n VAL . 714 A 714 
A 715 1 n ILE . 715 A 715 
A 716 1 n ASP . 716 A 716 
A 717 1 n LEU . 717 A 717 
A 718 1 n ASP . 718 A 718 
A 719 1 n ALA . 719 A 719 
A 720 1 n TYR . 720 A 720 
A 721 1 n LEU . 721 A 721 
A 722 1 n TYR . 722 A 722 
A 723 1 n ASP . 723 A 723 
A 724 1 n ASP . 724 A 724 
A 725 1 n LEU . 725 A 725 
A 726 1 n GLN . 726 A 726 
A 727 1 n ASN . 727 A 727 
A 728 1 n SER . 728 A 728 
A 729 1 n VAL . 729 A 729 
A 730 1 n TYR . 730 A 730 
A 731 1 n GLU . 731 A 731 
A 732 1 n ARG . 732 A 732 
A 733 1 n LEU . 733 A 733 
A 734 1 n SER . 734 A 734 
A 735 1 n ARG . 735 A 735 
A 736 1 n PRO . 736 A 736 
A 737 1 n GLY . 737 A 737 
A 738 1 n LEU . 738 A 738 
A 739 1 n SER . 739 A 739 
A 740 1 n SER . 740 A 740 
A 741 1 n ILE . 741 A 741 
A 742 1 n THR . 742 A 742 
A 743 1 n ASP . 743 A 743 
A 744 1 n TYR . 744 A 744 
A 745 1 n LEU . 745 A 745 
A 746 1 n ASN . 746 A 746 
A 747 1 n ALA . 747 A 747 
A 748 1 n TRP . 748 A 748 
A 749 1 n GLU . 749 A 749 
A 750 1 n GLU . 750 A 750 
A 751 1 n GLN . 751 A 751 
A 752 1 n VAL . 752 A 752 
A 753 1 n ASN . 753 A 753 
A 754 1 n GLN . 754 A 754 
A 755 1 n TYR . 755 A 755 
A 756 1 n GLN . 756 A 756 
A 757 1 n ASN . 757 A 757 
A 758 1 n GLN . 758 A 758 
A 759 1 n THR . 759 A 759 
A 760 1 n SER . 760 A 760 
A 761 1 n GLY . 761 A 761 
A 762 1 n GLY . 762 A 762 
A 763 1 n LEU . 763 A 763 
A 764 1 n ASP . 764 A 764 
A 765 1 n VAL . 765 A 765 
A 766 1 n ALA . 766 A 766 
A 767 1 n PHE . 767 A 767 
A 768 1 n ASN . 768 A 768 
A 769 1 n VAL . 769 A 769 
A 770 1 n GLY . 770 A 770 
A 771 1 n ASN . 771 A 771 
A 772 1 n ASP . 772 A 772 
A 773 1 n PHE . 773 A 773 
A 774 1 n PHE . 774 A 774 
A 775 1 n TYR . 775 A 775 
A 776 1 n ASP . 776 A 776 
A 777 1 n ASN . 777 A 777 
A 778 1 n LEU . 778 A 778 
A 779 1 n ASN . 779 A 779 
A 780 1 n LEU . 780 A 780 
B 1   2 n MET . 1   B 1   
B 2   2 n ASN . 2   B 2   
B 3   2 n GLU . 3   B 3   
B 4   2 n PRO . 4   B 4   
B 5   2 n SER . 5   B 5   
B 6   2 n ALA . 6   B 6   
B 7   2 n CYS . 7   B 7   
B 8   2 n SER . 8   B 8   
B 9   2 n GLY . 9   B 9   
B 10  2 n PRO . 10  B 10  
B 11  2 n PRO . 11  B 11  
B 12  2 n VAL . 12  B 12  
B 13  2 n LYS . 13  B 13  
B 14  2 n SER . 14  B 14  
B 15  2 n LYS . 15  B 15  
B 16  2 n SER . 16  B 16  
B 17  2 n SER . 17  B 17  
B 18  2 n LYS . 18  B 18  
B 19  2 n ASN . 19  B 19  
B 20  2 n GLU . 20  B 20  
B 21  2 n PRO . 21  B 21  
B 22  2 n PHE . 22  B 22  
B 23  2 n TYR . 23  B 23  
B 24  2 n THR . 24  B 24  
B 25  2 n LEU . 25  B 25  
B 26  2 n LYS . 26  B 26  
B 27  2 n ALA . 27  B 27  
B 28  2 n LEU . 28  B 28  
B 29  2 n LEU . 29  B 29  
B 30  2 n PRO . 30  B 30  
B 31  2 n PRO . 31  B 31  
B 32  2 n TYR . 32  B 32  
B 33  2 n SER . 33  B 33  
B 34  2 n GLU . 34  B 34  
B 35  2 n ILE . 35  B 35  
B 36  2 n GLN . 36  B 36  
B 37  2 n GLY . 37  B 37  
B 38  2 n ASN . 38  B 38  
B 39  2 n HIS . 39  B 39  
B 40  2 n ASP . 40  B 40  
B 41  2 n LEU . 41  B 41  
B 42  2 n LEU . 42  B 42  
B 43  2 n MET . 43  B 43  
B 44  2 n SER . 44  B 44  
B 45  2 n TYR . 45  B 45  
B 46  2 n GLU . 46  B 46  
B 47  2 n LEU . 47  B 47  
B 48  2 n GLY . 48  B 48  
B 49  2 n PRO . 49  B 49  
B 50  2 n VAL . 50  B 50  
B 51  2 n GLU . 51  B 51  
B 52  2 n GLY . 52  B 52  
B 53  2 n GLY . 53  B 53  
B 54  2 n PHE . 54  B 54  
B 55  2 n SER . 55  B 55  
B 56  2 n GLY . 56  B 56  
B 57  2 n SER . 57  B 57  
B 58  2 n ARG . 58  B 58  
B 59  2 n ARG . 59  B 59  
B 60  2 n VAL . 60  B 60  
B 61  2 n LYS . 61  B 61  
B 62  2 n GLU . 62  B 62  
B 63  2 n LYS . 63  B 63  
B 64  2 n ILE . 64  B 64  
B 65  2 n SER . 65  B 65  
B 66  2 n SER . 66  B 66  
B 67  2 n PHE . 67  B 67  
B 68  2 n LEU . 68  B 68  
B 69  2 n PRO . 69  B 69  
B 70  2 n HIS . 70  B 70  
B 71  2 n ILE . 71  B 71  
B 72  2 n ILE . 72  B 72  
B 73  2 n GLY . 73  B 73  
B 74  2 n GLU . 74  B 74  
B 75  2 n PHE . 75  B 75  
B 76  2 n HIS . 76  B 76  
B 77  2 n LEU . 77  B 77  
B 78  2 n ASP . 78  B 78  
B 79  2 n ALA . 79  B 79  
B 80  2 n THR . 80  B 80  
B 81  2 n LYS . 81  B 81  
B 82  2 n GLU . 82  B 82  
B 83  2 n ALA . 83  B 83  
B 84  2 n SER . 84  B 84  
B 85  2 n SER . 85  B 85  
B 86  2 n LEU . 86  B 86  
B 87  2 n ARG . 87  B 87  
B 88  2 n ALA . 88  B 88  
B 89  2 n LEU . 89  B 89  
B 90  2 n ILE . 90  B 90  
B 91  2 n GLU . 91  B 91  
B 92  2 n LYS . 92  B 92  
B 93  2 n PRO . 93  B 93  
B 94  2 n PRO . 94  B 94  
B 95  2 n ILE . 95  B 95  
B 96  2 n HIS . 96  B 96  
B 97  2 n LYS . 97  B 97  
B 98  2 n GLU . 98  B 98  
B 99  2 n ILE . 99  B 99  
B 100 2 n SER . 100 B 100 
B 101 2 n ASN . 101 B 101 
B 102 2 n LEU . 102 B 102 
B 103 2 n THR . 103 B 103 
B 104 2 n SER . 104 B 104 
B 105 2 n SER . 105 B 105 
B 106 2 n SER . 106 B 106 
B 107 2 n MET . 107 B 107 
B 108 2 n GLN . 108 B 108 
B 109 2 n GLY . 109 B 109 
B 110 2 n PHE . 110 B 110 
B 111 2 n LYS . 111 B 111 
B 112 2 n LEU . 112 B 112 
B 113 2 n SER . 113 B 113 
B 114 2 n ALA . 114 B 114 
B 115 2 n GLY . 115 B 115 
B 116 2 n PRO . 116 B 116 
B 117 2 n VAL . 117 B 117 
B 118 2 n ASP . 118 B 118 
B 119 2 n GLU . 119 B 119 
B 120 2 n ARG . 120 B 120 
B 121 2 n TYR . 121 B 121 
B 122 2 n ARG . 122 B 122 
B 123 2 n HIS . 123 B 123 
B 124 2 n LEU . 124 B 124 
B 125 2 n PHE . 125 B 125 
B 126 2 n GLU . 126 B 126 
B 127 2 n ARG . 127 B 127 
B 128 2 n ARG . 128 B 128 
B 129 2 n LYS . 129 B 129 
B 130 2 n GLU . 130 B 130 
B 131 2 n GLU . 131 B 131 
B 132 2 n PRO . 132 B 132 
B 133 2 n ASN . 133 B 133 
B 134 2 n LEU . 134 B 134 
B 135 2 n ALA . 135 B 135 
B 136 2 n TYR . 136 B 136 
B 137 2 n SER . 137 B 137 
B 138 2 n GLU . 138 B 138 
B 139 2 n LYS . 139 B 139 
B 140 2 n LEU . 140 B 140 
B 141 2 n ASN . 141 B 141 
B 142 2 n LEU . 142 B 142 
B 143 2 n ILE . 143 B 143 
B 144 2 n ARG . 144 B 144 
B 145 2 n VAL . 145 B 145 
B 146 2 n ARG . 146 B 146 
B 147 2 n GLN . 147 B 147 
B 148 2 n GLN . 148 B 148 
B 149 2 n TYR . 149 B 149 
B 150 2 n ASP . 150 B 150 
B 151 2 n ALA . 151 B 151 
B 152 2 n TYR . 152 B 152 
B 153 2 n GLY . 153 B 153 
B 154 2 n PHE . 154 B 154 
B 155 2 n ASP . 155 B 155 
B 156 2 n ASP . 156 B 156 
B 157 2 n ASP . 157 B 157 
B 158 2 n GLU . 158 B 158 
B 159 2 n THR . 159 B 159 
B 160 2 n GLU . 160 B 160 
B 161 2 n LYS . 161 B 161 
B 162 2 n GLY . 162 B 162 
B 163 2 n PHE . 163 B 163 
B 164 2 n PRO . 164 B 164 
B 165 2 n LYS . 165 B 165 
B 166 2 n LYS . 166 B 166 
B 167 2 n HIS . 167 B 167 
B 168 2 n LYS . 168 B 168 
B 169 2 n LYS . 169 B 169 
B 170 2 n LYS . 170 B 170 
B 171 2 n LYS . 171 B 171 
B 172 2 n LYS . 172 B 172 
B 173 2 n ASP . 173 B 173 
B 174 2 n LYS . 174 B 174 
B 175 2 n LYS . 175 B 175 
B 176 2 n ARG . 176 B 176 
B 177 2 n LYS . 177 B 177 
B 178 2 n LYS . 178 B 178 
B 179 2 n GLU . 179 B 179 
B 180 2 n LYS . 180 B 180 
B 181 2 n GLU . 181 B 181 
B 182 2 n GLU . 182 B 182 
B 183 2 n LEU . 183 B 183 
B 184 2 n GLY . 184 B 184 
B 185 2 n ASP . 185 B 185 
B 186 2 n ALA . 186 B 186 
B 187 2 n GLU . 187 B 187 
B 188 2 n LYS . 188 B 188 
B 189 2 n ARG . 189 B 189 
B 190 2 n LYS . 190 B 190 
B 191 2 n ARG . 191 B 191 
B 192 2 n ALA . 192 B 192 
B 193 2 n ALA . 193 B 193 
B 194 2 n ASP . 194 B 194 
B 195 2 n GLU . 195 B 195 
B 196 2 n PRO . 196 B 196 
B 197 2 n MET . 197 B 197 
B 198 2 n GLU . 198 B 198 
B 199 2 n PHE . 199 B 199 
#
_software.classification other
_software.date           ?
_software.description    "Structure prediction"
_software.name           AlphaFold
_software.pdbx_ordinal   1
_software.type           package
_software.version        "AlphaFold-beta-20231127 (15b167bf-95bf-4f75-843c-c4337252b09d @ 2024-11-07 03:18:32)"
#
loop_
_struct_asym.entity_id
_struct_asym.id
1 A 
2 B 
#
loop_
_atom_site.group_PDB
_atom_site.id
_atom_site.type_symbol
_atom_site.label_atom_id
_atom_site.label_alt_id
_atom_site.label_comp_id
_atom_site.label_asym_id
_atom_site.label_entity_id
_atom_site.label_seq_id
_atom_site.pdbx_PDB_ins_code
_atom_site.Cartn_x
_atom_site.Cartn_y
_atom_site.Cartn_z
_atom_site.occupancy
_atom_site.B_iso_or_equiv
_atom_site.auth_seq_id
_atom_site.auth_asym_id
_atom_site.pdbx_PDB_model_num
ATOM 1    N N   . MET A 1 1   ? 43.910  18.400   -4.058  1.00 48.09 1   A 1 
ATOM 2    C CA  . MET A 1 1   ? 43.205  17.564   -3.066  1.00 52.98 1   A 1 
ATOM 3    C C   . MET A 1 1   ? 43.325  16.124   -3.527  1.00 53.35 1   A 1 
ATOM 4    O O   . MET A 1 1   ? 43.280  15.908   -4.731  1.00 50.02 1   A 1 
ATOM 5    C CB  . MET A 1 1   ? 41.737  17.978   -2.931  1.00 50.77 1   A 1 
ATOM 6    C CG  . MET A 1 1   ? 41.602  19.308   -2.186  1.00 50.77 1   A 1 
ATOM 7    S SD  . MET A 1 1   ? 39.894  19.906   -2.151  1.00 46.15 1   A 1 
ATOM 8    C CE  . MET A 1 1   ? 40.087  21.374   -1.123  1.00 39.37 1   A 1 
ATOM 9    N N   . SER A 1 2   ? 43.541  15.179   -2.624  1.00 66.91 2   A 1 
ATOM 10   C CA  . SER A 1 2   ? 43.591  13.766   -3.004  1.00 71.06 2   A 1 
ATOM 11   C C   . SER A 1 2   ? 42.238  13.354   -3.572  1.00 72.30 2   A 1 
ATOM 12   O O   . SER A 1 2   ? 41.204  13.766   -3.046  1.00 67.27 2   A 1 
ATOM 13   C CB  . SER A 1 2   ? 43.933  12.892   -1.793  1.00 65.33 2   A 1 
ATOM 14   O OG  . SER A 1 2   ? 43.899  11.537   -2.171  1.00 58.83 2   A 1 
ATOM 15   N N   . GLU A 1 3   ? 42.218  12.520   -4.612  1.00 77.99 3   A 1 
ATOM 16   C CA  . GLU A 1 3   ? 40.982  11.953   -5.144  1.00 81.75 3   A 1 
ATOM 17   C C   . GLU A 1 3   ? 40.224  11.100   -4.110  1.00 83.74 3   A 1 
ATOM 18   O O   . GLU A 1 3   ? 39.043  10.821   -4.291  1.00 78.26 3   A 1 
ATOM 19   C CB  . GLU A 1 3   ? 41.279  11.045   -6.343  1.00 75.65 3   A 1 
ATOM 20   C CG  . GLU A 1 3   ? 41.764  11.778   -7.596  1.00 66.23 3   A 1 
ATOM 21   C CD  . GLU A 1 3   ? 41.801  10.841   -8.822  1.00 60.65 3   A 1 
ATOM 22   O OE1 . GLU A 1 3   ? 42.070  11.356   -9.923  1.00 52.73 3   A 1 
ATOM 23   O OE2 . GLU A 1 3   ? 41.536  9.624    -8.660  1.00 52.92 3   A 1 
ATOM 24   N N   . GLU A 1 4   ? 40.913  10.691   -3.055  1.00 83.03 4   A 1 
ATOM 25   C CA  . GLU A 1 4   ? 40.357  9.876    -1.977  1.00 86.06 4   A 1 
ATOM 26   C C   . GLU A 1 4   ? 39.880  10.708   -0.783  1.00 87.61 4   A 1 
ATOM 27   O O   . GLU A 1 4   ? 39.317  10.150   0.158   1.00 82.81 4   A 1 
ATOM 28   C CB  . GLU A 1 4   ? 41.389  8.836    -1.540  1.00 81.22 4   A 1 
ATOM 29   C CG  . GLU A 1 4   ? 41.774  7.888    -2.689  1.00 72.36 4   A 1 
ATOM 30   C CD  . GLU A 1 4   ? 42.683  6.743    -2.245  1.00 66.82 4   A 1 
ATOM 31   O OE1 . GLU A 1 4   ? 42.788  5.776    -3.038  1.00 58.23 4   A 1 
ATOM 32   O OE2 . GLU A 1 4   ? 43.272  6.832    -1.147  1.00 58.21 4   A 1 
ATOM 33   N N   . ASP A 1 5   ? 40.085  12.029   -0.812  1.00 88.44 5   A 1 
ATOM 34   C CA  . ASP A 1 5   ? 39.700  12.900   0.291   1.00 91.33 5   A 1 
ATOM 35   C C   . ASP A 1 5   ? 38.395  13.659   0.017   1.00 92.00 5   A 1 
ATOM 36   O O   . ASP A 1 5   ? 38.001  13.877   -1.132  1.00 88.57 5   A 1 
ATOM 37   C CB  . ASP A 1 5   ? 40.867  13.833   0.673   1.00 88.01 5   A 1 
ATOM 38   C CG  . ASP A 1 5   ? 40.756  14.321   2.118   1.00 86.17 5   A 1 
ATOM 39   O OD1 . ASP A 1 5   ? 39.901  13.791   2.862   1.00 79.31 5   A 1 
ATOM 40   O OD2 . ASP A 1 5   ? 41.539  15.202   2.549   1.00 78.30 5   A 1 
ATOM 41   N N   . TRP A 1 6   ? 37.713  14.080   1.085   1.00 89.81 6   A 1 
ATOM 42   C CA  . TRP A 1 6   ? 36.513  14.909   0.983   1.00 90.78 6   A 1 
ATOM 43   C C   . TRP A 1 6   ? 36.807  16.203   0.211   1.00 90.06 6   A 1 
ATOM 44   O O   . TRP A 1 6   ? 37.856  16.813   0.431   1.00 85.53 6   A 1 
ATOM 45   C CB  . TRP A 1 6   ? 36.006  15.224   2.390   1.00 89.15 6   A 1 
ATOM 46   C CG  . TRP A 1 6   ? 34.675  15.909   2.444   1.00 90.68 6   A 1 
ATOM 47   C CD1 . TRP A 1 6   ? 33.485  15.286   2.596   1.00 83.87 6   A 1 
ATOM 48   C CD2 . TRP A 1 6   ? 34.383  17.329   2.343   1.00 89.15 6   A 1 
ATOM 49   N NE1 . TRP A 1 6   ? 32.463  16.232   2.604   1.00 84.40 6   A 1 
ATOM 50   C CE2 . TRP A 1 6   ? 32.977  17.494   2.444   1.00 88.40 6   A 1 
ATOM 51   C CE3 . TRP A 1 6   ? 35.169  18.486   2.176   1.00 88.18 6   A 1 
ATOM 52   C CZ2 . TRP A 1 6   ? 32.363  18.769   2.379   1.00 88.22 6   A 1 
ATOM 53   C CZ3 . TRP A 1 6   ? 34.555  19.758   2.108   1.00 84.27 6   A 1 
ATOM 54   C CH2 . TRP A 1 6   ? 33.174  19.884   2.211   1.00 85.31 6   A 1 
ATOM 55   N N   . PRO A 1 7   ? 35.943  16.662   -0.698  1.00 90.63 7   A 1 
ATOM 56   C CA  . PRO A 1 7   ? 34.595  16.194   -1.020  1.00 91.26 7   A 1 
ATOM 57   C C   . PRO A 1 7   ? 34.528  15.253   -2.238  1.00 91.94 7   A 1 
ATOM 58   O O   . PRO A 1 7   ? 33.564  15.300   -3.004  1.00 88.21 7   A 1 
ATOM 59   C CB  . PRO A 1 7   ? 33.812  17.489   -1.238  1.00 89.24 7   A 1 
ATOM 60   C CG  . PRO A 1 7   ? 34.835  18.373   -1.955  1.00 86.74 7   A 1 
ATOM 61   C CD  . PRO A 1 7   ? 36.164  17.963   -1.302  1.00 88.45 7   A 1 
ATOM 62   N N   . SER A 1 8   ? 35.550  14.423   -2.475  1.00 91.85 8   A 1 
ATOM 63   C CA  . SER A 1 8   ? 35.584  13.576   -3.665  1.00 92.62 8   A 1 
ATOM 64   C C   . SER A 1 8   ? 34.432  12.560   -3.684  1.00 93.23 8   A 1 
ATOM 65   O O   . SER A 1 8   ? 34.032  12.029   -2.639  1.00 93.02 8   A 1 
ATOM 66   C CB  . SER A 1 8   ? 36.928  12.851   -3.804  1.00 90.92 8   A 1 
ATOM 67   O OG  . SER A 1 8   ? 37.071  11.839   -2.832  1.00 83.58 8   A 1 
ATOM 68   N N   . PRO A 1 9   ? 33.913  12.197   -4.883  1.00 93.14 9   A 1 
ATOM 69   C CA  . PRO A 1 9   ? 32.896  11.156   -5.010  1.00 93.47 9   A 1 
ATOM 70   C C   . PRO A 1 9   ? 33.328  9.811    -4.413  1.00 94.31 9   A 1 
ATOM 71   O O   . PRO A 1 9   ? 32.506  9.124    -3.806  1.00 93.53 9   A 1 
ATOM 72   C CB  . PRO A 1 9   ? 32.624  11.028   -6.509  1.00 92.19 9   A 1 
ATOM 73   C CG  . PRO A 1 9   ? 33.010  12.398   -7.064  1.00 89.59 9   A 1 
ATOM 74   C CD  . PRO A 1 9   ? 34.174  12.815   -6.176  1.00 92.23 9   A 1 
ATOM 75   N N   . LYS A 1 10  ? 34.614  9.452    -4.523  1.00 93.97 10  A 1 
ATOM 76   C CA  . LYS A 1 10  ? 35.161  8.220    -3.944  1.00 94.37 10  A 1 
ATOM 77   C C   . LYS A 1 10  ? 35.066  8.217    -2.417  1.00 94.74 10  A 1 
ATOM 78   O O   . LYS A 1 10  ? 34.648  7.214    -1.822  1.00 93.90 10  A 1 
ATOM 79   C CB  . LYS A 1 10  ? 36.625  8.014    -4.355  1.00 93.77 10  A 1 
ATOM 80   C CG  . LYS A 1 10  ? 36.829  7.693    -5.849  1.00 83.68 10  A 1 
ATOM 81   C CD  . LYS A 1 10  ? 38.328  7.506    -6.130  1.00 79.48 10  A 1 
ATOM 82   C CE  . LYS A 1 10  ? 38.637  7.273    -7.608  1.00 70.65 10  A 1 
ATOM 83   N NZ  . LYS A 1 10  ? 40.092  7.385    -7.877  1.00 63.57 10  A 1 
ATOM 84   N N   . PHE A 1 11  ? 35.386  9.325    -1.781  1.00 94.12 11  A 1 
ATOM 85   C CA  . PHE A 1 11  ? 35.281  9.466    -0.330  1.00 94.43 11  A 1 
ATOM 86   C C   . PHE A 1 11  ? 33.824  9.378    0.134   1.00 94.89 11  A 1 
ATOM 87   O O   . PHE A 1 11  ? 33.518  8.650    1.081   1.00 94.43 11  A 1 
ATOM 88   C CB  . PHE A 1 11  ? 35.918  10.797   0.085   1.00 94.11 11  A 1 
ATOM 89   C CG  . PHE A 1 11  ? 35.962  10.996   1.584   1.00 94.20 11  A 1 
ATOM 90   C CD1 . PHE A 1 11  ? 34.907  11.658   2.248   1.00 88.23 11  A 1 
ATOM 91   C CD2 . PHE A 1 11  ? 37.039  10.494   2.333   1.00 88.03 11  A 1 
ATOM 92   C CE1 . PHE A 1 11  ? 34.938  11.809   3.644   1.00 86.64 11  A 1 
ATOM 93   C CE2 . PHE A 1 11  ? 37.078  10.649   3.723   1.00 87.18 11  A 1 
ATOM 94   C CZ  . PHE A 1 11  ? 36.022  11.308   4.373   1.00 90.06 11  A 1 
ATOM 95   N N   . ARG A 1 12  ? 32.920  10.045   -0.574  1.00 94.98 12  A 1 
ATOM 96   C CA  . ARG A 1 12  ? 31.484  10.005   -0.277  1.00 94.76 12  A 1 
ATOM 97   C C   . ARG A 1 12  ? 30.904  8.593    -0.441  1.00 94.87 12  A 1 
ATOM 98   O O   . ARG A 1 12  ? 30.181  8.139    0.440   1.00 94.26 12  A 1 
ATOM 99   C CB  . ARG A 1 12  ? 30.739  10.992   -1.177  1.00 94.11 12  A 1 
ATOM 100  C CG  . ARG A 1 12  ? 31.120  12.455   -0.866  1.00 92.12 12  A 1 
ATOM 101  C CD  . ARG A 1 12  ? 30.363  13.419   -1.784  1.00 90.74 12  A 1 
ATOM 102  N NE  . ARG A 1 12  ? 28.922  13.318   -1.537  1.00 89.53 12  A 1 
ATOM 103  C CZ  . ARG A 1 12  ? 27.933  13.790   -2.268  1.00 90.67 12  A 1 
ATOM 104  N NH1 . ARG A 1 12  ? 28.150  14.498   -3.342  1.00 82.46 12  A 1 
ATOM 105  N NH2 . ARG A 1 12  ? 26.707  13.545   -1.911  1.00 86.00 12  A 1 
ATOM 106  N N   . GLU A 1 13  ? 31.280  7.892    -1.489  1.00 95.09 13  A 1 
ATOM 107  C CA  . GLU A 1 13  ? 30.847  6.505    -1.701  1.00 95.21 13  A 1 
ATOM 108  C C   . GLU A 1 13  ? 31.367  5.580    -0.587  1.00 95.35 13  A 1 
ATOM 109  O O   . GLU A 1 13  ? 30.633  4.706    -0.112  1.00 94.61 13  A 1 
ATOM 110  C CB  . GLU A 1 13  ? 31.299  6.039    -3.090  1.00 94.87 13  A 1 
ATOM 111  C CG  . GLU A 1 13  ? 30.590  4.756    -3.559  1.00 85.64 13  A 1 
ATOM 112  C CD  . GLU A 1 13  ? 29.066  4.902    -3.791  1.00 85.00 13  A 1 
ATOM 113  O OE1 . GLU A 1 13  ? 28.360  3.876    -3.747  1.00 79.42 13  A 1 
ATOM 114  O OE2 . GLU A 1 13  ? 28.583  6.019    -4.054  1.00 78.09 13  A 1 
ATOM 115  N N   . HIS A 1 14  ? 32.589  5.804    -0.085  1.00 94.85 14  A 1 
ATOM 116  C CA  . HIS A 1 14  ? 33.108  5.070    1.061   1.00 94.23 14  A 1 
ATOM 117  C C   . HIS A 1 14  ? 32.294  5.329    2.339   1.00 94.56 14  A 1 
ATOM 118  O O   . HIS A 1 14  ? 32.003  4.395    3.095   1.00 93.60 14  A 1 
ATOM 119  C CB  . HIS A 1 14  ? 34.593  5.421    1.261   1.00 93.32 14  A 1 
ATOM 120  C CG  . HIS A 1 14  ? 35.241  4.533    2.275   1.00 85.31 14  A 1 
ATOM 121  N ND1 . HIS A 1 14  ? 35.500  3.186    2.119   1.00 72.65 14  A 1 
ATOM 122  C CD2 . HIS A 1 14  ? 35.669  4.860    3.543   1.00 72.67 14  A 1 
ATOM 123  C CE1 . HIS A 1 14  ? 36.055  2.728    3.253   1.00 73.28 14  A 1 
ATOM 124  N NE2 . HIS A 1 14  ? 36.173  3.710    4.149   1.00 75.86 14  A 1 
ATOM 125  N N   . VAL A 1 15  ? 31.874  6.570    2.570   1.00 94.43 15  A 1 
ATOM 126  C CA  . VAL A 1 15  ? 30.989  6.918    3.692   1.00 94.08 15  A 1 
ATOM 127  C C   . VAL A 1 15  ? 29.619  6.245    3.548   1.00 94.01 15  A 1 
ATOM 128  O O   . VAL A 1 15  ? 29.132  5.665    4.523   1.00 93.71 15  A 1 
ATOM 129  C CB  . VAL A 1 15  ? 30.861  8.442    3.852   1.00 93.71 15  A 1 
ATOM 130  C CG1 . VAL A 1 15  ? 29.814  8.823    4.904   1.00 87.53 15  A 1 
ATOM 131  C CG2 . VAL A 1 15  ? 32.201  9.041    4.302   1.00 86.07 15  A 1 
ATOM 132  N N   . ILE A 1 16  ? 29.029  6.234    2.352   1.00 95.28 16  A 1 
ATOM 133  C CA  . ILE A 1 16  ? 27.761  5.533    2.071   1.00 95.17 16  A 1 
ATOM 134  C C   . ILE A 1 16  ? 27.890  4.035    2.380   1.00 94.86 16  A 1 
ATOM 135  O O   . ILE A 1 16  ? 27.056  3.474    3.096   1.00 94.32 16  A 1 
ATOM 136  C CB  . ILE A 1 16  ? 27.310  5.772    0.614   1.00 95.23 16  A 1 
ATOM 137  C CG1 . ILE A 1 16  ? 26.918  7.257    0.407   1.00 92.93 16  A 1 
ATOM 138  C CG2 . ILE A 1 16  ? 26.117  4.869    0.236   1.00 91.87 16  A 1 
ATOM 139  C CD1 . ILE A 1 16  ? 26.799  7.676    -1.066  1.00 87.47 16  A 1 
ATOM 140  N N   . GLN A 1 17  ? 28.968  3.400    1.919   1.00 95.20 17  A 1 
ATOM 141  C CA  . GLN A 1 17  ? 29.242  1.984    2.201   1.00 94.90 17  A 1 
ATOM 142  C C   . GLN A 1 17  ? 29.415  1.701    3.697   1.00 94.62 17  A 1 
ATOM 143  O O   . GLN A 1 17  ? 29.078  0.609    4.156   1.00 93.75 17  A 1 
ATOM 144  C CB  . GLN A 1 17  ? 30.516  1.550    1.463   1.00 94.74 17  A 1 
ATOM 145  C CG  . GLN A 1 17  ? 30.290  1.430    -0.056  1.00 83.79 17  A 1 
ATOM 146  C CD  . GLN A 1 17  ? 31.589  1.142    -0.813  1.00 78.43 17  A 1 
ATOM 147  O OE1 . GLN A 1 17  ? 32.605  0.741    -0.250  1.00 70.24 17  A 1 
ATOM 148  N NE2 . GLN A 1 17  ? 31.591  1.314    -2.113  1.00 68.10 17  A 1 
ATOM 149  N N   . ARG A 1 18  ? 29.922  2.674    4.467   1.00 93.93 18  A 1 
ATOM 150  C CA  . ARG A 1 18  ? 30.070  2.541    5.920   1.00 93.04 18  A 1 
ATOM 151  C C   . ARG A 1 18  ? 28.753  2.766    6.674   1.00 93.39 18  A 1 
ATOM 152  O O   . ARG A 1 18  ? 28.560  2.155    7.718   1.00 92.28 18  A 1 
ATOM 153  C CB  . ARG A 1 18  ? 31.179  3.495    6.392   1.00 92.09 18  A 1 
ATOM 154  C CG  . ARG A 1 18  ? 31.614  3.255    7.848   1.00 83.34 18  A 1 
ATOM 155  C CD  . ARG A 1 18  ? 32.224  1.856    8.027   1.00 79.11 18  A 1 
ATOM 156  N NE  . ARG A 1 18  ? 32.667  1.645    9.410   1.00 72.33 18  A 1 
ATOM 157  C CZ  . ARG A 1 18  ? 33.292  0.564    9.869   1.00 66.52 18  A 1 
ATOM 158  N NH1 . ARG A 1 18  ? 33.601  -0.436   9.079   1.00 60.24 18  A 1 
ATOM 159  N NH2 . ARG A 1 18  ? 33.604  0.484    11.123  1.00 60.16 18  A 1 
ATOM 160  N N   . LEU A 1 19  ? 27.873  3.608    6.165   1.00 92.22 19  A 1 
ATOM 161  C CA  . LEU A 1 19  ? 26.554  3.884    6.740   1.00 91.87 19  A 1 
ATOM 162  C C   . LEU A 1 19  ? 25.555  2.748    6.487   1.00 92.38 19  A 1 
ATOM 163  O O   . LEU A 1 19  ? 24.749  2.442    7.367   1.00 92.00 19  A 1 
ATOM 164  C CB  . LEU A 1 19  ? 26.005  5.193    6.159   1.00 91.38 19  A 1 
ATOM 165  C CG  . LEU A 1 19  ? 26.610  6.468    6.766   1.00 87.57 19  A 1 
ATOM 166  C CD1 . LEU A 1 19  ? 26.190  7.684    5.947   1.00 77.61 19  A 1 
ATOM 167  C CD2 . LEU A 1 19  ? 26.116  6.681    8.204   1.00 78.24 19  A 1 
ATOM 168  N N   . GLU A 1 20  ? 25.609  2.105    5.325   1.00 93.32 20  A 1 
ATOM 169  C CA  . GLU A 1 20  ? 24.648  1.076    4.931   1.00 93.24 20  A 1 
ATOM 170  C C   . GLU A 1 20  ? 24.512  -0.071   5.950   1.00 93.13 20  A 1 
ATOM 171  O O   . GLU A 1 20  ? 23.375  -0.391   6.316   1.00 92.60 20  A 1 
ATOM 172  C CB  . GLU A 1 20  ? 24.980  0.562    3.515   1.00 92.63 20  A 1 
ATOM 173  C CG  . GLU A 1 20  ? 23.872  -0.352   2.923   1.00 84.62 20  A 1 
ATOM 174  C CD  . GLU A 1 20  ? 22.483  0.314    2.856   1.00 79.92 20  A 1 
ATOM 175  O OE1 . GLU A 1 20  ? 21.469  -0.388   3.096   1.00 72.82 20  A 1 
ATOM 176  O OE2 . GLU A 1 20  ? 22.403  1.529    2.624   1.00 71.17 20  A 1 
ATOM 177  N N   . PRO A 1 21  ? 25.595  -0.675   6.484   1.00 93.48 21  A 1 
ATOM 178  C CA  . PRO A 1 21  ? 25.457  -1.732   7.485   1.00 92.69 21  A 1 
ATOM 179  C C   . PRO A 1 21  ? 24.856  -1.240   8.807   1.00 92.10 21  A 1 
ATOM 180  O O   . PRO A 1 21  ? 24.100  -1.986   9.432   1.00 90.57 21  A 1 
ATOM 181  C CB  . PRO A 1 21  ? 26.868  -2.306   7.670   1.00 91.73 21  A 1 
ATOM 182  C CG  . PRO A 1 21  ? 27.787  -1.176   7.220   1.00 89.81 21  A 1 
ATOM 183  C CD  . PRO A 1 21  ? 26.982  -0.509   6.113   1.00 93.06 21  A 1 
ATOM 184  N N   . GLU A 1 22  ? 25.117  -0.000   9.217   1.00 90.82 22  A 1 
ATOM 185  C CA  . GLU A 1 22  ? 24.537  0.572    10.436  1.00 89.51 22  A 1 
ATOM 186  C C   . GLU A 1 22  ? 23.028  0.815    10.266  1.00 88.94 22  A 1 
ATOM 187  O O   . GLU A 1 22  ? 22.226  0.413    11.121  1.00 87.65 22  A 1 
ATOM 188  C CB  . GLU A 1 22  ? 25.259  1.882    10.800  1.00 89.08 22  A 1 
ATOM 189  C CG  . GLU A 1 22  ? 26.757  1.711    11.128  1.00 83.84 22  A 1 
ATOM 190  C CD  . GLU A 1 22  ? 27.050  0.846    12.363  1.00 80.67 22  A 1 
ATOM 191  O OE1 . GLU A 1 22  ? 28.139  0.232    12.412  1.00 73.80 22  A 1 
ATOM 192  O OE2 . GLU A 1 22  ? 26.220  0.812    13.290  1.00 72.97 22  A 1 
ATOM 193  N N   . LEU A 1 23  ? 22.615  1.353    9.119   1.00 90.42 23  A 1 
ATOM 194  C CA  . LEU A 1 23  ? 21.194  1.517    8.785   1.00 89.21 23  A 1 
ATOM 195  C C   . LEU A 1 23  ? 20.485  0.173    8.608   1.00 88.43 23  A 1 
ATOM 196  O O   . LEU A 1 23  ? 19.349  0.004    9.063   1.00 87.17 23  A 1 
ATOM 197  C CB  . LEU A 1 23  ? 21.065  2.362    7.511   1.00 88.83 23  A 1 
ATOM 198  C CG  . LEU A 1 23  ? 21.380  3.860    7.715   1.00 85.57 23  A 1 
ATOM 199  C CD1 . LEU A 1 23  ? 21.441  4.555    6.366   1.00 77.30 23  A 1 
ATOM 200  C CD2 . LEU A 1 23  ? 20.301  4.559    8.545   1.00 76.57 23  A 1 
ATOM 201  N N   . ALA A 1 24  ? 21.139  -0.807   7.999   1.00 90.40 24  A 1 
ATOM 202  C CA  . ALA A 1 24  ? 20.596  -2.153   7.863   1.00 89.95 24  A 1 
ATOM 203  C C   . ALA A 1 24  ? 20.362  -2.813   9.233   1.00 89.20 24  A 1 
ATOM 204  O O   . ALA A 1 24  ? 19.302  -3.403   9.464   1.00 87.79 24  A 1 
ATOM 205  C CB  . ALA A 1 24  ? 21.535  -2.995   6.990   1.00 89.70 24  A 1 
ATOM 206  N N   . ARG A 1 25  ? 21.304  -2.655   10.164  1.00 89.56 25  A 1 
ATOM 207  C CA  . ARG A 1 25  ? 21.173  -3.132   11.543  1.00 87.98 25  A 1 
ATOM 208  C C   . ARG A 1 25  ? 20.025  -2.434   12.269  1.00 86.53 25  A 1 
ATOM 209  O O   . ARG A 1 25  ? 19.230  -3.102   12.939  1.00 84.77 25  A 1 
ATOM 210  C CB  . ARG A 1 25  ? 22.507  -2.935   12.261  1.00 87.10 25  A 1 
ATOM 211  C CG  . ARG A 1 25  ? 22.495  -3.587   13.646  1.00 79.04 25  A 1 
ATOM 212  C CD  . ARG A 1 25  ? 23.849  -3.359   14.311  1.00 77.29 25  A 1 
ATOM 213  N NE  . ARG A 1 25  ? 23.906  -4.030   15.615  1.00 71.12 25  A 1 
ATOM 214  C CZ  . ARG A 1 25  ? 24.920  -3.977   16.461  1.00 66.82 25  A 1 
ATOM 215  N NH1 . ARG A 1 25  ? 25.981  -3.274   16.179  1.00 60.04 25  A 1 
ATOM 216  N NH2 . ARG A 1 25  ? 24.859  -4.624   17.586  1.00 62.32 25  A 1 
ATOM 217  N N   . ASN A 1 26  ? 19.877  -1.123   12.102  1.00 85.12 26  A 1 
ATOM 218  C CA  . ASN A 1 26  ? 18.777  -0.382   12.697  1.00 82.81 26  A 1 
ATOM 219  C C   . ASN A 1 26  ? 17.414  -0.820   12.138  1.00 81.24 26  A 1 
ATOM 220  O O   . ASN A 1 26  ? 16.491  -1.063   12.907  1.00 78.03 26  A 1 
ATOM 221  C CB  . ASN A 1 26  ? 19.007  1.119    12.507  1.00 80.99 26  A 1 
ATOM 222  C CG  . ASN A 1 26  ? 18.061  1.914    13.389  1.00 76.04 26  A 1 
ATOM 223  O OD1 . ASN A 1 26  ? 17.807  1.583    14.527  1.00 66.53 26  A 1 
ATOM 224  N ND2 . ASN A 1 26  ? 17.509  2.993    12.885  1.00 66.20 26  A 1 
ATOM 225  N N   . ARG A 1 27  ? 17.285  -1.013   10.818  1.00 83.61 27  A 1 
ATOM 226  C CA  . ARG A 1 27  ? 16.067  -1.542   10.189  1.00 82.38 27  A 1 
ATOM 227  C C   . ARG A 1 27  ? 15.679  -2.927   10.719  1.00 81.22 27  A 1 
ATOM 228  O O   . ARG A 1 27  ? 14.488  -3.226   10.803  1.00 79.80 27  A 1 
ATOM 229  C CB  . ARG A 1 27  ? 16.239  -1.618   8.662   1.00 81.64 27  A 1 
ATOM 230  C CG  . ARG A 1 27  ? 16.197  -0.240   7.973   1.00 75.95 27  A 1 
ATOM 231  C CD  . ARG A 1 27  ? 16.266  -0.340   6.443   1.00 73.83 27  A 1 
ATOM 232  N NE  . ARG A 1 27  ? 17.541  -0.903   5.966   1.00 68.57 27  A 1 
ATOM 233  C CZ  . ARG A 1 27  ? 18.391  -0.385   5.064   1.00 65.07 27  A 1 
ATOM 234  N NH1 . ARG A 1 27  ? 18.186  0.754    4.493   1.00 59.53 27  A 1 
ATOM 235  N NH2 . ARG A 1 27  ? 19.480  -1.002   4.722   1.00 61.19 27  A 1 
ATOM 236  N N   . GLN A 1 28  ? 16.642  -3.763   11.075  1.00 83.85 28  A 1 
ATOM 237  C CA  . GLN A 1 28  ? 16.380  -5.077   11.648  1.00 83.16 28  A 1 
ATOM 238  C C   . GLN A 1 28  ? 15.927  -4.999   13.111  1.00 81.50 28  A 1 
ATOM 239  O O   . GLN A 1 28  ? 15.023  -5.739   13.504  1.00 78.67 28  A 1 
ATOM 240  C CB  . GLN A 1 28  ? 17.631  -5.958   11.543  1.00 82.26 28  A 1 
ATOM 241  C CG  . GLN A 1 28  ? 17.889  -6.414   10.097  1.00 75.27 28  A 1 
ATOM 242  C CD  . GLN A 1 28  ? 19.183  -7.212   9.953   1.00 70.44 28  A 1 
ATOM 243  O OE1 . GLN A 1 28  ? 19.953  -7.427   10.879  1.00 63.37 28  A 1 
ATOM 244  N NE2 . GLN A 1 28  ? 19.475  -7.700   8.772   1.00 59.70 28  A 1 
ATOM 245  N N   . ASN A 1 29  ? 16.520  -4.100   13.899  1.00 81.34 29  A 1 
ATOM 246  C CA  . ASN A 1 29  ? 16.246  -4.001   15.332  1.00 80.07 29  A 1 
ATOM 247  C C   . ASN A 1 29  ? 15.004  -3.159   15.653  1.00 77.60 29  A 1 
ATOM 248  O O   . ASN A 1 29  ? 14.292  -3.451   16.615  1.00 72.12 29  A 1 
ATOM 249  C CB  . ASN A 1 29  ? 17.485  -3.408   16.024  1.00 77.98 29  A 1 
ATOM 250  C CG  . ASN A 1 29  ? 18.700  -4.324   15.999  1.00 74.25 29  A 1 
ATOM 251  O OD1 . ASN A 1 29  ? 18.652  -5.504   15.700  1.00 66.30 29  A 1 
ATOM 252  N ND2 . ASN A 1 29  ? 19.848  -3.791   16.355  1.00 66.31 29  A 1 
ATOM 253  N N   . ALA A 1 30  ? 14.754  -2.108   14.866  1.00 75.60 30  A 1 
ATOM 254  C CA  . ALA A 1 30  ? 13.673  -1.155   15.083  1.00 73.16 30  A 1 
ATOM 255  C C   . ALA A 1 30  ? 12.992  -0.781   13.748  1.00 71.98 30  A 1 
ATOM 256  O O   . ALA A 1 30  ? 13.078  0.358    13.295  1.00 67.30 30  A 1 
ATOM 257  C CB  . ALA A 1 30  ? 14.249  0.048    15.841  1.00 70.01 30  A 1 
ATOM 258  N N   . PRO A 1 31  ? 12.294  -1.736   13.115  1.00 72.44 31  A 1 
ATOM 259  C CA  . PRO A 1 31  ? 11.713  -1.542   11.785  1.00 71.17 31  A 1 
ATOM 260  C C   . PRO A 1 31  ? 10.640  -0.446   11.733  1.00 71.05 31  A 1 
ATOM 261  O O   . PRO A 1 31  ? 10.390  0.110    10.671  1.00 65.93 31  A 1 
ATOM 262  C CB  . PRO A 1 31  ? 11.139  -2.911   11.408  1.00 68.93 31  A 1 
ATOM 263  C CG  . PRO A 1 31  ? 10.864  -3.585   12.749  1.00 69.89 31  A 1 
ATOM 264  C CD  . PRO A 1 31  ? 11.995  -3.065   13.615  1.00 73.19 31  A 1 
ATOM 265  N N   . ASN A 1 32  ? 10.038  -0.122   12.881  1.00 67.37 32  A 1 
ATOM 266  C CA  . ASN A 1 32  ? 8.973   0.871    12.985  1.00 66.46 32  A 1 
ATOM 267  C C   . ASN A 1 32  ? 9.505   2.311    13.159  1.00 64.93 32  A 1 
ATOM 268  O O   . ASN A 1 32  ? 8.712   3.246    13.182  1.00 61.74 32  A 1 
ATOM 269  C CB  . ASN A 1 32  ? 8.042   0.480    14.140  1.00 64.31 32  A 1 
ATOM 270  C CG  . ASN A 1 32  ? 7.368   -0.865   13.942  1.00 61.66 32  A 1 
ATOM 271  O OD1 . ASN A 1 32  ? 7.312   -1.430   12.872  1.00 56.79 32  A 1 
ATOM 272  N ND2 . ASN A 1 32  ? 6.841   -1.434   15.004  1.00 55.58 32  A 1 
ATOM 273  N N   . LEU A 1 33  ? 10.801  2.493    13.319  1.00 68.36 33  A 1 
ATOM 274  C CA  . LEU A 1 33  ? 11.353  3.843    13.398  1.00 66.82 33  A 1 
ATOM 275  C C   . LEU A 1 33  ? 11.383  4.469    11.998  1.00 65.93 33  A 1 
ATOM 276  O O   . LEU A 1 33  ? 11.854  3.833    11.060  1.00 62.34 33  A 1 
ATOM 277  C CB  . LEU A 1 33  ? 12.741  3.836    14.041  1.00 63.89 33  A 1 
ATOM 278  C CG  . LEU A 1 33  ? 12.723  3.615    15.568  1.00 60.28 33  A 1 
ATOM 279  C CD1 . LEU A 1 33  ? 14.155  3.479    16.079  1.00 56.08 33  A 1 
ATOM 280  C CD2 . LEU A 1 33  ? 12.072  4.774    16.329  1.00 55.66 33  A 1 
ATOM 281  N N   . PRO A 1 34  ? 10.954  5.734    11.861  1.00 66.28 34  A 1 
ATOM 282  C CA  . PRO A 1 34  ? 10.951  6.451    10.596  1.00 65.36 34  A 1 
ATOM 283  C C   . PRO A 1 34  ? 12.362  6.959    10.236  1.00 65.55 34  A 1 
ATOM 284  O O   . PRO A 1 34  ? 12.576  8.131    9.950   1.00 61.91 34  A 1 
ATOM 285  C CB  . PRO A 1 34  ? 9.911   7.562    10.787  1.00 62.01 34  A 1 
ATOM 286  C CG  . PRO A 1 34  ? 10.077  7.917    12.254  1.00 62.23 34  A 1 
ATOM 287  C CD  . PRO A 1 34  ? 10.359  6.559    12.907  1.00 64.48 34  A 1 
ATOM 288  N N   . VAL A 1 35  ? 13.343  6.073    10.293  1.00 66.48 35  A 1 
ATOM 289  C CA  . VAL A 1 35  ? 14.714  6.381    9.874   1.00 65.91 35  A 1 
ATOM 290  C C   . VAL A 1 35  ? 14.780  6.239    8.359   1.00 66.99 35  A 1 
ATOM 291  O O   . VAL A 1 35  ? 14.269  5.256    7.823   1.00 63.70 35  A 1 
ATOM 292  C CB  . VAL A 1 35  ? 15.740  5.475    10.567  1.00 61.43 35  A 1 
ATOM 293  C CG1 . VAL A 1 35  ? 17.168  5.877    10.202  1.00 55.40 35  A 1 
ATOM 294  C CG2 . VAL A 1 35  ? 15.603  5.575    12.090  1.00 55.20 35  A 1 
ATOM 295  N N   . PRO A 1 36  ? 15.419  7.185    7.647   1.00 68.76 36  A 1 
ATOM 296  C CA  . PRO A 1 36  ? 15.659  7.035    6.224   1.00 68.72 36  A 1 
ATOM 297  C C   . PRO A 1 36  ? 16.331  5.693    5.936   1.00 70.31 36  A 1 
ATOM 298  O O   . PRO A 1 36  ? 17.408  5.390    6.444   1.00 67.94 36  A 1 
ATOM 299  C CB  . PRO A 1 36  ? 16.535  8.221    5.818   1.00 65.33 36  A 1 
ATOM 300  C CG  . PRO A 1 36  ? 16.219  9.273    6.869   1.00 62.36 36  A 1 
ATOM 301  C CD  . PRO A 1 36  ? 15.948  8.450    8.126   1.00 63.30 36  A 1 
ATOM 302  N N   . GLY A 1 37  ? 15.670  4.871    5.141   1.00 72.77 37  A 1 
ATOM 303  C CA  . GLY A 1 37  ? 16.131  3.513    4.856   1.00 73.11 37  A 1 
ATOM 304  C C   . GLY A 1 37  ? 17.310  3.425    3.889   1.00 76.17 37  A 1 
ATOM 305  O O   . GLY A 1 37  ? 17.840  2.329    3.687   1.00 72.11 37  A 1 
ATOM 306  N N   . ASP A 1 38  ? 17.714  4.541    3.297   1.00 86.83 38  A 1 
ATOM 307  C CA  . ASP A 1 38  ? 18.756  4.600    2.288   1.00 88.72 38  A 1 
ATOM 308  C C   . ASP A 1 38  ? 19.964  5.410    2.794   1.00 90.62 38  A 1 
ATOM 309  O O   . ASP A 1 38  ? 19.860  6.599    3.092   1.00 89.44 38  A 1 
ATOM 310  C CB  . ASP A 1 38  ? 18.151  5.171    0.997   1.00 85.42 38  A 1 
ATOM 311  C CG  . ASP A 1 38  ? 19.114  5.175    -0.186  1.00 79.44 38  A 1 
ATOM 312  O OD1 . ASP A 1 38  ? 20.280  4.764    -0.006  1.00 71.47 38  A 1 
ATOM 313  O OD2 . ASP A 1 38  ? 18.680  5.618    -1.271  1.00 71.59 38  A 1 
ATOM 314  N N   . ALA A 1 39  ? 21.125  4.756    2.867   1.00 90.96 39  A 1 
ATOM 315  C CA  . ALA A 1 39  ? 22.381  5.377    3.257   1.00 92.22 39  A 1 
ATOM 316  C C   . ALA A 1 39  ? 22.785  6.521    2.328   1.00 92.90 39  A 1 
ATOM 317  O O   . ALA A 1 39  ? 23.358  7.503    2.789   1.00 92.00 39  A 1 
ATOM 318  C CB  . ALA A 1 39  ? 23.476  4.308    3.277   1.00 91.54 39  A 1 
ATOM 319  N N   . ARG A 1 40  ? 22.435  6.416    1.037   1.00 92.76 40  A 1 
ATOM 320  C CA  . ARG A 1 40  ? 22.733  7.465    0.066   1.00 93.69 40  A 1 
ATOM 321  C C   . ARG A 1 40  ? 21.936  8.732    0.355   1.00 93.98 40  A 1 
ATOM 322  O O   . ARG A 1 40  ? 22.517  9.808    0.372   1.00 93.19 40  A 1 
ATOM 323  C CB  . ARG A 1 40  ? 22.517  6.934    -1.353  1.00 93.28 40  A 1 
ATOM 324  C CG  . ARG A 1 40  ? 22.901  7.979    -2.403  1.00 88.05 40  A 1 
ATOM 325  C CD  . ARG A 1 40  ? 22.912  7.394    -3.822  1.00 87.32 40  A 1 
ATOM 326  N NE  . ARG A 1 40  ? 24.106  6.550    -4.048  1.00 84.59 40  A 1 
ATOM 327  C CZ  . ARG A 1 40  ? 24.342  5.770    -5.090  1.00 82.59 40  A 1 
ATOM 328  N NH1 . ARG A 1 40  ? 23.456  5.637    -6.037  1.00 70.19 40  A 1 
ATOM 329  N NH2 . ARG A 1 40  ? 25.481  5.125    -5.179  1.00 79.46 40  A 1 
ATOM 330  N N   . GLN A 1 41  ? 20.648  8.624    0.675   1.00 92.87 41  A 1 
ATOM 331  C CA  . GLN A 1 41  ? 19.824  9.783    1.035   1.00 91.77 41  A 1 
ATOM 332  C C   . GLN A 1 41  ? 20.317  10.472   2.311   1.00 91.72 41  A 1 
ATOM 333  O O   . GLN A 1 41  ? 20.304  11.694   2.401   1.00 90.94 41  A 1 
ATOM 334  C CB  . GLN A 1 41  ? 18.365  9.354    1.228   1.00 90.42 41  A 1 
ATOM 335  C CG  . GLN A 1 41  ? 17.719  8.911    -0.084  1.00 83.10 41  A 1 
ATOM 336  C CD  . GLN A 1 41  ? 16.288  8.416    0.106   1.00 78.04 41  A 1 
ATOM 337  O OE1 . GLN A 1 41  ? 15.627  8.624    1.106   1.00 70.10 41  A 1 
ATOM 338  N NE2 . GLN A 1 41  ? 15.751  7.734    -0.879  1.00 66.96 41  A 1 
ATOM 339  N N   . VAL A 1 42  ? 20.757  9.694    3.298   1.00 91.75 42  A 1 
ATOM 340  C CA  . VAL A 1 42  ? 21.335  10.251   4.530   1.00 91.18 42  A 1 
ATOM 341  C C   . VAL A 1 42  ? 22.644  10.992   4.234   1.00 92.27 42  A 1 
ATOM 342  O O   . VAL A 1 42  ? 22.818  12.118   4.699   1.00 91.85 42  A 1 
ATOM 343  C CB  . VAL A 1 42  ? 21.561  9.149    5.586   1.00 89.62 42  A 1 
ATOM 344  C CG1 . VAL A 1 42  ? 22.241  9.694    6.850   1.00 82.86 42  A 1 
ATOM 345  C CG2 . VAL A 1 42  ? 20.233  8.533    6.014   1.00 82.81 42  A 1 
ATOM 346  N N   . GLU A 1 43  ? 23.536  10.403   3.443   1.00 92.80 43  A 1 
ATOM 347  C CA  . GLU A 1 43  ? 24.798  11.037   3.063   1.00 93.80 43  A 1 
ATOM 348  C C   . GLU A 1 43  ? 24.560  12.307   2.242   1.00 94.15 43  A 1 
ATOM 349  O O   . GLU A 1 43  ? 25.149  13.337   2.560   1.00 94.60 43  A 1 
ATOM 350  C CB  . GLU A 1 43  ? 25.683  10.027   2.324   1.00 94.37 43  A 1 
ATOM 351  C CG  . GLU A 1 43  ? 27.120  10.537   2.093   1.00 93.16 43  A 1 
ATOM 352  C CD  . GLU A 1 43  ? 27.306  11.525   0.922   1.00 91.37 43  A 1 
ATOM 353  O OE1 . GLU A 1 43  ? 28.284  12.294   0.948   1.00 86.03 43  A 1 
ATOM 354  O OE2 . GLU A 1 43  ? 26.512  11.518   -0.037  1.00 87.21 43  A 1 
ATOM 355  N N   . GLU A 1 44  ? 23.681  12.281   1.261   1.00 94.09 44  A 1 
ATOM 356  C CA  . GLU A 1 44  ? 23.357  13.441   0.434   1.00 94.27 44  A 1 
ATOM 357  C C   . GLU A 1 44  ? 22.804  14.602   1.272   1.00 94.44 44  A 1 
ATOM 358  O O   . GLU A 1 44  ? 23.209  15.748   1.084   1.00 93.60 44  A 1 
ATOM 359  C CB  . GLU A 1 44  ? 22.341  13.057   -0.653  1.00 93.97 44  A 1 
ATOM 360  C CG  . GLU A 1 44  ? 22.997  12.276   -1.802  1.00 84.84 44  A 1 
ATOM 361  C CD  . GLU A 1 44  ? 22.005  11.769   -2.862  1.00 79.92 44  A 1 
ATOM 362  O OE1 . GLU A 1 44  ? 22.475  11.098   -3.806  1.00 72.99 44  A 1 
ATOM 363  O OE2 . GLU A 1 44  ? 20.790  12.050   -2.743  1.00 73.34 44  A 1 
ATOM 364  N N   . TYR A 1 45  ? 21.934  14.303   2.245   1.00 92.89 45  A 1 
ATOM 365  C CA  . TYR A 1 45  ? 21.408  15.311   3.166   1.00 92.17 45  A 1 
ATOM 366  C C   . TYR A 1 45  ? 22.500  15.935   4.043   1.00 92.40 45  A 1 
ATOM 367  O O   . TYR A 1 45  ? 22.546  17.158   4.212   1.00 91.32 45  A 1 
ATOM 368  C CB  . TYR A 1 45  ? 20.332  14.670   4.026   1.00 91.02 45  A 1 
ATOM 369  C CG  . TYR A 1 45  ? 19.717  15.627   5.025   1.00 88.06 45  A 1 
ATOM 370  C CD1 . TYR A 1 45  ? 20.191  15.682   6.352   1.00 82.26 45  A 1 
ATOM 371  C CD2 . TYR A 1 45  ? 18.667  16.476   4.631   1.00 80.31 45  A 1 
ATOM 372  C CE1 . TYR A 1 45  ? 19.593  16.534   7.288   1.00 76.76 45  A 1 
ATOM 373  C CE2 . TYR A 1 45  ? 18.057  17.335   5.558   1.00 76.97 45  A 1 
ATOM 374  C CZ  . TYR A 1 45  ? 18.514  17.349   6.893   1.00 78.39 45  A 1 
ATOM 375  O OH  . TYR A 1 45  ? 17.881  18.141   7.820   1.00 77.53 45  A 1 
ATOM 376  N N   . VAL A 1 46  ? 23.396  15.120   4.583   1.00 92.25 46  A 1 
ATOM 377  C CA  . VAL A 1 46  ? 24.517  15.604   5.400   1.00 92.70 46  A 1 
ATOM 378  C C   . VAL A 1 46  ? 25.501  16.404   4.553   1.00 93.86 46  A 1 
ATOM 379  O O   . VAL A 1 46  ? 25.891  17.502   4.949   1.00 93.50 46  A 1 
ATOM 380  C CB  . VAL A 1 46  ? 25.213  14.438   6.126   1.00 92.47 46  A 1 
ATOM 381  C CG1 . VAL A 1 46  ? 26.485  14.883   6.859   1.00 86.66 46  A 1 
ATOM 382  C CG2 . VAL A 1 46  ? 24.281  13.833   7.182   1.00 85.57 46  A 1 
ATOM 383  N N   . PHE A 1 47  ? 25.846  15.917   3.365   1.00 93.42 47  A 1 
ATOM 384  C CA  . PHE A 1 47  ? 26.756  16.602   2.453   1.00 94.28 47  A 1 
ATOM 385  C C   . PHE A 1 47  ? 26.213  17.966   2.007   1.00 94.35 47  A 1 
ATOM 386  O O   . PHE A 1 47  ? 26.973  18.937   1.951   1.00 93.44 47  A 1 
ATOM 387  C CB  . PHE A 1 47  ? 27.030  15.717   1.238   1.00 94.30 47  A 1 
ATOM 388  C CG  . PHE A 1 47  ? 28.039  16.305   0.279   1.00 94.77 47  A 1 
ATOM 389  C CD1 . PHE A 1 47  ? 27.621  16.971   -0.887  1.00 89.43 47  A 1 
ATOM 390  C CD2 . PHE A 1 47  ? 29.412  16.234   0.571   1.00 89.47 47  A 1 
ATOM 391  C CE1 . PHE A 1 47  ? 28.562  17.542   -1.759  1.00 88.83 47  A 1 
ATOM 392  C CE2 . PHE A 1 47  ? 30.353  16.801   -0.296  1.00 89.06 47  A 1 
ATOM 393  C CZ  . PHE A 1 47  ? 29.929  17.453   -1.454  1.00 91.75 47  A 1 
ATOM 394  N N   . ALA A 1 48  ? 24.917  18.073   1.761   1.00 92.95 48  A 1 
ATOM 395  C CA  . ALA A 1 48  ? 24.288  19.331   1.381   1.00 93.33 48  A 1 
ATOM 396  C C   . ALA A 1 48  ? 24.299  20.385   2.506   1.00 93.42 48  A 1 
ATOM 397  O O   . ALA A 1 48  ? 24.273  21.580   2.219   1.00 91.10 48  A 1 
ATOM 398  C CB  . ALA A 1 48  ? 22.855  19.035   0.924   1.00 92.72 48  A 1 
ATOM 399  N N   . LYS A 1 49  ? 24.333  19.968   3.776   1.00 91.58 49  A 1 
ATOM 400  C CA  . LYS A 1 49  ? 24.339  20.871   4.932   1.00 90.79 49  A 1 
ATOM 401  C C   . LYS A 1 49  ? 25.737  21.246   5.428   1.00 90.89 49  A 1 
ATOM 402  O O   . LYS A 1 49  ? 25.888  22.303   6.029   1.00 88.71 49  A 1 
ATOM 403  C CB  . LYS A 1 49  ? 23.523  20.267   6.075   1.00 89.44 49  A 1 
ATOM 404  C CG  . LYS A 1 49  ? 22.011  20.393   5.825   1.00 82.86 49  A 1 
ATOM 405  C CD  . LYS A 1 49  ? 21.242  20.153   7.121   1.00 77.20 49  A 1 
ATOM 406  C CE  . LYS A 1 49  ? 19.786  20.569   6.952   1.00 69.54 49  A 1 
ATOM 407  N NZ  . LYS A 1 49  ? 19.064  20.544   8.250   1.00 62.81 49  A 1 
ATOM 408  N N   . CYS A 1 50  ? 26.729  20.391   5.210   1.00 89.83 50  A 1 
ATOM 409  C CA  . CYS A 1 50  ? 28.061  20.577   5.769   1.00 89.78 50  A 1 
ATOM 410  C C   . CYS A 1 50  ? 28.990  21.296   4.784   1.00 88.45 50  A 1 
ATOM 411  O O   . CYS A 1 50  ? 29.197  20.844   3.661   1.00 85.97 50  A 1 
ATOM 412  C CB  . CYS A 1 50  ? 28.626  19.226   6.200   1.00 89.78 50  A 1 
ATOM 413  S SG  . CYS A 1 50  ? 27.634  18.547   7.574   1.00 87.22 50  A 1 
ATOM 414  N N   . MET A 1 51  ? 29.585  22.384   5.258   1.00 89.97 51  A 1 
ATOM 415  C CA  . MET A 1 51  ? 30.480  23.223   4.445   1.00 89.66 51  A 1 
ATOM 416  C C   . MET A 1 51  ? 31.960  22.837   4.563   1.00 89.97 51  A 1 
ATOM 417  O O   . MET A 1 51  ? 32.805  23.339   3.816   1.00 86.41 51  A 1 
ATOM 418  C CB  . MET A 1 51  ? 30.273  24.696   4.828   1.00 87.51 51  A 1 
ATOM 419  C CG  . MET A 1 51  ? 28.843  25.193   4.552   1.00 80.94 51  A 1 
ATOM 420  S SD  . MET A 1 51  ? 28.318  25.121   2.809   1.00 71.85 51  A 1 
ATOM 421  C CE  . MET A 1 51  ? 29.323  26.449   2.118   1.00 61.99 51  A 1 
ATOM 422  N N   . SER A 1 52  ? 32.299  21.955   5.507   1.00 92.17 52  A 1 
ATOM 423  C CA  . SER A 1 52  ? 33.677  21.521   5.742   1.00 93.46 52  A 1 
ATOM 424  C C   . SER A 1 52  ? 33.770  20.015   5.982   1.00 93.82 52  A 1 
ATOM 425  O O   . SER A 1 52  ? 32.804  19.366   6.399   1.00 92.48 52  A 1 
ATOM 426  C CB  . SER A 1 52  ? 34.283  22.298   6.912   1.00 91.77 52  A 1 
ATOM 427  O OG  . SER A 1 52  ? 33.758  21.866   8.142   1.00 86.74 52  A 1 
ATOM 428  N N   . LYS A 1 53  ? 34.952  19.453   5.758   1.00 92.46 53  A 1 
ATOM 429  C CA  . LYS A 1 53  ? 35.227  18.045   6.044   1.00 93.48 53  A 1 
ATOM 430  C C   . LYS A 1 53  ? 35.016  17.707   7.519   1.00 93.42 53  A 1 
ATOM 431  O O   . LYS A 1 53  ? 34.458  16.669   7.826   1.00 93.11 53  A 1 
ATOM 432  C CB  . LYS A 1 53  ? 36.659  17.700   5.602   1.00 92.41 53  A 1 
ATOM 433  C CG  . LYS A 1 53  ? 37.022  16.231   5.859   1.00 92.85 53  A 1 
ATOM 434  C CD  . LYS A 1 53  ? 38.454  15.943   5.417   1.00 89.43 53  A 1 
ATOM 435  C CE  . LYS A 1 53  ? 38.855  14.512   5.777   1.00 85.23 53  A 1 
ATOM 436  N NZ  . LYS A 1 53  ? 40.235  14.224   5.350   1.00 78.94 53  A 1 
ATOM 437  N N   . ASP A 1 54  ? 35.455  18.568   8.420   1.00 93.40 54  A 1 
ATOM 438  C CA  . ASP A 1 54  ? 35.340  18.318   9.858   1.00 93.88 54  A 1 
ATOM 439  C C   . ASP A 1 54  ? 33.871  18.312   10.311  1.00 94.00 54  A 1 
ATOM 440  O O   . ASP A 1 54  ? 33.443  17.395   11.010  1.00 93.16 54  A 1 
ATOM 441  C CB  . ASP A 1 54  ? 36.155  19.353   10.635  1.00 93.15 54  A 1 
ATOM 442  C CG  . ASP A 1 54  ? 36.160  19.020   12.128  1.00 85.72 54  A 1 
ATOM 443  O OD1 . ASP A 1 54  ? 36.726  17.963   12.487  1.00 76.47 54  A 1 
ATOM 444  O OD2 . ASP A 1 54  ? 35.563  19.775   12.916  1.00 74.36 54  A 1 
ATOM 445  N N   . GLU A 1 55  ? 33.073  19.265   9.832   1.00 93.85 55  A 1 
ATOM 446  C CA  . GLU A 1 55  ? 31.638  19.332   10.106  1.00 94.06 55  A 1 
ATOM 447  C C   . GLU A 1 55  ? 30.900  18.114   9.523   1.00 94.02 55  A 1 
ATOM 448  O O   . GLU A 1 55  ? 30.087  17.491   10.211  1.00 93.16 55  A 1 
ATOM 449  C CB  . GLU A 1 55  ? 31.112  20.648   9.530   1.00 93.63 55  A 1 
ATOM 450  C CG  . GLU A 1 55  ? 29.653  20.925   9.902   1.00 82.58 55  A 1 
ATOM 451  C CD  . GLU A 1 55  ? 29.139  22.232   9.304   1.00 77.17 55  A 1 
ATOM 452  O OE1 . GLU A 1 55  ? 28.077  22.695   9.773   1.00 69.69 55  A 1 
ATOM 453  O OE2 . GLU A 1 55  ? 29.784  22.760   8.377   1.00 70.13 55  A 1 
ATOM 454  N N   . TYR A 1 56  ? 31.250  17.723   8.299   1.00 93.36 56  A 1 
ATOM 455  C CA  . TYR A 1 56  ? 30.726  16.529   7.653   1.00 93.69 56  A 1 
ATOM 456  C C   . TYR A 1 56  ? 31.030  15.262   8.456   1.00 93.39 56  A 1 
ATOM 457  O O   . TYR A 1 56  ? 30.118  14.527   8.819   1.00 92.51 56  A 1 
ATOM 458  C CB  . TYR A 1 56  ? 31.282  16.456   6.223   1.00 93.66 56  A 1 
ATOM 459  C CG  . TYR A 1 56  ? 30.931  15.196   5.479   1.00 94.35 56  A 1 
ATOM 460  C CD1 . TYR A 1 56  ? 31.802  14.093   5.506   1.00 85.56 56  A 1 
ATOM 461  C CD2 . TYR A 1 56  ? 29.733  15.117   4.742   1.00 85.01 56  A 1 
ATOM 462  C CE1 . TYR A 1 56  ? 31.493  12.929   4.794   1.00 85.57 56  A 1 
ATOM 463  C CE2 . TYR A 1 56  ? 29.415  13.961   4.028   1.00 85.27 56  A 1 
ATOM 464  C CZ  . TYR A 1 56  ? 30.304  12.872   4.050   1.00 92.77 56  A 1 
ATOM 465  O OH  . TYR A 1 56  ? 30.019  11.737   3.329   1.00 92.38 56  A 1 
ATOM 466  N N   . MET A 1 57  ? 32.286  15.031   8.810   1.00 92.84 57  A 1 
ATOM 467  C CA  . MET A 1 57  ? 32.700  13.852   9.570   1.00 92.51 57  A 1 
ATOM 468  C C   . MET A 1 57  ? 32.063  13.811   10.965  1.00 92.56 57  A 1 
ATOM 469  O O   . MET A 1 57  ? 31.632  12.748   11.420  1.00 92.13 57  A 1 
ATOM 470  C CB  . MET A 1 57  ? 34.230  13.811   9.687   1.00 92.07 57  A 1 
ATOM 471  C CG  . MET A 1 57  ? 34.922  13.502   8.359   1.00 88.30 57  A 1 
ATOM 472  S SD  . MET A 1 57  ? 34.497  11.908   7.594   1.00 82.13 57  A 1 
ATOM 473  C CE  . MET A 1 57  ? 35.163  10.751   8.810   1.00 72.52 57  A 1 
ATOM 474  N N   . ARG A 1 58  ? 31.950  14.961   11.631  1.00 93.11 58  A 1 
ATOM 475  C CA  . ARG A 1 58  ? 31.318  15.082   12.949  1.00 92.97 58  A 1 
ATOM 476  C C   . ARG A 1 58  ? 29.817  14.792   12.882  1.00 92.33 58  A 1 
ATOM 477  O O   . ARG A 1 58  ? 29.287  14.107   13.755  1.00 92.54 58  A 1 
ATOM 478  C CB  . ARG A 1 58  ? 31.623  16.483   13.491  1.00 93.19 58  A 1 
ATOM 479  C CG  . ARG A 1 58  ? 31.481  16.563   14.999  1.00 84.32 58  A 1 
ATOM 480  C CD  . ARG A 1 58  ? 31.737  17.988   15.501  1.00 83.47 58  A 1 
ATOM 481  N NE  . ARG A 1 58  ? 33.099  18.465   15.171  1.00 76.28 58  A 1 
ATOM 482  C CZ  . ARG A 1 58  ? 33.634  19.613   15.554  1.00 72.15 58  A 1 
ATOM 483  N NH1 . ARG A 1 58  ? 32.967  20.453   16.305  1.00 63.71 58  A 1 
ATOM 484  N NH2 . ARG A 1 58  ? 34.827  19.950   15.197  1.00 68.06 58  A 1 
ATOM 485  N N   . THR A 1 59  ? 29.148  15.247   11.820  1.00 92.87 59  A 1 
ATOM 486  C CA  . THR A 1 59  ? 27.714  14.997   11.601  1.00 92.24 59  A 1 
ATOM 487  C C   . THR A 1 59  ? 27.448  13.532   11.260  1.00 92.24 59  A 1 
ATOM 488  O O   . THR A 1 59  ? 26.563  12.929   11.857  1.00 91.17 59  A 1 
ATOM 489  C CB  . THR A 1 59  ? 27.152  15.934   10.531  1.00 91.94 59  A 1 
ATOM 490  O OG1 . THR A 1 59  ? 27.420  17.270   10.893  1.00 85.50 59  A 1 
ATOM 491  C CG2 . THR A 1 59  ? 25.636  15.809   10.425  1.00 83.59 59  A 1 
ATOM 492  N N   . ILE A 1 60  ? 28.259  12.925   10.404  1.00 92.34 60  A 1 
ATOM 493  C CA  . ILE A 1 60  ? 28.178  11.486   10.117  1.00 91.48 60  A 1 
ATOM 494  C C   . ILE A 1 60  ? 28.385  10.658   11.393  1.00 91.21 60  A 1 
ATOM 495  O O   . ILE A 1 60  ? 27.613  9.733    11.654  1.00 90.97 60  A 1 
ATOM 496  C CB  . ILE A 1 60  ? 29.192  11.092   9.015   1.00 91.84 60  A 1 
ATOM 497  C CG1 . ILE A 1 60  ? 28.822  11.701   7.633   1.00 89.13 60  A 1 
ATOM 498  C CG2 . ILE A 1 60  ? 29.358  9.574    8.891   1.00 89.00 60  A 1 
ATOM 499  C CD1 . ILE A 1 60  ? 27.523  11.195   6.997   1.00 83.59 60  A 1 
ATOM 500  N N   . ALA A 1 61  ? 29.350  11.010   12.226  1.00 91.73 61  A 1 
ATOM 501  C CA  . ALA A 1 61  ? 29.566  10.335   13.506  1.00 92.06 61  A 1 
ATOM 502  C C   . ALA A 1 61  ? 28.356  10.473   14.445  1.00 91.83 61  A 1 
ATOM 503  O O   . ALA A 1 61  ? 27.965  9.494    15.089  1.00 90.88 61  A 1 
ATOM 504  C CB  . ALA A 1 61  ? 30.850  10.881   14.140  1.00 91.41 61  A 1 
ATOM 505  N N   . LYS A 1 62  ? 27.727  11.654   14.507  1.00 91.71 62  A 1 
ATOM 506  C CA  . LYS A 1 62  ? 26.491  11.862   15.274  1.00 90.74 62  A 1 
ATOM 507  C C   . LYS A 1 62  ? 25.349  10.990   14.755  1.00 90.17 62  A 1 
ATOM 508  O O   . LYS A 1 62  ? 24.658  10.376   15.563  1.00 89.63 62  A 1 
ATOM 509  C CB  . LYS A 1 62  ? 26.066  13.329   15.253  1.00 90.45 62  A 1 
ATOM 510  C CG  . LYS A 1 62  ? 26.915  14.250   16.148  1.00 83.89 62  A 1 
ATOM 511  C CD  . LYS A 1 62  ? 26.447  15.688   15.933  1.00 81.60 62  A 1 
ATOM 512  C CE  . LYS A 1 62  ? 27.157  16.719   16.824  1.00 73.21 62  A 1 
ATOM 513  N NZ  . LYS A 1 62  ? 26.550  18.057   16.626  1.00 66.99 62  A 1 
ATOM 514  N N   . VAL A 1 63  ? 25.167  10.888   13.432  1.00 90.21 63  A 1 
ATOM 515  C CA  . VAL A 1 63  ? 24.139  10.036   12.818  1.00 88.76 63  A 1 
ATOM 516  C C   . VAL A 1 63  ? 24.369  8.564    13.186  1.00 88.60 63  A 1 
ATOM 517  O O   . VAL A 1 63  ? 23.442  7.905    13.662  1.00 87.72 63  A 1 
ATOM 518  C CB  . VAL A 1 63  ? 24.100  10.237   11.292  1.00 88.30 63  A 1 
ATOM 519  C CG1 . VAL A 1 63  ? 23.195  9.212    10.594  1.00 82.68 63  A 1 
ATOM 520  C CG2 . VAL A 1 63  ? 23.566  11.628   10.942  1.00 82.78 63  A 1 
ATOM 521  N N   . ILE A 1 64  ? 25.593  8.059    13.065  1.00 89.04 64  A 1 
ATOM 522  C CA  . ILE A 1 64  ? 25.942  6.683    13.448  1.00 88.27 64  A 1 
ATOM 523  C C   . ILE A 1 64  ? 25.665  6.437    14.942  1.00 87.88 64  A 1 
ATOM 524  O O   . ILE A 1 64  ? 25.072  5.418    15.311  1.00 87.02 64  A 1 
ATOM 525  C CB  . ILE A 1 64  ? 27.412  6.381    13.086  1.00 88.55 64  A 1 
ATOM 526  C CG1 . ILE A 1 64  ? 27.579  6.341    11.552  1.00 87.11 64  A 1 
ATOM 527  C CG2 . ILE A 1 64  ? 27.885  5.053    13.706  1.00 85.23 64  A 1 
ATOM 528  C CD1 . ILE A 1 64  ? 29.037  6.302    11.080  1.00 81.44 64  A 1 
ATOM 529  N N   . ASN A 1 65  ? 26.023  7.382    15.806  1.00 88.91 65  A 1 
ATOM 530  C CA  . ASN A 1 65  ? 25.771  7.270    17.237  1.00 88.77 65  A 1 
ATOM 531  C C   . ASN A 1 65  ? 24.275  7.299    17.562  1.00 87.71 65  A 1 
ATOM 532  O O   . ASN A 1 65  ? 23.832  6.468    18.355  1.00 86.26 65  A 1 
ATOM 533  C CB  . ASN A 1 65  ? 26.528  8.382    17.979  1.00 88.09 65  A 1 
ATOM 534  C CG  . ASN A 1 65  ? 28.024  8.123    18.050  1.00 84.14 65  A 1 
ATOM 535  O OD1 . ASN A 1 65  ? 28.503  7.012    17.951  1.00 75.15 65  A 1 
ATOM 536  N ND2 . ASN A 1 65  ? 28.800  9.164    18.274  1.00 74.26 65  A 1 
ATOM 537  N N   . ALA A 1 66  ? 23.488  8.168    16.927  1.00 87.15 66  A 1 
ATOM 538  C CA  . ALA A 1 66  ? 22.041  8.239    17.125  1.00 85.61 66  A 1 
ATOM 539  C C   . ALA A 1 66  ? 21.347  6.923    16.728  1.00 84.80 66  A 1 
ATOM 540  O O   . ALA A 1 66  ? 20.559  6.374    17.500  1.00 82.76 66  A 1 
ATOM 541  C CB  . ALA A 1 66  ? 21.491  9.431    16.341  1.00 84.31 66  A 1 
ATOM 542  N N   . ILE A 1 67  ? 21.714  6.361    15.573  1.00 83.50 67  A 1 
ATOM 543  C CA  . ILE A 1 67  ? 21.221  5.061    15.097  1.00 82.36 67  A 1 
ATOM 544  C C   . ILE A 1 67  ? 21.546  3.951    16.108  1.00 81.67 67  A 1 
ATOM 545  O O   . ILE A 1 67  ? 20.678  3.157    16.488  1.00 79.19 67  A 1 
ATOM 546  C CB  . ILE A 1 67  ? 21.816  4.769    13.706  1.00 81.66 67  A 1 
ATOM 547  C CG1 . ILE A 1 67  ? 21.208  5.725    12.655  1.00 77.70 67  A 1 
ATOM 548  C CG2 . ILE A 1 67  ? 21.581  3.315    13.281  1.00 74.40 67  A 1 
ATOM 549  C CD1 . ILE A 1 67  ? 21.966  5.725    11.316  1.00 71.49 67  A 1 
ATOM 550  N N   . ASN A 1 68  ? 22.782  3.917    16.609  1.00 82.81 68  A 1 
ATOM 551  C CA  . ASN A 1 68  ? 23.218  2.905    17.558  1.00 82.02 68  A 1 
ATOM 552  C C   . ASN A 1 68  ? 22.618  3.082    18.964  1.00 79.26 68  A 1 
ATOM 553  O O   . ASN A 1 68  ? 22.274  2.084    19.607  1.00 74.86 68  A 1 
ATOM 554  C CB  . ASN A 1 68  ? 24.751  2.879    17.576  1.00 81.04 68  A 1 
ATOM 555  C CG  . ASN A 1 68  ? 25.289  2.102    16.387  1.00 78.64 68  A 1 
ATOM 556  O OD1 . ASN A 1 68  ? 24.778  1.050    16.044  1.00 68.86 68  A 1 
ATOM 557  N ND2 . ASN A 1 68  ? 26.342  2.551    15.750  1.00 69.21 68  A 1 
ATOM 558  N N   . CYS A 1 69  ? 22.421  4.315    19.445  1.00 78.79 69  A 1 
ATOM 559  C CA  . CYS A 1 69  ? 21.800  4.596    20.741  1.00 77.77 69  A 1 
ATOM 560  C C   . CYS A 1 69  ? 20.324  4.187    20.771  1.00 75.28 69  A 1 
ATOM 561  O O   . CYS A 1 69  ? 19.906  3.528    21.724  1.00 69.53 69  A 1 
ATOM 562  C CB  . CYS A 1 69  ? 21.974  6.074    21.102  1.00 74.73 69  A 1 
ATOM 563  S SG  . CYS A 1 69  ? 23.694  6.364    21.628  1.00 66.49 69  A 1 
ATOM 564  N N   . ASN A 1 70  ? 19.566  4.464    19.713  1.00 72.93 70  A 1 
ATOM 565  C CA  . ASN A 1 70  ? 18.176  4.022    19.615  1.00 71.21 70  A 1 
ATOM 566  C C   . ASN A 1 70  ? 18.050  2.498    19.600  1.00 69.41 70  A 1 
ATOM 567  O O   . ASN A 1 70  ? 17.113  1.941    20.167  1.00 64.80 70  A 1 
ATOM 568  C CB  . ASN A 1 70  ? 17.522  4.658    18.379  1.00 66.83 70  A 1 
ATOM 569  C CG  . ASN A 1 70  ? 17.128  6.109    18.605  1.00 62.17 70  A 1 
ATOM 570  O OD1 . ASN A 1 70  ? 17.168  6.636    19.696  1.00 55.85 70  A 1 
ATOM 571  N ND2 . ASN A 1 70  ? 16.703  6.791    17.566  1.00 56.20 70  A 1 
ATOM 572  N N   . SER A 1 71  ? 19.013  1.797    19.022  1.00 69.27 71  A 1 
ATOM 573  C CA  . SER A 1 71  ? 19.026  0.331    19.061  1.00 68.17 71  A 1 
ATOM 574  C C   . SER A 1 71  ? 19.322  -0.230   20.458  1.00 67.36 71  A 1 
ATOM 575  O O   . SER A 1 71  ? 18.817  -1.297   20.812  1.00 63.86 71  A 1 
ATOM 576  C CB  . SER A 1 71  ? 20.011  -0.220   18.031  1.00 65.02 71  A 1 
ATOM 577  O OG  . SER A 1 71  ? 21.363  -0.112   18.436  1.00 60.07 71  A 1 
ATOM 578  N N   . LYS A 1 72  ? 20.116  0.470    21.273  1.00 69.02 72  A 1 
ATOM 579  C CA  . LYS A 1 72  ? 20.479  0.038    22.629  1.00 68.73 72  A 1 
ATOM 580  C C   . LYS A 1 72  ? 19.399  0.328    23.659  1.00 67.26 72  A 1 
ATOM 581  O O   . LYS A 1 72  ? 19.224  -0.491   24.556  1.00 62.69 72  A 1 
ATOM 582  C CB  . LYS A 1 72  ? 21.792  0.692    23.076  1.00 65.64 72  A 1 
ATOM 583  C CG  . LYS A 1 72  ? 23.021  0.034    22.441  1.00 63.26 72  A 1 
ATOM 584  C CD  . LYS A 1 72  ? 24.285  0.707    22.973  1.00 60.47 72  A 1 
ATOM 585  C CE  . LYS A 1 72  ? 25.522  0.079    22.374  1.00 53.62 72  A 1 
ATOM 586  N NZ  . LYS A 1 72  ? 26.754  0.751    22.862  1.00 49.05 72  A 1 
ATOM 587  N N   . SER A 1 73  ? 18.669  1.437    23.556  1.00 65.43 73  A 1 
ATOM 588  C CA  . SER A 1 73  ? 17.601  1.753    24.509  1.00 65.19 73  A 1 
ATOM 589  C C   . SER A 1 73  ? 16.470  0.729    24.463  1.00 64.04 73  A 1 
ATOM 590  O O   . SER A 1 73  ? 15.930  0.380    25.503  1.00 60.71 73  A 1 
ATOM 591  C CB  . SER A 1 73  ? 17.055  3.158    24.266  1.00 61.05 73  A 1 
ATOM 592  O OG  . SER A 1 73  ? 16.501  3.257    22.976  1.00 56.32 73  A 1 
ATOM 593  N N   . ALA A 1 74  ? 16.195  0.174    23.294  1.00 60.69 74  A 1 
ATOM 594  C CA  . ALA A 1 74  ? 15.264  -0.948   23.155  1.00 60.20 74  A 1 
ATOM 595  C C   . ALA A 1 74  ? 15.785  -2.268   23.772  1.00 59.57 74  A 1 
ATOM 596  O O   . ALA A 1 74  ? 15.007  -3.156   24.096  1.00 57.26 74  A 1 
ATOM 597  C CB  . ALA A 1 74  ? 14.947  -1.128   21.669  1.00 56.96 74  A 1 
ATOM 598  N N   . ALA A 1 75  ? 17.108  -2.395   23.934  1.00 60.11 75  A 1 
ATOM 599  C CA  . ALA A 1 75  ? 17.774  -3.602   24.398  1.00 60.82 75  A 1 
ATOM 600  C C   . ALA A 1 75  ? 18.277  -3.515   25.847  1.00 59.97 75  A 1 
ATOM 601  O O   . ALA A 1 75  ? 19.056  -4.378   26.249  1.00 58.04 75  A 1 
ATOM 602  C CB  . ALA A 1 75  ? 18.891  -3.948   23.413  1.00 57.70 75  A 1 
ATOM 603  N N   . VAL A 1 76  ? 17.887  -2.491   26.629  1.00 54.42 76  A 1 
ATOM 604  C CA  . VAL A 1 76  ? 18.245  -2.446   28.059  1.00 55.01 76  A 1 
ATOM 605  C C   . VAL A 1 76  ? 17.589  -3.645   28.733  1.00 54.41 76  A 1 
ATOM 606  O O   . VAL A 1 76  ? 16.359  -3.676   28.843  1.00 51.23 76  A 1 
ATOM 607  C CB  . VAL A 1 76  ? 17.841  -1.133   28.751  1.00 51.19 76  A 1 
ATOM 608  C CG1 . VAL A 1 76  ? 18.262  -1.142   30.223  1.00 47.66 76  A 1 
ATOM 609  C CG2 . VAL A 1 76  ? 18.521  0.072    28.094  1.00 50.35 76  A 1 
ATOM 610  N N   . PRO A 1 77  ? 18.362  -4.660   29.145  1.00 54.98 77  A 1 
ATOM 611  C CA  . PRO A 1 77  ? 17.765  -5.815   29.780  1.00 55.61 77  A 1 
ATOM 612  C C   . PRO A 1 77  ? 17.156  -5.367   31.105  1.00 55.94 77  A 1 
ATOM 613  O O   . PRO A 1 77  ? 17.819  -4.705   31.908  1.00 53.53 77  A 1 
ATOM 614  C CB  . PRO A 1 77  ? 18.909  -6.828   29.930  1.00 52.82 77  A 1 
ATOM 615  C CG  . PRO A 1 77  ? 20.154  -5.955   29.983  1.00 54.81 77  A 1 
ATOM 616  C CD  . PRO A 1 77  ? 19.799  -4.768   29.094  1.00 59.93 77  A 1 
ATOM 617  N N   . SER A 1 78  ? 15.934  -5.788   31.374  1.00 48.18 78  A 1 
ATOM 618  C CA  . SER A 1 78  ? 15.178  -5.510   32.605  1.00 49.96 78  A 1 
ATOM 619  C C   . SER A 1 78  ? 15.824  -6.062   33.896  1.00 49.24 78  A 1 
ATOM 620  O O   . SER A 1 78  ? 15.200  -6.045   34.946  1.00 46.35 78  A 1 
ATOM 621  C CB  . SER A 1 78  ? 13.776  -6.088   32.428  1.00 46.37 78  A 1 
ATOM 622  O OG  . SER A 1 78  ? 12.939  -5.783   33.510  1.00 43.02 78  A 1 
ATOM 623  N N   . VAL A 1 79  ? 17.050  -6.586   33.828  1.00 47.58 79  A 1 
ATOM 624  C CA  . VAL A 1 79  ? 17.694  -7.331   34.927  1.00 51.25 79  A 1 
ATOM 625  C C   . VAL A 1 79  ? 18.069  -6.433   36.102  1.00 52.01 79  A 1 
ATOM 626  O O   . VAL A 1 79  ? 18.083  -6.917   37.236  1.00 50.17 79  A 1 
ATOM 627  C CB  . VAL A 1 79  ? 18.952  -8.067   34.430  1.00 46.68 79  A 1 
ATOM 628  C CG1 . VAL A 1 79  ? 19.580  -8.933   35.518  1.00 44.06 79  A 1 
ATOM 629  C CG2 . VAL A 1 79  ? 18.640  -8.981   33.245  1.00 48.55 79  A 1 
ATOM 630  N N   . LEU A 1 80  ? 18.362  -5.161   35.879  1.00 50.30 80  A 1 
ATOM 631  C CA  . LEU A 1 80  ? 18.644  -4.249   36.982  1.00 54.34 80  A 1 
ATOM 632  C C   . LEU A 1 80  ? 17.339  -3.890   37.709  1.00 55.29 80  A 1 
ATOM 633  O O   . LEU A 1 80  ? 16.881  -2.753   37.668  1.00 52.71 80  A 1 
ATOM 634  C CB  . LEU A 1 80  ? 19.440  -3.019   36.506  1.00 50.36 80  A 1 
ATOM 635  C CG  . LEU A 1 80  ? 20.919  -3.304   36.198  1.00 49.99 80  A 1 
ATOM 636  C CD1 . LEU A 1 80  ? 21.545  -2.084   35.533  1.00 47.61 80  A 1 
ATOM 637  C CD2 . LEU A 1 80  ? 21.733  -3.626   37.450  1.00 50.74 80  A 1 
ATOM 638  N N   . GLN A 1 81  ? 16.767  -4.878   38.404  1.00 48.30 81  A 1 
ATOM 639  C CA  . GLN A 1 81  ? 15.869  -4.607   39.513  1.00 50.61 81  A 1 
ATOM 640  C C   . GLN A 1 81  ? 16.653  -3.733   40.495  1.00 49.87 81  A 1 
ATOM 641  O O   . GLN A 1 81  ? 17.672  -4.195   41.019  1.00 47.69 81  A 1 
ATOM 642  C CB  . GLN A 1 81  ? 15.400  -5.898   40.195  1.00 47.62 81  A 1 
ATOM 643  C CG  . GLN A 1 81  ? 14.288  -6.608   39.415  1.00 47.03 81  A 1 
ATOM 644  C CD  . GLN A 1 81  ? 13.700  -7.798   40.180  1.00 43.83 81  A 1 
ATOM 645  O OE1 . GLN A 1 81  ? 14.255  -8.315   41.135  1.00 41.69 81  A 1 
ATOM 646  N NE2 . GLN A 1 81  ? 12.545  -8.275   39.795  1.00 39.63 81  A 1 
ATOM 647  N N   . PRO A 1 82  ? 16.232  -2.486   40.748  1.00 50.48 82  A 1 
ATOM 648  C CA  . PRO A 1 82  ? 16.853  -1.689   41.777  1.00 52.18 82  A 1 
ATOM 649  C C   . PRO A 1 82  ? 16.622  -2.425   43.093  1.00 52.47 82  A 1 
ATOM 650  O O   . PRO A 1 82  ? 15.492  -2.504   43.579  1.00 49.70 82  A 1 
ATOM 651  C CB  . PRO A 1 82  ? 16.184  -0.315   41.693  1.00 47.98 82  A 1 
ATOM 652  C CG  . PRO A 1 82  ? 14.814  -0.620   41.088  1.00 50.73 82  A 1 
ATOM 653  C CD  . PRO A 1 82  ? 15.075  -1.825   40.180  1.00 55.78 82  A 1 
ATOM 654  N N   . SER A 1 83  ? 17.685  -3.010   43.647  1.00 46.80 83  A 1 
ATOM 655  C CA  . SER A 1 83  ? 17.636  -3.612   44.967  1.00 49.13 83  A 1 
ATOM 656  C C   . SER A 1 83  ? 17.156  -2.534   45.940  1.00 47.48 83  A 1 
ATOM 657  O O   . SER A 1 83  ? 17.739  -1.450   46.011  1.00 44.96 83  A 1 
ATOM 658  C CB  . SER A 1 83  ? 19.005  -4.174   45.365  1.00 45.22 83  A 1 
ATOM 659  O OG  . SER A 1 83  ? 20.029  -3.223   45.160  1.00 43.99 83  A 1 
ATOM 660  N N   . GLN A 1 84  ? 16.094  -2.834   46.665  1.00 44.31 84  A 1 
ATOM 661  C CA  . GLN A 1 84  ? 15.570  -1.980   47.720  1.00 47.89 84  A 1 
ATOM 662  C C   . GLN A 1 84  ? 16.589  -1.902   48.859  1.00 47.54 84  A 1 
ATOM 663  O O   . GLN A 1 84  ? 16.464  -2.587   49.871  1.00 46.09 84  A 1 
ATOM 664  C CB  . GLN A 1 84  ? 14.218  -2.517   48.225  1.00 43.10 84  A 1 
ATOM 665  C CG  . GLN A 1 84  ? 13.055  -2.345   47.245  1.00 42.81 84  A 1 
ATOM 666  C CD  . GLN A 1 84  ? 11.718  -2.831   47.843  1.00 40.68 84  A 1 
ATOM 667  O OE1 . GLN A 1 84  ? 11.670  -3.562   48.815  1.00 38.56 84  A 1 
ATOM 668  N NE2 . GLN A 1 84  ? 10.603  -2.449   47.272  1.00 38.03 84  A 1 
ATOM 669  N N   . PHE A 1 85  ? 17.613  -1.101   48.701  1.00 44.38 85  A 1 
ATOM 670  C CA  . PHE A 1 85  ? 18.459  -0.713   49.813  1.00 47.38 85  A 1 
ATOM 671  C C   . PHE A 1 85  ? 17.595  0.128    50.747  1.00 47.50 85  A 1 
ATOM 672  O O   . PHE A 1 85  ? 17.341  1.306    50.500  1.00 43.80 85  A 1 
ATOM 673  C CB  . PHE A 1 85  ? 19.726  -0.006   49.335  1.00 42.16 85  A 1 
ATOM 674  C CG  . PHE A 1 85  ? 20.879  -0.955   49.099  1.00 44.46 85  A 1 
ATOM 675  C CD1 . PHE A 1 85  ? 21.702  -1.326   50.172  1.00 44.38 85  A 1 
ATOM 676  C CD2 . PHE A 1 85  ? 21.112  -1.500   47.828  1.00 44.02 85  A 1 
ATOM 677  C CE1 . PHE A 1 85  ? 22.761  -2.230   49.968  1.00 37.35 85  A 1 
ATOM 678  C CE2 . PHE A 1 85  ? 22.170  -2.406   47.626  1.00 37.66 85  A 1 
ATOM 679  C CZ  . PHE A 1 85  ? 23.000  -2.769   48.695  1.00 38.22 85  A 1 
ATOM 680  N N   . HIS A 1 86  ? 17.114  -0.517   51.798  1.00 45.74 86  A 1 
ATOM 681  C CA  . HIS A 1 86  ? 16.472  0.126    52.926  1.00 48.85 86  A 1 
ATOM 682  C C   . HIS A 1 86  ? 17.471  1.096    53.564  1.00 46.79 86  A 1 
ATOM 683  O O   . HIS A 1 86  ? 18.268  0.719    54.427  1.00 44.89 86  A 1 
ATOM 684  C CB  . HIS A 1 86  ? 15.998  -0.927   53.932  1.00 45.17 86  A 1 
ATOM 685  C CG  . HIS A 1 86  ? 14.705  -1.588   53.561  1.00 46.19 86  A 1 
ATOM 686  N ND1 . HIS A 1 86  ? 13.446  -1.062   53.757  1.00 43.84 86  A 1 
ATOM 687  C CD2 . HIS A 1 86  ? 14.524  -2.820   53.010  1.00 44.03 86  A 1 
ATOM 688  C CE1 . HIS A 1 86  ? 12.555  -1.964   53.336  1.00 39.92 86  A 1 
ATOM 689  N NE2 . HIS A 1 86  ? 13.156  -3.042   52.877  1.00 39.40 86  A 1 
ATOM 690  N N   . SER A 1 87  ? 17.449  2.332    53.123  1.00 46.67 87  A 1 
ATOM 691  C CA  . SER A 1 87  ? 18.225  3.388    53.759  1.00 49.21 87  A 1 
ATOM 692  C C   . SER A 1 87  ? 17.735  3.539    55.198  1.00 47.58 87  A 1 
ATOM 693  O O   . SER A 1 87  ? 16.526  3.689    55.405  1.00 45.56 87  A 1 
ATOM 694  C CB  . SER A 1 87  ? 18.084  4.698    52.996  1.00 45.76 87  A 1 
ATOM 695  O OG  . SER A 1 87  ? 18.576  4.519    51.679  1.00 44.24 87  A 1 
ATOM 696  N N   . PRO A 1 88  ? 18.614  3.468    56.199  1.00 44.56 88  A 1 
ATOM 697  C CA  . PRO A 1 88  ? 18.200  3.500    57.591  1.00 47.42 88  A 1 
ATOM 698  C C   . PRO A 1 88  ? 17.574  4.854    57.925  1.00 47.56 88  A 1 
ATOM 699  O O   . PRO A 1 88  ? 18.011  5.891    57.418  1.00 44.58 88  A 1 
ATOM 700  C CB  . PRO A 1 88  ? 19.470  3.220    58.403  1.00 43.34 88  A 1 
ATOM 701  C CG  . PRO A 1 88  ? 20.592  3.667    57.480  1.00 46.69 88  A 1 
ATOM 702  C CD  . PRO A 1 88  ? 20.055  3.348    56.088  1.00 54.42 88  A 1 
ATOM 703  N N   . PRO A 1 89  ? 16.565  4.881    58.805  1.00 41.47 89  A 1 
ATOM 704  C CA  . PRO A 1 89  ? 15.865  6.098    59.175  1.00 43.21 89  A 1 
ATOM 705  C C   . PRO A 1 89  ? 16.744  6.952    60.085  1.00 43.35 89  A 1 
ATOM 706  O O   . PRO A 1 89  ? 16.713  6.813    61.302  1.00 40.40 89  A 1 
ATOM 707  C CB  . PRO A 1 89  ? 14.577  5.616    59.843  1.00 39.93 89  A 1 
ATOM 708  C CG  . PRO A 1 89  ? 14.981  4.287    60.474  1.00 42.15 89  A 1 
ATOM 709  C CD  . PRO A 1 89  ? 16.002  3.726    59.487  1.00 49.91 89  A 1 
ATOM 710  N N   . CYS A 1 90  ? 17.544  7.820    59.539  1.00 36.58 90  A 1 
ATOM 711  C CA  . CYS A 1 90  ? 18.314  8.766    60.341  1.00 41.27 90  A 1 
ATOM 712  C C   . CYS A 1 90  ? 17.377  9.731    61.072  1.00 40.51 90  A 1 
ATOM 713  O O   . CYS A 1 90  ? 16.579  10.437   60.461  1.00 37.37 90  A 1 
ATOM 714  C CB  . CYS A 1 90  ? 19.345  9.494    59.490  1.00 37.91 90  A 1 
ATOM 715  S SG  . CYS A 1 90  ? 20.880  8.527    59.431  1.00 35.02 90  A 1 
ATOM 716  N N   . THR A 1 91  ? 17.510  9.750    62.369  1.00 41.52 91  A 1 
ATOM 717  C CA  . THR A 1 91  ? 16.545  10.267   63.356  1.00 43.86 91  A 1 
ATOM 718  C C   . THR A 1 91  ? 16.714  11.745   63.726  1.00 41.93 91  A 1 
ATOM 719  O O   . THR A 1 91  ? 15.954  12.232   64.554  1.00 39.16 91  A 1 
ATOM 720  C CB  . THR A 1 91  ? 16.675  9.463    64.666  1.00 40.11 91  A 1 
ATOM 721  O OG1 . THR A 1 91  ? 17.399  8.273    64.493  1.00 39.48 91  A 1 
ATOM 722  C CG2 . THR A 1 91  ? 15.334  9.065    65.255  1.00 42.64 91  A 1 
ATOM 723  N N   . THR A 1 92  ? 17.729  12.409   63.255  1.00 42.08 92  A 1 
ATOM 724  C CA  . THR A 1 92  ? 18.348  13.545   63.958  1.00 44.33 92  A 1 
ATOM 725  C C   . THR A 1 92  ? 17.404  14.729   64.237  1.00 43.11 92  A 1 
ATOM 726  O O   . THR A 1 92  ? 16.632  15.148   63.391  1.00 40.40 92  A 1 
ATOM 727  C CB  . THR A 1 92  ? 19.626  14.054   63.287  1.00 39.94 92  A 1 
ATOM 728  O OG1 . THR A 1 92  ? 19.856  13.454   62.033  1.00 38.75 92  A 1 
ATOM 729  C CG2 . THR A 1 92  ? 20.837  13.753   64.140  1.00 42.69 92  A 1 
ATOM 730  N N   . ALA A 1 93  ? 17.542  15.260   65.460  1.00 35.88 93  A 1 
ATOM 731  C CA  . ALA A 1 93  ? 16.468  15.930   66.209  1.00 38.05 93  A 1 
ATOM 732  C C   . ALA A 1 93  ? 16.441  17.472   66.230  1.00 37.21 93  A 1 
ATOM 733  O O   . ALA A 1 93  ? 15.391  18.062   66.447  1.00 35.31 93  A 1 
ATOM 734  C CB  . ALA A 1 93  ? 16.623  15.427   67.643  1.00 34.45 93  A 1 
ATOM 735  N N   . ALA A 1 94  ? 17.579  18.064   66.213  1.00 36.69 94  A 1 
ATOM 736  C CA  . ALA A 1 94  ? 17.850  19.382   66.806  1.00 39.92 94  A 1 
ATOM 737  C C   . ALA A 1 94  ? 17.298  20.604   66.011  1.00 39.39 94  A 1 
ATOM 738  O O   . ALA A 1 94  ? 16.826  20.448   64.915  1.00 37.69 94  A 1 
ATOM 739  C CB  . ALA A 1 94  ? 19.377  19.437   66.952  1.00 36.59 94  A 1 
ATOM 740  N N   . LEU A 1 95  ? 17.388  21.854   66.437  1.00 32.13 95  A 1 
ATOM 741  C CA  . LEU A 1 95  ? 17.318  22.512   67.750  1.00 38.33 95  A 1 
ATOM 742  C C   . LEU A 1 95  ? 16.795  23.957   67.601  1.00 37.92 95  A 1 
ATOM 743  O O   . LEU A 1 95  ? 15.660  24.223   67.971  1.00 36.15 95  A 1 
ATOM 744  C CB  . LEU A 1 95  ? 18.708  22.539   68.450  1.00 34.36 95  A 1 
ATOM 745  C CG  . LEU A 1 95  ? 18.718  22.150   69.935  1.00 35.48 95  A 1 
ATOM 746  C CD1 . LEU A 1 95  ? 20.169  22.076   70.428  1.00 36.24 95  A 1 
ATOM 747  C CD2 . LEU A 1 95  ? 17.964  23.102   70.834  1.00 40.75 95  A 1 
ATOM 748  N N   . LEU A 1 96  ? 17.627  24.897   67.222  1.00 33.20 96  A 1 
ATOM 749  C CA  . LEU A 1 96  ? 17.668  26.207   67.889  1.00 39.60 96  A 1 
ATOM 750  C C   . LEU A 1 96  ? 16.911  27.421   67.304  1.00 39.24 96  A 1 
ATOM 751  O O   . LEU A 1 96  ? 15.783  27.699   67.703  1.00 37.03 96  A 1 
ATOM 752  C CB  . LEU A 1 96  ? 19.141  26.573   68.182  1.00 35.33 96  A 1 
ATOM 753  C CG  . LEU A 1 96  ? 19.671  26.114   69.548  1.00 34.96 96  A 1 
ATOM 754  C CD1 . LEU A 1 96  ? 21.193  26.263   69.564  1.00 35.21 96  A 1 
ATOM 755  C CD2 . LEU A 1 96  ? 19.097  26.933   70.695  1.00 39.64 96  A 1 
ATOM 756  N N   . GLY A 1 97  ? 17.625  28.265   66.575  1.00 39.93 97  A 1 
ATOM 757  C CA  . GLY A 1 97  ? 17.588  29.639   67.096  1.00 42.19 97  A 1 
ATOM 758  C C   . GLY A 1 97  ? 16.967  30.792   66.302  1.00 41.53 97  A 1 
ATOM 759  O O   . GLY A 1 97  ? 16.157  30.616   65.420  1.00 38.16 97  A 1 
ATOM 760  N N   . ASN A 1 98  ? 17.374  31.969   66.687  1.00 41.00 98  A 1 
ATOM 761  C CA  . ASN A 1 98  ? 16.605  33.190   66.941  1.00 43.85 98  A 1 
ATOM 762  C C   . ASN A 1 98  ? 16.289  34.196   65.817  1.00 42.25 98  A 1 
ATOM 763  O O   . ASN A 1 98  ? 15.307  34.915   65.936  1.00 39.37 98  A 1 
ATOM 764  C CB  . ASN A 1 98  ? 17.435  33.997   67.961  1.00 40.26 98  A 1 
ATOM 765  C CG  . ASN A 1 98  ? 17.278  33.558   69.397  1.00 38.54 98  A 1 
ATOM 766  O OD1 . ASN A 1 98  ? 16.327  32.931   69.804  1.00 38.61 98  A 1 
ATOM 767  N ND2 . ASN A 1 98  ? 18.218  33.924   70.243  1.00 41.02 98  A 1 
ATOM 768  N N   . THR A 1 99  ? 17.209  34.489   64.967  1.00 42.81 99  A 1 
ATOM 769  C CA  . THR A 1 99  ? 17.601  35.910   64.800  1.00 45.79 99  A 1 
ATOM 770  C C   . THR A 1 99  ? 16.660  36.825   63.986  1.00 43.69 99  A 1 
ATOM 771  O O   . THR A 1 99  ? 15.874  36.363   63.190  1.00 40.86 99  A 1 
ATOM 772  C CB  . THR A 1 99  ? 19.052  36.081   64.317  1.00 41.39 99  A 1 
ATOM 773  O OG1 . THR A 1 99  ? 19.639  34.853   63.949  1.00 41.04 99  A 1 
ATOM 774  C CG2 . THR A 1 99  ? 19.939  36.663   65.392  1.00 43.98 99  A 1 
ATOM 775  N N   . PRO A 1 100 ? 16.746  38.146   64.244  1.00 34.35 100 A 1 
ATOM 776  C CA  . PRO A 1 100 ? 15.574  39.044   64.276  1.00 37.26 100 A 1 
ATOM 777  C C   . PRO A 1 100 ? 15.284  39.990   63.096  1.00 37.03 100 A 1 
ATOM 778  O O   . PRO A 1 100 ? 14.137  40.413   62.964  1.00 34.75 100 A 1 
ATOM 779  C CB  . PRO A 1 100 ? 15.862  39.893   65.519  1.00 33.92 100 A 1 
ATOM 780  C CG  . PRO A 1 100 ? 17.370  40.087   65.464  1.00 35.78 100 A 1 
ATOM 781  C CD  . PRO A 1 100 ? 17.854  38.764   64.910  1.00 44.14 100 A 1 
ATOM 782  N N   . ALA A 1 101 ? 16.299  40.493   62.456  1.00 35.88 101 A 1 
ATOM 783  C CA  . ALA A 1 101 ? 16.338  41.945   62.258  1.00 39.01 101 A 1 
ATOM 784  C C   . ALA A 1 101 ? 15.762  42.530   60.938  1.00 38.39 101 A 1 
ATOM 785  O O   . ALA A 1 101 ? 15.087  41.885   60.174  1.00 35.76 101 A 1 
ATOM 786  C CB  . ALA A 1 101 ? 17.772  42.430   62.520  1.00 35.58 101 A 1 
ATOM 787  N N   . GLY A 1 102 ? 16.070  43.794   60.768  1.00 37.48 102 A 1 
ATOM 788  C CA  . GLY A 1 102 ? 15.326  44.920   60.233  1.00 38.96 102 A 1 
ATOM 789  C C   . GLY A 1 102 ? 15.221  45.113   58.683  1.00 38.51 102 A 1 
ATOM 790  O O   . GLY A 1 102 ? 14.662  44.287   58.027  1.00 35.91 102 A 1 
ATOM 791  N N   . GLY A 1 103 ? 15.652  46.158   58.078  1.00 36.52 103 A 1 
ATOM 792  C CA  . GLY A 1 103 ? 15.147  47.492   58.007  1.00 39.36 103 A 1 
ATOM 793  C C   . GLY A 1 103 ? 14.771  48.015   56.605  1.00 38.94 103 A 1 
ATOM 794  O O   . GLY A 1 103 ? 13.603  48.151   56.302  1.00 36.56 103 A 1 
ATOM 795  N N   . THR A 1 104 ? 15.774  48.436   55.832  1.00 38.87 104 A 1 
ATOM 796  C CA  . THR A 1 104 ? 15.728  49.729   55.112  1.00 42.54 104 A 1 
ATOM 797  C C   . THR A 1 104 ? 15.200  49.744   53.648  1.00 41.61 104 A 1 
ATOM 798  O O   . THR A 1 104 ? 14.442  48.862   53.288  1.00 38.54 104 A 1 
ATOM 799  C CB  . THR A 1 104 ? 17.093  50.413   55.281  1.00 37.77 104 A 1 
ATOM 800  O OG1 . THR A 1 104 ? 18.150  49.479   55.144  1.00 37.85 104 A 1 
ATOM 801  C CG2 . THR A 1 104 ? 17.281  51.053   56.645  1.00 41.10 104 A 1 
ATOM 802  N N   . PRO A 1 105 ? 15.505  50.741   52.810  1.00 35.62 105 A 1 
ATOM 803  C CA  . PRO A 1 105 ? 14.630  51.875   52.512  1.00 38.58 105 A 1 
ATOM 804  C C   . PRO A 1 105 ? 14.112  51.908   51.064  1.00 38.79 105 A 1 
ATOM 805  O O   . PRO A 1 105 ? 14.485  51.120   50.208  1.00 36.56 105 A 1 
ATOM 806  C CB  . PRO A 1 105 ? 15.502  53.102   52.800  1.00 35.18 105 A 1 
ATOM 807  C CG  . PRO A 1 105 ? 16.895  52.651   52.392  1.00 37.71 105 A 1 
ATOM 808  C CD  . PRO A 1 105 ? 16.865  51.131   52.484  1.00 46.34 105 A 1 
ATOM 809  N N   . GLY A 1 106 ? 13.257  52.867   50.785  1.00 42.81 106 A 1 
ATOM 810  C CA  . GLY A 1 106 ? 12.469  52.999   49.564  1.00 45.06 106 A 1 
ATOM 811  C C   . GLY A 1 106 ? 13.015  53.888   48.445  1.00 44.81 106 A 1 
ATOM 812  O O   . GLY A 1 106 ? 12.489  54.981   48.268  1.00 43.09 106 A 1 
ATOM 813  N N   . TYR A 1 107 ? 14.008  53.489   47.713  1.00 35.65 107 A 1 
ATOM 814  C CA  . TYR A 1 107 ? 14.565  54.353   46.659  1.00 42.66 107 A 1 
ATOM 815  C C   . TYR A 1 107 ? 13.589  54.690   45.515  1.00 41.05 107 A 1 
ATOM 816  O O   . TYR A 1 107 ? 12.729  53.911   45.124  1.00 39.76 107 A 1 
ATOM 817  C CB  . TYR A 1 107 ? 15.901  53.821   46.137  1.00 39.35 107 A 1 
ATOM 818  C CG  . TYR A 1 107 ? 17.095  54.474   46.816  1.00 42.29 107 A 1 
ATOM 819  C CD1 . TYR A 1 107 ? 17.593  55.702   46.342  1.00 41.72 107 A 1 
ATOM 820  C CD2 . TYR A 1 107 ? 17.688  53.857   47.935  1.00 43.54 107 A 1 
ATOM 821  C CE1 . TYR A 1 107 ? 18.688  56.314   46.984  1.00 36.53 107 A 1 
ATOM 822  C CE2 . TYR A 1 107 ? 18.788  54.470   48.581  1.00 38.01 107 A 1 
ATOM 823  C CZ  . TYR A 1 107 ? 19.288  55.696   48.099  1.00 39.58 107 A 1 
ATOM 824  O OH  . TYR A 1 107 ? 20.358  56.294   48.725  1.00 38.17 107 A 1 
ATOM 825  N N   . ARG A 1 108 ? 13.751  55.912   45.003  1.00 46.24 108 A 1 
ATOM 826  C CA  . ARG A 1 108 ? 12.737  56.804   44.405  1.00 51.21 108 A 1 
ATOM 827  C C   . ARG A 1 108 ? 12.543  56.784   42.880  1.00 49.42 108 A 1 
ATOM 828  O O   . ARG A 1 108 ? 11.706  57.543   42.422  1.00 48.91 108 A 1 
ATOM 829  C CB  . ARG A 1 108 ? 13.161  58.240   44.765  1.00 49.08 108 A 1 
ATOM 830  C CG  . ARG A 1 108 ? 12.334  58.954   45.834  1.00 47.02 108 A 1 
ATOM 831  C CD  . ARG A 1 108 ? 12.863  60.370   45.983  1.00 46.64 108 A 1 
ATOM 832  N NE  . ARG A 1 108 ? 12.130  61.136   47.009  1.00 41.66 108 A 1 
ATOM 833  C CZ  . ARG A 1 108 ? 12.334  62.419   47.313  1.00 37.36 108 A 1 
ATOM 834  N NH1 . ARG A 1 108 ? 13.235  63.129   46.702  1.00 34.89 108 A 1 
ATOM 835  N NH2 . ARG A 1 108 ? 11.628  62.992   48.236  1.00 33.31 108 A 1 
ATOM 836  N N   . ALA A 1 109 ? 13.366  56.112   42.104  1.00 51.62 109 A 1 
ATOM 837  C CA  . ALA A 1 109 ? 13.885  56.646   40.831  1.00 54.98 109 A 1 
ATOM 838  C C   . ALA A 1 109 ? 12.844  57.147   39.784  1.00 54.83 109 A 1 
ATOM 839  O O   . ALA A 1 109 ? 11.710  56.672   39.757  1.00 52.84 109 A 1 
ATOM 840  C CB  . ALA A 1 109 ? 14.880  55.651   40.249  1.00 50.62 109 A 1 
ATOM 841  N N   . PRO A 1 110 ? 13.256  58.137   38.972  1.00 52.94 110 A 1 
ATOM 842  C CA  . PRO A 1 110 ? 12.375  59.157   38.413  1.00 55.78 110 A 1 
ATOM 843  C C   . PRO A 1 110 ? 11.722  58.805   37.071  1.00 55.28 110 A 1 
ATOM 844  O O   . PRO A 1 110 ? 12.096  57.873   36.374  1.00 54.14 110 A 1 
ATOM 845  C CB  . PRO A 1 110 ? 13.274  60.387   38.281  1.00 53.00 110 A 1 
ATOM 846  C CG  . PRO A 1 110 ? 14.622  59.766   37.939  1.00 57.43 110 A 1 
ATOM 847  C CD  . PRO A 1 110 ? 14.630  58.501   38.793  1.00 63.96 110 A 1 
ATOM 848  N N   . VAL A 1 111 ? 10.755  59.651   36.719  1.00 49.56 111 A 1 
ATOM 849  C CA  . VAL A 1 111 ? 9.848   59.578   35.570  1.00 53.71 111 A 1 
ATOM 850  C C   . VAL A 1 111 ? 10.467  60.258   34.331  1.00 53.88 111 A 1 
ATOM 851  O O   . VAL A 1 111 ? 10.413  61.479   34.248  1.00 52.67 111 A 1 
ATOM 852  C CB  . VAL A 1 111 ? 8.522   60.277   35.944  1.00 50.30 111 A 1 
ATOM 853  C CG1 . VAL A 1 111 ? 7.468   60.152   34.861  1.00 46.77 111 A 1 
ATOM 854  C CG2 . VAL A 1 111 ? 7.938   59.729   37.249  1.00 51.17 111 A 1 
ATOM 855  N N   . PRO A 1 112 ? 11.055  59.550   33.372  1.00 53.21 112 A 1 
ATOM 856  C CA  . PRO A 1 112 ? 11.637  60.218   32.209  1.00 55.37 112 A 1 
ATOM 857  C C   . PRO A 1 112 ? 10.565  60.786   31.252  1.00 55.17 112 A 1 
ATOM 858  O O   . PRO A 1 112 ? 9.437   60.290   31.223  1.00 54.02 112 A 1 
ATOM 859  C CB  . PRO A 1 112 ? 12.550  59.189   31.563  1.00 52.65 112 A 1 
ATOM 860  C CG  . PRO A 1 112 ? 11.915  57.857   31.950  1.00 55.78 112 A 1 
ATOM 861  C CD  . PRO A 1 112 ? 11.313  58.135   33.328  1.00 61.83 112 A 1 
ATOM 862  N N   . PRO A 1 113 ? 10.915  61.821   30.488  1.00 52.91 113 A 1 
ATOM 863  C CA  . PRO A 1 113 ? 9.970   62.781   29.915  1.00 55.35 113 A 1 
ATOM 864  C C   . PRO A 1 113 ? 9.448   62.468   28.505  1.00 55.23 113 A 1 
ATOM 865  O O   . PRO A 1 113 ? 9.449   61.347   28.041  1.00 52.39 113 A 1 
ATOM 866  C CB  . PRO A 1 113 ? 10.740  64.103   29.994  1.00 52.18 113 A 1 
ATOM 867  C CG  . PRO A 1 113 ? 12.164  63.673   29.665  1.00 56.12 113 A 1 
ATOM 868  C CD  . PRO A 1 113 ? 12.262  62.347   30.394  1.00 62.39 113 A 1 
ATOM 869  N N   . ASP A 1 114 ? 9.048   63.464   27.823  1.00 55.22 114 A 1 
ATOM 870  C CA  . ASP A 1 114 ? 7.851   63.786   27.048  1.00 57.88 114 A 1 
ATOM 871  C C   . ASP A 1 114 ? 7.857   63.622   25.501  1.00 55.89 114 A 1 
ATOM 872  O O   . ASP A 1 114 ? 7.168   64.420   24.860  1.00 53.23 114 A 1 
ATOM 873  C CB  . ASP A 1 114 ? 7.612   65.280   27.362  1.00 53.77 114 A 1 
ATOM 874  C CG  . ASP A 1 114 ? 6.197   65.679   27.753  1.00 50.03 114 A 1 
ATOM 875  O OD1 . ASP A 1 114 ? 5.318   64.809   27.837  1.00 47.49 114 A 1 
ATOM 876  O OD2 . ASP A 1 114 ? 6.017   66.902   28.006  1.00 47.96 114 A 1 
ATOM 877  N N   . PRO A 1 115 ? 8.608   62.803   24.806  1.00 52.06 115 A 1 
ATOM 878  C CA  . PRO A 1 115 ? 9.149   63.108   23.471  1.00 55.18 115 A 1 
ATOM 879  C C   . PRO A 1 115 ? 8.123   63.585   22.433  1.00 55.34 115 A 1 
ATOM 880  O O   . PRO A 1 115 ? 7.043   63.017   22.262  1.00 52.70 115 A 1 
ATOM 881  C CB  . PRO A 1 115 ? 9.912   61.871   23.020  1.00 51.82 115 A 1 
ATOM 882  C CG  . PRO A 1 115 ? 9.285   60.765   23.847  1.00 57.05 115 A 1 
ATOM 883  C CD  . PRO A 1 115 ? 8.946   61.459   25.171  1.00 64.56 115 A 1 
ATOM 884  N N   . GLN A 1 116 ? 8.512   64.637   21.724  1.00 45.98 116 A 1 
ATOM 885  C CA  . GLN A 1 116 ? 7.657   65.503   20.920  1.00 48.79 116 A 1 
ATOM 886  C C   . GLN A 1 116 ? 7.191   64.916   19.571  1.00 46.06 116 A 1 
ATOM 887  O O   . GLN A 1 116 ? 7.826   64.041   19.003  1.00 44.86 116 A 1 
ATOM 888  C CB  . GLN A 1 116 ? 8.397   66.827   20.682  1.00 46.69 116 A 1 
ATOM 889  C CG  . GLN A 1 116 ? 8.404   67.758   21.897  1.00 47.97 116 A 1 
ATOM 890  C CD  . GLN A 1 116 ? 8.987   69.147   21.576  1.00 45.79 116 A 1 
ATOM 891  O OE1 . GLN A 1 116 ? 9.515   69.409   20.508  1.00 43.46 116 A 1 
ATOM 892  N NE2 . GLN A 1 116 ? 8.904   70.072   22.494  1.00 42.26 116 A 1 
ATOM 893  N N   . PRO A 1 117 ? 6.120   65.463   18.985  1.00 48.28 117 A 1 
ATOM 894  C CA  . PRO A 1 117 ? 5.287   64.880   17.928  1.00 50.52 117 A 1 
ATOM 895  C C   . PRO A 1 117 ? 5.646   65.254   16.473  1.00 49.74 117 A 1 
ATOM 896  O O   . PRO A 1 117 ? 4.734   65.518   15.693  1.00 47.58 117 A 1 
ATOM 897  C CB  . PRO A 1 117 ? 3.888   65.379   18.297  1.00 48.08 117 A 1 
ATOM 898  C CG  . PRO A 1 117 ? 4.159   66.785   18.785  1.00 51.64 117 A 1 
ATOM 899  C CD  . PRO A 1 117 ? 5.466   66.610   19.559  1.00 58.49 117 A 1 
ATOM 900  N N   . THR A 1 118 ? 6.874   65.396   16.103  1.00 54.10 118 A 1 
ATOM 901  C CA  . THR A 1 118 ? 7.306   66.221   14.955  1.00 55.43 118 A 1 
ATOM 902  C C   . THR A 1 118 ? 6.626   65.938   13.604  1.00 53.42 118 A 1 
ATOM 903  O O   . THR A 1 118 ? 6.339   64.809   13.240  1.00 49.90 118 A 1 
ATOM 904  C CB  . THR A 1 118 ? 8.835   66.238   14.757  1.00 51.14 118 A 1 
ATOM 905  O OG1 . THR A 1 118 ? 9.515   65.511   15.750  1.00 48.69 118 A 1 
ATOM 906  C CG2 . THR A 1 118 ? 9.388   67.644   14.806  1.00 50.07 118 A 1 
ATOM 907  N N   . SER A 1 119 ? 6.411   66.981   12.824  1.00 40.39 119 A 1 
ATOM 908  C CA  . SER A 1 119 ? 5.274   67.231   11.914  1.00 42.84 119 A 1 
ATOM 909  C C   . SER A 1 119 ? 5.433   66.943   10.410  1.00 40.48 119 A 1 
ATOM 910  O O   . SER A 1 119 ? 4.562   67.339   9.642   1.00 39.89 119 A 1 
ATOM 911  C CB  . SER A 1 119 ? 4.960   68.718   12.085  1.00 39.96 119 A 1 
ATOM 912  O OG  . SER A 1 119 ? 4.064   69.243   11.154  1.00 38.94 119 A 1 
ATOM 913  N N   . ALA A 1 120 ? 6.538   66.429   9.917   1.00 41.49 120 A 1 
ATOM 914  C CA  . ALA A 1 120 ? 7.129   66.811   8.629   1.00 45.49 120 A 1 
ATOM 915  C C   . ALA A 1 120 ? 6.222   66.777   7.365   1.00 42.90 120 A 1 
ATOM 916  O O   . ALA A 1 120 ? 5.328   65.951   7.199   1.00 41.41 120 A 1 
ATOM 917  C CB  . ALA A 1 120 ? 8.425   66.032   8.415   1.00 42.41 120 A 1 
ATOM 918  N N   . GLN A 1 121 ? 6.533   67.705   6.469   1.00 39.65 121 A 1 
ATOM 919  C CA  . GLN A 1 121 ? 5.711   68.201   5.366   1.00 40.60 121 A 1 
ATOM 920  C C   . GLN A 1 121 ? 5.538   67.252   4.161   1.00 37.61 121 A 1 
ATOM 921  O O   . GLN A 1 121 ? 6.473   66.634   3.673   1.00 37.25 121 A 1 
ATOM 922  C CB  . GLN A 1 121 ? 6.337   69.503   4.854   1.00 38.59 121 A 1 
ATOM 923  C CG  . GLN A 1 121 ? 6.190   70.701   5.797   1.00 39.23 121 A 1 
ATOM 924  C CD  . GLN A 1 121 ? 6.889   71.959   5.267   1.00 39.70 121 A 1 
ATOM 925  O OE1 . GLN A 1 121 ? 7.774   71.920   4.431   1.00 38.99 121 A 1 
ATOM 926  N NE2 . GLN A 1 121 ? 6.524   73.124   5.742   1.00 39.33 121 A 1 
ATOM 927  N N   . ALA A 1 122 ? 4.358   67.313   3.588   1.00 39.52 122 A 1 
ATOM 928  C CA  . ALA A 1 122 ? 3.870   66.569   2.426   1.00 43.59 122 A 1 
ATOM 929  C C   . ALA A 1 122 ? 4.156   67.235   1.054   1.00 42.76 122 A 1 
ATOM 930  O O   . ALA A 1 122 ? 3.223   67.679   0.389   1.00 41.57 122 A 1 
ATOM 931  C CB  . ALA A 1 122 ? 2.368   66.375   2.636   1.00 40.89 122 A 1 
ATOM 932  N N   . ARG A 1 123 ? 5.378   67.332   0.627   1.00 42.97 123 A 1 
ATOM 933  C CA  . ARG A 1 123 ? 5.701   68.063   -0.622  1.00 46.36 123 A 1 
ATOM 934  C C   . ARG A 1 123 ? 5.058   67.489   -1.889  1.00 44.72 123 A 1 
ATOM 935  O O   . ARG A 1 123 ? 4.880   66.287   -2.025  1.00 43.01 123 A 1 
ATOM 936  C CB  . ARG A 1 123 ? 7.214   68.227   -0.800  1.00 43.78 123 A 1 
ATOM 937  C CG  . ARG A 1 123 ? 7.751   69.420   -0.009  1.00 45.74 123 A 1 
ATOM 938  C CD  . ARG A 1 123 ? 9.213   69.669   -0.367  1.00 46.73 123 A 1 
ATOM 939  N NE  . ARG A 1 123 ? 9.757   70.828   0.374   1.00 43.08 123 A 1 
ATOM 940  C CZ  . ARG A 1 123 ? 11.036  71.153   0.454   1.00 39.12 123 A 1 
ATOM 941  N NH1 . ARG A 1 123 ? 11.952  70.485   -0.195  1.00 36.16 123 A 1 
ATOM 942  N NH2 . ARG A 1 123 ? 11.417  72.148   1.184   1.00 36.03 123 A 1 
ATOM 943  N N   . ASN A 1 124 ? 4.735   68.372   -2.816  1.00 42.37 124 A 1 
ATOM 944  C CA  . ASN A 1 124 ? 3.673   68.277   -3.822  1.00 44.27 124 A 1 
ATOM 945  C C   . ASN A 1 124 ? 3.972   67.641   -5.213  1.00 42.47 124 A 1 
ATOM 946  O O   . ASN A 1 124 ? 3.442   66.584   -5.485  1.00 39.18 124 A 1 
ATOM 947  C CB  . ASN A 1 124 ? 3.115   69.701   -4.007  1.00 41.00 124 A 1 
ATOM 948  C CG  . ASN A 1 124 ? 1.888   70.029   -3.174  1.00 39.33 124 A 1 
ATOM 949  O OD1 . ASN A 1 124 ? 1.246   69.198   -2.580  1.00 39.30 124 A 1 
ATOM 950  N ND2 . ASN A 1 124 ? 1.507   71.289   -3.142  1.00 42.70 124 A 1 
ATOM 951  N N   . PRO A 1 125 ? 4.610   68.347   -6.169  1.00 36.88 125 A 1 
ATOM 952  C CA  . PRO A 1 125 ? 3.778   68.712   -7.321  1.00 39.98 125 A 1 
ATOM 953  C C   . PRO A 1 125 ? 3.920   68.001   -8.684  1.00 39.41 125 A 1 
ATOM 954  O O   . PRO A 1 125 ? 2.882   67.555   -9.173  1.00 37.39 125 A 1 
ATOM 955  C CB  . PRO A 1 125 ? 3.985   70.225   -7.450  1.00 37.08 125 A 1 
ATOM 956  C CG  . PRO A 1 125 ? 5.408   70.437   -7.014  1.00 40.23 125 A 1 
ATOM 957  C CD  . PRO A 1 125 ? 5.684   69.259   -6.069  1.00 49.07 125 A 1 
ATOM 958  N N   . PRO A 1 126 ? 5.022   68.061   -9.436  1.00 37.75 126 A 1 
ATOM 959  C CA  . PRO A 1 126 ? 4.844   68.498   -10.823 1.00 39.80 126 A 1 
ATOM 960  C C   . PRO A 1 126 ? 4.505   67.434   -11.868 1.00 39.30 126 A 1 
ATOM 961  O O   . PRO A 1 126 ? 4.740   66.251   -11.713 1.00 37.14 126 A 1 
ATOM 962  C CB  . PRO A 1 126 ? 6.119   69.277   -11.166 1.00 37.36 126 A 1 
ATOM 963  C CG  . PRO A 1 126 ? 7.171   68.522   -10.379 1.00 39.45 126 A 1 
ATOM 964  C CD  . PRO A 1 126 ? 6.427   68.085   -9.115  1.00 47.11 126 A 1 
ATOM 965  N N   . VAL A 1 127 ? 3.974   67.940   -12.970 1.00 37.44 127 A 1 
ATOM 966  C CA  . VAL A 1 127 ? 3.050   67.287   -13.918 1.00 41.06 127 A 1 
ATOM 967  C C   . VAL A 1 127 ? 3.676   66.741   -15.216 1.00 40.14 127 A 1 
ATOM 968  O O   . VAL A 1 127 ? 2.958   66.150   -16.012 1.00 38.30 127 A 1 
ATOM 969  C CB  . VAL A 1 127 ? 1.975   68.339   -14.289 1.00 37.78 127 A 1 
ATOM 970  C CG1 . VAL A 1 127 ? 0.871   67.865   -15.230 1.00 35.66 127 A 1 
ATOM 971  C CG2 . VAL A 1 127 ? 1.280   68.906   -13.049 1.00 40.28 127 A 1 
ATOM 972  N N   . THR A 1 128 ? 4.888   66.966   -15.521 1.00 40.93 128 A 1 
ATOM 973  C CA  . THR A 1 128 ? 5.379   67.307   -16.867 1.00 43.90 128 A 1 
ATOM 974  C C   . THR A 1 128 ? 5.036   66.326   -18.005 1.00 42.28 128 A 1 
ATOM 975  O O   . THR A 1 128 ? 4.948   65.128   -17.843 1.00 39.61 128 A 1 
ATOM 976  C CB  . THR A 1 128 ? 6.882   67.641   -16.894 1.00 40.08 128 A 1 
ATOM 977  O OG1 . THR A 1 128 ? 7.335   68.037   -15.621 1.00 39.09 128 A 1 
ATOM 978  C CG2 . THR A 1 128 ? 7.189   68.792   -17.826 1.00 41.84 128 A 1 
ATOM 979  N N   . VAL A 1 129 ? 4.878   66.921   -19.178 1.00 36.77 129 A 1 
ATOM 980  C CA  . VAL A 1 129 ? 3.940   66.566   -20.273 1.00 38.96 129 A 1 
ATOM 981  C C   . VAL A 1 129 ? 4.425   65.578   -21.359 1.00 37.39 129 A 1 
ATOM 982  O O   . VAL A 1 129 ? 3.596   65.064   -22.102 1.00 35.65 129 A 1 
ATOM 983  C CB  . VAL A 1 129 ? 3.578   67.894   -20.969 1.00 36.69 129 A 1 
ATOM 984  C CG1 . VAL A 1 129 ? 2.610   67.799   -22.146 1.00 35.62 129 A 1 
ATOM 985  C CG2 . VAL A 1 129 ? 2.969   68.906   -19.988 1.00 42.22 129 A 1 
ATOM 986  N N   . ALA A 1 130 ? 5.694   65.403   -21.575 1.00 39.84 130 A 1 
ATOM 987  C CA  . ALA A 1 130 ? 6.314   65.449   -22.906 1.00 42.18 130 A 1 
ATOM 988  C C   . ALA A 1 130 ? 5.796   64.499   -24.023 1.00 39.94 130 A 1 
ATOM 989  O O   . ALA A 1 130 ? 5.249   63.422   -23.823 1.00 38.06 130 A 1 
ATOM 990  C CB  . ALA A 1 130 ? 7.828   65.369   -22.754 1.00 40.35 130 A 1 
ATOM 991  N N   . THR A 1 131 ? 6.052   64.964   -25.212 1.00 44.37 131 A 1 
ATOM 992  C CA  . THR A 1 131 ? 5.602   64.630   -26.584 1.00 46.68 131 A 1 
ATOM 993  C C   . THR A 1 131 ? 6.258   63.367   -27.211 1.00 44.24 131 A 1 
ATOM 994  O O   . THR A 1 131 ? 6.784   62.567   -26.485 1.00 42.35 131 A 1 
ATOM 995  C CB  . THR A 1 131 ? 5.897   65.888   -27.423 1.00 43.50 131 A 1 
ATOM 996  O OG1 . THR A 1 131 ? 6.802   66.773   -26.795 1.00 42.34 131 A 1 
ATOM 997  C CG2 . THR A 1 131 ? 4.659   66.729   -27.693 1.00 45.53 131 A 1 
ATOM 998  N N   . THR A 1 132 ? 6.363   63.061   -28.491 1.00 42.00 132 A 1 
ATOM 999  C CA  . THR A 1 132 ? 5.452   63.048   -29.653 1.00 45.38 132 A 1 
ATOM 1000 C C   . THR A 1 132 ? 5.742   61.876   -30.609 1.00 42.72 132 A 1 
ATOM 1001 O O   . THR A 1 132 ? 4.852   61.092   -30.859 1.00 40.03 132 A 1 
ATOM 1002 C CB  . THR A 1 132 ? 5.575   64.286   -30.575 1.00 41.53 132 A 1 
ATOM 1003 O OG1 . THR A 1 132 ? 6.238   65.371   -30.018 1.00 41.17 132 A 1 
ATOM 1004 C CG2 . THR A 1 132 ? 4.203   64.801   -31.023 1.00 44.79 132 A 1 
ATOM 1005 N N   . GLN A 1 133 ? 6.883   61.826   -31.287 1.00 36.05 133 A 1 
ATOM 1006 C CA  . GLN A 1 133 ? 6.960   61.510   -32.733 1.00 38.34 133 A 1 
ATOM 1007 C C   . GLN A 1 133 ? 7.251   60.051   -33.173 1.00 35.88 133 A 1 
ATOM 1008 O O   . GLN A 1 133 ? 7.437   59.164   -32.371 1.00 34.46 133 A 1 
ATOM 1009 C CB  . GLN A 1 133 ? 7.929   62.495   -33.416 1.00 36.50 133 A 1 
ATOM 1010 C CG  . GLN A 1 133 ? 7.230   63.722   -33.983 1.00 37.06 133 A 1 
ATOM 1011 C CD  . GLN A 1 133 ? 8.159   64.634   -34.786 1.00 37.54 133 A 1 
ATOM 1012 O OE1 . GLN A 1 133 ? 9.340   64.386   -34.953 1.00 35.65 133 A 1 
ATOM 1013 N NE2 . GLN A 1 133 ? 7.658   65.727   -35.310 1.00 38.10 133 A 1 
ATOM 1014 N N   . ALA A 1 134 ? 7.243   59.843   -34.503 1.00 41.49 134 A 1 
ATOM 1015 C CA  . ALA A 1 134 ? 6.602   58.741   -35.226 1.00 44.11 134 A 1 
ATOM 1016 C C   . ALA A 1 134 ? 7.451   57.773   -36.084 1.00 43.03 134 A 1 
ATOM 1017 O O   . ALA A 1 134 ? 6.849   56.958   -36.780 1.00 40.55 134 A 1 
ATOM 1018 C CB  . ALA A 1 134 ? 5.611   59.435   -36.165 1.00 41.44 134 A 1 
ATOM 1019 N N   . SER A 1 135 ? 8.727   57.889   -36.218 1.00 39.81 135 A 1 
ATOM 1020 C CA  . SER A 1 135 ? 9.423   57.571   -37.482 1.00 41.51 135 A 1 
ATOM 1021 C C   . SER A 1 135 ? 9.562   56.090   -37.898 1.00 39.32 135 A 1 
ATOM 1022 O O   . SER A 1 135 ? 9.310   55.173   -37.145 1.00 38.00 135 A 1 
ATOM 1023 C CB  . SER A 1 135 ? 10.772  58.298   -37.541 1.00 40.06 135 A 1 
ATOM 1024 O OG  . SER A 1 135 ? 11.591  57.909   -36.470 1.00 40.27 135 A 1 
ATOM 1025 N N   . THR A 1 136 ? 9.950   55.874   -39.156 1.00 42.48 136 A 1 
ATOM 1026 C CA  . THR A 1 136 ? 9.398   54.879   -40.105 1.00 45.10 136 A 1 
ATOM 1027 C C   . THR A 1 136 ? 10.236  53.668   -40.571 1.00 43.05 136 A 1 
ATOM 1028 O O   . THR A 1 136 ? 9.649   52.763   -41.154 1.00 40.28 136 A 1 
ATOM 1029 C CB  . THR A 1 136 ? 9.107   55.635   -41.410 1.00 41.97 136 A 1 
ATOM 1030 O OG1 . THR A 1 136 ? 10.154  56.538   -41.704 1.00 42.33 136 A 1 
ATOM 1031 C CG2 . THR A 1 136 ? 7.828   56.465   -41.347 1.00 46.00 136 A 1 
ATOM 1032 N N   . THR A 1 137 ? 11.524  53.670   -40.556 1.00 44.83 137 A 1 
ATOM 1033 C CA  . THR A 1 137 ? 12.339  53.192   -41.706 1.00 47.48 137 A 1 
ATOM 1034 C C   . THR A 1 137 ? 12.544  51.655   -41.883 1.00 45.24 137 A 1 
ATOM 1035 O O   . THR A 1 137 ? 12.292  50.888   -40.971 1.00 42.39 137 A 1 
ATOM 1036 C CB  . THR A 1 137 ? 13.691  53.923   -41.775 1.00 44.19 137 A 1 
ATOM 1037 O OG1 . THR A 1 137 ? 13.975  54.657   -40.603 1.00 43.15 137 A 1 
ATOM 1038 C CG2 . THR A 1 137 ? 13.731  54.927   -42.908 1.00 45.76 137 A 1 
ATOM 1039 N N   . PRO A 1 138 ? 12.995  51.201   -43.080 1.00 39.38 138 A 1 
ATOM 1040 C CA  . PRO A 1 138 ? 12.528  49.937   -43.697 1.00 41.74 138 A 1 
ATOM 1041 C C   . PRO A 1 138 ? 13.469  48.714   -43.880 1.00 40.95 138 A 1 
ATOM 1042 O O   . PRO A 1 138 ? 12.953  47.659   -44.231 1.00 38.22 138 A 1 
ATOM 1043 C CB  . PRO A 1 138 ? 12.120  50.415   -45.084 1.00 38.50 138 A 1 
ATOM 1044 C CG  . PRO A 1 138 ? 13.218  51.397   -45.446 1.00 41.19 138 A 1 
ATOM 1045 C CD  . PRO A 1 138 ? 13.499  52.066   -44.108 1.00 48.73 138 A 1 
ATOM 1046 N N   . SER A 1 139 ? 14.775  48.814   -43.892 1.00 38.17 139 A 1 
ATOM 1047 C CA  . SER A 1 139 ? 15.629  48.120   -44.888 1.00 40.77 139 A 1 
ATOM 1048 C C   . SER A 1 139 ? 16.071  46.640   -44.653 1.00 38.50 139 A 1 
ATOM 1049 O O   . SER A 1 139 ? 15.731  46.022   -43.674 1.00 36.31 139 A 1 
ATOM 1050 C CB  . SER A 1 139 ? 16.816  49.018   -45.228 1.00 38.41 139 A 1 
ATOM 1051 O OG  . SER A 1 139 ? 17.467  49.481   -44.065 1.00 36.98 139 A 1 
ATOM 1052 N N   . ALA A 1 140 ? 16.846  46.073   -45.568 1.00 37.20 140 A 1 
ATOM 1053 C CA  . ALA A 1 140 ? 16.688  44.769   -46.244 1.00 42.13 140 A 1 
ATOM 1054 C C   . ALA A 1 140 ? 17.603  43.515   -45.985 1.00 41.24 140 A 1 
ATOM 1055 O O   . ALA A 1 140 ? 17.040  42.435   -45.811 1.00 38.96 140 A 1 
ATOM 1056 C CB  . ALA A 1 140 ? 16.748  45.096   -47.738 1.00 38.93 140 A 1 
ATOM 1057 N N   . PRO A 1 141 ? 18.941  43.537   -46.179 1.00 39.03 141 A 1 
ATOM 1058 C CA  . PRO A 1 141 ? 19.682  42.429   -46.830 1.00 41.99 141 A 1 
ATOM 1059 C C   . PRO A 1 141 ? 20.411  41.421   -45.885 1.00 42.09 141 A 1 
ATOM 1060 O O   . PRO A 1 141 ? 20.242  41.523   -44.697 1.00 38.73 141 A 1 
ATOM 1061 C CB  . PRO A 1 141 ? 20.654  43.198   -47.725 1.00 38.04 141 A 1 
ATOM 1062 C CG  . PRO A 1 141 ? 21.106  44.344   -46.836 1.00 41.28 141 A 1 
ATOM 1063 C CD  . PRO A 1 141 ? 19.835  44.686   -46.066 1.00 49.39 141 A 1 
ATOM 1064 N N   . ASN A 1 142 ? 21.299  40.493   -46.164 1.00 39.25 142 A 1 
ATOM 1065 C CA  . ASN A 1 142 ? 21.603  39.516   -47.212 1.00 42.02 142 A 1 
ATOM 1066 C C   . ASN A 1 142 ? 22.309  38.207   -46.701 1.00 40.57 142 A 1 
ATOM 1067 O O   . ASN A 1 142 ? 21.737  37.153   -46.877 1.00 37.32 142 A 1 
ATOM 1068 C CB  . ASN A 1 142 ? 22.533  40.143   -48.280 1.00 39.25 142 A 1 
ATOM 1069 C CG  . ASN A 1 142 ? 22.021  40.054   -49.709 1.00 36.58 142 A 1 
ATOM 1070 O OD1 . ASN A 1 142 ? 20.972  39.531   -50.007 1.00 36.36 142 A 1 
ATOM 1071 N ND2 . ASN A 1 142 ? 22.773  40.596   -50.648 1.00 39.78 142 A 1 
ATOM 1072 N N   . PRO A 1 143 ? 23.578  38.171   -46.220 1.00 37.39 143 A 1 
ATOM 1073 C CA  . PRO A 1 143 ? 24.560  37.156   -46.656 1.00 39.88 143 A 1 
ATOM 1074 C C   . PRO A 1 143 ? 25.000  36.069   -45.615 1.00 39.54 143 A 1 
ATOM 1075 O O   . PRO A 1 143 ? 24.182  35.710   -44.785 1.00 36.37 143 A 1 
ATOM 1076 C CB  . PRO A 1 143 ? 25.678  38.040   -47.222 1.00 36.23 143 A 1 
ATOM 1077 C CG  . PRO A 1 143 ? 25.798  39.159   -46.183 1.00 38.13 143 A 1 
ATOM 1078 C CD  . PRO A 1 143 ? 24.356  39.272   -45.670 1.00 45.86 143 A 1 
ATOM 1079 N N   . PRO A 1 144 ? 26.262  35.483   -45.606 1.00 37.68 144 A 1 
ATOM 1080 C CA  . PRO A 1 144 ? 26.594  34.231   -46.292 1.00 39.77 144 A 1 
ATOM 1081 C C   . PRO A 1 144 ? 27.118  33.007   -45.477 1.00 39.96 144 A 1 
ATOM 1082 O O   . PRO A 1 144 ? 26.653  31.907   -45.742 1.00 36.46 144 A 1 
ATOM 1083 C CB  . PRO A 1 144 ? 27.710  34.659   -47.263 1.00 35.54 144 A 1 
ATOM 1084 C CG  . PRO A 1 144 ? 28.483  35.717   -46.494 1.00 38.30 144 A 1 
ATOM 1085 C CD  . PRO A 1 144 ? 27.501  36.211   -45.428 1.00 46.57 144 A 1 
ATOM 1086 N N   . GLY A 1 145 ? 28.173  33.118   -44.583 1.00 35.20 145 A 1 
ATOM 1087 C CA  . GLY A 1 145 ? 29.329  32.213   -44.817 1.00 37.56 145 A 1 
ATOM 1088 C C   . GLY A 1 145 ? 29.622  30.920   -44.015 1.00 37.62 145 A 1 
ATOM 1089 O O   . GLY A 1 145 ? 29.123  29.868   -44.379 1.00 34.38 145 A 1 
ATOM 1090 N N   . GLY A 1 146 ? 30.619  30.962   -43.028 1.00 34.06 146 A 1 
ATOM 1091 C CA  . GLY A 1 146 ? 31.679  29.954   -43.106 1.00 36.06 146 A 1 
ATOM 1092 C C   . GLY A 1 146 ? 31.733  28.642   -42.275 1.00 36.51 146 A 1 
ATOM 1093 O O   . GLY A 1 146 ? 30.729  28.037   -41.934 1.00 33.58 146 A 1 
ATOM 1094 N N   . LEU A 1 147 ? 32.961  28.200   -42.072 1.00 34.23 147 A 1 
ATOM 1095 C CA  . LEU A 1 147 ? 33.567  26.863   -42.181 1.00 38.58 147 A 1 
ATOM 1096 C C   . LEU A 1 147 ? 33.629  25.960   -40.902 1.00 38.14 147 A 1 
ATOM 1097 O O   . LEU A 1 147 ? 33.194  26.375   -39.837 1.00 34.98 147 A 1 
ATOM 1098 C CB  . LEU A 1 147 ? 34.988  27.094   -42.768 1.00 34.37 147 A 1 
ATOM 1099 C CG  . LEU A 1 147 ? 35.070  27.196   -44.296 1.00 33.56 147 A 1 
ATOM 1100 C CD1 . LEU A 1 147 ? 36.422  27.794   -44.701 1.00 33.48 147 A 1 
ATOM 1101 C CD2 . LEU A 1 147 ? 34.950  25.835   -44.979 1.00 38.14 147 A 1 
ATOM 1102 N N   . PRO A 1 148 ? 34.185  24.730   -41.001 1.00 36.37 148 A 1 
ATOM 1103 C CA  . PRO A 1 148 ? 33.752  23.507   -40.288 1.00 38.36 148 A 1 
ATOM 1104 C C   . PRO A 1 148 ? 34.697  22.828   -39.265 1.00 38.04 148 A 1 
ATOM 1105 O O   . PRO A 1 148 ? 34.530  21.631   -39.036 1.00 35.26 148 A 1 
ATOM 1106 C CB  . PRO A 1 148 ? 33.538  22.547   -41.460 1.00 35.42 148 A 1 
ATOM 1107 C CG  . PRO A 1 148 ? 34.753  22.833   -42.336 1.00 36.03 148 A 1 
ATOM 1108 C CD  . PRO A 1 148 ? 34.912  24.342   -42.183 1.00 42.37 148 A 1 
ATOM 1109 N N   . ALA A 1 149 ? 35.736  23.421   -38.752 1.00 35.78 149 A 1 
ATOM 1110 C CA  . ALA A 1 149 ? 36.972  22.740   -38.308 1.00 37.75 149 A 1 
ATOM 1111 C C   . ALA A 1 149 ? 36.855  21.602   -37.234 1.00 37.18 149 A 1 
ATOM 1112 O O   . ALA A 1 149 ? 35.938  21.593   -36.428 1.00 34.32 149 A 1 
ATOM 1113 C CB  . ALA A 1 149 ? 37.992  23.804   -37.906 1.00 34.79 149 A 1 
ATOM 1114 N N   . PRO A 1 150 ? 37.831  20.646   -37.211 1.00 34.69 150 A 1 
ATOM 1115 C CA  . PRO A 1 150 ? 37.560  19.219   -36.941 1.00 36.40 150 A 1 
ATOM 1116 C C   . PRO A 1 150 ? 38.110  18.557   -35.653 1.00 35.93 150 A 1 
ATOM 1117 O O   . PRO A 1 150 ? 38.110  17.330   -35.606 1.00 33.29 150 A 1 
ATOM 1118 C CB  . PRO A 1 150 ? 38.222  18.550   -38.149 1.00 33.14 150 A 1 
ATOM 1119 C CG  . PRO A 1 150 ? 39.508  19.353   -38.299 1.00 34.24 150 A 1 
ATOM 1120 C CD  . PRO A 1 150 ? 39.049  20.769   -37.971 1.00 41.01 150 A 1 
ATOM 1121 N N   . SER A 1 151 ? 38.687  19.212   -34.704 1.00 33.48 151 A 1 
ATOM 1122 C CA  . SER A 1 151 ? 39.838  18.727   -33.910 1.00 33.78 151 A 1 
ATOM 1123 C C   . SER A 1 151 ? 39.675  17.400   -33.125 1.00 32.61 151 A 1 
ATOM 1124 O O   . SER A 1 151 ? 38.593  17.004   -32.724 1.00 30.37 151 A 1 
ATOM 1125 C CB  . SER A 1 151 ? 40.383  19.837   -33.014 1.00 31.62 151 A 1 
ATOM 1126 O OG  . SER A 1 151 ? 39.369  20.341   -32.179 1.00 30.63 151 A 1 
ATOM 1127 N N   . ALA A 1 152 ? 40.819  16.730   -32.950 1.00 31.92 152 A 1 
ATOM 1128 C CA  . ALA A 1 152 ? 40.981  15.281   -32.799 1.00 34.05 152 A 1 
ATOM 1129 C C   . ALA A 1 152 ? 41.077  14.709   -31.352 1.00 33.42 152 A 1 
ATOM 1130 O O   . ALA A 1 152 ? 40.800  15.360   -30.365 1.00 31.13 152 A 1 
ATOM 1131 C CB  . ALA A 1 152 ? 42.208  14.915   -33.648 1.00 31.17 152 A 1 
ATOM 1132 N N   . SER A 1 153 ? 41.501  13.443   -31.277 1.00 34.58 153 A 1 
ATOM 1133 C CA  . SER A 1 153 ? 41.107  12.328   -30.408 1.00 34.94 153 A 1 
ATOM 1134 C C   . SER A 1 153 ? 42.063  11.859   -29.299 1.00 33.87 153 A 1 
ATOM 1135 O O   . SER A 1 153 ? 42.135  10.650   -29.069 1.00 32.26 153 A 1 
ATOM 1136 C CB  . SER A 1 153 ? 40.918  11.143   -31.358 1.00 33.10 153 A 1 
ATOM 1137 O OG  . SER A 1 153 ? 42.140  10.883   -32.043 1.00 32.03 153 A 1 
ATOM 1138 N N   . ALA A 1 154 ? 42.855  12.659   -28.671 1.00 32.29 154 A 1 
ATOM 1139 C CA  . ALA A 1 154 ? 44.082  12.215   -27.988 1.00 35.00 154 A 1 
ATOM 1140 C C   . ALA A 1 154 ? 43.918  11.187   -26.836 1.00 34.63 154 A 1 
ATOM 1141 O O   . ALA A 1 154 ? 42.918  11.120   -26.146 1.00 33.07 154 A 1 
ATOM 1142 C CB  . ALA A 1 154 ? 44.889  13.438   -27.557 1.00 32.45 154 A 1 
ATOM 1143 N N   . THR A 1 155 ? 44.986  10.404   -26.646 1.00 34.11 155 A 1 
ATOM 1144 C CA  . THR A 1 155 ? 45.008  8.988    -26.231 1.00 36.86 155 A 1 
ATOM 1145 C C   . THR A 1 155 ? 45.348  8.619    -24.780 1.00 36.60 155 A 1 
ATOM 1146 O O   . THR A 1 155 ? 45.140  7.470    -24.415 1.00 35.20 155 A 1 
ATOM 1147 C CB  . THR A 1 155 ? 46.119  8.296    -27.054 1.00 33.63 155 A 1 
ATOM 1148 O OG1 . THR A 1 155 ? 47.130  9.217    -27.423 1.00 32.63 155 A 1 
ATOM 1149 C CG2 . THR A 1 155 ? 45.602  7.686    -28.346 1.00 36.96 155 A 1 
ATOM 1150 N N   . ALA A 1 156 ? 46.025  9.424    -24.030 1.00 35.67 156 A 1 
ATOM 1151 C CA  . ALA A 1 156 ? 47.181  9.026    -23.214 1.00 40.08 156 A 1 
ATOM 1152 C C   . ALA A 1 156 ? 46.939  7.996    -22.081 1.00 39.33 156 A 1 
ATOM 1153 O O   . ALA A 1 156 ? 45.948  8.040    -21.364 1.00 39.02 156 A 1 
ATOM 1154 C CB  . ALA A 1 156 ? 47.870  10.283   -22.691 1.00 38.93 156 A 1 
ATOM 1155 N N   . ALA A 1 157 ? 47.924  7.111    -21.905 1.00 37.21 157 A 1 
ATOM 1156 C CA  . ALA A 1 157 ? 47.825  5.835    -21.188 1.00 40.83 157 A 1 
ATOM 1157 C C   . ALA A 1 157 ? 48.561  5.707    -19.835 1.00 39.86 157 A 1 
ATOM 1158 O O   . ALA A 1 157 ? 48.480  4.641    -19.227 1.00 39.96 157 A 1 
ATOM 1159 C CB  . ALA A 1 157 ? 48.387  4.791    -22.154 1.00 39.94 157 A 1 
ATOM 1160 N N   . VAL A 1 158 ? 49.361  6.639    -19.422 1.00 32.80 158 A 1 
ATOM 1161 C CA  . VAL A 1 158 ? 50.571  6.391    -18.616 1.00 34.83 158 A 1 
ATOM 1162 C C   . VAL A 1 158 ? 50.307  5.799    -17.221 1.00 34.98 158 A 1 
ATOM 1163 O O   . VAL A 1 158 ? 49.354  6.152    -16.545 1.00 34.56 158 A 1 
ATOM 1164 C CB  . VAL A 1 158 ? 51.476  7.630    -18.546 1.00 32.49 158 A 1 
ATOM 1165 C CG1 . VAL A 1 158 ? 52.804  7.341    -17.846 1.00 30.45 158 A 1 
ATOM 1166 C CG2 . VAL A 1 158 ? 51.819  8.143    -19.948 1.00 36.16 158 A 1 
ATOM 1167 N N   . ALA A 1 159 ? 51.223  4.889    -16.841 1.00 37.15 159 A 1 
ATOM 1168 C CA  . ALA A 1 159 ? 50.969  3.812    -15.890 1.00 41.80 159 A 1 
ATOM 1169 C C   . ALA A 1 159 ? 51.427  3.995    -14.420 1.00 40.85 159 A 1 
ATOM 1170 O O   . ALA A 1 159 ? 50.625  4.355    -13.577 1.00 41.07 159 A 1 
ATOM 1171 C CB  . ALA A 1 159 ? 51.529  2.536    -16.532 1.00 41.37 159 A 1 
ATOM 1172 N N   . ALA A 1 160 ? 52.686  3.570    -14.081 1.00 42.64 160 A 1 
ATOM 1173 C CA  . ALA A 1 160 ? 52.813  2.578    -13.008 1.00 45.81 160 A 1 
ATOM 1174 C C   . ALA A 1 160 ? 53.450  2.939    -11.649 1.00 44.51 160 A 1 
ATOM 1175 O O   . ALA A 1 160 ? 53.081  2.336    -10.651 1.00 45.01 160 A 1 
ATOM 1176 C CB  . ALA A 1 160 ? 53.594  1.401    -13.610 1.00 45.84 160 A 1 
ATOM 1177 N N   . ALA A 1 161 ? 54.490  3.736    -11.586 1.00 34.63 161 A 1 
ATOM 1178 C CA  . ALA A 1 161 ? 55.731  3.208    -11.010 1.00 38.62 161 A 1 
ATOM 1179 C C   . ALA A 1 161 ? 55.955  3.178    -9.484  1.00 38.06 161 A 1 
ATOM 1180 O O   . ALA A 1 161 ? 56.267  2.119    -8.949  1.00 37.05 161 A 1 
ATOM 1181 C CB  . ALA A 1 161 ? 56.902  3.907    -11.705 1.00 37.50 161 A 1 
ATOM 1182 N N   . VAL A 1 162 ? 56.048  4.299    -8.807  1.00 31.90 162 A 1 
ATOM 1183 C CA  . VAL A 1 162 ? 57.140  4.457    -7.821  1.00 37.22 162 A 1 
ATOM 1184 C C   . VAL A 1 162 ? 56.840  3.879    -6.425  1.00 37.99 162 A 1 
ATOM 1185 O O   . VAL A 1 162 ? 55.779  4.090    -5.873  1.00 36.81 162 A 1 
ATOM 1186 C CB  . VAL A 1 162 ? 57.622  5.916    -7.734  1.00 35.01 162 A 1 
ATOM 1187 C CG1 . VAL A 1 162 ? 58.857  6.055    -6.851  1.00 33.37 162 A 1 
ATOM 1188 C CG2 . VAL A 1 162 ? 58.000  6.466    -9.111  1.00 39.79 162 A 1 
ATOM 1189 N N   . ALA A 1 163 ? 57.837  3.186    -5.869  1.00 38.08 163 A 1 
ATOM 1190 C CA  . ALA A 1 163 ? 57.692  2.274    -4.731  1.00 42.94 163 A 1 
ATOM 1191 C C   . ALA A 1 163 ? 58.275  2.707    -3.361  1.00 42.52 163 A 1 
ATOM 1192 O O   . ALA A 1 163 ? 57.754  2.308    -2.328  1.00 41.45 163 A 1 
ATOM 1193 C CB  . ALA A 1 163 ? 58.391  0.983    -5.149  1.00 41.46 163 A 1 
ATOM 1194 N N   . SER A 1 164 ? 59.417  3.368    -3.345  1.00 36.28 164 A 1 
ATOM 1195 C CA  . SER A 1 164 ? 60.374  3.442    -2.227  1.00 39.99 164 A 1 
ATOM 1196 C C   . SER A 1 164 ? 59.944  4.416    -1.093  1.00 39.37 164 A 1 
ATOM 1197 O O   . SER A 1 164 ? 58.877  4.986    -1.191  1.00 37.11 164 A 1 
ATOM 1198 C CB  . SER A 1 164 ? 61.727  3.788    -2.845  1.00 37.17 164 A 1 
ATOM 1199 O OG  . SER A 1 164 ? 61.671  4.984    -3.582  1.00 37.14 164 A 1 
ATOM 1200 N N   . PHE A 1 165 ? 60.612  4.692    0.005   1.00 31.44 165 A 1 
ATOM 1201 C CA  . PHE A 1 165 ? 61.914  4.471    0.647   1.00 40.33 165 A 1 
ATOM 1202 C C   . PHE A 1 165 ? 61.687  4.478    2.192   1.00 40.84 165 A 1 
ATOM 1203 O O   . PHE A 1 165 ? 60.557  4.700    2.618   1.00 36.93 165 A 1 
ATOM 1204 C CB  . PHE A 1 165 ? 62.871  5.609    0.243   1.00 35.28 165 A 1 
ATOM 1205 C CG  . PHE A 1 165 ? 64.208  5.175    -0.318  1.00 37.92 165 A 1 
ATOM 1206 C CD1 . PHE A 1 165 ? 65.194  4.608    0.497   1.00 37.25 165 A 1 
ATOM 1207 C CD2 . PHE A 1 165 ? 64.499  5.375    -1.684  1.00 38.61 165 A 1 
ATOM 1208 C CE1 . PHE A 1 165 ? 66.426  4.218    -0.038  1.00 35.56 165 A 1 
ATOM 1209 C CE2 . PHE A 1 165 ? 65.732  4.985    -2.219  1.00 36.59 165 A 1 
ATOM 1210 C CZ  . PHE A 1 165 ? 66.692  4.405    -1.399  1.00 38.81 165 A 1 
ATOM 1211 N N   . PRO A 1 166 ? 62.689  4.239    3.048   1.00 34.39 166 A 1 
ATOM 1212 C CA  . PRO A 1 166 ? 62.526  3.627    4.380   1.00 39.07 166 A 1 
ATOM 1213 C C   . PRO A 1 166 ? 62.423  4.507    5.646   1.00 39.13 166 A 1 
ATOM 1214 O O   . PRO A 1 166 ? 61.308  4.813    6.058   1.00 36.17 166 A 1 
ATOM 1215 C CB  . PRO A 1 166 ? 63.683  2.627    4.410   1.00 35.36 166 A 1 
ATOM 1216 C CG  . PRO A 1 166 ? 64.798  3.374    3.706   1.00 37.37 166 A 1 
ATOM 1217 C CD  . PRO A 1 166 ? 64.046  4.178    2.649   1.00 44.69 166 A 1 
ATOM 1218 N N   . SER A 1 167 ? 63.537  4.803    6.350   1.00 35.58 167 A 1 
ATOM 1219 C CA  . SER A 1 167 ? 63.630  4.528    7.796   1.00 39.23 167 A 1 
ATOM 1220 C C   . SER A 1 167 ? 63.588  5.645    8.857   1.00 37.80 167 A 1 
ATOM 1221 O O   . SER A 1 167 ? 62.945  5.428    9.870   1.00 35.77 167 A 1 
ATOM 1222 C CB  . SER A 1 167 ? 64.930  3.767    8.082   1.00 36.93 167 A 1 
ATOM 1223 O OG  . SER A 1 167 ? 64.878  2.467    7.566   1.00 35.21 167 A 1 
ATOM 1224 N N   . PRO A 1 168 ? 64.407  6.652    8.809   1.00 36.94 168 A 1 
ATOM 1225 C CA  . PRO A 1 168 ? 65.198  7.053    9.985   1.00 41.25 168 A 1 
ATOM 1226 C C   . PRO A 1 168 ? 64.459  7.913    11.039  1.00 42.86 168 A 1 
ATOM 1227 O O   . PRO A 1 168 ? 63.327  8.287    10.852  1.00 39.55 168 A 1 
ATOM 1228 C CB  . PRO A 1 168 ? 66.384  7.795    9.378   1.00 37.31 168 A 1 
ATOM 1229 C CG  . PRO A 1 168 ? 65.758  8.523    8.209   1.00 42.47 168 A 1 
ATOM 1230 C CD  . PRO A 1 168 ? 64.749  7.489    7.684   1.00 52.98 168 A 1 
ATOM 1231 N N   . ASP A 1 169 ? 65.051  8.365    12.095  1.00 39.01 169 A 1 
ATOM 1232 C CA  . ASP A 1 169 ? 65.588  7.792    13.315  1.00 43.04 169 A 1 
ATOM 1233 C C   . ASP A 1 169 ? 65.360  8.766    14.506  1.00 41.02 169 A 1 
ATOM 1234 O O   . ASP A 1 169 ? 64.594  8.487    15.414  1.00 38.83 169 A 1 
ATOM 1235 C CB  . ASP A 1 169 ? 67.101  7.551    13.174  1.00 40.25 169 A 1 
ATOM 1236 C CG  . ASP A 1 169 ? 67.646  6.342    13.905  1.00 39.60 169 A 1 
ATOM 1237 O OD1 . ASP A 1 169 ? 66.870  5.587    14.502  1.00 39.49 169 A 1 
ATOM 1238 O OD2 . ASP A 1 169 ? 68.889  6.189    13.858  1.00 41.15 169 A 1 
ATOM 1239 N N   . THR A 1 170 ? 66.026  9.855    14.547  1.00 40.51 170 A 1 
ATOM 1240 C CA  . THR A 1 170 ? 66.753  10.252   15.754  1.00 43.58 170 A 1 
ATOM 1241 C C   . THR A 1 170 ? 66.090  11.152   16.809  1.00 42.45 170 A 1 
ATOM 1242 O O   . THR A 1 170 ? 65.724  10.637   17.863  1.00 40.11 170 A 1 
ATOM 1243 C CB  . THR A 1 170 ? 68.144  10.814   15.428  1.00 40.17 170 A 1 
ATOM 1244 O OG1 . THR A 1 170 ? 68.159  11.499   14.197  1.00 40.44 170 A 1 
ATOM 1245 C CG2 . THR A 1 170 ? 69.190  9.716    15.329  1.00 44.24 170 A 1 
ATOM 1246 N N   . SER A 1 171 ? 66.189  12.469   16.695  1.00 33.91 171 A 1 
ATOM 1247 C CA  . SER A 1 171 ? 66.945  13.096   17.778  1.00 36.88 171 A 1 
ATOM 1248 C C   . SER A 1 171 ? 66.287  14.172   18.669  1.00 35.80 171 A 1 
ATOM 1249 O O   . SER A 1 171 ? 65.133  14.107   19.048  1.00 35.34 171 A 1 
ATOM 1250 C CB  . SER A 1 171 ? 68.318  13.526   17.245  1.00 34.44 171 A 1 
ATOM 1251 O OG  . SER A 1 171 ? 68.194  14.694   16.443  1.00 35.36 171 A 1 
ATOM 1252 N N   . ILE A 1 172 ? 67.104  15.044   19.082  1.00 34.89 172 A 1 
ATOM 1253 C CA  . ILE A 1 172 ? 67.333  15.825   20.314  1.00 39.58 172 A 1 
ATOM 1254 C C   . ILE A 1 172 ? 66.437  17.099   20.447  1.00 38.86 172 A 1 
ATOM 1255 O O   . ILE A 1 172 ? 65.632  17.357   19.583  1.00 36.86 172 A 1 
ATOM 1256 C CB  . ILE A 1 172 ? 68.838  16.195   20.338  1.00 36.42 172 A 1 
ATOM 1257 C CG1 . ILE A 1 172 ? 69.734  15.455   19.310  1.00 37.95 172 A 1 
ATOM 1258 C CG2 . ILE A 1 172 ? 69.467  15.969   21.721  1.00 41.08 172 A 1 
ATOM 1259 C CD1 . ILE A 1 172 ? 71.168  15.946   19.209  1.00 38.65 172 A 1 
ATOM 1260 N N   . ARG A 1 173 ? 66.524  17.968   21.381  1.00 36.92 173 A 1 
ATOM 1261 C CA  . ARG A 1 173 ? 66.881  18.085   22.815  1.00 42.13 173 A 1 
ATOM 1262 C C   . ARG A 1 173 ? 66.289  19.350   23.484  1.00 39.46 173 A 1 
ATOM 1263 O O   . ARG A 1 173 ? 65.677  19.194   24.515  1.00 38.13 173 A 1 
ATOM 1264 C CB  . ARG A 1 173 ? 68.413  18.160   22.982  1.00 40.14 173 A 1 
ATOM 1265 C CG  . ARG A 1 173 ? 68.968  17.575   24.287  1.00 40.11 173 A 1 
ATOM 1266 C CD  . ARG A 1 173 ? 70.448  17.942   24.438  1.00 39.99 173 A 1 
ATOM 1267 N NE  . ARG A 1 173 ? 71.126  17.090   25.441  1.00 37.46 173 A 1 
ATOM 1268 C CZ  . ARG A 1 173 ? 72.411  17.151   25.775  1.00 35.05 173 A 1 
ATOM 1269 N NH1 . ARG A 1 173 ? 73.211  18.041   25.248  1.00 32.79 173 A 1 
ATOM 1270 N NH2 . ARG A 1 173 ? 72.906  16.317   26.631  1.00 31.53 173 A 1 
ATOM 1271 N N   . PRO A 1 174 ? 66.572  20.574   23.024  1.00 38.17 174 A 1 
ATOM 1272 C CA  . PRO A 1 174 ? 67.313  21.451   23.932  1.00 40.21 174 A 1 
ATOM 1273 C C   . PRO A 1 174 ? 66.550  22.470   24.797  1.00 39.19 174 A 1 
ATOM 1274 O O   . PRO A 1 174 ? 66.566  22.343   26.028  1.00 36.09 174 A 1 
ATOM 1275 C CB  . PRO A 1 174 ? 68.332  22.143   23.033  1.00 36.20 174 A 1 
ATOM 1276 C CG  . PRO A 1 174 ? 67.606  22.301   21.710  1.00 38.82 174 A 1 
ATOM 1277 C CD  . PRO A 1 174 ? 66.672  21.095   21.688  1.00 46.98 174 A 1 
ATOM 1278 N N   . GLY A 1 175 ? 66.052  23.524   24.220  1.00 42.74 175 A 1 
ATOM 1279 C CA  . GLY A 1 175 ? 66.458  24.807   24.784  1.00 42.69 175 A 1 
ATOM 1280 C C   . GLY A 1 175 ? 65.545  25.516   25.796  1.00 40.93 175 A 1 
ATOM 1281 O O   . GLY A 1 175 ? 64.920  24.907   26.635  1.00 37.91 175 A 1 
ATOM 1282 N N   . GLY A 1 176 ? 65.544  26.785   25.724  1.00 38.42 176 A 1 
ATOM 1283 C CA  . GLY A 1 176 ? 66.199  27.671   26.626  1.00 41.61 176 A 1 
ATOM 1284 C C   . GLY A 1 176 ? 65.322  28.639   27.427  1.00 40.52 176 A 1 
ATOM 1285 O O   . GLY A 1 176 ? 64.219  28.314   27.818  1.00 38.23 176 A 1 
ATOM 1286 N N   . GLN A 1 177 ? 65.874  29.761   27.738  1.00 34.54 177 A 1 
ATOM 1287 C CA  . GLN A 1 177 ? 65.977  30.366   29.066  1.00 37.82 177 A 1 
ATOM 1288 C C   . GLN A 1 177 ? 65.002  31.485   29.519  1.00 35.47 177 A 1 
ATOM 1289 O O   . GLN A 1 177 ? 64.565  31.470   30.669  1.00 34.36 177 A 1 
ATOM 1290 C CB  . GLN A 1 177 ? 67.371  31.016   29.130  1.00 35.78 177 A 1 
ATOM 1291 C CG  . GLN A 1 177 ? 68.577  30.079   29.222  1.00 38.04 177 A 1 
ATOM 1292 C CD  . GLN A 1 177 ? 69.878  30.898   29.283  1.00 38.75 177 A 1 
ATOM 1293 O OE1 . GLN A 1 177 ? 70.001  31.981   28.730  1.00 37.44 177 A 1 
ATOM 1294 N NE2 . GLN A 1 177 ? 70.888  30.405   29.948  1.00 38.06 177 A 1 
ATOM 1295 N N   . ILE A 1 178 ? 64.880  32.481   28.751  1.00 38.22 178 A 1 
ATOM 1296 C CA  . ILE A 1 178 ? 65.036  33.887   29.240  1.00 42.99 178 A 1 
ATOM 1297 C C   . ILE A 1 178 ? 63.740  34.528   29.810  1.00 41.08 178 A 1 
ATOM 1298 O O   . ILE A 1 178 ? 62.671  34.122   29.444  1.00 39.31 178 A 1 
ATOM 1299 C CB  . ILE A 1 178 ? 65.623  34.700   28.051  1.00 40.23 178 A 1 
ATOM 1300 C CG1 . ILE A 1 178 ? 66.946  34.114   27.531  1.00 41.78 178 A 1 
ATOM 1301 C CG2 . ILE A 1 178 ? 65.840  36.187   28.358  1.00 44.98 178 A 1 
ATOM 1302 C CD1 . ILE A 1 178 ? 67.541  34.842   26.319  1.00 42.39 178 A 1 
ATOM 1303 N N   . THR A 1 179 ? 63.667  35.565   30.577  1.00 44.41 179 A 1 
ATOM 1304 C CA  . THR A 1 179 ? 64.242  36.034   31.860  1.00 47.30 179 A 1 
ATOM 1305 C C   . THR A 1 179 ? 63.279  36.957   32.657  1.00 45.10 179 A 1 
ATOM 1306 O O   . THR A 1 179 ? 62.755  36.468   33.647  1.00 42.61 179 A 1 
ATOM 1307 C CB  . THR A 1 179 ? 65.598  36.779   31.740  1.00 43.05 179 A 1 
ATOM 1308 O OG1 . THR A 1 179 ? 66.326  36.476   30.601  1.00 42.88 179 A 1 
ATOM 1309 C CG2 . THR A 1 179 ? 66.533  36.487   32.912  1.00 45.90 179 A 1 
ATOM 1310 N N   . PRO A 1 180 ? 63.124  38.246   32.365  1.00 39.43 180 A 1 
ATOM 1311 C CA  . PRO A 1 180 ? 63.409  39.203   33.451  1.00 42.47 180 A 1 
ATOM 1312 C C   . PRO A 1 180 ? 62.284  39.947   34.206  1.00 41.26 180 A 1 
ATOM 1313 O O   . PRO A 1 180 ? 61.926  39.552   35.316  1.00 38.54 180 A 1 
ATOM 1314 C CB  . PRO A 1 180 ? 64.396  40.183   32.815  1.00 39.41 180 A 1 
ATOM 1315 C CG  . PRO A 1 180 ? 63.908  40.326   31.378  1.00 42.94 180 A 1 
ATOM 1316 C CD  . PRO A 1 180 ? 63.187  38.991   31.126  1.00 51.70 180 A 1 
ATOM 1317 N N   . GLY A 1 181 ? 61.912  41.083   33.790  1.00 41.38 181 A 1 
ATOM 1318 C CA  . GLY A 1 181 ? 61.599  42.162   34.749  1.00 42.24 181 A 1 
ATOM 1319 C C   . GLY A 1 181 ? 60.139  42.654   34.823  1.00 40.98 181 A 1 
ATOM 1320 O O   . GLY A 1 181 ? 59.282  42.061   34.223  1.00 38.31 181 A 1 
ATOM 1321 N N   . SER A 1 182 ? 59.815  43.724   35.466  1.00 36.49 182 A 1 
ATOM 1322 C CA  . SER A 1 182 ? 60.313  44.314   36.719  1.00 40.27 182 A 1 
ATOM 1323 C C   . SER A 1 182 ? 59.326  45.294   37.403  1.00 38.42 182 A 1 
ATOM 1324 O O   . SER A 1 182 ? 59.104  45.136   38.597  1.00 36.35 182 A 1 
ATOM 1325 C CB  . SER A 1 182 ? 61.633  45.083   36.516  1.00 36.92 182 A 1 
ATOM 1326 O OG  . SER A 1 182 ? 61.493  46.050   35.488  1.00 36.85 182 A 1 
ATOM 1327 N N   . GLN A 1 183 ? 58.853  46.346   36.759  1.00 33.70 183 A 1 
ATOM 1328 C CA  . GLN A 1 183 ? 58.801  47.630   37.479  1.00 37.22 183 A 1 
ATOM 1329 C C   . GLN A 1 183 ? 57.521  48.060   38.248  1.00 35.39 183 A 1 
ATOM 1330 O O   . GLN A 1 183 ? 57.457  47.818   39.452  1.00 33.87 183 A 1 
ATOM 1331 C CB  . GLN A 1 183 ? 59.316  48.767   36.568  1.00 35.17 183 A 1 
ATOM 1332 C CG  . GLN A 1 183 ? 60.833  48.794   36.392  1.00 35.79 183 A 1 
ATOM 1333 C CD  . GLN A 1 183 ? 61.289  50.027   35.599  1.00 35.93 183 A 1 
ATOM 1334 O OE1 . GLN A 1 183 ? 60.521  50.720   34.953  1.00 35.94 183 A 1 
ATOM 1335 N NE2 . GLN A 1 183 ? 62.562  50.341   35.608  1.00 37.14 183 A 1 
ATOM 1336 N N   . ALA A 1 184 ? 56.612  48.783   37.614  1.00 38.18 184 A 1 
ATOM 1337 C CA  . ALA A 1 184 ? 56.575  50.199   38.032  1.00 42.31 184 A 1 
ATOM 1338 C C   . ALA A 1 184 ? 55.365  50.662   38.914  1.00 41.13 184 A 1 
ATOM 1339 O O   . ALA A 1 184 ? 54.773  49.842   39.595  1.00 38.50 184 A 1 
ATOM 1340 C CB  . ALA A 1 184 ? 56.820  51.038   36.772  1.00 38.97 184 A 1 
ATOM 1341 N N   . PRO A 1 185 ? 55.048  51.951   38.949  1.00 39.38 185 A 1 
ATOM 1342 C CA  . PRO A 1 185 ? 55.024  52.688   40.233  1.00 42.12 185 A 1 
ATOM 1343 C C   . PRO A 1 185 ? 53.696  53.197   40.836  1.00 41.65 185 A 1 
ATOM 1344 O O   . PRO A 1 185 ? 53.628  53.312   42.060  1.00 38.30 185 A 1 
ATOM 1345 C CB  . PRO A 1 185 ? 55.895  53.907   39.900  1.00 38.07 185 A 1 
ATOM 1346 C CG  . PRO A 1 185 ? 55.501  54.242   38.463  1.00 41.43 185 A 1 
ATOM 1347 C CD  . PRO A 1 185 ? 55.171  52.879   37.876  1.00 49.97 185 A 1 
ATOM 1348 N N   . GLY A 1 186 ? 52.775  53.672   40.055  1.00 38.30 186 A 1 
ATOM 1349 C CA  . GLY A 1 186 ? 52.301  55.041   40.331  1.00 40.36 186 A 1 
ATOM 1350 C C   . GLY A 1 186 ? 51.226  55.333   41.399  1.00 39.53 186 A 1 
ATOM 1351 O O   . GLY A 1 186 ? 50.616  54.447   41.977  1.00 36.35 186 A 1 
ATOM 1352 N N   . GLY A 1 187 ? 51.038  56.601   41.610  1.00 36.58 187 A 1 
ATOM 1353 C CA  . GLY A 1 187 ? 50.267  57.261   42.694  1.00 38.69 187 A 1 
ATOM 1354 C C   . GLY A 1 187 ? 48.715  57.234   42.567  1.00 38.19 187 A 1 
ATOM 1355 O O   . GLY A 1 187 ? 48.190  56.350   41.951  1.00 35.07 187 A 1 
ATOM 1356 N N   . GLY A 1 188 ? 47.914  58.077   43.076  1.00 38.31 188 A 1 
ATOM 1357 C CA  . GLY A 1 188 ? 48.088  59.283   43.871  1.00 40.50 188 A 1 
ATOM 1358 C C   . GLY A 1 188 ? 46.774  59.764   44.528  1.00 39.57 188 A 1 
ATOM 1359 O O   . GLY A 1 188 ? 46.414  59.235   45.563  1.00 36.77 188 A 1 
ATOM 1360 N N   . PRO A 1 189 ? 46.090  60.761   43.995  1.00 33.36 189 A 1 
ATOM 1361 C CA  . PRO A 1 189 ? 45.458  61.815   44.788  1.00 36.64 189 A 1 
ATOM 1362 C C   . PRO A 1 189 ? 43.988  61.552   45.218  1.00 36.02 189 A 1 
ATOM 1363 O O   . PRO A 1 189 ? 43.721  60.485   45.734  1.00 33.25 189 A 1 
ATOM 1364 C CB  . PRO A 1 189 ? 45.718  63.046   43.916  1.00 33.30 189 A 1 
ATOM 1365 C CG  . PRO A 1 189 ? 45.541  62.525   42.502  1.00 35.90 189 A 1 
ATOM 1366 C CD  . PRO A 1 189 ? 46.088  61.102   42.616  1.00 44.50 189 A 1 
ATOM 1367 N N   . THR A 1 190 ? 42.958  62.362   45.085  1.00 41.31 190 A 1 
ATOM 1368 C CA  . THR A 1 190 ? 42.678  63.652   45.736  1.00 45.35 190 A 1 
ATOM 1369 C C   . THR A 1 190 ? 41.229  63.654   46.303  1.00 43.77 190 A 1 
ATOM 1370 O O   . THR A 1 190 ? 40.620  62.607   46.360  1.00 41.34 190 A 1 
ATOM 1371 C CB  . THR A 1 190 ? 42.869  64.883   44.814  1.00 41.43 190 A 1 
ATOM 1372 O OG1 . THR A 1 190 ? 42.991  64.536   43.451  1.00 41.64 190 A 1 
ATOM 1373 C CG2 . THR A 1 190 ? 44.086  65.710   45.174  1.00 45.06 190 A 1 
ATOM 1374 N N   . PRO A 1 191 ? 40.666  64.758   46.757  1.00 33.88 191 A 1 
ATOM 1375 C CA  . PRO A 1 191 ? 40.160  64.892   48.128  1.00 38.06 191 A 1 
ATOM 1376 C C   . PRO A 1 191 ? 38.665  65.176   48.355  1.00 37.10 191 A 1 
ATOM 1377 O O   . PRO A 1 191 ? 38.243  65.161   49.512  1.00 34.64 191 A 1 
ATOM 1378 C CB  . PRO A 1 191 ? 40.953  66.104   48.610  1.00 35.03 191 A 1 
ATOM 1379 C CG  . PRO A 1 191 ? 40.954  67.025   47.398  1.00 38.25 191 A 1 
ATOM 1380 C CD  . PRO A 1 191 ? 40.940  66.051   46.227  1.00 47.56 191 A 1 
ATOM 1381 N N   . ALA A 1 192 ? 37.940  65.616   47.389  1.00 36.38 192 A 1 
ATOM 1382 C CA  . ALA A 1 192 ? 37.028  66.764   47.579  1.00 39.97 192 A 1 
ATOM 1383 C C   . ALA A 1 192 ? 35.749  66.576   48.449  1.00 38.37 192 A 1 
ATOM 1384 O O   . ALA A 1 192 ? 35.328  65.468   48.725  1.00 36.17 192 A 1 
ATOM 1385 C CB  . ALA A 1 192 ? 36.714  67.360   46.207  1.00 37.03 192 A 1 
ATOM 1386 N N   . PRO A 1 193 ? 35.133  67.669   48.835  1.00 34.63 193 A 1 
ATOM 1387 C CA  . PRO A 1 193 ? 34.852  67.963   50.247  1.00 39.49 193 A 1 
ATOM 1388 C C   . PRO A 1 193 ? 33.391  68.150   50.715  1.00 39.16 193 A 1 
ATOM 1389 O O   . PRO A 1 193 ? 33.105  67.888   51.885  1.00 36.53 193 A 1 
ATOM 1390 C CB  . PRO A 1 193 ? 35.584  69.295   50.424  1.00 36.11 193 A 1 
ATOM 1391 C CG  . PRO A 1 193 ? 35.323  70.026   49.114  1.00 40.39 193 A 1 
ATOM 1392 C CD  . PRO A 1 193 ? 35.226  68.899   48.103  1.00 50.65 193 A 1 
ATOM 1393 N N   . ASN A 1 194 ? 32.557  68.766   49.933  1.00 37.34 194 A 1 
ATOM 1394 C CA  . ASN A 1 194 ? 31.669  69.853   50.428  1.00 39.85 194 A 1 
ATOM 1395 C C   . ASN A 1 194 ? 30.238  69.464   50.917  1.00 37.36 194 A 1 
ATOM 1396 O O   . ASN A 1 194 ? 29.944  68.314   51.081  1.00 35.51 194 A 1 
ATOM 1397 C CB  . ASN A 1 194 ? 31.648  70.929   49.318  1.00 37.72 194 A 1 
ATOM 1398 C CG  . ASN A 1 194 ? 32.546  72.111   49.563  1.00 36.89 194 A 1 
ATOM 1399 O OD1 . ASN A 1 194 ? 33.072  72.342   50.629  1.00 38.33 194 A 1 
ATOM 1400 N ND2 . ASN A 1 194 ? 32.737  72.943   48.554  1.00 41.65 194 A 1 
ATOM 1401 N N   . VAL A 1 195 ? 29.281  70.312   51.071  1.00 38.74 195 A 1 
ATOM 1402 C CA  . VAL A 1 195 ? 28.917  71.149   52.221  1.00 44.47 195 A 1 
ATOM 1403 C C   . VAL A 1 195 ? 27.470  70.944   52.748  1.00 42.30 195 A 1 
ATOM 1404 O O   . VAL A 1 195 ? 27.303  70.214   53.710  1.00 41.15 195 A 1 
ATOM 1405 C CB  . VAL A 1 195 ? 29.121  72.665   51.969  1.00 41.49 195 A 1 
ATOM 1406 C CG1 . VAL A 1 195 ? 29.077  73.465   53.271  1.00 41.28 195 A 1 
ATOM 1407 C CG2 . VAL A 1 195 ? 30.421  73.049   51.278  1.00 48.24 195 A 1 
ATOM 1408 N N   . PRO A 1 196 ? 26.456  71.646   52.278  1.00 35.86 196 A 1 
ATOM 1409 C CA  . PRO A 1 196 ? 25.451  72.247   53.180  1.00 40.94 196 A 1 
ATOM 1410 C C   . PRO A 1 196 ? 23.992  71.728   53.006  1.00 40.28 196 A 1 
ATOM 1411 O O   . PRO A 1 196 ? 23.799  70.715   52.368  1.00 37.35 196 A 1 
ATOM 1412 C CB  . PRO A 1 196 ? 25.622  73.727   52.817  1.00 36.88 196 A 1 
ATOM 1413 C CG  . PRO A 1 196 ? 25.772  73.703   51.304  1.00 41.22 196 A 1 
ATOM 1414 C CD  . PRO A 1 196 ? 26.326  72.311   51.010  1.00 51.06 196 A 1 
ATOM 1415 N N   . PHE A 1 197 ? 22.875  72.275   53.428  1.00 33.59 197 A 1 
ATOM 1416 C CA  . PHE A 1 197 ? 22.536  73.378   54.348  1.00 42.13 197 A 1 
ATOM 1417 C C   . PHE A 1 197 ? 21.162  73.183   55.069  1.00 40.69 197 A 1 
ATOM 1418 O O   . PHE A 1 197 ? 21.170  72.760   56.212  1.00 38.50 197 A 1 
ATOM 1419 C CB  . PHE A 1 197 ? 22.499  74.733   53.593  1.00 38.36 197 A 1 
ATOM 1420 C CG  . PHE A 1 197 ? 23.375  75.845   54.124  1.00 42.01 197 A 1 
ATOM 1421 C CD1 . PHE A 1 197 ? 23.417  76.183   55.483  1.00 42.22 197 A 1 
ATOM 1422 C CD2 . PHE A 1 197 ? 24.142  76.598   53.211  1.00 43.17 197 A 1 
ATOM 1423 C CE1 . PHE A 1 197 ? 24.254  77.226   55.924  1.00 37.91 197 A 1 
ATOM 1424 C CE2 . PHE A 1 197 ? 24.968  77.631   53.646  1.00 38.13 197 A 1 
ATOM 1425 C CZ  . PHE A 1 197 ? 25.034  77.948   55.002  1.00 38.11 197 A 1 
ATOM 1426 N N   . PRO A 1 198 ? 20.005  73.569   54.531  1.00 37.55 198 A 1 
ATOM 1427 C CA  . PRO A 1 198 ? 18.861  74.085   55.316  1.00 42.76 198 A 1 
ATOM 1428 C C   . PRO A 1 198 ? 17.531  73.272   55.204  1.00 42.73 198 A 1 
ATOM 1429 O O   . PRO A 1 198 ? 17.576  72.164   54.705  1.00 38.84 198 A 1 
ATOM 1430 C CB  . PRO A 1 198 ? 18.750  75.493   54.723  1.00 38.19 198 A 1 
ATOM 1431 C CG  . PRO A 1 198 ? 18.886  75.235   53.226  1.00 43.32 198 A 1 
ATOM 1432 C CD  . PRO A 1 198 ? 19.784  73.996   53.165  1.00 54.30 198 A 1 
ATOM 1433 N N   . ASN A 1 199 ? 16.305  73.656   55.512  1.00 36.44 199 A 1 
ATOM 1434 C CA  . ASN A 1 199 ? 15.756  74.580   56.508  1.00 39.69 199 A 1 
ATOM 1435 C C   . ASN A 1 199 ? 14.334  74.178   57.026  1.00 38.20 199 A 1 
ATOM 1436 O O   . ASN A 1 199 ? 14.221  73.603   58.096  1.00 34.82 199 A 1 
ATOM 1437 C CB  . ASN A 1 199 ? 15.664  76.024   55.962  1.00 36.53 199 A 1 
ATOM 1438 C CG  . ASN A 1 199 ? 16.101  77.089   56.949  1.00 35.08 199 A 1 
ATOM 1439 O OD1 . ASN A 1 199 ? 16.549  76.843   58.043  1.00 35.64 199 A 1 
ATOM 1440 N ND2 . ASN A 1 199 ? 16.008  78.348   56.555  1.00 38.57 199 A 1 
ATOM 1441 N N   . GLY A 1 200 ? 13.266  74.543   56.386  1.00 39.36 200 A 1 
ATOM 1442 C CA  . GLY A 1 200 ? 11.934  74.718   57.029  1.00 42.17 200 A 1 
ATOM 1443 C C   . GLY A 1 200 ? 10.765  73.868   56.482  1.00 41.00 200 A 1 
ATOM 1444 O O   . GLY A 1 200 ? 11.001  72.977   55.701  1.00 37.26 200 A 1 
ATOM 1445 N N   . SER A 1 201 ? 9.483   74.094   56.823  1.00 35.93 201 A 1 
ATOM 1446 C CA  . SER A 1 201 ? 8.859   74.750   57.991  1.00 38.94 201 A 1 
ATOM 1447 C C   . SER A 1 201 ? 7.425   74.274   58.350  1.00 37.68 201 A 1 
ATOM 1448 O O   . SER A 1 201 ? 7.248   73.706   59.425  1.00 34.99 201 A 1 
ATOM 1449 C CB  . SER A 1 201 ? 8.808   76.277   57.807  1.00 34.99 201 A 1 
ATOM 1450 O OG  . SER A 1 201 ? 8.196   76.611   56.581  1.00 36.46 201 A 1 
ATOM 1451 N N   . SER A 1 202 ? 6.398   74.565   57.609  1.00 34.01 202 A 1 
ATOM 1452 C CA  . SER A 1 202 ? 4.999   74.731   58.106  1.00 38.96 202 A 1 
ATOM 1453 C C   . SER A 1 202 ? 3.982   73.667   57.625  1.00 37.80 202 A 1 
ATOM 1454 O O   . SER A 1 202 ? 4.332   72.833   56.827  1.00 35.71 202 A 1 
ATOM 1455 C CB  . SER A 1 202 ? 4.552   76.124   57.644  1.00 35.49 202 A 1 
ATOM 1456 O OG  . SER A 1 202 ? 4.717   76.287   56.250  1.00 36.30 202 A 1 
ATOM 1457 N N   . GLN A 1 203 ? 2.706   73.629   57.972  1.00 37.29 203 A 1 
ATOM 1458 C CA  . GLN A 1 203 ? 2.003   73.886   59.247  1.00 40.83 203 A 1 
ATOM 1459 C C   . GLN A 1 203 ? 0.643   73.127   59.381  1.00 38.92 203 A 1 
ATOM 1460 O O   . GLN A 1 203 ? 0.550   72.266   60.251  1.00 37.62 203 A 1 
ATOM 1461 C CB  . GLN A 1 203 ? 1.720   75.389   59.452  1.00 37.53 203 A 1 
ATOM 1462 C CG  . GLN A 1 203 ? 1.832   75.845   60.908  1.00 40.24 203 A 1 
ATOM 1463 C CD  . GLN A 1 203 ? 1.359   77.293   61.135  1.00 40.57 203 A 1 
ATOM 1464 O OE1 . GLN A 1 203 ? 0.660   77.892   60.334  1.00 38.75 203 A 1 
ATOM 1465 N NE2 . GLN A 1 203 ? 1.701   77.896   62.241  1.00 39.60 203 A 1 
ATOM 1466 N N   . MET A 1 204 ? -0.417  73.490   58.676  1.00 48.38 204 A 1 
ATOM 1467 C CA  . MET A 1 204 ? -1.708  73.728   59.362  1.00 49.25 204 A 1 
ATOM 1468 C C   . MET A 1 204 ? -2.879  72.694   59.340  1.00 49.32 204 A 1 
ATOM 1469 O O   . MET A 1 204 ? -2.978  71.863   60.233  1.00 44.45 204 A 1 
ATOM 1470 C CB  . MET A 1 204 ? -2.255  75.111   58.953  1.00 44.01 204 A 1 
ATOM 1471 C CG  . MET A 1 204 ? -2.103  76.186   60.021  1.00 46.90 204 A 1 
ATOM 1472 S SD  . MET A 1 204 ? -3.039  77.675   59.577  1.00 47.13 204 A 1 
ATOM 1473 C CE  . MET A 1 204 ? -2.554  78.757   60.938  1.00 41.22 204 A 1 
ATOM 1474 N N   . ASN A 1 205 ? -3.837  72.931   58.526  1.00 42.34 205 A 1 
ATOM 1475 C CA  . ASN A 1 205 ? -5.282  72.695   58.825  1.00 42.51 205 A 1 
ATOM 1476 C C   . ASN A 1 205 ? -5.851  71.333   58.343  1.00 39.46 205 A 1 
ATOM 1477 O O   . ASN A 1 205 ? -5.252  70.680   57.525  1.00 36.31 205 A 1 
ATOM 1478 C CB  . ASN A 1 205 ? -6.052  73.862   58.177  1.00 39.25 205 A 1 
ATOM 1479 C CG  . ASN A 1 205 ? -6.119  75.130   58.999  1.00 39.13 205 A 1 
ATOM 1480 O OD1 . ASN A 1 205 ? -5.960  75.134   60.193  1.00 40.60 205 A 1 
ATOM 1481 N ND2 . ASN A 1 205 ? -6.409  76.251   58.366  1.00 42.74 205 A 1 
ATOM 1482 N N   . GLY A 1 206 ? -7.006  70.845   58.711  1.00 43.57 206 A 1 
ATOM 1483 C CA  . GLY A 1 206 ? -8.035  71.345   59.652  1.00 45.51 206 A 1 
ATOM 1484 C C   . GLY A 1 206 ? -9.356  70.557   59.653  1.00 44.57 206 A 1 
ATOM 1485 O O   . GLY A 1 206 ? -9.796  70.112   60.701  1.00 40.93 206 A 1 
ATOM 1486 N N   . GLY A 1 207 ? -10.003 70.420   58.536  1.00 43.84 207 A 1 
ATOM 1487 C CA  . GLY A 1 207 ? -11.474 70.261   58.482  1.00 45.72 207 A 1 
ATOM 1488 C C   . GLY A 1 207 ? -12.160 68.993   59.025  1.00 44.05 207 A 1 
ATOM 1489 O O   . GLY A 1 207 ? -11.555 67.939   59.134  1.00 41.68 207 A 1 
ATOM 1490 N N   . PRO A 1 208 ? -13.441 69.121   59.376  1.00 38.75 208 A 1 
ATOM 1491 C CA  . PRO A 1 208 ? -13.992 68.415   60.548  1.00 42.70 208 A 1 
ATOM 1492 C C   . PRO A 1 208 ? -15.004 67.262   60.391  1.00 42.29 208 A 1 
ATOM 1493 O O   . PRO A 1 208 ? -14.969 66.362   61.222  1.00 40.59 208 A 1 
ATOM 1494 C CB  . PRO A 1 208 ? -14.636 69.573   61.323  1.00 40.33 208 A 1 
ATOM 1495 C CG  . PRO A 1 208 ? -15.208 70.469   60.232  1.00 44.43 208 A 1 
ATOM 1496 C CD  . PRO A 1 208 ? -14.220 70.280   59.091  1.00 53.75 208 A 1 
ATOM 1497 N N   . ALA A 1 209 ? -15.984 67.302   59.483  1.00 42.20 209 A 1 
ATOM 1498 C CA  . ALA A 1 209 ? -17.328 67.528   60.042  1.00 47.90 209 A 1 
ATOM 1499 C C   . ALA A 1 209 ? -18.283 66.329   60.304  1.00 47.20 209 A 1 
ATOM 1500 O O   . ALA A 1 209 ? -18.087 65.523   61.198  1.00 45.21 209 A 1 
ATOM 1501 C CB  . ALA A 1 209 ? -17.998 68.627   59.214  1.00 43.36 209 A 1 
ATOM 1502 N N   . MET A 1 210 ? -19.412 66.347   59.618  1.00 39.22 210 A 1 
ATOM 1503 C CA  . MET A 1 210 ? -20.711 65.841   60.111  1.00 43.77 210 A 1 
ATOM 1504 C C   . MET A 1 210 ? -21.028 64.387   59.672  1.00 43.53 210 A 1 
ATOM 1505 O O   . MET A 1 210 ? -20.277 63.808   58.918  1.00 40.55 210 A 1 
ATOM 1506 C CB  . MET A 1 210 ? -21.796 66.792   59.572  1.00 39.69 210 A 1 
ATOM 1507 C CG  . MET A 1 210 ? -21.728 68.224   60.104  1.00 41.60 210 A 1 
ATOM 1508 S SD  . MET A 1 210 ? -23.085 69.236   59.441  1.00 41.82 210 A 1 
ATOM 1509 C CE  . MET A 1 210 ? -22.671 70.831   60.199  1.00 36.99 210 A 1 
ATOM 1510 N N   . GLY A 1 211 ? -22.086 63.721   60.005  1.00 46.04 211 A 1 
ATOM 1511 C CA  . GLY A 1 211 ? -23.221 63.969   60.905  1.00 48.80 211 A 1 
ATOM 1512 C C   . GLY A 1 211 ? -24.050 62.685   61.015  1.00 48.59 211 A 1 
ATOM 1513 O O   . GLY A 1 211 ? -23.977 61.818   60.160  1.00 45.19 211 A 1 
ATOM 1514 N N   . GLN A 1 212 ? -24.781 62.547   62.086  1.00 42.63 212 A 1 
ATOM 1515 C CA  . GLN A 1 212 ? -25.147 61.271   62.720  1.00 48.42 212 A 1 
ATOM 1516 C C   . GLN A 1 212 ? -26.427 60.510   62.269  1.00 45.73 212 A 1 
ATOM 1517 O O   . GLN A 1 212 ? -26.290 59.348   61.901  1.00 44.63 212 A 1 
ATOM 1518 C CB  . GLN A 1 212 ? -25.257 61.509   64.231  1.00 45.72 212 A 1 
ATOM 1519 C CG  . GLN A 1 212 ? -23.969 61.789   64.991  1.00 47.91 212 A 1 
ATOM 1520 C CD  . GLN A 1 212 ? -24.276 62.002   66.489  1.00 47.22 212 A 1 
ATOM 1521 O OE1 . GLN A 1 212 ? -25.362 62.406   66.881  1.00 43.63 212 A 1 
ATOM 1522 N NE2 . GLN A 1 212 ? -23.334 61.748   67.360  1.00 43.18 212 A 1 
ATOM 1523 N N   . PRO A 1 213 ? -27.632 61.016   62.481  1.00 44.70 213 A 1 
ATOM 1524 C CA  . PRO A 1 213 ? -28.407 60.295   63.505  1.00 48.65 213 A 1 
ATOM 1525 C C   . PRO A 1 213 ? -29.673 59.478   63.146  1.00 47.43 213 A 1 
ATOM 1526 O O   . PRO A 1 213 ? -29.908 58.489   63.857  1.00 45.74 213 A 1 
ATOM 1527 C CB  . PRO A 1 213 ? -28.773 61.428   64.482  1.00 46.01 213 A 1 
ATOM 1528 C CG  . PRO A 1 213 ? -28.973 62.630   63.590  1.00 50.88 213 A 1 
ATOM 1529 C CD  . PRO A 1 213 ? -28.054 62.342   62.391  1.00 58.85 213 A 1 
ATOM 1530 N N   . PRO A 1 214 ? -30.553 59.877   62.281  1.00 44.22 214 A 1 
ATOM 1531 C CA  . PRO A 1 214 ? -31.969 59.868   62.708  1.00 48.60 214 A 1 
ATOM 1532 C C   . PRO A 1 214 ? -32.805 58.597   62.398  1.00 47.83 214 A 1 
ATOM 1533 O O   . PRO A 1 214 ? -32.245 57.580   62.030  1.00 46.00 214 A 1 
ATOM 1534 C CB  . PRO A 1 214 ? -32.501 61.153   62.085  1.00 45.69 214 A 1 
ATOM 1535 C CG  . PRO A 1 214 ? -31.823 61.188   60.725  1.00 49.78 214 A 1 
ATOM 1536 C CD  . PRO A 1 214 ? -30.429 60.614   61.069  1.00 57.93 214 A 1 
ATOM 1537 N N   . PRO A 1 215 ? -34.120 58.618   62.512  1.00 41.23 215 A 1 
ATOM 1538 C CA  . PRO A 1 215 ? -34.845 58.167   63.709  1.00 46.52 215 A 1 
ATOM 1539 C C   . PRO A 1 215 ? -35.905 57.064   63.463  1.00 45.65 215 A 1 
ATOM 1540 O O   . PRO A 1 215 ? -35.838 56.294   62.525  1.00 44.51 215 A 1 
ATOM 1541 C CB  . PRO A 1 215 ? -35.479 59.462   64.220  1.00 44.05 215 A 1 
ATOM 1542 C CG  . PRO A 1 215 ? -35.906 60.163   62.927  1.00 48.56 215 A 1 
ATOM 1543 C CD  . PRO A 1 215 ? -34.960 59.596   61.869  1.00 58.41 215 A 1 
ATOM 1544 N N   . GLN A 1 216 ? -36.845 56.989   64.350  1.00 38.81 216 A 1 
ATOM 1545 C CA  . GLN A 1 216 ? -37.555 55.846   64.917  1.00 43.36 216 A 1 
ATOM 1546 C C   . GLN A 1 216 ? -38.762 55.223   64.183  1.00 40.60 216 A 1 
ATOM 1547 O O   . GLN A 1 216 ? -38.997 54.035   64.385  1.00 39.57 216 A 1 
ATOM 1548 C CB  . GLN A 1 216 ? -38.156 56.321   66.252  1.00 40.38 216 A 1 
ATOM 1549 C CG  . GLN A 1 216 ? -37.176 56.671   67.357  1.00 42.10 216 A 1 
ATOM 1550 C CD  . GLN A 1 216 ? -37.913 57.218   68.590  1.00 42.05 216 A 1 
ATOM 1551 O OE1 . GLN A 1 216 ? -38.989 57.779   68.509  1.00 39.74 216 A 1 
ATOM 1552 N NE2 . GLN A 1 216 ? -37.338 57.085   69.767  1.00 39.58 216 A 1 
ATOM 1553 N N   . MET A 1 217 ? -39.635 55.973   63.627  1.00 48.36 217 A 1 
ATOM 1554 C CA  . MET A 1 217 ? -41.085 55.813   63.853  1.00 51.21 217 A 1 
ATOM 1555 C C   . MET A 1 217 ? -41.727 54.503   63.348  1.00 50.04 217 A 1 
ATOM 1556 O O   . MET A 1 217 ? -41.385 54.000   62.303  1.00 46.18 217 A 1 
ATOM 1557 C CB  . MET A 1 217 ? -41.866 56.990   63.267  1.00 47.31 217 A 1 
ATOM 1558 C CG  . MET A 1 217 ? -41.754 58.270   64.101  1.00 49.47 217 A 1 
ATOM 1559 S SD  . MET A 1 217 ? -42.945 59.524   63.548  1.00 49.05 217 A 1 
ATOM 1560 C CE  . MET A 1 217 ? -42.550 60.856   64.704  1.00 42.92 217 A 1 
ATOM 1561 N N   . GLY A 1 218 ? -42.702 54.025   64.075  1.00 45.62 218 A 1 
ATOM 1562 C CA  . GLY A 1 218 ? -43.294 52.710   63.876  1.00 48.43 218 A 1 
ATOM 1563 C C   . GLY A 1 218 ? -44.785 52.470   64.151  1.00 46.81 218 A 1 
ATOM 1564 O O   . GLY A 1 218 ? -45.060 51.526   64.875  1.00 44.78 218 A 1 
ATOM 1565 N N   . ALA A 1 219 ? -45.683 53.247   63.647  1.00 43.84 219 A 1 
ATOM 1566 C CA  . ALA A 1 219 ? -47.000 53.293   64.287  1.00 47.76 219 A 1 
ATOM 1567 C C   . ALA A 1 219 ? -48.046 52.179   63.943  1.00 45.76 219 A 1 
ATOM 1568 O O   . ALA A 1 219 ? -47.816 51.045   64.323  1.00 43.13 219 A 1 
ATOM 1569 C CB  . ALA A 1 219 ? -47.480 54.741   64.270  1.00 43.68 219 A 1 
ATOM 1570 N N   . PRO A 1 220 ? -49.243 52.486   63.425  1.00 40.41 220 A 1 
ATOM 1571 C CA  . PRO A 1 220 ? -50.434 52.039   64.172  1.00 44.85 220 A 1 
ATOM 1572 C C   . PRO A 1 220 ? -51.232 50.794   63.687  1.00 44.35 220 A 1 
ATOM 1573 O O   . PRO A 1 220 ? -50.832 49.698   64.071  1.00 41.40 220 A 1 
ATOM 1574 C CB  . PRO A 1 220 ? -51.212 53.336   64.345  1.00 40.92 220 A 1 
ATOM 1575 C CG  . PRO A 1 220 ? -50.962 54.097   63.058  1.00 46.86 220 A 1 
ATOM 1576 C CD  . PRO A 1 220 ? -49.610 53.535   62.578  1.00 57.92 220 A 1 
ATOM 1577 N N   . ASN A 1 221 ? -52.390 50.790   62.956  1.00 41.40 221 A 1 
ATOM 1578 C CA  . ASN A 1 221 ? -53.658 50.811   63.703  1.00 43.29 221 A 1 
ATOM 1579 C C   . ASN A 1 221 ? -54.683 49.667   63.419  1.00 40.57 221 A 1 
ATOM 1580 O O   . ASN A 1 221 ? -54.772 48.711   64.181  1.00 37.94 221 A 1 
ATOM 1581 C CB  . ASN A 1 221 ? -54.341 52.177   63.500  1.00 40.00 221 A 1 
ATOM 1582 C CG  . ASN A 1 221 ? -55.142 52.651   64.690  1.00 38.47 221 A 1 
ATOM 1583 O OD1 . ASN A 1 221 ? -55.200 52.063   65.740  1.00 39.34 221 A 1 
ATOM 1584 N ND2 . ASN A 1 221 ? -55.794 53.794   64.559  1.00 41.66 221 A 1 
ATOM 1585 N N   . MET A 1 222 ? -55.528 49.818   62.459  1.00 45.77 222 A 1 
ATOM 1586 C CA  . MET A 1 222 ? -56.890 49.222   62.392  1.00 48.35 222 A 1 
ATOM 1587 C C   . MET A 1 222 ? -56.982 47.860   61.672  1.00 47.51 222 A 1 
ATOM 1588 O O   . MET A 1 222 ? -56.025 47.467   61.042  1.00 42.38 222 A 1 
ATOM 1589 C CB  . MET A 1 222 ? -57.814 50.226   61.679  1.00 43.21 222 A 1 
ATOM 1590 C CG  . MET A 1 222 ? -58.022 51.543   62.418  1.00 45.72 222 A 1 
ATOM 1591 S SD  . MET A 1 222 ? -59.263 52.572   61.577  1.00 45.02 222 A 1 
ATOM 1592 C CE  . MET A 1 222 ? -59.239 54.018   62.652  1.00 39.85 222 A 1 
ATOM 1593 N N   . GLY A 1 223 ? -58.003 47.124   61.638  1.00 42.39 223 A 1 
ATOM 1594 C CA  . GLY A 1 223 ? -59.384 47.098   62.145  1.00 44.94 223 A 1 
ATOM 1595 C C   . GLY A 1 223 ? -60.114 45.874   61.557  1.00 43.98 223 A 1 
ATOM 1596 O O   . GLY A 1 223 ? -59.485 45.019   60.976  1.00 40.08 223 A 1 
ATOM 1597 N N   . GLY A 1 224 ? -61.329 45.731   61.627  1.00 42.02 224 A 1 
ATOM 1598 C CA  . GLY A 1 224 ? -62.432 45.042   62.180  1.00 45.03 224 A 1 
ATOM 1599 C C   . GLY A 1 224 ? -62.989 43.657   61.744  1.00 43.59 224 A 1 
ATOM 1600 O O   . GLY A 1 224 ? -62.745 42.725   62.491  1.00 40.22 224 A 1 
ATOM 1601 N N   . PRO A 1 225 ? -63.852 43.530   60.763  1.00 36.86 225 A 1 
ATOM 1602 C CA  . PRO A 1 225 ? -65.149 42.882   61.018  1.00 40.68 225 A 1 
ATOM 1603 C C   . PRO A 1 225 ? -65.277 41.356   60.784  1.00 40.52 225 A 1 
ATOM 1604 O O   . PRO A 1 225 ? -64.327 40.718   60.372  1.00 37.60 225 A 1 
ATOM 1605 C CB  . PRO A 1 225 ? -66.120 43.699   60.161  1.00 36.56 225 A 1 
ATOM 1606 C CG  . PRO A 1 225 ? -65.300 43.987   58.914  1.00 39.53 225 A 1 
ATOM 1607 C CD  . PRO A 1 225 ? -63.910 44.232   59.514  1.00 48.48 225 A 1 
ATOM 1608 N N   . PRO A 1 226 ? -66.456 40.802   61.001  1.00 36.31 226 A 1 
ATOM 1609 C CA  . PRO A 1 226 ? -66.630 39.763   62.018  1.00 40.78 226 A 1 
ATOM 1610 C C   . PRO A 1 226 ? -67.135 38.350   61.615  1.00 40.78 226 A 1 
ATOM 1611 O O   . PRO A 1 226 ? -66.526 37.380   62.048  1.00 37.13 226 A 1 
ATOM 1612 C CB  . PRO A 1 226 ? -67.616 40.434   62.984  1.00 36.47 226 A 1 
ATOM 1613 C CG  . PRO A 1 226 ? -68.550 41.206   62.077  1.00 39.89 226 A 1 
ATOM 1614 C CD  . PRO A 1 226 ? -67.683 41.514   60.863  1.00 48.90 226 A 1 
ATOM 1615 N N   . ASN A 1 227 ? -68.261 38.173   60.952  1.00 35.12 227 A 1 
ATOM 1616 C CA  . ASN A 1 227 ? -69.301 37.321   61.589  1.00 40.59 227 A 1 
ATOM 1617 C C   . ASN A 1 227 ? -69.616 35.889   61.092  1.00 39.34 227 A 1 
ATOM 1618 O O   . ASN A 1 227 ? -69.633 34.958   61.875  1.00 36.18 227 A 1 
ATOM 1619 C CB  . ASN A 1 227 ? -70.644 38.101   61.578  1.00 37.16 227 A 1 
ATOM 1620 C CG  . ASN A 1 227 ? -71.034 38.729   62.898  1.00 35.77 227 A 1 
ATOM 1621 O OD1 . ASN A 1 227 ? -70.473 38.484   63.946  1.00 36.11 227 A 1 
ATOM 1622 N ND2 . ASN A 1 227 ? -72.064 39.564   62.892  1.00 38.60 227 A 1 
ATOM 1623 N N   . GLY A 1 228 ? -70.101 35.753   59.901  1.00 36.53 228 A 1 
ATOM 1624 C CA  . GLY A 1 228 ? -71.347 34.987   59.716  1.00 40.51 228 A 1 
ATOM 1625 C C   . GLY A 1 228 ? -71.413 33.439   59.749  1.00 39.61 228 A 1 
ATOM 1626 O O   . GLY A 1 228 ? -70.423 32.736   59.807  1.00 37.10 228 A 1 
ATOM 1627 N N   . TYR A 1 229 ? -72.579 32.979   59.684  1.00 30.34 229 A 1 
ATOM 1628 C CA  . TYR A 1 229 ? -73.196 31.838   60.392  1.00 37.75 229 A 1 
ATOM 1629 C C   . TYR A 1 229 ? -73.169 30.397   59.831  1.00 35.18 229 A 1 
ATOM 1630 O O   . TYR A 1 229 ? -72.470 29.534   60.318  1.00 32.59 229 A 1 
ATOM 1631 C CB  . TYR A 1 229 ? -74.692 32.184   60.531  1.00 34.36 229 A 1 
ATOM 1632 C CG  . TYR A 1 229 ? -75.169 32.778   61.822  1.00 37.21 229 A 1 
ATOM 1633 C CD1 . TYR A 1 229 ? -75.708 31.923   62.815  1.00 37.37 229 A 1 
ATOM 1634 C CD2 . TYR A 1 229 ? -75.170 34.166   62.010  1.00 39.45 229 A 1 
ATOM 1635 C CE1 . TYR A 1 229 ? -76.234 32.471   63.993  1.00 34.61 229 A 1 
ATOM 1636 C CE2 . TYR A 1 229 ? -75.688 34.709   63.193  1.00 35.98 229 A 1 
ATOM 1637 C CZ  . TYR A 1 229 ? -76.227 33.860   64.181  1.00 38.04 229 A 1 
ATOM 1638 O OH  . TYR A 1 229 ? -76.754 34.387   65.333  1.00 35.47 229 A 1 
ATOM 1639 N N   . GLY A 1 230 ? -74.124 30.138   59.044  1.00 37.77 230 A 1 
ATOM 1640 C CA  . GLY A 1 230 ? -74.852 28.853   59.037  1.00 41.38 230 A 1 
ATOM 1641 C C   . GLY A 1 230 ? -74.600 27.949   57.823  1.00 40.47 230 A 1 
ATOM 1642 O O   . GLY A 1 230 ? -73.616 28.125   57.151  1.00 38.21 230 A 1 
ATOM 1643 N N   . GLY A 1 231 ? -75.349 26.972   57.440  1.00 36.80 231 A 1 
ATOM 1644 C CA  . GLY A 1 231 ? -76.513 26.272   57.966  1.00 40.39 231 A 1 
ATOM 1645 C C   . GLY A 1 231 ? -76.697 24.908   57.264  1.00 39.19 231 A 1 
ATOM 1646 O O   . GLY A 1 231 ? -75.737 24.334   56.783  1.00 36.53 231 A 1 
ATOM 1647 N N   . TYR A 1 232 ? -77.857 24.392   57.225  1.00 31.70 232 A 1 
ATOM 1648 C CA  . TYR A 1 232 ? -78.231 22.966   57.314  1.00 37.56 232 A 1 
ATOM 1649 C C   . TYR A 1 232 ? -78.215 22.004   56.105  1.00 34.55 232 A 1 
ATOM 1650 O O   . TYR A 1 232 ? -77.749 20.886   56.243  1.00 32.47 232 A 1 
ATOM 1651 C CB  . TYR A 1 232 ? -79.668 22.926   57.851  1.00 34.81 232 A 1 
ATOM 1652 C CG  . TYR A 1 232 ? -79.856 23.126   59.334  1.00 37.95 232 A 1 
ATOM 1653 C CD1 . TYR A 1 232 ? -79.859 21.997   60.176  1.00 38.48 232 A 1 
ATOM 1654 C CD2 . TYR A 1 232 ? -80.055 24.408   59.873  1.00 40.61 232 A 1 
ATOM 1655 C CE1 . TYR A 1 232 ? -80.065 22.148   61.553  1.00 35.76 232 A 1 
ATOM 1656 C CE2 . TYR A 1 232 ? -80.246 24.570   61.248  1.00 37.30 232 A 1 
ATOM 1657 C CZ  . TYR A 1 232 ? -80.259 23.433   62.092  1.00 39.76 232 A 1 
ATOM 1658 O OH  . TYR A 1 232 ? -80.458 23.580   63.439  1.00 37.24 232 A 1 
ATOM 1659 N N   . GLY A 1 233 ? -78.930 22.328   55.052  1.00 37.20 233 A 1 
ATOM 1660 C CA  . GLY A 1 233 ? -80.037 21.438   54.660  1.00 42.33 233 A 1 
ATOM 1661 C C   . GLY A 1 233 ? -79.815 20.121   53.893  1.00 41.13 233 A 1 
ATOM 1662 O O   . GLY A 1 233 ? -78.762 19.827   53.357  1.00 40.40 233 A 1 
ATOM 1663 N N   . MET A 1 234 ? -80.846 19.323   53.868  1.00 39.99 234 A 1 
ATOM 1664 C CA  . MET A 1 234 ? -80.914 17.857   53.772  1.00 43.64 234 A 1 
ATOM 1665 C C   . MET A 1 234 ? -80.996 17.161   52.396  1.00 42.38 234 A 1 
ATOM 1666 O O   . MET A 1 234 ? -80.841 15.945   52.380  1.00 40.05 234 A 1 
ATOM 1667 C CB  . MET A 1 234 ? -82.209 17.425   54.470  1.00 39.74 234 A 1 
ATOM 1668 C CG  . MET A 1 234 ? -82.191 17.390   55.994  1.00 41.37 234 A 1 
ATOM 1669 S SD  . MET A 1 234 ? -83.775 16.748   56.599  1.00 41.03 234 A 1 
ATOM 1670 C CE  . MET A 1 234 ? -83.352 16.410   58.321  1.00 36.29 234 A 1 
ATOM 1671 N N   . MET A 1 235 ? -81.404 17.790   51.343  1.00 49.69 235 A 1 
ATOM 1672 C CA  . MET A 1 235 ? -82.438 17.229   50.447  1.00 51.32 235 A 1 
ATOM 1673 C C   . MET A 1 235 ? -82.172 15.882   49.718  1.00 50.12 235 A 1 
ATOM 1674 O O   . MET A 1 235 ? -81.070 15.407   49.577  1.00 46.04 235 A 1 
ATOM 1675 C CB  . MET A 1 235 ? -82.932 18.278   49.453  1.00 46.39 235 A 1 
ATOM 1676 C CG  . MET A 1 235 ? -84.030 19.178   50.045  1.00 50.26 235 A 1 
ATOM 1677 S SD  . MET A 1 235 ? -84.880 20.137   48.752  1.00 50.18 235 A 1 
ATOM 1678 C CE  . MET A 1 235 ? -86.039 21.078   49.774  1.00 43.28 235 A 1 
ATOM 1679 N N   . ASN A 1 236 ? -83.217 15.352   49.205  1.00 44.00 236 A 1 
ATOM 1680 C CA  . ASN A 1 236 ? -83.714 13.972   49.176  1.00 46.44 236 A 1 
ATOM 1681 C C   . ASN A 1 236 ? -83.466 13.061   47.952  1.00 42.98 236 A 1 
ATOM 1682 O O   . ASN A 1 236 ? -83.368 11.864   48.098  1.00 39.33 236 A 1 
ATOM 1683 C CB  . ASN A 1 236 ? -85.257 14.127   49.230  1.00 43.00 236 A 1 
ATOM 1684 C CG  . ASN A 1 236 ? -85.892 13.879   50.579  1.00 41.80 236 A 1 
ATOM 1685 O OD1 . ASN A 1 236 ? -85.377 13.203   51.438  1.00 42.14 236 A 1 
ATOM 1686 N ND2 . ASN A 1 236 ? -87.095 14.404   50.792  1.00 43.49 236 A 1 
ATOM 1687 N N   . GLY A 1 237 ? -83.639 13.589   46.777  1.00 45.94 237 A 1 
ATOM 1688 C CA  . GLY A 1 237 ? -84.465 12.885   45.785  1.00 49.12 237 A 1 
ATOM 1689 C C   . GLY A 1 237 ? -83.954 11.607   45.084  1.00 47.22 237 A 1 
ATOM 1690 O O   . GLY A 1 237 ? -82.791 11.253   45.155  1.00 43.96 237 A 1 
ATOM 1691 N N   . PRO A 1 238 ? -84.823 10.931   44.411  1.00 42.37 238 A 1 
ATOM 1692 C CA  . PRO A 1 238 ? -84.894 9.474    44.464  1.00 45.95 238 A 1 
ATOM 1693 C C   . PRO A 1 238 ? -84.402 8.631    43.253  1.00 45.23 238 A 1 
ATOM 1694 O O   . PRO A 1 238 ? -83.321 8.073    43.368  1.00 41.75 238 A 1 
ATOM 1695 C CB  . PRO A 1 238 ? -86.347 9.244    44.874  1.00 41.54 238 A 1 
ATOM 1696 C CG  . PRO A 1 238 ? -87.111 10.374   44.197  1.00 45.41 238 A 1 
ATOM 1697 C CD  . PRO A 1 238 ? -86.073 11.478   44.092  1.00 53.30 238 A 1 
ATOM 1698 N N   . PRO A 1 239 ? -85.163 8.400    42.198  1.00 38.65 239 A 1 
ATOM 1699 C CA  . PRO A 1 239 ? -85.476 6.977    41.965  1.00 41.75 239 A 1 
ATOM 1700 C C   . PRO A 1 239 ? -84.986 6.263    40.696  1.00 41.56 239 A 1 
ATOM 1701 O O   . PRO A 1 239 ? -84.929 5.038    40.694  1.00 38.68 239 A 1 
ATOM 1702 C CB  . PRO A 1 239 ? -87.002 6.985    41.954  1.00 38.15 239 A 1 
ATOM 1703 C CG  . PRO A 1 239 ? -87.343 8.281    41.228  1.00 41.44 239 A 1 
ATOM 1704 C CD  . PRO A 1 239 ? -86.167 9.194    41.565  1.00 50.23 239 A 1 
ATOM 1705 N N   . GLY A 1 240 ? -84.812 6.955    39.629  1.00 39.39 240 A 1 
ATOM 1706 C CA  . GLY A 1 240 ? -85.247 6.426    38.322  1.00 42.24 240 A 1 
ATOM 1707 C C   . GLY A 1 240 ? -84.576 5.179    37.724  1.00 41.69 240 A 1 
ATOM 1708 O O   . GLY A 1 240 ? -83.427 4.866    37.986  1.00 37.83 240 A 1 
ATOM 1709 N N   . SER A 1 241 ? -85.302 4.503    36.905  1.00 38.63 241 A 1 
ATOM 1710 C CA  . SER A 1 241 ? -85.377 3.042    36.803  1.00 42.29 241 A 1 
ATOM 1711 C C   . SER A 1 241 ? -84.560 2.269    35.751  1.00 40.94 241 A 1 
ATOM 1712 O O   . SER A 1 241 ? -83.780 1.403    36.125  1.00 37.38 241 A 1 
ATOM 1713 C CB  . SER A 1 241 ? -86.846 2.694    36.596  1.00 38.13 241 A 1 
ATOM 1714 O OG  . SER A 1 241 ? -87.381 3.403    35.497  1.00 38.58 241 A 1 
ATOM 1715 N N   . GLY A 1 242 ? -84.843 2.413    34.450  1.00 37.60 242 A 1 
ATOM 1716 C CA  . GLY A 1 242 ? -85.306 1.170    33.829  1.00 39.88 242 A 1 
ATOM 1717 C C   . GLY A 1 242 ? -84.586 0.512    32.658  1.00 39.22 242 A 1 
ATOM 1718 O O   . GLY A 1 242 ? -84.450 -0.705   32.669  1.00 36.20 242 A 1 
ATOM 1719 N N   . ALA A 1 243 ? -84.254 1.212    31.610  1.00 37.63 243 A 1 
ATOM 1720 C CA  . ALA A 1 243 ? -84.458 0.651    30.268  1.00 42.89 243 A 1 
ATOM 1721 C C   . ALA A 1 243 ? -83.585 -0.574   29.891  1.00 42.17 243 A 1 
ATOM 1722 O O   . ALA A 1 243 ? -82.391 -0.601   30.149  1.00 39.14 243 A 1 
ATOM 1723 C CB  . ALA A 1 243 ? -84.352 1.778    29.245  1.00 38.75 243 A 1 
ATOM 1724 N N   . PRO A 1 244 ? -84.165 -1.540   29.247  1.00 33.23 244 A 1 
ATOM 1725 C CA  . PRO A 1 244 ? -83.709 -2.937   29.275  1.00 36.93 244 A 1 
ATOM 1726 C C   . PRO A 1 244 ? -83.041 -3.500   28.011  1.00 36.71 244 A 1 
ATOM 1727 O O   . PRO A 1 244 ? -82.515 -4.603   28.058  1.00 34.36 244 A 1 
ATOM 1728 C CB  . PRO A 1 244 ? -85.024 -3.687   29.516  1.00 33.45 244 A 1 
ATOM 1729 C CG  . PRO A 1 244 ? -86.012 -2.918   28.644  1.00 35.60 244 A 1 
ATOM 1730 C CD  . PRO A 1 244 ? -85.526 -1.489   28.765  1.00 44.15 244 A 1 
ATOM 1731 N N   . MET A 1 245 ? -83.230 -2.836   26.904  1.00 40.75 245 A 1 
ATOM 1732 C CA  . MET A 1 245 ? -83.207 -3.477   25.576  1.00 43.12 245 A 1 
ATOM 1733 C C   . MET A 1 245 ? -81.840 -4.091   25.195  1.00 42.16 245 A 1 
ATOM 1734 O O   . MET A 1 245 ? -80.827 -3.684   25.723  1.00 37.93 245 A 1 
ATOM 1735 C CB  . MET A 1 245 ? -83.593 -2.442   24.510  1.00 39.12 245 A 1 
ATOM 1736 C CG  . MET A 1 245 ? -85.055 -1.985   24.572  1.00 40.66 245 A 1 
ATOM 1737 S SD  . MET A 1 245 ? -85.471 -0.962   23.136  1.00 39.42 245 A 1 
ATOM 1738 C CE  . MET A 1 245 ? -87.197 -0.610   23.497  1.00 36.37 245 A 1 
ATOM 1739 N N   . GLY A 1 246 ? -81.673 -4.964   24.294  1.00 41.67 246 A 1 
ATOM 1740 C CA  . GLY A 1 246 ? -82.498 -5.760   23.396  1.00 43.22 246 A 1 
ATOM 1741 C C   . GLY A 1 246 ? -81.551 -6.735   22.685  1.00 41.68 246 A 1 
ATOM 1742 O O   . GLY A 1 246 ? -80.337 -6.583   22.739  1.00 38.58 246 A 1 
ATOM 1743 N N   . GLY A 1 247 ? -82.062 -7.757   22.080  1.00 37.82 247 A 1 
ATOM 1744 C CA  . GLY A 1 247 ? -81.450 -9.074   22.088  1.00 41.13 247 A 1 
ATOM 1745 C C   . GLY A 1 247 ? -80.865 -9.745   20.853  1.00 40.46 247 A 1 
ATOM 1746 O O   . GLY A 1 247 ? -80.727 -10.960  20.939  1.00 37.28 247 A 1 
ATOM 1747 N N   . ASN A 1 248 ? -80.586 -9.096   19.739  1.00 36.92 248 A 1 
ATOM 1748 C CA  . ASN A 1 248 ? -80.688 -9.809   18.457  1.00 39.76 248 A 1 
ATOM 1749 C C   . ASN A 1 248 ? -79.712 -11.002  18.231  1.00 37.07 248 A 1 
ATOM 1750 O O   . ASN A 1 248 ? -78.618 -11.030  18.772  1.00 34.20 248 A 1 
ATOM 1751 C CB  . ASN A 1 248 ? -80.693 -8.791   17.302  1.00 36.44 248 A 1 
ATOM 1752 C CG  . ASN A 1 248 ? -82.005 -8.757   16.530  1.00 33.43 248 A 1 
ATOM 1753 O OD1 . ASN A 1 248 ? -82.972 -9.430   16.821  1.00 34.97 248 A 1 
ATOM 1754 N ND2 . ASN A 1 248 ? -82.071 -7.953   15.485  1.00 36.76 248 A 1 
ATOM 1755 N N   . PRO A 1 249 ? -80.118 -11.979  17.422  1.00 35.33 249 A 1 
ATOM 1756 C CA  . PRO A 1 249 ? -79.968 -13.382  17.812  1.00 40.08 249 A 1 
ATOM 1757 C C   . PRO A 1 249 ? -78.985 -14.270  17.019  1.00 39.98 249 A 1 
ATOM 1758 O O   . PRO A 1 249 ? -78.887 -15.442  17.373  1.00 37.66 249 A 1 
ATOM 1759 C CB  . PRO A 1 249 ? -81.389 -13.906  17.600  1.00 36.52 249 A 1 
ATOM 1760 C CG  . PRO A 1 249 ? -81.825 -13.200  16.325  1.00 41.39 249 A 1 
ATOM 1761 C CD  . PRO A 1 249 ? -81.145 -11.848  16.452  1.00 51.86 249 A 1 
ATOM 1762 N N   . TYR A 1 250 ? -78.443 -13.829  15.921  1.00 36.73 250 A 1 
ATOM 1763 C CA  . TYR A 1 250 ? -78.334 -14.741  14.776  1.00 43.15 250 A 1 
ATOM 1764 C C   . TYR A 1 250 ? -77.467 -16.004  14.948  1.00 39.49 250 A 1 
ATOM 1765 O O   . TYR A 1 250 ? -76.348 -16.013  15.439  1.00 37.29 250 A 1 
ATOM 1766 C CB  . TYR A 1 250 ? -78.000 -13.993  13.474  1.00 41.47 250 A 1 
ATOM 1767 C CG  . TYR A 1 250 ? -79.226 -13.732  12.612  1.00 45.39 250 A 1 
ATOM 1768 C CD1 . TYR A 1 250 ? -79.694 -14.706  11.713  1.00 44.23 250 A 1 
ATOM 1769 C CD2 . TYR A 1 250 ? -79.910 -12.507  12.733  1.00 47.46 250 A 1 
ATOM 1770 C CE1 . TYR A 1 250 ? -80.841 -14.463  10.931  1.00 39.12 250 A 1 
ATOM 1771 C CE2 . TYR A 1 250 ? -81.058 -12.256  11.956  1.00 41.51 250 A 1 
ATOM 1772 C CZ  . TYR A 1 250 ? -81.526 -13.233  11.050  1.00 45.39 250 A 1 
ATOM 1773 O OH  . TYR A 1 250 ? -82.646 -12.989  10.294  1.00 43.18 250 A 1 
ATOM 1774 N N   . ASN A 1 251 ? -78.063 -17.031  14.446  1.00 40.20 251 A 1 
ATOM 1775 C CA  . ASN A 1 251 ? -77.713 -18.436  14.219  1.00 44.55 251 A 1 
ATOM 1776 C C   . ASN A 1 251 ? -76.387 -18.677  13.425  1.00 41.10 251 A 1 
ATOM 1777 O O   . ASN A 1 251 ? -75.752 -17.741  13.005  1.00 40.38 251 A 1 
ATOM 1778 C CB  . ASN A 1 251 ? -78.923 -18.954  13.420  1.00 42.80 251 A 1 
ATOM 1779 C CG  . ASN A 1 251 ? -80.080 -19.501  14.234  1.00 42.48 251 A 1 
ATOM 1780 O OD1 . ASN A 1 251 ? -79.914 -20.008  15.320  1.00 43.76 251 A 1 
ATOM 1781 N ND2 . ASN A 1 251 ? -81.280 -19.480  13.686  1.00 44.73 251 A 1 
ATOM 1782 N N   . GLN A 1 252 ? -75.905 -19.859  13.065  1.00 47.29 252 A 1 
ATOM 1783 C CA  . GLN A 1 252 ? -76.482 -21.198  13.179  1.00 50.92 252 A 1 
ATOM 1784 C C   . GLN A 1 252 ? -75.440 -22.348  13.276  1.00 48.00 252 A 1 
ATOM 1785 O O   . GLN A 1 252 ? -75.369 -22.956  14.334  1.00 49.55 252 A 1 
ATOM 1786 C CB  . GLN A 1 252 ? -77.402 -21.455  11.961  1.00 50.21 252 A 1 
ATOM 1787 C CG  . GLN A 1 252 ? -78.594 -22.363  12.277  1.00 52.55 252 A 1 
ATOM 1788 C CD  . GLN A 1 252 ? -79.490 -22.594  11.040  1.00 51.72 252 A 1 
ATOM 1789 O OE1 . GLN A 1 252 ? -79.006 -22.793  9.943   1.00 45.45 252 A 1 
ATOM 1790 N NE2 . GLN A 1 252 ? -80.786 -22.584  11.197  1.00 45.42 252 A 1 
ATOM 1791 N N   . GLN A 1 253 ? -74.770 -22.756  12.193  1.00 41.81 253 A 1 
ATOM 1792 C CA  . GLN A 1 253 ? -74.868 -24.206  11.931  1.00 46.39 253 A 1 
ATOM 1793 C C   . GLN A 1 253 ? -73.627 -25.135  11.960  1.00 43.06 253 A 1 
ATOM 1794 O O   . GLN A 1 253 ? -73.553 -26.031  12.787  1.00 45.94 253 A 1 
ATOM 1795 C CB  . GLN A 1 253 ? -75.598 -24.404  10.589  1.00 45.97 253 A 1 
ATOM 1796 C CG  . GLN A 1 253 ? -76.769 -25.382  10.688  1.00 47.26 253 A 1 
ATOM 1797 C CD  . GLN A 1 253 ? -77.467 -25.625  9.339   1.00 46.79 253 A 1 
ATOM 1798 O OE1 . GLN A 1 253 ? -76.954 -25.354  8.265   1.00 43.54 253 A 1 
ATOM 1799 N NE2 . GLN A 1 253 ? -78.666 -26.158  9.347   1.00 43.11 253 A 1 
ATOM 1800 N N   . ILE A 1 254 ? -72.814 -25.049  10.953  1.00 43.62 254 A 1 
ATOM 1801 C CA  . ILE A 1 254 ? -72.220 -26.249  10.309  1.00 49.62 254 A 1 
ATOM 1802 C C   . ILE A 1 254 ? -70.866 -26.694  10.934  1.00 47.25 254 A 1 
ATOM 1803 O O   . ILE A 1 254 ? -70.137 -25.848  11.385  1.00 47.79 254 A 1 
ATOM 1804 C CB  . ILE A 1 254 ? -72.068 -25.933  8.801   1.00 49.03 254 A 1 
ATOM 1805 C CG1 . ILE A 1 254 ? -73.397 -25.511  8.158   1.00 50.35 254 A 1 
ATOM 1806 C CG2 . ILE A 1 254 ? -71.469 -27.104  7.999   1.00 51.83 254 A 1 
ATOM 1807 C CD1 . ILE A 1 254 ? -73.297 -25.044  6.701   1.00 49.60 254 A 1 
ATOM 1808 N N   . LYS A 1 255 ? -70.409 -27.921  10.888  1.00 38.99 255 A 1 
ATOM 1809 C CA  . LYS A 1 255 ? -70.908 -29.264  11.259  1.00 43.16 255 A 1 
ATOM 1810 C C   . LYS A 1 255 ? -69.770 -30.278  11.543  1.00 39.41 255 A 1 
ATOM 1811 O O   . LYS A 1 255 ? -69.729 -30.833  12.616  1.00 40.96 255 A 1 
ATOM 1812 C CB  . LYS A 1 255 ? -71.772 -29.880  10.139  1.00 43.26 255 A 1 
ATOM 1813 C CG  . LYS A 1 255 ? -72.772 -30.923  10.655  1.00 45.06 255 A 1 
ATOM 1814 C CD  . LYS A 1 255 ? -73.422 -31.723  9.515   1.00 45.36 255 A 1 
ATOM 1815 C CE  . LYS A 1 255 ? -74.514 -32.636  10.076  1.00 40.92 255 A 1 
ATOM 1816 N NZ  . LYS A 1 255 ? -75.000 -33.628  9.087   1.00 38.16 255 A 1 
ATOM 1817 N N   . LYS A 1 256 ? -68.969 -30.599  10.554  1.00 43.43 256 A 1 
ATOM 1818 C CA  . LYS A 1 256 ? -68.325 -31.925  10.347  1.00 47.18 256 A 1 
ATOM 1819 C C   . LYS A 1 256 ? -66.861 -32.006  10.808  1.00 43.41 256 A 1 
ATOM 1820 O O   . LYS A 1 256 ? -66.269 -30.963  11.019  1.00 43.20 256 A 1 
ATOM 1821 C CB  . LYS A 1 256 ? -68.382 -32.220  8.835   1.00 46.12 256 A 1 
ATOM 1822 C CG  . LYS A 1 256 ? -69.671 -32.887  8.365   1.00 47.65 256 A 1 
ATOM 1823 C CD  . LYS A 1 256 ? -69.477 -33.399  6.935   1.00 47.42 256 A 1 
ATOM 1824 C CE  . LYS A 1 256 ? -70.627 -34.299  6.502   1.00 41.29 256 A 1 
ATOM 1825 N NZ  . LYS A 1 256 ? -70.302 -35.040  5.263   1.00 39.04 256 A 1 
ATOM 1826 N N   . ASP A 1 257 ? -66.151 -33.129  10.843  1.00 48.40 257 A 1 
ATOM 1827 C CA  . ASP A 1 257 ? -66.437 -34.547  11.180  1.00 50.99 257 A 1 
ATOM 1828 C C   . ASP A 1 257 ? -65.134 -35.277  11.612  1.00 46.30 257 A 1 
ATOM 1829 O O   . ASP A 1 257 ? -64.961 -35.644  12.764  1.00 46.67 257 A 1 
ATOM 1830 C CB  . ASP A 1 257 ? -66.993 -35.354  9.980   1.00 48.65 257 A 1 
ATOM 1831 C CG  . ASP A 1 257 ? -68.496 -35.671  10.008  1.00 46.77 257 A 1 
ATOM 1832 O OD1 . ASP A 1 257 ? -69.100 -35.651  11.095  1.00 46.48 257 A 1 
ATOM 1833 O OD2 . ASP A 1 257 ? -69.058 -35.880  8.910   1.00 47.19 257 A 1 
ATOM 1834 N N   . MET A 1 258 ? -64.246 -35.559  10.668  1.00 44.18 258 A 1 
ATOM 1835 C CA  . MET A 1 258 ? -63.285 -36.683  10.651  1.00 45.55 258 A 1 
ATOM 1836 C C   . MET A 1 258 ? -61.883 -36.357  11.219  1.00 43.44 258 A 1 
ATOM 1837 O O   . MET A 1 258 ? -61.571 -35.193  11.380  1.00 42.85 258 A 1 
ATOM 1838 C CB  . MET A 1 258 ? -63.141 -37.108  9.183   1.00 44.40 258 A 1 
ATOM 1839 C CG  . MET A 1 258 ? -64.353 -37.861  8.629   1.00 46.29 258 A 1 
ATOM 1840 S SD  . MET A 1 258 ? -64.098 -38.379  6.907   1.00 44.74 258 A 1 
ATOM 1841 C CE  . MET A 1 258 ? -65.519 -39.463  6.682   1.00 40.78 258 A 1 
ATOM 1842 N N   . ASP A 1 259 ? -60.917 -37.249  11.439  1.00 42.51 259 A 1 
ATOM 1843 C CA  . ASP A 1 259 ? -60.865 -38.715  11.660  1.00 45.26 259 A 1 
ATOM 1844 C C   . ASP A 1 259 ? -59.504 -39.110  12.320  1.00 41.10 259 A 1 
ATOM 1845 O O   . ASP A 1 259 ? -58.751 -38.255  12.780  1.00 41.57 259 A 1 
ATOM 1846 C CB  . ASP A 1 259 ? -61.065 -39.481  10.341  1.00 44.52 259 A 1 
ATOM 1847 C CG  . ASP A 1 259 ? -62.024 -40.671  10.447  1.00 43.86 259 A 1 
ATOM 1848 O OD1 . ASP A 1 259 ? -62.381 -41.062  11.581  1.00 44.58 259 A 1 
ATOM 1849 O OD2 . ASP A 1 259 ? -62.393 -41.193  9.375   1.00 44.70 259 A 1 
ATOM 1850 N N   . GLN A 1 260 ? -59.138 -40.350  12.330  1.00 43.22 260 A 1 
ATOM 1851 C CA  . GLN A 1 260 ? -58.571 -41.233  13.351  1.00 47.82 260 A 1 
ATOM 1852 C C   . GLN A 1 260 ? -57.084 -41.216  13.777  1.00 44.36 260 A 1 
ATOM 1853 O O   . GLN A 1 260 ? -56.790 -41.301  14.971  1.00 43.72 260 A 1 
ATOM 1854 C CB  . GLN A 1 260 ? -58.790 -42.663  12.841  1.00 46.19 260 A 1 
ATOM 1855 C CG  . GLN A 1 260 ? -60.247 -43.094  12.687  1.00 46.91 260 A 1 
ATOM 1856 C CD  . GLN A 1 260 ? -60.346 -44.501  12.088  1.00 46.85 260 A 1 
ATOM 1857 O OE1 . GLN A 1 260 ? -59.399 -45.088  11.591  1.00 43.17 260 A 1 
ATOM 1858 N NE2 . GLN A 1 260 ? -61.519 -45.097  12.114  1.00 43.43 260 A 1 
ATOM 1859 N N   . ALA A 1 261 ? -56.171 -41.426  12.861  1.00 44.01 261 A 1 
ATOM 1860 C CA  . ALA A 1 261 ? -54.990 -42.305  13.061  1.00 48.07 261 A 1 
ATOM 1861 C C   . ALA A 1 261 ? -53.778 -41.651  13.794  1.00 46.68 261 A 1 
ATOM 1862 O O   . ALA A 1 261 ? -53.766 -40.445  13.961  1.00 45.24 261 A 1 
ATOM 1863 C CB  . ALA A 1 261 ? -54.613 -42.785  11.657  1.00 45.68 261 A 1 
ATOM 1864 N N   . ARG A 1 262 ? -52.678 -42.279  14.183  1.00 43.62 262 A 1 
ATOM 1865 C CA  . ARG A 1 262 ? -52.198 -43.665  14.375  1.00 48.99 262 A 1 
ATOM 1866 C C   . ARG A 1 262 ? -51.173 -43.666  15.531  1.00 45.82 262 A 1 
ATOM 1867 O O   . ARG A 1 262 ? -50.643 -42.609  15.850  1.00 44.97 262 A 1 
ATOM 1868 C CB  . ARG A 1 262 ? -51.504 -44.175  13.096  1.00 48.12 262 A 1 
ATOM 1869 C CG  . ARG A 1 262 ? -52.207 -45.371  12.438  1.00 48.25 262 A 1 
ATOM 1870 C CD  . ARG A 1 262 ? -51.392 -45.905  11.262  1.00 48.27 262 A 1 
ATOM 1871 N NE  . ARG A 1 262 ? -52.145 -46.903  10.484  1.00 44.39 262 A 1 
ATOM 1872 C CZ  . ARG A 1 262 ? -51.658 -47.722  9.550   1.00 40.55 262 A 1 
ATOM 1873 N NH1 . ARG A 1 262 ? -50.376 -47.723  9.266   1.00 38.84 262 A 1 
ATOM 1874 N NH2 . ARG A 1 262 ? -52.434 -48.529  8.902   1.00 40.31 262 A 1 
ATOM 1875 N N   . PRO A 1 263 ? -50.860 -44.802  16.163  1.00 37.11 263 A 1 
ATOM 1876 C CA  . PRO A 1 263 ? -50.489 -44.895  17.586  1.00 42.16 263 A 1 
ATOM 1877 C C   . PRO A 1 263 ? -49.004 -45.023  17.957  1.00 42.98 263 A 1 
ATOM 1878 O O   . PRO A 1 263 ? -48.739 -45.322  19.112  1.00 40.74 263 A 1 
ATOM 1879 C CB  . PRO A 1 263 ? -51.230 -46.154  18.025  1.00 38.16 263 A 1 
ATOM 1880 C CG  . PRO A 1 263 ? -51.062 -47.074  16.831  1.00 42.36 263 A 1 
ATOM 1881 C CD  . PRO A 1 263 ? -51.199 -46.102  15.659  1.00 52.28 263 A 1 
ATOM 1882 N N   . TRP A 1 264 ? -48.076 -44.951  17.054  1.00 49.82 264 A 1 
ATOM 1883 C CA  . TRP A 1 264 ? -46.826 -45.725  17.148  1.00 49.59 264 A 1 
ATOM 1884 C C   . TRP A 1 264 ? -45.982 -45.550  18.431  1.00 47.54 264 A 1 
ATOM 1885 O O   . TRP A 1 264 ? -45.830 -44.463  18.973  1.00 43.76 264 A 1 
ATOM 1886 C CB  . TRP A 1 264 ? -45.975 -45.573  15.888  1.00 46.73 264 A 1 
ATOM 1887 C CG  . TRP A 1 264 ? -46.298 -46.537  14.797  1.00 49.35 264 A 1 
ATOM 1888 C CD1 . TRP A 1 264 ? -47.396 -46.508  14.023  1.00 44.14 264 A 1 
ATOM 1889 C CD2 . TRP A 1 264 ? -45.520 -47.703  14.355  1.00 49.01 264 A 1 
ATOM 1890 N NE1 . TRP A 1 264 ? -47.370 -47.574  13.124  1.00 39.56 264 A 1 
ATOM 1891 C CE2 . TRP A 1 264 ? -46.226 -48.327  13.290  1.00 42.91 264 A 1 
ATOM 1892 C CE3 . TRP A 1 264 ? -44.295 -48.271  14.744  1.00 43.83 264 A 1 
ATOM 1893 C CZ2 . TRP A 1 264 ? -45.743 -49.479  12.648  1.00 43.96 264 A 1 
ATOM 1894 C CZ3 . TRP A 1 264 ? -43.803 -49.421  14.094  1.00 39.82 264 A 1 
ATOM 1895 C CH2 . TRP A 1 264 ? -44.525 -50.016  13.056  1.00 41.05 264 A 1 
ATOM 1896 N N   . ASP A 1 265 ? -45.371 -46.644  18.834  1.00 42.90 265 A 1 
ATOM 1897 C CA  . ASP A 1 265 ? -45.156 -47.153  20.191  1.00 47.93 265 A 1 
ATOM 1898 C C   . ASP A 1 265 ? -43.764 -46.982  20.856  1.00 45.32 265 A 1 
ATOM 1899 O O   . ASP A 1 265 ? -43.681 -47.208  22.060  1.00 43.70 265 A 1 
ATOM 1900 C CB  . ASP A 1 265 ? -45.428 -48.662  20.041  1.00 45.47 265 A 1 
ATOM 1901 C CG  . ASP A 1 265 ? -46.084 -49.394  21.210  1.00 42.67 265 A 1 
ATOM 1902 O OD1 . ASP A 1 265 ? -46.600 -48.735  22.131  1.00 43.51 265 A 1 
ATOM 1903 O OD2 . ASP A 1 265 ? -46.111 -50.644  21.130  1.00 43.74 265 A 1 
ATOM 1904 N N   . PRO A 1 266 ? -42.661 -46.778  20.175  1.00 40.15 266 A 1 
ATOM 1905 C CA  . PRO A 1 266 ? -41.436 -47.527  20.459  1.00 44.24 266 A 1 
ATOM 1906 C C   . PRO A 1 266 ? -40.787 -47.290  21.832  1.00 43.84 266 A 1 
ATOM 1907 O O   . PRO A 1 266 ? -40.759 -46.191  22.375  1.00 40.55 266 A 1 
ATOM 1908 C CB  . PRO A 1 266 ? -40.490 -47.228  19.297  1.00 40.14 266 A 1 
ATOM 1909 C CG  . PRO A 1 266 ? -40.945 -45.854  18.831  1.00 45.33 266 A 1 
ATOM 1910 C CD  . PRO A 1 266 ? -42.457 -45.911  19.036  1.00 55.05 266 A 1 
ATOM 1911 N N   . SER A 1 267 ? -40.185 -48.353  22.319  1.00 38.19 267 A 1 
ATOM 1912 C CA  . SER A 1 267 ? -40.066 -48.739  23.732  1.00 41.45 267 A 1 
ATOM 1913 C C   . SER A 1 267 ? -38.734 -48.504  24.476  1.00 39.72 267 A 1 
ATOM 1914 O O   . SER A 1 267 ? -38.710 -48.698  25.685  1.00 38.86 267 A 1 
ATOM 1915 C CB  . SER A 1 267 ? -40.283 -50.248  23.739  1.00 39.42 267 A 1 
ATOM 1916 O OG  . SER A 1 267 ? -39.414 -50.886  22.820  1.00 39.89 267 A 1 
ATOM 1917 N N   . ALA A 1 268 ? -37.627 -48.322  23.832  1.00 38.65 268 A 1 
ATOM 1918 C CA  . ALA A 1 268 ? -36.363 -48.973  24.203  1.00 43.28 268 A 1 
ATOM 1919 C C   . ALA A 1 268 ? -35.734 -48.645  25.593  1.00 42.53 268 A 1 
ATOM 1920 O O   . ALA A 1 268 ? -35.891 -47.577  26.157  1.00 40.58 268 A 1 
ATOM 1921 C CB  . ALA A 1 268 ? -35.357 -48.786  23.070  1.00 40.18 268 A 1 
ATOM 1922 N N   . HIS A 1 269 ? -34.926 -49.620  26.060  1.00 31.14 269 A 1 
ATOM 1923 C CA  . HIS A 1 269 ? -34.734 -50.061  27.451  1.00 35.45 269 A 1 
ATOM 1924 C C   . HIS A 1 269 ? -33.640 -49.470  28.361  1.00 32.44 269 A 1 
ATOM 1925 O O   . HIS A 1 269 ? -33.864 -49.242  29.550  1.00 31.01 269 A 1 
ATOM 1926 C CB  . HIS A 1 269 ? -34.358 -51.544  27.346  1.00 33.53 269 A 1 
ATOM 1927 C CG  . HIS A 1 269 ? -35.473 -52.525  27.473  1.00 35.87 269 A 1 
ATOM 1928 N ND1 . HIS A 1 269 ? -36.130 -52.810  28.649  1.00 36.91 269 A 1 
ATOM 1929 C CD2 . HIS A 1 269 ? -35.917 -53.425  26.545  1.00 37.02 269 A 1 
ATOM 1930 C CE1 . HIS A 1 269 ? -36.959 -53.843  28.407  1.00 35.65 269 A 1 
ATOM 1931 N NE2 . HIS A 1 269 ? -36.854 -54.250  27.156  1.00 34.37 269 A 1 
ATOM 1932 N N   . MET A 1 270 ? -32.405 -49.548  27.907  1.00 37.20 270 A 1 
ATOM 1933 C CA  . MET A 1 270 ? -31.220 -49.934  28.721  1.00 39.75 270 A 1 
ATOM 1934 C C   . MET A 1 270 ? -30.567 -48.784  29.536  1.00 37.64 270 A 1 
ATOM 1935 O O   . MET A 1 270 ? -30.915 -47.636  29.304  1.00 36.87 270 A 1 
ATOM 1936 C CB  . MET A 1 270 ? -30.197 -50.534  27.746  1.00 37.91 270 A 1 
ATOM 1937 C CG  . MET A 1 270 ? -30.528 -51.956  27.274  1.00 40.57 270 A 1 
ATOM 1938 S SD  . MET A 1 270 ? -29.165 -52.646  26.303  1.00 41.24 270 A 1 
ATOM 1939 C CE  . MET A 1 270 ? -29.822 -54.289  25.946  1.00 36.27 270 A 1 
ATOM 1940 N N   . TYR A 1 271 ? -29.590 -48.911  30.434  1.00 34.44 271 A 1 
ATOM 1941 C CA  . TYR A 1 271 ? -28.924 -49.969  31.216  1.00 38.37 271 A 1 
ATOM 1942 C C   . TYR A 1 271 ? -28.542 -49.417  32.616  1.00 33.71 271 A 1 
ATOM 1943 O O   . TYR A 1 271 ? -28.643 -48.218  32.863  1.00 32.74 271 A 1 
ATOM 1944 C CB  . TYR A 1 271 ? -27.650 -50.460  30.507  1.00 37.32 271 A 1 
ATOM 1945 C CG  . TYR A 1 271 ? -27.570 -51.950  30.208  1.00 40.34 271 A 1 
ATOM 1946 C CD1 . TYR A 1 271 ? -27.448 -52.895  31.241  1.00 39.90 271 A 1 
ATOM 1947 C CD2 . TYR A 1 271 ? -27.592 -52.385  28.870  1.00 42.01 271 A 1 
ATOM 1948 C CE1 . TYR A 1 271 ? -27.386 -54.271  30.937  1.00 36.00 271 A 1 
ATOM 1949 C CE2 . TYR A 1 271 ? -27.528 -53.757  28.565  1.00 37.00 271 A 1 
ATOM 1950 C CZ  . TYR A 1 271 ? -27.436 -54.707  29.595  1.00 40.05 271 A 1 
ATOM 1951 O OH  . TYR A 1 271 ? -27.407 -56.040  29.294  1.00 37.61 271 A 1 
ATOM 1952 N N   . GLN A 1 272 ? -28.077 -50.271  33.500  1.00 37.88 272 A 1 
ATOM 1953 C CA  . GLN A 1 272 ? -28.159 -50.167  34.975  1.00 40.99 272 A 1 
ATOM 1954 C C   . GLN A 1 272 ? -27.058 -49.463  35.806  1.00 38.15 272 A 1 
ATOM 1955 O O   . GLN A 1 272 ? -27.390 -48.818  36.797  1.00 37.73 272 A 1 
ATOM 1956 C CB  . GLN A 1 272 ? -28.147 -51.598  35.517  1.00 39.30 272 A 1 
ATOM 1957 C CG  . GLN A 1 272 ? -29.416 -52.423  35.314  1.00 41.55 272 A 1 
ATOM 1958 C CD  . GLN A 1 272 ? -29.233 -53.844  35.865  1.00 40.58 272 A 1 
ATOM 1959 O OE1 . GLN A 1 272 ? -28.128 -54.343  36.003  1.00 38.25 272 A 1 
ATOM 1960 N NE2 . GLN A 1 272 ? -30.296 -54.540  36.180  1.00 38.40 272 A 1 
ATOM 1961 N N   . GLN A 1 273 ? -25.802 -49.810  35.623  1.00 41.40 273 A 1 
ATOM 1962 C CA  . GLN A 1 273 ? -24.871 -50.161  36.730  1.00 44.50 273 A 1 
ATOM 1963 C C   . GLN A 1 273 ? -24.212 -49.002  37.528  1.00 41.82 273 A 1 
ATOM 1964 O O   . GLN A 1 273 ? -24.312 -47.862  37.153  1.00 40.97 273 A 1 
ATOM 1965 C CB  . GLN A 1 273 ? -23.786 -51.088  36.173  1.00 42.43 273 A 1 
ATOM 1966 C CG  . GLN A 1 273 ? -24.249 -52.543  36.013  1.00 43.72 273 A 1 
ATOM 1967 C CD  . GLN A 1 273 ? -23.083 -53.481  35.679  1.00 43.58 273 A 1 
ATOM 1968 O OE1 . GLN A 1 273 ? -21.939 -53.089  35.560  1.00 39.24 273 A 1 
ATOM 1969 N NE2 . GLN A 1 273 ? -23.339 -54.767  35.530  1.00 40.77 273 A 1 
ATOM 1970 N N   . GLN A 1 274 ? -23.412 -49.245  38.564  1.00 42.09 274 A 1 
ATOM 1971 C CA  . GLN A 1 274 ? -23.620 -49.521  39.986  1.00 43.45 274 A 1 
ATOM 1972 C C   . GLN A 1 274 ? -22.758 -48.663  40.958  1.00 40.29 274 A 1 
ATOM 1973 O O   . GLN A 1 274 ? -23.347 -47.994  41.783  1.00 39.48 274 A 1 
ATOM 1974 C CB  . GLN A 1 274 ? -23.318 -50.994  40.304  1.00 41.06 274 A 1 
ATOM 1975 C CG  . GLN A 1 274 ? -24.496 -51.787  40.874  1.00 42.06 274 A 1 
ATOM 1976 C CD  . GLN A 1 274 ? -24.064 -53.152  41.425  1.00 41.77 274 A 1 
ATOM 1977 O OE1 . GLN A 1 274 ? -22.898 -53.486  41.508  1.00 40.61 274 A 1 
ATOM 1978 N NE2 . GLN A 1 274 ? -24.999 -53.979  41.833  1.00 39.94 274 A 1 
ATOM 1979 N N   . PRO A 1 275 ? -21.418 -48.793  41.018  1.00 37.42 275 A 1 
ATOM 1980 C CA  . PRO A 1 275 ? -20.793 -49.103  42.312  1.00 42.61 275 A 1 
ATOM 1981 C C   . PRO A 1 275 ? -20.404 -47.934  43.240  1.00 42.33 275 A 1 
ATOM 1982 O O   . PRO A 1 275 ? -20.338 -46.778  42.860  1.00 40.77 275 A 1 
ATOM 1983 C CB  . PRO A 1 275 ? -19.602 -49.992  41.957  1.00 39.25 275 A 1 
ATOM 1984 C CG  . PRO A 1 275 ? -19.157 -49.434  40.619  1.00 42.65 275 A 1 
ATOM 1985 C CD  . PRO A 1 275 ? -20.483 -49.031  39.956  1.00 51.55 275 A 1 
ATOM 1986 N N   . GLN A 1 276 ? -20.106 -48.345  44.498  1.00 36.61 276 A 1 
ATOM 1987 C CA  . GLN A 1 276 ? -20.274 -47.609  45.757  1.00 40.63 276 A 1 
ATOM 1988 C C   . GLN A 1 276 ? -19.089 -46.821  46.355  1.00 38.64 276 A 1 
ATOM 1989 O O   . GLN A 1 276 ? -19.259 -46.320  47.465  1.00 37.86 276 A 1 
ATOM 1990 C CB  . GLN A 1 276 ? -20.605 -48.664  46.819  1.00 38.46 276 A 1 
ATOM 1991 C CG  . GLN A 1 276 ? -22.045 -49.152  46.879  1.00 40.03 276 A 1 
ATOM 1992 C CD  . GLN A 1 276 ? -22.217 -50.178  48.018  1.00 39.30 276 A 1 
ATOM 1993 O OE1 . GLN A 1 276 ? -21.285 -50.845  48.445  1.00 38.06 276 A 1 
ATOM 1994 N NE2 . GLN A 1 276 ? -23.407 -50.337  48.539  1.00 37.78 276 A 1 
ATOM 1995 N N   . TRP A 1 277 ? -17.900 -46.806  45.789  1.00 46.60 277 A 1 
ATOM 1996 C CA  . TRP A 1 277 ? -16.620 -46.883  46.531  1.00 46.21 277 A 1 
ATOM 1997 C C   . TRP A 1 277 ? -16.410 -45.928  47.733  1.00 43.07 277 A 1 
ATOM 1998 O O   . TRP A 1 277 ? -16.900 -44.802  47.775  1.00 39.35 277 A 1 
ATOM 1999 C CB  . TRP A 1 277 ? -15.445 -46.851  45.562  1.00 43.29 277 A 1 
ATOM 2000 C CG  . TRP A 1 277 ? -15.122 -48.158  44.904  1.00 45.76 277 A 1 
ATOM 2001 C CD1 . TRP A 1 277 ? -15.993 -48.954  44.240  1.00 41.52 277 A 1 
ATOM 2002 C CD2 . TRP A 1 277 ? -13.834 -48.843  44.863  1.00 46.63 277 A 1 
ATOM 2003 N NE1 . TRP A 1 277 ? -15.336 -50.090  43.786  1.00 37.98 277 A 1 
ATOM 2004 C CE2 . TRP A 1 277 ? -14.007 -50.052  44.142  1.00 40.15 277 A 1 
ATOM 2005 C CE3 . TRP A 1 277 ? -12.544 -48.542  45.350  1.00 42.37 277 A 1 
ATOM 2006 C CZ2 . TRP A 1 277 ? -12.936 -50.945  43.923  1.00 42.24 277 A 1 
ATOM 2007 C CZ3 . TRP A 1 277 ? -11.479 -49.431  45.124  1.00 38.37 277 A 1 
ATOM 2008 C CH2 . TRP A 1 277 ? -11.676 -50.618  44.419  1.00 39.64 277 A 1 
ATOM 2009 N N   . GLY A 1 278 ? -15.690 -46.449  48.708  1.00 40.96 278 A 1 
ATOM 2010 C CA  . GLY A 1 278 ? -15.836 -46.162  50.126  1.00 42.86 278 A 1 
ATOM 2011 C C   . GLY A 1 278 ? -14.947 -45.094  50.795  1.00 41.35 278 A 1 
ATOM 2012 O O   . GLY A 1 278 ? -14.513 -44.130  50.198  1.00 39.52 278 A 1 
ATOM 2013 N N   . ALA A 1 279 ? -14.709 -45.301  52.094  1.00 36.39 279 A 1 
ATOM 2014 C CA  . ALA A 1 279 ? -14.841 -44.354  53.196  1.00 40.28 279 A 1 
ATOM 2015 C C   . ALA A 1 279 ? -13.536 -43.869  53.857  1.00 38.60 279 A 1 
ATOM 2016 O O   . ALA A 1 279 ? -13.520 -43.732  55.084  1.00 36.03 279 A 1 
ATOM 2017 C CB  . ALA A 1 279 ? -15.722 -45.056  54.236  1.00 36.60 279 A 1 
ATOM 2018 N N   . MET A 1 280 ? -12.431 -43.704  53.169  1.00 44.49 280 A 1 
ATOM 2019 C CA  . MET A 1 280 ? -11.102 -43.684  53.805  1.00 46.30 280 A 1 
ATOM 2020 C C   . MET A 1 280 ? -10.936 -42.697  54.992  1.00 44.39 280 A 1 
ATOM 2021 O O   . MET A 1 280 ? -11.534 -41.626  55.009  1.00 42.06 280 A 1 
ATOM 2022 C CB  . MET A 1 280 ? -9.979  -43.521  52.776  1.00 43.16 280 A 1 
ATOM 2023 C CG  . MET A 1 280 ? -9.410  -44.898  52.375  1.00 45.07 280 A 1 
ATOM 2024 S SD  . MET A 1 280 ? -7.798  -44.777  51.558  1.00 43.32 280 A 1 
ATOM 2025 C CE  . MET A 1 280 ? -7.437  -46.537  51.324  1.00 39.53 280 A 1 
ATOM 2026 N N   . PRO A 1 281 ? -10.157 -43.098  56.004  1.00 42.85 281 A 1 
ATOM 2027 C CA  . PRO A 1 281 ? -10.369 -42.758  57.408  1.00 44.79 281 A 1 
ATOM 2028 C C   . PRO A 1 281 ? -9.471  -41.612  57.951  1.00 42.68 281 A 1 
ATOM 2029 O O   . PRO A 1 281 ? -8.785  -40.926  57.208  1.00 39.92 281 A 1 
ATOM 2030 C CB  . PRO A 1 281 ? -10.134 -44.109  58.102  1.00 41.25 281 A 1 
ATOM 2031 C CG  . PRO A 1 281 ? -8.959  -44.682  57.302  1.00 43.84 281 A 1 
ATOM 2032 C CD  . PRO A 1 281 ? -9.310  -44.251  55.891  1.00 51.78 281 A 1 
ATOM 2033 N N   . PRO A 1 282 ? -9.477  -41.399  59.265  1.00 38.61 282 A 1 
ATOM 2034 C CA  . PRO A 1 282 ? -9.358  -40.085  59.907  1.00 41.54 282 A 1 
ATOM 2035 C C   . PRO A 1 282 ? -7.993  -39.711  60.503  1.00 39.87 282 A 1 
ATOM 2036 O O   . PRO A 1 282 ? -7.963  -38.798  61.331  1.00 37.44 282 A 1 
ATOM 2037 C CB  . PRO A 1 282 ? -10.397 -40.182  61.027  1.00 37.75 282 A 1 
ATOM 2038 C CG  . PRO A 1 282 ? -10.236 -41.621  61.498  1.00 40.67 282 A 1 
ATOM 2039 C CD  . PRO A 1 282 ? -9.977  -42.361  60.181  1.00 49.40 282 A 1 
ATOM 2040 N N   . GLN A 1 283 ? -6.906  -40.432  60.272  1.00 33.25 283 A 1 
ATOM 2041 C CA  . GLN A 1 283 ? -5.819  -40.608  61.252  1.00 36.86 283 A 1 
ATOM 2042 C C   . GLN A 1 283 ? -5.176  -39.314  61.806  1.00 34.17 283 A 1 
ATOM 2043 O O   . GLN A 1 283 ? -4.918  -38.354  61.101  1.00 32.94 283 A 1 
ATOM 2044 C CB  . GLN A 1 283 ? -4.758  -41.595  60.759  1.00 34.48 283 A 1 
ATOM 2045 C CG  . GLN A 1 283 ? -5.166  -43.053  61.054  1.00 35.86 283 A 1 
ATOM 2046 C CD  . GLN A 1 283 ? -4.019  -44.052  60.857  1.00 35.33 283 A 1 
ATOM 2047 O OE1 . GLN A 1 283 ? -2.942  -43.734  60.405  1.00 35.13 283 A 1 
ATOM 2048 N NE2 . GLN A 1 283 ? -4.217  -45.311  61.200  1.00 36.26 283 A 1 
ATOM 2049 N N   . GLN A 1 284 ? -4.903  -39.383  63.106  1.00 32.75 284 A 1 
ATOM 2050 C CA  . GLN A 1 284 ? -4.729  -38.283  64.051  1.00 36.69 284 A 1 
ATOM 2051 C C   . GLN A 1 284 ? -3.339  -37.608  64.202  1.00 34.06 284 A 1 
ATOM 2052 O O   . GLN A 1 284 ? -3.334  -36.498  64.729  1.00 32.56 284 A 1 
ATOM 2053 C CB  . GLN A 1 284 ? -5.052  -38.831  65.448  1.00 34.43 284 A 1 
ATOM 2054 C CG  . GLN A 1 284 ? -6.526  -39.148  65.726  1.00 35.43 284 A 1 
ATOM 2055 C CD  . GLN A 1 284 ? -6.726  -39.629  67.167  1.00 35.31 284 A 1 
ATOM 2056 O OE1 . GLN A 1 284 ? -5.830  -40.122  67.832  1.00 35.66 284 A 1 
ATOM 2057 N NE2 . GLN A 1 284 ? -7.912  -39.505  67.708  1.00 36.40 284 A 1 
ATOM 2058 N N   . PRO A 1 285 ? -2.204  -38.254  64.003  1.00 35.03 285 A 1 
ATOM 2059 C CA  . PRO A 1 285 ? -1.236  -38.392  65.089  1.00 39.48 285 A 1 
ATOM 2060 C C   . PRO A 1 285 ? -0.416  -37.151  65.508  1.00 39.34 285 A 1 
ATOM 2061 O O   . PRO A 1 285 ? -0.426  -36.096  64.909  1.00 36.40 285 A 1 
ATOM 2062 C CB  . PRO A 1 285 ? -0.340  -39.559  64.675  1.00 34.91 285 A 1 
ATOM 2063 C CG  . PRO A 1 285 ? -0.353  -39.470  63.159  1.00 38.28 285 A 1 
ATOM 2064 C CD  . PRO A 1 285 ? -1.785  -39.016  62.872  1.00 47.99 285 A 1 
ATOM 2065 N N   . HIS A 1 286 ? 0.308   -37.404  66.613  1.00 29.38 286 A 1 
ATOM 2066 C CA  . HIS A 1 286 ? 1.007   -36.530  67.561  1.00 34.24 286 A 1 
ATOM 2067 C C   . HIS A 1 286 ? 2.176   -35.673  66.988  1.00 32.09 286 A 1 
ATOM 2068 O O   . HIS A 1 286 ? 2.449   -35.675  65.807  1.00 30.20 286 A 1 
ATOM 2069 C CB  . HIS A 1 286 ? 1.530   -37.480  68.649  1.00 31.88 286 A 1 
ATOM 2070 C CG  . HIS A 1 286 ? 0.471   -38.104  69.516  1.00 33.24 286 A 1 
ATOM 2071 N ND1 . HIS A 1 286 ? -0.209  -37.478  70.534  1.00 33.65 286 A 1 
ATOM 2072 C CD2 . HIS A 1 286 ? 0.036   -39.411  69.513  1.00 35.30 286 A 1 
ATOM 2073 C CE1 . HIS A 1 286 ? -1.029  -38.375  71.109  1.00 33.95 286 A 1 
ATOM 2074 N NE2 . HIS A 1 286 ? -0.914  -39.561  70.521  1.00 33.12 286 A 1 
ATOM 2075 N N   . GLY A 1 287 ? 2.917   -35.060  67.793  1.00 34.45 287 A 1 
ATOM 2076 C CA  . GLY A 1 287 ? 3.038   -34.044  68.767  1.00 37.53 287 A 1 
ATOM 2077 C C   . GLY A 1 287 ? 4.427   -33.496  69.035  1.00 36.63 287 A 1 
ATOM 2078 O O   . GLY A 1 287 ? 4.553   -32.647  69.900  1.00 34.05 287 A 1 
ATOM 2079 N N   . TYR A 1 288 ? 5.521   -33.961  68.389  1.00 30.09 288 A 1 
ATOM 2080 C CA  . TYR A 1 288 ? 6.872   -33.763  68.961  1.00 36.53 288 A 1 
ATOM 2081 C C   . TYR A 1 288 ? 7.367   -32.298  68.991  1.00 33.84 288 A 1 
ATOM 2082 O O   . TYR A 1 288 ? 7.159   -31.532  68.054  1.00 31.46 288 A 1 
ATOM 2083 C CB  . TYR A 1 288 ? 7.891   -34.714  68.321  1.00 33.99 288 A 1 
ATOM 2084 C CG  . TYR A 1 288 ? 8.036   -36.014  69.087  1.00 35.61 288 A 1 
ATOM 2085 C CD1 . TYR A 1 288 ? 8.889   -36.080  70.208  1.00 35.59 288 A 1 
ATOM 2086 C CD2 . TYR A 1 288 ? 7.288   -37.143  68.708  1.00 37.63 288 A 1 
ATOM 2087 C CE1 . TYR A 1 288 ? 8.995   -37.279  70.945  1.00 33.19 288 A 1 
ATOM 2088 C CE2 . TYR A 1 288 ? 7.389   -38.350  69.445  1.00 34.33 288 A 1 
ATOM 2089 C CZ  . TYR A 1 288 ? 8.245   -38.409  70.566  1.00 35.82 288 A 1 
ATOM 2090 O OH  . TYR A 1 288 ? 8.339   -39.578  71.288  1.00 34.35 288 A 1 
ATOM 2091 N N   . PRO A 1 289 ? 8.076   -31.901  70.075  1.00 34.56 289 A 1 
ATOM 2092 C CA  . PRO A 1 289 ? 8.105   -30.512  70.571  1.00 38.56 289 A 1 
ATOM 2093 C C   . PRO A 1 289 ? 9.383   -29.688  70.334  1.00 38.34 289 A 1 
ATOM 2094 O O   . PRO A 1 289 ? 9.465   -28.561  70.821  1.00 35.70 289 A 1 
ATOM 2095 C CB  . PRO A 1 289 ? 7.913   -30.715  72.077  1.00 34.92 289 A 1 
ATOM 2096 C CG  . PRO A 1 289 ? 8.727   -31.980  72.358  1.00 37.14 289 A 1 
ATOM 2097 C CD  . PRO A 1 289 ? 8.473   -32.815  71.105  1.00 45.16 289 A 1 
ATOM 2098 N N   . GLY A 1 290 ? 10.413  -30.248  69.744  1.00 34.37 290 A 1 
ATOM 2099 C CA  . GLY A 1 290 ? 11.829  -29.992  70.083  1.00 38.19 290 A 1 
ATOM 2100 C C   . GLY A 1 290 ? 12.423  -28.574  70.103  1.00 37.73 290 A 1 
ATOM 2101 O O   . GLY A 1 290 ? 11.821  -27.573  69.729  1.00 34.81 290 A 1 
ATOM 2102 N N   . ARG A 1 291 ? 13.629  -28.527  70.603  1.00 34.88 291 A 1 
ATOM 2103 C CA  . ARG A 1 291 ? 14.324  -27.457  71.351  1.00 39.55 291 A 1 
ATOM 2104 C C   . ARG A 1 291 ? 14.879  -26.239  70.568  1.00 37.19 291 A 1 
ATOM 2105 O O   . ARG A 1 291 ? 15.084  -26.307  69.375  1.00 35.34 291 A 1 
ATOM 2106 C CB  . ARG A 1 291 ? 15.473  -28.117  72.130  1.00 37.70 291 A 1 
ATOM 2107 C CG  . ARG A 1 291 ? 15.189  -28.320  73.627  1.00 36.96 291 A 1 
ATOM 2108 C CD  . ARG A 1 291 ? 16.439  -28.874  74.309  1.00 36.62 291 A 1 
ATOM 2109 N NE  . ARG A 1 291 ? 16.259  -29.004  75.763  1.00 34.66 291 A 1 
ATOM 2110 C CZ  . ARG A 1 291 ? 17.161  -29.474  76.622  1.00 32.45 291 A 1 
ATOM 2111 N NH1 . ARG A 1 291 ? 18.332  -29.896  76.214  1.00 31.03 291 A 1 
ATOM 2112 N NH2 . ARG A 1 291 ? 16.896  -29.529  77.895  1.00 31.20 291 A 1 
ATOM 2113 N N   . PRO A 1 292 ? 15.209  -25.184  71.269  1.00 34.79 292 A 1 
ATOM 2114 C CA  . PRO A 1 292 ? 15.351  -23.790  70.799  1.00 38.25 292 A 1 
ATOM 2115 C C   . PRO A 1 292 ? 16.771  -23.222  70.601  1.00 38.15 292 A 1 
ATOM 2116 O O   . PRO A 1 292 ? 16.911  -22.000  70.559  1.00 35.81 292 A 1 
ATOM 2117 C CB  . PRO A 1 292 ? 14.652  -23.006  71.907  1.00 34.74 292 A 1 
ATOM 2118 C CG  . PRO A 1 292 ? 15.122  -23.733  73.164  1.00 36.06 292 A 1 
ATOM 2119 C CD  . PRO A 1 292 ? 15.118  -25.192  72.701  1.00 43.71 292 A 1 
ATOM 2120 N N   . MET A 1 293 ? 17.822  -24.006  70.632  1.00 44.17 293 A 1 
ATOM 2121 C CA  . MET A 1 293 ? 19.211  -23.548  70.889  1.00 45.17 293 A 1 
ATOM 2122 C C   . MET A 1 293 ? 19.733  -22.408  69.972  1.00 44.24 293 A 1 
ATOM 2123 O O   . MET A 1 293 ? 19.244  -22.224  68.889  1.00 40.24 293 A 1 
ATOM 2124 C CB  . MET A 1 293 ? 20.173  -24.742  70.780  1.00 41.41 293 A 1 
ATOM 2125 C CG  . MET A 1 293 ? 20.237  -25.601  72.048  1.00 44.03 293 A 1 
ATOM 2126 S SD  . MET A 1 293 ? 21.623  -26.772  71.997  1.00 41.97 293 A 1 
ATOM 2127 C CE  . MET A 1 293 ? 21.528  -27.480  73.637  1.00 38.28 293 A 1 
ATOM 2128 N N   . ASN A 1 294 ? 20.812  -21.759  70.269  1.00 37.30 294 A 1 
ATOM 2129 C CA  . ASN A 1 294 ? 21.234  -20.708  71.203  1.00 37.81 294 A 1 
ATOM 2130 C C   . ASN A 1 294 ? 22.282  -19.778  70.538  1.00 35.79 294 A 1 
ATOM 2131 O O   . ASN A 1 294 ? 22.655  -18.776  71.108  1.00 33.20 294 A 1 
ATOM 2132 C CB  . ASN A 1 294 ? 21.881  -21.349  72.442  1.00 34.99 294 A 1 
ATOM 2133 C CG  . ASN A 1 294 ? 22.142  -20.383  73.591  1.00 32.47 294 A 1 
ATOM 2134 O OD1 . ASN A 1 294 ? 21.491  -19.385  73.770  1.00 34.18 294 A 1 
ATOM 2135 N ND2 . ASN A 1 294 ? 23.118  -20.670  74.433  1.00 37.60 294 A 1 
ATOM 2136 N N   . GLY A 1 295 ? 22.834  -20.114  69.389  1.00 35.82 295 A 1 
ATOM 2137 C CA  . GLY A 1 295 ? 24.212  -19.818  68.977  1.00 37.60 295 A 1 
ATOM 2138 C C   . GLY A 1 295 ? 24.706  -18.365  68.994  1.00 36.73 295 A 1 
ATOM 2139 O O   . GLY A 1 295 ? 23.974  -17.427  68.707  1.00 33.72 295 A 1 
ATOM 2140 N N   . GLN A 1 296 ? 25.977  -18.234  69.328  1.00 34.72 296 A 1 
ATOM 2141 C CA  . GLN A 1 296 ? 26.597  -17.064  69.961  1.00 36.34 296 A 1 
ATOM 2142 C C   . GLN A 1 296 ? 27.326  -16.014  69.097  1.00 34.55 296 A 1 
ATOM 2143 O O   . GLN A 1 296 ? 27.237  -14.823  69.384  1.00 32.52 296 A 1 
ATOM 2144 C CB  . GLN A 1 296 ? 27.698  -17.591  70.904  1.00 33.43 296 A 1 
ATOM 2145 C CG  . GLN A 1 296 ? 27.244  -18.340  72.142  1.00 35.30 296 A 1 
ATOM 2146 C CD  . GLN A 1 296 ? 28.466  -18.833  72.941  1.00 35.20 296 A 1 
ATOM 2147 O OE1 . GLN A 1 296 ? 29.534  -19.122  72.421  1.00 35.86 296 A 1 
ATOM 2148 N NE2 . GLN A 1 296 ? 28.349  -18.965  74.238  1.00 37.01 296 A 1 
ATOM 2149 N N   . GLY A 1 297 ? 28.228  -16.446  68.284  1.00 34.15 297 A 1 
ATOM 2150 C CA  . GLY A 1 297 ? 29.496  -15.702  68.128  1.00 35.56 297 A 1 
ATOM 2151 C C   . GLY A 1 297 ? 29.544  -14.580  67.085  1.00 34.89 297 A 1 
ATOM 2152 O O   . GLY A 1 297 ? 28.570  -14.354  66.398  1.00 32.76 297 A 1 
ATOM 2153 N N   . ALA A 1 298 ? 30.630  -13.891  66.830  1.00 36.87 298 A 1 
ATOM 2154 C CA  . ALA A 1 298 ? 31.730  -13.357  67.636  1.00 39.56 298 A 1 
ATOM 2155 C C   . ALA A 1 298 ? 32.396  -12.181  66.859  1.00 38.97 298 A 1 
ATOM 2156 O O   . ALA A 1 298 ? 31.711  -11.478  66.125  1.00 36.01 298 A 1 
ATOM 2157 C CB  . ALA A 1 298 ? 32.724  -14.464  67.999  1.00 35.75 298 A 1 
ATOM 2158 N N   . THR A 1 299 ? 33.664  -11.950  66.999  1.00 43.24 299 A 1 
ATOM 2159 C CA  . THR A 1 299 ? 34.359  -10.691  67.320  1.00 44.77 299 A 1 
ATOM 2160 C C   . THR A 1 299 ? 35.038  -9.811   66.256  1.00 44.00 299 A 1 
ATOM 2161 O O   . THR A 1 299 ? 35.169  -8.629   66.555  1.00 40.94 299 A 1 
ATOM 2162 C CB  . THR A 1 299 ? 35.484  -11.044  68.297  1.00 40.77 299 A 1 
ATOM 2163 O OG1 . THR A 1 299 ? 36.046  -12.296  67.971  1.00 39.80 299 A 1 
ATOM 2164 C CG2 . THR A 1 299 ? 35.007  -11.158  69.748  1.00 41.99 299 A 1 
ATOM 2165 N N   . PRO A 1 300 ? 35.661  -10.247  65.200  1.00 37.83 300 A 1 
ATOM 2166 C CA  . PRO A 1 300 ? 37.060  -9.864   64.947  1.00 39.88 300 A 1 
ATOM 2167 C C   . PRO A 1 300 ? 37.341  -8.396   64.566  1.00 40.07 300 A 1 
ATOM 2168 O O   . PRO A 1 300 ? 36.541  -7.722   63.928  1.00 36.87 300 A 1 
ATOM 2169 C CB  . PRO A 1 300 ? 37.559  -10.846  63.893  1.00 35.84 300 A 1 
ATOM 2170 C CG  . PRO A 1 300 ? 36.303  -11.190  63.124  1.00 37.35 300 A 1 
ATOM 2171 C CD  . PRO A 1 300 ? 35.216  -11.187  64.208  1.00 43.82 300 A 1 
ATOM 2172 N N   . THR A 1 301 ? 38.534  -7.965   64.939  1.00 40.55 301 A 1 
ATOM 2173 C CA  . THR A 1 301 ? 38.918  -6.576   65.253  1.00 42.32 301 A 1 
ATOM 2174 C C   . THR A 1 301 ? 39.808  -5.807   64.275  1.00 42.16 301 A 1 
ATOM 2175 O O   . THR A 1 301 ? 39.915  -4.586   64.414  1.00 38.54 301 A 1 
ATOM 2176 C CB  . THR A 1 301 ? 39.753  -6.618   66.543  1.00 37.88 301 A 1 
ATOM 2177 O OG1 . THR A 1 301 ? 40.654  -7.711   66.497  1.00 37.01 301 A 1 
ATOM 2178 C CG2 . THR A 1 301 ? 38.912  -6.798   67.807  1.00 38.22 301 A 1 
ATOM 2179 N N   . GLY A 1 302 ? 40.565  -6.429   63.437  1.00 36.28 302 A 1 
ATOM 2180 C CA  . GLY A 1 302 ? 41.972  -6.048   63.184  1.00 38.83 302 A 1 
ATOM 2181 C C   . GLY A 1 302 ? 42.371  -4.676   62.585  1.00 38.70 302 A 1 
ATOM 2182 O O   . GLY A 1 302 ? 41.539  -3.939   62.080  1.00 35.36 302 A 1 
ATOM 2183 N N   . PRO A 1 303 ? 43.670  -4.367   62.664  1.00 34.56 303 A 1 
ATOM 2184 C CA  . PRO A 1 303 ? 44.136  -3.024   63.024  1.00 37.02 303 A 1 
ATOM 2185 C C   . PRO A 1 303 ? 44.875  -2.132   61.997  1.00 38.47 303 A 1 
ATOM 2186 O O   . PRO A 1 303 ? 44.760  -0.914   62.097  1.00 34.89 303 A 1 
ATOM 2187 C CB  . PRO A 1 303 ? 45.086  -3.327   64.182  1.00 32.29 303 A 1 
ATOM 2188 C CG  . PRO A 1 303 ? 45.779  -4.609   63.735  1.00 33.85 303 A 1 
ATOM 2189 C CD  . PRO A 1 303 ? 44.672  -5.335   62.981  1.00 40.89 303 A 1 
ATOM 2190 N N   . SER A 1 304 ? 45.796  -2.632   61.214  1.00 38.35 304 A 1 
ATOM 2191 C CA  . SER A 1 304 ? 47.128  -1.983   61.132  1.00 41.35 304 A 1 
ATOM 2192 C C   . SER A 1 304 ? 47.359  -0.903   60.054  1.00 42.35 304 A 1 
ATOM 2193 O O   . SER A 1 304 ? 46.680  -0.826   59.057  1.00 39.68 304 A 1 
ATOM 2194 C CB  . SER A 1 304 ? 48.236  -3.041   61.068  1.00 38.20 304 A 1 
ATOM 2195 O OG  . SER A 1 304 ? 48.079  -3.870   59.936  1.00 36.86 304 A 1 
ATOM 2196 N N   . SER A 1 305 ? 48.396  -0.082   60.269  1.00 41.90 305 A 1 
ATOM 2197 C CA  . SER A 1 305 ? 48.527  1.327    59.866  1.00 46.04 305 A 1 
ATOM 2198 C C   . SER A 1 305 ? 49.621  1.765    58.868  1.00 46.01 305 A 1 
ATOM 2199 O O   . SER A 1 305 ? 49.528  2.875    58.358  1.00 43.97 305 A 1 
ATOM 2200 C CB  . SER A 1 305 ? 48.811  2.102    61.155  1.00 43.04 305 A 1 
ATOM 2201 O OG  . SER A 1 305 ? 49.998  1.638    61.777  1.00 40.29 305 A 1 
ATOM 2202 N N   . VAL A 1 306 ? 50.714  1.050    58.666  1.00 40.29 306 A 1 
ATOM 2203 C CA  . VAL A 1 306 ? 52.068  1.634    58.846  1.00 43.68 306 A 1 
ATOM 2204 C C   . VAL A 1 306 ? 52.673  2.571    57.781  1.00 44.84 306 A 1 
ATOM 2205 O O   . VAL A 1 306 ? 53.169  3.635    58.137  1.00 44.28 306 A 1 
ATOM 2206 C CB  . VAL A 1 306 ? 53.097  0.523    59.143  1.00 41.55 306 A 1 
ATOM 2207 C CG1 . VAL A 1 306 ? 54.496  1.061    59.464  1.00 39.76 306 A 1 
ATOM 2208 C CG2 . VAL A 1 306 ? 52.691  -0.353   60.332  1.00 44.12 306 A 1 
ATOM 2209 N N   . LEU A 1 307 ? 52.852  2.158    56.567  1.00 37.56 307 A 1 
ATOM 2210 C CA  . LEU A 1 307 ? 54.124  2.472    55.864  1.00 41.06 307 A 1 
ATOM 2211 C C   . LEU A 1 307 ? 54.347  3.936    55.438  1.00 40.99 307 A 1 
ATOM 2212 O O   . LEU A 1 307 ? 53.621  4.487    54.625  1.00 41.58 307 A 1 
ATOM 2213 C CB  . LEU A 1 307 ? 54.328  1.501    54.687  1.00 40.81 307 A 1 
ATOM 2214 C CG  . LEU A 1 307 ? 55.093  0.224    55.080  1.00 42.44 307 A 1 
ATOM 2215 C CD1 . LEU A 1 307 ? 54.918  -0.851   54.001  1.00 40.26 307 A 1 
ATOM 2216 C CD2 . LEU A 1 307 ? 56.593  0.458    55.267  1.00 45.22 307 A 1 
ATOM 2217 N N   . GLU A 1 308 ? 55.406  4.513    55.959  1.00 43.34 308 A 1 
ATOM 2218 C CA  . GLU A 1 308 ? 55.730  5.953    55.937  1.00 47.08 308 A 1 
ATOM 2219 C C   . GLU A 1 308 ? 56.611  6.505    54.787  1.00 46.90 308 A 1 
ATOM 2220 O O   . GLU A 1 308 ? 56.350  7.612    54.321  1.00 47.44 308 A 1 
ATOM 2221 C CB  . GLU A 1 308 ? 56.529  6.281    57.223  1.00 46.79 308 A 1 
ATOM 2222 C CG  . GLU A 1 308 ? 55.787  6.187    58.553  1.00 48.22 308 A 1 
ATOM 2223 C CD  . GLU A 1 308 ? 56.731  6.511    59.729  1.00 44.55 308 A 1 
ATOM 2224 O OE1 . GLU A 1 308 ? 56.293  7.254    60.638  1.00 40.92 308 A 1 
ATOM 2225 O OE2 . GLU A 1 308 ? 57.869  6.016    59.713  1.00 44.38 308 A 1 
ATOM 2226 N N   . SER A 1 309 ? 57.738  5.893    54.424  1.00 46.56 309 A 1 
ATOM 2227 C CA  . SER A 1 309 ? 58.992  6.593    54.756  1.00 49.07 309 A 1 
ATOM 2228 C C   . SER A 1 309 ? 59.781  7.423    53.714  1.00 48.16 309 A 1 
ATOM 2229 O O   . SER A 1 309 ? 60.168  8.541    54.028  1.00 47.77 309 A 1 
ATOM 2230 C CB  . SER A 1 309 ? 59.961  5.607    55.402  1.00 47.38 309 A 1 
ATOM 2231 O OG  . SER A 1 309 ? 60.201  4.498    54.552  1.00 45.96 309 A 1 
ATOM 2232 N N   . LEU A 1 310 ? 60.202  6.891    52.605  1.00 33.43 310 A 1 
ATOM 2233 C CA  . LEU A 1 310 ? 61.576  7.214    52.112  1.00 35.41 310 A 1 
ATOM 2234 C C   . LEU A 1 310 ? 61.824  8.560    51.377  1.00 34.38 310 A 1 
ATOM 2235 O O   . LEU A 1 310 ? 60.938  9.153    50.797  1.00 33.06 310 A 1 
ATOM 2236 C CB  . LEU A 1 310 ? 62.121  6.027    51.295  1.00 33.73 310 A 1 
ATOM 2237 C CG  . LEU A 1 310 ? 62.961  5.056    52.133  1.00 33.14 310 A 1 
ATOM 2238 C CD1 . LEU A 1 310 ? 63.150  3.740    51.362  1.00 32.41 310 A 1 
ATOM 2239 C CD2 . LEU A 1 310 ? 64.350  5.592    52.467  1.00 36.41 310 A 1 
ATOM 2240 N N   . ILE A 1 311 ? 63.095  9.003    51.422  1.00 31.74 311 A 1 
ATOM 2241 C CA  . ILE A 1 311 ? 63.514  10.416   51.543  1.00 34.02 311 A 1 
ATOM 2242 C C   . ILE A 1 311 ? 64.088  11.123   50.278  1.00 34.03 311 A 1 
ATOM 2243 O O   . ILE A 1 311 ? 63.452  12.054   49.777  1.00 31.84 311 A 1 
ATOM 2244 C CB  . ILE A 1 311 ? 64.526  10.554   52.720  1.00 32.68 311 A 1 
ATOM 2245 C CG1 . ILE A 1 311 ? 64.192  9.689    53.961  1.00 32.18 311 A 1 
ATOM 2246 C CG2 . ILE A 1 311 ? 64.673  12.023   53.160  1.00 34.00 311 A 1 
ATOM 2247 C CD1 . ILE A 1 311 ? 65.305  9.681    55.024  1.00 32.21 311 A 1 
ATOM 2248 N N   . ASN A 1 312 ? 65.337  10.822   49.841  1.00 41.17 312 A 1 
ATOM 2249 C CA  . ASN A 1 312 ? 66.350  11.899   49.850  1.00 43.86 312 A 1 
ATOM 2250 C C   . ASN A 1 312 ? 66.949  12.491   48.543  1.00 42.20 312 A 1 
ATOM 2251 O O   . ASN A 1 312 ? 67.031  13.704   48.418  1.00 39.45 312 A 1 
ATOM 2252 C CB  . ASN A 1 312 ? 67.550  11.409   50.699  1.00 41.50 312 A 1 
ATOM 2253 C CG  . ASN A 1 312 ? 67.644  12.003   52.086  1.00 40.10 312 A 1 
ATOM 2254 O OD1 . ASN A 1 312 ? 67.054  13.013   52.425  1.00 39.70 312 A 1 
ATOM 2255 N ND2 . ASN A 1 312 ? 68.429  11.397   52.961  1.00 41.05 312 A 1 
ATOM 2256 N N   . GLN A 1 313 ? 67.597  11.715   47.672  1.00 41.52 313 A 1 
ATOM 2257 C CA  . GLN A 1 313 ? 68.965  12.092   47.226  1.00 44.16 313 A 1 
ATOM 2258 C C   . GLN A 1 313 ? 69.155  13.065   46.011  1.00 42.28 313 A 1 
ATOM 2259 O O   . GLN A 1 313 ? 68.205  13.372   45.322  1.00 40.15 313 A 1 
ATOM 2260 C CB  . GLN A 1 313 ? 69.814  10.825   47.065  1.00 40.98 313 A 1 
ATOM 2261 C CG  . GLN A 1 313 ? 70.656  10.546   48.325  1.00 41.39 313 A 1 
ATOM 2262 C CD  . GLN A 1 313 ? 71.760  9.508    48.109  1.00 39.86 313 A 1 
ATOM 2263 O OE1 . GLN A 1 313 ? 71.999  9.024    47.019  1.00 37.04 313 A 1 
ATOM 2264 N NE2 . GLN A 1 313 ? 72.495  9.151    49.143  1.00 37.70 313 A 1 
ATOM 2265 N N   . PRO A 1 314 ? 70.397  13.558   45.779  1.00 38.13 314 A 1 
ATOM 2266 C CA  . PRO A 1 314 ? 70.668  14.973   45.436  1.00 41.63 314 A 1 
ATOM 2267 C C   . PRO A 1 314 ? 71.379  15.367   44.110  1.00 42.40 314 A 1 
ATOM 2268 O O   . PRO A 1 314 ? 71.251  16.518   43.708  1.00 39.71 314 A 1 
ATOM 2269 C CB  . PRO A 1 314 ? 71.601  15.371   46.582  1.00 36.98 314 A 1 
ATOM 2270 C CG  . PRO A 1 314 ? 72.507  14.154   46.714  1.00 37.87 314 A 1 
ATOM 2271 C CD  . PRO A 1 314 ? 71.573  12.990   46.349  1.00 43.40 314 A 1 
ATOM 2272 N N   . GLN A 1 315 ? 72.264  14.581   43.559  1.00 39.99 315 A 1 
ATOM 2273 C CA  . GLN A 1 315 ? 73.524  15.033   42.883  1.00 42.28 315 A 1 
ATOM 2274 C C   . GLN A 1 315 ? 73.419  15.455   41.383  1.00 40.68 315 A 1 
ATOM 2275 O O   . GLN A 1 315 ? 72.348  15.368   40.818  1.00 38.84 315 A 1 
ATOM 2276 C CB  . GLN A 1 315 ? 74.555  13.904   43.055  1.00 39.87 315 A 1 
ATOM 2277 C CG  . GLN A 1 315 ? 75.272  13.931   44.406  1.00 39.83 315 A 1 
ATOM 2278 C CD  . GLN A 1 315 ? 76.473  12.969   44.464  1.00 37.32 315 A 1 
ATOM 2279 O OE1 . GLN A 1 315 ? 76.805  12.268   43.524  1.00 37.78 315 A 1 
ATOM 2280 N NE2 . GLN A 1 315 ? 77.175  12.912   45.574  1.00 36.04 315 A 1 
ATOM 2281 N N   . GLN A 1 316 ? 74.414  15.829   40.645  1.00 44.01 316 A 1 
ATOM 2282 C CA  . GLN A 1 316 ? 75.447  16.876   40.726  1.00 47.19 316 A 1 
ATOM 2283 C C   . GLN A 1 316 ? 75.819  17.433   39.321  1.00 45.88 316 A 1 
ATOM 2284 O O   . GLN A 1 316 ? 75.527  18.584   39.030  1.00 43.37 316 A 1 
ATOM 2285 C CB  . GLN A 1 316 ? 76.744  16.354   41.371  1.00 43.51 316 A 1 
ATOM 2286 C CG  . GLN A 1 316 ? 77.331  17.279   42.452  1.00 43.54 316 A 1 
ATOM 2287 C CD  . GLN A 1 316 ? 78.694  16.808   42.975  1.00 41.33 316 A 1 
ATOM 2288 O OE1 . GLN A 1 316 ? 79.374  15.968   42.409  1.00 39.76 316 A 1 
ATOM 2289 N NE2 . GLN A 1 316 ? 79.164  17.338   44.089  1.00 38.25 316 A 1 
ATOM 2290 N N   . TYR A 1 317 ? 76.533  16.687   38.487  1.00 36.13 317 A 1 
ATOM 2291 C CA  . TYR A 1 317 ? 77.724  17.222   37.793  1.00 40.58 317 A 1 
ATOM 2292 C C   . TYR A 1 317 ? 77.589  17.667   36.301  1.00 37.31 317 A 1 
ATOM 2293 O O   . TYR A 1 317 ? 76.553  17.479   35.686  1.00 34.36 317 A 1 
ATOM 2294 C CB  . TYR A 1 317 ? 78.906  16.245   38.015  1.00 37.42 317 A 1 
ATOM 2295 C CG  . TYR A 1 317 ? 79.840  16.635   39.149  1.00 38.61 317 A 1 
ATOM 2296 C CD1 . TYR A 1 317 ? 80.613  17.811   39.080  1.00 38.00 317 A 1 
ATOM 2297 C CD2 . TYR A 1 317 ? 79.937  15.809   40.294  1.00 39.18 317 A 1 
ATOM 2298 C CE1 . TYR A 1 317 ? 81.456  18.186   40.155  1.00 34.59 317 A 1 
ATOM 2299 C CE2 . TYR A 1 317 ? 80.779  16.173   41.364  1.00 35.93 317 A 1 
ATOM 2300 C CZ  . TYR A 1 317 ? 81.525  17.362   41.293  1.00 37.45 317 A 1 
ATOM 2301 O OH  . TYR A 1 317 ? 82.330  17.731   42.341  1.00 36.61 317 A 1 
ATOM 2302 N N   . PRO A 1 318 ? 78.624  18.262   35.726  1.00 41.56 318 A 1 
ATOM 2303 C CA  . PRO A 1 318 ? 78.578  19.473   34.869  1.00 43.69 318 A 1 
ATOM 2304 C C   . PRO A 1 318 ? 78.999  19.395   33.385  1.00 43.52 318 A 1 
ATOM 2305 O O   . PRO A 1 318 ? 78.947  20.414   32.704  1.00 40.63 318 A 1 
ATOM 2306 C CB  . PRO A 1 318 ? 79.584  20.381   35.588  1.00 38.97 318 A 1 
ATOM 2307 C CG  . PRO A 1 318 ? 80.711  19.418   35.954  1.00 42.47 318 A 1 
ATOM 2308 C CD  . PRO A 1 318 ? 79.949  18.134   36.265  1.00 50.99 318 A 1 
ATOM 2309 N N   . GLY A 1 319 ? 79.550  18.342   32.896  1.00 39.59 319 A 1 
ATOM 2310 C CA  . GLY A 1 319 ? 80.712  18.331   31.985  1.00 41.83 319 A 1 
ATOM 2311 C C   . GLY A 1 319 ? 80.695  18.927   30.567  1.00 41.37 319 A 1 
ATOM 2312 O O   . GLY A 1 319 ? 79.708  19.406   30.061  1.00 38.33 319 A 1 
ATOM 2313 N N   . HIS A 1 320 ? 81.827  18.826   29.954  1.00 34.98 320 A 1 
ATOM 2314 C CA  . HIS A 1 320 ? 82.602  19.813   29.194  1.00 38.50 320 A 1 
ATOM 2315 C C   . HIS A 1 320 ? 82.432  20.028   27.669  1.00 36.53 320 A 1 
ATOM 2316 O O   . HIS A 1 320 ? 82.198  21.145   27.237  1.00 33.72 320 A 1 
ATOM 2317 C CB  . HIS A 1 320 ? 84.081  19.414   29.379  1.00 34.44 320 A 1 
ATOM 2318 C CG  . HIS A 1 320 ? 84.808  20.095   30.484  1.00 35.22 320 A 1 
ATOM 2319 N ND1 . HIS A 1 320 ? 85.282  21.394   30.442  1.00 35.82 320 A 1 
ATOM 2320 C CD2 . HIS A 1 320 ? 85.289  19.553   31.657  1.00 36.24 320 A 1 
ATOM 2321 C CE1 . HIS A 1 320 ? 85.996  21.618   31.557  1.00 34.78 320 A 1 
ATOM 2322 N NE2 . HIS A 1 320 ? 86.019  20.526   32.303  1.00 34.05 320 A 1 
ATOM 2323 N N   . HIS A 1 321 ? 82.818  19.057   26.849  1.00 34.38 321 A 1 
ATOM 2324 C CA  . HIS A 1 321 ? 83.844  19.343   25.812  1.00 38.15 321 A 1 
ATOM 2325 C C   . HIS A 1 321 ? 83.383  19.659   24.366  1.00 36.49 321 A 1 
ATOM 2326 O O   . HIS A 1 321 ? 82.209  19.737   24.067  1.00 34.19 321 A 1 
ATOM 2327 C CB  . HIS A 1 321 ? 84.893  18.217   25.821  1.00 34.37 321 A 1 
ATOM 2328 C CG  . HIS A 1 321 ? 86.167  18.558   26.551  1.00 35.92 321 A 1 
ATOM 2329 N ND1 . HIS A 1 321 ? 87.020  19.606   26.298  1.00 36.53 321 A 1 
ATOM 2330 C CD2 . HIS A 1 321 ? 86.743  17.825   27.566  1.00 37.17 321 A 1 
ATOM 2331 C CE1 . HIS A 1 321 ? 88.057  19.514   27.154  1.00 35.10 321 A 1 
ATOM 2332 N NE2 . HIS A 1 321 ? 87.928  18.447   27.933  1.00 34.35 321 A 1 
ATOM 2333 N N   . ASN A 1 322 ? 84.297  19.787   23.467  1.00 38.10 322 A 1 
ATOM 2334 C CA  . ASN A 1 322 ? 84.684  20.902   22.602  1.00 39.63 322 A 1 
ATOM 2335 C C   . ASN A 1 322 ? 84.352  20.877   21.088  1.00 36.89 322 A 1 
ATOM 2336 O O   . ASN A 1 322 ? 83.800  21.842   20.580  1.00 34.80 322 A 1 
ATOM 2337 C CB  . ASN A 1 322 ? 86.229  21.015   22.754  1.00 37.22 322 A 1 
ATOM 2338 C CG  . ASN A 1 322 ? 86.768  22.389   23.084  1.00 36.27 322 A 1 
ATOM 2339 O OD1 . ASN A 1 322 ? 86.080  23.366   23.215  1.00 37.76 322 A 1 
ATOM 2340 N ND2 . ASN A 1 322 ? 88.089  22.489   23.238  1.00 39.02 322 A 1 
ATOM 2341 N N   . GLN A 1 323 ? 84.837  19.906   20.319  1.00 37.75 323 A 1 
ATOM 2342 C CA  . GLN A 1 323 ? 85.822  20.260   19.272  1.00 40.40 323 A 1 
ATOM 2343 C C   . GLN A 1 323 ? 85.375  20.469   17.796  1.00 38.68 323 A 1 
ATOM 2344 O O   . GLN A 1 323 ? 84.599  21.368   17.472  1.00 36.90 323 A 1 
ATOM 2345 C CB  . GLN A 1 323 ? 87.015  19.289   19.372  1.00 37.10 323 A 1 
ATOM 2346 C CG  . GLN A 1 323 ? 88.356  20.009   19.576  1.00 38.52 323 A 1 
ATOM 2347 C CD  . GLN A 1 323 ? 89.556  19.042   19.532  1.00 38.27 323 A 1 
ATOM 2348 O OE1 . GLN A 1 323 ? 89.482  17.913   19.088  1.00 36.46 323 A 1 
ATOM 2349 N NE2 . GLN A 1 323 ? 90.718  19.468   19.991  1.00 37.19 323 A 1 
ATOM 2350 N N   . MET A 1 324 ? 85.992  19.749   16.906  1.00 45.86 324 A 1 
ATOM 2351 C CA  . MET A 1 324 ? 86.260  20.057   15.480  1.00 47.13 324 A 1 
ATOM 2352 C C   . MET A 1 324 ? 85.163  19.556   14.504  1.00 46.52 324 A 1 
ATOM 2353 O O   . MET A 1 324 ? 84.225  18.931   14.945  1.00 42.45 324 A 1 
ATOM 2354 C CB  . MET A 1 324 ? 87.613  19.396   15.129  1.00 42.97 324 A 1 
ATOM 2355 C CG  . MET A 1 324 ? 88.838  20.041   15.790  1.00 44.01 324 A 1 
ATOM 2356 S SD  . MET A 1 324 ? 90.371  19.185   15.293  1.00 42.31 324 A 1 
ATOM 2357 C CE  . MET A 1 324 ? 91.593  20.180   16.175  1.00 38.84 324 A 1 
ATOM 2358 N N   . GLY A 1 325 ? 85.158  19.697   13.222  1.00 42.45 325 A 1 
ATOM 2359 C CA  . GLY A 1 325 ? 86.072  20.179   12.187  1.00 43.78 325 A 1 
ATOM 2360 C C   . GLY A 1 325 ? 85.377  20.185   10.801  1.00 42.34 325 A 1 
ATOM 2361 O O   . GLY A 1 325 ? 84.252  20.660   10.714  1.00 39.85 325 A 1 
ATOM 2362 N N   . PRO A 1 326 ? 85.979  19.734   9.728   1.00 39.55 326 A 1 
ATOM 2363 C CA  . PRO A 1 326 ? 86.086  20.514   8.484   1.00 41.45 326 A 1 
ATOM 2364 C C   . PRO A 1 326 ? 85.163  20.099   7.290   1.00 40.84 326 A 1 
ATOM 2365 O O   . PRO A 1 326 ? 83.971  19.947   7.522   1.00 36.89 326 A 1 
ATOM 2366 C CB  . PRO A 1 326 ? 87.594  20.489   8.263   1.00 36.60 326 A 1 
ATOM 2367 C CG  . PRO A 1 326 ? 87.968  19.034   8.586   1.00 37.86 326 A 1 
ATOM 2368 C CD  . PRO A 1 326 ? 86.970  18.708   9.703   1.00 44.06 326 A 1 
ATOM 2369 N N   . PRO A 1 327 ? 85.582  19.937   6.017   1.00 37.79 327 A 1 
ATOM 2370 C CA  . PRO A 1 327 ? 85.483  21.004   5.027   1.00 39.07 327 A 1 
ATOM 2371 C C   . PRO A 1 327 ? 84.630  20.773   3.751   1.00 38.96 327 A 1 
ATOM 2372 O O   . PRO A 1 327 ? 83.736  21.581   3.480   1.00 35.69 327 A 1 
ATOM 2373 C CB  . PRO A 1 327 ? 86.935  21.245   4.610   1.00 34.52 327 A 1 
ATOM 2374 C CG  . PRO A 1 327 ? 87.575  19.870   4.699   1.00 35.83 327 A 1 
ATOM 2375 C CD  . PRO A 1 327 ? 86.627  19.056   5.592   1.00 42.13 327 A 1 
ATOM 2376 N N   . GLY A 1 328 ? 84.952  19.848   2.876   1.00 36.09 328 A 1 
ATOM 2377 C CA  . GLY A 1 328 ? 84.730  20.040   1.421   1.00 38.14 328 A 1 
ATOM 2378 C C   . GLY A 1 328 ? 83.593  19.243   0.745   1.00 37.79 328 A 1 
ATOM 2379 O O   . GLY A 1 328 ? 82.824  18.607   1.427   1.00 34.70 328 A 1 
ATOM 2380 N N   . ASP A 1 329 ? 83.445  19.171   -0.570  1.00 36.15 329 A 1 
ATOM 2381 C CA  . ASP A 1 329 ? 83.940  20.061   -1.649  1.00 39.30 329 A 1 
ATOM 2382 C C   . ASP A 1 329 ? 83.092  19.961   -2.954  1.00 38.13 329 A 1 
ATOM 2383 O O   . ASP A 1 329 ? 82.403  20.903   -3.340  1.00 35.44 329 A 1 
ATOM 2384 C CB  . ASP A 1 329 ? 85.406  19.700   -1.983  1.00 36.40 329 A 1 
ATOM 2385 C CG  . ASP A 1 329 ? 86.228  20.819   -2.631  1.00 34.59 329 A 1 
ATOM 2386 O OD1 . ASP A 1 329 ? 85.868  22.002   -2.477  1.00 34.45 329 A 1 
ATOM 2387 O OD2 . ASP A 1 329 ? 87.241  20.480   -3.282  1.00 35.70 329 A 1 
ATOM 2388 N N   . ARG A 1 330 ? 83.168  18.890   -3.704  1.00 34.76 330 A 1 
ATOM 2389 C CA  . ARG A 1 330 ? 83.071  18.842   -5.188  1.00 37.16 330 A 1 
ATOM 2390 C C   . ARG A 1 330 ? 81.810  18.123   -5.734  1.00 35.55 330 A 1 
ATOM 2391 O O   . ARG A 1 330 ? 81.133  17.481   -4.991  1.00 33.53 330 A 1 
ATOM 2392 C CB  . ARG A 1 330 ? 84.323  18.119   -5.706  1.00 34.61 330 A 1 
ATOM 2393 C CG  . ARG A 1 330 ? 85.609  18.934   -5.621  1.00 35.27 330 A 1 
ATOM 2394 C CD  . ARG A 1 330 ? 86.766  18.113   -6.210  1.00 35.52 330 A 1 
ATOM 2395 N NE  . ARG A 1 330 ? 88.043  18.838   -6.106  1.00 34.47 330 A 1 
ATOM 2396 C CZ  . ARG A 1 330 ? 89.210  18.436   -6.582  1.00 33.02 330 A 1 
ATOM 2397 N NH1 . ARG A 1 330 ? 89.330  17.300   -7.230  1.00 30.72 330 A 1 
ATOM 2398 N NH2 . ARG A 1 330 ? 90.271  19.155   -6.407  1.00 30.51 330 A 1 
ATOM 2399 N N   . ASN A 1 331 ? 81.478  18.051   -7.022  1.00 37.19 331 A 1 
ATOM 2400 C CA  . ASN A 1 331 ? 81.495  18.972   -8.177  1.00 37.92 331 A 1 
ATOM 2401 C C   . ASN A 1 331 ? 80.513  18.539   -9.308  1.00 36.40 331 A 1 
ATOM 2402 O O   . ASN A 1 331 ? 79.469  19.164   -9.464  1.00 33.77 331 A 1 
ATOM 2403 C CB  . ASN A 1 331 ? 82.923  19.137   -8.756  1.00 35.24 331 A 1 
ATOM 2404 C CG  . ASN A 1 331 ? 83.231  20.524   -9.294  1.00 33.38 331 A 1 
ATOM 2405 O OD1 . ASN A 1 331 ? 82.423  21.413   -9.354  1.00 34.14 331 A 1 
ATOM 2406 N ND2 . ASN A 1 331 ? 84.467  20.754   -9.703  1.00 36.54 331 A 1 
ATOM 2407 N N   . VAL A 1 332 ? 80.838  17.572   -10.171 1.00 40.79 332 A 1 
ATOM 2408 C CA  . VAL A 1 332 ? 80.668  17.817   -11.629 1.00 42.44 332 A 1 
ATOM 2409 C C   . VAL A 1 332 ? 79.505  17.185   -12.429 1.00 40.73 332 A 1 
ATOM 2410 O O   . VAL A 1 332 ? 78.720  17.926   -13.023 1.00 38.38 332 A 1 
ATOM 2411 C CB  . VAL A 1 332 ? 81.979  17.504   -12.396 1.00 39.14 332 A 1 
ATOM 2412 C CG1 . VAL A 1 332 ? 81.972  18.111   -13.795 1.00 37.62 332 A 1 
ATOM 2413 C CG2 . VAL A 1 332 ? 83.250  18.008   -11.716 1.00 41.12 332 A 1 
ATOM 2414 N N   . ALA A 1 333 ? 79.526  15.897   -12.674 1.00 43.98 333 A 1 
ATOM 2415 C CA  . ALA A 1 333 ? 79.464  15.442   -14.082 1.00 45.82 333 A 1 
ATOM 2416 C C   . ALA A 1 333 ? 78.084  15.199   -14.763 1.00 44.16 333 A 1 
ATOM 2417 O O   . ALA A 1 333 ? 77.039  15.196   -14.154 1.00 42.87 333 A 1 
ATOM 2418 C CB  . ALA A 1 333 ? 80.378  14.220   -14.223 1.00 44.21 333 A 1 
ATOM 2419 N N   . ALA A 1 334 ? 78.140  14.959   -16.080 1.00 47.37 334 A 1 
ATOM 2420 C CA  . ALA A 1 334 ? 77.262  15.558   -17.092 1.00 49.15 334 A 1 
ATOM 2421 C C   . ALA A 1 334 ? 76.377  14.663   -17.991 1.00 47.57 334 A 1 
ATOM 2422 O O   . ALA A 1 334 ? 75.327  15.125   -18.451 1.00 46.66 334 A 1 
ATOM 2423 C CB  . ALA A 1 334 ? 78.216  16.322   -18.021 1.00 47.73 334 A 1 
ATOM 2424 N N   . GLN A 1 335 ? 76.831  13.541   -18.434 1.00 42.75 335 A 1 
ATOM 2425 C CA  . GLN A 1 335 ? 76.517  12.912   -19.744 1.00 44.16 335 A 1 
ATOM 2426 C C   . GLN A 1 335 ? 75.165  12.147   -19.822 1.00 42.03 335 A 1 
ATOM 2427 O O   . GLN A 1 335 ? 74.586  11.872   -18.800 1.00 41.07 335 A 1 
ATOM 2428 C CB  . GLN A 1 335 ? 77.678  11.958   -20.065 1.00 41.72 335 A 1 
ATOM 2429 C CG  . GLN A 1 335 ? 78.987  12.649   -20.475 1.00 43.98 335 A 1 
ATOM 2430 C CD  . GLN A 1 335 ? 80.054  11.642   -20.953 1.00 43.06 335 A 1 
ATOM 2431 O OE1 . GLN A 1 335 ? 79.844  10.442   -21.039 1.00 42.35 335 A 1 
ATOM 2432 N NE2 . GLN A 1 335 ? 81.232  12.103   -21.304 1.00 41.27 335 A 1 
ATOM 2433 N N   . ARG A 1 336 ? 74.607  11.664   -20.954 1.00 43.01 336 A 1 
ATOM 2434 C CA  . ARG A 1 336 ? 74.728  11.975   -22.399 1.00 44.37 336 A 1 
ATOM 2435 C C   . ARG A 1 336 ? 73.555  11.435   -23.251 1.00 41.67 336 A 1 
ATOM 2436 O O   . ARG A 1 336 ? 72.995  12.215   -24.006 1.00 40.81 336 A 1 
ATOM 2437 C CB  . ARG A 1 336 ? 76.018  11.356   -22.992 1.00 42.73 336 A 1 
ATOM 2438 C CG  . ARG A 1 336 ? 76.643  12.152   -24.153 1.00 41.58 336 A 1 
ATOM 2439 C CD  . ARG A 1 336 ? 77.826  11.377   -24.744 1.00 42.88 336 A 1 
ATOM 2440 N NE  . ARG A 1 336 ? 78.689  12.230   -25.584 1.00 40.00 336 A 1 
ATOM 2441 C CZ  . ARG A 1 336 ? 79.755  11.820   -26.262 1.00 37.28 336 A 1 
ATOM 2442 N NH1 . ARG A 1 336 ? 80.117  10.570   -26.290 1.00 33.45 336 A 1 
ATOM 2443 N NH2 . ARG A 1 336 ? 80.477  12.680   -26.919 1.00 32.80 336 A 1 
ATOM 2444 N N   . ALA A 1 337 ? 73.315  10.134   -23.290 1.00 51.24 337 A 1 
ATOM 2445 C CA  . ALA A 1 337 ? 73.080  9.446    -24.580 1.00 51.73 337 A 1 
ATOM 2446 C C   . ALA A 1 337 ? 71.618  9.079    -24.980 1.00 49.37 337 A 1 
ATOM 2447 O O   . ALA A 1 337 ? 70.668  9.476    -24.340 1.00 47.82 337 A 1 
ATOM 2448 C CB  . ALA A 1 337 ? 74.014  8.235    -24.631 1.00 50.16 337 A 1 
ATOM 2449 N N   . ALA A 1 338 ? 71.471  8.306    -26.075 1.00 52.30 338 A 1 
ATOM 2450 C CA  . ALA A 1 338 ? 70.665  8.655    -27.248 1.00 53.63 338 A 1 
ATOM 2451 C C   . ALA A 1 338 ? 69.466  7.768    -27.669 1.00 51.41 338 A 1 
ATOM 2452 O O   . ALA A 1 338 ? 68.627  8.267    -28.402 1.00 50.78 338 A 1 
ATOM 2453 C CB  . ALA A 1 338 ? 71.655  8.662    -28.419 1.00 53.02 338 A 1 
ATOM 2454 N N   . ALA A 1 339 ? 69.444  6.502    -27.441 1.00 48.75 339 A 1 
ATOM 2455 C CA  . ALA A 1 339 ? 69.111  5.489    -28.462 1.00 49.98 339 A 1 
ATOM 2456 C C   . ALA A 1 339 ? 67.642  5.372    -28.983 1.00 47.58 339 A 1 
ATOM 2457 O O   . ALA A 1 339 ? 66.713  5.938    -28.458 1.00 46.80 339 A 1 
ATOM 2458 C CB  . ALA A 1 339 ? 69.661  4.138    -27.997 1.00 48.69 339 A 1 
ATOM 2459 N N   . GLN A 1 340 ? 67.533  4.616    -30.062 1.00 43.38 340 A 1 
ATOM 2460 C CA  . GLN A 1 340 ? 66.664  4.832    -31.225 1.00 44.37 340 A 1 
ATOM 2461 C C   . GLN A 1 340 ? 65.242  4.218    -31.295 1.00 41.33 340 A 1 
ATOM 2462 O O   . GLN A 1 340 ? 64.371  4.875    -31.853 1.00 40.68 340 A 1 
ATOM 2463 C CB  . GLN A 1 340 ? 67.398  4.227    -32.432 1.00 42.60 340 A 1 
ATOM 2464 C CG  . GLN A 1 340 ? 68.577  5.031    -32.986 1.00 44.40 340 A 1 
ATOM 2465 C CD  . GLN A 1 340 ? 69.261  4.258    -34.133 1.00 42.55 340 A 1 
ATOM 2466 O OE1 . GLN A 1 340 ? 69.294  3.044    -34.183 1.00 42.25 340 A 1 
ATOM 2467 N NE2 . GLN A 1 340 ? 69.848  4.948    -35.088 1.00 40.23 340 A 1 
ATOM 2468 N N   . GLN A 1 341 ? 65.035  2.952    -31.051 1.00 41.21 341 A 1 
ATOM 2469 C CA  . GLN A 1 341 ? 64.572  2.050    -32.129 1.00 42.61 341 A 1 
ATOM 2470 C C   . GLN A 1 341 ? 63.046  1.887    -32.374 1.00 40.30 341 A 1 
ATOM 2471 O O   . GLN A 1 341 ? 62.215  2.424    -31.680 1.00 39.61 341 A 1 
ATOM 2472 C CB  . GLN A 1 341 ? 65.282  0.692    -32.018 1.00 40.54 341 A 1 
ATOM 2473 C CG  . GLN A 1 341 ? 66.132  0.393    -33.266 1.00 41.83 341 A 1 
ATOM 2474 C CD  . GLN A 1 341 ? 66.800  -0.990   -33.215 1.00 41.08 341 A 1 
ATOM 2475 O OE1 . GLN A 1 341 ? 66.516  -1.818   -32.380 1.00 40.68 341 A 1 
ATOM 2476 N NE2 . GLN A 1 341 ? 67.712  -1.282   -34.125 1.00 39.14 341 A 1 
ATOM 2477 N N   . GLN A 1 342 ? 62.713  1.139    -33.432 1.00 43.10 342 A 1 
ATOM 2478 C CA  . GLN A 1 342 ? 61.692  1.329    -34.469 1.00 43.01 342 A 1 
ATOM 2479 C C   . GLN A 1 342 ? 60.231  0.857    -34.282 1.00 40.30 342 A 1 
ATOM 2480 O O   . GLN A 1 342 ? 59.380  1.384    -34.988 1.00 39.90 342 A 1 
ATOM 2481 C CB  . GLN A 1 342 ? 62.182  0.535    -35.688 1.00 41.08 342 A 1 
ATOM 2482 C CG  . GLN A 1 342 ? 63.188  1.230    -36.590 1.00 42.69 342 A 1 
ATOM 2483 C CD  . GLN A 1 342 ? 63.640  0.298    -37.734 1.00 42.38 342 A 1 
ATOM 2484 O OE1 . GLN A 1 342 ? 63.575  -0.922   -37.654 1.00 41.31 342 A 1 
ATOM 2485 N NE2 . GLN A 1 342 ? 64.111  0.837    -38.835 1.00 39.99 342 A 1 
ATOM 2486 N N   . GLN A 1 343 ? 59.939  -0.207   -33.632 1.00 43.80 343 A 1 
ATOM 2487 C CA  . GLN A 1 343 ? 59.241  -1.341   -34.271 1.00 42.83 343 A 1 
ATOM 2488 C C   . GLN A 1 343 ? 57.722  -1.226   -34.573 1.00 39.73 343 A 1 
ATOM 2489 O O   . GLN A 1 343 ? 57.068  -0.234   -34.307 1.00 39.19 343 A 1 
ATOM 2490 C CB  . GLN A 1 343 ? 59.600  -2.647   -33.554 1.00 41.17 343 A 1 
ATOM 2491 C CG  . GLN A 1 343 ? 60.478  -3.543   -34.443 1.00 42.61 343 A 1 
ATOM 2492 C CD  . GLN A 1 343 ? 60.735  -4.927   -33.850 1.00 42.76 343 A 1 
ATOM 2493 O OE1 . GLN A 1 343 ? 60.161  -5.323   -32.856 1.00 41.09 343 A 1 
ATOM 2494 N NE2 . GLN A 1 343 ? 61.595  -5.723   -34.444 1.00 40.06 343 A 1 
ATOM 2495 N N   . GLN A 1 344 ? 57.220  -2.266   -35.220 1.00 45.90 344 A 1 
ATOM 2496 C CA  . GLN A 1 344 ? 56.171  -2.326   -36.241 1.00 45.04 344 A 1 
ATOM 2497 C C   . GLN A 1 344 ? 54.703  -2.115   -35.809 1.00 41.53 344 A 1 
ATOM 2498 O O   . GLN A 1 344 ? 54.278  -2.390   -34.708 1.00 40.94 344 A 1 
ATOM 2499 C CB  . GLN A 1 344 ? 56.281  -3.685   -36.937 1.00 43.61 344 A 1 
ATOM 2500 C CG  . GLN A 1 344 ? 57.450  -3.776   -37.930 1.00 44.95 344 A 1 
ATOM 2501 C CD  . GLN A 1 344 ? 57.605  -5.186   -38.511 1.00 44.09 344 A 1 
ATOM 2502 O OE1 . GLN A 1 344 ? 57.072  -6.155   -38.007 1.00 41.54 344 A 1 
ATOM 2503 N NE2 . GLN A 1 344 ? 58.361  -5.354   -39.579 1.00 40.70 344 A 1 
ATOM 2504 N N   . GLN A 1 345 ? 53.920  -1.722   -36.820 1.00 45.82 345 A 1 
ATOM 2505 C CA  . GLN A 1 345 ? 52.567  -1.153   -36.793 1.00 44.83 345 A 1 
ATOM 2506 C C   . GLN A 1 345 ? 51.346  -2.102   -36.855 1.00 41.63 345 A 1 
ATOM 2507 O O   . GLN A 1 345 ? 50.257  -1.583   -37.083 1.00 40.81 345 A 1 
ATOM 2508 C CB  . GLN A 1 345 ? 52.459  -0.225   -38.013 1.00 43.02 345 A 1 
ATOM 2509 C CG  . GLN A 1 345 ? 52.966  1.201    -37.823 1.00 44.36 345 A 1 
ATOM 2510 C CD  . GLN A 1 345 ? 52.752  2.036    -39.093 1.00 43.52 345 A 1 
ATOM 2511 O OE1 . GLN A 1 345 ? 52.446  1.541    -40.159 1.00 41.10 345 A 1 
ATOM 2512 N NE2 . GLN A 1 345 ? 52.913  3.335    -39.016 1.00 40.58 345 A 1 
ATOM 2513 N N   . GLN A 1 346 ? 51.431  -3.381   -36.803 1.00 48.40 346 A 1 
ATOM 2514 C CA  . GLN A 1 346 ? 50.512  -4.306   -37.495 1.00 46.52 346 A 1 
ATOM 2515 C C   . GLN A 1 346 ? 49.009  -3.982   -37.350 1.00 43.11 346 A 1 
ATOM 2516 O O   . GLN A 1 346 ? 48.426  -3.963   -36.270 1.00 42.15 346 A 1 
ATOM 2517 C CB  . GLN A 1 346 ? 50.804  -5.771   -37.154 1.00 44.77 346 A 1 
ATOM 2518 C CG  . GLN A 1 346 ? 51.835  -6.376   -38.115 1.00 45.91 346 A 1 
ATOM 2519 C CD  . GLN A 1 346 ? 52.009  -7.896   -37.956 1.00 45.12 346 A 1 
ATOM 2520 O OE1 . GLN A 1 346 ? 51.458  -8.518   -37.070 1.00 42.36 346 A 1 
ATOM 2521 N NE2 . GLN A 1 346 ? 52.772  -8.529   -38.801 1.00 41.49 346 A 1 
ATOM 2522 N N   . GLN A 1 347 ? 48.379  -3.787   -38.490 1.00 45.72 347 A 1 
ATOM 2523 C CA  . GLN A 1 347 ? 47.027  -3.292   -38.765 1.00 44.34 347 A 1 
ATOM 2524 C C   . GLN A 1 347 ? 45.906  -4.338   -38.631 1.00 40.70 347 A 1 
ATOM 2525 O O   . GLN A 1 347 ? 45.181  -4.539   -39.598 1.00 39.37 347 A 1 
ATOM 2526 C CB  . GLN A 1 347 ? 46.994  -2.753   -40.207 1.00 42.35 347 A 1 
ATOM 2527 C CG  . GLN A 1 347 ? 47.669  -1.412   -40.452 1.00 43.39 347 A 1 
ATOM 2528 C CD  . GLN A 1 347 ? 47.497  -1.002   -41.927 1.00 42.47 347 A 1 
ATOM 2529 O OE1 . GLN A 1 347 ? 47.225  -1.807   -42.802 1.00 40.30 347 A 1 
ATOM 2530 N NE2 . GLN A 1 347 ? 47.650  0.253    -42.256 1.00 39.98 347 A 1 
ATOM 2531 N N   . GLN A 1 348 ? 45.706  -5.019   -37.539 1.00 46.31 348 A 1 
ATOM 2532 C CA  . GLN A 1 348 ? 44.634  -6.012   -37.513 1.00 45.64 348 A 1 
ATOM 2533 C C   . GLN A 1 348 ? 43.259  -5.369   -37.761 1.00 42.34 348 A 1 
ATOM 2534 O O   . GLN A 1 348 ? 42.675  -4.711   -36.904 1.00 40.65 348 A 1 
ATOM 2535 C CB  . GLN A 1 348 ? 44.662  -6.867   -36.237 1.00 43.34 348 A 1 
ATOM 2536 C CG  . GLN A 1 348 ? 45.644  -8.037   -36.378 1.00 44.22 348 A 1 
ATOM 2537 C CD  . GLN A 1 348 ? 45.537  -9.056   -35.242 1.00 43.12 348 A 1 
ATOM 2538 O OE1 . GLN A 1 348 ? 44.886  -8.853   -34.239 1.00 40.95 348 A 1 
ATOM 2539 N NE2 . GLN A 1 348 ? 46.184  -10.201  -35.364 1.00 40.35 348 A 1 
ATOM 2540 N N   . GLN A 1 349 ? 42.737  -5.594   -38.960 1.00 45.90 349 A 1 
ATOM 2541 C CA  . GLN A 1 349 ? 41.410  -5.225   -39.438 1.00 45.72 349 A 1 
ATOM 2542 C C   . GLN A 1 349 ? 40.341  -6.042   -38.701 1.00 42.62 349 A 1 
ATOM 2543 O O   . GLN A 1 349 ? 39.865  -7.055   -39.208 1.00 41.22 349 A 1 
ATOM 2544 C CB  . GLN A 1 349 ? 41.310  -5.480   -40.950 1.00 43.69 349 A 1 
ATOM 2545 C CG  . GLN A 1 349 ? 42.102  -4.498   -41.825 1.00 44.42 349 A 1 
ATOM 2546 C CD  . GLN A 1 349 ? 41.939  -4.815   -43.323 1.00 43.18 349 A 1 
ATOM 2547 O OE1 . GLN A 1 349 ? 41.510  -5.888   -43.715 1.00 40.93 349 A 1 
ATOM 2548 N NE2 . GLN A 1 349 ? 42.280  -3.902   -44.201 1.00 40.27 349 A 1 
ATOM 2549 N N   . GLN A 1 350 ? 39.928  -5.627   -37.513 1.00 42.64 350 A 1 
ATOM 2550 C CA  . GLN A 1 350 ? 38.752  -6.219   -36.883 1.00 41.72 350 A 1 
ATOM 2551 C C   . GLN A 1 350 ? 37.518  -5.890   -37.725 1.00 38.74 350 A 1 
ATOM 2552 O O   . GLN A 1 350 ? 37.057  -4.754   -37.771 1.00 37.36 350 A 1 
ATOM 2553 C CB  . GLN A 1 350 ? 38.602  -5.759   -35.427 1.00 39.59 350 A 1 
ATOM 2554 C CG  . GLN A 1 350 ? 39.537  -6.534   -34.493 1.00 40.75 350 A 1 
ATOM 2555 C CD  . GLN A 1 350 ? 39.284  -6.237   -33.012 1.00 40.35 350 A 1 
ATOM 2556 O OE1 . GLN A 1 350 ? 38.578  -5.323   -32.641 1.00 38.90 350 A 1 
ATOM 2557 N NE2 . GLN A 1 350 ? 39.840  -7.016   -32.110 1.00 38.57 350 A 1 
ATOM 2558 N N   . GLN A 1 351 ? 36.983  -6.902   -38.384 1.00 39.82 351 A 1 
ATOM 2559 C CA  . GLN A 1 351 ? 35.728  -6.818   -39.125 1.00 41.11 351 A 1 
ATOM 2560 C C   . GLN A 1 351 ? 34.609  -6.440   -38.155 1.00 38.81 351 A 1 
ATOM 2561 O O   . GLN A 1 351 ? 34.229  -7.218   -37.278 1.00 37.44 351 A 1 
ATOM 2562 C CB  . GLN A 1 351 ? 35.420  -8.157   -39.799 1.00 38.78 351 A 1 
ATOM 2563 C CG  . GLN A 1 351 ? 36.292  -8.418   -41.046 1.00 39.34 351 A 1 
ATOM 2564 C CD  . GLN A 1 351 ? 35.962  -9.751   -41.723 1.00 38.32 351 A 1 
ATOM 2565 O OE1 . GLN A 1 351 ? 35.311  -10.625  -41.174 1.00 37.85 351 A 1 
ATOM 2566 N NE2 . GLN A 1 351 ? 36.407  -9.966   -42.944 1.00 37.50 351 A 1 
ATOM 2567 N N   . GLN A 1 352 ? 34.052  -5.254   -38.353 1.00 42.17 352 A 1 
ATOM 2568 C CA  . GLN A 1 352 ? 32.812  -4.822   -37.720 1.00 44.02 352 A 1 
ATOM 2569 C C   . GLN A 1 352 ? 31.685  -5.729   -38.205 1.00 41.76 352 A 1 
ATOM 2570 O O   . GLN A 1 352 ? 31.100  -5.493   -39.254 1.00 39.97 352 A 1 
ATOM 2571 C CB  . GLN A 1 352 ? 32.525  -3.355   -38.072 1.00 41.00 352 A 1 
ATOM 2572 C CG  . GLN A 1 352 ? 33.451  -2.354   -37.368 1.00 41.58 352 A 1 
ATOM 2573 C CD  . GLN A 1 352 ? 33.118  -0.895   -37.734 1.00 40.54 352 A 1 
ATOM 2574 O OE1 . GLN A 1 352 ? 32.395  -0.611   -38.677 1.00 39.92 352 A 1 
ATOM 2575 N NE2 . GLN A 1 352 ? 33.626  0.064    -37.010 1.00 39.69 352 A 1 
ATOM 2576 N N   . ARG A 1 353 ? 31.366  -6.785   -37.455 1.00 42.98 353 A 1 
ATOM 2577 C CA  . ARG A 1 353 ? 30.115  -7.512   -37.689 1.00 46.14 353 A 1 
ATOM 2578 C C   . ARG A 1 353 ? 28.974  -6.529   -37.432 1.00 43.52 353 A 1 
ATOM 2579 O O   . ARG A 1 353 ? 28.915  -5.994   -36.324 1.00 41.44 353 A 1 
ATOM 2580 C CB  . ARG A 1 353 ? 29.984  -8.744   -36.786 1.00 43.46 353 A 1 
ATOM 2581 C CG  . ARG A 1 353 ? 30.756  -9.941   -37.346 1.00 42.82 353 A 1 
ATOM 2582 C CD  . ARG A 1 353 ? 30.471  -11.195  -36.512 1.00 42.48 353 A 1 
ATOM 2583 N NE  . ARG A 1 353 ? 31.093  -12.397  -37.106 1.00 39.23 353 A 1 
ATOM 2584 C CZ  . ARG A 1 353 ? 30.930  -13.652  -36.684 1.00 35.84 353 A 1 
ATOM 2585 N NH1 . ARG A 1 353 ? 30.193  -13.921  -35.648 1.00 32.94 353 A 1 
ATOM 2586 N NH2 . ARG A 1 353 ? 31.518  -14.633  -37.306 1.00 33.23 353 A 1 
ATOM 2587 N N   . PRO A 1 354 ? 28.098  -6.261   -38.411 1.00 40.26 354 A 1 
ATOM 2588 C CA  . PRO A 1 354 ? 26.931  -5.439   -38.179 1.00 42.51 354 A 1 
ATOM 2589 C C   . PRO A 1 354 ? 26.090  -6.161   -37.133 1.00 42.66 354 A 1 
ATOM 2590 O O   . PRO A 1 354 ? 25.574  -7.248   -37.385 1.00 39.68 354 A 1 
ATOM 2591 C CB  . PRO A 1 354 ? 26.246  -5.302   -39.543 1.00 38.28 354 A 1 
ATOM 2592 C CG  . PRO A 1 354 ? 26.674  -6.558   -40.296 1.00 40.63 354 A 1 
ATOM 2593 C CD  . PRO A 1 354 ? 28.067  -6.844   -39.740 1.00 48.15 354 A 1 
ATOM 2594 N N   . GLY A 1 355 ? 26.008  -5.593   -35.949 1.00 38.36 355 A 1 
ATOM 2595 C CA  . GLY A 1 355 ? 25.113  -6.074   -34.923 1.00 40.32 355 A 1 
ATOM 2596 C C   . GLY A 1 355 ? 23.696  -5.925   -35.445 1.00 40.45 355 A 1 
ATOM 2597 O O   . GLY A 1 355 ? 23.150  -4.832   -35.418 1.00 37.78 355 A 1 
ATOM 2598 N N   . MET A 1 356 ? 23.113  -7.012   -35.954 1.00 42.53 356 A 1 
ATOM 2599 C CA  . MET A 1 356 ? 21.679  -7.082   -36.140 1.00 45.11 356 A 1 
ATOM 2600 C C   . MET A 1 356 ? 21.082  -6.858   -34.761 1.00 44.70 356 A 1 
ATOM 2601 O O   . MET A 1 356 ? 21.147  -7.744   -33.919 1.00 42.21 356 A 1 
ATOM 2602 C CB  . MET A 1 356 ? 21.234  -8.440   -36.699 1.00 41.66 356 A 1 
ATOM 2603 C CG  . MET A 1 356 ? 21.380  -8.533   -38.219 1.00 42.19 356 A 1 
ATOM 2604 S SD  . MET A 1 356 ? 20.687  -10.074  -38.878 1.00 39.55 356 A 1 
ATOM 2605 C CE  . MET A 1 356 ? 20.746  -9.707   -40.653 1.00 36.81 356 A 1 
ATOM 2606 N N   . VAL A 1 357 ? 20.586  -5.649   -34.537 1.00 39.53 357 A 1 
ATOM 2607 C CA  . VAL A 1 357 ? 19.723  -5.391   -33.395 1.00 42.05 357 A 1 
ATOM 2608 C C   . VAL A 1 357 ? 18.551  -6.344   -33.595 1.00 41.45 357 A 1 
ATOM 2609 O O   . VAL A 1 357 ? 17.818  -6.165   -34.572 1.00 38.76 357 A 1 
ATOM 2610 C CB  . VAL A 1 357 ? 19.252  -3.929   -33.344 1.00 37.37 357 A 1 
ATOM 2611 C CG1 . VAL A 1 357 ? 18.375  -3.679   -32.123 1.00 35.31 357 A 1 
ATOM 2612 C CG2 . VAL A 1 357 ? 20.459  -2.976   -33.267 1.00 38.48 357 A 1 
ATOM 2613 N N   . PRO A 1 358 ? 18.418  -7.414   -32.802 1.00 45.39 358 A 1 
ATOM 2614 C CA  . PRO A 1 358 ? 17.280  -8.276   -32.966 1.00 46.44 358 A 1 
ATOM 2615 C C   . PRO A 1 358 ? 16.073  -7.380   -32.742 1.00 46.98 358 A 1 
ATOM 2616 O O   . PRO A 1 358 ? 16.009  -6.686   -31.723 1.00 43.78 358 A 1 
ATOM 2617 C CB  . PRO A 1 358 ? 17.433  -9.386   -31.913 1.00 41.75 358 A 1 
ATOM 2618 C CG  . PRO A 1 358 ? 18.319  -8.746   -30.845 1.00 43.74 358 A 1 
ATOM 2619 C CD  . PRO A 1 358 ? 19.190  -7.767   -31.636 1.00 50.42 358 A 1 
ATOM 2620 N N   . ASN A 1 359 ? 15.153  -7.335   -33.704 1.00 48.45 359 A 1 
ATOM 2621 C CA  . ASN A 1 359 ? 13.848  -6.739   -33.495 1.00 48.78 359 A 1 
ATOM 2622 C C   . ASN A 1 359 ? 13.263  -7.461   -32.287 1.00 47.31 359 A 1 
ATOM 2623 O O   . ASN A 1 359 ? 12.772  -8.578   -32.422 1.00 43.64 359 A 1 
ATOM 2624 C CB  . ASN A 1 359 ? 12.974  -6.913   -34.752 1.00 44.29 359 A 1 
ATOM 2625 C CG  . ASN A 1 359 ? 13.020  -5.731   -35.715 1.00 42.85 359 A 1 
ATOM 2626 O OD1 . ASN A 1 359 ? 13.348  -4.622   -35.360 1.00 42.30 359 A 1 
ATOM 2627 N ND2 . ASN A 1 359 ? 12.646  -5.944   -36.956 1.00 42.83 359 A 1 
ATOM 2628 N N   . GLN A 1 360 ? 13.388  -6.862   -31.109 1.00 51.67 360 A 1 
ATOM 2629 C CA  . GLN A 1 360 ? 12.644  -7.296   -29.946 1.00 51.67 360 A 1 
ATOM 2630 C C   . GLN A 1 360 ? 11.188  -7.124   -30.332 1.00 50.29 360 A 1 
ATOM 2631 O O   . GLN A 1 360 ? 10.666  -6.013   -30.325 1.00 46.98 360 A 1 
ATOM 2632 C CB  . GLN A 1 360 ? 13.028  -6.479   -28.708 1.00 47.53 360 A 1 
ATOM 2633 C CG  . GLN A 1 360 ? 14.363  -6.921   -28.097 1.00 48.49 360 A 1 
ATOM 2634 C CD  . GLN A 1 360 ? 14.674  -6.208   -26.780 1.00 46.21 360 A 1 
ATOM 2635 O OE1 . GLN A 1 360 ? 14.101  -5.190   -26.427 1.00 43.66 360 A 1 
ATOM 2636 N NE2 . GLN A 1 360 ? 15.598  -6.716   -26.002 1.00 41.14 360 A 1 
ATOM 2637 N N   . GLY A 1 361 ? 10.594  -8.205   -30.805 1.00 59.54 361 A 1 
ATOM 2638 C CA  . GLY A 1 361 ? 9.212   -8.220   -31.223 1.00 60.31 361 A 1 
ATOM 2639 C C   . GLY A 1 361 ? 8.405   -7.708   -30.044 1.00 61.95 361 A 1 
ATOM 2640 O O   . GLY A 1 361 ? 8.414   -8.330   -28.986 1.00 59.20 361 A 1 
ATOM 2641 N N   . MET A 1 362 ? 7.784   -6.533   -30.218 1.00 71.95 362 A 1 
ATOM 2642 C CA  . MET A 1 362 ? 6.828   -6.056   -29.240 1.00 74.31 362 A 1 
ATOM 2643 C C   . MET A 1 362 ? 5.809   -7.174   -29.068 1.00 75.07 362 A 1 
ATOM 2644 O O   . MET A 1 362 ? 5.157   -7.544   -30.042 1.00 70.85 362 A 1 
ATOM 2645 C CB  . MET A 1 362 ? 6.134   -4.775   -29.711 1.00 69.82 362 A 1 
ATOM 2646 C CG  . MET A 1 362 ? 6.981   -3.520   -29.484 1.00 63.83 362 A 1 
ATOM 2647 S SD  . MET A 1 362 ? 6.084   -2.002   -29.913 1.00 58.95 362 A 1 
ATOM 2648 C CE  . MET A 1 362 ? 7.214   -0.766   -29.224 1.00 49.92 362 A 1 
ATOM 2649 N N   . MET A 1 363 ? 5.725   -7.726   -27.873 1.00 73.13 363 A 1 
ATOM 2650 C CA  . MET A 1 363 ? 4.683   -8.699   -27.567 1.00 77.82 363 A 1 
ATOM 2651 C C   . MET A 1 363 ? 3.345   -8.109   -27.997 1.00 78.25 363 A 1 
ATOM 2652 O O   . MET A 1 363 ? 3.068   -6.943   -27.707 1.00 77.37 363 A 1 
ATOM 2653 C CB  . MET A 1 363 ? 4.678   -9.029   -26.073 1.00 77.18 363 A 1 
ATOM 2654 C CG  . MET A 1 363 ? 5.532   -10.252  -25.747 1.00 76.09 363 A 1 
ATOM 2655 S SD  . MET A 1 363 ? 5.488   -10.755  -24.005 1.00 72.77 363 A 1 
ATOM 2656 C CE  . MET A 1 363 ? 6.859   -9.758   -23.367 1.00 65.09 363 A 1 
ATOM 2657 N N   . SER A 1 364 ? 2.544   -8.896   -28.688 1.00 83.25 364 A 1 
ATOM 2658 C CA  . SER A 1 364 ? 1.200   -8.471   -29.031 1.00 85.76 364 A 1 
ATOM 2659 C C   . SER A 1 364 ? 0.409   -8.171   -27.748 1.00 85.81 364 A 1 
ATOM 2660 O O   . SER A 1 364 ? 0.754   -8.649   -26.659 1.00 84.61 364 A 1 
ATOM 2661 C CB  . SER A 1 364 ? 0.505   -9.527   -29.904 1.00 82.60 364 A 1 
ATOM 2662 O OG  . SER A 1 364 ? 0.168   -10.662  -29.142 1.00 75.45 364 A 1 
ATOM 2663 N N   . SER A 1 365 ? -0.653  -7.382   -27.845 1.00 87.51 365 A 1 
ATOM 2664 C CA  . SER A 1 365 ? -1.516  -7.113   -26.681 1.00 89.05 365 A 1 
ATOM 2665 C C   . SER A 1 365 ? -2.059  -8.411   -26.059 1.00 89.38 365 A 1 
ATOM 2666 O O   . SER A 1 365 ? -2.124  -8.553   -24.832 1.00 87.61 365 A 1 
ATOM 2667 C CB  . SER A 1 365 ? -2.658  -6.195   -27.116 1.00 87.26 365 A 1 
ATOM 2668 O OG  . SER A 1 365 ? -3.640  -6.083   -26.120 1.00 74.33 365 A 1 
ATOM 2669 N N   . GLU A 1 366 ? -2.359  -9.399   -26.902 1.00 87.24 366 A 1 
ATOM 2670 C CA  . GLU A 1 366 ? -2.777  -10.730  -26.457 1.00 88.97 366 A 1 
ATOM 2671 C C   . GLU A 1 366 ? -1.647  -11.436  -25.694 1.00 89.83 366 A 1 
ATOM 2672 O O   . GLU A 1 366 ? -1.860  -11.906  -24.578 1.00 89.78 366 A 1 
ATOM 2673 C CB  . GLU A 1 366 ? -3.208  -11.576  -27.663 1.00 88.38 366 A 1 
ATOM 2674 C CG  . GLU A 1 366 ? -4.478  -11.017  -28.325 1.00 77.22 366 A 1 
ATOM 2675 C CD  . GLU A 1 366 ? -4.954  -11.842  -29.522 1.00 69.77 366 A 1 
ATOM 2676 O OE1 . GLU A 1 366 ? -6.080  -11.554  -29.989 1.00 59.93 366 A 1 
ATOM 2677 O OE2 . GLU A 1 366 ? -4.214  -12.729  -29.977 1.00 61.37 366 A 1 
ATOM 2678 N N   . ASP A 1 367 ? -0.423  -11.422  -26.233 1.00 90.25 367 A 1 
ATOM 2679 C CA  . ASP A 1 367 ? 0.735   -12.022  -25.576 1.00 90.77 367 A 1 
ATOM 2680 C C   . ASP A 1 367 ? 1.063   -11.316  -24.256 1.00 91.14 367 A 1 
ATOM 2681 O O   . ASP A 1 367 ? 1.403   -11.982  -23.279 1.00 89.95 367 A 1 
ATOM 2682 C CB  . ASP A 1 367 ? 1.974   -11.979  -26.483 1.00 89.01 367 A 1 
ATOM 2683 C CG  . ASP A 1 367 ? 1.850   -12.828  -27.735 1.00 85.72 367 A 1 
ATOM 2684 O OD1 . ASP A 1 367 ? 1.307   -13.952  -27.643 1.00 77.78 367 A 1 
ATOM 2685 O OD2 . ASP A 1 367 ? 2.332   -12.337  -28.782 1.00 78.55 367 A 1 
ATOM 2686 N N   . GLN A 1 368 ? 0.925   -9.982   -24.186 1.00 90.76 368 A 1 
ATOM 2687 C CA  . GLN A 1 368 ? 1.105   -9.227   -22.941 1.00 90.92 368 A 1 
ATOM 2688 C C   . GLN A 1 368 ? 0.073   -9.613   -21.877 1.00 91.19 368 A 1 
ATOM 2689 O O   . GLN A 1 368 ? 0.399   -9.723   -20.693 1.00 91.58 368 A 1 
ATOM 2690 C CB  . GLN A 1 368 ? 1.003   -7.724   -23.204 1.00 90.68 368 A 1 
ATOM 2691 C CG  . GLN A 1 368 ? 2.245   -7.173   -23.919 1.00 80.01 368 A 1 
ATOM 2692 C CD  . GLN A 1 368 ? 2.172   -5.665   -24.154 1.00 75.19 368 A 1 
ATOM 2693 O OE1 . GLN A 1 368 ? 1.207   -4.996   -23.853 1.00 67.23 368 A 1 
ATOM 2694 N NE2 . GLN A 1 368 ? 3.217   -5.080   -24.687 1.00 63.26 368 A 1 
ATOM 2695 N N   . THR A 1 369 ? -1.165  -9.845   -22.289 1.00 90.74 369 A 1 
ATOM 2696 C CA  . THR A 1 369 ? -2.237  -10.289  -21.394 1.00 91.25 369 A 1 
ATOM 2697 C C   . THR A 1 369 ? -1.948  -11.684  -20.858 1.00 91.80 369 A 1 
ATOM 2698 O O   . THR A 1 369 ? -1.999  -11.916  -19.648 1.00 91.67 369 A 1 
ATOM 2699 C CB  . THR A 1 369 ? -3.598  -10.240  -22.104 1.00 91.19 369 A 1 
ATOM 2700 O OG1 . THR A 1 369 ? -3.826  -8.945   -22.615 1.00 80.00 369 A 1 
ATOM 2701 C CG2 . THR A 1 369 ? -4.741  -10.527  -21.142 1.00 76.43 369 A 1 
ATOM 2702 N N   . VAL A 1 370 ? -1.546  -12.610  -21.738 1.00 92.37 370 A 1 
ATOM 2703 C CA  . VAL A 1 370 ? -1.139  -13.969  -21.360 1.00 92.86 370 A 1 
ATOM 2704 C C   . VAL A 1 370 ? 0.101   -13.948  -20.461 1.00 93.24 370 A 1 
ATOM 2705 O O   . VAL A 1 370 ? 0.135   -14.627  -19.435 1.00 92.29 370 A 1 
ATOM 2706 C CB  . VAL A 1 370 ? -0.890  -14.832  -22.617 1.00 92.06 370 A 1 
ATOM 2707 C CG1 . VAL A 1 370 ? -0.339  -16.217  -22.263 1.00 84.88 370 A 1 
ATOM 2708 C CG2 . VAL A 1 370 ? -2.195  -15.055  -23.389 1.00 84.35 370 A 1 
ATOM 2709 N N   . TYR A 1 371 ? 1.102   -13.120  -20.794 1.00 91.50 371 A 1 
ATOM 2710 C CA  . TYR A 1 371 ? 2.313   -12.933  -19.997 1.00 92.37 371 A 1 
ATOM 2711 C C   . TYR A 1 371 ? 1.985   -12.454  -18.580 1.00 92.40 371 A 1 
ATOM 2712 O O   . TYR A 1 371 ? 2.443   -13.040  -17.595 1.00 91.74 371 A 1 
ATOM 2713 C CB  . TYR A 1 371 ? 3.233   -11.942  -20.734 1.00 92.08 371 A 1 
ATOM 2714 C CG  . TYR A 1 371 ? 4.584   -11.762  -20.090 1.00 93.66 371 A 1 
ATOM 2715 C CD1 . TYR A 1 371 ? 4.761   -10.888  -19.003 1.00 87.57 371 A 1 
ATOM 2716 C CD2 . TYR A 1 371 ? 5.690   -12.464  -20.595 1.00 87.21 371 A 1 
ATOM 2717 C CE1 . TYR A 1 371 ? 6.024   -10.738  -18.410 1.00 85.78 371 A 1 
ATOM 2718 C CE2 . TYR A 1 371 ? 6.960   -12.312  -20.013 1.00 86.33 371 A 1 
ATOM 2719 C CZ  . TYR A 1 371 ? 7.123   -11.451  -18.913 1.00 90.51 371 A 1 
ATOM 2720 O OH  . TYR A 1 371 ? 8.352   -11.316  -18.321 1.00 89.45 371 A 1 
ATOM 2721 N N   . SER A 1 372 ? 1.132   -11.436  -18.469 1.00 92.51 372 A 1 
ATOM 2722 C CA  . SER A 1 372 ? 0.705   -10.883  -17.186 1.00 92.34 372 A 1 
ATOM 2723 C C   . SER A 1 372 ? -0.091  -11.891  -16.350 1.00 92.39 372 A 1 
ATOM 2724 O O   . SER A 1 372 ? 0.103   -11.982  -15.133 1.00 92.90 372 A 1 
ATOM 2725 C CB  . SER A 1 372 ? -0.150  -9.627   -17.415 1.00 92.36 372 A 1 
ATOM 2726 O OG  . SER A 1 372 ? 0.594   -8.653   -18.111 1.00 77.10 372 A 1 
ATOM 2727 N N   . ALA A 1 373 ? -0.946  -12.677  -16.972 1.00 93.03 373 A 1 
ATOM 2728 C CA  . ALA A 1 373 ? -1.677  -13.747  -16.311 1.00 93.17 373 A 1 
ATOM 2729 C C   . ALA A 1 373 ? -0.737  -14.842  -15.779 1.00 93.25 373 A 1 
ATOM 2730 O O   . ALA A 1 373 ? -0.842  -15.239  -14.615 1.00 92.38 373 A 1 
ATOM 2731 C CB  . ALA A 1 373 ? -2.720  -14.313  -17.279 1.00 93.23 373 A 1 
ATOM 2732 N N   . LYS A 1 374 ? 0.253   -15.274  -16.591 1.00 92.16 374 A 1 
ATOM 2733 C CA  . LYS A 1 374 ? 1.261   -16.253  -16.178 1.00 91.28 374 A 1 
ATOM 2734 C C   . LYS A 1 374 ? 2.129   -15.746  -15.027 1.00 91.08 374 A 1 
ATOM 2735 O O   . LYS A 1 374 ? 2.319   -16.472  -14.054 1.00 90.97 374 A 1 
ATOM 2736 C CB  . LYS A 1 374 ? 2.129   -16.666  -17.367 1.00 91.54 374 A 1 
ATOM 2737 C CG  . LYS A 1 374 ? 1.381   -17.619  -18.305 1.00 88.32 374 A 1 
ATOM 2738 C CD  . LYS A 1 374 ? 2.258   -18.018  -19.498 1.00 84.64 374 A 1 
ATOM 2739 C CE  . LYS A 1 374 ? 1.586   -19.109  -20.346 1.00 80.40 374 A 1 
ATOM 2740 N NZ  . LYS A 1 374 ? 1.636   -20.425  -19.689 1.00 72.83 374 A 1 
ATOM 2741 N N   . LEU A 1 375 ? 2.585   -14.490  -15.075 1.00 91.49 375 A 1 
ATOM 2742 C CA  . LEU A 1 375 ? 3.312   -13.877  -13.957 1.00 91.39 375 A 1 
ATOM 2743 C C   . LEU A 1 375 ? 2.485   -13.872  -12.676 1.00 91.03 375 A 1 
ATOM 2744 O O   . LEU A 1 375 ? 2.996   -14.217  -11.615 1.00 89.53 375 A 1 
ATOM 2745 C CB  . LEU A 1 375 ? 3.715   -12.430  -14.292 1.00 91.11 375 A 1 
ATOM 2746 C CG  . LEU A 1 375 ? 4.953   -12.255  -15.183 1.00 87.84 375 A 1 
ATOM 2747 C CD1 . LEU A 1 375 ? 5.212   -10.758  -15.352 1.00 79.58 375 A 1 
ATOM 2748 C CD2 . LEU A 1 375 ? 6.208   -12.880  -14.577 1.00 79.03 375 A 1 
ATOM 2749 N N   . ARG A 1 376 ? 1.211   -13.524  -12.764 1.00 91.35 376 A 1 
ATOM 2750 C CA  . ARG A 1 376 ? 0.316   -13.520  -11.598 1.00 91.23 376 A 1 
ATOM 2751 C C   . ARG A 1 376 ? 0.152   -14.925  -11.002 1.00 90.87 376 A 1 
ATOM 2752 O O   . ARG A 1 376 ? 0.225   -15.058  -9.782  1.00 90.53 376 A 1 
ATOM 2753 C CB  . ARG A 1 376 ? -1.028  -12.874  -11.981 1.00 91.29 376 A 1 
ATOM 2754 C CG  . ARG A 1 376 ? -1.941  -12.679  -10.755 1.00 80.72 376 A 1 
ATOM 2755 C CD  . ARG A 1 376 ? -3.272  -12.011  -11.116 1.00 79.73 376 A 1 
ATOM 2756 N NE  . ARG A 1 376 ? -3.133  -10.560  -11.354 1.00 70.96 376 A 1 
ATOM 2757 C CZ  . ARG A 1 376 ? -4.112  -9.734   -11.698 1.00 64.63 376 A 1 
ATOM 2758 N NH1 . ARG A 1 376 ? -5.330  -10.171  -11.920 1.00 57.71 376 A 1 
ATOM 2759 N NH2 . ARG A 1 376 ? -3.898  -8.450   -11.800 1.00 61.64 376 A 1 
ATOM 2760 N N   . ASN A 1 377 ? 0.020   -15.938  -11.829 1.00 91.08 377 A 1 
ATOM 2761 C CA  . ASN A 1 377 ? -0.101  -17.322  -11.378 1.00 90.74 377 A 1 
ATOM 2762 C C   . ASN A 1 377 ? 1.186   -17.842  -10.723 1.00 90.87 377 A 1 
ATOM 2763 O O   . ASN A 1 377 ? 1.135   -18.550  -9.726  1.00 89.27 377 A 1 
ATOM 2764 C CB  . ASN A 1 377 ? -0.501  -18.204  -12.569 1.00 90.06 377 A 1 
ATOM 2765 C CG  . ASN A 1 377 ? -1.928  -17.967  -13.041 1.00 82.54 377 A 1 
ATOM 2766 O OD1 . ASN A 1 377 ? -2.737  -17.308  -12.412 1.00 73.99 377 A 1 
ATOM 2767 N ND2 . ASN A 1 377 ? -2.277  -18.521  -14.182 1.00 71.12 377 A 1 
ATOM 2768 N N   . MET A 1 378 ? 2.357   -17.439  -11.245 1.00 88.60 378 A 1 
ATOM 2769 C CA  . MET A 1 378 ? 3.655   -17.861  -10.710 1.00 88.51 378 A 1 
ATOM 2770 C C   . MET A 1 378 ? 4.137   -17.026  -9.513  1.00 88.94 378 A 1 
ATOM 2771 O O   . MET A 1 378 ? 5.125   -17.391  -8.876  1.00 87.40 378 A 1 
ATOM 2772 C CB  . MET A 1 378 ? 4.695   -17.870  -11.833 1.00 88.73 378 A 1 
ATOM 2773 C CG  . MET A 1 378 ? 4.408   -18.967  -12.868 1.00 87.84 378 A 1 
ATOM 2774 S SD  . MET A 1 378 ? 5.677   -19.121  -14.152 1.00 83.14 378 A 1 
ATOM 2775 C CE  . MET A 1 378 ? 5.372   -17.628  -15.105 1.00 72.22 378 A 1 
ATOM 2776 N N   . ARG A 1 379 ? 3.450   -15.953  -9.169  1.00 88.03 379 A 1 
ATOM 2777 C CA  . ARG A 1 379 ? 3.861   -15.036  -8.089  1.00 87.95 379 A 1 
ATOM 2778 C C   . ARG A 1 379 ? 4.003   -15.727  -6.731  1.00 88.23 379 A 1 
ATOM 2779 O O   . ARG A 1 379 ? 4.883   -15.361  -5.959  1.00 86.85 379 A 1 
ATOM 2780 C CB  . ARG A 1 379 ? 2.870   -13.859  -8.019  1.00 86.78 379 A 1 
ATOM 2781 C CG  . ARG A 1 379 ? 3.545   -12.556  -7.578  1.00 77.69 379 A 1 
ATOM 2782 C CD  . ARG A 1 379 ? 2.536   -11.402  -7.568  1.00 75.42 379 A 1 
ATOM 2783 N NE  . ARG A 1 379 ? 3.212   -10.102  -7.642  1.00 67.11 379 A 1 
ATOM 2784 C CZ  . ARG A 1 379 ? 2.626   -8.908   -7.568  1.00 60.70 379 A 1 
ATOM 2785 N NH1 . ARG A 1 379 ? 1.350   -8.790   -7.344  1.00 55.74 379 A 1 
ATOM 2786 N NH2 . ARG A 1 379 ? 3.331   -7.823   -7.731  1.00 56.28 379 A 1 
ATOM 2787 N N   . GLY A 1 380 ? 3.204   -16.738  -6.464  1.00 88.66 380 A 1 
ATOM 2788 C CA  . GLY A 1 380 ? 3.310   -17.554  -5.251  1.00 89.02 380 A 1 
ATOM 2789 C C   . GLY A 1 380 ? 4.645   -18.287  -5.091  1.00 90.12 380 A 1 
ATOM 2790 O O   . GLY A 1 380 ? 5.045   -18.611  -3.973  1.00 87.07 380 A 1 
ATOM 2791 N N   . SER A 1 381 ? 5.390   -18.484  -6.185  1.00 88.96 381 A 1 
ATOM 2792 C CA  . SER A 1 381 ? 6.702   -19.134  -6.158  1.00 89.79 381 A 1 
ATOM 2793 C C   . SER A 1 381 ? 7.858   -18.178  -5.866  1.00 90.82 381 A 1 
ATOM 2794 O O   . SER A 1 381 ? 8.986   -18.636  -5.661  1.00 90.16 381 A 1 
ATOM 2795 C CB  . SER A 1 381 ? 6.944   -19.886  -7.476  1.00 89.03 381 A 1 
ATOM 2796 O OG  . SER A 1 381 ? 5.895   -20.808  -7.714  1.00 80.69 381 A 1 
ATOM 2797 N N   . CYS A 1 382 ? 7.618   -16.852  -5.829  1.00 91.17 382 A 1 
ATOM 2798 C CA  . CYS A 1 382 ? 8.665   -15.855  -5.610  1.00 92.37 382 A 1 
ATOM 2799 C C   . CYS A 1 382 ? 9.378   -16.041  -4.265  1.00 92.76 382 A 1 
ATOM 2800 O O   . CYS A 1 382 ? 10.606  -16.027  -4.219  1.00 92.05 382 A 1 
ATOM 2801 C CB  . CYS A 1 382 ? 8.078   -14.434  -5.686  1.00 91.71 382 A 1 
ATOM 2802 S SG  . CYS A 1 382 ? 7.588   -14.021  -7.387  1.00 85.53 382 A 1 
ATOM 2803 N N   . ASP A 1 383 ? 8.641   -16.256  -3.180  1.00 91.92 383 A 1 
ATOM 2804 C CA  . ASP A 1 383 ? 9.235   -16.403  -1.854  1.00 92.57 383 A 1 
ATOM 2805 C C   . ASP A 1 383 ? 10.027  -17.712  -1.721  1.00 93.14 383 A 1 
ATOM 2806 O O   . ASP A 1 383 ? 11.115  -17.728  -1.134  1.00 92.19 383 A 1 
ATOM 2807 C CB  . ASP A 1 383 ? 8.155   -16.294  -0.777  1.00 91.47 383 A 1 
ATOM 2808 C CG  . ASP A 1 383 ? 7.582   -14.879  -0.694  1.00 84.71 383 A 1 
ATOM 2809 O OD1 . ASP A 1 383 ? 8.356   -13.914  -0.938  1.00 76.55 383 A 1 
ATOM 2810 O OD2 . ASP A 1 383 ? 6.373   -14.771  -0.393  1.00 74.82 383 A 1 
ATOM 2811 N N   . SER A 1 384 ? 9.548   -18.779  -2.336  1.00 92.25 384 A 1 
ATOM 2812 C CA  . SER A 1 384 ? 10.264  -20.050  -2.405  1.00 92.17 384 A 1 
ATOM 2813 C C   . SER A 1 384 ? 11.579  -19.907  -3.179  1.00 92.65 384 A 1 
ATOM 2814 O O   . SER A 1 384 ? 12.629  -20.312  -2.679  1.00 91.87 384 A 1 
ATOM 2815 C CB  . SER A 1 384 ? 9.391   -21.118  -3.057  1.00 91.33 384 A 1 
ATOM 2816 O OG  . SER A 1 384 ? 8.211   -21.318  -2.297  1.00 76.85 384 A 1 
ATOM 2817 N N   . LEU A 1 385 ? 11.554  -19.248  -4.346  1.00 91.77 385 A 1 
ATOM 2818 C CA  . LEU A 1 385 ? 12.759  -18.971  -5.127  1.00 91.60 385 A 1 
ATOM 2819 C C   . LEU A 1 385 ? 13.742  -18.080  -4.369  1.00 92.22 385 A 1 
ATOM 2820 O O   . LEU A 1 385 ? 14.932  -18.386  -4.339  1.00 92.57 385 A 1 
ATOM 2821 C CB  . LEU A 1 385 ? 12.376  -18.307  -6.460  1.00 92.06 385 A 1 
ATOM 2822 C CG  . LEU A 1 385 ? 11.890  -19.302  -7.527  1.00 88.44 385 A 1 
ATOM 2823 C CD1 . LEU A 1 385 ? 11.248  -18.544  -8.679  1.00 79.05 385 A 1 
ATOM 2824 C CD2 . LEU A 1 385 ? 13.047  -20.118  -8.111  1.00 78.56 385 A 1 
ATOM 2825 N N   . ARG A 1 386 ? 13.266  -17.022  -3.709  1.00 92.45 386 A 1 
ATOM 2826 C CA  . ARG A 1 386 ? 14.094  -16.118  -2.907  1.00 93.03 386 A 1 
ATOM 2827 C C   . ARG A 1 386 ? 14.790  -16.857  -1.766  1.00 93.08 386 A 1 
ATOM 2828 O O   . ARG A 1 386 ? 15.976  -16.654  -1.530  1.00 93.45 386 A 1 
ATOM 2829 C CB  . ARG A 1 386 ? 13.205  -14.969  -2.390  1.00 93.46 386 A 1 
ATOM 2830 C CG  . ARG A 1 386 ? 14.014  -13.858  -1.707  1.00 88.24 386 A 1 
ATOM 2831 C CD  . ARG A 1 386 ? 13.105  -12.744  -1.154  1.00 87.36 386 A 1 
ATOM 2832 N NE  . ARG A 1 386 ? 12.396  -11.998  -2.211  1.00 81.16 386 A 1 
ATOM 2833 C CZ  . ARG A 1 386 ? 11.092  -11.765  -2.312  1.00 77.07 386 A 1 
ATOM 2834 N NH1 . ARG A 1 386 ? 10.251  -12.152  -1.392  1.00 66.87 386 A 1 
ATOM 2835 N NH2 . ARG A 1 386 ? 10.617  -11.135  -3.343  1.00 73.71 386 A 1 
ATOM 2836 N N   . THR A 1 387 ? 14.076  -17.741  -1.093  1.00 93.04 387 A 1 
ATOM 2837 C CA  . THR A 1 387 ? 14.620  -18.534  0.016   1.00 92.96 387 A 1 
ATOM 2838 C C   . THR A 1 387 ? 15.659  -19.537  -0.485  1.00 93.39 387 A 1 
ATOM 2839 O O   . THR A 1 387 ? 16.755  -19.621  0.081   1.00 92.99 387 A 1 
ATOM 2840 C CB  . THR A 1 387 ? 13.512  -19.242  0.790   1.00 92.90 387 A 1 
ATOM 2841 O OG1 . THR A 1 387 ? 12.530  -18.314  1.183   1.00 83.12 387 A 1 
ATOM 2842 C CG2 . THR A 1 387 ? 14.066  -19.877  2.070   1.00 79.80 387 A 1 
ATOM 2843 N N   . ARG A 1 388 ? 15.381  -20.222  -1.587  1.00 91.08 388 A 1 
ATOM 2844 C CA  . ARG A 1 388 ? 16.339  -21.163  -2.192  1.00 90.80 388 A 1 
ATOM 2845 C C   . ARG A 1 388 ? 17.572  -20.467  -2.758  1.00 91.34 388 A 1 
ATOM 2846 O O   . ARG A 1 388 ? 18.670  -20.982  -2.573  1.00 91.78 388 A 1 
ATOM 2847 C CB  . ARG A 1 388 ? 15.644  -22.006  -3.264  1.00 91.33 388 A 1 
ATOM 2848 C CG  . ARG A 1 388 ? 14.640  -23.026  -2.685  1.00 86.18 388 A 1 
ATOM 2849 C CD  . ARG A 1 388 ? 15.328  -24.100  -1.851  1.00 84.24 388 A 1 
ATOM 2850 N NE  . ARG A 1 388 ? 14.373  -25.126  -1.428  1.00 78.41 388 A 1 
ATOM 2851 C CZ  . ARG A 1 388 ? 14.633  -26.160  -0.638  1.00 74.15 388 A 1 
ATOM 2852 N NH1 . ARG A 1 388 ? 15.830  -26.384  -0.160  1.00 66.64 388 A 1 
ATOM 2853 N NH2 . ARG A 1 388 ? 13.687  -26.979  -0.315  1.00 68.99 388 A 1 
ATOM 2854 N N   . ALA A 1 389 ? 17.435  -19.290  -3.363  1.00 93.17 389 A 1 
ATOM 2855 C CA  . ALA A 1 389 ? 18.577  -18.494  -3.829  1.00 93.11 389 A 1 
ATOM 2856 C C   . ALA A 1 389 ? 19.505  -18.111  -2.669  1.00 93.11 389 A 1 
ATOM 2857 O O   . ALA A 1 389 ? 20.726  -18.282  -2.767  1.00 93.03 389 A 1 
ATOM 2858 C CB  . ALA A 1 389 ? 18.064  -17.250  -4.565  1.00 93.61 389 A 1 
ATOM 2859 N N   . ARG A 1 390 ? 18.947  -17.676  -1.535  1.00 93.36 390 A 1 
ATOM 2860 C CA  . ARG A 1 390 ? 19.726  -17.393  -0.314  1.00 93.48 390 A 1 
ATOM 2861 C C   . ARG A 1 390 ? 20.415  -18.638  0.231   1.00 93.47 390 A 1 
ATOM 2862 O O   . ARG A 1 390 ? 21.583  -18.564  0.599   1.00 93.08 390 A 1 
ATOM 2863 C CB  . ARG A 1 390 ? 18.817  -16.786  0.772   1.00 93.47 390 A 1 
ATOM 2864 C CG  . ARG A 1 390 ? 18.422  -15.339  0.463   1.00 83.44 390 A 1 
ATOM 2865 C CD  . ARG A 1 390 ? 17.463  -14.825  1.546   1.00 81.70 390 A 1 
ATOM 2866 N NE  . ARG A 1 390 ? 17.019  -13.450  1.283   1.00 72.72 390 A 1 
ATOM 2867 C CZ  . ARG A 1 390 ? 16.198  -12.738  2.036   1.00 67.09 390 A 1 
ATOM 2868 N NH1 . ARG A 1 390 ? 15.699  -13.226  3.147   1.00 59.83 390 A 1 
ATOM 2869 N NH2 . ARG A 1 390 ? 15.862  -11.531  1.695   1.00 61.57 390 A 1 
ATOM 2870 N N   . GLN A 1 391 ? 19.723  -19.760  0.236   1.00 93.37 391 A 1 
ATOM 2871 C CA  . GLN A 1 391 ? 20.303  -21.030  0.681   1.00 93.00 391 A 1 
ATOM 2872 C C   . GLN A 1 391 ? 21.472  -21.458  -0.211  1.00 93.07 391 A 1 
ATOM 2873 O O   . GLN A 1 391 ? 22.560  -21.711  0.305   1.00 92.49 391 A 1 
ATOM 2874 C CB  . GLN A 1 391 ? 19.190  -22.094  0.734   1.00 92.91 391 A 1 
ATOM 2875 C CG  . GLN A 1 391 ? 19.738  -23.409  1.318   1.00 84.80 391 A 1 
ATOM 2876 C CD  . GLN A 1 391 ? 18.705  -24.516  1.406   1.00 81.58 391 A 1 
ATOM 2877 O OE1 . GLN A 1 391 ? 17.518  -24.368  1.136   1.00 75.26 391 A 1 
ATOM 2878 N NE2 . GLN A 1 391 ? 19.143  -25.699  1.795   1.00 70.86 391 A 1 
ATOM 2879 N N   . CYS A 1 392 ? 21.311  -21.429  -1.543  1.00 92.58 392 A 1 
ATOM 2880 C CA  . CYS A 1 392 ? 22.389  -21.762  -2.470  1.00 92.40 392 A 1 
ATOM 2881 C C   . CYS A 1 392 ? 23.597  -20.824  -2.323  1.00 92.51 392 A 1 
ATOM 2882 O O   . CYS A 1 392 ? 24.737  -21.279  -2.370  1.00 91.96 392 A 1 
ATOM 2883 C CB  . CYS A 1 392 ? 21.869  -21.714  -3.917  1.00 92.43 392 A 1 
ATOM 2884 S SG  . CYS A 1 392 ? 20.711  -23.078  -4.233  1.00 87.04 392 A 1 
ATOM 2885 N N   . ARG A 1 393 ? 23.363  -19.533  -2.101  1.00 91.90 393 A 1 
ATOM 2886 C CA  . ARG A 1 393 ? 24.450  -18.567  -1.858  1.00 91.87 393 A 1 
ATOM 2887 C C   . ARG A 1 393 ? 25.173  -18.847  -0.537  1.00 91.77 393 A 1 
ATOM 2888 O O   . ARG A 1 393 ? 26.397  -18.756  -0.496  1.00 91.50 393 A 1 
ATOM 2889 C CB  . ARG A 1 393 ? 23.893  -17.140  -1.957  1.00 91.29 393 A 1 
ATOM 2890 C CG  . ARG A 1 393 ? 25.017  -16.094  -1.860  1.00 83.67 393 A 1 
ATOM 2891 C CD  . ARG A 1 393 ? 24.532  -14.672  -2.190  1.00 82.85 393 A 1 
ATOM 2892 N NE  . ARG A 1 393 ? 24.514  -14.443  -3.652  1.00 79.16 393 A 1 
ATOM 2893 C CZ  . ARG A 1 393 ? 23.799  -13.530  -4.313  1.00 75.28 393 A 1 
ATOM 2894 N NH1 . ARG A 1 393 ? 23.044  -12.668  -3.715  1.00 65.30 393 A 1 
ATOM 2895 N NH2 . ARG A 1 393 ? 23.845  -13.489  -5.603  1.00 72.03 393 A 1 
ATOM 2896 N N   . HIS A 1 394 ? 24.453  -19.227  0.498   1.00 92.95 394 A 1 
ATOM 2897 C CA  . HIS A 1 394 ? 25.039  -19.597  1.790   1.00 93.15 394 A 1 
ATOM 2898 C C   . HIS A 1 394 ? 25.841  -20.905  1.725   1.00 93.12 394 A 1 
ATOM 2899 O O   . HIS A 1 394 ? 26.900  -21.006  2.348   1.00 91.19 394 A 1 
ATOM 2900 C CB  . HIS A 1 394 ? 23.921  -19.685  2.837   1.00 92.52 394 A 1 
ATOM 2901 C CG  . HIS A 1 394 ? 24.451  -19.805  4.235   1.00 85.23 394 A 1 
ATOM 2902 N ND1 . HIS A 1 394 ? 25.273  -18.908  4.872   1.00 73.90 394 A 1 
ATOM 2903 C CD2 . HIS A 1 394 ? 24.234  -20.830  5.124   1.00 72.42 394 A 1 
ATOM 2904 C CE1 . HIS A 1 394 ? 25.545  -19.372  6.109   1.00 71.59 394 A 1 
ATOM 2905 N NE2 . HIS A 1 394 ? 24.923  -20.536  6.299   1.00 72.03 394 A 1 
ATOM 2906 N N   . GLU A 1 395 ? 25.399  -21.857  0.918   1.00 90.41 395 A 1 
ATOM 2907 C CA  . GLU A 1 395 ? 26.104  -23.125  0.655   1.00 90.12 395 A 1 
ATOM 2908 C C   . GLU A 1 395 ? 27.306  -22.962  -0.305  1.00 90.09 395 A 1 
ATOM 2909 O O   . GLU A 1 395 ? 27.992  -23.938  -0.611  1.00 86.99 395 A 1 
ATOM 2910 C CB  . GLU A 1 395 ? 25.098  -24.151  0.105   1.00 89.38 395 A 1 
ATOM 2911 C CG  . GLU A 1 395 ? 24.083  -24.616  1.172   1.00 82.02 395 A 1 
ATOM 2912 C CD  . GLU A 1 395 ? 22.937  -25.472  0.616   1.00 77.01 395 A 1 
ATOM 2913 O OE1 . GLU A 1 395 ? 22.002  -25.773  1.402   1.00 68.31 395 A 1 
ATOM 2914 O OE2 . GLU A 1 395 ? 22.949  -25.808  -0.591  1.00 69.19 395 A 1 
ATOM 2915 N N   . GLY A 1 396 ? 27.571  -21.739  -0.793  1.00 89.30 396 A 1 
ATOM 2916 C CA  . GLY A 1 396 ? 28.679  -21.444  -1.702  1.00 89.60 396 A 1 
ATOM 2917 C C   . GLY A 1 396 ? 28.416  -21.773  -3.177  1.00 90.82 396 A 1 
ATOM 2918 O O   . GLY A 1 396 ? 29.298  -21.571  -4.019  1.00 86.91 396 A 1 
ATOM 2919 N N   . ASN A 1 397 ? 27.207  -22.228  -3.529  1.00 89.35 397 A 1 
ATOM 2920 C CA  . ASN A 1 397 ? 26.829  -22.469  -4.924  1.00 90.88 397 A 1 
ATOM 2921 C C   . ASN A 1 397 ? 26.351  -21.172  -5.591  1.00 91.29 397 A 1 
ATOM 2922 O O   . ASN A 1 397 ? 25.151  -20.947  -5.810  1.00 89.46 397 A 1 
ATOM 2923 C CB  . ASN A 1 397 ? 25.827  -23.629  -5.002  1.00 88.76 397 A 1 
ATOM 2924 C CG  . ASN A 1 397 ? 25.645  -24.100  -6.433  1.00 86.02 397 A 1 
ATOM 2925 O OD1 . ASN A 1 397 ? 26.029  -23.466  -7.405  1.00 77.12 397 A 1 
ATOM 2926 N ND2 . ASN A 1 397 ? 25.051  -25.265  -6.610  1.00 75.65 397 A 1 
ATOM 2927 N N   . HIS A 1 398 ? 27.309  -20.316  -5.909  1.00 91.89 398 A 1 
ATOM 2928 C CA  . HIS A 1 398 ? 27.038  -18.997  -6.480  1.00 92.82 398 A 1 
ATOM 2929 C C   . HIS A 1 398 ? 26.377  -19.052  -7.857  1.00 93.16 398 A 1 
ATOM 2930 O O   . HIS A 1 398 ? 25.541  -18.198  -8.158  1.00 91.28 398 A 1 
ATOM 2931 C CB  . HIS A 1 398 ? 28.337  -18.188  -6.537  1.00 91.34 398 A 1 
ATOM 2932 C CG  . HIS A 1 398 ? 28.885  -17.871  -5.178  1.00 88.73 398 A 1 
ATOM 2933 N ND1 . HIS A 1 398 ? 28.278  -17.071  -4.232  1.00 76.83 398 A 1 
ATOM 2934 C CD2 . HIS A 1 398 ? 30.040  -18.338  -4.615  1.00 75.01 398 A 1 
ATOM 2935 C CE1 . HIS A 1 398 ? 29.060  -17.049  -3.127  1.00 74.56 398 A 1 
ATOM 2936 N NE2 . HIS A 1 398 ? 30.146  -17.808  -3.333  1.00 75.00 398 A 1 
ATOM 2937 N N   . GLU A 1 399 ? 26.705  -20.049  -8.684  1.00 91.63 399 A 1 
ATOM 2938 C CA  . GLU A 1 399 ? 26.108  -20.202  -10.009 1.00 91.94 399 A 1 
ATOM 2939 C C   . GLU A 1 399 ? 24.607  -20.542  -9.905  1.00 92.31 399 A 1 
ATOM 2940 O O   . GLU A 1 399 ? 23.775  -19.881  -10.528 1.00 91.68 399 A 1 
ATOM 2941 C CB  . GLU A 1 399 ? 26.864  -21.295  -10.774 1.00 91.33 399 A 1 
ATOM 2942 C CG  . GLU A 1 399 ? 26.532  -21.248  -12.268 1.00 79.93 399 A 1 
ATOM 2943 C CD  . GLU A 1 399 ? 26.925  -22.529  -13.005 1.00 73.20 399 A 1 
ATOM 2944 O OE1 . GLU A 1 399 ? 26.222  -22.829  -13.993 1.00 63.29 399 A 1 
ATOM 2945 O OE2 . GLU A 1 399 ? 27.849  -23.223  -12.526 1.00 63.53 399 A 1 
ATOM 2946 N N   . ALA A 1 400 ? 24.252  -21.504  -9.070  1.00 91.59 400 A 1 
ATOM 2947 C CA  . ALA A 1 400 ? 22.855  -21.847  -8.828  1.00 92.02 400 A 1 
ATOM 2948 C C   . ALA A 1 400 ? 22.089  -20.678  -8.192  1.00 92.51 400 A 1 
ATOM 2949 O O   . ALA A 1 400 ? 20.965  -20.382  -8.610  1.00 91.88 400 A 1 
ATOM 2950 C CB  . ALA A 1 400 ? 22.787  -23.097  -7.954  1.00 91.34 400 A 1 
ATOM 2951 N N   . ALA A 1 401 ? 22.698  -19.960  -7.251  1.00 92.99 401 A 1 
ATOM 2952 C CA  . ALA A 1 401 ? 22.107  -18.770  -6.659  1.00 93.25 401 A 1 
ATOM 2953 C C   . ALA A 1 401 ? 21.817  -17.696  -7.717  1.00 93.26 401 A 1 
ATOM 2954 O O   . ALA A 1 401 ? 20.705  -17.168  -7.753  1.00 93.07 401 A 1 
ATOM 2955 C CB  . ALA A 1 401 ? 23.032  -18.231  -5.561  1.00 93.14 401 A 1 
ATOM 2956 N N   . HIS A 1 402 ? 22.772  -17.429  -8.623  1.00 93.41 402 A 1 
ATOM 2957 C CA  . HIS A 1 402 ? 22.602  -16.449  -9.697  1.00 94.02 402 A 1 
ATOM 2958 C C   . HIS A 1 402 ? 21.474  -16.846  -10.655 1.00 94.18 402 A 1 
ATOM 2959 O O   . HIS A 1 402 ? 20.612  -16.017  -10.961 1.00 93.69 402 A 1 
ATOM 2960 C CB  . HIS A 1 402 ? 23.927  -16.270  -10.434 1.00 93.79 402 A 1 
ATOM 2961 C CG  . HIS A 1 402 ? 23.853  -15.159  -11.444 1.00 90.29 402 A 1 
ATOM 2962 N ND1 . HIS A 1 402 ? 23.641  -13.830  -11.173 1.00 78.28 402 A 1 
ATOM 2963 C CD2 . HIS A 1 402 ? 23.915  -15.270  -12.810 1.00 78.30 402 A 1 
ATOM 2964 C CE1 . HIS A 1 402 ? 23.591  -13.170  -12.328 1.00 77.84 402 A 1 
ATOM 2965 N NE2 . HIS A 1 402 ? 23.752  -14.004  -13.353 1.00 80.29 402 A 1 
ATOM 2966 N N   . LYS A 1 403 ? 21.404  -18.123  -11.072 1.00 91.94 403 A 1 
ATOM 2967 C CA  . LYS A 1 403 ? 20.320  -18.634  -11.922 1.00 91.29 403 A 1 
ATOM 2968 C C   . LYS A 1 403 ? 18.944  -18.442  -11.261 1.00 91.55 403 A 1 
ATOM 2969 O O   . LYS A 1 403 ? 18.020  -17.943  -11.901 1.00 91.67 403 A 1 
ATOM 2970 C CB  . LYS A 1 403 ? 20.588  -20.106  -12.284 1.00 90.94 403 A 1 
ATOM 2971 C CG  . LYS A 1 403 ? 21.732  -20.249  -13.309 1.00 86.04 403 A 1 
ATOM 2972 C CD  . LYS A 1 403 ? 22.033  -21.698  -13.722 1.00 81.56 403 A 1 
ATOM 2973 C CE  . LYS A 1 403 ? 23.138  -21.693  -14.784 1.00 73.11 403 A 1 
ATOM 2974 N NZ  . LYS A 1 403 ? 23.594  -23.033  -15.232 1.00 65.91 403 A 1 
ATOM 2975 N N   . LEU A 1 404 ? 18.818  -18.753  -9.968  1.00 92.42 404 A 1 
ATOM 2976 C CA  . LEU A 1 404 ? 17.577  -18.558  -9.216  1.00 92.29 404 A 1 
ATOM 2977 C C   . LEU A 1 404 ? 17.213  -17.075  -9.043  1.00 92.41 404 A 1 
ATOM 2978 O O   . LEU A 1 404 ? 16.033  -16.720  -9.117  1.00 92.56 404 A 1 
ATOM 2979 C CB  . LEU A 1 404 ? 17.694  -19.238  -7.846  1.00 92.44 404 A 1 
ATOM 2980 C CG  . LEU A 1 404 ? 17.744  -20.781  -7.894  1.00 90.85 404 A 1 
ATOM 2981 C CD1 . LEU A 1 404 ? 18.095  -21.322  -6.508  1.00 82.86 404 A 1 
ATOM 2982 C CD2 . LEU A 1 404 ? 16.415  -21.397  -8.321  1.00 82.46 404 A 1 
ATOM 2983 N N   . GLU A 1 405 ? 18.188  -16.195  -8.877  1.00 93.62 405 A 1 
ATOM 2984 C CA  . GLU A 1 405 ? 17.974  -14.742  -8.812  1.00 93.78 405 A 1 
ATOM 2985 C C   . GLU A 1 405 ? 17.506  -14.163  -10.153 1.00 93.76 405 A 1 
ATOM 2986 O O   . GLU A 1 405 ? 16.632  -13.298  -10.178 1.00 93.28 405 A 1 
ATOM 2987 C CB  . GLU A 1 405 ? 19.251  -14.030  -8.342  1.00 93.80 405 A 1 
ATOM 2988 C CG  . GLU A 1 405 ? 19.473  -14.230  -6.842  1.00 90.12 405 A 1 
ATOM 2989 C CD  . GLU A 1 405 ? 20.817  -13.698  -6.331  1.00 86.61 405 A 1 
ATOM 2990 O OE1 . GLU A 1 405 ? 21.020  -13.723  -5.101  1.00 80.11 405 A 1 
ATOM 2991 O OE2 . GLU A 1 405 ? 21.702  -13.278  -7.108  1.00 79.37 405 A 1 
ATOM 2992 N N   . VAL A 1 406 ? 18.021  -14.662  -11.274 1.00 93.38 406 A 1 
ATOM 2993 C CA  . VAL A 1 406 ? 17.523  -14.285  -12.607 1.00 93.27 406 A 1 
ATOM 2994 C C   . VAL A 1 406 ? 16.067  -14.720  -12.767 1.00 93.49 406 A 1 
ATOM 2995 O O   . VAL A 1 406 ? 15.234  -13.886  -13.136 1.00 92.82 406 A 1 
ATOM 2996 C CB  . VAL A 1 406 ? 18.417  -14.846  -13.729 1.00 93.14 406 A 1 
ATOM 2997 C CG1 . VAL A 1 406 ? 17.810  -14.597  -15.116 1.00 86.00 406 A 1 
ATOM 2998 C CG2 . VAL A 1 406 ? 19.784  -14.162  -13.713 1.00 84.48 406 A 1 
ATOM 2999 N N   . MET A 1 407 ? 15.717  -15.962  -12.429 1.00 92.17 407 A 1 
ATOM 3000 C CA  . MET A 1 407 ? 14.327  -16.431  -12.451 1.00 91.73 407 A 1 
ATOM 3001 C C   . MET A 1 407 ? 13.419  -15.577  -11.560 1.00 92.24 407 A 1 
ATOM 3002 O O   . MET A 1 407 ? 12.333  -15.167  -11.982 1.00 92.14 407 A 1 
ATOM 3003 C CB  . MET A 1 407 ? 14.241  -17.891  -12.002 1.00 91.51 407 A 1 
ATOM 3004 C CG  . MET A 1 407 ? 14.886  -18.863  -12.993 1.00 87.80 407 A 1 
ATOM 3005 S SD  . MET A 1 407 ? 14.855  -20.574  -12.394 1.00 84.38 407 A 1 
ATOM 3006 C CE  . MET A 1 407 ? 15.761  -21.379  -13.728 1.00 75.58 407 A 1 
ATOM 3007 N N   . LEU A 1 408 ? 13.874  -15.236  -10.350 1.00 92.51 408 A 1 
ATOM 3008 C CA  . LEU A 1 408 ? 13.147  -14.360  -9.436  1.00 92.98 408 A 1 
ATOM 3009 C C   . LEU A 1 408 ? 12.924  -12.973  -10.043 1.00 93.28 408 A 1 
ATOM 3010 O O   . LEU A 1 408 ? 11.808  -12.452  -9.980  1.00 92.99 408 A 1 
ATOM 3011 C CB  . LEU A 1 408 ? 13.918  -14.288  -8.110  1.00 92.99 408 A 1 
ATOM 3012 C CG  . LEU A 1 408 ? 13.232  -13.419  -7.033  1.00 89.51 408 A 1 
ATOM 3013 C CD1 . LEU A 1 408 ? 11.902  -14.017  -6.573  1.00 80.93 408 A 1 
ATOM 3014 C CD2 . LEU A 1 408 ? 14.145  -13.293  -5.810  1.00 80.29 408 A 1 
ATOM 3015 N N   . SER A 1 409 ? 13.936  -12.388  -10.692 1.00 94.06 409 A 1 
ATOM 3016 C CA  . SER A 1 409 ? 13.822  -11.080  -11.340 1.00 93.98 409 A 1 
ATOM 3017 C C   . SER A 1 409 ? 12.778  -11.062  -12.468 1.00 93.80 409 A 1 
ATOM 3018 O O   . SER A 1 409 ? 12.095  -10.059  -12.653 1.00 92.66 409 A 1 
ATOM 3019 C CB  . SER A 1 409 ? 15.185  -10.605  -11.847 1.00 93.94 409 A 1 
ATOM 3020 O OG  . SER A 1 409 ? 15.599  -11.232  -13.040 1.00 79.69 409 A 1 
ATOM 3021 N N   . VAL A 1 410 ? 12.622  -12.179  -13.182 1.00 93.15 410 A 1 
ATOM 3022 C CA  . VAL A 1 410 ? 11.593  -12.342  -14.207 1.00 93.05 410 A 1 
ATOM 3023 C C   . VAL A 1 410 ? 10.201  -12.412  -13.570 1.00 93.31 410 A 1 
ATOM 3024 O O   . VAL A 1 410 ? 9.295   -11.705  -14.009 1.00 92.54 410 A 1 
ATOM 3025 C CB  . VAL A 1 410 ? 11.872  -13.583  -15.083 1.00 93.04 410 A 1 
ATOM 3026 C CG1 . VAL A 1 410 ? 10.734  -13.861  -16.069 1.00 85.87 410 A 1 
ATOM 3027 C CG2 . VAL A 1 410 ? 13.158  -13.385  -15.897 1.00 84.11 410 A 1 
ATOM 3028 N N   . LEU A 1 411 ? 10.030  -13.206  -12.508 1.00 91.49 411 A 1 
ATOM 3029 C CA  . LEU A 1 411 ? 8.745   -13.338  -11.811 1.00 91.05 411 A 1 
ATOM 3030 C C   . LEU A 1 411 ? 8.306   -12.049  -11.104 1.00 91.08 411 A 1 
ATOM 3031 O O   . LEU A 1 411 ? 7.111   -11.753  -11.037 1.00 89.21 411 A 1 
ATOM 3032 C CB  . LEU A 1 411 ? 8.822   -14.473  -10.783 1.00 91.02 411 A 1 
ATOM 3033 C CG  . LEU A 1 411 ? 8.953   -15.881  -11.376 1.00 88.78 411 A 1 
ATOM 3034 C CD1 . LEU A 1 411 ? 8.917   -16.894  -10.244 1.00 79.98 411 A 1 
ATOM 3035 C CD2 . LEU A 1 411 ? 7.806   -16.216  -12.334 1.00 79.58 411 A 1 
ATOM 3036 N N   . GLU A 1 412 ? 9.255   -11.266  -10.615 1.00 91.28 412 A 1 
ATOM 3037 C CA  . GLU A 1 412 ? 8.996   -9.955   -10.007 1.00 91.89 412 A 1 
ATOM 3038 C C   . GLU A 1 412 ? 8.700   -8.858   -11.055 1.00 91.92 412 A 1 
ATOM 3039 O O   . GLU A 1 412 ? 8.384   -7.733   -10.685 1.00 89.42 412 A 1 
ATOM 3040 C CB  . GLU A 1 412 ? 10.169  -9.553   -9.094  1.00 91.17 412 A 1 
ATOM 3041 C CG  . GLU A 1 412 ? 10.258  -10.421  -7.826  1.00 88.19 412 A 1 
ATOM 3042 C CD  . GLU A 1 412 ? 11.402  -10.003  -6.875  1.00 85.03 412 A 1 
ATOM 3043 O OE1 . GLU A 1 412 ? 11.332  -10.352  -5.673  1.00 77.21 412 A 1 
ATOM 3044 O OE2 . GLU A 1 412 ? 12.354  -9.304   -7.292  1.00 77.63 412 A 1 
ATOM 3045 N N   . GLY A 1 413 ? 8.809   -9.161   -12.342 1.00 89.98 413 A 1 
ATOM 3046 C CA  . GLY A 1 413 ? 8.592   -8.212   -13.434 1.00 90.05 413 A 1 
ATOM 3047 C C   . GLY A 1 413 ? 9.725   -7.202   -13.633 1.00 90.66 413 A 1 
ATOM 3048 O O   . GLY A 1 413 ? 9.585   -6.289   -14.450 1.00 86.57 413 A 1 
ATOM 3049 N N   . LYS A 1 414 ? 10.853  -7.361   -12.937 1.00 90.09 414 A 1 
ATOM 3050 C CA  . LYS A 1 414 ? 12.040  -6.510   -13.112 1.00 90.32 414 A 1 
ATOM 3051 C C   . LYS A 1 414 ? 12.735  -6.739   -14.456 1.00 90.54 414 A 1 
ATOM 3052 O O   . LYS A 1 414 ? 13.396  -5.849   -14.969 1.00 87.17 414 A 1 
ATOM 3053 C CB  . LYS A 1 414 ? 13.038  -6.764   -11.979 1.00 89.94 414 A 1 
ATOM 3054 C CG  . LYS A 1 414 ? 12.522  -6.291   -10.613 1.00 86.83 414 A 1 
ATOM 3055 C CD  . LYS A 1 414 ? 13.503  -6.682   -9.514  1.00 81.97 414 A 1 
ATOM 3056 C CE  . LYS A 1 414 ? 13.000  -6.189   -8.156  1.00 74.08 414 A 1 
ATOM 3057 N NZ  . LYS A 1 414 ? 13.621  -6.939   -7.048  1.00 66.34 414 A 1 
ATOM 3058 N N   . ARG A 1 415 ? 12.602  -7.935   -15.000 1.00 88.43 415 A 1 
ATOM 3059 C CA  . ARG A 1 415 ? 13.148  -8.311   -16.298 1.00 88.88 415 A 1 
ATOM 3060 C C   . ARG A 1 415 ? 12.045  -8.879   -17.167 1.00 89.15 415 A 1 
ATOM 3061 O O   . ARG A 1 415 ? 11.415  -9.866   -16.803 1.00 86.22 415 A 1 
ATOM 3062 C CB  . ARG A 1 415 ? 14.315  -9.289   -16.084 1.00 87.26 415 A 1 
ATOM 3063 C CG  . ARG A 1 415 ? 15.252  -9.341   -17.294 1.00 80.64 415 A 1 
ATOM 3064 C CD  . ARG A 1 415 ? 16.447  -10.259  -17.004 1.00 80.23 415 A 1 
ATOM 3065 N NE  . ARG A 1 415 ? 17.510  -10.079  -17.989 1.00 76.02 415 A 1 
ATOM 3066 C CZ  . ARG A 1 415 ? 18.710  -10.664  -17.962 1.00 71.20 415 A 1 
ATOM 3067 N NH1 . ARG A 1 415 ? 19.009  -11.524  -17.034 1.00 65.11 415 A 1 
ATOM 3068 N NH2 . ARG A 1 415 ? 19.598  -10.371  -18.859 1.00 68.02 415 A 1 
ATOM 3069 N N   . VAL A 1 416 ? 11.822  -8.241   -18.321 1.00 87.84 416 A 1 
ATOM 3070 C CA  . VAL A 1 416 ? 10.866  -8.723   -19.318 1.00 89.29 416 A 1 
ATOM 3071 C C   . VAL A 1 416 ? 11.586  -9.700   -20.243 1.00 89.55 416 A 1 
ATOM 3072 O O   . VAL A 1 416 ? 12.669  -9.406   -20.744 1.00 86.14 416 A 1 
ATOM 3073 C CB  . VAL A 1 416 ? 10.219  -7.565   -20.102 1.00 86.89 416 A 1 
ATOM 3074 C CG1 . VAL A 1 416 ? 9.151   -8.082   -21.068 1.00 78.70 416 A 1 
ATOM 3075 C CG2 . VAL A 1 416 ? 9.541   -6.576   -19.142 1.00 79.40 416 A 1 
ATOM 3076 N N   . VAL A 1 417 ? 10.977  -10.859  -20.444 1.00 88.41 417 A 1 
ATOM 3077 C CA  . VAL A 1 417 ? 11.504  -11.950  -21.281 1.00 88.62 417 A 1 
ATOM 3078 C C   . VAL A 1 417 ? 10.469  -12.351  -22.340 1.00 89.16 417 A 1 
ATOM 3079 O O   . VAL A 1 417 ? 9.349   -11.838  -22.339 1.00 86.57 417 A 1 
ATOM 3080 C CB  . VAL A 1 417 ? 11.936  -13.153  -20.429 1.00 87.00 417 A 1 
ATOM 3081 C CG1 . VAL A 1 417 ? 13.119  -12.779  -19.516 1.00 77.53 417 A 1 
ATOM 3082 C CG2 . VAL A 1 417 ? 10.800  -13.718  -19.579 1.00 78.90 417 A 1 
ATOM 3083 N N   . SER A 1 418 ? 10.838  -13.255  -23.262 1.00 89.22 418 A 1 
ATOM 3084 C CA  . SER A 1 418 ? 9.879   -13.753  -24.239 1.00 90.10 418 A 1 
ATOM 3085 C C   . SER A 1 418 ? 8.802   -14.620  -23.563 1.00 90.56 418 A 1 
ATOM 3086 O O   . SER A 1 418 ? 9.042   -15.260  -22.537 1.00 89.53 418 A 1 
ATOM 3087 C CB  . SER A 1 418 ? 10.584  -14.534  -25.360 1.00 87.45 418 A 1 
ATOM 3088 O OG  . SER A 1 418 ? 11.202  -15.700  -24.856 1.00 79.54 418 A 1 
ATOM 3089 N N   . LEU A 1 419 ? 7.614   -14.681  -24.169 1.00 90.73 419 A 1 
ATOM 3090 C CA  . LEU A 1 419 ? 6.549   -15.568  -23.704 1.00 92.04 419 A 1 
ATOM 3091 C C   . LEU A 1 419 ? 6.987   -17.039  -23.712 1.00 92.57 419 A 1 
ATOM 3092 O O   . LEU A 1 419 ? 6.607   -17.812  -22.836 1.00 91.79 419 A 1 
ATOM 3093 C CB  . LEU A 1 419 ? 5.305   -15.346  -24.579 1.00 91.51 419 A 1 
ATOM 3094 C CG  . LEU A 1 419 ? 4.063   -16.136  -24.116 1.00 87.92 419 A 1 
ATOM 3095 C CD1 . LEU A 1 419 ? 3.574   -15.679  -22.739 1.00 79.51 419 A 1 
ATOM 3096 C CD2 . LEU A 1 419 ? 2.915   -15.955  -25.115 1.00 79.61 419 A 1 
ATOM 3097 N N   . GLU A 1 420 ? 7.842   -17.414  -24.673 1.00 91.60 420 A 1 
ATOM 3098 C CA  . GLU A 1 420 ? 8.420   -18.755  -24.753 1.00 91.71 420 A 1 
ATOM 3099 C C   . GLU A 1 420 ? 9.309   -19.064  -23.541 1.00 92.08 420 A 1 
ATOM 3100 O O   . GLU A 1 420 ? 9.136   -20.097  -22.898 1.00 91.82 420 A 1 
ATOM 3101 C CB  . GLU A 1 420 ? 9.207   -18.858  -26.069 1.00 91.47 420 A 1 
ATOM 3102 C CG  . GLU A 1 420 ? 9.644   -20.302  -26.344 1.00 80.50 420 A 1 
ATOM 3103 C CD  . GLU A 1 420 ? 10.412  -20.452  -27.657 1.00 72.87 420 A 1 
ATOM 3104 O OE1 . GLU A 1 420 ? 10.668  -21.620  -28.028 1.00 62.88 420 A 1 
ATOM 3105 O OE2 . GLU A 1 420 ? 10.767  -19.422  -28.263 1.00 63.93 420 A 1 
ATOM 3106 N N   . TYR A 1 421 ? 10.187  -18.130  -23.158 1.00 90.05 421 A 1 
ATOM 3107 C CA  . TYR A 1 421 ? 10.997  -18.278  -21.949 1.00 90.61 421 A 1 
ATOM 3108 C C   . TYR A 1 421 ? 10.120  -18.377  -20.697 1.00 91.13 421 A 1 
ATOM 3109 O O   . TYR A 1 421 ? 10.369  -19.217  -19.831 1.00 90.76 421 A 1 
ATOM 3110 C CB  . TYR A 1 421 ? 11.985  -17.108  -21.832 1.00 90.81 421 A 1 
ATOM 3111 C CG  . TYR A 1 421 ? 12.883  -17.219  -20.626 1.00 89.73 421 A 1 
ATOM 3112 C CD1 . TYR A 1 421 ? 12.504  -16.646  -19.395 1.00 81.81 421 A 1 
ATOM 3113 C CD2 . TYR A 1 421 ? 14.099  -17.917  -20.708 1.00 80.56 421 A 1 
ATOM 3114 C CE1 . TYR A 1 421 ? 13.328  -16.762  -18.268 1.00 77.29 421 A 1 
ATOM 3115 C CE2 . TYR A 1 421 ? 14.932  -18.040  -19.592 1.00 77.52 421 A 1 
ATOM 3116 C CZ  . TYR A 1 421 ? 14.542  -17.459  -18.361 1.00 82.30 421 A 1 
ATOM 3117 O OH  . TYR A 1 421 ? 15.350  -17.572  -17.262 1.00 82.27 421 A 1 
ATOM 3118 N N   . LEU A 1 422 ? 9.056   -17.581  -20.624 1.00 90.47 422 A 1 
ATOM 3119 C CA  . LEU A 1 422 ? 8.122   -17.625  -19.505 1.00 91.21 422 A 1 
ATOM 3120 C C   . LEU A 1 422 ? 7.386   -18.976  -19.423 1.00 91.84 422 A 1 
ATOM 3121 O O   . LEU A 1 422 ? 7.197   -19.501  -18.324 1.00 91.74 422 A 1 
ATOM 3122 C CB  . LEU A 1 422 ? 7.150   -16.447  -19.621 1.00 91.69 422 A 1 
ATOM 3123 C CG  . LEU A 1 422 ? 6.385   -16.178  -18.313 1.00 90.18 422 A 1 
ATOM 3124 C CD1 . LEU A 1 422 ? 7.305   -15.630  -17.217 1.00 80.44 422 A 1 
ATOM 3125 C CD2 . LEU A 1 422 ? 5.287   -15.147  -18.563 1.00 79.81 422 A 1 
ATOM 3126 N N   . ASN A 1 423 ? 7.031   -19.571  -20.555 1.00 92.28 423 A 1 
ATOM 3127 C CA  . ASN A 1 423 ? 6.463   -20.922  -20.611 1.00 92.21 423 A 1 
ATOM 3128 C C   . ASN A 1 423 ? 7.474   -21.985  -20.141 1.00 92.67 423 A 1 
ATOM 3129 O O   . ASN A 1 423 ? 7.104   -22.904  -19.406 1.00 92.43 423 A 1 
ATOM 3130 C CB  . ASN A 1 423 ? 6.003   -21.232  -22.045 1.00 92.38 423 A 1 
ATOM 3131 C CG  . ASN A 1 423 ? 4.780   -20.442  -22.480 1.00 88.36 423 A 1 
ATOM 3132 O OD1 . ASN A 1 423 ? 3.887   -20.138  -21.705 1.00 78.21 423 A 1 
ATOM 3133 N ND2 . ASN A 1 423 ? 4.660   -20.156  -23.755 1.00 76.69 423 A 1 
ATOM 3134 N N   . HIS A 1 424 ? 8.754   -21.850  -20.525 1.00 92.13 424 A 1 
ATOM 3135 C CA  . HIS A 1 424 ? 9.802   -22.734  -20.026 1.00 92.30 424 A 1 
ATOM 3136 C C   . HIS A 1 424 ? 10.021  -22.582  -18.521 1.00 92.59 424 A 1 
ATOM 3137 O O   . HIS A 1 424 ? 10.168  -23.587  -17.823 1.00 91.43 424 A 1 
ATOM 3138 C CB  . HIS A 1 424 ? 11.110  -22.498  -20.792 1.00 91.79 424 A 1 
ATOM 3139 C CG  . HIS A 1 424 ? 11.098  -23.122  -22.150 1.00 87.30 424 A 1 
ATOM 3140 N ND1 . HIS A 1 424 ? 10.980  -24.480  -22.416 1.00 74.33 424 A 1 
ATOM 3141 C CD2 . HIS A 1 424 ? 11.188  -22.495  -23.373 1.00 73.74 424 A 1 
ATOM 3142 C CE1 . HIS A 1 424 ? 11.002  -24.649  -23.746 1.00 73.60 424 A 1 
ATOM 3143 N NE2 . HIS A 1 424 ? 11.132  -23.473  -24.353 1.00 74.93 424 A 1 
ATOM 3144 N N   . LEU A 1 425 ? 9.954   -21.357  -18.004 1.00 91.42 425 A 1 
ATOM 3145 C CA  . LEU A 1 425 ? 10.049  -21.075  -16.573 1.00 91.40 425 A 1 
ATOM 3146 C C   . LEU A 1 425 ? 8.873   -21.685  -15.801 1.00 91.69 425 A 1 
ATOM 3147 O O   . LEU A 1 425 ? 9.083   -22.323  -14.769 1.00 91.33 425 A 1 
ATOM 3148 C CB  . LEU A 1 425 ? 10.150  -19.551  -16.386 1.00 91.77 425 A 1 
ATOM 3149 C CG  . LEU A 1 425 ? 10.304  -19.109  -14.919 1.00 90.32 425 A 1 
ATOM 3150 C CD1 . LEU A 1 425 ? 11.551  -19.684  -14.263 1.00 81.06 425 A 1 
ATOM 3151 C CD2 . LEU A 1 425 ? 10.399  -17.582  -14.866 1.00 80.63 425 A 1 
ATOM 3152 N N   . GLU A 1 426 ? 7.660   -21.570  -16.311 1.00 92.04 426 A 1 
ATOM 3153 C CA  . GLU A 1 426 ? 6.473   -22.192  -15.726 1.00 92.03 426 A 1 
ATOM 3154 C C   . GLU A 1 426 ? 6.600   -23.725  -15.666 1.00 91.87 426 A 1 
ATOM 3155 O O   . GLU A 1 426 ? 6.379   -24.331  -14.612 1.00 91.44 426 A 1 
ATOM 3156 C CB  . GLU A 1 426 ? 5.243   -21.768  -16.553 1.00 91.68 426 A 1 
ATOM 3157 C CG  . GLU A 1 426 ? 3.904   -22.240  -15.955 1.00 86.46 426 A 1 
ATOM 3158 C CD  . GLU A 1 426 ? 2.693   -21.744  -16.769 1.00 83.00 426 A 1 
ATOM 3159 O OE1 . GLU A 1 426 ? 1.607   -21.574  -16.185 1.00 76.02 426 A 1 
ATOM 3160 O OE2 . GLU A 1 426 ? 2.827   -21.501  -17.991 1.00 75.68 426 A 1 
ATOM 3161 N N   . MET A 1 427 ? 7.056   -24.341  -16.752 1.00 92.41 427 A 1 
ATOM 3162 C CA  . MET A 1 427 ? 7.324   -25.784  -16.773 1.00 92.65 427 A 1 
ATOM 3163 C C   . MET A 1 427 ? 8.450   -26.183  -15.816 1.00 92.69 427 A 1 
ATOM 3164 O O   . MET A 1 427 ? 8.377   -27.257  -15.209 1.00 91.75 427 A 1 
ATOM 3165 C CB  . MET A 1 427 ? 7.685   -26.239  -18.192 1.00 92.60 427 A 1 
ATOM 3166 C CG  . MET A 1 427 ? 6.472   -26.295  -19.119 1.00 83.34 427 A 1 
ATOM 3167 S SD  . MET A 1 427 ? 6.820   -27.073  -20.722 1.00 76.55 427 A 1 
ATOM 3168 C CE  . MET A 1 427 ? 7.775   -25.758  -21.517 1.00 65.28 427 A 1 
ATOM 3169 N N   . TRP A 1 428 ? 9.485   -25.358  -15.684 1.00 92.48 428 A 1 
ATOM 3170 C CA  . TRP A 1 428 ? 10.578  -25.604  -14.753 1.00 92.26 428 A 1 
ATOM 3171 C C   . TRP A 1 428 ? 10.095  -25.546  -13.300 1.00 92.47 428 A 1 
ATOM 3172 O O   . TRP A 1 428 ? 10.364  -26.473  -12.541 1.00 91.85 428 A 1 
ATOM 3173 C CB  . TRP A 1 428 ? 11.717  -24.614  -15.013 1.00 92.39 428 A 1 
ATOM 3174 C CG  . TRP A 1 428 ? 12.938  -24.844  -14.176 1.00 91.97 428 A 1 
ATOM 3175 C CD1 . TRP A 1 428 ? 14.017  -25.586  -14.535 1.00 86.08 428 A 1 
ATOM 3176 C CD2 . TRP A 1 428 ? 13.221  -24.358  -12.822 1.00 89.38 428 A 1 
ATOM 3177 N NE1 . TRP A 1 428 ? 14.952  -25.578  -13.511 1.00 84.82 428 A 1 
ATOM 3178 C CE2 . TRP A 1 428 ? 14.494  -24.844  -12.443 1.00 88.92 428 A 1 
ATOM 3179 C CE3 . TRP A 1 428 ? 12.512  -23.553  -11.904 1.00 87.32 428 A 1 
ATOM 3180 C CZ2 . TRP A 1 428 ? 15.059  -24.557  -11.177 1.00 89.05 428 A 1 
ATOM 3181 C CZ3 . TRP A 1 428 ? 13.078  -23.266  -10.645 1.00 83.98 428 A 1 
ATOM 3182 C CH2 . TRP A 1 428 ? 14.328  -23.767  -10.290 1.00 84.84 428 A 1 
ATOM 3183 N N   . ILE A 1 429 ? 9.315   -24.525  -12.936 1.00 91.14 429 A 1 
ATOM 3184 C CA  . ILE A 1 429 ? 8.716   -24.387  -11.607 1.00 90.68 429 A 1 
ATOM 3185 C C   . ILE A 1 429 ? 7.819   -25.590  -11.296 1.00 90.55 429 A 1 
ATOM 3186 O O   . ILE A 1 429 ? 7.964   -26.188  -10.229 1.00 90.26 429 A 1 
ATOM 3187 C CB  . ILE A 1 429 ? 7.948   -23.055  -11.489 1.00 91.49 429 A 1 
ATOM 3188 C CG1 . ILE A 1 429 ? 8.955   -21.879  -11.459 1.00 88.80 429 A 1 
ATOM 3189 C CG2 . ILE A 1 429 ? 7.066   -23.016  -10.226 1.00 87.61 429 A 1 
ATOM 3190 C CD1 . ILE A 1 429 ? 8.299   -20.504  -11.630 1.00 80.84 429 A 1 
ATOM 3191 N N   . ALA A 1 430 ? 6.973   -25.992  -12.241 1.00 91.69 430 A 1 
ATOM 3192 C CA  . ALA A 1 430 ? 6.114   -27.162  -12.070 1.00 91.78 430 A 1 
ATOM 3193 C C   . ALA A 1 430 ? 6.905   -28.461  -11.858 1.00 91.61 430 A 1 
ATOM 3194 O O   . ALA A 1 430 ? 6.550   -29.278  -11.008 1.00 90.58 430 A 1 
ATOM 3195 C CB  . ALA A 1 430 ? 5.183   -27.265  -13.288 1.00 91.48 430 A 1 
ATOM 3196 N N   . ARG A 1 431 ? 8.021   -28.656  -12.596 1.00 89.91 431 A 1 
ATOM 3197 C CA  . ARG A 1 431 ? 8.885   -29.845  -12.451 1.00 89.84 431 A 1 
ATOM 3198 C C   . ARG A 1 431 ? 9.712   -29.841  -11.168 1.00 89.67 431 A 1 
ATOM 3199 O O   . ARG A 1 431 ? 10.002  -30.910  -10.630 1.00 88.74 431 A 1 
ATOM 3200 C CB  . ARG A 1 431 ? 9.835   -29.960  -13.646 1.00 90.17 431 A 1 
ATOM 3201 C CG  . ARG A 1 431 ? 9.116   -30.424  -14.918 1.00 81.68 431 A 1 
ATOM 3202 C CD  . ARG A 1 431 ? 10.124  -30.411  -16.063 1.00 79.49 431 A 1 
ATOM 3203 N NE  . ARG A 1 431 ? 9.479   -30.710  -17.351 1.00 69.64 431 A 1 
ATOM 3204 C CZ  . ARG A 1 431 ? 10.112  -30.885  -18.503 1.00 64.39 431 A 1 
ATOM 3205 N NH1 . ARG A 1 431 ? 11.416  -30.867  -18.575 1.00 57.95 431 A 1 
ATOM 3206 N NH2 . ARG A 1 431 ? 9.434   -31.078  -19.588 1.00 58.89 431 A 1 
ATOM 3207 N N   . LYS A 1 432 ? 10.123  -28.667  -10.698 1.00 87.91 432 A 1 
ATOM 3208 C CA  . LYS A 1 432 ? 10.960  -28.493  -9.510  1.00 87.74 432 A 1 
ATOM 3209 C C   . LYS A 1 432 ? 10.138  -28.127  -8.268  1.00 87.52 432 A 1 
ATOM 3210 O O   . LYS A 1 432 ? 10.688  -27.613  -7.303  1.00 86.21 432 A 1 
ATOM 3211 C CB  . LYS A 1 432 ? 12.085  -27.489  -9.804  1.00 87.97 432 A 1 
ATOM 3212 C CG  . LYS A 1 432 ? 13.051  -27.897  -10.942 1.00 86.50 432 A 1 
ATOM 3213 C CD  . LYS A 1 432 ? 14.073  -28.989  -10.567 1.00 83.07 432 A 1 
ATOM 3214 C CE  . LYS A 1 432 ? 15.026  -29.151  -11.766 1.00 78.35 432 A 1 
ATOM 3215 N NZ  . LYS A 1 432 ? 16.256  -29.930  -11.493 1.00 70.23 432 A 1 
ATOM 3216 N N   . GLN A 1 433 ? 8.847   -28.390  -8.277  1.00 87.05 433 A 1 
ATOM 3217 C CA  . GLN A 1 433 ? 7.942   -28.032  -7.184  1.00 86.13 433 A 1 
ATOM 3218 C C   . GLN A 1 433 ? 8.390   -28.640  -5.847  1.00 85.66 433 A 1 
ATOM 3219 O O   . GLN A 1 433 ? 8.428   -27.932  -4.843  1.00 83.11 433 A 1 
ATOM 3220 C CB  . GLN A 1 433 ? 6.518   -28.441  -7.564  1.00 85.71 433 A 1 
ATOM 3221 C CG  . GLN A 1 433 ? 5.469   -27.607  -6.817  1.00 81.66 433 A 1 
ATOM 3222 C CD  . GLN A 1 433 ? 4.049   -27.840  -7.340  1.00 77.99 433 A 1 
ATOM 3223 O OE1 . GLN A 1 433 ? 3.766   -28.753  -8.092  1.00 68.25 433 A 1 
ATOM 3224 N NE2 . GLN A 1 433 ? 3.106   -27.018  -6.955  1.00 64.56 433 A 1 
ATOM 3225 N N   . ASP A 1 434 ? 8.879   -29.885  -5.859  1.00 87.08 434 A 1 
ATOM 3226 C CA  . ASP A 1 434 ? 9.447   -30.539  -4.669  1.00 86.72 434 A 1 
ATOM 3227 C C   . ASP A 1 434 ? 10.723  -29.856  -4.155  1.00 86.65 434 A 1 
ATOM 3228 O O   . ASP A 1 434 ? 11.010  -29.858  -2.954  1.00 83.82 434 A 1 
ATOM 3229 C CB  . ASP A 1 434 ? 9.780   -32.004  -4.993  1.00 85.37 434 A 1 
ATOM 3230 C CG  . ASP A 1 434 ? 8.581   -32.854  -5.396  1.00 77.78 434 A 1 
ATOM 3231 O OD1 . ASP A 1 434 ? 7.448   -32.531  -4.973  1.00 70.16 434 A 1 
ATOM 3232 O OD2 . ASP A 1 434 ? 8.810   -33.837  -6.138  1.00 68.71 434 A 1 
ATOM 3233 N N   . PHE A 1 435 ? 11.509  -29.254  -5.053  1.00 85.90 435 A 1 
ATOM 3234 C CA  . PHE A 1 435 ? 12.700  -28.482  -4.685  1.00 85.48 435 A 1 
ATOM 3235 C C   . PHE A 1 435 ? 12.327  -27.111  -4.116  1.00 85.64 435 A 1 
ATOM 3236 O O   . PHE A 1 435 ? 13.019  -26.600  -3.234  1.00 82.66 435 A 1 
ATOM 3237 C CB  . PHE A 1 435 ? 13.617  -28.346  -5.906  1.00 84.80 435 A 1 
ATOM 3238 C CG  . PHE A 1 435 ? 14.817  -27.453  -5.683  1.00 84.99 435 A 1 
ATOM 3239 C CD1 . PHE A 1 435 ? 14.803  -26.106  -6.121  1.00 80.77 435 A 1 
ATOM 3240 C CD2 . PHE A 1 435 ? 15.951  -27.942  -5.014  1.00 79.23 435 A 1 
ATOM 3241 C CE1 . PHE A 1 435 ? 15.908  -25.274  -5.897  1.00 75.26 435 A 1 
ATOM 3242 C CE2 . PHE A 1 435 ? 17.060  -27.106  -4.794  1.00 76.50 435 A 1 
ATOM 3243 C CZ  . PHE A 1 435 ? 17.038  -25.768  -5.232  1.00 78.75 435 A 1 
ATOM 3244 N N   . LEU A 1 436 ? 11.260  -26.501  -4.615  1.00 80.66 436 A 1 
ATOM 3245 C CA  . LEU A 1 436 ? 10.780  -25.202  -4.153  1.00 79.60 436 A 1 
ATOM 3246 C C   . LEU A 1 436 ? 9.954   -25.306  -2.868  1.00 77.78 436 A 1 
ATOM 3247 O O   . LEU A 1 436 ? 9.999   -24.391  -2.044  1.00 72.32 436 A 1 
ATOM 3248 C CB  . LEU A 1 436 ? 9.977   -24.523  -5.274  1.00 80.06 436 A 1 
ATOM 3249 C CG  . LEU A 1 436 ? 10.822  -24.142  -6.500  1.00 83.09 436 A 1 
ATOM 3250 C CD1 . LEU A 1 436 ? 9.906   -23.552  -7.576  1.00 77.22 436 A 1 
ATOM 3251 C CD2 . LEU A 1 436 ? 11.898  -23.104  -6.174  1.00 75.98 436 A 1 
ATOM 3252 N N   . ASN A 1 437 ? 9.270   -26.419  -2.675  1.00 77.33 437 A 1 
ATOM 3253 C CA  . ASN A 1 437 ? 8.597   -26.721  -1.426  1.00 75.87 437 A 1 
ATOM 3254 C C   . ASN A 1 437 ? 9.657   -26.901  -0.337  1.00 72.41 437 A 1 
ATOM 3255 O O   . ASN A 1 437 ? 10.281  -27.941  -0.191  1.00 67.05 437 A 1 
ATOM 3256 C CB  . ASN A 1 437 ? 7.695   -27.957  -1.590  1.00 72.91 437 A 1 
ATOM 3257 C CG  . ASN A 1 437 ? 6.420   -27.641  -2.357  1.00 69.76 437 A 1 
ATOM 3258 O OD1 . ASN A 1 437 ? 5.992   -26.512  -2.490  1.00 63.63 437 A 1 
ATOM 3259 N ND2 . ASN A 1 437 ? 5.755   -28.656  -2.864  1.00 61.93 437 A 1 
ATOM 3260 N N   . ILE A 1 438 ? 9.866   -25.815  0.413   1.00 63.83 438 A 1 
ATOM 3261 C CA  . ILE A 1 438 ? 10.644  -25.868  1.643   1.00 61.73 438 A 1 
ATOM 3262 C C   . ILE A 1 438 ? 9.876   -26.811  2.555   1.00 60.24 438 A 1 
ATOM 3263 O O   . ILE A 1 438 ? 8.746   -26.515  2.935   1.00 54.81 438 A 1 
ATOM 3264 C CB  . ILE A 1 438 ? 10.813  -24.464  2.253   1.00 56.29 438 A 1 
ATOM 3265 C CG1 . ILE A 1 438 ? 11.486  -23.512  1.242   1.00 54.00 438 A 1 
ATOM 3266 C CG2 . ILE A 1 438 ? 11.656  -24.534  3.540   1.00 52.15 438 A 1 
ATOM 3267 C CD1 . ILE A 1 438 ? 11.430  -22.033  1.665   1.00 47.82 438 A 1 
ATOM 3268 N N   . ALA A 1 439 ? 10.485  -27.955  2.857   1.00 50.74 439 A 1 
ATOM 3269 C CA  . ALA A 1 439 ? 9.964   -28.793  3.928   1.00 51.66 439 A 1 
ATOM 3270 C C   . ALA A 1 439 ? 9.813   -27.880  5.148   1.00 51.13 439 A 1 
ATOM 3271 O O   . ALA A 1 439 ? 10.797  -27.220  5.504   1.00 47.77 439 A 1 
ATOM 3272 C CB  . ALA A 1 439 ? 10.934  -29.953  4.197   1.00 47.02 439 A 1 
ATOM 3273 N N   . PRO A 1 440 ? 8.611   -27.749  5.726   1.00 46.51 440 A 1 
ATOM 3274 C CA  . PRO A 1 440 ? 8.445   -26.939  6.911   1.00 47.00 440 A 1 
ATOM 3275 C C   . PRO A 1 440 ? 9.475   -27.466  7.901   1.00 46.74 440 A 1 
ATOM 3276 O O   . PRO A 1 440 ? 9.500   -28.662  8.172   1.00 43.54 440 A 1 
ATOM 3277 C CB  . PRO A 1 440 ? 6.990   -27.143  7.370   1.00 42.90 440 A 1 
ATOM 3278 C CG  . PRO A 1 440 ? 6.592   -28.471  6.733   1.00 43.60 440 A 1 
ATOM 3279 C CD  . PRO A 1 440 ? 7.410   -28.513  5.449   1.00 48.73 440 A 1 
ATOM 3280 N N   . MET A 1 441 ? 10.380  -26.596  8.363   1.00 46.40 441 A 1 
ATOM 3281 C CA  . MET A 1 441 ? 11.257  -26.968  9.465   1.00 46.99 441 A 1 
ATOM 3282 C C   . MET A 1 441 ? 10.316  -27.330  10.602  1.00 46.17 441 A 1 
ATOM 3283 O O   . MET A 1 441 ? 9.707   -26.455  11.209  1.00 42.82 441 A 1 
ATOM 3284 C CB  . MET A 1 441 ? 12.199  -25.821  9.869   1.00 43.54 441 A 1 
ATOM 3285 C CG  . MET A 1 441 ? 13.399  -25.676  8.927   1.00 44.34 441 A 1 
ATOM 3286 S SD  . MET A 1 441 ? 14.654  -24.517  9.564   1.00 41.82 441 A 1 
ATOM 3287 C CE  . MET A 1 441 ? 15.906  -24.659  8.273   1.00 37.60 441 A 1 
ATOM 3288 N N   . SER A 1 442 ? 10.144  -28.613  10.810  1.00 39.13 442 A 1 
ATOM 3289 C CA  . SER A 1 442 ? 9.406   -29.112  11.949  1.00 41.14 442 A 1 
ATOM 3290 C C   . SER A 1 442 ? 10.197  -28.629  13.154  1.00 39.63 442 A 1 
ATOM 3291 O O   . SER A 1 442 ? 11.242  -29.183  13.474  1.00 36.48 442 A 1 
ATOM 3292 C CB  . SER A 1 442 ? 9.280   -30.648  11.905  1.00 37.07 442 A 1 
ATOM 3293 O OG  . SER A 1 442 ? 10.535  -31.256  11.735  1.00 36.05 442 A 1 
ATOM 3294 N N   . GLN A 1 443 ? 9.725   -27.569  13.777  1.00 42.18 443 A 1 
ATOM 3295 C CA  . GLN A 1 443 ? 10.097  -27.277  15.137  1.00 42.59 443 A 1 
ATOM 3296 C C   . GLN A 1 443 ? 9.622   -28.470  15.955  1.00 40.70 443 A 1 
ATOM 3297 O O   . GLN A 1 443 ? 8.481   -28.514  16.406  1.00 37.78 443 A 1 
ATOM 3298 C CB  . GLN A 1 443 ? 9.484   -25.957  15.617  1.00 37.69 443 A 1 
ATOM 3299 C CG  . GLN A 1 443 ? 10.221  -24.723  15.078  1.00 39.88 443 A 1 
ATOM 3300 C CD  . GLN A 1 443 ? 9.671   -23.410  15.652  1.00 38.86 443 A 1 
ATOM 3301 O OE1 . GLN A 1 443 ? 8.576   -23.338  16.183  1.00 37.46 443 A 1 
ATOM 3302 N NE2 . GLN A 1 443 ? 10.407  -22.326  15.566  1.00 38.08 443 A 1 
ATOM 3303 N N   . ASN A 1 444 ? 10.492  -29.461  16.079  1.00 41.32 444 A 1 
ATOM 3304 C CA  . ASN A 1 444 ? 10.391  -30.459  17.113  1.00 41.86 444 A 1 
ATOM 3305 C C   . ASN A 1 444 ? 10.558  -29.712  18.434  1.00 38.82 444 A 1 
ATOM 3306 O O   . ASN A 1 444 ? 11.647  -29.644  18.996  1.00 36.19 444 A 1 
ATOM 3307 C CB  . ASN A 1 444 ? 11.450  -31.568  16.904  1.00 38.43 444 A 1 
ATOM 3308 C CG  . ASN A 1 444 ? 10.955  -32.762  16.101  1.00 37.03 444 A 1 
ATOM 3309 O OD1 . ASN A 1 444 ? 9.781   -33.005  15.932  1.00 38.50 444 A 1 
ATOM 3310 N ND2 . ASN A 1 444 ? 11.864  -33.587  15.619  1.00 39.62 444 A 1 
ATOM 3311 N N   . GLN A 1 445 ? 9.477   -29.141  18.909  1.00 44.10 445 A 1 
ATOM 3312 C CA  . GLN A 1 445 ? 9.279   -28.895  20.320  1.00 44.96 445 A 1 
ATOM 3313 C C   . GLN A 1 445 ? 9.208   -30.258  21.006  1.00 43.67 445 A 1 
ATOM 3314 O O   . GLN A 1 445 ? 8.140   -30.753  21.346  1.00 41.23 445 A 1 
ATOM 3315 C CB  . GLN A 1 445 ? 8.020   -28.053  20.556  1.00 40.19 445 A 1 
ATOM 3316 C CG  . GLN A 1 445 ? 8.197   -26.584  20.145  1.00 41.83 445 A 1 
ATOM 3317 C CD  . GLN A 1 445 ? 6.975   -25.729  20.508  1.00 40.74 445 A 1 
ATOM 3318 O OE1 . GLN A 1 445 ? 5.891   -26.214  20.792  1.00 39.54 445 A 1 
ATOM 3319 N NE2 . GLN A 1 445 ? 7.104   -24.420  20.518  1.00 39.22 445 A 1 
ATOM 3320 N N   . ASN A 1 446 ? 10.365  -30.880  21.166  1.00 40.74 446 A 1 
ATOM 3321 C CA  . ASN A 1 446 ? 10.555  -31.896  22.167  1.00 42.32 446 A 1 
ATOM 3322 C C   . ASN A 1 446 ? 10.412  -31.207  23.526  1.00 39.89 446 A 1 
ATOM 3323 O O   . ASN A 1 446 ? 11.394  -30.841  24.162  1.00 37.59 446 A 1 
ATOM 3324 C CB  . ASN A 1 446 ? 11.922  -32.591  21.989  1.00 39.14 446 A 1 
ATOM 3325 C CG  . ASN A 1 446 ? 11.896  -33.782  21.048  1.00 38.82 446 A 1 
ATOM 3326 O OD1 . ASN A 1 446 ? 10.874  -34.360  20.729  1.00 40.81 446 A 1 
ATOM 3327 N ND2 . ASN A 1 446 ? 13.056  -34.233  20.598  1.00 42.24 446 A 1 
ATOM 3328 N N   . HIS A 1 447 ? 9.177   -31.023  23.949  1.00 38.55 447 A 1 
ATOM 3329 C CA  . HIS A 1 447 ? 8.856   -30.897  25.352  1.00 40.82 447 A 1 
ATOM 3330 C C   . HIS A 1 447 ? 9.283   -32.208  26.020  1.00 37.75 447 A 1 
ATOM 3331 O O   . HIS A 1 447 ? 8.507   -33.154  26.107  1.00 35.81 447 A 1 
ATOM 3332 C CB  . HIS A 1 447 ? 7.362   -30.593  25.542  1.00 37.17 447 A 1 
ATOM 3333 C CG  . HIS A 1 447 ? 7.065   -29.128  25.555  1.00 38.84 447 A 1 
ATOM 3334 N ND1 . HIS A 1 447 ? 7.251   -28.275  26.619  1.00 39.60 447 A 1 
ATOM 3335 C CD2 . HIS A 1 447 ? 6.527   -28.370  24.545  1.00 39.08 447 A 1 
ATOM 3336 C CE1 . HIS A 1 447 ? 6.850   -27.048  26.256  1.00 36.29 447 A 1 
ATOM 3337 N NE2 . HIS A 1 447 ? 6.401   -27.063  25.007  1.00 34.43 447 A 1 
ATOM 3338 N N   . MET A 1 448 ? 10.546  -32.277  26.435  1.00 40.91 448 A 1 
ATOM 3339 C CA  . MET A 1 448 ? 10.955  -33.247  27.438  1.00 43.27 448 A 1 
ATOM 3340 C C   . MET A 1 448 ? 10.163  -32.902  28.697  1.00 42.05 448 A 1 
ATOM 3341 O O   . MET A 1 448 ? 10.532  -31.997  29.439  1.00 39.20 448 A 1 
ATOM 3342 C CB  . MET A 1 448 ? 12.467  -33.199  27.700  1.00 40.07 448 A 1 
ATOM 3343 C CG  . MET A 1 448 ? 13.266  -33.944  26.625  1.00 42.14 448 A 1 
ATOM 3344 S SD  . MET A 1 448 ? 15.005  -34.182  27.089  1.00 41.56 448 A 1 
ATOM 3345 C CE  . MET A 1 448 ? 15.561  -35.232  25.741  1.00 38.08 448 A 1 
ATOM 3346 N N   . GLY A 1 449 ? 9.041   -33.590  28.871  1.00 41.34 449 A 1 
ATOM 3347 C CA  . GLY A 1 449 ? 8.363   -33.627  30.149  1.00 43.11 449 A 1 
ATOM 3348 C C   . GLY A 1 449 ? 9.358   -34.176  31.163  1.00 42.45 449 A 1 
ATOM 3349 O O   . GLY A 1 449 ? 9.658   -35.370  31.131  1.00 39.89 449 A 1 
ATOM 3350 N N   . MET A 1 450 ? 9.900   -33.312  32.016  1.00 42.77 450 A 1 
ATOM 3351 C CA  . MET A 1 450 ? 10.603  -33.742  33.211  1.00 43.59 450 A 1 
ATOM 3352 C C   . MET A 1 450 ? 9.573   -34.444  34.095  1.00 42.81 450 A 1 
ATOM 3353 O O   . MET A 1 450 ? 8.837   -33.808  34.830  1.00 39.00 450 A 1 
ATOM 3354 C CB  . MET A 1 450 ? 11.243  -32.551  33.943  1.00 38.91 450 A 1 
ATOM 3355 C CG  . MET A 1 450 ? 12.538  -32.073  33.284  1.00 41.81 450 A 1 
ATOM 3356 S SD  . MET A 1 450 ? 13.357  -30.760  34.228  1.00 41.48 450 A 1 
ATOM 3357 C CE  . MET A 1 450 ? 14.909  -30.623  33.324  1.00 38.19 450 A 1 
ATOM 3358 N N   . ASN A 1 451 ? 9.501   -35.756  33.959  1.00 43.24 451 A 1 
ATOM 3359 C CA  . ASN A 1 451 ? 8.841   -36.577  34.956  1.00 45.06 451 A 1 
ATOM 3360 C C   . ASN A 1 451 ? 9.648   -36.419  36.243  1.00 42.81 451 A 1 
ATOM 3361 O O   . ASN A 1 451 ? 10.763  -36.937  36.321  1.00 39.75 451 A 1 
ATOM 3362 C CB  . ASN A 1 451 ? 8.788   -38.037  34.495  1.00 41.42 451 A 1 
ATOM 3363 C CG  . ASN A 1 451 ? 7.592   -38.351  33.604  1.00 40.36 451 A 1 
ATOM 3364 O OD1 . ASN A 1 451 ? 6.567   -37.697  33.629  1.00 40.81 451 A 1 
ATOM 3365 N ND2 . ASN A 1 451 ? 7.674   -39.400  32.819  1.00 42.19 451 A 1 
ATOM 3366 N N   . ASP A 1 452 ? 9.101   -35.703  37.216  1.00 45.33 452 A 1 
ATOM 3367 C CA  . ASP A 1 452 ? 9.653   -35.612  38.557  1.00 48.66 452 A 1 
ATOM 3368 C C   . ASP A 1 452 ? 9.785   -37.022  39.136  1.00 46.32 452 A 1 
ATOM 3369 O O   . ASP A 1 452 ? 8.766   -37.699  39.347  1.00 44.45 452 A 1 
ATOM 3370 C CB  . ASP A 1 452 ? 8.757   -34.748  39.453  1.00 44.80 452 A 1 
ATOM 3371 C CG  . ASP A 1 452 ? 9.026   -33.248  39.316  1.00 43.59 452 A 1 
ATOM 3372 O OD1 . ASP A 1 452 ? 10.215  -32.889  39.152  1.00 43.68 452 A 1 
ATOM 3373 O OD2 . ASP A 1 452 ? 8.050   -32.480  39.414  1.00 44.01 452 A 1 
ATOM 3374 N N   . PRO A 1 453 ? 11.008  -37.524  39.347  1.00 40.06 453 A 1 
ATOM 3375 C CA  . PRO A 1 453 ? 11.179  -38.832  39.946  1.00 43.32 453 A 1 
ATOM 3376 C C   . PRO A 1 453 ? 10.718  -38.749  41.403  1.00 43.21 453 A 1 
ATOM 3377 O O   . PRO A 1 453 ? 11.265  -37.971  42.197  1.00 40.90 453 A 1 
ATOM 3378 C CB  . PRO A 1 453 ? 12.656  -39.162  39.784  1.00 39.12 453 A 1 
ATOM 3379 C CG  . PRO A 1 453 ? 13.326  -37.793  39.749  1.00 42.35 453 A 1 
ATOM 3380 C CD  . PRO A 1 453 ? 12.274  -36.885  39.098  1.00 51.11 453 A 1 
ATOM 3381 N N   . MET A 1 454 ? 9.746   -39.581  41.774  1.00 39.66 454 A 1 
ATOM 3382 C CA  . MET A 1 454 ? 9.309   -39.704  43.158  1.00 42.58 454 A 1 
ATOM 3383 C C   . MET A 1 454 ? 10.500  -40.087  44.042  1.00 41.51 454 A 1 
ATOM 3384 O O   . MET A 1 454 ? 11.204  -41.060  43.773  1.00 40.24 454 A 1 
ATOM 3385 C CB  . MET A 1 454 ? 8.203   -40.755  43.301  1.00 39.73 454 A 1 
ATOM 3386 C CG  . MET A 1 454 ? 6.825   -40.236  42.850  1.00 42.19 454 A 1 
ATOM 3387 S SD  . MET A 1 454 ? 5.489   -41.407  43.207  1.00 41.10 454 A 1 
ATOM 3388 C CE  . MET A 1 454 ? 4.057   -40.391  42.780  1.00 37.48 454 A 1 
ATOM 3389 N N   . MET A 1 455 ? 10.673  -39.356  45.135  1.00 43.99 455 A 1 
ATOM 3390 C CA  . MET A 1 455 ? 11.579  -39.684  46.231  1.00 46.90 455 A 1 
ATOM 3391 C C   . MET A 1 455 ? 11.090  -40.934  46.979  1.00 46.23 455 A 1 
ATOM 3392 O O   . MET A 1 455 ? 10.555  -40.832  48.078  1.00 42.65 455 A 1 
ATOM 3393 C CB  . MET A 1 455 ? 11.671  -38.508  47.218  1.00 43.07 455 A 1 
ATOM 3394 C CG  . MET A 1 455 ? 12.537  -37.337  46.774  1.00 45.85 455 A 1 
ATOM 3395 S SD  . MET A 1 455 ? 12.704  -36.139  48.130  1.00 44.49 455 A 1 
ATOM 3396 C CE  . MET A 1 455 ? 13.941  -35.021  47.438  1.00 40.54 455 A 1 
ATOM 3397 N N   . ASN A 1 456 ? 11.279  -42.105  46.416  1.00 41.64 456 A 1 
ATOM 3398 C CA  . ASN A 1 456 ? 11.129  -43.322  47.213  1.00 42.70 456 A 1 
ATOM 3399 C C   . ASN A 1 456 ? 12.331  -43.444  48.154  1.00 39.89 456 A 1 
ATOM 3400 O O   . ASN A 1 456 ? 13.461  -43.660  47.715  1.00 37.43 456 A 1 
ATOM 3401 C CB  . ASN A 1 456 ? 10.912  -44.540  46.312  1.00 40.18 456 A 1 
ATOM 3402 C CG  . ASN A 1 456 ? 9.446   -44.817  46.028  1.00 38.46 456 A 1 
ATOM 3403 O OD1 . ASN A 1 456 ? 8.548   -44.316  46.668  1.00 40.04 456 A 1 
ATOM 3404 N ND2 . ASN A 1 456 ? 9.165   -45.675  45.074  1.00 41.36 456 A 1 
ATOM 3405 N N   . GLY A 1 457 ? 12.073  -43.278  49.428  1.00 43.59 457 A 1 
ATOM 3406 C CA  . GLY A 1 457 ? 13.052  -43.164  50.504  1.00 45.94 457 A 1 
ATOM 3407 C C   . GLY A 1 457 ? 13.506  -44.451  51.166  1.00 45.44 457 A 1 
ATOM 3408 O O   . GLY A 1 457 ? 13.690  -44.431  52.386  1.00 42.72 457 A 1 
ATOM 3409 N N   . GLU A 1 458 ? 13.639  -45.562  50.478  1.00 35.96 458 A 1 
ATOM 3410 C CA  . GLU A 1 458 ? 13.951  -46.822  51.165  1.00 40.34 458 A 1 
ATOM 3411 C C   . GLU A 1 458 ? 15.324  -46.818  51.847  1.00 38.94 458 A 1 
ATOM 3412 O O   . GLU A 1 458 ? 16.328  -46.353  51.326  1.00 37.19 458 A 1 
ATOM 3413 C CB  . GLU A 1 458 ? 13.763  -48.045  50.264  1.00 37.09 458 A 1 
ATOM 3414 C CG  . GLU A 1 458 ? 12.285  -48.406  50.087  1.00 39.25 458 A 1 
ATOM 3415 C CD  . GLU A 1 458 ? 12.082  -49.809  49.495  1.00 40.39 458 A 1 
ATOM 3416 O OE1 . GLU A 1 458 ? 10.987  -50.366  49.713  1.00 36.71 458 A 1 
ATOM 3417 O OE2 . GLU A 1 458 ? 13.022  -50.320  48.859  1.00 40.35 458 A 1 
ATOM 3418 N N   . HIS A 1 459 ? 15.328  -47.378  53.033  1.00 30.63 459 A 1 
ATOM 3419 C CA  . HIS A 1 459 ? 16.245  -47.128  54.144  1.00 35.81 459 A 1 
ATOM 3420 C C   . HIS A 1 459 ? 17.471  -48.051  54.255  1.00 33.50 459 A 1 
ATOM 3421 O O   . HIS A 1 459 ? 18.129  -48.017  55.297  1.00 32.07 459 A 1 
ATOM 3422 C CB  . HIS A 1 459 ? 15.415  -47.222  55.433  1.00 33.65 459 A 1 
ATOM 3423 C CG  . HIS A 1 459 ? 15.366  -45.961  56.220  1.00 34.83 459 A 1 
ATOM 3424 N ND1 . HIS A 1 459 ? 16.406  -45.386  56.923  1.00 36.03 459 A 1 
ATOM 3425 C CD2 . HIS A 1 459 ? 14.265  -45.167  56.467  1.00 37.38 459 A 1 
ATOM 3426 C CE1 . HIS A 1 459 ? 15.933  -44.295  57.545  1.00 36.40 459 A 1 
ATOM 3427 N NE2 . HIS A 1 459 ? 14.647  -44.135  57.295  1.00 35.46 459 A 1 
ATOM 3428 N N   . ALA A 1 460 ? 17.733  -48.936  53.316  1.00 41.62 460 A 1 
ATOM 3429 C CA  . ALA A 1 460 ? 18.432  -50.202  53.549  1.00 45.52 460 A 1 
ATOM 3430 C C   . ALA A 1 460 ? 19.768  -50.090  54.318  1.00 44.77 460 A 1 
ATOM 3431 O O   . ALA A 1 460 ? 20.618  -49.248  54.049  1.00 42.50 460 A 1 
ATOM 3432 C CB  . ALA A 1 460 ? 18.590  -50.941  52.224  1.00 42.12 460 A 1 
ATOM 3433 N N   . MET A 1 461 ? 19.933  -51.052  55.298  1.00 41.41 461 A 1 
ATOM 3434 C CA  . MET A 1 461 ? 20.851  -50.977  56.446  1.00 43.90 461 A 1 
ATOM 3435 C C   . MET A 1 461 ? 22.337  -51.279  56.222  1.00 41.89 461 A 1 
ATOM 3436 O O   . MET A 1 461 ? 23.163  -50.652  56.875  1.00 40.71 461 A 1 
ATOM 3437 C CB  . MET A 1 461 ? 20.384  -52.015  57.473  1.00 41.68 461 A 1 
ATOM 3438 C CG  . MET A 1 461 ? 19.117  -51.688  58.262  1.00 44.66 461 A 1 
ATOM 3439 S SD  . MET A 1 461 ? 18.788  -53.020  59.442  1.00 44.29 461 A 1 
ATOM 3440 C CE  . MET A 1 461 ? 17.577  -52.209  60.507  1.00 39.70 461 A 1 
ATOM 3441 N N   . LEU A 1 462 ? 22.660  -52.382  55.547  1.00 41.08 462 A 1 
ATOM 3442 C CA  . LEU A 1 462 ? 23.658  -53.318  56.099  1.00 45.54 462 A 1 
ATOM 3443 C C   . LEU A 1 462 ? 25.148  -52.936  55.924  1.00 43.86 462 A 1 
ATOM 3444 O O   . LEU A 1 462 ? 25.517  -52.145  55.079  1.00 41.41 462 A 1 
ATOM 3445 C CB  . LEU A 1 462 ? 23.387  -54.733  55.567  1.00 41.72 462 A 1 
ATOM 3446 C CG  . LEU A 1 462 ? 22.270  -55.491  56.320  1.00 41.74 462 A 1 
ATOM 3447 C CD1 . LEU A 1 462 ? 21.871  -56.730  55.529  1.00 41.65 462 A 1 
ATOM 3448 C CD2 . LEU A 1 462 ? 22.716  -55.939  57.711  1.00 44.40 462 A 1 
ATOM 3449 N N   . GLY A 1 463 ? 25.989  -53.588  56.717  1.00 42.24 463 A 1 
ATOM 3450 C CA  . GLY A 1 463 ? 27.149  -53.091  57.406  1.00 45.16 463 A 1 
ATOM 3451 C C   . GLY A 1 463 ? 28.603  -53.468  57.083  1.00 44.20 463 A 1 
ATOM 3452 O O   . GLY A 1 463 ? 29.449  -52.634  57.364  1.00 40.74 463 A 1 
ATOM 3453 N N   . ASN A 1 464 ? 28.960  -54.697  56.725  1.00 40.50 464 A 1 
ATOM 3454 C CA  . ASN A 1 464 ? 30.261  -55.272  57.131  1.00 41.43 464 A 1 
ATOM 3455 C C   . ASN A 1 464 ? 31.527  -54.698  56.459  1.00 39.29 464 A 1 
ATOM 3456 O O   . ASN A 1 464 ? 31.521  -54.249  55.330  1.00 36.45 464 A 1 
ATOM 3457 C CB  . ASN A 1 464 ? 30.192  -56.797  57.001  1.00 38.22 464 A 1 
ATOM 3458 C CG  . ASN A 1 464 ? 29.698  -57.482  58.253  1.00 37.16 464 A 1 
ATOM 3459 O OD1 . ASN A 1 464 ? 29.635  -56.925  59.325  1.00 38.45 464 A 1 
ATOM 3460 N ND2 . ASN A 1 464 ? 29.353  -58.750  58.153  1.00 39.49 464 A 1 
ATOM 3461 N N   . GLY A 1 465 ? 32.633  -54.797  57.183  1.00 38.72 465 A 1 
ATOM 3462 C CA  . GLY A 1 465 ? 33.804  -53.956  57.091  1.00 41.64 465 A 1 
ATOM 3463 C C   . GLY A 1 465 ? 35.204  -54.558  56.882  1.00 40.94 465 A 1 
ATOM 3464 O O   . GLY A 1 465 ? 36.077  -54.216  57.679  1.00 38.18 465 A 1 
ATOM 3465 N N   . GLN A 1 466 ? 35.476  -55.411  55.931  1.00 36.49 466 A 1 
ATOM 3466 C CA  . GLN A 1 466 ? 36.793  -56.084  55.884  1.00 42.03 466 A 1 
ATOM 3467 C C   . GLN A 1 466 ? 37.997  -55.202  55.503  1.00 39.35 466 A 1 
ATOM 3468 O O   . GLN A 1 466 ? 37.875  -54.167  54.879  1.00 37.99 466 A 1 
ATOM 3469 C CB  . GLN A 1 466 ? 36.741  -57.348  55.020  1.00 39.73 466 A 1 
ATOM 3470 C CG  . GLN A 1 466 ? 36.332  -58.566  55.860  1.00 40.98 466 A 1 
ATOM 3471 C CD  . GLN A 1 466 ? 36.581  -59.889  55.129  1.00 39.47 466 A 1 
ATOM 3472 O OE1 . GLN A 1 466 ? 36.928  -59.954  53.970  1.00 38.23 466 A 1 
ATOM 3473 N NE2 . GLN A 1 466 ? 36.409  -61.004  55.801  1.00 38.97 466 A 1 
ATOM 3474 N N   . VAL A 1 467 ? 39.160  -55.697  55.911  1.00 43.57 467 A 1 
ATOM 3475 C CA  . VAL A 1 467 ? 40.352  -54.953  56.377  1.00 49.50 467 A 1 
ATOM 3476 C C   . VAL A 1 467 ? 41.491  -54.662  55.371  1.00 48.49 467 A 1 
ATOM 3477 O O   . VAL A 1 467 ? 41.982  -53.533  55.381  1.00 46.81 467 A 1 
ATOM 3478 C CB  . VAL A 1 467 ? 40.970  -55.765  57.541  1.00 45.90 467 A 1 
ATOM 3479 C CG1 . VAL A 1 467 ? 42.213  -55.132  58.164  1.00 44.43 467 A 1 
ATOM 3480 C CG2 . VAL A 1 467 ? 39.976  -56.017  58.683  1.00 50.07 467 A 1 
ATOM 3481 N N   . PRO A 1 468 ? 42.055  -55.667  54.709  1.00 40.05 468 A 1 
ATOM 3482 C CA  . PRO A 1 468 ? 43.513  -55.789  54.594  1.00 44.92 468 A 1 
ATOM 3483 C C   . PRO A 1 468 ? 44.140  -55.043  53.383  1.00 44.67 468 A 1 
ATOM 3484 O O   . PRO A 1 468 ? 43.441  -54.315  52.714  1.00 42.05 468 A 1 
ATOM 3485 C CB  . PRO A 1 468 ? 43.703  -57.305  54.522  1.00 41.31 468 A 1 
ATOM 3486 C CG  . PRO A 1 468 ? 42.549  -57.743  53.637  1.00 45.54 468 A 1 
ATOM 3487 C CD  . PRO A 1 468 ? 41.435  -56.802  54.089  1.00 53.56 468 A 1 
ATOM 3488 N N   . ASN A 1 469 ? 45.388  -55.153  52.968  1.00 40.37 469 A 1 
ATOM 3489 C CA  . ASN A 1 469 ? 46.669  -55.448  53.618  1.00 43.52 469 A 1 
ATOM 3490 C C   . ASN A 1 469 ? 47.799  -54.600  52.956  1.00 40.97 469 A 1 
ATOM 3491 O O   . ASN A 1 469 ? 47.734  -53.384  53.101  1.00 38.25 469 A 1 
ATOM 3492 C CB  . ASN A 1 469 ? 46.909  -56.979  53.632  1.00 40.64 469 A 1 
ATOM 3493 C CG  . ASN A 1 469 ? 47.812  -57.446  54.771  1.00 37.74 469 A 1 
ATOM 3494 O OD1 . ASN A 1 469 ? 48.229  -56.702  55.632  1.00 39.18 469 A 1 
ATOM 3495 N ND2 . ASN A 1 469 ? 48.127  -58.721  54.789  1.00 41.01 469 A 1 
ATOM 3496 N N   . PRO A 1 470 ? 48.818  -55.140  52.272  1.00 38.22 470 A 1 
ATOM 3497 C CA  . PRO A 1 470 ? 50.181  -54.585  52.329  1.00 43.35 470 A 1 
ATOM 3498 C C   . PRO A 1 470 ? 50.652  -53.870  51.029  1.00 43.76 470 A 1 
ATOM 3499 O O   . PRO A 1 470 ? 49.879  -53.079  50.514  1.00 40.01 470 A 1 
ATOM 3500 C CB  . PRO A 1 470 ? 50.949  -55.839  52.770  1.00 38.39 470 A 1 
ATOM 3501 C CG  . PRO A 1 470 ? 50.296  -56.968  51.967  1.00 43.50 470 A 1 
ATOM 3502 C CD  . PRO A 1 470 ? 48.901  -56.416  51.664  1.00 54.21 470 A 1 
ATOM 3503 N N   . TYR A 1 471 ? 51.755  -54.034  50.388  1.00 31.89 471 A 1 
ATOM 3504 C CA  . TYR A 1 471 ? 53.168  -54.158  50.693  1.00 39.00 471 A 1 
ATOM 3505 C C   . TYR A 1 471 ? 54.037  -53.159  49.888  1.00 36.62 471 A 1 
ATOM 3506 O O   . TYR A 1 471 ? 54.477  -52.152  50.400  1.00 33.04 471 A 1 
ATOM 3507 C CB  . TYR A 1 471 ? 53.689  -55.573  50.357  1.00 35.41 471 A 1 
ATOM 3508 C CG  . TYR A 1 471 ? 54.244  -56.390  51.505  1.00 37.13 471 A 1 
ATOM 3509 C CD1 . TYR A 1 471 ? 55.392  -55.968  52.204  1.00 36.04 471 A 1 
ATOM 3510 C CD2 . TYR A 1 471 ? 53.604  -57.593  51.868  1.00 38.78 471 A 1 
ATOM 3511 C CE1 . TYR A 1 471 ? 55.860  -56.720  53.302  1.00 33.61 471 A 1 
ATOM 3512 C CE2 . TYR A 1 471 ? 54.060  -58.342  52.960  1.00 35.74 471 A 1 
ATOM 3513 C CZ  . TYR A 1 471 ? 55.176  -57.899  53.691  1.00 38.90 471 A 1 
ATOM 3514 O OH  . TYR A 1 471 ? 55.594  -58.612  54.785  1.00 37.59 471 A 1 
ATOM 3515 N N   . GLY A 1 472 ? 54.380  -53.512  48.669  1.00 37.58 472 A 1 
ATOM 3516 C CA  . GLY A 1 472 ? 55.754  -53.350  48.204  1.00 41.59 472 A 1 
ATOM 3517 C C   . GLY A 1 472 ? 56.160  -52.120  47.395  1.00 40.95 472 A 1 
ATOM 3518 O O   . GLY A 1 472 ? 55.335  -51.355  46.929  1.00 38.29 472 A 1 
ATOM 3519 N N   . GLY A 1 473 ? 57.423  -51.983  47.201  1.00 35.21 473 A 1 
ATOM 3520 C CA  . GLY A 1 473 ? 58.204  -50.770  47.191  1.00 39.81 473 A 1 
ATOM 3521 C C   . GLY A 1 473 ? 58.987  -50.274  45.972  1.00 39.85 473 A 1 
ATOM 3522 O O   . GLY A 1 473 ? 59.030  -49.061  45.809  1.00 36.31 473 A 1 
ATOM 3523 N N   . HIS A 1 474 ? 59.725  -51.091  45.233  1.00 30.68 474 A 1 
ATOM 3524 C CA  . HIS A 1 474 ? 61.080  -50.700  44.795  1.00 36.83 474 A 1 
ATOM 3525 C C   . HIS A 1 474 ? 61.237  -49.702  43.608  1.00 34.38 474 A 1 
ATOM 3526 O O   . HIS A 1 474 ? 60.304  -49.470  42.851  1.00 31.49 474 A 1 
ATOM 3527 C CB  . HIS A 1 474 ? 61.934  -51.965  44.607  1.00 33.61 474 A 1 
ATOM 3528 C CG  . HIS A 1 474 ? 62.779  -52.294  45.814  1.00 34.62 474 A 1 
ATOM 3529 N ND1 . HIS A 1 474 ? 63.702  -51.470  46.423  1.00 34.74 474 A 1 
ATOM 3530 C CD2 . HIS A 1 474 ? 62.794  -53.473  46.513  1.00 35.90 474 A 1 
ATOM 3531 C CE1 . HIS A 1 474 ? 64.242  -52.137  47.454  1.00 34.03 474 A 1 
ATOM 3532 N NE2 . HIS A 1 474 ? 63.719  -53.347  47.546  1.00 33.76 474 A 1 
ATOM 3533 N N   . PRO A 1 475 ? 62.440  -49.141  43.434  1.00 35.25 475 A 1 
ATOM 3534 C CA  . PRO A 1 475 ? 62.688  -47.756  42.984  1.00 39.31 475 A 1 
ATOM 3535 C C   . PRO A 1 475 ? 63.284  -47.520  41.579  1.00 38.94 475 A 1 
ATOM 3536 O O   . PRO A 1 475 ? 63.705  -46.402  41.307  1.00 35.96 475 A 1 
ATOM 3537 C CB  . PRO A 1 475 ? 63.688  -47.267  44.036  1.00 35.60 475 A 1 
ATOM 3538 C CG  . PRO A 1 475 ? 64.594  -48.492  44.217  1.00 37.96 475 A 1 
ATOM 3539 C CD  . PRO A 1 475 ? 63.595  -49.641  44.111  1.00 45.90 475 A 1 
ATOM 3540 N N   . GLY A 1 476 ? 63.462  -48.531  40.769  1.00 36.13 476 A 1 
ATOM 3541 C CA  . GLY A 1 476 ? 64.598  -48.616  39.841  1.00 39.77 476 A 1 
ATOM 3542 C C   . GLY A 1 476 ? 64.881  -47.501  38.817  1.00 38.61 476 A 1 
ATOM 3543 O O   . GLY A 1 476 ? 64.004  -46.771  38.362  1.00 35.67 476 A 1 
ATOM 3544 N N   . TYR A 1 477 ? 66.137  -47.447  38.460  1.00 32.94 477 A 1 
ATOM 3545 C CA  . TYR A 1 477 ? 66.881  -46.544  37.551  1.00 37.86 477 A 1 
ATOM 3546 C C   . TYR A 1 477 ? 66.435  -46.625  36.057  1.00 34.85 477 A 1 
ATOM 3547 O O   . TYR A 1 477 ? 65.598  -47.444  35.714  1.00 32.06 477 A 1 
ATOM 3548 C CB  . TYR A 1 477 ? 68.364  -46.942  37.685  1.00 34.98 477 A 1 
ATOM 3549 C CG  . TYR A 1 477 ? 69.053  -46.655  39.016  1.00 36.96 477 A 1 
ATOM 3550 C CD1 . TYR A 1 477 ? 69.829  -45.489  39.154  1.00 36.46 477 A 1 
ATOM 3551 C CD2 . TYR A 1 477 ? 68.953  -47.563  40.086  1.00 39.03 477 A 1 
ATOM 3552 C CE1 . TYR A 1 477 ? 70.505  -45.231  40.363  1.00 34.20 477 A 1 
ATOM 3553 C CE2 . TYR A 1 477 ? 69.626  -47.304  41.304  1.00 36.35 477 A 1 
ATOM 3554 C CZ  . TYR A 1 477 ? 70.404  -46.140  41.438  1.00 39.02 477 A 1 
ATOM 3555 O OH  . TYR A 1 477 ? 71.059  -45.882  42.617  1.00 36.49 477 A 1 
ATOM 3556 N N   . GLY A 1 478 ? 66.935  -45.895  35.067  1.00 34.27 478 A 1 
ATOM 3557 C CA  . GLY A 1 478 ? 68.130  -45.047  34.975  1.00 39.20 478 A 1 
ATOM 3558 C C   . GLY A 1 478 ? 68.545  -44.636  33.549  1.00 38.31 478 A 1 
ATOM 3559 O O   . GLY A 1 478 ? 68.897  -43.478  33.348  1.00 36.02 478 A 1 
ATOM 3560 N N   . HIS A 1 479 ? 68.601  -45.529  32.552  1.00 30.47 479 A 1 
ATOM 3561 C CA  . HIS A 1 479 ? 69.611  -45.376  31.482  1.00 37.14 479 A 1 
ATOM 3562 C C   . HIS A 1 479 ? 69.266  -44.537  30.223  1.00 34.24 479 A 1 
ATOM 3563 O O   . HIS A 1 479 ? 68.127  -44.235  29.913  1.00 32.23 479 A 1 
ATOM 3564 C CB  . HIS A 1 479 ? 70.187  -46.749  31.102  1.00 34.39 479 A 1 
ATOM 3565 C CG  . HIS A 1 479 ? 71.503  -47.012  31.782  1.00 36.64 479 A 1 
ATOM 3566 N ND1 . HIS A 1 479 ? 72.687  -46.327  31.592  1.00 37.41 479 A 1 
ATOM 3567 C CD2 . HIS A 1 479 ? 71.773  -47.973  32.727  1.00 37.82 479 A 1 
ATOM 3568 C CE1 . HIS A 1 479 ? 73.617  -46.861  32.405  1.00 36.43 479 A 1 
ATOM 3569 N NE2 . HIS A 1 479 ? 73.105  -47.853  33.108  1.00 35.04 479 A 1 
ATOM 3570 N N   . GLN A 1 480 ? 70.333  -44.234  29.501  1.00 37.06 480 A 1 
ATOM 3571 C CA  . GLN A 1 480 ? 70.589  -43.065  28.643  1.00 45.36 480 A 1 
ATOM 3572 C C   . GLN A 1 480 ? 70.209  -43.076  27.142  1.00 43.68 480 A 1 
ATOM 3573 O O   . GLN A 1 480 ? 70.104  -41.987  26.579  1.00 42.33 480 A 1 
ATOM 3574 C CB  . GLN A 1 480 ? 72.120  -42.886  28.618  1.00 41.94 480 A 1 
ATOM 3575 C CG  . GLN A 1 480 ? 72.792  -42.416  29.909  1.00 42.94 480 A 1 
ATOM 3576 C CD  . GLN A 1 480 ? 74.328  -42.370  29.750  1.00 40.94 480 A 1 
ATOM 3577 O OE1 . GLN A 1 480 ? 74.924  -43.077  28.950  1.00 38.63 480 A 1 
ATOM 3578 N NE2 . GLN A 1 480 ? 75.010  -41.549  30.512  1.00 38.45 480 A 1 
ATOM 3579 N N   . GLN A 1 481 ? 70.243  -44.169  26.455  1.00 40.81 481 A 1 
ATOM 3580 C CA  . GLN A 1 481 ? 71.054  -44.270  25.225  1.00 45.07 481 A 1 
ATOM 3581 C C   . GLN A 1 481 ? 70.574  -43.514  23.959  1.00 42.66 481 A 1 
ATOM 3582 O O   . GLN A 1 481 ? 69.437  -43.127  23.807  1.00 41.57 481 A 1 
ATOM 3583 C CB  . GLN A 1 481 ? 71.375  -45.734  24.904  1.00 41.84 481 A 1 
ATOM 3584 C CG  . GLN A 1 481 ? 72.765  -46.128  25.438  1.00 43.76 481 A 1 
ATOM 3585 C CD  . GLN A 1 481 ? 73.215  -47.522  24.983  1.00 43.46 481 A 1 
ATOM 3586 O OE1 . GLN A 1 481 ? 72.526  -48.237  24.289  1.00 40.13 481 A 1 
ATOM 3587 N NE2 . GLN A 1 481 ? 74.399  -47.952  25.356  1.00 39.82 481 A 1 
ATOM 3588 N N   . TYR A 1 482 ? 71.541  -43.364  23.043  1.00 33.85 482 A 1 
ATOM 3589 C CA  . TYR A 1 482 ? 71.765  -42.193  22.183  1.00 42.01 482 A 1 
ATOM 3590 C C   . TYR A 1 482 ? 71.472  -42.311  20.671  1.00 38.92 482 A 1 
ATOM 3591 O O   . TYR A 1 482 ? 70.938  -41.381  20.074  1.00 38.11 482 A 1 
ATOM 3592 C CB  . TYR A 1 482 ? 73.265  -41.893  22.348  1.00 39.31 482 A 1 
ATOM 3593 C CG  . TYR A 1 482 ? 73.727  -40.464  22.247  1.00 41.43 482 A 1 
ATOM 3594 C CD1 . TYR A 1 482 ? 74.116  -39.914  21.004  1.00 42.07 482 A 1 
ATOM 3595 C CD2 . TYR A 1 482 ? 73.854  -39.706  23.427  1.00 44.21 482 A 1 
ATOM 3596 C CE1 . TYR A 1 482 ? 74.621  -38.605  20.950  1.00 38.54 482 A 1 
ATOM 3597 C CE2 . TYR A 1 482 ? 74.359  -38.404  23.371  1.00 40.60 482 A 1 
ATOM 3598 C CZ  . TYR A 1 482 ? 74.751  -37.857  22.139  1.00 41.49 482 A 1 
ATOM 3599 O OH  . TYR A 1 482 ? 75.264  -36.582  22.094  1.00 39.94 482 A 1 
ATOM 3600 N N   . MET A 1 483 ? 71.986  -43.370  20.042  1.00 48.21 483 A 1 
ATOM 3601 C CA  . MET A 1 483 ? 72.396  -43.421  18.616  1.00 52.65 483 A 1 
ATOM 3602 C C   . MET A 1 483 ? 71.213  -43.559  17.625  1.00 51.87 483 A 1 
ATOM 3603 O O   . MET A 1 483 ? 70.112  -43.834  18.046  1.00 48.75 483 A 1 
ATOM 3604 C CB  . MET A 1 483 ? 73.375  -44.598  18.434  1.00 48.65 483 A 1 
ATOM 3605 C CG  . MET A 1 483 ? 74.732  -44.413  19.126  1.00 50.36 483 A 1 
ATOM 3606 S SD  . MET A 1 483 ? 75.901  -45.717  18.638  1.00 49.07 483 A 1 
ATOM 3607 C CE  . MET A 1 483 ? 77.368  -45.213  19.577  1.00 42.22 483 A 1 
ATOM 3608 N N   . GLY A 1 484 ? 71.256  -43.453  16.325  1.00 46.58 484 A 1 
ATOM 3609 C CA  . GLY A 1 484 ? 72.267  -43.318  15.285  1.00 50.69 484 A 1 
ATOM 3610 C C   . GLY A 1 484 ? 71.578  -43.184  13.894  1.00 49.23 484 A 1 
ATOM 3611 O O   . GLY A 1 484 ? 70.477  -42.655  13.821  1.00 46.61 484 A 1 
ATOM 3612 N N   . PRO A 1 485 ? 72.155  -43.627  12.790  1.00 46.87 485 A 1 
ATOM 3613 C CA  . PRO A 1 485 ? 72.371  -42.766  11.619  1.00 52.06 485 A 1 
ATOM 3614 C C   . PRO A 1 485 ? 71.546  -42.888  10.304  1.00 51.44 485 A 1 
ATOM 3615 O O   . PRO A 1 485 ? 71.129  -41.830  9.836   1.00 48.75 485 A 1 
ATOM 3616 C CB  . PRO A 1 485 ? 73.870  -42.954  11.371  1.00 48.00 485 A 1 
ATOM 3617 C CG  . PRO A 1 485 ? 74.124  -44.399  11.759  1.00 53.66 485 A 1 
ATOM 3618 C CD  . PRO A 1 485 ? 73.050  -44.674  12.811  1.00 62.38 485 A 1 
ATOM 3619 N N   . PRO A 1 486 ? 71.432  -44.040  9.590   1.00 43.93 486 A 1 
ATOM 3620 C CA  . PRO A 1 486 ? 72.000  -43.965  8.241   1.00 48.53 486 A 1 
ATOM 3621 C C   . PRO A 1 486 ? 71.085  -43.741  6.996   1.00 48.04 486 A 1 
ATOM 3622 O O   . PRO A 1 486 ? 70.826  -42.571  6.702   1.00 46.37 486 A 1 
ATOM 3623 C CB  . PRO A 1 486 ? 72.971  -45.148  8.195   1.00 45.82 486 A 1 
ATOM 3624 C CG  . PRO A 1 486 ? 72.323  -46.214  9.062   1.00 49.26 486 A 1 
ATOM 3625 C CD  . PRO A 1 486 ? 71.339  -45.409  9.939   1.00 56.75 486 A 1 
ATOM 3626 N N   . PRO A 1 487 ? 70.730  -44.742  6.133   1.00 42.10 487 A 1 
ATOM 3627 C CA  . PRO A 1 487 ? 71.281  -44.672  4.771   1.00 47.33 487 A 1 
ATOM 3628 C C   . PRO A 1 487 ? 70.320  -44.274  3.622   1.00 47.63 487 A 1 
ATOM 3629 O O   . PRO A 1 487 ? 69.128  -44.125  3.817   1.00 45.56 487 A 1 
ATOM 3630 C CB  . PRO A 1 487 ? 71.851  -46.080  4.567   1.00 43.73 487 A 1 
ATOM 3631 C CG  . PRO A 1 487 ? 70.815  -46.956  5.238   1.00 46.96 487 A 1 
ATOM 3632 C CD  . PRO A 1 487 ? 70.283  -46.073  6.383   1.00 54.82 487 A 1 
ATOM 3633 N N   . PRO A 1 488 ? 70.860  -44.137  2.394   1.00 42.64 488 A 1 
ATOM 3634 C CA  . PRO A 1 488 ? 70.374  -43.177  1.394   1.00 47.77 488 A 1 
ATOM 3635 C C   . PRO A 1 488 ? 69.652  -43.708  0.140   1.00 47.65 488 A 1 
ATOM 3636 O O   . PRO A 1 488 ? 69.442  -42.908  -0.772  1.00 44.85 488 A 1 
ATOM 3637 C CB  . PRO A 1 488 ? 71.685  -42.508  0.966   1.00 43.82 488 A 1 
ATOM 3638 C CG  . PRO A 1 488 ? 72.662  -43.679  0.915   1.00 49.14 488 A 1 
ATOM 3639 C CD  . PRO A 1 488 ? 72.193  -44.538  2.085   1.00 58.38 488 A 1 
ATOM 3640 N N   . HIS A 1 489 ? 69.401  -44.968  -0.043  1.00 32.00 489 A 1 
ATOM 3641 C CA  . HIS A 1 489 ? 69.585  -45.643  -1.340  1.00 40.27 489 A 1 
ATOM 3642 C C   . HIS A 1 489 ? 68.801  -45.130  -2.576  1.00 37.66 489 A 1 
ATOM 3643 O O   . HIS A 1 489 ? 67.666  -44.675  -2.512  1.00 35.49 489 A 1 
ATOM 3644 C CB  . HIS A 1 489 ? 69.449  -47.162  -1.183  1.00 36.59 489 A 1 
ATOM 3645 C CG  . HIS A 1 489 ? 70.784  -47.849  -1.240  1.00 37.39 489 A 1 
ATOM 3646 N ND1 . HIS A 1 489 ? 71.616  -47.980  -2.332  1.00 37.37 489 A 1 
ATOM 3647 C CD2 . HIS A 1 489 ? 71.450  -48.441  -0.199  1.00 37.79 489 A 1 
ATOM 3648 C CE1 . HIS A 1 489 ? 72.723  -48.632  -1.943  1.00 35.74 489 A 1 
ATOM 3649 N NE2 . HIS A 1 489 ? 72.660  -48.929  -0.661  1.00 34.92 489 A 1 
ATOM 3650 N N   . MET A 1 490 ? 69.451  -45.313  -3.728  1.00 40.74 490 A 1 
ATOM 3651 C CA  . MET A 1 490 ? 69.343  -44.595  -5.009  1.00 44.83 490 A 1 
ATOM 3652 C C   . MET A 1 490 ? 68.164  -44.867  -5.964  1.00 43.10 490 A 1 
ATOM 3653 O O   . MET A 1 490 ? 67.908  -43.999  -6.794  1.00 42.62 490 A 1 
ATOM 3654 C CB  . MET A 1 490 ? 70.580  -44.980  -5.836  1.00 42.52 490 A 1 
ATOM 3655 C CG  . MET A 1 490 ? 71.896  -44.309  -5.446  1.00 45.10 490 A 1 
ATOM 3656 S SD  . MET A 1 490 ? 73.232  -44.907  -6.525  1.00 44.99 490 A 1 
ATOM 3657 C CE  . MET A 1 490 ? 74.487  -43.643  -6.211  1.00 39.62 490 A 1 
ATOM 3658 N N   . GLN A 1 491 ? 67.638  -46.054  -6.073  1.00 40.43 491 A 1 
ATOM 3659 C CA  . GLN A 1 491 ? 67.606  -46.740  -7.375  1.00 43.09 491 A 1 
ATOM 3660 C C   . GLN A 1 491 ? 66.781  -46.080  -8.499  1.00 38.86 491 A 1 
ATOM 3661 O O   . GLN A 1 491 ? 65.668  -45.616  -8.325  1.00 38.40 491 A 1 
ATOM 3662 C CB  . GLN A 1 491 ? 67.251  -48.220  -7.212  1.00 41.22 491 A 1 
ATOM 3663 C CG  . GLN A 1 491 ? 68.516  -49.095  -7.267  1.00 42.90 491 A 1 
ATOM 3664 C CD  . GLN A 1 491 ? 68.224  -50.600  -7.179  1.00 42.64 491 A 1 
ATOM 3665 O OE1 . GLN A 1 491 ? 67.113  -51.045  -7.002  1.00 39.70 491 A 1 
ATOM 3666 N NE2 . GLN A 1 491 ? 69.222  -51.438  -7.298  1.00 40.41 491 A 1 
ATOM 3667 N N   . MET A 1 492 ? 67.358  -46.115  -9.701  1.00 45.94 492 A 1 
ATOM 3668 C CA  . MET A 1 492 ? 67.046  -45.336  -10.914 1.00 47.65 492 A 1 
ATOM 3669 C C   . MET A 1 492 ? 65.929  -45.845  -11.848 1.00 45.61 492 A 1 
ATOM 3670 O O   . MET A 1 492 ? 65.730  -45.193  -12.873 1.00 43.45 492 A 1 
ATOM 3671 C CB  . MET A 1 492 ? 68.312  -45.312  -11.786 1.00 44.34 492 A 1 
ATOM 3672 C CG  . MET A 1 492 ? 69.405  -44.324  -11.398 1.00 46.58 492 A 1 
ATOM 3673 S SD  . MET A 1 492 ? 70.750  -44.409  -12.618 1.00 47.48 492 A 1 
ATOM 3674 C CE  . MET A 1 492 ? 71.693  -42.924  -12.175 1.00 40.67 492 A 1 
ATOM 3675 N N   . HIS A 1 493 ? 65.348  -47.001  -11.672 1.00 39.85 493 A 1 
ATOM 3676 C CA  . HIS A 1 493 ? 65.057  -47.920  -12.766 1.00 46.25 493 A 1 
ATOM 3677 C C   . HIS A 1 493 ? 64.311  -47.356  -13.989 1.00 41.93 493 A 1 
ATOM 3678 O O   . HIS A 1 493 ? 63.363  -46.584  -13.896 1.00 40.65 493 A 1 
ATOM 3679 C CB  . HIS A 1 493 ? 64.422  -49.208  -12.255 1.00 42.93 493 A 1 
ATOM 3680 C CG  . HIS A 1 493 ? 65.450  -50.253  -11.955 1.00 44.71 493 A 1 
ATOM 3681 N ND1 . HIS A 1 493 ? 66.207  -50.953  -12.877 1.00 43.14 493 A 1 
ATOM 3682 C CD2 . HIS A 1 493 ? 65.857  -50.701  -10.724 1.00 43.36 493 A 1 
ATOM 3683 C CE1 . HIS A 1 493 ? 67.026  -51.778  -12.200 1.00 40.96 493 A 1 
ATOM 3684 N NE2 . HIS A 1 493 ? 66.846  -51.659  -10.905 1.00 39.92 493 A 1 
ATOM 3685 N N   . GLN A 1 494 ? 64.733  -47.834  -15.153 1.00 44.53 494 A 1 
ATOM 3686 C CA  . GLN A 1 494 ? 64.667  -47.247  -16.499 1.00 49.73 494 A 1 
ATOM 3687 C C   . GLN A 1 494 ? 63.402  -47.417  -17.382 1.00 45.67 494 A 1 
ATOM 3688 O O   . GLN A 1 494 ? 63.483  -46.943  -18.510 1.00 44.67 494 A 1 
ATOM 3689 C CB  . GLN A 1 494 ? 65.802  -47.889  -17.307 1.00 47.55 494 A 1 
ATOM 3690 C CG  . GLN A 1 494 ? 67.223  -47.445  -16.960 1.00 48.49 494 A 1 
ATOM 3691 C CD  . GLN A 1 494 ? 68.242  -48.122  -17.900 1.00 47.12 494 A 1 
ATOM 3692 O OE1 . GLN A 1 494 ? 67.994  -49.146  -18.502 1.00 43.79 494 A 1 
ATOM 3693 N NE2 . GLN A 1 494 ? 69.424  -47.571  -18.048 1.00 43.40 494 A 1 
ATOM 3694 N N   . PRO A 1 495 ? 62.379  -48.118  -17.090 1.00 41.52 495 A 1 
ATOM 3695 C CA  . PRO A 1 495 ? 61.783  -49.122  -17.987 1.00 47.57 495 A 1 
ATOM 3696 C C   . PRO A 1 495 ? 61.367  -48.661  -19.402 1.00 47.00 495 A 1 
ATOM 3697 O O   . PRO A 1 495 ? 61.187  -47.472  -19.650 1.00 44.90 495 A 1 
ATOM 3698 C CB  . PRO A 1 495 ? 60.630  -49.742  -17.197 1.00 44.00 495 A 1 
ATOM 3699 C CG  . PRO A 1 495 ? 60.254  -48.616  -16.236 1.00 48.73 495 A 1 
ATOM 3700 C CD  . PRO A 1 495 ? 61.601  -47.967  -15.915 1.00 57.48 495 A 1 
ATOM 3701 N N   . PRO A 1 496 ? 61.254  -49.637  -20.317 1.00 40.77 496 A 1 
ATOM 3702 C CA  . PRO A 1 496 ? 61.729  -49.475  -21.689 1.00 46.54 496 A 1 
ATOM 3703 C C   . PRO A 1 496 ? 60.671  -49.220  -22.778 1.00 45.23 496 A 1 
ATOM 3704 O O   . PRO A 1 496 ? 59.580  -48.731  -22.558 1.00 43.35 496 A 1 
ATOM 3705 C CB  . PRO A 1 496 ? 62.503  -50.784  -21.916 1.00 43.46 496 A 1 
ATOM 3706 C CG  . PRO A 1 496 ? 61.589  -51.803  -21.237 1.00 48.03 496 A 1 
ATOM 3707 C CD  . PRO A 1 496 ? 61.119  -51.031  -20.017 1.00 56.48 496 A 1 
ATOM 3708 N N   . MET A 1 497 ? 61.045  -49.623  -23.962 1.00 41.21 497 A 1 
ATOM 3709 C CA  . MET A 1 497 ? 60.837  -49.109  -25.317 1.00 45.50 497 A 1 
ATOM 3710 C C   . MET A 1 497 ? 59.471  -49.222  -26.012 1.00 43.68 497 A 1 
ATOM 3711 O O   . MET A 1 497 ? 59.264  -48.460  -26.951 1.00 42.85 497 A 1 
ATOM 3712 C CB  . MET A 1 497 ? 61.784  -49.906  -26.225 1.00 43.29 497 A 1 
ATOM 3713 C CG  . MET A 1 497 ? 63.277  -49.595  -26.075 1.00 45.99 497 A 1 
ATOM 3714 S SD  . MET A 1 497 ? 64.259  -50.639  -27.184 1.00 44.92 497 A 1 
ATOM 3715 C CE  . MET A 1 497 ? 65.880  -49.824  -27.034 1.00 40.01 497 A 1 
ATOM 3716 N N   . TRP A 1 498 ? 58.679  -50.253  -25.811 1.00 45.16 498 A 1 
ATOM 3717 C CA  . TRP A 1 498 ? 58.181  -51.051  -26.941 1.00 46.31 498 A 1 
ATOM 3718 C C   . TRP A 1 498 ? 57.354  -50.332  -28.029 1.00 41.89 498 A 1 
ATOM 3719 O O   . TRP A 1 498 ? 56.413  -49.593  -27.768 1.00 39.28 498 A 1 
ATOM 3720 C CB  . TRP A 1 498 ? 57.491  -52.326  -26.456 1.00 43.52 498 A 1 
ATOM 3721 C CG  . TRP A 1 498 ? 58.434  -53.432  -26.133 1.00 47.68 498 A 1 
ATOM 3722 C CD1 . TRP A 1 498 ? 59.242  -53.489  -25.056 1.00 42.50 498 A 1 
ATOM 3723 C CD2 . TRP A 1 498 ? 58.716  -54.637  -26.927 1.00 49.13 498 A 1 
ATOM 3724 N NE1 . TRP A 1 498 ? 60.020  -54.642  -25.113 1.00 39.03 498 A 1 
ATOM 3725 C CE2 . TRP A 1 498 ? 59.729  -55.375  -26.240 1.00 42.80 498 A 1 
ATOM 3726 C CE3 . TRP A 1 498 ? 58.220  -55.158  -28.130 1.00 45.14 498 A 1 
ATOM 3727 C CZ2 . TRP A 1 498 ? 60.228  -56.583  -26.753 1.00 45.30 498 A 1 
ATOM 3728 C CZ3 . TRP A 1 498 ? 58.712  -56.383  -28.638 1.00 40.10 498 A 1 
ATOM 3729 C CH2 . TRP A 1 498 ? 59.716  -57.081  -27.956 1.00 41.92 498 A 1 
ATOM 3730 N N   . HIS A 1 499 ? 57.705  -50.640  -29.273 1.00 39.44 499 A 1 
ATOM 3731 C CA  . HIS A 1 499 ? 57.423  -49.927  -30.526 1.00 45.30 499 A 1 
ATOM 3732 C C   . HIS A 1 499 ? 56.088  -50.195  -31.247 1.00 40.59 499 A 1 
ATOM 3733 O O   . HIS A 1 499 ? 55.771  -49.440  -32.161 1.00 39.15 499 A 1 
ATOM 3734 C CB  . HIS A 1 499 ? 58.517  -50.347  -31.511 1.00 42.68 499 A 1 
ATOM 3735 C CG  . HIS A 1 499 ? 59.690  -49.423  -31.623 1.00 43.82 499 A 1 
ATOM 3736 N ND1 . HIS A 1 499 ? 59.667  -48.191  -32.230 1.00 42.13 499 A 1 
ATOM 3737 C CD2 . HIS A 1 499 ? 60.999  -49.677  -31.300 1.00 41.44 499 A 1 
ATOM 3738 C CE1 . HIS A 1 499 ? 60.932  -47.715  -32.240 1.00 37.91 499 A 1 
ATOM 3739 N NE2 . HIS A 1 499 ? 61.759  -48.585  -31.704 1.00 36.43 499 A 1 
ATOM 3740 N N   . GLN A 1 500 ? 55.413  -51.264  -31.042 1.00 39.99 500 A 1 
ATOM 3741 C CA  . GLN A 1 500 ? 55.004  -52.181  -32.116 1.00 44.16 500 A 1 
ATOM 3742 C C   . GLN A 1 500 ? 54.086  -51.632  -33.234 1.00 40.06 500 A 1 
ATOM 3743 O O   . GLN A 1 500 ? 53.280  -50.733  -33.049 1.00 39.40 500 A 1 
ATOM 3744 C CB  . GLN A 1 500 ? 54.467  -53.494  -31.534 1.00 42.07 500 A 1 
ATOM 3745 C CG  . GLN A 1 500 ? 55.293  -54.682  -32.050 1.00 43.02 500 A 1 
ATOM 3746 C CD  . GLN A 1 500 ? 54.776  -56.043  -31.576 1.00 43.94 500 A 1 
ATOM 3747 O OE1 . GLN A 1 500 ? 53.711  -56.176  -31.012 1.00 41.24 500 A 1 
ATOM 3748 N NE2 . GLN A 1 500 ? 55.507  -57.114  -31.806 1.00 41.84 500 A 1 
ATOM 3749 N N   . GLN A 1 501 ? 54.232  -52.264  -34.401 1.00 39.24 501 A 1 
ATOM 3750 C CA  . GLN A 1 501 ? 54.004  -51.740  -35.755 1.00 42.83 501 A 1 
ATOM 3751 C C   . GLN A 1 501 ? 52.605  -51.822  -36.396 1.00 38.61 501 A 1 
ATOM 3752 O O   . GLN A 1 501 ? 52.156  -50.873  -37.021 1.00 38.67 501 A 1 
ATOM 3753 C CB  . GLN A 1 501 ? 54.875  -52.596  -36.686 1.00 41.74 501 A 1 
ATOM 3754 C CG  . GLN A 1 501 ? 56.330  -52.201  -36.848 1.00 43.61 501 A 1 
ATOM 3755 C CD  . GLN A 1 501 ? 57.038  -53.172  -37.810 1.00 43.81 501 A 1 
ATOM 3756 O OE1 . GLN A 1 501 ? 56.611  -54.291  -38.054 1.00 41.34 501 A 1 
ATOM 3757 N NE2 . GLN A 1 501 ? 58.145  -52.775  -38.396 1.00 42.18 501 A 1 
ATOM 3758 N N   . GLN A 1 502 ? 52.116  -53.012  -36.507 1.00 38.91 502 A 1 
ATOM 3759 C CA  . GLN A 1 502 ? 51.580  -53.547  -37.774 1.00 43.41 502 A 1 
ATOM 3760 C C   . GLN A 1 502 ? 50.091  -53.275  -38.042 1.00 40.17 502 A 1 
ATOM 3761 O O   . GLN A 1 502 ? 49.366  -52.851  -37.170 1.00 39.55 502 A 1 
ATOM 3762 C CB  . GLN A 1 502 ? 51.856  -55.059  -37.819 1.00 41.51 502 A 1 
ATOM 3763 C CG  . GLN A 1 502 ? 53.206  -55.419  -38.439 1.00 44.02 502 A 1 
ATOM 3764 C CD  . GLN A 1 502 ? 53.404  -56.943  -38.584 1.00 44.03 502 A 1 
ATOM 3765 O OE1 . GLN A 1 502 ? 52.553  -57.748  -38.256 1.00 41.67 502 A 1 
ATOM 3766 N NE2 . GLN A 1 502 ? 54.542  -57.384  -39.085 1.00 42.45 502 A 1 
ATOM 3767 N N   . HIS A 1 503 ? 49.551  -53.617  -39.152 1.00 38.19 503 A 1 
ATOM 3768 C CA  . HIS A 1 503 ? 49.502  -53.203  -40.548 1.00 45.13 503 A 1 
ATOM 3769 C C   . HIS A 1 503 ? 48.089  -53.393  -41.136 1.00 40.95 503 A 1 
ATOM 3770 O O   . HIS A 1 503 ? 47.472  -52.429  -41.568 1.00 40.71 503 A 1 
ATOM 3771 C CB  . HIS A 1 503 ? 50.480  -54.018  -41.413 1.00 43.20 503 A 1 
ATOM 3772 C CG  . HIS A 1 503 ? 51.398  -53.221  -42.285 1.00 44.83 503 A 1 
ATOM 3773 N ND1 . HIS A 1 503 ? 51.118  -52.117  -43.034 1.00 43.71 503 A 1 
ATOM 3774 C CD2 . HIS A 1 503 ? 52.724  -53.530  -42.556 1.00 43.88 503 A 1 
ATOM 3775 C CE1 . HIS A 1 503 ? 52.233  -51.763  -43.710 1.00 41.02 503 A 1 
ATOM 3776 N NE2 . HIS A 1 503 ? 53.214  -52.605  -43.453 1.00 39.36 503 A 1 
ATOM 3777 N N   . GLN A 1 504 ? 47.631  -54.633  -41.281 1.00 41.37 504 A 1 
ATOM 3778 C CA  . GLN A 1 504 ? 47.161  -55.032  -42.609 1.00 46.35 504 A 1 
ATOM 3779 C C   . GLN A 1 504 ? 45.659  -55.137  -42.907 1.00 42.37 504 A 1 
ATOM 3780 O O   . GLN A 1 504 ? 45.270  -54.766  -44.009 1.00 43.94 504 A 1 
ATOM 3781 C CB  . GLN A 1 504 ? 47.776  -56.392  -42.954 1.00 46.03 504 A 1 
ATOM 3782 C CG  . GLN A 1 504 ? 49.063  -56.302  -43.774 1.00 48.12 504 A 1 
ATOM 3783 C CD  . GLN A 1 504 ? 49.578  -57.682  -44.221 1.00 47.27 504 A 1 
ATOM 3784 O OE1 . GLN A 1 504 ? 49.027  -58.721  -43.914 1.00 43.03 504 A 1 
ATOM 3785 N NE2 . GLN A 1 504 ? 50.656  -57.726  -44.973 1.00 43.64 504 A 1 
ATOM 3786 N N   . GLN A 1 505 ? 44.899  -55.827  -42.122 1.00 33.82 505 A 1 
ATOM 3787 C CA  . GLN A 1 505 ? 44.052  -56.868  -42.736 1.00 40.02 505 A 1 
ATOM 3788 C C   . GLN A 1 505 ? 42.891  -56.388  -43.630 1.00 36.83 505 A 1 
ATOM 3789 O O   . GLN A 1 505 ? 42.159  -55.464  -43.315 1.00 37.53 505 A 1 
ATOM 3790 C CB  . GLN A 1 505 ? 43.592  -57.907  -41.707 1.00 39.32 505 A 1 
ATOM 3791 C CG  . GLN A 1 505 ? 44.570  -59.089  -41.662 1.00 41.56 505 A 1 
ATOM 3792 C CD  . GLN A 1 505 ? 44.071  -60.272  -40.820 1.00 42.24 505 A 1 
ATOM 3793 O OE1 . GLN A 1 505 ? 43.000  -60.252  -40.250 1.00 40.03 505 A 1 
ATOM 3794 N NE2 . GLN A 1 505 ? 44.828  -61.341  -40.729 1.00 41.01 505 A 1 
ATOM 3795 N N   . GLN A 1 506 ? 42.754  -57.090  -44.755 1.00 38.50 506 A 1 
ATOM 3796 C CA  . GLN A 1 506 ? 42.052  -56.692  -45.984 1.00 42.31 506 A 1 
ATOM 3797 C C   . GLN A 1 506 ? 40.585  -57.110  -46.160 1.00 38.64 506 A 1 
ATOM 3798 O O   . GLN A 1 506 ? 39.860  -56.458  -46.908 1.00 40.32 506 A 1 
ATOM 3799 C CB  . GLN A 1 506 ? 42.758  -57.387  -47.161 1.00 42.34 506 A 1 
ATOM 3800 C CG  . GLN A 1 506 ? 44.143  -56.886  -47.554 1.00 44.33 506 A 1 
ATOM 3801 C CD  . GLN A 1 506 ? 44.693  -57.712  -48.738 1.00 45.43 506 A 1 
ATOM 3802 O OE1 . GLN A 1 506 ? 44.326  -58.849  -48.957 1.00 43.46 506 A 1 
ATOM 3803 N NE2 . GLN A 1 506 ? 45.590  -57.166  -49.522 1.00 42.98 506 A 1 
ATOM 3804 N N   . GLN A 1 507 ? 40.259  -58.274  -45.745 1.00 39.78 507 A 1 
ATOM 3805 C CA  . GLN A 1 507 ? 39.361  -59.199  -46.478 1.00 46.03 507 A 1 
ATOM 3806 C C   . GLN A 1 507 ? 37.852  -58.848  -46.425 1.00 43.47 507 A 1 
ATOM 3807 O O   . GLN A 1 507 ? 37.443  -58.107  -45.562 1.00 44.76 507 A 1 
ATOM 3808 C CB  . GLN A 1 507 ? 39.580  -60.596  -45.894 1.00 45.18 507 A 1 
ATOM 3809 C CG  . GLN A 1 507 ? 40.894  -61.263  -46.310 1.00 47.56 507 A 1 
ATOM 3810 C CD  . GLN A 1 507 ? 40.955  -62.749  -45.909 1.00 47.39 507 A 1 
ATOM 3811 O OE1 . GLN A 1 507 ? 39.997  -63.344  -45.441 1.00 44.22 507 A 1 
ATOM 3812 N NE2 . GLN A 1 507 ? 42.076  -63.406  -46.097 1.00 43.47 507 A 1 
ATOM 3813 N N   . ARG A 1 508 ? 36.937  -59.422  -47.246 1.00 40.71 508 A 1 
ATOM 3814 C CA  . ARG A 1 508 ? 36.954  -60.034  -48.595 1.00 45.92 508 A 1 
ATOM 3815 C C   . ARG A 1 508 ? 35.551  -60.117  -49.240 1.00 41.72 508 A 1 
ATOM 3816 O O   . ARG A 1 508 ? 35.364  -59.627  -50.337 1.00 43.82 508 A 1 
ATOM 3817 C CB  . ARG A 1 508 ? 37.482  -61.476  -48.543 1.00 46.33 508 A 1 
ATOM 3818 C CG  . ARG A 1 508 ? 38.208  -61.927  -49.825 1.00 47.80 508 A 1 
ATOM 3819 C CD  . ARG A 1 508 ? 38.522  -63.430  -49.764 1.00 50.06 508 A 1 
ATOM 3820 N NE  . ARG A 1 508 ? 39.495  -63.823  -50.801 1.00 44.64 508 A 1 
ATOM 3821 C CZ  . ARG A 1 508 ? 39.879  -65.071  -51.069 1.00 40.46 508 A 1 
ATOM 3822 N NH1 . ARG A 1 508 ? 39.367  -66.089  -50.441 1.00 36.59 508 A 1 
ATOM 3823 N NH2 . ARG A 1 508 ? 40.782  -65.288  -51.971 1.00 37.07 508 A 1 
ATOM 3824 N N   . MET A 1 509 ? 34.672  -60.873  -48.645 1.00 46.61 509 A 1 
ATOM 3825 C CA  . MET A 1 509 ? 33.599  -61.630  -49.348 1.00 50.77 509 A 1 
ATOM 3826 C C   . MET A 1 509 ? 32.266  -60.871  -49.512 1.00 48.43 509 A 1 
ATOM 3827 O O   . MET A 1 509 ? 32.057  -59.912  -48.806 1.00 47.82 509 A 1 
ATOM 3828 C CB  . MET A 1 509 ? 33.323  -62.908  -48.544 1.00 49.40 509 A 1 
ATOM 3829 C CG  . MET A 1 509 ? 34.386  -63.989  -48.705 1.00 51.67 509 A 1 
ATOM 3830 S SD  . MET A 1 509 ? 33.886  -65.524  -47.867 1.00 50.26 509 A 1 
ATOM 3831 C CE  . MET A 1 509 ? 35.262  -66.601  -48.317 1.00 44.14 509 A 1 
ATOM 3832 N N   . MET A 1 510 ? 31.278  -61.311  -50.291 1.00 45.04 510 A 1 
ATOM 3833 C CA  . MET A 1 510 ? 31.162  -61.810  -51.672 1.00 49.02 510 A 1 
ATOM 3834 C C   . MET A 1 510 ? 29.740  -61.496  -52.213 1.00 46.15 510 A 1 
ATOM 3835 O O   . MET A 1 510 ? 29.543  -60.314  -52.509 1.00 45.44 510 A 1 
ATOM 3836 C CB  . MET A 1 510 ? 31.560  -63.298  -51.817 1.00 47.20 510 A 1 
ATOM 3837 C CG  . MET A 1 510 ? 32.499  -63.549  -53.010 1.00 49.33 510 A 1 
ATOM 3838 S SD  . MET A 1 510 ? 32.635  -65.286  -53.479 1.00 47.77 510 A 1 
ATOM 3839 C CE  . MET A 1 510 ? 33.964  -65.209  -54.700 1.00 42.38 510 A 1 
ATOM 3840 N N   . PRO A 1 511 ? 28.781  -62.390  -52.422 1.00 42.40 511 A 1 
ATOM 3841 C CA  . PRO A 1 511 ? 28.258  -62.457  -53.798 1.00 46.88 511 A 1 
ATOM 3842 C C   . PRO A 1 511 ? 26.790  -62.093  -54.133 1.00 45.25 511 A 1 
ATOM 3843 O O   . PRO A 1 511 ? 26.561  -61.116  -54.851 1.00 43.19 511 A 1 
ATOM 3844 C CB  . PRO A 1 511 ? 28.569  -63.909  -54.173 1.00 43.13 511 A 1 
ATOM 3845 C CG  . PRO A 1 511 ? 28.388  -64.688  -52.882 1.00 47.71 511 A 1 
ATOM 3846 C CD  . PRO A 1 511 ? 28.469  -63.620  -51.785 1.00 56.81 511 A 1 
ATOM 3847 N N   . GLN A 1 512 ? 25.843  -62.936  -53.822 1.00 43.10 512 A 1 
ATOM 3848 C CA  . GLN A 1 512 ? 24.638  -63.249  -54.647 1.00 47.25 512 A 1 
ATOM 3849 C C   . GLN A 1 512 ? 23.341  -62.570  -54.126 1.00 44.44 512 A 1 
ATOM 3850 O O   . GLN A 1 512 ? 23.432  -61.833  -53.157 1.00 43.22 512 A 1 
ATOM 3851 C CB  . GLN A 1 512 ? 24.519  -64.785  -54.660 1.00 44.58 512 A 1 
ATOM 3852 C CG  . GLN A 1 512 ? 25.550  -65.504  -55.539 1.00 46.92 512 A 1 
ATOM 3853 C CD  . GLN A 1 512 ? 25.434  -67.032  -55.454 1.00 46.38 512 A 1 
ATOM 3854 O OE1 . GLN A 1 512 ? 25.032  -67.601  -54.458 1.00 44.07 512 A 1 
ATOM 3855 N NE2 . GLN A 1 512 ? 25.811  -67.752  -56.481 1.00 43.71 512 A 1 
ATOM 3856 N N   . ASP A 1 513 ? 22.127  -62.694  -54.595 1.00 44.03 513 A 1 
ATOM 3857 C CA  . ASP A 1 513 ? 21.509  -63.347  -55.759 1.00 49.83 513 A 1 
ATOM 3858 C C   . ASP A 1 513 ? 20.199  -62.624  -56.205 1.00 47.77 513 A 1 
ATOM 3859 O O   . ASP A 1 513 ? 19.867  -61.560  -55.707 1.00 46.51 513 A 1 
ATOM 3860 C CB  . ASP A 1 513 ? 21.180  -64.822  -55.429 1.00 46.41 513 A 1 
ATOM 3861 C CG  . ASP A 1 513 ? 21.803  -65.818  -56.404 1.00 45.29 513 A 1 
ATOM 3862 O OD1 . ASP A 1 513 ? 22.070  -65.428  -57.561 1.00 45.35 513 A 1 
ATOM 3863 O OD2 . ASP A 1 513 ? 22.037  -66.965  -55.971 1.00 45.49 513 A 1 
ATOM 3864 N N   . HIS A 1 514 ? 19.434  -63.208  -57.080 1.00 38.98 514 A 1 
ATOM 3865 C CA  . HIS A 1 514 ? 18.701  -62.655  -58.224 1.00 44.41 514 A 1 
ATOM 3866 C C   . HIS A 1 514 ? 17.273  -62.070  -58.107 1.00 41.76 514 A 1 
ATOM 3867 O O   . HIS A 1 514 ? 16.906  -61.324  -59.009 1.00 41.36 514 A 1 
ATOM 3868 C CB  . HIS A 1 514 ? 18.585  -63.791  -59.243 1.00 41.30 514 A 1 
ATOM 3869 C CG  . HIS A 1 514 ? 19.620  -63.781  -60.320 1.00 42.82 514 A 1 
ATOM 3870 N ND1 . HIS A 1 514 ? 19.781  -62.793  -61.264 1.00 42.58 514 A 1 
ATOM 3871 C CD2 . HIS A 1 514 ? 20.510  -64.773  -60.649 1.00 42.44 514 A 1 
ATOM 3872 C CE1 . HIS A 1 514 ? 20.751  -63.183  -62.110 1.00 38.91 514 A 1 
ATOM 3873 N NE2 . HIS A 1 514 ? 21.212  -64.368  -61.777 1.00 37.39 514 A 1 
ATOM 3874 N N   . MET A 1 515 ? 16.408  -62.523  -57.243 1.00 45.23 515 A 1 
ATOM 3875 C CA  . MET A 1 515 ? 15.026  -62.907  -57.621 1.00 48.77 515 A 1 
ATOM 3876 C C   . MET A 1 515 ? 14.147  -61.871  -58.360 1.00 46.80 515 A 1 
ATOM 3877 O O   . MET A 1 515 ? 14.165  -60.683  -58.100 1.00 46.82 515 A 1 
ATOM 3878 C CB  . MET A 1 515 ? 14.260  -63.516  -56.438 1.00 46.79 515 A 1 
ATOM 3879 C CG  . MET A 1 515 ? 14.429  -65.051  -56.407 1.00 49.61 515 A 1 
ATOM 3880 S SD  . MET A 1 515 ? 13.272  -65.870  -55.279 1.00 49.48 515 A 1 
ATOM 3881 C CE  . MET A 1 515 ? 13.775  -67.587  -55.526 1.00 42.95 515 A 1 
ATOM 3882 N N   . MET A 1 516 ? 13.340  -62.416  -59.290 1.00 45.80 516 A 1 
ATOM 3883 C CA  . MET A 1 516 ? 12.800  -61.780  -60.509 1.00 48.36 516 A 1 
ATOM 3884 C C   . MET A 1 516 ? 11.424  -61.082  -60.463 1.00 46.18 516 A 1 
ATOM 3885 O O   . MET A 1 516 ? 11.151  -60.334  -61.397 1.00 45.04 516 A 1 
ATOM 3886 C CB  . MET A 1 516 ? 12.617  -62.890  -61.549 1.00 45.32 516 A 1 
ATOM 3887 C CG  . MET A 1 516 ? 13.846  -63.289  -62.360 1.00 47.86 516 A 1 
ATOM 3888 S SD  . MET A 1 516 ? 13.366  -64.492  -63.632 1.00 47.53 516 A 1 
ATOM 3889 C CE  . MET A 1 516 ? 14.860  -64.513  -64.638 1.00 42.10 516 A 1 
ATOM 3890 N N   . MET A 1 517 ? 10.506  -61.442  -59.613 1.00 50.78 517 A 1 
ATOM 3891 C CA  . MET A 1 517 ? 9.105   -61.676  -60.024 1.00 52.98 517 A 1 
ATOM 3892 C C   . MET A 1 517 ? 8.394   -60.549  -60.811 1.00 51.84 517 A 1 
ATOM 3893 O O   . MET A 1 517 ? 8.532   -59.370  -60.513 1.00 48.86 517 A 1 
ATOM 3894 C CB  . MET A 1 517 ? 8.243   -62.133  -58.845 1.00 48.28 517 A 1 
ATOM 3895 C CG  . MET A 1 517 ? 8.247   -63.672  -58.709 1.00 50.57 517 A 1 
ATOM 3896 S SD  . MET A 1 517 ? 6.954   -64.276  -57.590 1.00 48.66 517 A 1 
ATOM 3897 C CE  . MET A 1 517 ? 7.195   -66.058  -57.751 1.00 42.67 517 A 1 
ATOM 3898 N N   . GLN A 1 518 ? 7.606   -60.988  -61.787 1.00 47.11 518 A 1 
ATOM 3899 C CA  . GLN A 1 518 ? 7.235   -60.234  -62.999 1.00 51.99 518 A 1 
ATOM 3900 C C   . GLN A 1 518 ? 5.916   -59.425  -63.037 1.00 50.22 518 A 1 
ATOM 3901 O O   . GLN A 1 518 ? 5.928   -58.269  -63.436 1.00 46.07 518 A 1 
ATOM 3902 C CB  . GLN A 1 518 ? 7.066   -61.250  -64.142 1.00 47.61 518 A 1 
ATOM 3903 C CG  . GLN A 1 518 ? 8.331   -61.835  -64.757 1.00 49.21 518 A 1 
ATOM 3904 C CD  . GLN A 1 518 ? 7.972   -62.787  -65.912 1.00 48.51 518 A 1 
ATOM 3905 O OE1 . GLN A 1 518 ? 6.879   -63.350  -65.995 1.00 43.72 518 A 1 
ATOM 3906 N NE2 . GLN A 1 518 ? 8.862   -62.996  -66.843 1.00 44.28 518 A 1 
ATOM 3907 N N   . GLY A 1 519 ? 4.810   -60.107  -62.929 1.00 44.88 519 A 1 
ATOM 3908 C CA  . GLY A 1 519 ? 3.615   -59.778  -63.738 1.00 46.67 519 A 1 
ATOM 3909 C C   . GLY A 1 519 ? 2.647   -58.726  -63.167 1.00 45.67 519 A 1 
ATOM 3910 O O   . GLY A 1 519 ? 2.902   -58.204  -62.099 1.00 41.05 519 A 1 
ATOM 3911 N N   . GLY A 1 520 ? 1.542   -58.340  -63.753 1.00 41.99 520 A 1 
ATOM 3912 C CA  . GLY A 1 520 ? 0.864   -58.729  -64.986 1.00 44.56 520 A 1 
ATOM 3913 C C   . GLY A 1 520 ? -0.199  -57.696  -65.427 1.00 43.65 520 A 1 
ATOM 3914 O O   . GLY A 1 520 ? 0.124   -56.531  -65.590 1.00 39.51 520 A 1 
ATOM 3915 N N   . GLY A 1 521 ? -1.431  -58.135  -65.661 1.00 39.76 521 A 1 
ATOM 3916 C CA  . GLY A 1 521 ? -2.458  -57.396  -66.426 1.00 42.96 521 A 1 
ATOM 3917 C C   . GLY A 1 521 ? -3.243  -56.300  -65.681 1.00 42.59 521 A 1 
ATOM 3918 O O   . GLY A 1 521 ? -2.790  -55.827  -64.663 1.00 39.16 521 A 1 
ATOM 3919 N N   . GLY A 1 522 ? -4.397  -55.822  -66.032 1.00 41.24 522 A 1 
ATOM 3920 C CA  . GLY A 1 522 ? -5.243  -55.906  -67.218 1.00 44.23 522 A 1 
ATOM 3921 C C   . GLY A 1 522 ? -6.188  -54.678  -67.272 1.00 43.25 522 A 1 
ATOM 3922 O O   . GLY A 1 522 ? -5.917  -53.694  -66.592 1.00 40.55 522 A 1 
ATOM 3923 N N   . PRO A 1 523 ? -7.237  -54.674  -68.059 1.00 36.27 523 A 1 
ATOM 3924 C CA  . PRO A 1 523 ? -7.497  -53.532  -68.950 1.00 39.54 523 A 1 
ATOM 3925 C C   . PRO A 1 523 ? -8.718  -52.593  -68.736 1.00 39.53 523 A 1 
ATOM 3926 O O   . PRO A 1 523 ? -8.645  -51.477  -69.236 1.00 36.94 523 A 1 
ATOM 3927 C CB  . PRO A 1 523 ? -7.604  -54.239  -70.310 1.00 35.35 523 A 1 
ATOM 3928 C CG  . PRO A 1 523 ? -8.297  -55.555  -69.987 1.00 37.99 523 A 1 
ATOM 3929 C CD  . PRO A 1 523 ? -7.817  -55.860  -68.570 1.00 46.57 523 A 1 
ATOM 3930 N N   . VAL A 1 524 ? -9.850  -53.016  -68.174 1.00 33.49 524 A 1 
ATOM 3931 C CA  . VAL A 1 524 ? -11.149 -52.844  -68.872 1.00 39.27 524 A 1 
ATOM 3932 C C   . VAL A 1 524 ? -11.901 -51.484  -68.766 1.00 38.24 524 A 1 
ATOM 3933 O O   . VAL A 1 524 ? -11.544 -50.593  -68.011 1.00 36.59 524 A 1 
ATOM 3934 C CB  . VAL A 1 524 ? -12.115 -54.023  -68.563 1.00 35.24 524 A 1 
ATOM 3935 C CG1 . VAL A 1 524 ? -13.178 -54.200  -69.648 1.00 35.14 524 A 1 
ATOM 3936 C CG2 . VAL A 1 524 ? -11.429 -55.392  -68.455 1.00 42.26 524 A 1 
ATOM 3937 N N   . HIS A 1 525 ? -12.945 -51.421  -69.542 1.00 33.12 525 A 1 
ATOM 3938 C CA  . HIS A 1 525 ? -13.942 -50.416  -69.958 1.00 41.38 525 A 1 
ATOM 3939 C C   . HIS A 1 525 ? -14.654 -49.581  -68.852 1.00 38.51 525 A 1 
ATOM 3940 O O   . HIS A 1 525 ? -14.401 -49.768  -67.683 1.00 37.20 525 A 1 
ATOM 3941 C CB  . HIS A 1 525 ? -14.995 -51.221  -70.734 1.00 38.67 525 A 1 
ATOM 3942 C CG  . HIS A 1 525 ? -14.531 -51.757  -72.065 1.00 42.06 525 A 1 
ATOM 3943 N ND1 . HIS A 1 525 ? -14.376 -51.013  -73.216 1.00 40.92 525 A 1 
ATOM 3944 C CD2 . HIS A 1 525 ? -14.267 -53.055  -72.403 1.00 41.75 525 A 1 
ATOM 3945 C CE1 . HIS A 1 525 ? -14.018 -51.853  -74.205 1.00 39.17 525 A 1 
ATOM 3946 N NE2 . HIS A 1 525 ? -13.942 -53.098  -73.754 1.00 38.28 525 A 1 
ATOM 3947 N N   . GLY A 1 526 ? -15.592 -48.704  -69.102 1.00 44.43 526 A 1 
ATOM 3948 C CA  . GLY A 1 526 ? -16.344 -48.286  -70.283 1.00 48.39 526 A 1 
ATOM 3949 C C   . GLY A 1 526 ? -17.343 -47.147  -70.010 1.00 47.11 526 A 1 
ATOM 3950 O O   . GLY A 1 526 ? -16.938 -46.074  -69.587 1.00 44.48 526 A 1 
ATOM 3951 N N   . MET A 1 527 ? -18.635 -47.351  -70.299 1.00 44.65 527 A 1 
ATOM 3952 C CA  . MET A 1 527 ? -19.478 -46.326  -70.943 1.00 46.88 527 A 1 
ATOM 3953 C C   . MET A 1 527 ? -20.323 -45.347  -70.104 1.00 44.88 527 A 1 
ATOM 3954 O O   . MET A 1 527 ? -20.288 -44.160  -70.407 1.00 43.37 527 A 1 
ATOM 3955 C CB  . MET A 1 527 ? -20.451 -47.052  -71.872 1.00 43.73 527 A 1 
ATOM 3956 C CG  . MET A 1 527 ? -19.840 -47.582  -73.179 1.00 46.65 527 A 1 
ATOM 3957 S SD  . MET A 1 527 ? -21.097 -48.411  -74.189 1.00 47.01 527 A 1 
ATOM 3958 C CE  . MET A 1 527 ? -20.172 -48.636  -75.730 1.00 41.34 527 A 1 
ATOM 3959 N N   . TYR A 1 528 ? -21.220 -45.814  -69.284 1.00 34.24 528 A 1 
ATOM 3960 C CA  . TYR A 1 528 ? -22.627 -45.448  -69.531 1.00 44.56 528 A 1 
ATOM 3961 C C   . TYR A 1 528 ? -23.101 -44.053  -69.051 1.00 41.44 528 A 1 
ATOM 3962 O O   . TYR A 1 528 ? -22.624 -43.498  -68.076 1.00 39.77 528 A 1 
ATOM 3963 C CB  . TYR A 1 528 ? -23.568 -46.566  -69.049 1.00 41.22 528 A 1 
ATOM 3964 C CG  . TYR A 1 528 ? -24.352 -47.212  -70.184 1.00 44.29 528 A 1 
ATOM 3965 C CD1 . TYR A 1 528 ? -25.605 -46.693  -70.579 1.00 42.39 528 A 1 
ATOM 3966 C CD2 . TYR A 1 528 ? -23.811 -48.319  -70.863 1.00 44.98 528 A 1 
ATOM 3967 C CE1 . TYR A 1 528 ? -26.314 -47.296  -71.647 1.00 39.34 528 A 1 
ATOM 3968 C CE2 . TYR A 1 528 ? -24.506 -48.914  -71.920 1.00 41.40 528 A 1 
ATOM 3969 C CZ  . TYR A 1 528 ? -25.762 -48.403  -72.315 1.00 43.08 528 A 1 
ATOM 3970 O OH  . TYR A 1 528 ? -26.453 -48.994  -73.351 1.00 39.42 528 A 1 
ATOM 3971 N N   . ARG A 1 529 ? -24.089 -43.516  -69.802 1.00 41.82 529 A 1 
ATOM 3972 C CA  . ARG A 1 529 ? -24.434 -42.080  -69.953 1.00 46.00 529 A 1 
ATOM 3973 C C   . ARG A 1 529 ? -25.749 -41.595  -69.326 1.00 43.07 529 A 1 
ATOM 3974 O O   . ARG A 1 529 ? -26.022 -40.407  -69.438 1.00 41.08 529 A 1 
ATOM 3975 C CB  . ARG A 1 529 ? -24.486 -41.808  -71.466 1.00 44.28 529 A 1 
ATOM 3976 C CG  . ARG A 1 529 ? -23.918 -40.471  -71.937 1.00 44.96 529 A 1 
ATOM 3977 C CD  . ARG A 1 529 ? -24.200 -40.288  -73.430 1.00 44.33 529 A 1 
ATOM 3978 N NE  . ARG A 1 529 ? -23.469 -39.146  -73.999 1.00 40.64 529 A 1 
ATOM 3979 C CZ  . ARG A 1 529 ? -23.645 -38.631  -75.214 1.00 38.31 529 A 1 
ATOM 3980 N NH1 . ARG A 1 529 ? -24.550 -39.101  -76.023 1.00 34.86 529 A 1 
ATOM 3981 N NH2 . ARG A 1 529 ? -22.913 -37.644  -75.613 1.00 35.00 529 A 1 
ATOM 3982 N N   . GLY A 1 530 ? -26.560 -42.462  -68.809 1.00 44.05 530 A 1 
ATOM 3983 C CA  . GLY A 1 530 ? -28.022 -42.356  -68.856 1.00 46.88 530 A 1 
ATOM 3984 C C   . GLY A 1 530 ? -28.728 -41.095  -68.331 1.00 46.49 530 A 1 
ATOM 3985 O O   . GLY A 1 530 ? -28.259 -40.428  -67.413 1.00 42.77 530 A 1 
ATOM 3986 N N   . ASP A 1 531 ? -29.902 -40.855  -68.917 1.00 42.76 531 A 1 
ATOM 3987 C CA  . ASP A 1 531 ? -30.575 -39.554  -69.080 1.00 46.83 531 A 1 
ATOM 3988 C C   . ASP A 1 531 ? -31.606 -39.105  -68.019 1.00 43.71 531 A 1 
ATOM 3989 O O   . ASP A 1 531 ? -31.941 -37.925  -67.996 1.00 41.98 531 A 1 
ATOM 3990 C CB  . ASP A 1 531 ? -31.379 -39.627  -70.392 1.00 43.29 531 A 1 
ATOM 3991 C CG  . ASP A 1 531 ? -30.561 -39.521  -71.675 1.00 43.21 531 A 1 
ATOM 3992 O OD1 . ASP A 1 531 ? -29.615 -38.699  -71.716 1.00 43.32 531 A 1 
ATOM 3993 O OD2 . ASP A 1 531 ? -30.903 -40.242  -72.627 1.00 43.76 531 A 1 
ATOM 3994 N N   . MET A 1 532 ? -32.240 -39.986  -67.295 1.00 41.98 532 A 1 
ATOM 3995 C CA  . MET A 1 532 ? -33.692 -39.914  -67.065 1.00 45.21 532 A 1 
ATOM 3996 C C   . MET A 1 532 ? -34.222 -38.627  -66.398 1.00 45.15 532 A 1 
ATOM 3997 O O   . MET A 1 532 ? -33.676 -38.127  -65.419 1.00 41.57 532 A 1 
ATOM 3998 C CB  . MET A 1 532 ? -34.199 -41.143  -66.304 1.00 40.67 532 A 1 
ATOM 3999 C CG  . MET A 1 532 ? -34.345 -42.373  -67.224 1.00 42.40 532 A 1 
ATOM 4000 S SD  . MET A 1 532 ? -35.217 -43.742  -66.412 1.00 41.76 532 A 1 
ATOM 4001 C CE  . MET A 1 532 ? -35.281 -44.918  -67.784 1.00 37.54 532 A 1 
ATOM 4002 N N   . GLY A 1 533 ? -35.348 -38.162  -66.919 1.00 40.54 533 A 1 
ATOM 4003 C CA  . GLY A 1 533 ? -35.980 -36.870  -66.726 1.00 43.24 533 A 1 
ATOM 4004 C C   . GLY A 1 533 ? -37.386 -36.841  -66.114 1.00 42.92 533 A 1 
ATOM 4005 O O   . GLY A 1 533 ? -38.282 -36.307  -66.764 1.00 40.70 533 A 1 
ATOM 4006 N N   . HIS A 1 534 ? -37.609 -37.413  -64.943 1.00 38.40 534 A 1 
ATOM 4007 C CA  . HIS A 1 534 ? -38.986 -37.567  -64.479 1.00 42.76 534 A 1 
ATOM 4008 C C   . HIS A 1 534 ? -39.727 -36.274  -64.087 1.00 40.49 534 A 1 
ATOM 4009 O O   . HIS A 1 534 ? -39.152 -35.238  -63.798 1.00 37.55 534 A 1 
ATOM 4010 C CB  . HIS A 1 534 ? -39.069 -38.645  -63.394 1.00 38.73 534 A 1 
ATOM 4011 C CG  . HIS A 1 534 ? -39.402 -39.987  -63.969 1.00 41.13 534 A 1 
ATOM 4012 N ND1 . HIS A 1 534 ? -40.580 -40.341  -64.591 1.00 40.53 534 A 1 
ATOM 4013 C CD2 . HIS A 1 534 ? -38.608 -41.108  -63.978 1.00 41.77 534 A 1 
ATOM 4014 C CE1 . HIS A 1 534 ? -40.481 -41.624  -64.968 1.00 39.50 534 A 1 
ATOM 4015 N NE2 . HIS A 1 534 ? -39.307 -42.118  -64.611 1.00 39.33 534 A 1 
ATOM 4016 N N   . ASP A 1 535 ? -41.037 -36.417  -64.102 1.00 41.18 535 A 1 
ATOM 4017 C CA  . ASP A 1 535 ? -42.085 -35.520  -64.618 1.00 45.37 535 A 1 
ATOM 4018 C C   . ASP A 1 535 ? -42.909 -34.772  -63.502 1.00 42.47 535 A 1 
ATOM 4019 O O   . ASP A 1 535 ? -42.326 -34.389  -62.490 1.00 41.22 535 A 1 
ATOM 4020 C CB  . ASP A 1 535 ? -42.898 -36.422  -65.588 1.00 42.54 535 A 1 
ATOM 4021 C CG  . ASP A 1 535 ? -43.227 -35.869  -66.964 1.00 42.26 535 A 1 
ATOM 4022 O OD1 . ASP A 1 535 ? -42.863 -34.718  -67.276 1.00 43.01 535 A 1 
ATOM 4023 O OD2 . ASP A 1 535 ? -43.884 -36.639  -67.704 1.00 43.47 535 A 1 
ATOM 4024 N N   . PRO A 1 536 ? -44.215 -34.517  -63.587 1.00 37.25 536 A 1 
ATOM 4025 C CA  . PRO A 1 536 ? -44.784 -33.167  -63.536 1.00 41.23 536 A 1 
ATOM 4026 C C   . PRO A 1 536 ? -45.766 -32.835  -62.391 1.00 40.52 536 A 1 
ATOM 4027 O O   . PRO A 1 536 ? -46.372 -31.757  -62.451 1.00 37.79 536 A 1 
ATOM 4028 C CB  . PRO A 1 536 ? -45.541 -33.115  -64.873 1.00 37.49 536 A 1 
ATOM 4029 C CG  . PRO A 1 536 ? -46.115 -34.520  -65.000 1.00 40.17 536 A 1 
ATOM 4030 C CD  . PRO A 1 536 ? -45.158 -35.386  -64.166 1.00 48.87 536 A 1 
ATOM 4031 N N   . MET A 1 537 ? -46.087 -33.706  -61.469 1.00 45.08 537 A 1 
ATOM 4032 C CA  . MET A 1 537 ? -47.454 -33.812  -60.895 1.00 47.65 537 A 1 
ATOM 4033 C C   . MET A 1 537 ? -48.018 -32.614  -60.093 1.00 46.72 537 A 1 
ATOM 4034 O O   . MET A 1 537 ? -47.315 -31.783  -59.560 1.00 43.96 537 A 1 
ATOM 4035 C CB  . MET A 1 537 ? -47.623 -35.102  -60.090 1.00 44.66 537 A 1 
ATOM 4036 C CG  . MET A 1 537 ? -47.984 -36.305  -60.981 1.00 48.26 537 A 1 
ATOM 4037 S SD  . MET A 1 537 ? -48.655 -37.693  -60.025 1.00 46.28 537 A 1 
ATOM 4038 C CE  . MET A 1 537 ? -48.917 -38.871  -61.362 1.00 41.41 537 A 1 
ATOM 4039 N N   . THR A 1 538 ? -49.333 -32.600  -59.999 1.00 43.78 538 A 1 
ATOM 4040 C CA  . THR A 1 538 ? -50.298 -31.512  -60.219 1.00 46.51 538 A 1 
ATOM 4041 C C   . THR A 1 538 ? -50.958 -30.808  -59.024 1.00 45.10 538 A 1 
ATOM 4042 O O   . THR A 1 538 ? -51.292 -29.630  -59.158 1.00 41.85 538 A 1 
ATOM 4043 C CB  . THR A 1 538 ? -51.480 -32.117  -60.994 1.00 42.22 538 A 1 
ATOM 4044 O OG1 . THR A 1 538 ? -51.848 -33.366  -60.434 1.00 42.75 538 A 1 
ATOM 4045 C CG2 . THR A 1 538 ? -51.174 -32.384  -62.470 1.00 46.46 538 A 1 
ATOM 4046 N N   . SER A 1 539 ? -51.376 -31.501  -58.007 1.00 43.27 539 A 1 
ATOM 4047 C CA  . SER A 1 539 ? -52.791 -31.384  -57.598 1.00 46.14 539 A 1 
ATOM 4048 C C   . SER A 1 539 ? -53.237 -30.168  -56.748 1.00 43.55 539 A 1 
ATOM 4049 O O   . SER A 1 539 ? -52.432 -29.556  -56.065 1.00 41.72 539 A 1 
ATOM 4050 C CB  . SER A 1 539 ? -53.235 -32.677  -56.919 1.00 43.36 539 A 1 
ATOM 4051 O OG  . SER A 1 539 ? -53.200 -33.743  -57.845 1.00 42.78 539 A 1 
ATOM 4052 N N   . PRO A 1 540 ? -54.541 -29.865  -56.780 1.00 40.69 540 A 1 
ATOM 4053 C CA  . PRO A 1 540 ? -55.073 -28.492  -56.669 1.00 44.67 540 A 1 
ATOM 4054 C C   . PRO A 1 540 ? -55.848 -28.080  -55.396 1.00 44.48 540 A 1 
ATOM 4055 O O   . PRO A 1 540 ? -56.501 -27.035  -55.441 1.00 42.26 540 A 1 
ATOM 4056 C CB  . PRO A 1 540 ? -56.023 -28.434  -57.866 1.00 40.87 540 A 1 
ATOM 4057 C CG  . PRO A 1 540 ? -56.681 -29.812  -57.835 1.00 44.56 540 A 1 
ATOM 4058 C CD  . PRO A 1 540 ? -55.529 -30.710  -57.385 1.00 53.23 540 A 1 
ATOM 4059 N N   . VAL A 1 541 ? -55.943 -28.865  -54.358 1.00 42.07 541 A 1 
ATOM 4060 C CA  . VAL A 1 541 ? -57.182 -29.016  -53.559 1.00 46.19 541 A 1 
ATOM 4061 C C   . VAL A 1 541 ? -57.743 -27.742  -52.872 1.00 45.53 541 A 1 
ATOM 4062 O O   . VAL A 1 541 ? -57.028 -26.880  -52.388 1.00 43.27 541 A 1 
ATOM 4063 C CB  . VAL A 1 541 ? -57.083 -30.198  -52.569 1.00 42.37 541 A 1 
ATOM 4064 C CG1 . VAL A 1 541 ? -58.417 -30.492  -51.871 1.00 41.80 541 A 1 
ATOM 4065 C CG2 . VAL A 1 541 ? -56.662 -31.498  -53.265 1.00 47.19 541 A 1 
ATOM 4066 N N   . ASN A 1 542 ? -59.035 -27.712  -52.774 1.00 40.78 542 A 1 
ATOM 4067 C CA  . ASN A 1 542 ? -60.008 -26.611  -52.833 1.00 45.06 542 A 1 
ATOM 4068 C C   . ASN A 1 542 ? -60.423 -25.834  -51.560 1.00 43.57 542 A 1 
ATOM 4069 O O   . ASN A 1 542 ? -60.861 -24.700  -51.692 1.00 40.51 542 A 1 
ATOM 4070 C CB  . ASN A 1 542 ? -61.309 -27.268  -53.358 1.00 40.99 542 A 1 
ATOM 4071 C CG  . ASN A 1 542 ? -61.640 -27.009  -54.809 1.00 40.33 542 A 1 
ATOM 4072 O OD1 . ASN A 1 542 ? -61.214 -26.066  -55.434 1.00 40.67 542 A 1 
ATOM 4073 N ND2 . ASN A 1 542 ? -62.490 -27.837  -55.386 1.00 42.20 542 A 1 
ATOM 4074 N N   . ASN A 1 543 ? -60.586 -26.459  -50.420 1.00 41.61 543 A 1 
ATOM 4075 C CA  . ASN A 1 543 ? -61.853 -26.395  -49.665 1.00 45.10 543 A 1 
ATOM 4076 C C   . ASN A 1 543 ? -62.297 -25.032  -49.060 1.00 42.79 543 A 1 
ATOM 4077 O O   . ASN A 1 543 ? -61.523 -24.258  -48.534 1.00 39.79 543 A 1 
ATOM 4078 C CB  . ASN A 1 543 ? -61.876 -27.518  -48.609 1.00 41.05 543 A 1 
ATOM 4079 C CG  . ASN A 1 543 ? -62.597 -28.768  -49.083 1.00 40.39 543 A 1 
ATOM 4080 O OD1 . ASN A 1 543 ? -63.426 -28.754  -49.968 1.00 41.02 543 A 1 
ATOM 4081 N ND2 . ASN A 1 543 ? -62.328 -29.904  -48.473 1.00 41.23 543 A 1 
ATOM 4082 N N   . HIS A 1 544 ? -63.611 -24.854  -49.075 1.00 36.87 544 A 1 
ATOM 4083 C CA  . HIS A 1 544 ? -64.370 -23.589  -49.051 1.00 42.64 544 A 1 
ATOM 4084 C C   . HIS A 1 544 ? -64.770 -22.930  -47.702 1.00 40.32 544 A 1 
ATOM 4085 O O   . HIS A 1 544 ? -65.211 -21.782  -47.741 1.00 39.13 544 A 1 
ATOM 4086 C CB  . HIS A 1 544 ? -65.699 -23.882  -49.758 1.00 39.15 544 A 1 
ATOM 4087 C CG  . HIS A 1 544 ? -65.729 -23.624  -51.228 1.00 41.67 544 A 1 
ATOM 4088 N ND1 . HIS A 1 544 ? -65.778 -22.376  -51.804 1.00 42.18 544 A 1 
ATOM 4089 C CD2 . HIS A 1 544 ? -65.883 -24.533  -52.240 1.00 40.84 544 A 1 
ATOM 4090 C CE1 . HIS A 1 544 ? -65.930 -22.544  -53.128 1.00 38.78 544 A 1 
ATOM 4091 N NE2 . HIS A 1 544 ? -66.004 -23.827  -53.429 1.00 37.59 544 A 1 
ATOM 4092 N N   . ARG A 1 545 ? -64.849 -23.628  -46.589 1.00 47.89 545 A 1 
ATOM 4093 C CA  . ARG A 1 545 ? -66.017 -23.616  -45.677 1.00 51.47 545 A 1 
ATOM 4094 C C   . ARG A 1 545 ? -66.454 -22.313  -44.980 1.00 48.02 545 A 1 
ATOM 4095 O O   . ARG A 1 545 ? -65.780 -21.301  -44.991 1.00 47.54 545 A 1 
ATOM 4096 C CB  . ARG A 1 545 ? -65.900 -24.765  -44.658 1.00 49.39 545 A 1 
ATOM 4097 C CG  . ARG A 1 545 ? -66.663 -26.020  -45.102 1.00 49.23 545 A 1 
ATOM 4098 C CD  . ARG A 1 545 ? -66.733 -27.025  -43.954 1.00 49.94 545 A 1 
ATOM 4099 N NE  . ARG A 1 545 ? -67.457 -28.250  -44.350 1.00 44.03 545 A 1 
ATOM 4100 C CZ  . ARG A 1 545 ? -67.750 -29.277  -43.554 1.00 40.16 545 A 1 
ATOM 4101 N NH1 . ARG A 1 545 ? -67.410 -29.267  -42.294 1.00 37.00 545 A 1 
ATOM 4102 N NH2 . ARG A 1 545 ? -68.387 -30.312  -44.011 1.00 37.23 545 A 1 
ATOM 4103 N N   . HIS A 1 546 ? -67.625 -22.420  -44.386 1.00 42.35 546 A 1 
ATOM 4104 C CA  . HIS A 1 546 ? -68.770 -21.532  -44.231 1.00 47.55 546 A 1 
ATOM 4105 C C   . HIS A 1 546 ? -68.723 -20.363  -43.223 1.00 45.51 546 A 1 
ATOM 4106 O O   . HIS A 1 546 ? -67.864 -20.261  -42.373 1.00 45.05 546 A 1 
ATOM 4107 C CB  . HIS A 1 546 ? -69.964 -22.422  -43.868 1.00 44.32 546 A 1 
ATOM 4108 C CG  . HIS A 1 546 ? -70.642 -23.087  -45.024 1.00 44.86 546 A 1 
ATOM 4109 N ND1 . HIS A 1 546 ? -71.596 -22.513  -45.833 1.00 43.98 546 A 1 
ATOM 4110 C CD2 . HIS A 1 546 ? -70.503 -24.385  -45.448 1.00 42.63 546 A 1 
ATOM 4111 C CE1 . HIS A 1 546 ? -72.003 -23.438  -46.715 1.00 40.02 546 A 1 
ATOM 4112 N NE2 . HIS A 1 546 ? -71.361 -24.584  -46.513 1.00 38.98 546 A 1 
ATOM 4113 N N   . ALA A 1 547 ? -69.760 -19.554  -43.324 1.00 46.10 547 A 1 
ATOM 4114 C CA  . ALA A 1 547 ? -69.942 -18.161  -42.911 1.00 51.08 547 A 1 
ATOM 4115 C C   . ALA A 1 547 ? -70.738 -17.809  -41.624 1.00 49.30 547 A 1 
ATOM 4116 O O   . ALA A 1 547 ? -71.156 -16.653  -41.554 1.00 47.82 547 A 1 
ATOM 4117 C CB  . ALA A 1 547 ? -70.652 -17.505  -44.102 1.00 48.15 547 A 1 
ATOM 4118 N N   . PRO A 1 548 ? -71.075 -18.649  -40.692 1.00 43.68 548 A 1 
ATOM 4119 C CA  . PRO A 1 548 ? -72.385 -18.630  -40.018 1.00 47.41 548 A 1 
ATOM 4120 C C   . PRO A 1 548 ? -72.793 -17.321  -39.317 1.00 48.30 548 A 1 
ATOM 4121 O O   . PRO A 1 548 ? -71.982 -16.632  -38.714 1.00 44.84 548 A 1 
ATOM 4122 C CB  . PRO A 1 548 ? -72.384 -19.833  -39.071 1.00 42.58 548 A 1 
ATOM 4123 C CG  . PRO A 1 548 ? -70.897 -20.071  -38.818 1.00 46.32 548 A 1 
ATOM 4124 C CD  . PRO A 1 548 ? -70.256 -19.698  -40.143 1.00 55.13 548 A 1 
ATOM 4125 N N   . TYR A 1 549 ? -74.086 -17.046  -39.408 1.00 45.00 549 A 1 
ATOM 4126 C CA  . TYR A 1 549 ? -74.794 -15.763  -39.292 1.00 49.83 549 A 1 
ATOM 4127 C C   . TYR A 1 549 ? -75.124 -15.136  -37.918 1.00 47.73 549 A 1 
ATOM 4128 O O   . TYR A 1 549 ? -75.165 -13.911  -37.877 1.00 44.81 549 A 1 
ATOM 4129 C CB  . TYR A 1 549 ? -76.141 -15.952  -39.990 1.00 46.43 549 A 1 
ATOM 4130 C CG  . TYR A 1 549 ? -76.177 -15.744  -41.479 1.00 47.40 549 A 1 
ATOM 4131 C CD1 . TYR A 1 549 ? -76.536 -14.476  -41.986 1.00 45.74 549 A 1 
ATOM 4132 C CD2 . TYR A 1 549 ? -75.928 -16.805  -42.375 1.00 45.68 549 A 1 
ATOM 4133 C CE1 . TYR A 1 549 ? -76.633 -14.265  -43.368 1.00 40.12 549 A 1 
ATOM 4134 C CE2 . TYR A 1 549 ? -76.015 -16.604  -43.759 1.00 41.49 549 A 1 
ATOM 4135 C CZ  . TYR A 1 549 ? -76.374 -15.334  -44.248 1.00 43.24 549 A 1 
ATOM 4136 O OH  . TYR A 1 549 ? -76.464 -15.129  -45.599 1.00 43.69 549 A 1 
ATOM 4137 N N   . PRO A 1 550 ? -75.608 -15.851  -36.903 1.00 42.72 550 A 1 
ATOM 4138 C CA  . PRO A 1 550 ? -76.978 -15.570  -36.448 1.00 47.53 550 A 1 
ATOM 4139 C C   . PRO A 1 550 ? -77.235 -14.351  -35.543 1.00 47.25 550 A 1 
ATOM 4140 O O   . PRO A 1 550 ? -76.349 -13.660  -35.081 1.00 44.63 550 A 1 
ATOM 4141 C CB  . PRO A 1 550 ? -77.448 -16.876  -35.801 1.00 44.08 550 A 1 
ATOM 4142 C CG  . PRO A 1 550 ? -76.150 -17.441  -35.236 1.00 47.03 550 A 1 
ATOM 4143 C CD  . PRO A 1 550 ? -75.119 -17.043  -36.297 1.00 53.62 550 A 1 
ATOM 4144 N N   . ASN A 1 551 ? -78.500 -14.147  -35.294 1.00 43.07 551 A 1 
ATOM 4145 C CA  . ASN A 1 551 ? -79.302 -12.928  -35.182 1.00 46.72 551 A 1 
ATOM 4146 C C   . ASN A 1 551 ? -79.458 -12.154  -33.851 1.00 45.36 551 A 1 
ATOM 4147 O O   . ASN A 1 551 ? -79.629 -10.952  -33.937 1.00 43.71 551 A 1 
ATOM 4148 C CB  . ASN A 1 551 ? -80.737 -13.355  -35.582 1.00 43.75 551 A 1 
ATOM 4149 C CG  . ASN A 1 551 ? -81.107 -13.131  -37.031 1.00 41.29 551 A 1 
ATOM 4150 O OD1 . ASN A 1 551 ? -80.573 -12.300  -37.733 1.00 40.22 551 A 1 
ATOM 4151 N ND2 . ASN A 1 551 ? -82.126 -13.835  -37.509 1.00 41.30 551 A 1 
ATOM 4152 N N   . PRO A 1 552 ? -79.730 -12.781  -32.713 1.00 43.75 552 A 1 
ATOM 4153 C CA  . PRO A 1 552 ? -81.047 -12.564  -32.113 1.00 47.63 552 A 1 
ATOM 4154 C C   . PRO A 1 552 ? -81.312 -11.280  -31.304 1.00 47.90 552 A 1 
ATOM 4155 O O   . PRO A 1 552 ? -80.486 -10.419  -31.098 1.00 45.96 552 A 1 
ATOM 4156 C CB  . PRO A 1 552 ? -81.313 -13.827  -31.279 1.00 43.83 552 A 1 
ATOM 4157 C CG  . PRO A 1 552 ? -79.914 -14.225  -30.837 1.00 47.87 552 A 1 
ATOM 4158 C CD  . PRO A 1 552 ? -79.064 -13.868  -32.060 1.00 55.44 552 A 1 
ATOM 4159 N N   . ALA A 1 553 ? -82.570 -11.243  -30.887 1.00 45.38 553 A 1 
ATOM 4160 C CA  . ALA A 1 553 ? -83.484 -10.171  -30.478 1.00 50.70 553 A 1 
ATOM 4161 C C   . ALA A 1 553 ? -83.194 -9.504   -29.106 1.00 50.97 553 A 1 
ATOM 4162 O O   . ALA A 1 553 ? -82.132 -9.673   -28.555 1.00 49.15 553 A 1 
ATOM 4163 C CB  . ALA A 1 553 ? -84.848 -10.892  -30.508 1.00 47.46 553 A 1 
ATOM 4164 N N   . ALA A 1 554 ? -84.067 -8.804   -28.393 1.00 44.72 554 A 1 
ATOM 4165 C CA  . ALA A 1 554 ? -85.311 -8.120   -28.720 1.00 50.48 554 A 1 
ATOM 4166 C C   . ALA A 1 554 ? -85.676 -7.062   -27.670 1.00 50.83 554 A 1 
ATOM 4167 O O   . ALA A 1 554 ? -86.443 -6.164   -27.975 1.00 49.66 554 A 1 
ATOM 4168 C CB  . ALA A 1 554 ? -86.481 -9.125   -28.730 1.00 47.58 554 A 1 
ATOM 4169 N N   . MET A 1 555 ? -85.292 -7.231   -26.404 1.00 51.47 555 A 1 
ATOM 4170 C CA  . MET A 1 555 ? -86.169 -6.817   -25.289 1.00 52.69 555 A 1 
ATOM 4171 C C   . MET A 1 555 ? -86.424 -5.304   -25.124 1.00 51.47 555 A 1 
ATOM 4172 O O   . MET A 1 555 ? -85.653 -4.456   -25.523 1.00 51.22 555 A 1 
ATOM 4173 C CB  . MET A 1 555 ? -85.745 -7.454   -23.956 1.00 51.02 555 A 1 
ATOM 4174 C CG  . MET A 1 555 ? -86.454 -8.798   -23.733 1.00 53.89 555 A 1 
ATOM 4175 S SD  . MET A 1 555 ? -86.309 -9.389   -22.017 1.00 50.97 555 A 1 
ATOM 4176 C CE  . MET A 1 555 ? -87.225 -10.945  -22.147 1.00 45.42 555 A 1 
ATOM 4177 N N   . ARG A 1 556 ? -87.551 -5.058   -24.477 1.00 50.19 556 A 1 
ATOM 4178 C CA  . ARG A 1 556 ? -88.537 -4.019   -24.766 1.00 52.44 556 A 1 
ATOM 4179 C C   . ARG A 1 556 ? -88.435 -2.638   -24.107 1.00 49.77 556 A 1 
ATOM 4180 O O   . ARG A 1 556 ? -88.664 -1.662   -24.807 1.00 49.59 556 A 1 
ATOM 4181 C CB  . ARG A 1 556 ? -89.905 -4.582   -24.328 1.00 50.49 556 A 1 
ATOM 4182 C CG  . ARG A 1 556 ? -90.663 -5.429   -25.345 1.00 51.80 556 A 1 
ATOM 4183 C CD  . ARG A 1 556 ? -91.978 -5.881   -24.689 1.00 51.93 556 A 1 
ATOM 4184 N NE  . ARG A 1 556 ? -92.891 -6.514   -25.649 1.00 46.99 556 A 1 
ATOM 4185 C CZ  . ARG A 1 556 ? -94.055 -7.077   -25.358 1.00 42.31 556 A 1 
ATOM 4186 N NH1 . ARG A 1 556 ? -94.477 -7.155   -24.118 1.00 39.59 556 A 1 
ATOM 4187 N NH2 . ARG A 1 556 ? -94.807 -7.558   -26.294 1.00 39.61 556 A 1 
ATOM 4188 N N   . ASN A 1 557 ? -88.412 -2.587   -22.815 1.00 49.96 557 A 1 
ATOM 4189 C CA  . ASN A 1 557 ? -89.585 -1.921   -22.204 1.00 52.32 557 A 1 
ATOM 4190 C C   . ASN A 1 557 ? -89.488 -0.394   -21.950 1.00 49.93 557 A 1 
ATOM 4191 O O   . ASN A 1 557 ? -88.450 0.221    -22.085 1.00 46.96 557 A 1 
ATOM 4192 C CB  . ASN A 1 557 ? -90.024 -2.702   -20.956 1.00 48.07 557 A 1 
ATOM 4193 C CG  . ASN A 1 557 ? -91.432 -3.255   -21.053 1.00 47.82 557 A 1 
ATOM 4194 O OD1 . ASN A 1 557 ? -92.161 -3.065   -22.008 1.00 47.26 557 A 1 
ATOM 4195 N ND2 . ASN A 1 557 ? -91.864 -3.989   -20.049 1.00 47.92 557 A 1 
ATOM 4196 N N   . ASN A 1 558 ? -90.594 0.189    -21.561 1.00 44.94 558 A 1 
ATOM 4197 C CA  . ASN A 1 558 ? -91.175 1.408    -22.128 1.00 46.49 558 A 1 
ATOM 4198 C C   . ASN A 1 558 ? -91.078 2.708    -21.297 1.00 42.65 558 A 1 
ATOM 4199 O O   . ASN A 1 558 ? -91.522 3.726    -21.797 1.00 41.51 558 A 1 
ATOM 4200 C CB  . ASN A 1 558 ? -92.677 1.080    -22.310 1.00 43.54 558 A 1 
ATOM 4201 C CG  . ASN A 1 558 ? -93.278 1.420    -23.647 1.00 43.74 558 A 1 
ATOM 4202 O OD1 . ASN A 1 558 ? -92.665 1.895    -24.568 1.00 44.30 558 A 1 
ATOM 4203 N ND2 . ASN A 1 558 ? -94.566 1.157    -23.811 1.00 44.83 558 A 1 
ATOM 4204 N N   . MET A 1 559 ? -90.709 2.648    -20.025 1.00 50.80 559 A 1 
ATOM 4205 C CA  . MET A 1 559 ? -91.341 3.543    -19.034 1.00 51.80 559 A 1 
ATOM 4206 C C   . MET A 1 559 ? -91.188 5.047    -19.295 1.00 50.80 559 A 1 
ATOM 4207 O O   . MET A 1 559 ? -90.157 5.551    -19.721 1.00 49.99 559 A 1 
ATOM 4208 C CB  . MET A 1 559 ? -90.943 3.194    -17.601 1.00 49.49 559 A 1 
ATOM 4209 C CG  . MET A 1 559 ? -91.866 2.094    -17.023 1.00 53.10 559 A 1 
ATOM 4210 S SD  . MET A 1 559 ? -91.705 1.911    -15.224 1.00 51.01 559 A 1 
ATOM 4211 C CE  . MET A 1 559 ? -92.923 0.615    -14.918 1.00 44.36 559 A 1 
ATOM 4212 N N   . ARG A 1 560 ? -92.288 5.727    -19.014 1.00 46.67 560 A 1 
ATOM 4213 C CA  . ARG A 1 560 ? -92.746 6.989    -19.597 1.00 49.80 560 A 1 
ATOM 4214 C C   . ARG A 1 560 ? -92.361 8.292    -18.902 1.00 45.47 560 A 1 
ATOM 4215 O O   . ARG A 1 560 ? -92.454 9.309    -19.572 1.00 45.74 560 A 1 
ATOM 4216 C CB  . ARG A 1 560 ? -94.281 6.964    -19.568 1.00 48.43 560 A 1 
ATOM 4217 C CG  . ARG A 1 560 ? -94.991 6.450    -20.822 1.00 48.84 560 A 1 
ATOM 4218 C CD  . ARG A 1 560 ? -96.500 6.577    -20.594 1.00 48.57 560 A 1 
ATOM 4219 N NE  . ARG A 1 560 ? -97.270 6.282    -21.814 1.00 43.89 560 A 1 
ATOM 4220 C CZ  . ARG A 1 560 ? -98.591 6.349    -21.928 1.00 39.53 560 A 1 
ATOM 4221 N NH1 . ARG A 1 560 ? -99.348 6.667    -20.912 1.00 36.54 560 A 1 
ATOM 4222 N NH2 . ARG A 1 560 ? -99.159 6.109    -23.070 1.00 36.00 560 A 1 
ATOM 4223 N N   . MET A 1 561 ? -92.219 8.294    -17.597 1.00 48.79 561 A 1 
ATOM 4224 C CA  . MET A 1 561 ? -92.925 9.327    -16.820 1.00 50.90 561 A 1 
ATOM 4225 C C   . MET A 1 561 ? -92.526 10.790   -17.113 1.00 49.27 561 A 1 
ATOM 4226 O O   . MET A 1 561 ? -91.375 11.073   -17.412 1.00 46.48 561 A 1 
ATOM 4227 C CB  . MET A 1 561 ? -92.900 9.042    -15.318 1.00 46.81 561 A 1 
ATOM 4228 C CG  . MET A 1 561 ? -94.058 8.120    -14.908 1.00 48.22 561 A 1 
ATOM 4229 S SD  . MET A 1 561 ? -94.584 8.342    -13.186 1.00 45.62 561 A 1 
ATOM 4230 C CE  . MET A 1 561 ? -95.938 7.155    -13.101 1.00 41.19 561 A 1 
ATOM 4231 N N   . PRO A 1 562 ? -93.498 11.692   -17.014 1.00 45.69 562 A 1 
ATOM 4232 C CA  . PRO A 1 562 ? -93.557 12.891   -17.851 1.00 48.77 562 A 1 
ATOM 4233 C C   . PRO A 1 562 ? -93.254 14.246   -17.186 1.00 48.33 562 A 1 
ATOM 4234 O O   . PRO A 1 562 ? -93.016 15.206   -17.909 1.00 44.11 562 A 1 
ATOM 4235 C CB  . PRO A 1 562 ? -95.011 12.882   -18.306 1.00 43.33 562 A 1 
ATOM 4236 C CG  . PRO A 1 562 ? -95.749 12.412   -17.049 1.00 48.83 562 A 1 
ATOM 4237 C CD  . PRO A 1 562 ? -94.764 11.409   -16.454 1.00 57.24 562 A 1 
ATOM 4238 N N   . ASN A 1 563 ? -93.434 14.344   -15.907 1.00 42.10 563 A 1 
ATOM 4239 C CA  . ASN A 1 563 ? -93.765 15.629   -15.266 1.00 44.87 563 A 1 
ATOM 4240 C C   . ASN A 1 563 ? -92.623 16.659   -15.309 1.00 42.73 563 A 1 
ATOM 4241 O O   . ASN A 1 563 ? -91.473 16.284   -15.300 1.00 38.81 563 A 1 
ATOM 4242 C CB  . ASN A 1 563 ? -94.177 15.343   -13.809 1.00 40.69 563 A 1 
ATOM 4243 C CG  . ASN A 1 563 ? -95.524 14.664   -13.640 1.00 39.08 563 A 1 
ATOM 4244 O OD1 . ASN A 1 563 ? -96.323 14.554   -14.540 1.00 38.87 563 A 1 
ATOM 4245 N ND2 . ASN A 1 563 ? -95.822 14.199   -12.440 1.00 41.20 563 A 1 
ATOM 4246 N N   . GLY A 1 564 ? -92.775 17.962   -15.247 1.00 44.23 564 A 1 
ATOM 4247 C CA  . GLY A 1 564 ? -93.911 18.858   -15.213 1.00 46.61 564 A 1 
ATOM 4248 C C   . GLY A 1 564 ? -93.428 20.317   -15.272 1.00 45.24 564 A 1 
ATOM 4249 O O   . GLY A 1 564 ? -92.941 20.731   -16.310 1.00 41.45 564 A 1 
ATOM 4250 N N   . PRO A 1 565 ? -93.545 21.065   -14.203 1.00 38.26 565 A 1 
ATOM 4251 C CA  . PRO A 1 565 ? -94.167 22.356   -14.441 1.00 41.38 565 A 1 
ATOM 4252 C C   . PRO A 1 565 ? -93.311 23.631   -14.540 1.00 41.51 565 A 1 
ATOM 4253 O O   . PRO A 1 565 ? -93.349 24.292   -15.568 1.00 38.23 565 A 1 
ATOM 4254 C CB  . PRO A 1 565 ? -95.194 22.447   -13.311 1.00 36.69 565 A 1 
ATOM 4255 C CG  . PRO A 1 565 ? -94.515 21.745   -12.146 1.00 40.10 565 A 1 
ATOM 4256 C CD  . PRO A 1 565 ? -93.716 20.643   -12.860 1.00 48.83 565 A 1 
ATOM 4257 N N   . GLY A 1 566 ? -92.704 24.092   -13.462 1.00 42.29 566 A 1 
ATOM 4258 C CA  . GLY A 1 566 ? -93.059 25.453   -13.055 1.00 45.89 566 A 1 
ATOM 4259 C C   . GLY A 1 566 ? -92.264 26.660   -13.585 1.00 45.07 566 A 1 
ATOM 4260 O O   . GLY A 1 566 ? -91.131 26.525   -14.029 1.00 42.27 566 A 1 
ATOM 4261 N N   . PRO A 1 567 ? -92.831 27.839   -13.497 1.00 33.72 567 A 1 
ATOM 4262 C CA  . PRO A 1 567 ? -92.594 28.928   -14.442 1.00 38.32 567 A 1 
ATOM 4263 C C   . PRO A 1 567 ? -91.824 30.170   -13.954 1.00 38.39 567 A 1 
ATOM 4264 O O   . PRO A 1 567 ? -91.536 31.027   -14.785 1.00 35.14 567 A 1 
ATOM 4265 C CB  . PRO A 1 567 ? -94.012 29.338   -14.818 1.00 33.91 567 A 1 
ATOM 4266 C CG  . PRO A 1 567 ? -94.761 29.226   -13.497 1.00 36.11 567 A 1 
ATOM 4267 C CD  . PRO A 1 567 ? -94.084 28.036   -12.830 1.00 43.84 567 A 1 
ATOM 4268 N N   . ILE A 1 568 ? -91.652 30.400   -12.685 1.00 37.51 568 A 1 
ATOM 4269 C CA  . ILE A 1 568 ? -91.745 31.752   -12.099 1.00 42.05 568 A 1 
ATOM 4270 C C   . ILE A 1 568 ? -90.611 32.711   -12.523 1.00 41.03 568 A 1 
ATOM 4271 O O   . ILE A 1 568 ? -89.441 32.354   -12.490 1.00 38.17 568 A 1 
ATOM 4272 C CB  . ILE A 1 568 ? -91.902 31.675   -10.561 1.00 38.56 568 A 1 
ATOM 4273 C CG1 . ILE A 1 568 ? -93.140 30.827   -10.175 1.00 40.35 568 A 1 
ATOM 4274 C CG2 . ILE A 1 568 ? -92.023 33.087   -9.952  1.00 43.13 568 A 1 
ATOM 4275 C CD1 . ILE A 1 568 ? -93.319 30.587   -8.672  1.00 41.19 568 A 1 
ATOM 4276 N N   . GLY A 1 569 ? -90.962 33.938   -12.853 1.00 40.27 569 A 1 
ATOM 4277 C CA  . GLY A 1 569 ? -90.167 34.879   -13.615 1.00 44.19 569 A 1 
ATOM 4278 C C   . GLY A 1 569 ? -89.927 36.329   -13.149 1.00 43.47 569 A 1 
ATOM 4279 O O   . GLY A 1 569 ? -89.558 37.125   -14.017 1.00 41.15 569 A 1 
ATOM 4280 N N   . ARG A 1 570 ? -90.099 36.692   -11.912 1.00 42.09 570 A 1 
ATOM 4281 C CA  . ARG A 1 570 ? -90.015 38.107   -11.456 1.00 45.67 570 A 1 
ATOM 4282 C C   . ARG A 1 570 ? -88.561 38.607   -11.279 1.00 42.70 570 A 1 
ATOM 4283 O O   . ARG A 1 570 ? -87.662 37.782   -11.294 1.00 40.22 570 A 1 
ATOM 4284 C CB  . ARG A 1 570 ? -90.774 38.205   -10.120 1.00 42.86 570 A 1 
ATOM 4285 C CG  . ARG A 1 570 ? -92.299 38.215   -10.266 1.00 44.98 570 A 1 
ATOM 4286 C CD  . ARG A 1 570 ? -92.922 38.549   -8.909  1.00 45.89 570 A 1 
ATOM 4287 N NE  . ARG A 1 570 ? -94.392 38.582   -8.968  1.00 41.74 570 A 1 
ATOM 4288 C CZ  . ARG A 1 570 ? -95.197 38.831   -7.945  1.00 39.71 570 A 1 
ATOM 4289 N NH1 . ARG A 1 570 ? -94.725 39.088   -6.759  1.00 36.81 570 A 1 
ATOM 4290 N NH2 . ARG A 1 570 ? -96.474 38.829   -8.101  1.00 37.56 570 A 1 
ATOM 4291 N N   . ASP A 1 571 ? -88.191 39.848   -11.056 1.00 41.74 571 A 1 
ATOM 4292 C CA  . ASP A 1 571 ? -88.806 41.191   -11.049 1.00 46.48 571 A 1 
ATOM 4293 C C   . ASP A 1 571 ? -87.722 42.280   -11.309 1.00 44.32 571 A 1 
ATOM 4294 O O   . ASP A 1 571 ? -86.583 41.966   -11.629 1.00 43.57 571 A 1 
ATOM 4295 C CB  . ASP A 1 571 ? -89.495 41.476   -9.693  1.00 43.15 571 A 1 
ATOM 4296 C CG  . ASP A 1 571 ? -90.992 41.783   -9.800  1.00 42.42 571 A 1 
ATOM 4297 O OD1 . ASP A 1 571 ? -91.438 42.224   -10.882 1.00 42.52 571 A 1 
ATOM 4298 O OD2 . ASP A 1 571 ? -91.699 41.559   -8.798  1.00 43.39 571 A 1 
ATOM 4299 N N   . ARG A 1 572 ? -88.022 43.527   -11.171 1.00 46.29 572 A 1 
ATOM 4300 C CA  . ARG A 1 572 ? -87.593 44.720   -11.911 1.00 49.25 572 A 1 
ATOM 4301 C C   . ARG A 1 572 ? -86.276 45.484   -11.623 1.00 47.05 572 A 1 
ATOM 4302 O O   . ARG A 1 572 ? -85.665 45.925   -12.581 1.00 44.14 572 A 1 
ATOM 4303 C CB  . ARG A 1 572 ? -88.695 45.769   -11.715 1.00 45.94 572 A 1 
ATOM 4304 C CG  . ARG A 1 572 ? -89.937 45.613   -12.585 1.00 47.57 572 A 1 
ATOM 4305 C CD  . ARG A 1 572 ? -90.892 46.734   -12.187 1.00 48.32 572 A 1 
ATOM 4306 N NE  . ARG A 1 572 ? -92.020 46.836   -13.127 1.00 44.13 572 A 1 
ATOM 4307 C CZ  . ARG A 1 572 ? -92.974 47.750   -13.072 1.00 40.94 572 A 1 
ATOM 4308 N NH1 . ARG A 1 572 ? -93.037 48.624   -12.109 1.00 37.38 572 A 1 
ATOM 4309 N NH2 . ARG A 1 572 ? -93.892 47.811   -13.993 1.00 37.73 572 A 1 
ATOM 4310 N N   . ASN A 1 573 ? -86.004 45.906   -10.414 1.00 41.83 573 A 1 
ATOM 4311 C CA  . ASN A 1 573 ? -85.979 47.367   -10.119 1.00 43.31 573 A 1 
ATOM 4312 C C   . ASN A 1 573 ? -84.674 48.179   -10.366 1.00 41.29 573 A 1 
ATOM 4313 O O   . ASN A 1 573 ? -83.644 47.647   -10.711 1.00 37.84 573 A 1 
ATOM 4314 C CB  . ASN A 1 573 ? -86.531 47.590   -8.696  1.00 39.49 573 A 1 
ATOM 4315 C CG  . ASN A 1 573 ? -87.926 48.166   -8.670  1.00 38.87 573 A 1 
ATOM 4316 O OD1 . ASN A 1 573 ? -88.506 48.560   -9.656  1.00 40.04 573 A 1 
ATOM 4317 N ND2 . ASN A 1 573 ? -88.525 48.242   -7.495  1.00 42.87 573 A 1 
ATOM 4318 N N   . SER A 1 574 ? -84.769 49.496   -10.143 1.00 40.35 574 A 1 
ATOM 4319 C CA  . SER A 1 574 ? -84.310 50.577   -11.026 1.00 42.74 574 A 1 
ATOM 4320 C C   . SER A 1 574 ? -83.174 51.519   -10.583 1.00 40.35 574 A 1 
ATOM 4321 O O   . SER A 1 574 ? -82.643 52.209   -11.455 1.00 37.39 574 A 1 
ATOM 4322 C CB  . SER A 1 574 ? -85.518 51.486   -11.212 1.00 39.15 574 A 1 
ATOM 4323 O OG  . SER A 1 574 ? -86.025 51.932   -9.965  1.00 39.05 574 A 1 
ATOM 4324 N N   . MET A 1 575 ? -82.945 51.745   -9.335  1.00 47.25 575 A 1 
ATOM 4325 C CA  . MET A 1 575 ? -82.686 53.106   -8.820  1.00 47.75 575 A 1 
ATOM 4326 C C   . MET A 1 575 ? -81.352 53.806   -9.183  1.00 46.99 575 A 1 
ATOM 4327 O O   . MET A 1 575 ? -80.416 53.213   -9.671  1.00 42.02 575 A 1 
ATOM 4328 C CB  . MET A 1 575 ? -82.911 53.164   -7.297  1.00 42.64 575 A 1 
ATOM 4329 C CG  . MET A 1 575 ? -84.377 53.387   -6.934  1.00 45.79 575 A 1 
ATOM 4330 S SD  . MET A 1 575 ? -84.603 53.744   -5.172  1.00 44.58 575 A 1 
ATOM 4331 C CE  . MET A 1 575 ? -86.388 54.012   -5.126  1.00 40.34 575 A 1 
ATOM 4332 N N   . SER A 1 576 ? -81.343 55.116   -8.907  1.00 44.09 576 A 1 
ATOM 4333 C CA  . SER A 1 576 ? -80.845 56.202   -9.761  1.00 45.62 576 A 1 
ATOM 4334 C C   . SER A 1 576 ? -79.616 57.025   -9.324  1.00 43.70 576 A 1 
ATOM 4335 O O   . SER A 1 576 ? -79.059 57.726   -10.170 1.00 40.22 576 A 1 
ATOM 4336 C CB  . SER A 1 576 ? -81.993 57.206   -9.836  1.00 41.72 576 A 1 
ATOM 4337 O OG  . SER A 1 576 ? -82.408 57.592   -8.535  1.00 41.51 576 A 1 
ATOM 4338 N N   . GLY A 1 577 ? -79.286 57.140   -8.093  1.00 45.11 577 A 1 
ATOM 4339 C CA  . GLY A 1 577 ? -78.960 58.449   -7.499  1.00 45.77 577 A 1 
ATOM 4340 C C   . GLY A 1 577 ? -77.669 59.243   -7.797  1.00 45.03 577 A 1 
ATOM 4341 O O   . GLY A 1 577 ? -76.869 58.946   -8.665  1.00 40.85 577 A 1 
ATOM 4342 N N   . SER A 1 578 ? -77.566 60.303   -7.058  1.00 41.10 578 A 1 
ATOM 4343 C CA  . SER A 1 578 ? -76.959 61.642   -7.271  1.00 43.32 578 A 1 
ATOM 4344 C C   . SER A 1 578 ? -75.450 61.788   -6.942  1.00 42.08 578 A 1 
ATOM 4345 O O   . SER A 1 578 ? -74.785 60.801   -6.736  1.00 38.73 578 A 1 
ATOM 4346 C CB  . SER A 1 578 ? -77.794 62.559   -6.371  1.00 38.90 578 A 1 
ATOM 4347 O OG  . SER A 1 578 ? -77.779 62.098   -5.023  1.00 39.45 578 A 1 
ATOM 4348 N N   . SER A 1 579 ? -74.850 62.973   -6.800  1.00 39.76 579 A 1 
ATOM 4349 C CA  . SER A 1 579 ? -74.690 64.180   -7.622  1.00 42.20 579 A 1 
ATOM 4350 C C   . SER A 1 579 ? -73.432 65.004   -7.258  1.00 40.56 579 A 1 
ATOM 4351 O O   . SER A 1 579 ? -72.874 65.638   -8.137  1.00 37.75 579 A 1 
ATOM 4352 C CB  . SER A 1 579 ? -75.875 65.152   -7.442  1.00 37.95 579 A 1 
ATOM 4353 O OG  . SER A 1 579 ? -76.042 65.491   -6.074  1.00 37.50 579 A 1 
ATOM 4354 N N   . MET A 1 580 ? -73.046 65.123   -6.008  1.00 45.87 580 A 1 
ATOM 4355 C CA  . MET A 1 580 ? -72.450 66.378   -5.478  1.00 46.15 580 A 1 
ATOM 4356 C C   . MET A 1 580 ? -70.959 66.674   -5.767  1.00 45.36 580 A 1 
ATOM 4357 O O   . MET A 1 580 ? -70.236 65.857   -6.290  1.00 40.05 580 A 1 
ATOM 4358 C CB  . MET A 1 580 ? -72.723 66.493   -3.969  1.00 40.51 580 A 1 
ATOM 4359 C CG  . MET A 1 580 ? -74.102 67.071   -3.650  1.00 42.83 580 A 1 
ATOM 4360 S SD  . MET A 1 580 ? -74.267 67.499   -1.899  1.00 42.20 580 A 1 
ATOM 4361 C CE  . MET A 1 580 ? -75.939 68.191   -1.900  1.00 38.18 580 A 1 
ATOM 4362 N N   . SER A 1 581 ? -70.561 67.858   -5.379  1.00 46.78 581 A 1 
ATOM 4363 C CA  . SER A 1 581 ? -69.899 68.921   -6.145  1.00 47.73 581 A 1 
ATOM 4364 C C   . SER A 1 581 ? -68.466 69.379   -5.778  1.00 45.01 581 A 1 
ATOM 4365 O O   . SER A 1 581 ? -67.818 69.985   -6.624  1.00 41.41 581 A 1 
ATOM 4366 C CB  . SER A 1 581 ? -70.776 70.159   -5.961  1.00 43.91 581 A 1 
ATOM 4367 O OG  . SER A 1 581 ? -71.021 70.401   -4.589  1.00 43.86 581 A 1 
ATOM 4368 N N   . GLY A 1 582 ? -68.055 69.341   -4.563  1.00 46.64 582 A 1 
ATOM 4369 C CA  . GLY A 1 582 ? -67.369 70.513   -3.977  1.00 47.10 582 A 1 
ATOM 4370 C C   . GLY A 1 582 ? -65.903 70.906   -4.283  1.00 45.68 582 A 1 
ATOM 4371 O O   . GLY A 1 582 ? -65.257 70.371   -5.171  1.00 41.73 582 A 1 
ATOM 4372 N N   . PRO A 1 583 ? -65.410 71.873   -3.548  1.00 41.48 583 A 1 
ATOM 4373 C CA  . PRO A 1 583 ? -64.437 72.918   -3.915  1.00 42.93 583 A 1 
ATOM 4374 C C   . PRO A 1 583 ? -62.982 72.654   -3.426  1.00 42.88 583 A 1 
ATOM 4375 O O   . PRO A 1 583 ? -62.702 71.566   -2.971  1.00 38.75 583 A 1 
ATOM 4376 C CB  . PRO A 1 583 ? -65.078 74.142   -3.247  1.00 38.03 583 A 1 
ATOM 4377 C CG  . PRO A 1 583 ? -65.528 73.592   -1.888  1.00 40.78 583 A 1 
ATOM 4378 C CD  . PRO A 1 583 ? -66.000 72.192   -2.269  1.00 48.85 583 A 1 
ATOM 4379 N N   . SER A 1 584 ? -62.028 73.575   -3.374  1.00 40.29 584 A 1 
ATOM 4380 C CA  . SER A 1 584 ? -61.624 74.774   -4.115  1.00 41.56 584 A 1 
ATOM 4381 C C   . SER A 1 584 ? -60.131 75.157   -3.938  1.00 40.26 584 A 1 
ATOM 4382 O O   . SER A 1 584 ? -59.502 75.511   -4.924  1.00 36.84 584 A 1 
ATOM 4383 C CB  . SER A 1 584 ? -62.416 76.021   -3.681  1.00 37.49 584 A 1 
ATOM 4384 O OG  . SER A 1 584 ? -62.314 76.233   -2.289  1.00 37.08 584 A 1 
ATOM 4385 N N   . SER A 1 585 ? -59.584 75.274   -2.737  1.00 40.47 585 A 1 
ATOM 4386 C CA  . SER A 1 585 ? -58.692 76.411   -2.402  1.00 42.42 585 A 1 
ATOM 4387 C C   . SER A 1 585 ? -57.156 76.224   -2.545  1.00 40.95 585 A 1 
ATOM 4388 O O   . SER A 1 585 ? -56.665 75.154   -2.849  1.00 37.55 585 A 1 
ATOM 4389 C CB  . SER A 1 585 ? -59.051 76.924   -1.003  1.00 38.47 585 A 1 
ATOM 4390 O OG  . SER A 1 585 ? -59.201 75.868   -0.075  1.00 38.53 585 A 1 
ATOM 4391 N N   . GLY A 1 586 ? -56.439 77.324   -2.340  1.00 41.61 586 A 1 
ATOM 4392 C CA  . GLY A 1 586 ? -55.032 77.613   -2.679  1.00 43.29 586 A 1 
ATOM 4393 C C   . GLY A 1 586 ? -53.941 77.182   -1.652  1.00 42.64 586 A 1 
ATOM 4394 O O   . GLY A 1 586 ? -54.109 76.174   -1.028  1.00 39.33 586 A 1 
ATOM 4395 N N   . ALA A 1 587 ? -52.845 77.836   -1.387  1.00 40.90 587 A 1 
ATOM 4396 C CA  . ALA A 1 587 ? -52.211 79.027   -1.945  1.00 43.38 587 A 1 
ATOM 4397 C C   . ALA A 1 587 ? -50.651 79.004   -1.962  1.00 42.16 587 A 1 
ATOM 4398 O O   . ALA A 1 587 ? -50.112 79.171   -3.042  1.00 38.66 587 A 1 
ATOM 4399 C CB  . ALA A 1 587 ? -52.686 80.267   -1.168  1.00 39.07 587 A 1 
ATOM 4400 N N   . PRO A 1 588 ? -49.911 78.984   -0.852  1.00 36.45 588 A 1 
ATOM 4401 C CA  . PRO A 1 588 ? -48.812 79.946   -0.730  1.00 39.80 588 A 1 
ATOM 4402 C C   . PRO A 1 588 ? -47.396 79.495   -1.159  1.00 39.82 588 A 1 
ATOM 4403 O O   . PRO A 1 588 ? -47.168 78.400   -1.623  1.00 37.24 588 A 1 
ATOM 4404 C CB  . PRO A 1 588 ? -48.851 80.386   0.731   1.00 36.26 588 A 1 
ATOM 4405 C CG  . PRO A 1 588 ? -49.226 79.103   1.445   1.00 38.75 588 A 1 
ATOM 4406 C CD  . PRO A 1 588 ? -50.207 78.449   0.454   1.00 47.42 588 A 1 
ATOM 4407 N N   . SER A 1 589 ? -46.451 80.380   -0.940  1.00 38.44 589 A 1 
ATOM 4408 C CA  . SER A 1 589 ? -45.412 80.804   -1.876  1.00 41.35 589 A 1 
ATOM 4409 C C   . SER A 1 589 ? -43.939 80.467   -1.590  1.00 40.02 589 A 1 
ATOM 4410 O O   . SER A 1 589 ? -43.149 80.558   -2.524  1.00 38.20 589 A 1 
ATOM 4411 C CB  . SER A 1 589 ? -45.481 82.326   -1.904  1.00 38.19 589 A 1 
ATOM 4412 O OG  . SER A 1 589 ? -45.342 82.859   -0.601  1.00 36.71 589 A 1 
ATOM 4413 N N   . MET A 1 590 ? -43.526 80.340   -0.377  1.00 46.18 590 A 1 
ATOM 4414 C CA  . MET A 1 590 ? -42.286 81.013   0.066   1.00 48.58 590 A 1 
ATOM 4415 C C   . MET A 1 590 ? -40.953 80.578   -0.589  1.00 48.72 590 A 1 
ATOM 4416 O O   . MET A 1 590 ? -40.772 79.467   -1.034  1.00 43.93 590 A 1 
ATOM 4417 C CB  . MET A 1 590 ? -42.140 80.984   1.599   1.00 43.33 590 A 1 
ATOM 4418 C CG  . MET A 1 590 ? -42.964 82.085   2.266   1.00 45.43 590 A 1 
ATOM 4419 S SD  . MET A 1 590 ? -42.475 82.352   3.996   1.00 43.91 590 A 1 
ATOM 4420 C CE  . MET A 1 590 ? -43.595 83.697   4.436   1.00 39.37 590 A 1 
ATOM 4421 N N   . ASN A 1 591 ? -40.047 81.544   -0.582  1.00 43.89 591 A 1 
ATOM 4422 C CA  . ASN A 1 591 ? -39.020 81.797   -1.591  1.00 44.28 591 A 1 
ATOM 4423 C C   . ASN A 1 591 ? -37.573 81.252   -1.380  1.00 41.20 591 A 1 
ATOM 4424 O O   . ASN A 1 591 ? -37.119 80.486   -2.213  1.00 38.63 591 A 1 
ATOM 4425 C CB  . ASN A 1 591 ? -38.975 83.337   -1.761  1.00 40.63 591 A 1 
ATOM 4426 C CG  . ASN A 1 591 ? -39.478 83.877   -3.083  1.00 38.85 591 A 1 
ATOM 4427 O OD1 . ASN A 1 591 ? -39.740 83.177   -4.028  1.00 39.14 591 A 1 
ATOM 4428 N ND2 . ASN A 1 591 ? -39.591 85.198   -3.186  1.00 41.66 591 A 1 
ATOM 4429 N N   . PRO A 1 592 ? -36.817 81.800   -0.430  1.00 37.74 592 A 1 
ATOM 4430 C CA  . PRO A 1 592 ? -35.686 82.565   -0.958  1.00 40.83 592 A 1 
ATOM 4431 C C   . PRO A 1 592 ? -34.264 81.956   -0.974  1.00 40.58 592 A 1 
ATOM 4432 O O   . PRO A 1 592 ? -33.834 81.473   -2.021  1.00 37.45 592 A 1 
ATOM 4433 C CB  . PRO A 1 592 ? -35.782 83.905   -0.231  1.00 36.51 592 A 1 
ATOM 4434 C CG  . PRO A 1 592 ? -36.318 83.539   1.140   1.00 38.82 592 A 1 
ATOM 4435 C CD  . PRO A 1 592 ? -37.092 82.235   0.879   1.00 46.81 592 A 1 
ATOM 4436 N N   . MET A 1 593 ? -33.435 82.136   0.057   1.00 44.89 593 A 1 
ATOM 4437 C CA  . MET A 1 593 ? -32.209 82.916   -0.160  1.00 45.40 593 A 1 
ATOM 4438 C C   . MET A 1 593 ? -30.827 82.238   -0.217  1.00 44.85 593 A 1 
ATOM 4439 O O   . MET A 1 593 ? -30.016 82.630   -1.043  1.00 40.32 593 A 1 
ATOM 4440 C CB  . MET A 1 593 ? -32.087 83.964   0.968   1.00 41.49 593 A 1 
ATOM 4441 C CG  . MET A 1 593 ? -32.731 85.312   0.650   1.00 44.19 593 A 1 
ATOM 4442 S SD  . MET A 1 593 ? -32.259 86.568   1.871   1.00 42.60 593 A 1 
ATOM 4443 C CE  . MET A 1 593 ? -33.120 88.004   1.172   1.00 38.06 593 A 1 
ATOM 4444 N N   . GLY A 1 594 ? -30.461 81.428   0.728   1.00 43.68 594 A 1 
ATOM 4445 C CA  . GLY A 1 594 ? -29.161 81.663   1.395   1.00 45.93 594 A 1 
ATOM 4446 C C   . GLY A 1 594 ? -27.791 81.473   0.702   1.00 44.63 594 A 1 
ATOM 4447 O O   . GLY A 1 594 ? -27.681 81.162   -0.473  1.00 41.42 594 A 1 
ATOM 4448 N N   . THR A 1 595 ? -26.759 81.716   1.480   1.00 44.79 595 A 1 
ATOM 4449 C CA  . THR A 1 595 ? -25.561 82.476   1.057   1.00 46.53 595 A 1 
ATOM 4450 C C   . THR A 1 595 ? -24.250 81.737   0.676   1.00 44.61 595 A 1 
ATOM 4451 O O   . THR A 1 595 ? -24.178 81.256   -0.441  1.00 40.59 595 A 1 
ATOM 4452 C CB  . THR A 1 595 ? -25.311 83.602   2.073   1.00 41.51 595 A 1 
ATOM 4453 O OG1 . THR A 1 595 ? -25.481 83.117   3.393   1.00 40.45 595 A 1 
ATOM 4454 C CG2 . THR A 1 595 ? -26.278 84.772   1.922   1.00 42.92 595 A 1 
ATOM 4455 N N   . PRO A 1 596 ? -23.196 81.770   1.463   1.00 37.76 596 A 1 
ATOM 4456 C CA  . PRO A 1 596 ? -21.904 82.345   1.027   1.00 40.87 596 A 1 
ATOM 4457 C C   . PRO A 1 596 ? -20.759 81.320   0.759   1.00 41.02 596 A 1 
ATOM 4458 O O   . PRO A 1 596 ? -21.037 80.158   0.591   1.00 37.85 596 A 1 
ATOM 4459 C CB  . PRO A 1 596 ? -21.603 83.300   2.178   1.00 36.49 596 A 1 
ATOM 4460 C CG  . PRO A 1 596 ? -21.999 82.498   3.415   1.00 39.08 596 A 1 
ATOM 4461 C CD  . PRO A 1 596 ? -23.103 81.574   2.896   1.00 47.61 596 A 1 
ATOM 4462 N N   . ASN A 1 597 ? -19.478 81.545   0.795   1.00 40.17 597 A 1 
ATOM 4463 C CA  . ASN A 1 597 ? -18.591 82.446   0.055   1.00 42.79 597 A 1 
ATOM 4464 C C   . ASN A 1 597 ? -17.173 81.849   -0.188  1.00 40.73 597 A 1 
ATOM 4465 O O   . ASN A 1 597 ? -16.671 81.916   -1.284  1.00 39.01 597 A 1 
ATOM 4466 C CB  . ASN A 1 597 ? -18.401 83.766   0.841   1.00 39.78 597 A 1 
ATOM 4467 C CG  . ASN A 1 597 ? -18.357 85.025   -0.012  1.00 38.56 597 A 1 
ATOM 4468 O OD1 . ASN A 1 597 ? -18.517 85.030   -1.207  1.00 39.26 597 A 1 
ATOM 4469 N ND2 . ASN A 1 597 ? -18.153 86.175   0.614   1.00 40.81 597 A 1 
ATOM 4470 N N   . GLN A 1 598 ? -16.447 81.409   0.836   1.00 40.57 598 A 1 
ATOM 4471 C CA  . GLN A 1 598 ? -15.016 81.755   0.979   1.00 44.82 598 A 1 
ATOM 4472 C C   . GLN A 1 598 ? -13.939 80.859   0.319   1.00 43.83 598 A 1 
ATOM 4473 O O   . GLN A 1 598 ? -14.196 79.794   -0.185  1.00 42.66 598 A 1 
ATOM 4474 C CB  . GLN A 1 598 ? -14.679 82.007   2.461   1.00 40.47 598 A 1 
ATOM 4475 C CG  . GLN A 1 598 ? -14.904 83.465   2.869   1.00 42.69 598 A 1 
ATOM 4476 C CD  . GLN A 1 598 ? -14.327 83.802   4.243   1.00 41.85 598 A 1 
ATOM 4477 O OE1 . GLN A 1 598 ? -13.719 82.992   4.921   1.00 40.54 598 A 1 
ATOM 4478 N NE2 . GLN A 1 598 ? -14.464 85.022   4.701   1.00 39.43 598 A 1 
ATOM 4479 N N   . LYS A 1 599 ? -12.728 81.373   0.381   1.00 35.30 599 A 1 
ATOM 4480 C CA  . LYS A 1 599 ? -11.678 81.536   -0.641  1.00 38.64 599 A 1 
ATOM 4481 C C   . LYS A 1 599 ? -10.458 80.597   -0.672  1.00 36.50 599 A 1 
ATOM 4482 O O   . LYS A 1 599 ? -9.947  80.331   -1.747  1.00 34.99 599 A 1 
ATOM 4483 C CB  . LYS A 1 599 ? -11.064 82.927   -0.384  1.00 36.43 599 A 1 
ATOM 4484 C CG  . LYS A 1 599 ? -11.458 84.072   -1.309  1.00 36.43 599 A 1 
ATOM 4485 C CD  . LYS A 1 599 ? -10.650 85.306   -0.928  1.00 36.24 599 A 1 
ATOM 4486 C CE  . LYS A 1 599 ? -10.943 86.479   -1.864  1.00 32.49 599 A 1 
ATOM 4487 N NZ  . LYS A 1 599 ? -10.140 87.681   -1.517  1.00 31.17 599 A 1 
ATOM 4488 N N   . MET A 1 600 ? -9.832  80.403   0.454   1.00 44.65 600 A 1 
ATOM 4489 C CA  . MET A 1 600 ? -8.359  80.318   0.555   1.00 44.35 600 A 1 
ATOM 4490 C C   . MET A 1 600 ? -7.755  78.976   0.061   1.00 43.87 600 A 1 
ATOM 4491 O O   . MET A 1 600 ? -8.480  78.012   -0.025  1.00 39.88 600 A 1 
ATOM 4492 C CB  . MET A 1 600 ? -7.951  80.561   2.022   1.00 40.78 600 A 1 
ATOM 4493 C CG  . MET A 1 600 ? -8.207  81.984   2.520   1.00 42.30 600 A 1 
ATOM 4494 S SD  . MET A 1 600 ? -7.549  82.222   4.201   1.00 42.07 600 A 1 
ATOM 4495 C CE  . MET A 1 600 ? -8.021  83.931   4.505   1.00 38.54 600 A 1 
ATOM 4496 N N   . GLY A 1 601 ? -6.526  78.772   -0.253  1.00 42.37 601 A 1 
ATOM 4497 C CA  . GLY A 1 601 ? -5.285  79.532   -0.170  1.00 43.70 601 A 1 
ATOM 4498 C C   . GLY A 1 601 ? -4.078  78.754   -0.739  1.00 42.72 601 A 1 
ATOM 4499 O O   . GLY A 1 601 ? -4.120  78.319   -1.882  1.00 39.59 601 A 1 
ATOM 4500 N N   . THR A 1 602 ? -3.023  78.623   0.012   1.00 42.28 602 A 1 
ATOM 4501 C CA  . THR A 1 602 ? -1.676  78.938   -0.493  1.00 44.71 602 A 1 
ATOM 4502 C C   . THR A 1 602 ? -0.706  77.862   -1.046  1.00 43.82 602 A 1 
ATOM 4503 O O   . THR A 1 602 ? -0.506  77.853   -2.257  1.00 39.91 602 A 1 
ATOM 4504 C CB  . THR A 1 602 ? -0.926  79.768   0.557   1.00 39.45 602 A 1 
ATOM 4505 O OG1 . THR A 1 602 ? -1.203  79.292   1.859   1.00 38.32 602 A 1 
ATOM 4506 C CG2 . THR A 1 602 ? -1.334  81.236   0.546   1.00 41.51 602 A 1 
ATOM 4507 N N   . PRO A 1 603 ? 0.048   77.164   -0.219  1.00 37.32 603 A 1 
ATOM 4508 C CA  . PRO A 1 603 ? 1.483   77.001   -0.507  1.00 38.56 603 A 1 
ATOM 4509 C C   . PRO A 1 603 ? 1.865   75.652   -1.167  1.00 38.86 603 A 1 
ATOM 4510 O O   . PRO A 1 603 ? 1.014   74.819   -1.374  1.00 35.63 603 A 1 
ATOM 4511 C CB  . PRO A 1 603 ? 2.113   77.187   0.876   1.00 34.25 603 A 1 
ATOM 4512 C CG  . PRO A 1 603 ? 1.147   76.464   1.791   1.00 35.56 603 A 1 
ATOM 4513 C CD  . PRO A 1 603 ? -0.203  76.687   1.122   1.00 42.61 603 A 1 
ATOM 4514 N N   . GLY A 1 604 ? 3.005   75.306   -1.434  1.00 39.15 604 A 1 
ATOM 4515 C CA  . GLY A 1 604 ? 4.426   75.403   -1.360  1.00 40.81 604 A 1 
ATOM 4516 C C   . GLY A 1 604 ? 5.136   74.333   -2.205  1.00 40.58 604 A 1 
ATOM 4517 O O   . GLY A 1 604 ? 4.790   74.118   -3.350  1.00 36.91 604 A 1 
ATOM 4518 N N   . SER A 1 605 ? 6.180   73.698   -1.650  1.00 35.78 605 A 1 
ATOM 4519 C CA  . SER A 1 605 ? 7.486   73.709   -2.305  1.00 38.24 605 A 1 
ATOM 4520 C C   . SER A 1 605 ? 7.997   72.511   -3.145  1.00 37.79 605 A 1 
ATOM 4521 O O   . SER A 1 605 ? 7.872   72.541   -4.366  1.00 34.28 605 A 1 
ATOM 4522 C CB  . SER A 1 605 ? 8.498   74.117   -1.229  1.00 33.85 605 A 1 
ATOM 4523 O OG  . SER A 1 605 ? 9.788   74.293   -1.747  1.00 32.12 605 A 1 
ATOM 4524 N N   . MET A 1 606 ? 8.743   71.583   -2.563  1.00 41.66 606 A 1 
ATOM 4525 C CA  . MET A 1 606 ? 10.073  71.225   -3.109  1.00 41.72 606 A 1 
ATOM 4526 C C   . MET A 1 606 ? 10.192  69.993   -4.037  1.00 41.43 606 A 1 
ATOM 4527 O O   . MET A 1 606 ? 9.220   69.316   -4.314  1.00 37.10 606 A 1 
ATOM 4528 C CB  . MET A 1 606 ? 11.079  71.090   -1.950  1.00 37.46 606 A 1 
ATOM 4529 C CG  . MET A 1 606 ? 11.775  72.394   -1.547  1.00 38.29 606 A 1 
ATOM 4530 S SD  . MET A 1 606 ? 13.038  72.093   -0.273  1.00 36.93 606 A 1 
ATOM 4531 C CE  . MET A 1 606 ? 13.418  73.787   0.200   1.00 34.32 606 A 1 
ATOM 4532 N N   . GLY A 1 607 ? 11.415  69.748   -4.461  1.00 41.09 607 A 1 
ATOM 4533 C CA  . GLY A 1 607 ? 11.924  68.865   -5.522  1.00 42.43 607 A 1 
ATOM 4534 C C   . GLY A 1 607 ? 11.890  67.339   -5.262  1.00 42.28 607 A 1 
ATOM 4535 O O   . GLY A 1 607 ? 11.077  66.889   -4.493  1.00 38.93 607 A 1 
ATOM 4536 N N   . GLY A 1 608 ? 12.662  66.449   -5.814  1.00 39.37 608 A 1 
ATOM 4537 C CA  . GLY A 1 608 ? 13.860  66.558   -6.648  1.00 40.79 608 A 1 
ATOM 4538 C C   . GLY A 1 608 ? 14.086  65.313   -7.526  1.00 40.97 608 A 1 
ATOM 4539 O O   . GLY A 1 608 ? 13.191  64.934   -8.261  1.00 37.43 608 A 1 
ATOM 4540 N N   . MET A 1 609 ? 15.282  64.703   -7.488  1.00 42.53 609 A 1 
ATOM 4541 C CA  . MET A 1 609 ? 16.039  64.193   -8.646  1.00 44.31 609 A 1 
ATOM 4542 C C   . MET A 1 609 ? 15.768  62.765   -9.213  1.00 44.90 609 A 1 
ATOM 4543 O O   . MET A 1 609 ? 14.641  62.399   -9.447  1.00 40.50 609 A 1 
ATOM 4544 C CB  . MET A 1 609 ? 17.541  64.376   -8.315  1.00 39.79 609 A 1 
ATOM 4545 C CG  . MET A 1 609 ? 18.091  65.791   -8.453  1.00 41.79 609 A 1 
ATOM 4546 S SD  . MET A 1 609 ? 19.874  65.813   -8.060  1.00 40.35 609 A 1 
ATOM 4547 C CE  . MET A 1 609 ? 20.311  67.448   -8.678  1.00 36.25 609 A 1 
ATOM 4548 N N   . SER A 1 610 ? 16.845  62.034   -9.456  1.00 42.85 610 A 1 
ATOM 4549 C CA  . SER A 1 610 ? 17.330  61.362   -10.682 1.00 45.04 610 A 1 
ATOM 4550 C C   . SER A 1 610 ? 16.858  59.885   -10.843 1.00 45.02 610 A 1 
ATOM 4551 O O   . SER A 1 610 ? 15.888  59.518   -10.205 1.00 41.30 610 A 1 
ATOM 4552 C CB  . SER A 1 610 ? 18.875  61.448   -10.640 1.00 40.43 610 A 1 
ATOM 4553 O OG  . SER A 1 610 ? 19.345  62.656   -10.089 1.00 38.48 610 A 1 
ATOM 4554 N N   . GLY A 1 611 ? 17.410  58.936   -11.622 1.00 43.05 611 A 1 
ATOM 4555 C CA  . GLY A 1 611 ? 18.465  58.985   -12.638 1.00 44.70 611 A 1 
ATOM 4556 C C   . GLY A 1 611 ? 18.731  57.674   -13.406 1.00 44.85 611 A 1 
ATOM 4557 O O   . GLY A 1 611 ? 18.953  57.745   -14.606 1.00 41.90 611 A 1 
ATOM 4558 N N   . LEU A 1 612 ? 18.820  56.497   -12.770 1.00 37.85 612 A 1 
ATOM 4559 C CA  . LEU A 1 612 ? 19.667  55.402   -13.293 1.00 40.17 612 A 1 
ATOM 4560 C C   . LEU A 1 612 ? 19.100  54.541   -14.448 1.00 40.75 612 A 1 
ATOM 4561 O O   . LEU A 1 612 ? 17.900  54.435   -14.651 1.00 38.82 612 A 1 
ATOM 4562 C CB  . LEU A 1 612 ? 20.145  54.520   -12.122 1.00 36.84 612 A 1 
ATOM 4563 C CG  . LEU A 1 612 ? 21.514  54.941   -11.563 1.00 39.31 612 A 1 
ATOM 4564 C CD1 . LEU A 1 612 ? 21.723  54.312   -10.178 1.00 39.80 612 A 1 
ATOM 4565 C CD2 . LEU A 1 612 ? 22.680  54.497   -12.442 1.00 43.92 612 A 1 
ATOM 4566 N N   . ASP A 1 613 ? 20.051  53.930   -15.130 1.00 46.52 613 A 1 
ATOM 4567 C CA  . ASP A 1 613 ? 20.094  53.264   -16.452 1.00 47.59 613 A 1 
ATOM 4568 C C   . ASP A 1 613 ? 19.486  51.822   -16.465 1.00 47.34 613 A 1 
ATOM 4569 O O   . ASP A 1 613 ? 18.912  51.403   -15.482 1.00 44.75 613 A 1 
ATOM 4570 C CB  . ASP A 1 613 ? 21.588  53.235   -16.833 1.00 44.92 613 A 1 
ATOM 4571 C CG  . ASP A 1 613 ? 22.333  54.543   -16.585 1.00 44.05 613 A 1 
ATOM 4572 O OD1 . ASP A 1 613 ? 21.977  55.542   -17.229 1.00 42.21 613 A 1 
ATOM 4573 O OD2 . ASP A 1 613 ? 23.213  54.550   -15.693 1.00 43.07 613 A 1 
ATOM 4574 N N   . ASP A 1 614 ? 19.603  50.922   -17.424 1.00 46.74 614 A 1 
ATOM 4575 C CA  . ASP A 1 614 ? 19.965  50.954   -18.859 1.00 49.59 614 A 1 
ATOM 4576 C C   . ASP A 1 614 ? 19.364  49.734   -19.597 1.00 49.29 614 A 1 
ATOM 4577 O O   . ASP A 1 614 ? 18.888  49.841   -20.704 1.00 47.00 614 A 1 
ATOM 4578 C CB  . ASP A 1 614 ? 21.499  50.848   -19.030 1.00 45.93 614 A 1 
ATOM 4579 C CG  . ASP A 1 614 ? 22.156  51.865   -19.961 1.00 43.89 614 A 1 
ATOM 4580 O OD1 . ASP A 1 614 ? 21.435  52.677   -20.573 1.00 41.69 614 A 1 
ATOM 4581 O OD2 . ASP A 1 614 ? 23.407  51.825   -20.040 1.00 42.27 614 A 1 
ATOM 4582 N N   . LEU A 1 615 ? 19.499  48.512   -19.034 1.00 41.18 615 A 1 
ATOM 4583 C CA  . LEU A 1 615 ? 19.806  47.303   -19.816 1.00 44.47 615 A 1 
ATOM 4584 C C   . LEU A 1 615 ? 18.692  46.791   -20.759 1.00 44.35 615 A 1 
ATOM 4585 O O   . LEU A 1 615 ? 17.517  46.724   -20.440 1.00 41.87 615 A 1 
ATOM 4586 C CB  . LEU A 1 615 ? 20.327  46.189   -18.891 1.00 41.05 615 A 1 
ATOM 4587 C CG  . LEU A 1 615 ? 21.832  46.284   -18.615 1.00 41.60 615 A 1 
ATOM 4588 C CD1 . LEU A 1 615 ? 22.196  45.401   -17.426 1.00 40.94 615 A 1 
ATOM 4589 C CD2 . LEU A 1 615 ? 22.677  45.849   -19.805 1.00 44.76 615 A 1 
ATOM 4590 N N   . ASN A 1 616 ? 19.179  46.335   -21.908 1.00 40.83 616 A 1 
ATOM 4591 C CA  . ASN A 1 616 ? 18.562  46.375   -23.229 1.00 44.47 616 A 1 
ATOM 4592 C C   . ASN A 1 616 ? 17.749  45.170   -23.729 1.00 42.90 616 A 1 
ATOM 4593 O O   . ASN A 1 616 ? 17.390  45.206   -24.903 1.00 41.65 616 A 1 
ATOM 4594 C CB  . ASN A 1 616 ? 19.717  46.555   -24.225 1.00 42.96 616 A 1 
ATOM 4595 C CG  . ASN A 1 616 ? 19.876  47.946   -24.807 1.00 40.22 616 A 1 
ATOM 4596 O OD1 . ASN A 1 616 ? 19.054  48.818   -24.678 1.00 37.95 616 A 1 
ATOM 4597 N ND2 . ASN A 1 616 ? 20.971  48.182   -25.504 1.00 38.47 616 A 1
[truncated: 225,074 more chars]
