# Supplementary material for: PLM-interact: extending protein language models to predict protein-protein interactions
Source: Nat Commun. 2025 Oct 27;16:9012. doi: 10.1038/s41467-025-64512-w (PMC12559430; doi:10.1038/s41467-025-64512-w)
Supplement: Supplementary file 4 — Source Data [file 41467_2025_64512_MOESM4_ESM.zip › Source Data/Supplementary Figure4_AF3_protein-protein structures/Yeast.cif]

# By using this file you agree to the legally binding terms of use found at alphafoldserver.com/output-terms
data_710420bd3a1d576
#
_entry.id 710420bd3a1d576
#
loop_
_atom_type.symbol
C 
N 
O 
S 
#
loop_
_audit_author.name
_audit_author.pdbx_ordinal
"Google DeepMind" 1 
"Isomorphic Labs" 2 
#
_audit_conform.dict_location https://raw.githubusercontent.com/ihmwg/ModelCIF/master/dist/mmcif_ma.dic
_audit_conform.dict_name     mmcif_ma.dic
_audit_conform.dict_version  1.4.5
#
loop_
_chem_comp.formula
_chem_comp.formula_weight
_chem_comp.id
_chem_comp.mon_nstd_flag
_chem_comp.name
_chem_comp.pdbx_smiles
_chem_comp.pdbx_synonyms
_chem_comp.type
"C3 H7 N O2"    89.093  ALA y ALANINE         C[C@H](N)C(O)=O                  ? "L-PEPTIDE LINKING" 
"C6 H15 N4 O2"  175.209 ARG y ARGININE        N[C@@H](CCCNC(N)=[NH2+])C(O)=O   ? "L-PEPTIDE LINKING" 
"C4 H8 N2 O3"   132.118 ASN y ASPARAGINE      N[C@@H](CC(N)=O)C(O)=O           ? "L-PEPTIDE LINKING" 
"C4 H7 N O4"    133.103 ASP y "ASPARTIC ACID" N[C@@H](CC(O)=O)C(O)=O           ? "L-PEPTIDE LINKING" 
"C3 H7 N O2 S"  121.158 CYS y CYSTEINE        N[C@@H](CS)C(O)=O                ? "L-PEPTIDE LINKING" 
"C5 H10 N2 O3"  146.144 GLN y GLUTAMINE       N[C@@H](CCC(N)=O)C(O)=O          ? "L-PEPTIDE LINKING" 
"C5 H9 N O4"    147.129 GLU y "GLUTAMIC ACID" N[C@@H](CCC(O)=O)C(O)=O          ? "L-PEPTIDE LINKING" 
"C2 H5 N O2"    75.067  GLY y GLYCINE         NCC(O)=O                         ? "PEPTIDE LINKING"   
"C6 H10 N3 O2"  156.162 HIS y HISTIDINE       N[C@@H](Cc1c[nH]c[nH+]1)C(O)=O   ? "L-PEPTIDE LINKING" 
"C6 H13 N O2"   131.173 ILE y ISOLEUCINE      CC[C@H](C)[C@H](N)C(O)=O         ? "L-PEPTIDE LINKING" 
"C6 H13 N O2"   131.173 LEU y LEUCINE         CC(C)C[C@H](N)C(O)=O             ? "L-PEPTIDE LINKING" 
"C6 H15 N2 O2"  147.195 LYS y LYSINE          N[C@@H](CCCC[NH3+])C(O)=O        ? "L-PEPTIDE LINKING" 
"C5 H11 N O2 S" 149.211 MET y METHIONINE      CSCC[C@H](N)C(O)=O               ? "L-PEPTIDE LINKING" 
"C9 H11 N O2"   165.189 PHE y PHENYLALANINE   N[C@@H](Cc1ccccc1)C(O)=O         ? "L-PEPTIDE LINKING" 
"C5 H9 N O2"    115.130 PRO y PROLINE         OC(=O)[C@@H]1CCCN1               ? "L-PEPTIDE LINKING" 
"C3 H7 N O3"    105.093 SER y SERINE          N[C@@H](CO)C(O)=O                ? "L-PEPTIDE LINKING" 
"C4 H9 N O3"    119.119 THR y THREONINE       C[C@@H](O)[C@H](N)C(O)=O         ? "L-PEPTIDE LINKING" 
"C11 H12 N2 O2" 204.225 TRP y TRYPTOPHAN      N[C@@H](Cc1c[nH]c2ccccc12)C(O)=O ? "L-PEPTIDE LINKING" 
"C9 H11 N O3"   181.189 TYR y TYROSINE        N[C@@H](Cc1ccc(O)cc1)C(O)=O      ? "L-PEPTIDE LINKING" 
"C5 H11 N O2"   117.146 VAL y VALINE          CC(C)[C@H](N)C(O)=O              ? "L-PEPTIDE LINKING" 
#
_citation.book_publisher          ?
_citation.country                 UK
_citation.id                      primary
_citation.journal_full            Nature
_citation.journal_id_ASTM         NATUAS
_citation.journal_id_CSD          0006
_citation.journal_id_ISSN         0028-0836
_citation.journal_volume          630
_citation.page_first              493
_citation.page_last               500
_citation.pdbx_database_id_DOI    10.1038/s41586-024-07487-w
_citation.pdbx_database_id_PubMed 38718835
_citation.title                   "Accurate structure prediction of biomolecular interactions with AlphaFold 3"
_citation.year                    2024
#
loop_
_citation_author.citation_id
_citation_author.name
_citation_author.ordinal
primary "Google DeepMind" 1 
primary "Isomorphic Labs" 2 
#
loop_
_entity.id
_entity.pdbx_description
_entity.type
1 . polymer 
2 . polymer 
#
loop_
_entity_poly.entity_id
_entity_poly.pdbx_strand_id
_entity_poly.type
1 A polypeptide(L) 
2 B polypeptide(L) 
#
loop_
_entity_poly_seq.entity_id
_entity_poly_seq.hetero
_entity_poly_seq.mon_id
_entity_poly_seq.num
1 n MET 1   
1 n SER 2   
1 n ALA 3   
1 n PRO 4   
1 n THR 5   
1 n PRO 6   
1 n LEU 7   
1 n ALA 8   
1 n GLU 9   
1 n ALA 10  
1 n SER 11  
1 n GLN 12  
1 n ILE 13  
1 n PRO 14  
1 n THR 15  
1 n ILE 16  
1 n PRO 17  
1 n ALA 18  
1 n LEU 19  
1 n SER 20  
1 n PRO 21  
1 n LEU 22  
1 n THR 23  
1 n ALA 24  
1 n LYS 25  
1 n GLN 26  
1 n SER 27  
1 n LYS 28  
1 n GLY 29  
1 n ASN 30  
1 n PHE 31  
1 n PHE 32  
1 n SER 33  
1 n SER 34  
1 n ASN 35  
1 n PRO 36  
1 n ILE 37  
1 n SER 38  
1 n SER 39  
1 n PHE 40  
1 n VAL 41  
1 n VAL 42  
1 n ASP 43  
1 n THR 44  
1 n TYR 45  
1 n LYS 46  
1 n GLN 47  
1 n LEU 48  
1 n HIS 49  
1 n SER 50  
1 n HIS 51  
1 n ARG 52  
1 n GLN 53  
1 n SER 54  
1 n LEU 55  
1 n GLU 56  
1 n LEU 57  
1 n VAL 58  
1 n ASN 59  
1 n PRO 60  
1 n GLY 61  
1 n THR 62  
1 n VAL 63  
1 n GLU 64  
1 n ASN 65  
1 n LEU 66  
1 n ASN 67  
1 n LYS 68  
1 n GLU 69  
1 n VAL 70  
1 n SER 71  
1 n ARG 72  
1 n ASP 73  
1 n VAL 74  
1 n PHE 75  
1 n LEU 76  
1 n SER 77  
1 n GLN 78  
1 n TYR 79  
1 n PHE 80  
1 n PHE 81  
1 n THR 82  
1 n GLY 83  
1 n LEU 84  
1 n ARG 85  
1 n ALA 86  
1 n ASP 87  
1 n LEU 88  
1 n ASN 89  
1 n LYS 90  
1 n ALA 91  
1 n PHE 92  
1 n SER 93  
1 n MET 94  
1 n ASN 95  
1 n PRO 96  
1 n ALA 97  
1 n PHE 98  
1 n GLN 99  
1 n THR 100 
1 n SER 101 
1 n HIS 102 
1 n THR 103 
1 n PHE 104 
1 n SER 105 
1 n ILE 106 
1 n GLY 107 
1 n SER 108 
1 n GLN 109 
1 n ALA 110 
1 n LEU 111 
1 n PRO 112 
1 n LYS 113 
1 n TYR 114 
1 n ALA 115 
1 n PHE 116 
1 n SER 117 
1 n ALA 118 
1 n LEU 119 
1 n PHE 120 
1 n ALA 121 
1 n ASN 122 
1 n ASP 123 
1 n ASN 124 
1 n LEU 125 
1 n PHE 126 
1 n ALA 127 
1 n GLN 128 
1 n GLY 129 
1 n ASN 130 
1 n ILE 131 
1 n ASP 132 
1 n ASN 133 
1 n ASP 134 
1 n LEU 135 
1 n SER 136 
1 n VAL 137 
1 n SER 138 
1 n GLY 139 
1 n ARG 140 
1 n LEU 141 
1 n ASN 142 
1 n TYR 143 
1 n GLY 144 
1 n TRP 145 
1 n ASP 146 
1 n LYS 147 
1 n LYS 148 
1 n ASN 149 
1 n ILE 150 
1 n SER 151 
1 n LYS 152 
1 n VAL 153 
1 n ASN 154 
1 n LEU 155 
1 n GLN 156 
1 n ILE 157 
1 n SER 158 
1 n ASP 159 
1 n GLY 160 
1 n GLN 161 
1 n PRO 162 
1 n THR 163 
1 n MET 164 
1 n CYS 165 
1 n GLN 166 
1 n LEU 167 
1 n GLU 168 
1 n GLN 169 
1 n ASP 170 
1 n TYR 171 
1 n GLN 172 
1 n ALA 173 
1 n SER 174 
1 n ASP 175 
1 n PHE 176 
1 n SER 177 
1 n VAL 178 
1 n ASN 179 
1 n VAL 180 
1 n LYS 181 
1 n THR 182 
1 n LEU 183 
1 n ASN 184 
1 n PRO 185 
1 n SER 186 
1 n PHE 187 
1 n SER 188 
1 n GLU 189 
1 n LYS 190 
1 n GLY 191 
1 n GLU 192 
1 n PHE 193 
1 n THR 194 
1 n GLY 195 
1 n VAL 196 
1 n ALA 197 
1 n VAL 198 
1 n ALA 199 
1 n SER 200 
1 n PHE 201 
1 n LEU 202 
1 n GLN 203 
1 n SER 204 
1 n VAL 205 
1 n THR 206 
1 n PRO 207 
1 n GLN 208 
1 n LEU 209 
1 n ALA 210 
1 n LEU 211 
1 n GLY 212 
1 n LEU 213 
1 n GLU 214 
1 n THR 215 
1 n LEU 216 
1 n TYR 217 
1 n SER 218 
1 n ARG 219 
1 n THR 220 
1 n ASP 221 
1 n GLY 222 
1 n SER 223 
1 n ALA 224 
1 n PRO 225 
1 n GLY 226 
1 n ASP 227 
1 n ALA 228 
1 n GLY 229 
1 n VAL 230 
1 n SER 231 
1 n TYR 232 
1 n LEU 233 
1 n THR 234 
1 n ARG 235 
1 n TYR 236 
1 n VAL 237 
1 n SER 238 
1 n LYS 239 
1 n LYS 240 
1 n GLN 241 
1 n ASP 242 
1 n TRP 243 
1 n ILE 244 
1 n PHE 245 
1 n SER 246 
1 n GLY 247 
1 n GLN 248 
1 n LEU 249 
1 n GLN 250 
1 n ALA 251 
1 n ASN 252 
1 n GLY 253 
1 n ALA 254 
1 n LEU 255 
1 n ILE 256 
1 n ALA 257 
1 n SER 258 
1 n LEU 259 
1 n TRP 260 
1 n ARG 261 
1 n LYS 262 
1 n VAL 263 
1 n ALA 264 
1 n GLN 265 
1 n ASN 266 
1 n VAL 267 
1 n GLU 268 
1 n ALA 269 
1 n GLY 270 
1 n ILE 271 
1 n GLU 272 
1 n THR 273 
1 n THR 274 
1 n LEU 275 
1 n GLN 276 
1 n ALA 277 
1 n GLY 278 
1 n MET 279 
1 n VAL 280 
1 n PRO 281 
1 n ILE 282 
1 n THR 283 
1 n ASP 284 
1 n PRO 285 
1 n LEU 286 
1 n MET 287 
1 n GLY 288 
1 n THR 289 
1 n PRO 290 
1 n ILE 291 
1 n GLY 292 
1 n ILE 293 
1 n GLN 294 
1 n PRO 295 
1 n THR 296 
1 n VAL 297 
1 n GLU 298 
1 n GLY 299 
1 n SER 300 
1 n THR 301 
1 n THR 302 
1 n ILE 303 
1 n GLY 304 
1 n ALA 305 
1 n LYS 306 
1 n TYR 307 
1 n GLU 308 
1 n TYR 309 
1 n ARG 310 
1 n GLN 311 
1 n SER 312 
1 n VAL 313 
1 n TYR 314 
1 n ARG 315 
1 n GLY 316 
1 n THR 317 
1 n LEU 318 
1 n ASP 319 
1 n SER 320 
1 n ASN 321 
1 n GLY 322 
1 n LYS 323 
1 n VAL 324 
1 n ALA 325 
1 n CYS 326 
1 n PHE 327 
1 n LEU 328 
1 n GLU 329 
1 n ARG 330 
1 n LYS 331 
1 n VAL 332 
1 n LEU 333 
1 n PRO 334 
1 n THR 335 
1 n LEU 336 
1 n SER 337 
1 n VAL 338 
1 n LEU 339 
1 n PHE 340 
1 n CYS 341 
1 n GLY 342 
1 n GLU 343 
1 n ILE 344 
1 n ASP 345 
1 n HIS 346 
1 n PHE 347 
1 n LYS 348 
1 n ASN 349 
1 n ASP 350 
1 n THR 351 
1 n LYS 352 
1 n ILE 353 
1 n GLY 354 
1 n CYS 355 
1 n GLY 356 
1 n LEU 357 
1 n GLN 358 
1 n PHE 359 
1 n GLU 360 
1 n THR 361 
1 n ALA 362 
1 n GLY 363 
1 n ASN 364 
1 n GLN 365 
1 n GLU 366 
1 n LEU 367 
1 n LEU 368 
1 n MET 369 
1 n LEU 370 
1 n GLN 371 
1 n GLN 372 
1 n GLY 373 
1 n LEU 374 
1 n ASP 375 
1 n ALA 376 
1 n ASP 377 
1 n GLY 378 
1 n ASN 379 
1 n PRO 380 
1 n LEU 381 
1 n GLN 382 
1 n ALA 383 
1 n LEU 384 
1 n PRO 385 
1 n GLN 386 
1 n LEU 387 
2 n MET 1   
2 n SER 2   
2 n PHE 3   
2 n LEU 4   
2 n PRO 5   
2 n SER 6   
2 n PHE 7   
2 n ILE 8   
2 n LEU 9   
2 n SER 10  
2 n ASP 11  
2 n GLU 12  
2 n SER 13  
2 n LYS 14  
2 n GLU 15  
2 n ARG 16  
2 n ILE 17  
2 n SER 18  
2 n LYS 19  
2 n ILE 20  
2 n LEU 21  
2 n THR 22  
2 n LEU 23  
2 n THR 24  
2 n HIS 25  
2 n ASN 26  
2 n VAL 27  
2 n ALA 28  
2 n HIS 29  
2 n TYR 30  
2 n GLY 31  
2 n TRP 32  
2 n ILE 33  
2 n PRO 34  
2 n PHE 35  
2 n VAL 36  
2 n LEU 37  
2 n TYR 38  
2 n LEU 39  
2 n GLY 40  
2 n TRP 41  
2 n ALA 42  
2 n HIS 43  
2 n THR 44  
2 n SER 45  
2 n ASN 46  
2 n ARG 47  
2 n PRO 48  
2 n ASN 49  
2 n PHE 50  
2 n LEU 51  
2 n ASN 52  
2 n LEU 53  
2 n LEU 54  
2 n SER 55  
2 n PRO 56  
2 n LEU 57  
2 n PRO 58  
2 n SER 59  
2 n VAL 60  
#
_ma_data.content_type "model coordinates"
_ma_data.id           1
_ma_data.name         Model
#
_ma_model_list.data_id          1
_ma_model_list.model_group_id   1
_ma_model_list.model_group_name "AlphaFold-beta-20231127 (2b86f29d-618d-47cf-8aef-20020b1102eb @ 2025-05-19 13:45:39)"
_ma_model_list.model_id         1
_ma_model_list.model_name       "Top ranked model"
_ma_model_list.model_type       "Ab initio model"
_ma_model_list.ordinal_id       1
#
loop_
_ma_protocol_step.method_type
_ma_protocol_step.ordinal_id
_ma_protocol_step.protocol_id
_ma_protocol_step.step_id
"coevolution MSA" 1 1 1 
"template search" 2 1 2 
modeling          3 1 3 
#
loop_
_ma_qa_metric.id
_ma_qa_metric.mode
_ma_qa_metric.name
_ma_qa_metric.software_group_id
_ma_qa_metric.type
1 global pLDDT 1 pLDDT 
2 local  pLDDT 1 pLDDT 
#
_ma_qa_metric_global.metric_id    1
_ma_qa_metric_global.metric_value 75.04
_ma_qa_metric_global.model_id     1
_ma_qa_metric_global.ordinal_id   1
#
_ma_software_group.group_id    1
_ma_software_group.ordinal_id  1
_ma_software_group.software_id 1
#
loop_
_ma_target_entity.data_id
_ma_target_entity.entity_id
_ma_target_entity.origin
1 1 . 
1 2 . 
#
loop_
_ma_target_entity_instance.asym_id
_ma_target_entity_instance.details
_ma_target_entity_instance.entity_id
A . 1 
B . 2 
#
loop_
_pdbx_data_usage.details
_pdbx_data_usage.id
_pdbx_data_usage.type
_pdbx_data_usage.url
;NON-COMMERCIAL USE ONLY, BY USING THIS FILE YOU AGREE TO THE TERMS OF USE FOUND
AT alphafoldserver.com/output-terms.
;
1 license    ? 
;THE INFORMATION IS NOT INTENDED FOR, HAS NOT BEEN VALIDATED FOR, AND IS NOT
APPROVED FOR CLINICAL USE. IT SHOULD NOT BE USED FOR CLINICAL PURPOSE OR RELIED
ON FOR MEDICAL OR OTHER PROFESSIONAL ADVICE. IT IS THEORETICAL MODELLING ONLY
AND CAUTION SHOULD BE EXERCISED IN ITS USE. IT IS PROVIDED "AS-IS" WITHOUT ANY
WARRANTY OF ANY KIND, WHETHER EXPRESSED OR IMPLIED. NO WARRANTY IS GIVEN THAT
USE OF THE INFORMATION SHALL NOT INFRINGE THE RIGHTS OF ANY THIRD PARTY.
;
2 disclaimer ? 
#
loop_
_pdbx_poly_seq_scheme.asym_id
_pdbx_poly_seq_scheme.auth_seq_num
_pdbx_poly_seq_scheme.entity_id
_pdbx_poly_seq_scheme.hetero
_pdbx_poly_seq_scheme.mon_id
_pdbx_poly_seq_scheme.pdb_ins_code
_pdbx_poly_seq_scheme.pdb_seq_num
_pdbx_poly_seq_scheme.pdb_strand_id
_pdbx_poly_seq_scheme.seq_id
A 1   1 n MET . 1   A 1   
A 2   1 n SER . 2   A 2   
A 3   1 n ALA . 3   A 3   
A 4   1 n PRO . 4   A 4   
A 5   1 n THR . 5   A 5   
A 6   1 n PRO . 6   A 6   
A 7   1 n LEU . 7   A 7   
A 8   1 n ALA . 8   A 8   
A 9   1 n GLU . 9   A 9   
A 10  1 n ALA . 10  A 10  
A 11  1 n SER . 11  A 11  
A 12  1 n GLN . 12  A 12  
A 13  1 n ILE . 13  A 13  
A 14  1 n PRO . 14  A 14  
A 15  1 n THR . 15  A 15  
A 16  1 n ILE . 16  A 16  
A 17  1 n PRO . 17  A 17  
A 18  1 n ALA . 18  A 18  
A 19  1 n LEU . 19  A 19  
A 20  1 n SER . 20  A 20  
A 21  1 n PRO . 21  A 21  
A 22  1 n LEU . 22  A 22  
A 23  1 n THR . 23  A 23  
A 24  1 n ALA . 24  A 24  
A 25  1 n LYS . 25  A 25  
A 26  1 n GLN . 26  A 26  
A 27  1 n SER . 27  A 27  
A 28  1 n LYS . 28  A 28  
A 29  1 n GLY . 29  A 29  
A 30  1 n ASN . 30  A 30  
A 31  1 n PHE . 31  A 31  
A 32  1 n PHE . 32  A 32  
A 33  1 n SER . 33  A 33  
A 34  1 n SER . 34  A 34  
A 35  1 n ASN . 35  A 35  
A 36  1 n PRO . 36  A 36  
A 37  1 n ILE . 37  A 37  
A 38  1 n SER . 38  A 38  
A 39  1 n SER . 39  A 39  
A 40  1 n PHE . 40  A 40  
A 41  1 n VAL . 41  A 41  
A 42  1 n VAL . 42  A 42  
A 43  1 n ASP . 43  A 43  
A 44  1 n THR . 44  A 44  
A 45  1 n TYR . 45  A 45  
A 46  1 n LYS . 46  A 46  
A 47  1 n GLN . 47  A 47  
A 48  1 n LEU . 48  A 48  
A 49  1 n HIS . 49  A 49  
A 50  1 n SER . 50  A 50  
A 51  1 n HIS . 51  A 51  
A 52  1 n ARG . 52  A 52  
A 53  1 n GLN . 53  A 53  
A 54  1 n SER . 54  A 54  
A 55  1 n LEU . 55  A 55  
A 56  1 n GLU . 56  A 56  
A 57  1 n LEU . 57  A 57  
A 58  1 n VAL . 58  A 58  
A 59  1 n ASN . 59  A 59  
A 60  1 n PRO . 60  A 60  
A 61  1 n GLY . 61  A 61  
A 62  1 n THR . 62  A 62  
A 63  1 n VAL . 63  A 63  
A 64  1 n GLU . 64  A 64  
A 65  1 n ASN . 65  A 65  
A 66  1 n LEU . 66  A 66  
A 67  1 n ASN . 67  A 67  
A 68  1 n LYS . 68  A 68  
A 69  1 n GLU . 69  A 69  
A 70  1 n VAL . 70  A 70  
A 71  1 n SER . 71  A 71  
A 72  1 n ARG . 72  A 72  
A 73  1 n ASP . 73  A 73  
A 74  1 n VAL . 74  A 74  
A 75  1 n PHE . 75  A 75  
A 76  1 n LEU . 76  A 76  
A 77  1 n SER . 77  A 77  
A 78  1 n GLN . 78  A 78  
A 79  1 n TYR . 79  A 79  
A 80  1 n PHE . 80  A 80  
A 81  1 n PHE . 81  A 81  
A 82  1 n THR . 82  A 82  
A 83  1 n GLY . 83  A 83  
A 84  1 n LEU . 84  A 84  
A 85  1 n ARG . 85  A 85  
A 86  1 n ALA . 86  A 86  
A 87  1 n ASP . 87  A 87  
A 88  1 n LEU . 88  A 88  
A 89  1 n ASN . 89  A 89  
A 90  1 n LYS . 90  A 90  
A 91  1 n ALA . 91  A 91  
A 92  1 n PHE . 92  A 92  
A 93  1 n SER . 93  A 93  
A 94  1 n MET . 94  A 94  
A 95  1 n ASN . 95  A 95  
A 96  1 n PRO . 96  A 96  
A 97  1 n ALA . 97  A 97  
A 98  1 n PHE . 98  A 98  
A 99  1 n GLN . 99  A 99  
A 100 1 n THR . 100 A 100 
A 101 1 n SER . 101 A 101 
A 102 1 n HIS . 102 A 102 
A 103 1 n THR . 103 A 103 
A 104 1 n PHE . 104 A 104 
A 105 1 n SER . 105 A 105 
A 106 1 n ILE . 106 A 106 
A 107 1 n GLY . 107 A 107 
A 108 1 n SER . 108 A 108 
A 109 1 n GLN . 109 A 109 
A 110 1 n ALA . 110 A 110 
A 111 1 n LEU . 111 A 111 
A 112 1 n PRO . 112 A 112 
A 113 1 n LYS . 113 A 113 
A 114 1 n TYR . 114 A 114 
A 115 1 n ALA . 115 A 115 
A 116 1 n PHE . 116 A 116 
A 117 1 n SER . 117 A 117 
A 118 1 n ALA . 118 A 118 
A 119 1 n LEU . 119 A 119 
A 120 1 n PHE . 120 A 120 
A 121 1 n ALA . 121 A 121 
A 122 1 n ASN . 122 A 122 
A 123 1 n ASP . 123 A 123 
A 124 1 n ASN . 124 A 124 
A 125 1 n LEU . 125 A 125 
A 126 1 n PHE . 126 A 126 
A 127 1 n ALA . 127 A 127 
A 128 1 n GLN . 128 A 128 
A 129 1 n GLY . 129 A 129 
A 130 1 n ASN . 130 A 130 
A 131 1 n ILE . 131 A 131 
A 132 1 n ASP . 132 A 132 
A 133 1 n ASN . 133 A 133 
A 134 1 n ASP . 134 A 134 
A 135 1 n LEU . 135 A 135 
A 136 1 n SER . 136 A 136 
A 137 1 n VAL . 137 A 137 
A 138 1 n SER . 138 A 138 
A 139 1 n GLY . 139 A 139 
A 140 1 n ARG . 140 A 140 
A 141 1 n LEU . 141 A 141 
A 142 1 n ASN . 142 A 142 
A 143 1 n TYR . 143 A 143 
A 144 1 n GLY . 144 A 144 
A 145 1 n TRP . 145 A 145 
A 146 1 n ASP . 146 A 146 
A 147 1 n LYS . 147 A 147 
A 148 1 n LYS . 148 A 148 
A 149 1 n ASN . 149 A 149 
A 150 1 n ILE . 150 A 150 
A 151 1 n SER . 151 A 151 
A 152 1 n LYS . 152 A 152 
A 153 1 n VAL . 153 A 153 
A 154 1 n ASN . 154 A 154 
A 155 1 n LEU . 155 A 155 
A 156 1 n GLN . 156 A 156 
A 157 1 n ILE . 157 A 157 
A 158 1 n SER . 158 A 158 
A 159 1 n ASP . 159 A 159 
A 160 1 n GLY . 160 A 160 
A 161 1 n GLN . 161 A 161 
A 162 1 n PRO . 162 A 162 
A 163 1 n THR . 163 A 163 
A 164 1 n MET . 164 A 164 
A 165 1 n CYS . 165 A 165 
A 166 1 n GLN . 166 A 166 
A 167 1 n LEU . 167 A 167 
A 168 1 n GLU . 168 A 168 
A 169 1 n GLN . 169 A 169 
A 170 1 n ASP . 170 A 170 
A 171 1 n TYR . 171 A 171 
A 172 1 n GLN . 172 A 172 
A 173 1 n ALA . 173 A 173 
A 174 1 n SER . 174 A 174 
A 175 1 n ASP . 175 A 175 
A 176 1 n PHE . 176 A 176 
A 177 1 n SER . 177 A 177 
A 178 1 n VAL . 178 A 178 
A 179 1 n ASN . 179 A 179 
A 180 1 n VAL . 180 A 180 
A 181 1 n LYS . 181 A 181 
A 182 1 n THR . 182 A 182 
A 183 1 n LEU . 183 A 183 
A 184 1 n ASN . 184 A 184 
A 185 1 n PRO . 185 A 185 
A 186 1 n SER . 186 A 186 
A 187 1 n PHE . 187 A 187 
A 188 1 n SER . 188 A 188 
A 189 1 n GLU . 189 A 189 
A 190 1 n LYS . 190 A 190 
A 191 1 n GLY . 191 A 191 
A 192 1 n GLU . 192 A 192 
A 193 1 n PHE . 193 A 193 
A 194 1 n THR . 194 A 194 
A 195 1 n GLY . 195 A 195 
A 196 1 n VAL . 196 A 196 
A 197 1 n ALA . 197 A 197 
A 198 1 n VAL . 198 A 198 
A 199 1 n ALA . 199 A 199 
A 200 1 n SER . 200 A 200 
A 201 1 n PHE . 201 A 201 
A 202 1 n LEU . 202 A 202 
A 203 1 n GLN . 203 A 203 
A 204 1 n SER . 204 A 204 
A 205 1 n VAL . 205 A 205 
A 206 1 n THR . 206 A 206 
A 207 1 n PRO . 207 A 207 
A 208 1 n GLN . 208 A 208 
A 209 1 n LEU . 209 A 209 
A 210 1 n ALA . 210 A 210 
A 211 1 n LEU . 211 A 211 
A 212 1 n GLY . 212 A 212 
A 213 1 n LEU . 213 A 213 
A 214 1 n GLU . 214 A 214 
A 215 1 n THR . 215 A 215 
A 216 1 n LEU . 216 A 216 
A 217 1 n TYR . 217 A 217 
A 218 1 n SER . 218 A 218 
A 219 1 n ARG . 219 A 219 
A 220 1 n THR . 220 A 220 
A 221 1 n ASP . 221 A 221 
A 222 1 n GLY . 222 A 222 
A 223 1 n SER . 223 A 223 
A 224 1 n ALA . 224 A 224 
A 225 1 n PRO . 225 A 225 
A 226 1 n GLY . 226 A 226 
A 227 1 n ASP . 227 A 227 
A 228 1 n ALA . 228 A 228 
A 229 1 n GLY . 229 A 229 
A 230 1 n VAL . 230 A 230 
A 231 1 n SER . 231 A 231 
A 232 1 n TYR . 232 A 232 
A 233 1 n LEU . 233 A 233 
A 234 1 n THR . 234 A 234 
A 235 1 n ARG . 235 A 235 
A 236 1 n TYR . 236 A 236 
A 237 1 n VAL . 237 A 237 
A 238 1 n SER . 238 A 238 
A 239 1 n LYS . 239 A 239 
A 240 1 n LYS . 240 A 240 
A 241 1 n GLN . 241 A 241 
A 242 1 n ASP . 242 A 242 
A 243 1 n TRP . 243 A 243 
A 244 1 n ILE . 244 A 244 
A 245 1 n PHE . 245 A 245 
A 246 1 n SER . 246 A 246 
A 247 1 n GLY . 247 A 247 
A 248 1 n GLN . 248 A 248 
A 249 1 n LEU . 249 A 249 
A 250 1 n GLN . 250 A 250 
A 251 1 n ALA . 251 A 251 
A 252 1 n ASN . 252 A 252 
A 253 1 n GLY . 253 A 253 
A 254 1 n ALA . 254 A 254 
A 255 1 n LEU . 255 A 255 
A 256 1 n ILE . 256 A 256 
A 257 1 n ALA . 257 A 257 
A 258 1 n SER . 258 A 258 
A 259 1 n LEU . 259 A 259 
A 260 1 n TRP . 260 A 260 
A 261 1 n ARG . 261 A 261 
A 262 1 n LYS . 262 A 262 
A 263 1 n VAL . 263 A 263 
A 264 1 n ALA . 264 A 264 
A 265 1 n GLN . 265 A 265 
A 266 1 n ASN . 266 A 266 
A 267 1 n VAL . 267 A 267 
A 268 1 n GLU . 268 A 268 
A 269 1 n ALA . 269 A 269 
A 270 1 n GLY . 270 A 270 
A 271 1 n ILE . 271 A 271 
A 272 1 n GLU . 272 A 272 
A 273 1 n THR . 273 A 273 
A 274 1 n THR . 274 A 274 
A 275 1 n LEU . 275 A 275 
A 276 1 n GLN . 276 A 276 
A 277 1 n ALA . 277 A 277 
A 278 1 n GLY . 278 A 278 
A 279 1 n MET . 279 A 279 
A 280 1 n VAL . 280 A 280 
A 281 1 n PRO . 281 A 281 
A 282 1 n ILE . 282 A 282 
A 283 1 n THR . 283 A 283 
A 284 1 n ASP . 284 A 284 
A 285 1 n PRO . 285 A 285 
A 286 1 n LEU . 286 A 286 
A 287 1 n MET . 287 A 287 
A 288 1 n GLY . 288 A 288 
A 289 1 n THR . 289 A 289 
A 290 1 n PRO . 290 A 290 
A 291 1 n ILE . 291 A 291 
A 292 1 n GLY . 292 A 292 
A 293 1 n ILE . 293 A 293 
A 294 1 n GLN . 294 A 294 
A 295 1 n PRO . 295 A 295 
A 296 1 n THR . 296 A 296 
A 297 1 n VAL . 297 A 297 
A 298 1 n GLU . 298 A 298 
A 299 1 n GLY . 299 A 299 
A 300 1 n SER . 300 A 300 
A 301 1 n THR . 301 A 301 
A 302 1 n THR . 302 A 302 
A 303 1 n ILE . 303 A 303 
A 304 1 n GLY . 304 A 304 
A 305 1 n ALA . 305 A 305 
A 306 1 n LYS . 306 A 306 
A 307 1 n TYR . 307 A 307 
A 308 1 n GLU . 308 A 308 
A 309 1 n TYR . 309 A 309 
A 310 1 n ARG . 310 A 310 
A 311 1 n GLN . 311 A 311 
A 312 1 n SER . 312 A 312 
A 313 1 n VAL . 313 A 313 
A 314 1 n TYR . 314 A 314 
A 315 1 n ARG . 315 A 315 
A 316 1 n GLY . 316 A 316 
A 317 1 n THR . 317 A 317 
A 318 1 n LEU . 318 A 318 
A 319 1 n ASP . 319 A 319 
A 320 1 n SER . 320 A 320 
A 321 1 n ASN . 321 A 321 
A 322 1 n GLY . 322 A 322 
A 323 1 n LYS . 323 A 323 
A 324 1 n VAL . 324 A 324 
A 325 1 n ALA . 325 A 325 
A 326 1 n CYS . 326 A 326 
A 327 1 n PHE . 327 A 327 
A 328 1 n LEU . 328 A 328 
A 329 1 n GLU . 329 A 329 
A 330 1 n ARG . 330 A 330 
A 331 1 n LYS . 331 A 331 
A 332 1 n VAL . 332 A 332 
A 333 1 n LEU . 333 A 333 
A 334 1 n PRO . 334 A 334 
A 335 1 n THR . 335 A 335 
A 336 1 n LEU . 336 A 336 
A 337 1 n SER . 337 A 337 
A 338 1 n VAL . 338 A 338 
A 339 1 n LEU . 339 A 339 
A 340 1 n PHE . 340 A 340 
A 341 1 n CYS . 341 A 341 
A 342 1 n GLY . 342 A 342 
A 343 1 n GLU . 343 A 343 
A 344 1 n ILE . 344 A 344 
A 345 1 n ASP . 345 A 345 
A 346 1 n HIS . 346 A 346 
A 347 1 n PHE . 347 A 347 
A 348 1 n LYS . 348 A 348 
A 349 1 n ASN . 349 A 349 
A 350 1 n ASP . 350 A 350 
A 351 1 n THR . 351 A 351 
A 352 1 n LYS . 352 A 352 
A 353 1 n ILE . 353 A 353 
A 354 1 n GLY . 354 A 354 
A 355 1 n CYS . 355 A 355 
A 356 1 n GLY . 356 A 356 
A 357 1 n LEU . 357 A 357 
A 358 1 n GLN . 358 A 358 
A 359 1 n PHE . 359 A 359 
A 360 1 n GLU . 360 A 360 
A 361 1 n THR . 361 A 361 
A 362 1 n ALA . 362 A 362 
A 363 1 n GLY . 363 A 363 
A 364 1 n ASN . 364 A 364 
A 365 1 n GLN . 365 A 365 
A 366 1 n GLU . 366 A 366 
A 367 1 n LEU . 367 A 367 
A 368 1 n LEU . 368 A 368 
A 369 1 n MET . 369 A 369 
A 370 1 n LEU . 370 A 370 
A 371 1 n GLN . 371 A 371 
A 372 1 n GLN . 372 A 372 
A 373 1 n GLY . 373 A 373 
A 374 1 n LEU . 374 A 374 
A 375 1 n ASP . 375 A 375 
A 376 1 n ALA . 376 A 376 
A 377 1 n ASP . 377 A 377 
A 378 1 n GLY . 378 A 378 
A 379 1 n ASN . 379 A 379 
A 380 1 n PRO . 380 A 380 
A 381 1 n LEU . 381 A 381 
A 382 1 n GLN . 382 A 382 
A 383 1 n ALA . 383 A 383 
A 384 1 n LEU . 384 A 384 
A 385 1 n PRO . 385 A 385 
A 386 1 n GLN . 386 A 386 
A 387 1 n LEU . 387 A 387 
B 1   2 n MET . 1   B 1   
B 2   2 n SER . 2   B 2   
B 3   2 n PHE . 3   B 3   
B 4   2 n LEU . 4   B 4   
B 5   2 n PRO . 5   B 5   
B 6   2 n SER . 6   B 6   
B 7   2 n PHE . 7   B 7   
B 8   2 n ILE . 8   B 8   
B 9   2 n LEU . 9   B 9   
B 10  2 n SER . 10  B 10  
B 11  2 n ASP . 11  B 11  
B 12  2 n GLU . 12  B 12  
B 13  2 n SER . 13  B 13  
B 14  2 n LYS . 14  B 14  
B 15  2 n GLU . 15  B 15  
B 16  2 n ARG . 16  B 16  
B 17  2 n ILE . 17  B 17  
B 18  2 n SER . 18  B 18  
B 19  2 n LYS . 19  B 19  
B 20  2 n ILE . 20  B 20  
B 21  2 n LEU . 21  B 21  
B 22  2 n THR . 22  B 22  
B 23  2 n LEU . 23  B 23  
B 24  2 n THR . 24  B 24  
B 25  2 n HIS . 25  B 25  
B 26  2 n ASN . 26  B 26  
B 27  2 n VAL . 27  B 27  
B 28  2 n ALA . 28  B 28  
B 29  2 n HIS . 29  B 29  
B 30  2 n TYR . 30  B 30  
B 31  2 n GLY . 31  B 31  
B 32  2 n TRP . 32  B 32  
B 33  2 n ILE . 33  B 33  
B 34  2 n PRO . 34  B 34  
B 35  2 n PHE . 35  B 35  
B 36  2 n VAL . 36  B 36  
B 37  2 n LEU . 37  B 37  
B 38  2 n TYR . 38  B 38  
B 39  2 n LEU . 39  B 39  
B 40  2 n GLY . 40  B 40  
B 41  2 n TRP . 41  B 41  
B 42  2 n ALA . 42  B 42  
B 43  2 n HIS . 43  B 43  
B 44  2 n THR . 44  B 44  
B 45  2 n SER . 45  B 45  
B 46  2 n ASN . 46  B 46  
B 47  2 n ARG . 47  B 47  
B 48  2 n PRO . 48  B 48  
B 49  2 n ASN . 49  B 49  
B 50  2 n PHE . 50  B 50  
B 51  2 n LEU . 51  B 51  
B 52  2 n ASN . 52  B 52  
B 53  2 n LEU . 53  B 53  
B 54  2 n LEU . 54  B 54  
B 55  2 n SER . 55  B 55  
B 56  2 n PRO . 56  B 56  
B 57  2 n LEU . 57  B 57  
B 58  2 n PRO . 58  B 58  
B 59  2 n SER . 59  B 59  
B 60  2 n VAL . 60  B 60  
#
_software.classification other
_software.date           ?
_software.description    "Structure prediction"
_software.name           AlphaFold
_software.pdbx_ordinal   1
_software.type           package
_software.version        "AlphaFold-beta-20231127 (2b86f29d-618d-47cf-8aef-20020b1102eb @ 2025-05-19 13:45:39)"
#
loop_
_struct_asym.entity_id
_struct_asym.id
1 A 
2 B 
#
loop_
_atom_site.group_PDB
_atom_site.id
_atom_site.type_symbol
_atom_site.label_atom_id
_atom_site.label_alt_id
_atom_site.label_comp_id
_atom_site.label_asym_id
_atom_site.label_entity_id
_atom_site.label_seq_id
_atom_site.pdbx_PDB_ins_code
_atom_site.Cartn_x
_atom_site.Cartn_y
_atom_site.Cartn_z
_atom_site.occupancy
_atom_site.B_iso_or_equiv
_atom_site.auth_seq_id
_atom_site.auth_asym_id
_atom_site.pdbx_PDB_model_num
ATOM 1    N N   . MET A 1 1   ? 37.608  -92.672 59.498  1.00 22.47 1   A 1 
ATOM 2    C CA  . MET A 1 1   ? 36.594  -91.717 59.037  1.00 31.06 1   A 1 
ATOM 3    C C   . MET A 1 1   ? 37.308  -90.672 58.185  1.00 32.46 1   A 1 
ATOM 4    O O   . MET A 1 1   ? 38.133  -89.944 58.719  1.00 30.65 1   A 1 
ATOM 5    C CB  . MET A 1 1   ? 35.859  -91.074 60.209  1.00 30.48 1   A 1 
ATOM 6    C CG  . MET A 1 1   ? 34.880  -92.051 60.869  1.00 29.53 1   A 1 
ATOM 7    S SD  . MET A 1 1   ? 34.126  -91.403 62.371  1.00 29.20 1   A 1 
ATOM 8    C CE  . MET A 1 1   ? 32.852  -92.634 62.679  1.00 24.19 1   A 1 
ATOM 9    N N   . SER A 1 2   ? 37.136  -90.769 56.883  1.00 29.14 2   A 1 
ATOM 10   C CA  . SER A 1 2   ? 37.847  -89.927 55.913  1.00 34.23 2   A 1 
ATOM 11   C C   . SER A 1 2   ? 37.344  -88.482 56.017  1.00 34.67 2   A 1 
ATOM 12   O O   . SER A 1 2   ? 36.142  -88.252 55.951  1.00 33.25 2   A 1 
ATOM 13   C CB  . SER A 1 2   ? 37.633  -90.490 54.504  1.00 33.09 2   A 1 
ATOM 14   O OG  . SER A 1 2   ? 36.303  -90.925 54.328  1.00 30.68 2   A 1 
ATOM 15   N N   . ALA A 1 3   ? 38.267  -87.531 56.220  1.00 29.50 3   A 1 
ATOM 16   C CA  . ALA A 1 3   ? 37.928  -86.110 56.299  1.00 34.41 3   A 1 
ATOM 17   C C   . ALA A 1 3   ? 37.343  -85.639 54.953  1.00 34.24 3   A 1 
ATOM 18   O O   . ALA A 1 3   ? 37.987  -85.847 53.923  1.00 32.50 3   A 1 
ATOM 19   C CB  . ALA A 1 3   ? 39.186  -85.332 56.691  1.00 33.45 3   A 1 
ATOM 20   N N   . PRO A 1 4   ? 36.109  -85.075 54.945  1.00 28.10 4   A 1 
ATOM 21   C CA  . PRO A 1 4   ? 35.500  -84.613 53.706  1.00 30.90 4   A 1 
ATOM 22   C C   . PRO A 1 4   ? 36.324  -83.441 53.141  1.00 31.96 4   A 1 
ATOM 23   O O   . PRO A 1 4   ? 36.653  -82.499 53.853  1.00 30.91 4   A 1 
ATOM 24   C CB  . PRO A 1 4   ? 34.055  -84.227 54.070  1.00 29.35 4   A 1 
ATOM 25   C CG  . PRO A 1 4   ? 34.146  -83.859 55.544  1.00 29.71 4   A 1 
ATOM 26   C CD  . PRO A 1 4   ? 35.271  -84.756 56.080  1.00 35.45 4   A 1 
ATOM 27   N N   . THR A 1 5   ? 36.662  -83.528 51.875  1.00 28.83 5   A 1 
ATOM 28   C CA  . THR A 1 5   ? 37.409  -82.487 51.155  1.00 31.17 5   A 1 
ATOM 29   C C   . THR A 1 5   ? 36.614  -81.178 51.148  1.00 31.45 5   A 1 
ATOM 30   O O   . THR A 1 5   ? 35.451  -81.199 50.750  1.00 29.61 5   A 1 
ATOM 31   C CB  . THR A 1 5   ? 37.707  -82.909 49.703  1.00 29.34 5   A 1 
ATOM 32   O OG1 . THR A 1 5   ? 36.939  -84.029 49.309  1.00 26.60 5   A 1 
ATOM 33   C CG2 . THR A 1 5   ? 39.166  -83.315 49.531  1.00 29.30 5   A 1 
ATOM 34   N N   . PRO A 1 6   ? 37.199  -80.073 51.620  1.00 26.44 6   A 1 
ATOM 35   C CA  . PRO A 1 6   ? 36.478  -78.811 51.665  1.00 29.77 6   A 1 
ATOM 36   C C   . PRO A 1 6   ? 36.138  -78.361 50.237  1.00 30.53 6   A 1 
ATOM 37   O O   . PRO A 1 6   ? 37.003  -78.302 49.369  1.00 29.22 6   A 1 
ATOM 38   C CB  . PRO A 1 6   ? 37.397  -77.828 52.411  1.00 27.98 6   A 1 
ATOM 39   C CG  . PRO A 1 6   ? 38.798  -78.392 52.162  1.00 27.41 6   A 1 
ATOM 40   C CD  . PRO A 1 6   ? 38.578  -79.889 52.054  1.00 32.24 6   A 1 
ATOM 41   N N   . LEU A 1 7   ? 34.854  -78.129 50.009  1.00 31.08 7   A 1 
ATOM 42   C CA  . LEU A 1 7   ? 34.387  -77.598 48.726  1.00 33.12 7   A 1 
ATOM 43   C C   . LEU A 1 7   ? 35.032  -76.230 48.494  1.00 33.55 7   A 1 
ATOM 44   O O   . LEU A 1 7   ? 34.997  -75.361 49.351  1.00 32.05 7   A 1 
ATOM 45   C CB  . LEU A 1 7   ? 32.845  -77.512 48.726  1.00 31.99 7   A 1 
ATOM 46   C CG  . LEU A 1 7   ? 32.175  -78.821 48.280  1.00 29.48 7   A 1 
ATOM 47   C CD1 . LEU A 1 7   ? 30.752  -78.946 48.858  1.00 28.54 7   A 1 
ATOM 48   C CD2 . LEU A 1 7   ? 32.062  -78.887 46.756  1.00 30.32 7   A 1 
ATOM 49   N N   . ALA A 1 8   ? 35.639  -76.062 47.336  1.00 32.70 8   A 1 
ATOM 50   C CA  . ALA A 1 8   ? 36.362  -74.861 46.965  1.00 36.69 8   A 1 
ATOM 51   C C   . ALA A 1 8   ? 35.416  -73.647 46.976  1.00 36.93 8   A 1 
ATOM 52   O O   . ALA A 1 8   ? 34.354  -73.674 46.341  1.00 35.17 8   A 1 
ATOM 53   C CB  . ALA A 1 8   ? 37.010  -75.079 45.591  1.00 34.90 8   A 1 
ATOM 54   N N   . GLU A 1 9   ? 35.842  -72.640 47.737  1.00 29.62 9   A 1 
ATOM 55   C CA  . GLU A 1 9   ? 35.159  -71.339 47.698  1.00 31.20 9   A 1 
ATOM 56   C C   . GLU A 1 9   ? 35.191  -70.816 46.261  1.00 29.75 9   A 1 
ATOM 57   O O   . GLU A 1 9   ? 36.234  -70.435 45.734  1.00 28.13 9   A 1 
ATOM 58   C CB  . GLU A 1 9   ? 35.808  -70.339 48.661  1.00 31.56 9   A 1 
ATOM 59   C CG  . GLU A 1 9   ? 35.450  -70.615 50.127  1.00 29.53 9   A 1 
ATOM 60   C CD  . GLU A 1 9   ? 36.089  -69.605 51.106  1.00 29.01 9   A 1 
ATOM 61   O OE1 . GLU A 1 9   ? 35.462  -69.342 52.154  1.00 26.26 9   A 1 
ATOM 62   O OE2 . GLU A 1 9   ? 37.204  -69.143 50.809  1.00 32.98 9   A 1 
ATOM 63   N N   . ALA A 1 10  ? 34.020  -70.854 45.604  1.00 32.14 10  A 1 
ATOM 64   C CA  . ALA A 1 10  ? 33.875  -70.290 44.275  1.00 33.25 10  A 1 
ATOM 65   C C   . ALA A 1 10  ? 34.146  -68.784 44.383  1.00 33.86 10  A 1 
ATOM 66   O O   . ALA A 1 10  ? 33.404  -68.048 45.022  1.00 31.80 10  A 1 
ATOM 67   C CB  . ALA A 1 10  ? 32.469  -70.598 43.738  1.00 31.55 10  A 1 
ATOM 68   N N   . SER A 1 11  ? 35.252  -68.355 43.800  1.00 33.34 11  A 1 
ATOM 69   C CA  . SER A 1 11  ? 35.667  -66.957 43.794  1.00 34.52 11  A 1 
ATOM 70   C C   . SER A 1 11  ? 34.528  -66.099 43.243  1.00 34.33 11  A 1 
ATOM 71   O O   . SER A 1 11  ? 34.145  -66.244 42.078  1.00 32.81 11  A 1 
ATOM 72   C CB  . SER A 1 11  ? 36.948  -66.790 42.962  1.00 33.09 11  A 1 
ATOM 73   O OG  . SER A 1 11  ? 36.820  -67.418 41.702  1.00 32.11 11  A 1 
ATOM 74   N N   . GLN A 1 12  ? 33.981  -65.227 44.090  1.00 30.33 12  A 1 
ATOM 75   C CA  . GLN A 1 12  ? 32.954  -64.273 43.691  1.00 34.38 12  A 1 
ATOM 76   C C   . GLN A 1 12  ? 33.560  -63.368 42.614  1.00 33.69 12  A 1 
ATOM 77   O O   . GLN A 1 12  ? 34.406  -62.523 42.897  1.00 31.42 12  A 1 
ATOM 78   C CB  . GLN A 1 12  ? 32.476  -63.448 44.891  1.00 33.32 12  A 1 
ATOM 79   C CG  . GLN A 1 12  ? 31.631  -64.268 45.877  1.00 31.23 12  A 1 
ATOM 80   C CD  . GLN A 1 12  ? 31.085  -63.431 47.035  1.00 29.01 12  A 1 
ATOM 81   O OE1 . GLN A 1 12  ? 31.375  -62.272 47.208  1.00 26.61 12  A 1 
ATOM 82   N NE2 . GLN A 1 12  ? 30.253  -64.004 47.884  1.00 28.54 12  A 1 
ATOM 83   N N   . ILE A 1 13  ? 33.177  -63.603 41.364  1.00 30.60 13  A 1 
ATOM 84   C CA  . ILE A 1 13  ? 33.597  -62.756 40.250  1.00 32.53 13  A 1 
ATOM 85   C C   . ILE A 1 13  ? 33.035  -61.369 40.549  1.00 32.95 13  A 1 
ATOM 86   O O   . ILE A 1 13  ? 31.813  -61.234 40.646  1.00 30.64 13  A 1 
ATOM 87   C CB  . ILE A 1 13  ? 33.116  -63.313 38.898  1.00 31.63 13  A 1 
ATOM 88   C CG1 . ILE A 1 13  ? 33.699  -64.720 38.651  1.00 29.16 13  A 1 
ATOM 89   C CG2 . ILE A 1 13  ? 33.525  -62.349 37.755  1.00 31.11 13  A 1 
ATOM 90   C CD1 . ILE A 1 13  ? 33.135  -65.430 37.409  1.00 29.17 13  A 1 
ATOM 91   N N   . PRO A 1 14  ? 33.882  -60.345 40.771  1.00 31.34 14  A 1 
ATOM 92   C CA  . PRO A 1 14  ? 33.395  -59.019 41.091  1.00 33.83 14  A 1 
ATOM 93   C C   . PRO A 1 14  ? 32.535  -58.548 39.922  1.00 34.45 14  A 1 
ATOM 94   O O   . PRO A 1 14  ? 33.001  -58.452 38.787  1.00 33.00 14  A 1 
ATOM 95   C CB  . PRO A 1 14  ? 34.645  -58.149 41.332  1.00 32.42 14  A 1 
ATOM 96   C CG  . PRO A 1 14  ? 35.732  -58.858 40.546  1.00 31.72 14  A 1 
ATOM 97   C CD  . PRO A 1 14  ? 35.334  -60.331 40.622  1.00 35.94 14  A 1 
ATOM 98   N N   . THR A 1 15  ? 31.264  -58.328 40.214  1.00 30.08 15  A 1 
ATOM 99   C CA  . THR A 1 15  ? 30.316  -57.849 39.214  1.00 30.66 15  A 1 
ATOM 100  C C   . THR A 1 15  ? 30.832  -56.502 38.740  1.00 30.95 15  A 1 
ATOM 101  O O   . THR A 1 15  ? 30.957  -55.578 39.536  1.00 29.14 15  A 1 
ATOM 102  C CB  . THR A 1 15  ? 28.901  -57.717 39.795  1.00 29.02 15  A 1 
ATOM 103  O OG1 . THR A 1 15  ? 28.654  -58.707 40.760  1.00 26.25 15  A 1 
ATOM 104  C CG2 . THR A 1 15  ? 27.841  -57.889 38.709  1.00 27.80 15  A 1 
ATOM 105  N N   . ILE A 1 16  ? 31.189  -56.422 37.472  1.00 29.43 16  A 1 
ATOM 106  C CA  . ILE A 1 16  ? 31.680  -55.171 36.877  1.00 31.39 16  A 1 
ATOM 107  C C   . ILE A 1 16  ? 30.616  -54.114 37.169  1.00 31.49 16  A 1 
ATOM 108  O O   . ILE A 1 16  ? 29.462  -54.332 36.809  1.00 29.03 16  A 1 
ATOM 109  C CB  . ILE A 1 16  ? 31.938  -55.329 35.366  1.00 30.12 16  A 1 
ATOM 110  C CG1 . ILE A 1 16  ? 33.009  -56.413 35.114  1.00 27.32 16  A 1 
ATOM 111  C CG2 . ILE A 1 16  ? 32.382  -53.988 34.753  1.00 29.42 16  A 1 
ATOM 112  C CD1 . ILE A 1 16  ? 33.194  -56.789 33.624  1.00 26.12 16  A 1 
ATOM 113  N N   . PRO A 1 17  ? 30.953  -53.017 37.863  1.00 31.34 17  A 1 
ATOM 114  C CA  . PRO A 1 17  ? 29.981  -51.987 38.173  1.00 33.62 17  A 1 
ATOM 115  C C   . PRO A 1 17  ? 29.383  -51.522 36.854  1.00 34.34 17  A 1 
ATOM 116  O O   . PRO A 1 17  ? 30.112  -51.130 35.939  1.00 32.30 17  A 1 
ATOM 117  C CB  . PRO A 1 17  ? 30.738  -50.883 38.929  1.00 31.47 17  A 1 
ATOM 118  C CG  . PRO A 1 17  ? 32.187  -51.091 38.512  1.00 30.70 17  A 1 
ATOM 119  C CD  . PRO A 1 17  ? 32.288  -52.596 38.269  1.00 35.01 17  A 1 
ATOM 120  N N   . ALA A 1 18  ? 28.056  -51.641 36.748  1.00 34.15 18  A 1 
ATOM 121  C CA  . ALA A 1 18  ? 27.346  -51.207 35.560  1.00 36.87 18  A 1 
ATOM 122  C C   . ALA A 1 18  ? 27.690  -49.727 35.368  1.00 36.74 18  A 1 
ATOM 123  O O   . ALA A 1 18  ? 27.319  -48.896 36.187  1.00 34.26 18  A 1 
ATOM 124  C CB  . ALA A 1 18  ? 25.844  -51.450 35.738  1.00 34.89 18  A 1 
ATOM 125  N N   . LEU A 1 19  ? 28.454  -49.434 34.321  1.00 32.86 19  A 1 
ATOM 126  C CA  . LEU A 1 19  ? 28.673  -48.063 33.874  1.00 34.12 19  A 1 
ATOM 127  C C   . LEU A 1 19  ? 27.276  -47.478 33.701  1.00 34.43 19  A 1 
ATOM 128  O O   . LEU A 1 19  ? 26.563  -47.848 32.770  1.00 32.83 19  A 1 
ATOM 129  C CB  . LEU A 1 19  ? 29.463  -48.059 32.558  1.00 32.68 19  A 1 
ATOM 130  C CG  . LEU A 1 19  ? 30.987  -48.027 32.769  1.00 29.25 19  A 1 
ATOM 131  C CD1 . LEU A 1 19  ? 31.713  -48.652 31.585  1.00 29.07 19  A 1 
ATOM 132  C CD2 . LEU A 1 19  ? 31.490  -46.597 32.936  1.00 31.91 19  A 1 
ATOM 133  N N   . SER A 1 20  ? 26.866  -46.647 34.655  1.00 36.60 20  A 1 
ATOM 134  C CA  . SER A 1 20  ? 25.611  -45.926 34.542  1.00 37.96 20  A 1 
ATOM 135  C C   . SER A 1 20  ? 25.660  -45.227 33.194  1.00 36.87 20  A 1 
ATOM 136  O O   . SER A 1 20  ? 26.610  -44.485 32.954  1.00 34.97 20  A 1 
ATOM 137  C CB  . SER A 1 20  ? 25.441  -44.902 35.674  1.00 36.60 20  A 1 
ATOM 138  O OG  . SER A 1 20  ? 26.590  -44.109 35.816  1.00 33.84 20  A 1 
ATOM 139  N N   . PRO A 1 21  ? 24.697  -45.535 32.277  1.00 34.29 21  A 1 
ATOM 140  C CA  . PRO A 1 21  ? 24.713  -44.881 30.991  1.00 36.27 21  A 1 
ATOM 141  C C   . PRO A 1 21  ? 24.661  -43.390 31.305  1.00 37.19 21  A 1 
ATOM 142  O O   . PRO A 1 21  ? 23.721  -42.916 31.947  1.00 35.65 21  A 1 
ATOM 143  C CB  . PRO A 1 21  ? 23.486  -45.404 30.228  1.00 34.08 21  A 1 
ATOM 144  C CG  . PRO A 1 21  ? 22.548  -45.864 31.334  1.00 34.26 21  A 1 
ATOM 145  C CD  . PRO A 1 21  ? 23.491  -46.313 32.452  1.00 39.81 21  A 1 
ATOM 146  N N   . LEU A 1 22  ? 25.729  -42.686 30.942  1.00 38.62 22  A 1 
ATOM 147  C CA  . LEU A 1 22  ? 25.676  -41.240 30.848  1.00 39.87 22  A 1 
ATOM 148  C C   . LEU A 1 22  ? 24.513  -40.980 29.909  1.00 38.94 22  A 1 
ATOM 149  O O   . LEU A 1 22  ? 24.629  -41.108 28.697  1.00 37.24 22  A 1 
ATOM 150  C CB  . LEU A 1 22  ? 27.005  -40.681 30.300  1.00 38.06 22  A 1 
ATOM 151  C CG  . LEU A 1 22  ? 28.041  -40.373 31.398  1.00 35.03 22  A 1 
ATOM 152  C CD1 . LEU A 1 22  ? 29.453  -40.372 30.829  1.00 34.67 22  A 1 
ATOM 153  C CD2 . LEU A 1 22  ? 27.785  -38.995 32.018  1.00 36.18 22  A 1 
ATOM 154  N N   . THR A 1 23  ? 23.354  -40.683 30.512  1.00 36.30 23  A 1 
ATOM 155  C CA  . THR A 1 23  ? 22.277  -39.980 29.852  1.00 38.43 23  A 1 
ATOM 156  C C   . THR A 1 23  ? 22.825  -38.591 29.577  1.00 37.58 23  A 1 
ATOM 157  O O   . THR A 1 23  ? 22.508  -37.620 30.249  1.00 35.03 23  A 1 
ATOM 158  C CB  . THR A 1 23  ? 20.964  -39.945 30.674  1.00 36.48 23  A 1 
ATOM 159  O OG1 . THR A 1 23  ? 21.156  -40.341 32.003  1.00 32.53 23  A 1 
ATOM 160  C CG2 . THR A 1 23  ? 19.912  -40.891 30.094  1.00 32.87 23  A 1 
ATOM 161  N N   . ALA A 1 24  ? 23.718  -38.537 28.612  1.00 40.80 24  A 1 
ATOM 162  C CA  . ALA A 1 24  ? 23.921  -37.367 27.833  1.00 43.11 24  A 1 
ATOM 163  C C   . ALA A 1 24  ? 22.517  -37.042 27.346  1.00 42.65 24  A 1 
ATOM 164  O O   . ALA A 1 24  ? 22.004  -37.647 26.403  1.00 40.53 24  A 1 
ATOM 165  C CB  . ALA A 1 24  ? 24.920  -37.646 26.693  1.00 41.29 24  A 1 
ATOM 166  N N   . LYS A 1 25  ? 21.864  -36.118 28.074  1.00 42.43 25  A 1 
ATOM 167  C CA  . LYS A 1 25  ? 20.934  -35.223 27.428  1.00 44.81 25  A 1 
ATOM 168  C C   . LYS A 1 25  ? 21.780  -34.621 26.309  1.00 44.08 25  A 1 
ATOM 169  O O   . LYS A 1 25  ? 22.443  -33.611 26.514  1.00 41.76 25  A 1 
ATOM 170  C CB  . LYS A 1 25  ? 20.395  -34.155 28.385  1.00 43.35 25  A 1 
ATOM 171  C CG  . LYS A 1 25  ? 19.260  -34.648 29.286  1.00 40.29 25  A 1 
ATOM 172  C CD  . LYS A 1 25  ? 18.738  -33.490 30.151  1.00 38.39 25  A 1 
ATOM 173  C CE  . LYS A 1 25  ? 17.542  -33.913 30.997  1.00 33.13 25  A 1 
ATOM 174  N NZ  . LYS A 1 25  ? 17.036  -32.814 31.852  1.00 31.20 25  A 1 
ATOM 175  N N   . GLN A 1 26  ? 21.810  -35.322 25.184  1.00 39.93 26  A 1 
ATOM 176  C CA  . GLN A 1 26  ? 21.973  -34.653 23.932  1.00 41.39 26  A 1 
ATOM 177  C C   . GLN A 1 26  ? 20.866  -33.610 23.973  1.00 41.25 26  A 1 
ATOM 178  O O   . GLN A 1 26  ? 19.698  -33.895 23.694  1.00 38.77 26  A 1 
ATOM 179  C CB  . GLN A 1 26  ? 21.823  -35.607 22.739  1.00 39.17 26  A 1 
ATOM 180  C CG  . GLN A 1 26  ? 23.085  -36.473 22.503  1.00 35.65 26  A 1 
ATOM 181  C CD  . GLN A 1 26  ? 22.959  -37.348 21.248  1.00 33.52 26  A 1 
ATOM 182  O OE1 . GLN A 1 26  ? 21.883  -37.609 20.735  1.00 34.27 26  A 1 
ATOM 183  N NE2 . GLN A 1 26  ? 24.049  -37.830 20.716  1.00 33.21 26  A 1 
ATOM 184  N N   . SER A 1 27  ? 21.228  -32.437 24.488  1.00 40.25 27  A 1 
ATOM 185  C CA  . SER A 1 27  ? 20.566  -31.229 24.102  1.00 41.09 27  A 1 
ATOM 186  C C   . SER A 1 27  ? 20.530  -31.345 22.588  1.00 40.47 27  A 1 
ATOM 187  O O   . SER A 1 27  ? 21.556  -31.212 21.928  1.00 38.43 27  A 1 
ATOM 188  C CB  . SER A 1 27  ? 21.375  -30.008 24.567  1.00 39.39 27  A 1 
ATOM 189  O OG  . SER A 1 27  ? 20.790  -28.837 24.073  1.00 37.10 27  A 1 
ATOM 190  N N   . LYS A 1 28  ? 19.348  -31.714 22.077  1.00 42.76 28  A 1 
ATOM 191  C CA  . LYS A 1 28  ? 18.976  -31.410 20.717  1.00 44.23 28  A 1 
ATOM 192  C C   . LYS A 1 28  ? 18.960  -29.877 20.678  1.00 43.74 28  A 1 
ATOM 193  O O   . LYS A 1 28  ? 17.907  -29.268 20.776  1.00 40.70 28  A 1 
ATOM 194  C CB  . LYS A 1 28  ? 17.600  -32.002 20.358  1.00 42.29 28  A 1 
ATOM 195  C CG  . LYS A 1 28  ? 17.596  -33.523 20.155  1.00 39.48 28  A 1 
ATOM 196  C CD  . LYS A 1 28  ? 16.189  -33.971 19.730  1.00 37.64 28  A 1 
ATOM 197  C CE  . LYS A 1 28  ? 16.152  -35.462 19.426  1.00 33.56 28  A 1 
ATOM 198  N NZ  . LYS A 1 28  ? 14.799  -35.902 18.965  1.00 31.18 28  A 1 
ATOM 199  N N   . GLY A 1 29  ? 20.160  -29.301 20.693  1.00 43.96 29  A 1 
ATOM 200  C CA  . GLY A 1 29  ? 20.344  -27.964 20.201  1.00 45.49 29  A 1 
ATOM 201  C C   . GLY A 1 29  ? 19.629  -27.991 18.870  1.00 45.58 29  A 1 
ATOM 202  O O   . GLY A 1 29  ? 19.951  -28.841 18.036  1.00 42.87 29  A 1 
ATOM 203  N N   . ASN A 1 30  ? 18.566  -27.212 18.752  1.00 46.62 30  A 1 
ATOM 204  C CA  . ASN A 1 30  ? 17.836  -27.149 17.504  1.00 47.53 30  A 1 
ATOM 205  C C   . ASN A 1 30  ? 18.868  -27.035 16.388  1.00 46.83 30  A 1 
ATOM 206  O O   . ASN A 1 30  ? 19.868  -26.332 16.569  1.00 44.26 30  A 1 
ATOM 207  C CB  . ASN A 1 30  ? 16.882  -25.940 17.516  1.00 44.68 30  A 1 
ATOM 208  C CG  . ASN A 1 30  ? 15.474  -26.305 17.942  1.00 40.92 30  A 1 
ATOM 209  O OD1 . ASN A 1 30  ? 15.045  -27.444 17.886  1.00 39.22 30  A 1 
ATOM 210  N ND2 . ASN A 1 30  ? 14.682  -25.327 18.320  1.00 38.43 30  A 1 
ATOM 211  N N   . PHE A 1 31  ? 18.650  -27.698 15.289  1.00 48.11 31  A 1 
ATOM 212  C CA  . PHE A 1 31  ? 19.595  -27.757 14.159  1.00 49.49 31  A 1 
ATOM 213  C C   . PHE A 1 31  ? 20.107  -26.367 13.732  1.00 50.23 31  A 1 
ATOM 214  O O   . PHE A 1 31  ? 21.242  -26.218 13.299  1.00 47.35 31  A 1 
ATOM 215  C CB  . PHE A 1 31  ? 18.854  -28.460 13.014  1.00 46.14 31  A 1 
ATOM 216  C CG  . PHE A 1 31  ? 19.748  -28.952 11.904  1.00 42.74 31  A 1 
ATOM 217  C CD1 . PHE A 1 31  ? 19.978  -28.175 10.761  1.00 40.08 31  A 1 
ATOM 218  C CD2 . PHE A 1 31  ? 20.343  -30.240 12.003  1.00 39.33 31  A 1 
ATOM 219  C CE1 . PHE A 1 31  ? 20.783  -28.664 9.715   1.00 36.29 31  A 1 
ATOM 220  C CE2 . PHE A 1 31  ? 21.143  -30.723 10.955  1.00 36.94 31  A 1 
ATOM 221  C CZ  . PHE A 1 31  ? 21.359  -29.934 9.817   1.00 39.51 31  A 1 
ATOM 222  N N   . PHE A 1 32  ? 19.308  -25.338 13.995  1.00 49.22 32  A 1 
ATOM 223  C CA  . PHE A 1 32  ? 19.660  -23.938 13.878  1.00 50.04 32  A 1 
ATOM 224  C C   . PHE A 1 32  ? 20.645  -23.423 14.952  1.00 49.35 32  A 1 
ATOM 225  O O   . PHE A 1 32  ? 21.375  -22.488 14.669  1.00 47.58 32  A 1 
ATOM 226  C CB  . PHE A 1 32  ? 18.375  -23.105 13.914  1.00 48.55 32  A 1 
ATOM 227  C CG  . PHE A 1 32  ? 17.666  -23.073 12.582  1.00 47.86 32  A 1 
ATOM 228  C CD1 . PHE A 1 32  ? 18.049  -22.117 11.621  1.00 45.49 32  A 1 
ATOM 229  C CD2 . PHE A 1 32  ? 16.648  -23.995 12.273  1.00 44.52 32  A 1 
ATOM 230  C CE1 . PHE A 1 32  ? 17.423  -22.080 10.372  1.00 40.65 32  A 1 
ATOM 231  C CE2 . PHE A 1 32  ? 16.019  -23.963 11.023  1.00 40.05 32  A 1 
ATOM 232  C CZ  . PHE A 1 32  ? 16.407  -23.008 10.065  1.00 42.03 32  A 1 
ATOM 233  N N   . SER A 1 33  ? 20.690  -23.976 16.176  1.00 52.92 33  A 1 
ATOM 234  C CA  . SER A 1 33  ? 21.595  -23.478 17.224  1.00 54.08 33  A 1 
ATOM 235  C C   . SER A 1 33  ? 22.973  -24.141 17.208  1.00 54.02 33  A 1 
ATOM 236  O O   . SER A 1 33  ? 23.920  -23.576 17.742  1.00 50.92 33  A 1 
ATOM 237  C CB  . SER A 1 33  ? 20.969  -23.628 18.616  1.00 51.61 33  A 1 
ATOM 238  O OG  . SER A 1 33  ? 20.911  -24.974 19.043  1.00 48.40 33  A 1 
ATOM 239  N N   . SER A 1 34  ? 23.089  -25.340 16.639  1.00 59.88 34  A 1 
ATOM 240  C CA  . SER A 1 34  ? 24.348  -26.073 16.601  1.00 61.94 34  A 1 
ATOM 241  C C   . SER A 1 34  ? 25.237  -25.678 15.430  1.00 62.09 34  A 1 
ATOM 242  O O   . SER A 1 34  ? 26.452  -25.854 15.497  1.00 57.08 34  A 1 
ATOM 243  C CB  . SER A 1 34  ? 24.079  -27.585 16.545  1.00 58.28 34  A 1 
ATOM 244  O OG  . SER A 1 34  ? 23.363  -27.929 15.386  1.00 53.64 34  A 1 
ATOM 245  N N   . ASN A 1 35  ? 24.661  -25.146 14.369  1.00 66.25 35  A 1 
ATOM 246  C CA  . ASN A 1 35  ? 25.437  -24.728 13.219  1.00 69.22 35  A 1 
ATOM 247  C C   . ASN A 1 35  ? 26.014  -23.322 13.493  1.00 71.13 35  A 1 
ATOM 248  O O   . ASN A 1 35  ? 25.243  -22.385 13.676  1.00 68.50 35  A 1 
ATOM 249  C CB  . ASN A 1 35  ? 24.568  -24.834 11.958  1.00 64.26 35  A 1 
ATOM 250  C CG  . ASN A 1 35  ? 25.384  -24.907 10.679  1.00 59.08 35  A 1 
ATOM 251  O OD1 . ASN A 1 35  ? 26.577  -24.690 10.633  1.00 54.90 35  A 1 
ATOM 252  N ND2 . ASN A 1 35  ? 24.749  -25.237 9.580   1.00 53.98 35  A 1 
ATOM 253  N N   . PRO A 1 36  ? 27.349  -23.141 13.516  1.00 68.42 36  A 1 
ATOM 254  C CA  . PRO A 1 36  ? 27.952  -21.853 13.842  1.00 70.39 36  A 1 
ATOM 255  C C   . PRO A 1 36  ? 27.506  -20.723 12.901  1.00 72.21 36  A 1 
ATOM 256  O O   . PRO A 1 36  ? 27.427  -19.574 13.313  1.00 69.40 36  A 1 
ATOM 257  C CB  . PRO A 1 36  ? 29.472  -22.087 13.784  1.00 66.42 36  A 1 
ATOM 258  C CG  . PRO A 1 36  ? 29.615  -23.335 12.913  1.00 65.73 36  A 1 
ATOM 259  C CD  . PRO A 1 36  ? 28.360  -24.125 13.230  1.00 68.80 36  A 1 
ATOM 260  N N   . ILE A 1 37  ? 27.147  -21.058 11.676  1.00 68.97 37  A 1 
ATOM 261  C CA  . ILE A 1 37  ? 26.597  -20.090 10.712  1.00 71.77 37  A 1 
ATOM 262  C C   . ILE A 1 37  ? 25.201  -19.635 11.152  1.00 72.88 37  A 1 
ATOM 263  O O   . ILE A 1 37  ? 24.903  -18.437 11.124  1.00 71.19 37  A 1 
ATOM 264  C CB  . ILE A 1 37  ? 26.568  -20.698 9.295   1.00 70.03 37  A 1 
ATOM 265  C CG1 . ILE A 1 37  ? 27.995  -21.112 8.845   1.00 65.26 37  A 1 
ATOM 266  C CG2 . ILE A 1 37  ? 25.960  -19.692 8.293   1.00 64.07 37  A 1 
ATOM 267  C CD1 . ILE A 1 37  ? 28.039  -21.878 7.523   1.00 56.99 37  A 1 
ATOM 268  N N   . SER A 1 38  ? 24.344  -20.561 11.597  1.00 69.91 38  A 1 
ATOM 269  C CA  . SER A 1 38  ? 23.002  -20.208 12.039  1.00 72.24 38  A 1 
ATOM 270  C C   . SER A 1 38  ? 23.004  -19.490 13.384  1.00 74.49 38  A 1 
ATOM 271  O O   . SER A 1 38  ? 22.224  -18.556 13.548  1.00 73.69 38  A 1 
ATOM 272  C CB  . SER A 1 38  ? 22.082  -21.427 12.073  1.00 69.89 38  A 1 
ATOM 273  O OG  . SER A 1 38  ? 22.556  -22.397 12.961  1.00 62.06 38  A 1 
ATOM 274  N N   . SER A 1 39  ? 23.908  -19.835 14.316  1.00 73.40 39  A 1 
ATOM 275  C CA  . SER A 1 39  ? 24.074  -19.077 15.560  1.00 73.65 39  A 1 
ATOM 276  C C   . SER A 1 39  ? 24.548  -17.658 15.265  1.00 74.93 39  A 1 
ATOM 277  O O   . SER A 1 39  ? 23.949  -16.713 15.771  1.00 74.37 39  A 1 
ATOM 278  C CB  . SER A 1 39  ? 25.008  -19.780 16.551  1.00 71.29 39  A 1 
ATOM 279  O OG  . SER A 1 39  ? 26.328  -19.877 16.071  1.00 62.64 39  A 1 
ATOM 280  N N   . PHE A 1 40  ? 25.515  -17.490 14.363  1.00 79.29 40  A 1 
ATOM 281  C CA  . PHE A 1 40  ? 25.976  -16.174 13.930  1.00 78.73 40  A 1 
ATOM 282  C C   . PHE A 1 40  ? 24.842  -15.352 13.293  1.00 79.53 40  A 1 
ATOM 283  O O   . PHE A 1 40  ? 24.676  -14.179 13.631  1.00 79.29 40  A 1 
ATOM 284  C CB  . PHE A 1 40  ? 27.146  -16.341 12.956  1.00 76.28 40  A 1 
ATOM 285  C CG  . PHE A 1 40  ? 27.708  -15.015 12.489  1.00 72.95 40  A 1 
ATOM 286  C CD1 . PHE A 1 40  ? 27.337  -14.474 11.245  1.00 65.82 40  A 1 
ATOM 287  C CD2 . PHE A 1 40  ? 28.588  -14.299 13.320  1.00 65.88 40  A 1 
ATOM 288  C CE1 . PHE A 1 40  ? 27.838  -13.233 10.838  1.00 59.36 40  A 1 
ATOM 289  C CE2 . PHE A 1 40  ? 29.092  -13.055 12.915  1.00 61.32 40  A 1 
ATOM 290  C CZ  . PHE A 1 40  ? 28.716  -12.518 11.669  1.00 61.63 40  A 1 
ATOM 291  N N   . VAL A 1 41  ? 24.035  -15.957 12.436  1.00 74.14 41  A 1 
ATOM 292  C CA  . VAL A 1 41  ? 22.879  -15.279 11.823  1.00 76.28 41  A 1 
ATOM 293  C C   . VAL A 1 41  ? 21.848  -14.885 12.884  1.00 76.49 41  A 1 
ATOM 294  O O   . VAL A 1 41  ? 21.358  -13.757 12.868  1.00 77.64 41  A 1 
ATOM 295  C CB  . VAL A 1 41  ? 22.244  -16.148 10.721  1.00 74.89 41  A 1 
ATOM 296  C CG1 . VAL A 1 41  ? 20.915  -15.574 10.199  1.00 66.93 41  A 1 
ATOM 297  C CG2 . VAL A 1 41  ? 23.179  -16.253 9.508   1.00 69.72 41  A 1 
ATOM 298  N N   . VAL A 1 42  ? 21.536  -15.769 13.833  1.00 75.39 42  A 1 
ATOM 299  C CA  . VAL A 1 42  ? 20.571  -15.494 14.912  1.00 75.37 42  A 1 
ATOM 300  C C   . VAL A 1 42  ? 21.095  -14.410 15.862  1.00 75.85 42  A 1 
ATOM 301  O O   . VAL A 1 42  ? 20.328  -13.519 16.239  1.00 75.43 42  A 1 
ATOM 302  C CB  . VAL A 1 42  ? 20.219  -16.782 15.675  1.00 72.88 42  A 1 
ATOM 303  C CG1 . VAL A 1 42  ? 19.407  -16.520 16.950  1.00 66.16 42  A 1 
ATOM 304  C CG2 . VAL A 1 42  ? 19.365  -17.707 14.804  1.00 67.37 42  A 1 
ATOM 305  N N   . ASP A 1 43  ? 22.376  -14.438 16.212  1.00 78.23 43  A 1 
ATOM 306  C CA  . ASP A 1 43  ? 22.985  -13.433 17.083  1.00 76.90 43  A 1 
ATOM 307  C C   . ASP A 1 43  ? 23.078  -12.075 16.378  1.00 76.90 43  A 1 
ATOM 308  O O   . ASP A 1 43  ? 22.704  -11.053 16.951  1.00 76.53 43  A 1 
ATOM 309  C CB  . ASP A 1 43  ? 24.356  -13.920 17.579  1.00 75.34 43  A 1 
ATOM 310  C CG  . ASP A 1 43  ? 24.244  -15.061 18.591  1.00 69.01 43  A 1 
ATOM 311  O OD1 . ASP A 1 43  ? 23.169  -15.209 19.230  1.00 60.82 43  A 1 
ATOM 312  O OD2 . ASP A 1 43  ? 25.258  -15.787 18.752  1.00 62.27 43  A 1 
ATOM 313  N N   . THR A 1 44  ? 23.457  -12.075 15.111  1.00 74.14 44  A 1 
ATOM 314  C CA  . THR A 1 44  ? 23.456  -10.860 14.280  1.00 73.23 44  A 1 
ATOM 315  C C   . THR A 1 44  ? 22.043  -10.287 14.155  1.00 73.30 44  A 1 
ATOM 316  O O   . THR A 1 44  ? 21.853  -9.087  14.318  1.00 75.69 44  A 1 
ATOM 317  C CB  . THR A 1 44  ? 24.018  -11.132 12.873  1.00 72.56 44  A 1 
ATOM 318  O OG1 . THR A 1 44  ? 25.308  -11.692 12.947  1.00 66.48 44  A 1 
ATOM 319  C CG2 . THR A 1 44  ? 24.169  -9.854  12.052  1.00 66.27 44  A 1 
ATOM 320  N N   . TYR A 1 45  ? 21.050  -11.148 13.941  1.00 75.01 45  A 1 
ATOM 321  C CA  . TYR A 1 45  ? 19.647  -10.720 13.896  1.00 74.48 45  A 1 
ATOM 322  C C   . TYR A 1 45  ? 19.188  -10.120 15.231  1.00 74.30 45  A 1 
ATOM 323  O O   . TYR A 1 45  ? 18.577  -9.052  15.242  1.00 76.43 45  A 1 
ATOM 324  C CB  . TYR A 1 45  ? 18.761  -11.904 13.487  1.00 73.46 45  A 1 
ATOM 325  C CG  . TYR A 1 45  ? 17.290  -11.542 13.438  1.00 71.35 45  A 1 
ATOM 326  C CD1 . TYR A 1 45  ? 16.446  -11.807 14.535  1.00 64.09 45  A 1 
ATOM 327  C CD2 . TYR A 1 45  ? 16.768  -10.898 12.294  1.00 66.02 45  A 1 
ATOM 328  C CE1 . TYR A 1 45  ? 15.096  -11.434 14.488  1.00 58.76 45  A 1 
ATOM 329  C CE2 . TYR A 1 45  ? 15.410  -10.520 12.243  1.00 60.58 45  A 1 
ATOM 330  C CZ  . TYR A 1 45  ? 14.578  -10.789 13.347  1.00 60.83 45  A 1 
ATOM 331  O OH  . TYR A 1 45  ? 13.258  -10.415 13.304  1.00 60.59 45  A 1 
ATOM 332  N N   . LYS A 1 46  ? 19.507  -10.764 16.360  1.00 72.83 46  A 1 
ATOM 333  C CA  . LYS A 1 46  ? 19.171  -10.237 17.688  1.00 72.16 46  A 1 
ATOM 334  C C   . LYS A 1 46  ? 19.856  -8.899  17.968  1.00 72.03 46  A 1 
ATOM 335  O O   . LYS A 1 46  ? 19.216  -7.993  18.495  1.00 72.88 46  A 1 
ATOM 336  C CB  . LYS A 1 46  ? 19.579  -11.241 18.774  1.00 71.40 46  A 1 
ATOM 337  C CG  . LYS A 1 46  ? 18.607  -12.422 18.883  1.00 67.43 46  A 1 
ATOM 338  C CD  . LYS A 1 46  ? 19.181  -13.406 19.908  1.00 63.91 46  A 1 
ATOM 339  C CE  . LYS A 1 46  ? 18.304  -14.643 20.065  1.00 57.33 46  A 1 
ATOM 340  N NZ  . LYS A 1 46  ? 18.995  -15.629 20.922  1.00 49.00 46  A 1 
ATOM 341  N N   . GLN A 1 47  ? 21.115  -8.767  17.591  1.00 76.48 47  A 1 
ATOM 342  C CA  . GLN A 1 47  ? 21.869  -7.526  17.756  1.00 73.26 47  A 1 
ATOM 343  C C   . GLN A 1 47  ? 21.279  -6.408  16.891  1.00 72.98 47  A 1 
ATOM 344  O O   . GLN A 1 47  ? 21.047  -5.301  17.380  1.00 72.74 47  A 1 
ATOM 345  C CB  . GLN A 1 47  ? 23.339  -7.793  17.441  1.00 72.63 47  A 1 
ATOM 346  C CG  . GLN A 1 47  ? 24.232  -6.598  17.842  1.00 66.57 47  A 1 
ATOM 347  C CD  . GLN A 1 47  ? 25.720  -6.864  17.608  1.00 60.69 47  A 1 
ATOM 348  O OE1 . GLN A 1 47  ? 26.128  -7.833  16.994  1.00 55.42 47  A 1 
ATOM 349  N NE2 . GLN A 1 47  ? 26.585  -6.003  18.082  1.00 51.96 47  A 1 
ATOM 350  N N   . LEU A 1 48  ? 20.959  -6.721  15.648  1.00 71.96 48  A 1 
ATOM 351  C CA  . LEU A 1 48  ? 20.307  -5.781  14.737  1.00 70.22 48  A 1 
ATOM 352  C C   . LEU A 1 48  ? 18.915  -5.372  15.252  1.00 69.59 48  A 1 
ATOM 353  O O   . LEU A 1 48  ? 18.573  -4.187  15.232  1.00 69.28 48  A 1 
ATOM 354  C CB  . LEU A 1 48  ? 20.195  -6.431  13.343  1.00 68.64 48  A 1 
ATOM 355  C CG  . LEU A 1 48  ? 20.034  -5.376  12.228  1.00 63.19 48  A 1 
ATOM 356  C CD1 . LEU A 1 48  ? 21.362  -5.172  11.503  1.00 58.63 48  A 1 
ATOM 357  C CD2 . LEU A 1 48  ? 18.998  -5.816  11.199  1.00 59.96 48  A 1 
ATOM 358  N N   . HIS A 1 49  ? 18.136  -6.326  15.753  1.00 73.18 49  A 1 
ATOM 359  C CA  . HIS A 1 49  ? 16.817  -6.067  16.333  1.00 71.10 49  A 1 
ATOM 360  C C   . HIS A 1 49  ? 16.900  -5.203  17.596  1.00 70.86 49  A 1 
ATOM 361  O O   . HIS A 1 49  ? 16.154  -4.231  17.730  1.00 69.58 49  A 1 
ATOM 362  C CB  . HIS A 1 49  ? 16.127  -7.413  16.611  1.00 67.66 49  A 1 
ATOM 363  C CG  . HIS A 1 49  ? 14.709  -7.253  17.073  1.00 63.75 49  A 1 
ATOM 364  N ND1 . HIS A 1 49  ? 14.286  -7.086  18.365  1.00 57.12 49  A 1 
ATOM 365  C CD2 . HIS A 1 49  ? 13.569  -7.235  16.288  1.00 57.70 49  A 1 
ATOM 366  C CE1 . HIS A 1 49  ? 12.938  -6.972  18.355  1.00 53.14 49  A 1 
ATOM 367  N NE2 . HIS A 1 49  ? 12.474  -7.059  17.114  1.00 55.03 49  A 1 
ATOM 368  N N   . SER A 1 50  ? 17.849  -5.495  18.483  1.00 71.87 50  A 1 
ATOM 369  C CA  . SER A 1 50  ? 18.104  -4.682  19.674  1.00 69.92 50  A 1 
ATOM 370  C C   . SER A 1 50  ? 18.530  -3.256  19.307  1.00 69.12 50  A 1 
ATOM 371  O O   . SER A 1 50  ? 18.024  -2.288  19.871  1.00 67.57 50  A 1 
ATOM 372  C CB  . SER A 1 50  ? 19.184  -5.354  20.527  1.00 68.93 50  A 1 
ATOM 373  O OG  . SER A 1 50  ? 19.449  -4.586  21.688  1.00 61.25 50  A 1 
ATOM 374  N N   . HIS A 1 51  ? 19.399  -3.124  18.312  1.00 71.86 51  A 1 
ATOM 375  C CA  . HIS A 1 51  ? 19.820  -1.814  17.817  1.00 70.22 51  A 1 
ATOM 376  C C   . HIS A 1 51  ? 18.652  -1.041  17.211  1.00 69.78 51  A 1 
ATOM 377  O O   . HIS A 1 51  ? 18.462  0.130   17.540  1.00 68.18 51  A 1 
ATOM 378  C CB  . HIS A 1 51  ? 20.974  -1.989  16.829  1.00 68.14 51  A 1 
ATOM 379  C CG  . HIS A 1 51  ? 21.615  -0.670  16.487  1.00 64.22 51  A 1 
ATOM 380  N ND1 . HIS A 1 51  ? 22.229  0.188   17.382  1.00 57.31 51  A 1 
ATOM 381  C CD2 . HIS A 1 51  ? 21.700  -0.067  15.254  1.00 57.17 51  A 1 
ATOM 382  C CE1 . HIS A 1 51  ? 22.663  1.254   16.703  1.00 54.38 51  A 1 
ATOM 383  N NE2 . HIS A 1 51  ? 22.363  1.146   15.410  1.00 54.86 51  A 1 
ATOM 384  N N   . ARG A 1 52  ? 17.812  -1.682  16.409  1.00 67.98 52  A 1 
ATOM 385  C CA  . ARG A 1 52  ? 16.603  -1.064  15.850  1.00 65.64 52  A 1 
ATOM 386  C C   . ARG A 1 52  ? 15.625  -0.587  16.929  1.00 65.80 52  A 1 
ATOM 387  O O   . ARG A 1 52  ? 15.118  0.516   16.824  1.00 65.65 52  A 1 
ATOM 388  C CB  . ARG A 1 52  ? 15.884  -2.037  14.910  1.00 63.10 52  A 1 
ATOM 389  C CG  . ARG A 1 52  ? 16.583  -2.160  13.555  1.00 60.57 52  A 1 
ATOM 390  C CD  . ARG A 1 52  ? 15.777  -3.119  12.693  1.00 59.56 52  A 1 
ATOM 391  N NE  . ARG A 1 52  ? 16.412  -3.353  11.380  1.00 54.35 52  A 1 
ATOM 392  C CZ  . ARG A 1 52  ? 15.804  -3.888  10.341  1.00 50.70 52  A 1 
ATOM 393  N NH1 . ARG A 1 52  ? 14.542  -4.237  10.388  1.00 48.85 52  A 1 
ATOM 394  N NH2 . ARG A 1 52  ? 16.455  -4.084  9.236   1.00 45.82 52  A 1 
ATOM 395  N N   . GLN A 1 53  ? 15.414  -1.384  17.960  1.00 66.31 53  A 1 
ATOM 396  C CA  . GLN A 1 53  ? 14.570  -0.972  19.087  1.00 64.96 53  A 1 
ATOM 397  C C   . GLN A 1 53  ? 15.150  0.237   19.828  1.00 65.12 53  A 1 
ATOM 398  O O   . GLN A 1 53  ? 14.397  1.123   20.213  1.00 61.34 53  A 1 
ATOM 399  C CB  . GLN A 1 53  ? 14.370  -2.139  20.057  1.00 61.53 53  A 1 
ATOM 400  C CG  . GLN A 1 53  ? 13.348  -3.155  19.529  1.00 58.54 53  A 1 
ATOM 401  C CD  . GLN A 1 53  ? 13.027  -4.248  20.553  1.00 54.23 53  A 1 
ATOM 402  O OE1 . GLN A 1 53  ? 13.748  -4.517  21.497  1.00 49.19 53  A 1 
ATOM 403  N NE2 . GLN A 1 53  ? 11.922  -4.927  20.412  1.00 47.90 53  A 1 
ATOM 404  N N   . SER A 1 54  ? 16.479  0.316   19.978  1.00 65.43 54  A 1 
ATOM 405  C CA  . SER A 1 54  ? 17.126  1.446   20.649  1.00 62.74 54  A 1 
ATOM 406  C C   . SER A 1 54  ? 17.025  2.772   19.887  1.00 62.41 54  A 1 
ATOM 407  O O   . SER A 1 54  ? 17.178  3.834   20.486  1.00 57.60 54  A 1 
ATOM 408  C CB  . SER A 1 54  ? 18.595  1.121   20.950  1.00 58.65 54  A 1 
ATOM 409  O OG  . SER A 1 54  ? 19.417  1.161   19.800  1.00 53.05 54  A 1 
ATOM 410  N N   . LEU A 1 55  ? 16.776  2.713   18.581  1.00 65.21 55  A 1 
ATOM 411  C CA  . LEU A 1 55  ? 16.676  3.896   17.726  1.00 62.60 55  A 1 
ATOM 412  C C   . LEU A 1 55  ? 15.282  4.541   17.723  1.00 63.16 55  A 1 
ATOM 413  O O   . LEU A 1 55  ? 15.124  5.577   17.081  1.00 59.34 55  A 1 
ATOM 414  C CB  . LEU A 1 55  ? 17.121  3.526   16.296  1.00 58.37 55  A 1 
ATOM 415  C CG  . LEU A 1 55  ? 18.637  3.275   16.144  1.00 55.38 55  A 1 
ATOM 416  C CD1 . LEU A 1 55  ? 18.915  2.696   14.756  1.00 52.90 55  A 1 
ATOM 417  C CD2 . LEU A 1 55  ? 19.451  4.556   16.294  1.00 52.17 55  A 1 
ATOM 418  N N   . GLU A 1 56  ? 14.294  3.947   18.399  1.00 63.00 56  A 1 
ATOM 419  C CA  . GLU A 1 56  ? 12.892  4.419   18.420  1.00 63.32 56  A 1 
ATOM 420  C C   . GLU A 1 56  ? 12.343  4.711   17.014  1.00 64.62 56  A 1 
ATOM 421  O O   . GLU A 1 56  ? 11.705  5.734   16.753  1.00 57.57 56  A 1 
ATOM 422  C CB  . GLU A 1 56  ? 12.713  5.597   19.384  1.00 56.42 56  A 1 
ATOM 423  C CG  . GLU A 1 56  ? 13.048  5.249   20.845  1.00 50.79 56  A 1 
ATOM 424  C CD  . GLU A 1 56  ? 12.740  6.408   21.815  1.00 44.41 56  A 1 
ATOM 425  O OE1 . GLU A 1 56  ? 12.758  6.143   23.032  1.00 38.63 56  A 1 
ATOM 426  O OE2 . GLU A 1 56  ? 12.489  7.538   21.358  1.00 41.93 56  A 1 
ATOM 427  N N   . LEU A 1 57  ? 12.619  3.805   16.082  1.00 68.88 57  A 1 
ATOM 428  C CA  . LEU A 1 57  ? 12.226  3.978   14.691  1.00 67.56 57  A 1 
ATOM 429  C C   . LEU A 1 57  ? 10.705  3.862   14.555  1.00 69.80 57  A 1 
ATOM 430  O O   . LEU A 1 57  ? 10.062  2.954   15.086  1.00 65.48 57  A 1 
ATOM 431  C CB  . LEU A 1 57  ? 12.944  2.969   13.783  1.00 61.00 57  A 1 
ATOM 432  C CG  . LEU A 1 57  ? 14.476  3.084   13.789  1.00 57.55 57  A 1 
ATOM 433  C CD1 . LEU A 1 57  ? 15.090  1.980   12.925  1.00 55.08 57  A 1 
ATOM 434  C CD2 . LEU A 1 57  ? 14.970  4.430   13.254  1.00 54.71 57  A 1 
ATOM 435  N N   . VAL A 1 58  ? 10.143  4.772   13.754  1.00 73.49 58  A 1 
ATOM 436  C CA  . VAL A 1 58  ? 8.740   4.755   13.369  1.00 73.60 58  A 1 
ATOM 437  C C   . VAL A 1 58  ? 8.585   4.178   11.972  1.00 75.16 58  A 1 
ATOM 438  O O   . VAL A 1 58  ? 9.496   4.261   11.146  1.00 67.66 58  A 1 
ATOM 439  C CB  . VAL A 1 58  ? 8.102   6.147   13.496  1.00 67.14 58  A 1 
ATOM 440  C CG1 . VAL A 1 58  ? 8.062   6.578   14.969  1.00 59.61 58  A 1 
ATOM 441  C CG2 . VAL A 1 58  ? 8.827   7.219   12.686  1.00 60.52 58  A 1 
ATOM 442  N N   . ASN A 1 59  ? 7.427   3.614   11.692  1.00 76.61 59  A 1 
ATOM 443  C CA  . ASN A 1 59  ? 7.120   3.163   10.340  1.00 75.93 59  A 1 
ATOM 444  C C   . ASN A 1 59  ? 7.124   4.380   9.381   1.00 77.20 59  A 1 
ATOM 445  O O   . ASN A 1 59  ? 6.424   5.361   9.652   1.00 69.94 59  A 1 
ATOM 446  C CB  . ASN A 1 59  ? 5.782   2.415   10.340  1.00 69.25 59  A 1 
ATOM 447  C CG  . ASN A 1 59  ? 5.484   1.842   8.967   1.00 67.78 59  A 1 
ATOM 448  O OD1 . ASN A 1 59  ? 5.157   2.558   8.044   1.00 59.87 59  A 1 
ATOM 449  N ND2 . ASN A 1 59  ? 5.630   0.549   8.778   1.00 61.57 59  A 1 
ATOM 450  N N   . PRO A 1 60  ? 7.871   4.322   8.274   1.00 79.34 60  A 1 
ATOM 451  C CA  . PRO A 1 60  ? 7.981   5.439   7.340   1.00 76.21 60  A 1 
ATOM 452  C C   . PRO A 1 60  ? 6.742   5.629   6.453   1.00 77.99 60  A 1 
ATOM 453  O O   . PRO A 1 60  ? 6.664   6.607   5.715   1.00 69.09 60  A 1 
ATOM 454  C CB  . PRO A 1 60  ? 9.233   5.119   6.522   1.00 69.68 60  A 1 
ATOM 455  C CG  . PRO A 1 60  ? 9.250   3.594   6.484   1.00 72.99 60  A 1 
ATOM 456  C CD  . PRO A 1 60  ? 8.717   3.212   7.857   1.00 75.72 60  A 1 
ATOM 457  N N   . GLY A 1 61  ? 5.781   4.707   6.511   1.00 78.58 61  A 1 
ATOM 458  C CA  . GLY A 1 61  ? 4.646   4.625   5.609   1.00 78.22 61  A 1 
ATOM 459  C C   . GLY A 1 61  ? 4.916   3.724   4.400   1.00 80.58 61  A 1 
ATOM 460  O O   . GLY A 1 61  ? 5.900   2.988   4.347   1.00 74.59 61  A 1 
ATOM 461  N N   . THR A 1 62  ? 4.007   3.764   3.443   1.00 79.97 62  A 1 
ATOM 462  C CA  . THR A 1 62  ? 4.110   2.974   2.214   1.00 79.53 62  A 1 
ATOM 463  C C   . THR A 1 62  ? 4.850   3.752   1.128   1.00 80.43 62  A 1 
ATOM 464  O O   . THR A 1 62  ? 4.838   4.985   1.120   1.00 76.09 62  A 1 
ATOM 465  C CB  . THR A 1 62  ? 2.728   2.536   1.698   1.00 74.87 62  A 1 
ATOM 466  O OG1 . THR A 1 62  ? 1.931   3.661   1.419   1.00 67.89 62  A 1 
ATOM 467  C CG2 . THR A 1 62  ? 1.973   1.692   2.717   1.00 67.62 62  A 1 
ATOM 468  N N   . VAL A 1 63  ? 5.444   3.043   0.196   1.00 80.74 63  A 1 
ATOM 469  C CA  . VAL A 1 63  ? 6.114   3.647   -0.967  1.00 79.87 63  A 1 
ATOM 470  C C   . VAL A 1 63  ? 5.150   4.476   -1.817  1.00 80.84 63  A 1 
ATOM 471  O O   . VAL A 1 63  ? 5.496   5.578   -2.233  1.00 77.37 63  A 1 
ATOM 472  C CB  . VAL A 1 63  ? 6.804   2.555   -1.801  1.00 76.03 63  A 1 
ATOM 473  C CG1 . VAL A 1 63  ? 7.361   3.100   -3.119  1.00 71.52 63  A 1 
ATOM 474  C CG2 . VAL A 1 63  ? 7.961   1.961   -0.992  1.00 76.01 63  A 1 
ATOM 475  N N   . GLU A 1 64  ? 3.911   4.033   -1.980  1.00 82.40 64  A 1 
ATOM 476  C CA  . GLU A 1 64  ? 2.857   4.789   -2.675  1.00 80.35 64  A 1 
ATOM 477  C C   . GLU A 1 64  ? 2.586   6.158   -2.036  1.00 81.87 64  A 1 
ATOM 478  O O   . GLU A 1 64  ? 2.163   7.101   -2.700  1.00 78.27 64  A 1 
ATOM 479  C CB  . GLU A 1 64  ? 1.535   4.008   -2.643  1.00 77.24 64  A 1 
ATOM 480  C CG  . GLU A 1 64  ? 1.579   2.678   -3.402  1.00 70.18 64  A 1 
ATOM 481  C CD  . GLU A 1 64  ? 0.180   2.049   -3.472  1.00 61.74 64  A 1 
ATOM 482  O OE1 . GLU A 1 64  ? -0.136  1.464   -4.525  1.00 54.76 64  A 1 
ATOM 483  O OE2 . GLU A 1 64  ? -0.585  2.180   -2.489  1.00 55.73 64  A 1 
ATOM 484  N N   . ASN A 1 65  ? 2.829   6.284   -0.739  1.00 83.56 65  A 1 
ATOM 485  C CA  . ASN A 1 65  ? 2.632   7.509   0.021   1.00 83.10 65  A 1 
ATOM 486  C C   . ASN A 1 65  ? 3.940   8.284   0.242   1.00 84.61 65  A 1 
ATOM 487  O O   . ASN A 1 65  ? 3.969   9.170   1.092   1.00 80.02 65  A 1 
ATOM 488  C CB  . ASN A 1 65  ? 1.901   7.170   1.326   1.00 79.69 65  A 1 
ATOM 489  C CG  . ASN A 1 65  ? 0.453   6.754   1.110   1.00 77.67 65  A 1 
ATOM 490  O OD1 . ASN A 1 65  ? -0.308  7.354   0.364   1.00 70.13 65  A 1 
ATOM 491  N ND2 . ASN A 1 65  ? 0.000   5.755   1.836   1.00 71.21 65  A 1 
ATOM 492  N N   . LEU A 1 66  ? 5.001   7.982   -0.487  1.00 82.51 66  A 1 
ATOM 493  C CA  . LEU A 1 66  ? 6.314   8.614   -0.323  1.00 80.75 66  A 1 
ATOM 494  C C   . LEU A 1 66  ? 6.238   10.144  -0.438  1.00 81.91 66  A 1 
ATOM 495  O O   . LEU A 1 66  ? 6.792   10.855  0.398   1.00 76.61 66  A 1 
ATOM 496  C CB  . LEU A 1 66  ? 7.279   8.024   -1.368  1.00 77.13 66  A 1 
ATOM 497  C CG  . LEU A 1 66  ? 8.731   8.507   -1.206  1.00 76.12 66  A 1 
ATOM 498  C CD1 . LEU A 1 66  ? 9.414   7.849   -0.004  1.00 73.02 66  A 1 
ATOM 499  C CD2 . LEU A 1 66  ? 9.532   8.181   -2.459  1.00 72.95 66  A 1 
ATOM 500  N N   . ASN A 1 67  ? 5.524   10.640  -1.438  1.00 82.25 67  A 1 
ATOM 501  C CA  . ASN A 1 67  ? 5.317   12.058  -1.730  1.00 81.53 67  A 1 
ATOM 502  C C   . ASN A 1 67  ? 3.849   12.488  -1.589  1.00 83.84 67  A 1 
ATOM 503  O O   . ASN A 1 67  ? 3.449   13.515  -2.123  1.00 78.29 67  A 1 
ATOM 504  C CB  . ASN A 1 67  ? 5.910   12.369  -3.110  1.00 76.27 67  A 1 
ATOM 505  C CG  . ASN A 1 67  ? 5.167   11.707  -4.252  1.00 72.64 67  A 1 
ATOM 506  O OD1 . ASN A 1 67  ? 4.439   10.743  -4.086  1.00 62.86 67  A 1 
ATOM 507  N ND2 . ASN A 1 67  ? 5.349   12.205  -5.455  1.00 66.73 67  A 1 
ATOM 508  N N   . LYS A 1 68  ? 3.045   11.723  -0.859  1.00 82.91 68  A 1 
ATOM 509  C CA  . LYS A 1 68  ? 1.603   11.951  -0.683  1.00 82.04 68  A 1 
ATOM 510  C C   . LYS A 1 68  ? 1.279   13.383  -0.263  1.00 82.66 68  A 1 
ATOM 511  O O   . LYS A 1 68  ? 0.319   13.962  -0.770  1.00 79.32 68  A 1 
ATOM 512  C CB  . LYS A 1 68  ? 1.096   10.963  0.375   1.00 79.29 68  A 1 
ATOM 513  C CG  . LYS A 1 68  ? -0.356  11.209  0.784   1.00 75.33 68  A 1 
ATOM 514  C CD  . LYS A 1 68  ? -0.704  10.436  2.056   1.00 74.02 68  A 1 
ATOM 515  C CE  . LYS A 1 68  ? -1.949  11.067  2.668   1.00 63.93 68  A 1 
ATOM 516  N NZ  . LYS A 1 68  ? -2.170  10.641  4.074   1.00 56.71 68  A 1 
ATOM 517  N N   . GLU A 1 69  ? 2.049   13.943  0.643   1.00 85.02 69  A 1 
ATOM 518  C CA  . GLU A 1 69  ? 1.813   15.282  1.189   1.00 82.98 69  A 1 
ATOM 519  C C   . GLU A 1 69  ? 1.896   16.365  0.110   1.00 85.23 69  A 1 
ATOM 520  O O   . GLU A 1 69  ? 1.221   17.381  0.212   1.00 82.34 69  A 1 
ATOM 521  C CB  . GLU A 1 69  ? 2.828   15.568  2.309   1.00 81.40 69  A 1 
ATOM 522  C CG  . GLU A 1 69  ? 2.670   14.667  3.546   1.00 79.20 69  A 1 
ATOM 523  C CD  . GLU A 1 69  ? 3.314   13.270  3.449   1.00 70.83 69  A 1 
ATOM 524  O OE1 . GLU A 1 69  ? 3.239   12.520  4.442   1.00 63.47 69  A 1 
ATOM 525  O OE2 . GLU A 1 69  ? 3.948   12.910  2.433   1.00 66.99 69  A 1 
ATOM 526  N N   . VAL A 1 70  ? 2.665   16.130  -0.939  1.00 85.64 70  A 1 
ATOM 527  C CA  . VAL A 1 70  ? 2.740   17.029  -2.090  1.00 84.76 70  A 1 
ATOM 528  C C   . VAL A 1 70  ? 1.755   16.604  -3.176  1.00 85.14 70  A 1 
ATOM 529  O O   . VAL A 1 70  ? 0.857   17.368  -3.530  1.00 82.94 70  A 1 
ATOM 530  C CB  . VAL A 1 70  ? 4.179   17.130  -2.631  1.00 83.39 70  A 1 
ATOM 531  C CG1 . VAL A 1 70  ? 4.263   18.063  -3.837  1.00 77.37 70  A 1 
ATOM 532  C CG2 . VAL A 1 70  ? 5.111   17.680  -1.549  1.00 81.77 70  A 1 
ATOM 533  N N   . SER A 1 71  ? 1.878   15.382  -3.674  1.00 84.75 71  A 1 
ATOM 534  C CA  . SER A 1 71  ? 1.149   14.929  -4.861  1.00 83.08 71  A 1 
ATOM 535  C C   . SER A 1 71  ? -0.356  14.770  -4.645  1.00 84.20 71  A 1 
ATOM 536  O O   . SER A 1 71  ? -1.135  14.900  -5.587  1.00 81.29 71  A 1 
ATOM 537  C CB  . SER A 1 71  ? 1.735   13.610  -5.367  1.00 81.36 71  A 1 
ATOM 538  O OG  . SER A 1 71  ? 1.567   12.562  -4.429  1.00 71.36 71  A 1 
ATOM 539  N N   . ARG A 1 72  ? -0.779  14.482  -3.417  1.00 83.69 72  A 1 
ATOM 540  C CA  . ARG A 1 72  ? -2.178  14.225  -3.080  1.00 82.90 72  A 1 
ATOM 541  C C   . ARG A 1 72  ? -2.803  15.306  -2.219  1.00 83.58 72  A 1 
ATOM 542  O O   . ARG A 1 72  ? -3.964  15.645  -2.442  1.00 79.06 72  A 1 
ATOM 543  C CB  . ARG A 1 72  ? -2.295  12.852  -2.404  1.00 81.51 72  A 1 
ATOM 544  C CG  . ARG A 1 72  ? -3.736  12.334  -2.448  1.00 76.39 72  A 1 
ATOM 545  C CD  . ARG A 1 72  ? -3.825  10.957  -1.812  1.00 74.41 72  A 1 
ATOM 546  N NE  . ARG A 1 72  ? -3.944  11.069  -0.345  1.00 66.23 72  A 1 
ATOM 547  C CZ  . ARG A 1 72  ? -4.043  10.049  0.487   1.00 59.44 72  A 1 
ATOM 548  N NH1 . ARG A 1 72  ? -3.868  8.823   0.093   1.00 54.29 72  A 1 
ATOM 549  N NH2 . ARG A 1 72  ? -4.340  10.239  1.730   1.00 50.76 72  A 1 
ATOM 550  N N   . ASP A 1 73  ? -2.087  15.819  -1.237  1.00 84.96 73  A 1 
ATOM 551  C CA  . ASP A 1 73  ? -2.702  16.728  -0.277  1.00 83.22 73  A 1 
ATOM 552  C C   . ASP A 1 73  ? -2.627  18.184  -0.747  1.00 84.67 73  A 1 
ATOM 553  O O   . ASP A 1 73  ? -3.620  18.902  -0.642  1.00 79.22 73  A 1 
ATOM 554  C CB  . ASP A 1 73  ? -2.121  16.508  1.139   1.00 80.15 73  A 1 
ATOM 555  C CG  . ASP A 1 73  ? -2.358  15.091  1.700   1.00 76.39 73  A 1 
ATOM 556  O OD1 . ASP A 1 73  ? -3.238  14.358  1.203   1.00 69.72 73  A 1 
ATOM 557  O OD2 . ASP A 1 73  ? -1.660  14.710  2.659   1.00 71.22 73  A 1 
ATOM 558  N N   . VAL A 1 74  ? -1.499  18.608  -1.318  1.00 85.97 74  A 1 
ATOM 559  C CA  . VAL A 1 74  ? -1.308  19.974  -1.806  1.00 85.12 74  A 1 
ATOM 560  C C   . VAL A 1 74  ? -1.712  20.123  -3.268  1.00 85.76 74  A 1 
ATOM 561  O O   . VAL A 1 74  ? -2.485  21.028  -3.606  1.00 82.48 74  A 1 
ATOM 562  C CB  . VAL A 1 74  ? 0.134   20.464  -1.587  1.00 82.59 74  A 1 
ATOM 563  C CG1 . VAL A 1 74  ? 0.351   21.881  -2.129  1.00 77.40 74  A 1 
ATOM 564  C CG2 . VAL A 1 74  ? 0.471   20.483  -0.094  1.00 82.10 74  A 1 
ATOM 565  N N   . PHE A 1 75  ? -1.209  19.264  -4.142  1.00 85.22 75  A 1 
ATOM 566  C CA  . PHE A 1 75  ? -1.485  19.366  -5.575  1.00 85.75 75  A 1 
ATOM 567  C C   . PHE A 1 75  ? -2.913  18.955  -5.903  1.00 84.54 75  A 1 
ATOM 568  O O   . PHE A 1 75  ? -3.566  18.200  -5.191  1.00 81.07 75  A 1 
ATOM 569  C CB  . PHE A 1 75  ? -0.447  18.594  -6.397  1.00 83.57 75  A 1 
ATOM 570  C CG  . PHE A 1 75  ? 0.963   19.156  -6.427  1.00 84.54 75  A 1 
ATOM 571  C CD1 . PHE A 1 75  ? 1.335   20.314  -5.713  1.00 81.74 75  A 1 
ATOM 572  C CD2 . PHE A 1 75  ? 1.936   18.509  -7.218  1.00 79.73 75  A 1 
ATOM 573  C CE1 . PHE A 1 75  ? 2.652   20.810  -5.774  1.00 77.69 75  A 1 
ATOM 574  C CE2 . PHE A 1 75  ? 3.244   18.997  -7.282  1.00 80.55 75  A 1 
ATOM 575  C CZ  . PHE A 1 75  ? 3.601   20.142  -6.558  1.00 81.00 75  A 1 
ATOM 576  N N   . LEU A 1 76  ? -3.408  19.496  -7.009  1.00 84.10 76  A 1 
ATOM 577  C CA  . LEU A 1 76  ? -4.798  19.360  -7.416  1.00 81.98 76  A 1 
ATOM 578  C C   . LEU A 1 76  ? -4.993  18.464  -8.644  1.00 83.19 76  A 1 
ATOM 579  O O   . LEU A 1 76  ? -6.135  18.213  -9.018  1.00 77.26 76  A 1 
ATOM 580  C CB  . LEU A 1 76  ? -5.389  20.775  -7.595  1.00 76.04 76  A 1 
ATOM 581  C CG  . LEU A 1 76  ? -4.691  21.635  -8.667  1.00 76.20 76  A 1 
ATOM 582  C CD1 . LEU A 1 76  ? -5.305  21.448  -10.058 1.00 71.85 76  A 1 
ATOM 583  C CD2 . LEU A 1 76  ? -4.814  23.110  -8.300  1.00 71.78 76  A 1 
ATOM 584  N N   . SER A 1 77  ? -3.918  17.964  -9.248  1.00 80.04 77  A 1 
ATOM 585  C CA  . SER A 1 77  ? -3.952  17.224  -10.516 1.00 78.29 77  A 1 
ATOM 586  C C   . SER A 1 77  ? -4.929  16.049  -10.522 1.00 80.57 77  A 1 
ATOM 587  O O   . SER A 1 77  ? -5.662  15.866  -11.489 1.00 76.16 77  A 1 
ATOM 588  C CB  . SER A 1 77  ? -2.544  16.719  -10.847 1.00 74.23 77  A 1 
ATOM 589  O OG  . SER A 1 77  ? -2.026  15.971  -9.767  1.00 66.66 77  A 1 
ATOM 590  N N   . GLN A 1 78  ? -5.010  15.306  -9.427  1.00 78.68 78  A 1 
ATOM 591  C CA  . GLN A 1 78  ? -5.926  14.166  -9.304  1.00 77.83 78  A 1 
ATOM 592  C C   . GLN A 1 78  ? -7.390  14.562  -9.033  1.00 80.34 78  A 1 
ATOM 593  O O   . GLN A 1 78  ? -8.276  13.727  -9.145  1.00 74.52 78  A 1 
ATOM 594  C CB  . GLN A 1 78  ? -5.412  13.234  -8.209  1.00 73.83 78  A 1 
ATOM 595  C CG  . GLN A 1 78  ? -5.489  13.889  -6.835  1.00 70.09 78  A 1 
ATOM 596  C CD  . GLN A 1 78  ? -4.842  13.033  -5.764  1.00 63.38 78  A 1 
ATOM 597  O OE1 . GLN A 1 78  ? -4.790  11.816  -5.827  1.00 57.49 78  A 1 
ATOM 598  N NE2 . GLN A 1 78  ? -4.320  13.661  -4.761  1.00 55.11 78  A 1 
ATOM 599  N N   . TYR A 1 79  ? -7.637  15.801  -8.627  1.00 79.97 79  A 1 
ATOM 600  C CA  . TYR A 1 79  ? -8.982  16.313  -8.363  1.00 79.90 79  A 1 
ATOM 601  C C   . TYR A 1 79  ? -9.522  17.122  -9.532  1.00 81.13 79  A 1 
ATOM 602  O O   . TYR A 1 79  ? -10.724 17.361  -9.617  1.00 77.44 79  A 1 
ATOM 603  C CB  . TYR A 1 79  ? -8.962  17.184  -7.099  1.00 78.28 79  A 1 
ATOM 604  C CG  . TYR A 1 79  ? -8.410  16.497  -5.873  1.00 80.52 79  A 1 
ATOM 605  C CD1 . TYR A 1 79  ? -9.118  15.444  -5.265  1.00 76.49 79  A 1 
ATOM 606  C CD2 . TYR A 1 79  ? -7.186  16.919  -5.332  1.00 77.17 79  A 1 
ATOM 607  C CE1 . TYR A 1 79  ? -8.616  14.824  -4.115  1.00 74.08 79  A 1 
ATOM 608  C CE2 . TYR A 1 79  ? -6.675  16.306  -4.180  1.00 74.76 79  A 1 
ATOM 609  C CZ  . TYR A 1 79  ? -7.391  15.259  -3.570  1.00 75.19 79  A 1 
ATOM 610  O OH  . TYR A 1 79  ? -6.905  14.669  -2.432  1.00 73.45 79  A 1 
ATOM 611  N N   . PHE A 1 80  ? -8.639  17.566  -10.423 1.00 85.26 80  A 1 
ATOM 612  C CA  . PHE A 1 80  ? -8.997  18.423  -11.527 1.00 85.52 80  A 1 
ATOM 613  C C   . PHE A 1 80  ? -9.878  17.688  -12.538 1.00 85.78 80  A 1 
ATOM 614  O O   . PHE A 1 80  ? -9.584  16.568  -12.957 1.00 82.21 80  A 1 
ATOM 615  C CB  . PHE A 1 80  ? -7.723  18.976  -12.178 1.00 83.36 80  A 1 
ATOM 616  C CG  . PHE A 1 80  ? -8.019  20.078  -13.161 1.00 85.42 80  A 1 
ATOM 617  C CD1 . PHE A 1 80  ? -8.256  19.792  -14.517 1.00 82.43 80  A 1 
ATOM 618  C CD2 . PHE A 1 80  ? -8.111  21.415  -12.709 1.00 81.59 80  A 1 
ATOM 619  C CE1 . PHE A 1 80  ? -8.598  20.823  -15.402 1.00 79.58 80  A 1 
ATOM 620  C CE2 . PHE A 1 80  ? -8.449  22.441  -13.594 1.00 79.40 80  A 1 
ATOM 621  C CZ  . PHE A 1 80  ? -8.695  22.144  -14.940 1.00 80.77 80  A 1 
ATOM 622  N N   . PHE A 1 81  ? -10.952 18.335  -12.937 1.00 85.74 81  A 1 
ATOM 623  C CA  . PHE A 1 81  ? -11.841 17.864  -13.988 1.00 85.15 81  A 1 
ATOM 624  C C   . PHE A 1 81  ? -12.316 19.038  -14.843 1.00 86.26 81  A 1 
ATOM 625  O O   . PHE A 1 81  ? -12.219 20.206  -14.451 1.00 83.40 81  A 1 
ATOM 626  C CB  . PHE A 1 81  ? -13.015 17.079  -13.377 1.00 81.63 81  A 1 
ATOM 627  C CG  . PHE A 1 81  ? -13.953 17.911  -12.533 1.00 84.92 81  A 1 
ATOM 628  C CD1 . PHE A 1 81  ? -13.675 18.134  -11.166 1.00 82.12 81  A 1 
ATOM 629  C CD2 . PHE A 1 81  ? -15.103 18.479  -13.101 1.00 82.02 81  A 1 
ATOM 630  C CE1 . PHE A 1 81  ? -14.527 18.928  -10.391 1.00 79.07 81  A 1 
ATOM 631  C CE2 . PHE A 1 81  ? -15.955 19.276  -12.328 1.00 80.88 81  A 1 
ATOM 632  C CZ  . PHE A 1 81  ? -15.667 19.503  -10.973 1.00 81.08 81  A 1 
ATOM 633  N N   . THR A 1 82  ? -12.840 18.743  -16.028 1.00 85.47 82  A 1 
ATOM 634  C CA  . THR A 1 82  ? -13.403 19.747  -16.926 1.00 84.62 82  A 1 
ATOM 635  C C   . THR A 1 82  ? -14.903 19.543  -17.090 1.00 84.66 82  A 1 
ATOM 636  O O   . THR A 1 82  ? -15.411 18.436  -16.927 1.00 79.87 82  A 1 
ATOM 637  C CB  . THR A 1 82  ? -12.699 19.757  -18.290 1.00 81.59 82  A 1 
ATOM 638  O OG1 . THR A 1 82  ? -12.765 18.492  -18.911 1.00 71.44 82  A 1 
ATOM 639  C CG2 . THR A 1 82  ? -11.220 20.119  -18.164 1.00 72.07 82  A 1 
ATOM 640  N N   . GLY A 1 83  ? -15.607 20.608  -17.434 1.00 86.86 83  A 1 
ATOM 641  C CA  . GLY A 1 83  ? -17.044 20.558  -17.645 1.00 86.45 83  A 1 
ATOM 642  C C   . GLY A 1 83  ? -17.858 20.692  -16.350 1.00 88.28 83  A 1 
ATOM 643  O O   . GLY A 1 83  ? -17.436 21.337  -15.391 1.00 84.71 83  A 1 
ATOM 644  N N   . LEU A 1 84  ? -19.056 20.123  -16.364 1.00 90.60 84  A 1 
ATOM 645  C CA  . LEU A 1 84  ? -19.965 20.113  -15.228 1.00 91.09 84  A 1 
ATOM 646  C C   . LEU A 1 84  ? -20.051 18.705  -14.663 1.00 91.15 84  A 1 
ATOM 647  O O   . LEU A 1 84  ? -20.186 17.745  -15.425 1.00 89.57 84  A 1 
ATOM 648  C CB  . LEU A 1 84  ? -21.355 20.621  -15.653 1.00 89.78 84  A 1 
ATOM 649  C CG  . LEU A 1 84  ? -21.386 22.075  -16.142 1.00 82.55 84  A 1 
ATOM 650  C CD1 . LEU A 1 84  ? -22.781 22.415  -16.683 1.00 77.94 84  A 1 
ATOM 651  C CD2 . LEU A 1 84  ? -21.074 23.060  -15.021 1.00 77.80 84  A 1 
ATOM 652  N N   . ARG A 1 85  ? -20.025 18.597  -13.345 1.00 92.10 85  A 1 
ATOM 653  C CA  . ARG A 1 85  ? -20.168 17.344  -12.615 1.00 92.24 85  A 1 
ATOM 654  C C   . ARG A 1 85  ? -21.172 17.509  -11.484 1.00 92.50 85  A 1 
ATOM 655  O O   . ARG A 1 85  ? -21.183 18.534  -10.816 1.00 90.54 85  A 1 
ATOM 656  C CB  . ARG A 1 85  ? -18.770 16.915  -12.123 1.00 89.24 85  A 1 
ATOM 657  C CG  . ARG A 1 85  ? -18.799 15.639  -11.284 1.00 84.88 85  A 1 
ATOM 658  C CD  . ARG A 1 85  ? -17.381 15.234  -10.897 1.00 83.48 85  A 1 
ATOM 659  N NE  . ARG A 1 85  ? -17.424 14.141  -9.917  1.00 77.54 85  A 1 
ATOM 660  C CZ  . ARG A 1 85  ? -16.433 13.464  -9.392  1.00 74.28 85  A 1 
ATOM 661  N NH1 . ARG A 1 85  ? -15.195 13.666  -9.752  1.00 67.85 85  A 1 
ATOM 662  N NH2 . ARG A 1 85  ? -16.690 12.583  -8.492  1.00 66.06 85  A 1 
ATOM 663  N N   . ALA A 1 86  ? -22.012 16.518  -11.277 1.00 92.58 86  A 1 
ATOM 664  C CA  . ALA A 1 86  ? -22.901 16.445  -10.131 1.00 92.14 86  A 1 
ATOM 665  C C   . ALA A 1 86  ? -22.809 15.055  -9.510  1.00 92.66 86  A 1 
ATOM 666  O O   . ALA A 1 86  ? -23.061 14.069  -10.193 1.00 91.08 86  A 1 
ATOM 667  C CB  . ALA A 1 86  ? -24.330 16.789  -10.571 1.00 90.57 86  A 1 
ATOM 668  N N   . ASP A 1 87  ? -22.473 15.010  -8.246  1.00 92.68 87  A 1 
ATOM 669  C CA  . ASP A 1 87  ? -22.419 13.772  -7.476  1.00 91.96 87  A 1 
ATOM 670  C C   . ASP A 1 87  ? -23.580 13.751  -6.481  1.00 92.36 87  A 1 
ATOM 671  O O   . ASP A 1 87  ? -23.767 14.682  -5.699  1.00 90.67 87  A 1 
ATOM 672  C CB  . ASP A 1 87  ? -21.074 13.632  -6.746  1.00 89.66 87  A 1 
ATOM 673  C CG  . ASP A 1 87  ? -19.865 13.576  -7.679  1.00 82.06 87  A 1 
ATOM 674  O OD1 . ASP A 1 87  ? -19.895 12.869  -8.707  1.00 76.02 87  A 1 
ATOM 675  O OD2 . ASP A 1 87  ? -18.838 14.215  -7.379  1.00 75.85 87  A 1 
ATOM 676  N N   . LEU A 1 88  ? -24.366 12.680  -6.514  1.00 91.18 88  A 1 
ATOM 677  C CA  . LEU A 1 88  ? -25.454 12.413  -5.591  1.00 90.56 88  A 1 
ATOM 678  C C   . LEU A 1 88  ? -25.043 11.235  -4.709  1.00 90.45 88  A 1 
ATOM 679  O O   . LEU A 1 88  ? -25.240 10.078  -5.088  1.00 88.55 88  A 1 
ATOM 680  C CB  . LEU A 1 88  ? -26.745 12.123  -6.379  1.00 89.03 88  A 1 
ATOM 681  C CG  . LEU A 1 88  ? -27.209 13.257  -7.315  1.00 83.78 88  A 1 
ATOM 682  C CD1 . LEU A 1 88  ? -28.416 12.791  -8.129  1.00 78.02 88  A 1 
ATOM 683  C CD2 . LEU A 1 88  ? -27.619 14.499  -6.542  1.00 77.81 88  A 1 
ATOM 684  N N   . ASN A 1 89  ? -24.466 11.538  -3.561  1.00 90.89 89  A 1 
ATOM 685  C CA  . ASN A 1 89  ? -24.005 10.523  -2.625  1.00 90.03 89  A 1 
ATOM 686  C C   . ASN A 1 89  ? -25.091 10.222  -1.601  1.00 89.40 89  A 1 
ATOM 687  O O   . ASN A 1 89  ? -25.705 11.125  -1.038  1.00 86.76 89  A 1 
ATOM 688  C CB  . ASN A 1 89  ? -22.696 10.978  -1.951  1.00 88.60 89  A 1 
ATOM 689  C CG  . ASN A 1 89  ? -21.575 11.257  -2.939  1.00 84.94 89  A 1 
ATOM 690  O OD1 . ASN A 1 89  ? -21.442 10.637  -3.973  1.00 77.54 89  A 1 
ATOM 691  N ND2 . ASN A 1 89  ? -20.727 12.207  -2.628  1.00 78.75 89  A 1 
ATOM 692  N N   . LYS A 1 90  ? -25.308 8.946   -1.335  1.00 87.73 90  A 1 
ATOM 693  C CA  . LYS A 1 90  ? -26.254 8.485   -0.328  1.00 86.97 90  A 1 
ATOM 694  C C   . LYS A 1 90  ? -25.567 7.529   0.632   1.00 86.91 90  A 1 
ATOM 695  O O   . LYS A 1 90  ? -25.156 6.442   0.237   1.00 85.04 90  A 1 
ATOM 696  C CB  . LYS A 1 90  ? -27.474 7.864   -1.028  1.00 84.09 90  A 1 
ATOM 697  C CG  . LYS A 1 90  ? -28.577 7.497   -0.030  1.00 79.78 90  A 1 
ATOM 698  C CD  . LYS A 1 90  ? -29.822 7.022   -0.799  1.00 78.37 90  A 1 
ATOM 699  C CE  . LYS A 1 90  ? -30.950 6.715   0.166   1.00 73.64 90  A 1 
ATOM 700  N NZ  . LYS A 1 90  ? -32.182 6.325   -0.550  1.00 68.46 90  A 1 
ATOM 701  N N   . ALA A 1 91  ? -25.470 7.930   1.884   1.00 86.61 91  A 1 
ATOM 702  C CA  . ALA A 1 91  ? -24.939 7.097   2.949   1.00 85.22 91  A 1 
ATOM 703  C C   . ALA A 1 91  ? -26.086 6.349   3.648   1.00 85.11 91  A 1 
ATOM 704  O O   . ALA A 1 91  ? -27.049 6.963   4.087   1.00 81.60 91  A 1 
ATOM 705  C CB  . ALA A 1 91  ? -24.133 7.974   3.915   1.00 82.56 91  A 1 
ATOM 706  N N   . PHE A 1 92  ? -25.969 5.031   3.743   1.00 84.38 92  A 1 
ATOM 707  C CA  . PHE A 1 92  ? -26.937 4.166   4.436   1.00 83.13 92  A 1 
ATOM 708  C C   . PHE A 1 92  ? -26.484 3.814   5.850   1.00 82.69 92  A 1 
ATOM 709  O O   . PHE A 1 92  ? -27.310 3.648   6.739   1.00 77.63 92  A 1 
ATOM 710  C CB  . PHE A 1 92  ? -27.149 2.887   3.624   1.00 81.91 92  A 1 
ATOM 711  C CG  . PHE A 1 92  ? -27.780 3.132   2.281   1.00 82.09 92  A 1 
ATOM 712  C CD1 . PHE A 1 92  ? -29.176 3.237   2.173   1.00 78.91 92  A 1 
ATOM 713  C CD2 . PHE A 1 92  ? -26.987 3.258   1.137   1.00 78.96 92  A 1 
ATOM 714  C CE1 . PHE A 1 92  ? -29.780 3.463   0.929   1.00 77.15 92  A 1 
ATOM 715  C CE2 . PHE A 1 92  ? -27.578 3.485   -0.120  1.00 77.22 92  A 1 
ATOM 716  C CZ  . PHE A 1 92  ? -28.974 3.583   -0.215  1.00 77.91 92  A 1 
ATOM 717  N N   . SER A 1 93  ? -25.179 3.686   6.045   1.00 82.34 93  A 1 
ATOM 718  C CA  . SER A 1 93  ? -24.569 3.371   7.328   1.00 81.91 93  A 1 
ATOM 719  C C   . SER A 1 93  ? -23.196 4.023   7.420   1.00 82.95 93  A 1 
ATOM 720  O O   . SER A 1 93  ? -22.498 4.140   6.414   1.00 80.16 93  A 1 
ATOM 721  C CB  . SER A 1 93  ? -24.461 1.854   7.502   1.00 78.27 93  A 1 
ATOM 722  O OG  . SER A 1 93  ? -23.889 1.550   8.757   1.00 69.10 93  A 1 
ATOM 723  N N   . MET A 1 94  ? -22.804 4.420   8.628   1.00 81.69 94  A 1 
ATOM 724  C CA  . MET A 1 94  ? -21.464 4.921   8.938   1.00 80.49 94  A 1 
ATOM 725  C C   . MET A 1 94  ? -20.552 3.831   9.498   1.00 81.41 94  A 1 
ATOM 726  O O   . MET A 1 94  ? -19.346 3.866   9.265   1.00 76.12 94  A 1 
ATOM 727  C CB  . MET A 1 94  ? -21.563 6.077   9.941   1.00 76.37 94  A 1 
ATOM 728  C CG  . MET A 1 94  ? -22.157 7.355   9.334   1.00 70.65 94  A 1 
ATOM 729  S SD  . MET A 1 94  ? -21.134 8.131   8.057   1.00 62.09 94  A 1 
ATOM 730  C CE  . MET A 1 94  ? -21.956 9.734   7.926   1.00 53.90 94  A 1 
ATOM 731  N N   . ASN A 1 95  ? -21.110 2.870   10.233  1.00 80.47 95  A 1 
ATOM 732  C CA  . ASN A 1 95  ? -20.359 1.741   10.770  1.00 79.65 95  A 1 
ATOM 733  C C   . ASN A 1 95  ? -21.220 0.468   10.787  1.00 80.74 95  A 1 
ATOM 734  O O   . ASN A 1 95  ? -22.109 0.358   11.629  1.00 74.70 95  A 1 
ATOM 735  C CB  . ASN A 1 95  ? -19.830 2.105   12.169  1.00 75.03 95  A 1 
ATOM 736  C CG  . ASN A 1 95  ? -18.818 1.068   12.654  1.00 68.18 95  A 1 
ATOM 737  O OD1 . ASN A 1 95  ? -18.408 0.177   11.933  1.00 59.69 95  A 1 
ATOM 738  N ND2 . ASN A 1 95  ? -18.375 1.165   13.882  1.00 60.76 95  A 1 
ATOM 739  N N   . PRO A 1 96  ? -20.959 -0.488  9.840   1.00 82.98 96  A 1 
ATOM 740  C CA  . PRO A 1 96  ? -20.021 -0.389  8.728   1.00 83.03 96  A 1 
ATOM 741  C C   . PRO A 1 96  ? -20.430 0.699   7.722   1.00 84.21 96  A 1 
ATOM 742  O O   . PRO A 1 96  ? -21.615 0.988   7.558   1.00 79.62 96  A 1 
ATOM 743  C CB  . PRO A 1 96  ? -20.027 -1.776  8.086   1.00 78.68 96  A 1 
ATOM 744  C CG  . PRO A 1 96  ? -21.436 -2.284  8.366   1.00 74.65 96  A 1 
ATOM 745  C CD  . PRO A 1 96  ? -21.736 -1.711  9.751   1.00 77.64 96  A 1 
ATOM 746  N N   . ALA A 1 97  ? -19.462 1.310   7.052   1.00 87.49 97  A 1 
ATOM 747  C CA  . ALA A 1 97  ? -19.747 2.323   6.048   1.00 87.43 97  A 1 
ATOM 748  C C   . ALA A 1 97  ? -20.364 1.682   4.803   1.00 88.31 97  A 1 
ATOM 749  O O   . ALA A 1 97  ? -19.756 0.824   4.176   1.00 86.38 97  A 1 
ATOM 750  C CB  . ALA A 1 97  ? -18.471 3.110   5.731   1.00 85.25 97  A 1 
ATOM 751  N N   . PHE A 1 98  ? -21.557 2.120   4.438   1.00 87.26 98  A 1 
ATOM 752  C CA  . PHE A 1 98  ? -22.199 1.739   3.189   1.00 87.42 98  A 1 
ATOM 753  C C   . PHE A 1 98  ? -22.730 2.991   2.497   1.00 87.77 98  A 1 
ATOM 754  O O   . PHE A 1 98  ? -23.561 3.708   3.046   1.00 86.75 98  A 1 
ATOM 755  C CB  . PHE A 1 98  ? -23.296 0.707   3.444   1.00 86.40 98  A 1 
ATOM 756  C CG  . PHE A 1 98  ? -24.053 0.296   2.189   1.00 86.06 98  A 1 
ATOM 757  C CD1 . PHE A 1 98  ? -25.455 0.227   2.204   1.00 83.23 98  A 1 
ATOM 758  C CD2 . PHE A 1 98  ? -23.367 -0.022  1.007   1.00 83.11 98  A 1 
ATOM 759  C CE1 . PHE A 1 98  ? -26.158 -0.161  1.061   1.00 82.44 98  A 1 
ATOM 760  C CE2 . PHE A 1 98  ? -24.067 -0.402  -0.154  1.00 81.78 98  A 1 
ATOM 761  C CZ  . PHE A 1 98  ? -25.462 -0.471  -0.122  1.00 82.50 98  A 1 
ATOM 762  N N   . GLN A 1 99  ? -22.226 3.257   1.292   1.00 90.23 99  A 1 
ATOM 763  C CA  . GLN A 1 99  ? -22.557 4.437   0.509   1.00 90.14 99  A 1 
ATOM 764  C C   . GLN A 1 99  ? -22.751 4.048   -0.951  1.00 91.27 99  A 1 
ATOM 765  O O   . GLN A 1 99  ? -22.007 3.245   -1.500  1.00 90.35 99  A 1 
ATOM 766  C CB  . GLN A 1 99  ? -21.458 5.486   0.705   1.00 87.56 99  A 1 
ATOM 767  C CG  . GLN A 1 99  ? -21.745 6.827   0.013   1.00 78.94 99  A 1 
ATOM 768  C CD  . GLN A 1 99  ? -20.654 7.875   0.281   1.00 77.24 99  A 1 
ATOM 769  O OE1 . GLN A 1 99  ? -19.692 7.642   0.985   1.00 70.63 99  A 1 
ATOM 770  N NE2 . GLN A 1 99  ? -20.760 9.048   -0.276  1.00 66.38 99  A 1 
ATOM 771  N N   . THR A 1 100 ? -23.732 4.678   -1.586  1.00 89.04 100 A 1 
ATOM 772  C CA  . THR A 1 100 ? -23.894 4.652   -3.033  1.00 89.35 100 A 1 
ATOM 773  C C   . THR A 1 100 ? -23.747 6.059   -3.588  1.00 89.60 100 A 1 
ATOM 774  O O   . THR A 1 100 ? -24.014 7.040   -2.897  1.00 88.37 100 A 1 
ATOM 775  C CB  . THR A 1 100 ? -25.226 4.029   -3.471  1.00 87.81 100 A 1 
ATOM 776  O OG1 . THR A 1 100 ? -26.326 4.757   -2.977  1.00 76.65 100 A 1 
ATOM 777  C CG2 . THR A 1 100 ? -25.364 2.591   -2.978  1.00 77.31 100 A 1 
ATOM 778  N N   . SER A 1 101 ? -23.300 6.184   -4.837  1.00 91.71 101 A 1 
ATOM 779  C CA  . SER A 1 101 ? -23.158 7.465   -5.504  1.00 91.61 101 A 1 
ATOM 780  C C   . SER A 1 101 ? -23.614 7.375   -6.950  1.00 92.17 101 A 1 
ATOM 781  O O   . SER A 1 101 ? -23.283 6.429   -7.661  1.00 90.56 101 A 1 
ATOM 782  C CB  . SER A 1 101 ? -21.708 7.948   -5.413  1.00 89.58 101 A 1 
ATOM 783  O OG  . SER A 1 101 ? -21.534 9.183   -6.069  1.00 75.18 101 A 1 
ATOM 784  N N   . HIS A 1 102 ? -24.364 8.382   -7.373  1.00 91.91 102 A 1 
ATOM 785  C CA  . HIS A 1 102 ? -24.720 8.613   -8.758  1.00 91.60 102 A 1 
ATOM 786  C C   . HIS A 1 102 ? -23.986 9.861   -9.233  1.00 91.96 102 A 1 
ATOM 787  O O   . HIS A 1 102 ? -24.246 10.956  -8.742  1.00 90.58 102 A 1 
ATOM 788  C CB  . HIS A 1 102 ? -26.232 8.785   -8.898  1.00 90.55 102 A 1 
ATOM 789  C CG  . HIS A 1 102 ? -27.016 7.574   -8.504  1.00 90.05 102 A 1 
ATOM 790  N ND1 . HIS A 1 102 ? -27.490 6.596   -9.351  1.00 81.52 102 A 1 
ATOM 791  C CD2 . HIS A 1 102 ? -27.427 7.235   -7.239  1.00 83.37 102 A 1 
ATOM 792  C CE1 . HIS A 1 102 ? -28.164 5.697   -8.623  1.00 83.15 102 A 1 
ATOM 793  N NE2 . HIS A 1 102 ? -28.149 6.063   -7.331  1.00 84.47 102 A 1 
ATOM 794  N N   . THR A 1 103 ? -23.070 9.706   -10.181 1.00 93.23 103 A 1 
ATOM 795  C CA  . THR A 1 103 ? -22.293 10.807  -10.750 1.00 92.77 103 A 1 
ATOM 796  C C   . THR A 1 103 ? -22.781 11.090  -12.166 1.00 92.70 103 A 1 
ATOM 797  O O   . THR A 1 103 ? -22.772 10.213  -13.015 1.00 91.29 103 A 1 
ATOM 798  C CB  . THR A 1 103 ? -20.792 10.496  -10.734 1.00 91.32 103 A 1 
ATOM 799  O OG1 . THR A 1 103 ? -20.361 10.294  -9.406  1.00 77.03 103 A 1 
ATOM 800  C CG2 . THR A 1 103 ? -19.955 11.630  -11.313 1.00 76.96 103 A 1 
ATOM 801  N N   . PHE A 1 104 ? -23.166 12.338  -12.408 1.00 92.76 104 A 1 
ATOM 802  C CA  . PHE A 1 104 ? -23.506 12.842  -13.729 1.00 92.56 104 A 1 
ATOM 803  C C   . PHE A 1 104 ? -22.424 13.817  -14.178 1.00 92.52 104 A 1 
ATOM 804  O O   . PHE A 1 104 ? -21.987 14.659  -13.389 1.00 90.31 104 A 1 
ATOM 805  C CB  . PHE A 1 104 ? -24.881 13.505  -13.706 1.00 91.21 104 A 1 
ATOM 806  C CG  . PHE A 1 104 ? -25.995 12.583  -13.270 1.00 90.64 104 A 1 
ATOM 807  C CD1 . PHE A 1 104 ? -26.673 11.804  -14.217 1.00 86.15 104 A 1 
ATOM 808  C CD2 . PHE A 1 104 ? -26.338 12.481  -11.913 1.00 85.71 104 A 1 
ATOM 809  C CE1 . PHE A 1 104 ? -27.700 10.932  -13.812 1.00 84.09 104 A 1 
ATOM 810  C CE2 . PHE A 1 104 ? -27.361 11.608  -11.503 1.00 84.04 104 A 1 
ATOM 811  C CZ  . PHE A 1 104 ? -28.037 10.832  -12.448 1.00 84.34 104 A 1 
ATOM 812  N N   . SER A 1 105 ? -22.002 13.750  -15.444 1.00 92.37 105 A 1 
ATOM 813  C CA  . SER A 1 105 ? -21.039 14.702  -15.985 1.00 91.72 105 A 1 
ATOM 814  C C   . SER A 1 105 ? -21.352 15.078  -17.433 1.00 92.08 105 A 1 
ATOM 815  O O   . SER A 1 105 ? -21.963 14.327  -18.197 1.00 89.56 105 A 1 
ATOM 816  C CB  . SER A 1 105 ? -19.607 14.204  -15.802 1.00 89.06 105 A 1 
ATOM 817  O OG  . SER A 1 105 ? -19.225 13.314  -16.814 1.00 74.80 105 A 1 
ATOM 818  N N   . ILE A 1 106 ? -20.952 16.290  -17.816 1.00 92.20 106 A 1 
ATOM 819  C CA  . ILE A 1 106 ? -21.078 16.795  -19.178 1.00 90.98 106 A 1 
ATOM 820  C C   . ILE A 1 106 ? -19.893 17.710  -19.521 1.00 89.89 106 A 1 
ATOM 821  O O   . ILE A 1 106 ? -19.361 18.397  -18.654 1.00 85.08 106 A 1 
ATOM 822  C CB  . ILE A 1 106 ? -22.445 17.486  -19.386 1.00 87.62 106 A 1 
ATOM 823  C CG1 . ILE A 1 106 ? -22.714 17.746  -20.881 1.00 73.91 106 A 1 
ATOM 824  C CG2 . ILE A 1 106 ? -22.560 18.784  -18.559 1.00 70.82 106 A 1 
ATOM 825  C CD1 . ILE A 1 106 ? -24.167 18.137  -21.187 1.00 67.78 106 A 1 
ATOM 826  N N   . GLY A 1 107 ? -19.480 17.738  -20.792 1.00 87.18 107 A 1 
ATOM 827  C CA  . GLY A 1 107 ? -18.392 18.601  -21.253 1.00 84.77 107 A 1 
ATOM 828  C C   . GLY A 1 107 ? -16.988 18.103  -20.899 1.00 85.45 107 A 1 
ATOM 829  O O   . GLY A 1 107 ? -16.017 18.824  -21.120 1.00 78.82 107 A 1 
ATOM 830  N N   . SER A 1 108 ? -16.878 16.895  -20.393 1.00 84.47 108 A 1 
ATOM 831  C CA  . SER A 1 108 ? -15.601 16.210  -20.195 1.00 82.07 108 A 1 
ATOM 832  C C   . SER A 1 108 ? -15.487 15.035  -21.160 1.00 82.70 108 A 1 
ATOM 833  O O   . SER A 1 108 ? -16.453 14.309  -21.375 1.00 77.65 108 A 1 
ATOM 834  C CB  . SER A 1 108 ? -15.468 15.733  -18.749 1.00 76.84 108 A 1 
ATOM 835  O OG  . SER A 1 108 ? -14.206 15.127  -18.572 1.00 67.64 108 A 1 
ATOM 836  N N   . GLN A 1 109 ? -14.295 14.848  -21.721 1.00 81.64 109 A 1 
ATOM 837  C CA  . GLN A 1 109 ? -13.977 13.656  -22.516 1.00 80.21 109 A 1 
ATOM 838  C C   . GLN A 1 109 ? -13.452 12.502  -21.656 1.00 81.36 109 A 1 
ATOM 839  O O   . GLN A 1 109 ? -13.491 11.361  -22.085 1.00 77.12 109 A 1 
ATOM 840  C CB  . GLN A 1 109 ? -12.933 14.017  -23.587 1.00 75.58 109 A 1 
ATOM 841  C CG  . GLN A 1 109 ? -13.489 14.994  -24.640 1.00 65.76 109 A 1 
ATOM 842  C CD  . GLN A 1 109 ? -12.480 15.276  -25.760 1.00 58.07 109 A 1 
ATOM 843  O OE1 . GLN A 1 109 ? -11.335 14.887  -25.728 1.00 51.53 109 A 1 
ATOM 844  N NE2 . GLN A 1 109 ? -12.879 15.977  -26.802 1.00 48.74 109 A 1 
ATOM 845  N N   . ALA A 1 110 ? -12.951 12.806  -20.464 1.00 81.86 110 A 1 
ATOM 846  C CA  . ALA A 1 110 ? -12.354 11.817  -19.574 1.00 80.54 110 A 1 
ATOM 847  C C   . ALA A 1 110 ? -13.365 11.196  -18.605 1.00 82.61 110 A 1 
ATOM 848  O O   . ALA A 1 110 ? -13.186 10.066  -18.162 1.00 77.83 110 A 1 
ATOM 849  C CB  . ALA A 1 110 ? -11.211 12.495  -18.812 1.00 75.12 110 A 1 
ATOM 850  N N   . LEU A 1 111 ? -14.422 11.938  -18.250 1.00 82.08 111 A 1 
ATOM 851  C CA  . LEU A 1 111 ? -15.448 11.456  -17.330 1.00 82.91 111 A 1 
ATOM 852  C C   . LEU A 1 111 ? -16.628 10.859  -18.110 1.00 85.52 111 A 1 
ATOM 853  O O   . LEU A 1 111 ? -17.090 11.486  -19.070 1.00 84.05 111 A 1 
ATOM 854  C CB  . LEU A 1 111 ? -15.908 12.579  -16.391 1.00 79.29 111 A 1 
ATOM 855  C CG  . LEU A 1 111 ? -14.827 13.085  -15.415 1.00 75.55 111 A 1 
ATOM 856  C CD1 . LEU A 1 111 ? -15.387 14.265  -14.616 1.00 72.58 111 A 1 
ATOM 857  C CD2 . LEU A 1 111 ? -14.381 12.010  -14.422 1.00 71.45 111 A 1 
ATOM 858  N N   . PRO A 1 112 ? -17.163 9.719   -17.678 1.00 85.63 112 A 1 
ATOM 859  C CA  . PRO A 1 112 ? -18.375 9.164   -18.258 1.00 86.31 112 A 1 
ATOM 860  C C   . PRO A 1 112 ? -19.569 10.078  -17.977 1.00 88.51 112 A 1 
ATOM 861  O O   . PRO A 1 112 ? -19.617 10.775  -16.961 1.00 86.40 112 A 1 
ATOM 862  C CB  . PRO A 1 112 ? -18.532 7.786   -17.610 1.00 82.86 112 A 1 
ATOM 863  C CG  . PRO A 1 112 ? -17.881 7.964   -16.238 1.00 81.03 112 A 1 
ATOM 864  C CD  . PRO A 1 112 ? -16.734 8.923   -16.534 1.00 83.70 112 A 1 
ATOM 865  N N   . LYS A 1 113 ? -20.576 10.062  -18.859 1.00 89.71 113 A 1 
ATOM 866  C CA  . LYS A 1 113 ? -21.795 10.884  -18.705 1.00 90.31 113 A 1 
ATOM 867  C C   . LYS A 1 113 ? -22.588 10.518  -17.455 1.00 91.32 113 A 1 
ATOM 868  O O   . LYS A 1 113 ? -23.204 11.376  -16.841 1.00 89.53 113 A 1 
ATOM 869  C CB  . LYS A 1 113 ? -22.700 10.719  -19.929 1.00 88.90 113 A 1 
ATOM 870  C CG  . LYS A 1 113 ? -22.080 11.299  -21.198 1.00 83.28 113 A 1 
ATOM 871  C CD  . LYS A 1 113 ? -23.008 11.035  -22.382 1.00 76.91 113 A 1 
ATOM 872  C CE  . LYS A 1 113 ? -22.369 11.556  -23.670 1.00 67.85 113 A 1 
ATOM 873  N NZ  . LYS A 1 113 ? -23.135 11.123  -24.859 1.00 58.27 113 A 1 
ATOM 874  N N   . TYR A 1 114 ? -22.583 9.253   -17.114 1.00 91.32 114 A 1 
ATOM 875  C CA  . TYR A 1 114 ? -23.192 8.726   -15.910 1.00 91.61 114 A 1 
ATOM 876  C C   . TYR A 1 114 ? -22.314 7.618   -15.351 1.00 91.85 114 A 1 
ATOM 877  O O   . TYR A 1 114 ? -21.836 6.772   -16.099 1.00 90.52 114 A 1 
ATOM 878  C CB  . TYR A 1 114 ? -24.604 8.214   -16.218 1.00 90.14 114 A 1 
ATOM 879  C CG  . TYR A 1 114 ? -25.236 7.462   -15.065 1.00 90.01 114 A 1 
ATOM 880  C CD1 . TYR A 1 114 ? -25.320 6.058   -15.094 1.00 87.15 114 A 1 
ATOM 881  C CD2 . TYR A 1 114 ? -25.711 8.159   -13.938 1.00 87.67 114 A 1 
ATOM 882  C CE1 . TYR A 1 114 ? -25.885 5.357   -14.019 1.00 86.82 114 A 1 
ATOM 883  C CE2 . TYR A 1 114 ? -26.269 7.463   -12.857 1.00 85.96 114 A 1 
ATOM 884  C CZ  . TYR A 1 114 ? -26.368 6.063   -12.901 1.00 86.55 114 A 1 
ATOM 885  O OH  . TYR A 1 114 ? -26.925 5.382   -11.852 1.00 84.52 114 A 1 
ATOM 886  N N   . ALA A 1 115 ? -22.134 7.616   -14.047 1.00 92.69 115 A 1 
ATOM 887  C CA  . ALA A 1 115 ? -21.526 6.518   -13.327 1.00 92.11 115 A 1 
ATOM 888  C C   . ALA A 1 115 ? -22.308 6.237   -12.047 1.00 92.51 115 A 1 
ATOM 889  O O   . ALA A 1 115 ? -22.743 7.149   -11.354 1.00 91.22 115 A 1 
ATOM 890  C CB  . ALA A 1 115 ? -20.051 6.841   -13.058 1.00 90.39 115 A 1 
ATOM 891  N N   . PHE A 1 116 ? -22.466 4.967   -11.731 1.00 91.09 116 A 1 
ATOM 892  C CA  . PHE A 1 116 ? -22.968 4.509   -10.448 1.00 91.10 116 A 1 
ATOM 893  C C   . PHE A 1 116 ? -21.818 3.880   -9.665  1.00 91.77 116 A 1 
ATOM 894  O O   . PHE A 1 116 ? -21.087 3.051   -10.203 1.00 90.94 116 A 1 
ATOM 895  C CB  . PHE A 1 116 ? -24.120 3.527   -10.657 1.00 89.79 116 A 1 
ATOM 896  C CG  . PHE A 1 116 ? -24.634 2.934   -9.363  1.00 89.22 116 A 1 
ATOM 897  C CD1 . PHE A 1 116 ? -24.254 1.638   -8.973  1.00 86.62 116 A 1 
ATOM 898  C CD2 . PHE A 1 116 ? -25.452 3.696   -8.513  1.00 86.84 116 A 1 
ATOM 899  C CE1 . PHE A 1 116 ? -24.710 1.103   -7.761  1.00 86.08 116 A 1 
ATOM 900  C CE2 . PHE A 1 116 ? -25.917 3.163   -7.292  1.00 85.68 116 A 1 
ATOM 901  C CZ  . PHE A 1 116 ? -25.539 1.866   -6.926  1.00 86.22 116 A 1 
ATOM 902  N N   . SER A 1 117 ? -21.665 4.257   -8.413  1.00 93.01 117 A 1 
ATOM 903  C CA  . SER A 1 117 ? -20.681 3.644   -7.534  1.00 92.56 117 A 1 
ATOM 904  C C   . SER A 1 117 ? -21.313 3.157   -6.240  1.00 93.03 117 A 1 
ATOM 905  O O   . SER A 1 117 ? -22.290 3.722   -5.747  1.00 91.25 117 A 1 
ATOM 906  C CB  . SER A 1 117 ? -19.479 4.560   -7.295  1.00 90.31 117 A 1 
ATOM 907  O OG  . SER A 1 117 ? -19.818 5.700   -6.547  1.00 74.00 117 A 1 
ATOM 908  N N   . ALA A 1 118 ? -20.759 2.090   -5.695  1.00 91.89 118 A 1 
ATOM 909  C CA  . ALA A 1 118 ? -21.108 1.563   -4.397  1.00 91.32 118 A 1 
ATOM 910  C C   . ALA A 1 118 ? -19.834 1.325   -3.586  1.00 91.97 118 A 1 
ATOM 911  O O   . ALA A 1 118 ? -18.833 0.842   -4.117  1.00 90.23 118 A 1 
ATOM 912  C CB  . ALA A 1 118 ? -21.941 0.292   -4.571  1.00 89.82 118 A 1 
ATOM 913  N N   . LEU A 1 119 ? -19.892 1.654   -2.308  1.00 92.76 119 A 1 
ATOM 914  C CA  . LEU A 1 119 ? -18.798 1.476   -1.370  1.00 92.45 119 A 1 
ATOM 915  C C   . LEU A 1 119 ? -19.318 0.791   -0.116  1.00 92.40 119 A 1 
ATOM 916  O O   . LEU A 1 119 ? -20.299 1.234   0.482   1.00 90.89 119 A 1 
ATOM 917  C CB  . LEU A 1 119 ? -18.145 2.845   -1.109  1.00 90.65 119 A 1 
ATOM 918  C CG  . LEU A 1 119 ? -16.957 2.810   -0.135  1.00 86.41 119 A 1 
ATOM 919  C CD1 . LEU A 1 119 ? -15.935 3.873   -0.534  1.00 77.85 119 A 1 
ATOM 920  C CD2 . LEU A 1 119 ? -17.369 3.098   1.311   1.00 76.72 119 A 1 
ATOM 921  N N   . PHE A 1 120 ? -18.629 -0.261  0.299   1.00 91.45 120 A 1 
ATOM 922  C CA  . PHE A 1 120 ? -18.813 -0.920  1.573   1.00 91.39 120 A 1 
ATOM 923  C C   . PHE A 1 120 ? -17.472 -0.981  2.299   1.00 91.59 120 A 1 
ATOM 924  O O   . PHE A 1 120 ? -16.479 -1.409  1.713   1.00 90.57 120 A 1 
ATOM 925  C CB  . PHE A 1 120 ? -19.414 -2.308  1.354   1.00 90.05 120 A 1 
ATOM 926  C CG  . PHE A 1 120 ? -19.511 -3.108  2.629   1.00 89.23 120 A 1 
ATOM 927  C CD1 . PHE A 1 120 ? -18.554 -4.102  2.928   1.00 85.49 120 A 1 
ATOM 928  C CD2 . PHE A 1 120 ? -20.539 -2.842  3.549   1.00 85.32 120 A 1 
ATOM 929  C CE1 . PHE A 1 120 ? -18.626 -4.821  4.127   1.00 84.10 120 A 1 
ATOM 930  C CE2 . PHE A 1 120 ? -20.617 -3.560  4.751   1.00 83.34 120 A 1 
ATOM 931  C CZ  . PHE A 1 120 ? -19.661 -4.548  5.039   1.00 83.71 120 A 1 
ATOM 932  N N   . ALA A 1 121 ? -17.425 -0.554  3.548   1.00 92.09 121 A 1 
ATOM 933  C CA  . ALA A 1 121 ? -16.227 -0.625  4.369   1.00 91.22 121 A 1 
ATOM 934  C C   . ALA A 1 121 ? -16.569 -1.016  5.802   1.00 90.54 121 A 1 
ATOM 935  O O   . ALA A 1 121 ? -17.423 -0.408  6.435   1.00 87.65 121 A 1 
ATOM 936  C CB  . ALA A 1 121 ? -15.479 0.712   4.298   1.00 89.25 121 A 1 
ATOM 937  N N   . ASN A 1 122 ? -15.866 -2.009  6.318   1.00 89.72 122 A 1 
ATOM 938  C CA  . ASN A 1 122 ? -15.824 -2.344  7.730   1.00 88.11 122 A 1 
ATOM 939  C C   . ASN A 1 122 ? -14.356 -2.357  8.218   1.00 88.44 122 A 1 
ATOM 940  O O   . ASN A 1 122 ? -13.462 -1.957  7.476   1.00 82.86 122 A 1 
ATOM 941  C CB  . ASN A 1 122 ? -16.615 -3.643  7.965   1.00 83.32 122 A 1 
ATOM 942  C CG  . ASN A 1 122 ? -15.957 -4.901  7.413   1.00 79.51 122 A 1 
ATOM 943  O OD1 . ASN A 1 122 ? -14.766 -4.987  7.221   1.00 66.09 122 A 1 
ATOM 944  N ND2 . ASN A 1 122 ? -16.727 -5.943  7.197   1.00 74.01 122 A 1 
ATOM 945  N N   . ASP A 1 123 ? -14.116 -2.830  9.434   1.00 87.64 123 A 1 
ATOM 946  C CA  . ASP A 1 123 ? -12.785 -2.814  10.046  1.00 85.88 123 A 1 
ATOM 947  C C   . ASP A 1 123 ? -11.728 -3.616  9.259   1.00 86.57 123 A 1 
ATOM 948  O O   . ASP A 1 123 ? -10.537 -3.282  9.290   1.00 81.00 123 A 1 
ATOM 949  C CB  . ASP A 1 123 ? -12.883 -3.359  11.473  1.00 82.50 123 A 1 
ATOM 950  C CG  . ASP A 1 123 ? -13.778 -2.524  12.390  1.00 74.09 123 A 1 
ATOM 951  O OD1 . ASP A 1 123 ? -13.925 -1.306  12.144  1.00 63.44 123 A 1 
ATOM 952  O OD2 . ASP A 1 123 ? -14.317 -3.112  13.352  1.00 66.86 123 A 1 
ATOM 953  N N   . ASN A 1 124 ? -12.152 -4.672  8.558   1.00 89.03 124 A 1 
ATOM 954  C CA  . ASN A 1 124 ? -11.253 -5.609  7.886   1.00 89.08 124 A 1 
ATOM 955  C C   . ASN A 1 124 ? -11.438 -5.640  6.362   1.00 90.55 124 A 1 
ATOM 956  O O   . ASN A 1 124 ? -10.552 -6.109  5.652   1.00 86.53 124 A 1 
ATOM 957  C CB  . ASN A 1 124 ? -11.480 -7.011  8.472   1.00 84.65 124 A 1 
ATOM 958  C CG  . ASN A 1 124 ? -11.148 -7.116  9.952   1.00 78.52 124 A 1 
ATOM 959  O OD1 . ASN A 1 124 ? -10.480 -6.299  10.556  1.00 64.41 124 A 1 
ATOM 960  N ND2 . ASN A 1 124 ? -11.617 -8.158  10.591  1.00 69.13 124 A 1 
ATOM 961  N N   . LEU A 1 125 ? -12.583 -5.207  5.862   1.00 90.31 125 A 1 
ATOM 962  C CA  . LEU A 1 125 ? -12.960 -5.324  4.462   1.00 90.41 125 A 1 
ATOM 963  C C   . LEU A 1 125 ? -13.309 -3.951  3.897   1.00 91.02 125 A 1 
ATOM 964  O O   . LEU A 1 125 ? -14.164 -3.257  4.426   1.00 88.97 125 A 1 
ATOM 965  C CB  . LEU A 1 125 ? -14.122 -6.323  4.339   1.00 88.18 125 A 1 
ATOM 966  C CG  . LEU A 1 125 ? -14.577 -6.598  2.891   1.00 84.96 125 A 1 
ATOM 967  C CD1 . LEU A 1 125 ? -13.537 -7.403  2.115   1.00 78.50 125 A 1 
ATOM 968  C CD2 . LEU A 1 125 ? -15.883 -7.396  2.898   1.00 78.19 125 A 1 
ATOM 969  N N   . PHE A 1 126 ? -12.704 -3.614  2.773   1.00 92.35 126 A 1 
ATOM 970  C CA  . PHE A 1 126 ? -13.102 -2.493  1.941   1.00 92.16 126 A 1 
ATOM 971  C C   . PHE A 1 126 ? -13.449 -3.021  0.553   1.00 92.56 126 A 1 
ATOM 972  O O   . PHE A 1 126 ? -12.602 -3.616  -0.111  1.00 91.62 126 A 1 
ATOM 973  C CB  . PHE A 1 126 ? -11.974 -1.458  1.920   1.00 90.92 126 A 1 
ATOM 974  C CG  . PHE A 1 126 ? -12.243 -0.282  1.011   1.00 90.31 126 A 1 
ATOM 975  C CD1 . PHE A 1 126 ? -11.927 -0.344  -0.356  1.00 86.08 126 A 1 
ATOM 976  C CD2 . PHE A 1 126 ? -12.803 0.891   1.542   1.00 85.55 126 A 1 
ATOM 977  C CE1 . PHE A 1 126 ? -12.163 0.759   -1.197  1.00 84.18 126 A 1 
ATOM 978  C CE2 . PHE A 1 126 ? -13.034 2.001   0.709   1.00 82.92 126 A 1 
ATOM 979  C CZ  . PHE A 1 126 ? -12.718 1.931   -0.658  1.00 83.82 126 A 1 
ATOM 980  N N   . ALA A 1 127 ? -14.663 -2.805  0.112   1.00 92.61 127 A 1 
ATOM 981  C CA  . ALA A 1 127 ? -15.132 -3.161  -1.212  1.00 92.35 127 A 1 
ATOM 982  C C   . ALA A 1 127 ? -15.704 -1.925  -1.898  1.00 92.64 127 A 1 
ATOM 983  O O   . ALA A 1 127 ? -16.577 -1.247  -1.357  1.00 90.97 127 A 1 
ATOM 984  C CB  . ALA A 1 127 ? -16.151 -4.303  -1.095  1.00 90.99 127 A 1 
ATOM 985  N N   . GLN A 1 128 ? -15.228 -1.635  -3.083  1.00 93.73 128 A 1 
ATOM 986  C CA  . GLN A 1 128 ? -15.735 -0.558  -3.918  1.00 93.62 128 A 1 
ATOM 987  C C   . GLN A 1 128 ? -16.006 -1.080  -5.321  1.00 93.85 128 A 1 
ATOM 988  O O   . GLN A 1 128 ? -15.214 -1.841  -5.867  1.00 92.50 128 A 1 
ATOM 989  C CB  . GLN A 1 128 ? -14.742 0.614   -3.909  1.00 91.62 128 A 1 
ATOM 990  C CG  . GLN A 1 128 ? -15.260 1.830   -4.694  1.00 84.96 128 A 1 
ATOM 991  C CD  . GLN A 1 128 ? -14.280 3.004   -4.708  1.00 82.59 128 A 1 
ATOM 992  O OE1 . GLN A 1 128 ? -13.169 2.944   -4.212  1.00 75.85 128 A 1 
ATOM 993  N NE2 . GLN A 1 128 ? -14.657 4.110   -5.295  1.00 71.93 128 A 1 
ATOM 994  N N   . GLY A 1 129 ? -17.104 -0.635  -5.909  1.00 92.77 129 A 1 
ATOM 995  C CA  . GLY A 1 129 ? -17.415 -0.880  -7.302  1.00 92.19 129 A 1 
ATOM 996  C C   . GLY A 1 129 ? -17.890 0.395   -7.974  1.00 92.85 129 A 1 
ATOM 997  O O   . GLY A 1 129 ? -18.566 1.210   -7.355  1.00 91.25 129 A 1 
ATOM 998  N N   . ASN A 1 130 ? -17.530 0.562   -9.230  1.00 93.93 130 A 1 
ATOM 999  C CA  . ASN A 1 130 ? -18.005 1.640   -10.075 1.00 93.32 130 A 1 
ATOM 1000 C C   . ASN A 1 130 ? -18.392 1.065   -11.441 1.00 93.40 130 A 1 
ATOM 1001 O O   . ASN A 1 130 ? -17.665 0.230   -11.976 1.00 91.63 130 A 1 
ATOM 1002 C CB  . ASN A 1 130 ? -16.905 2.709   -10.169 1.00 91.01 130 A 1 
ATOM 1003 C CG  . ASN A 1 130 ? -17.315 3.905   -11.007 1.00 80.97 130 A 1 
ATOM 1004 O OD1 . ASN A 1 130 ? -18.445 4.329   -10.990 1.00 70.65 130 A 1 
ATOM 1005 N ND2 . ASN A 1 130 ? -16.410 4.497   -11.744 1.00 71.26 130 A 1 
ATOM 1006 N N   . ILE A 1 131 ? -19.516 1.498   -11.976 1.00 92.79 131 A 1 
ATOM 1007 C CA  . ILE A 1 131 ? -19.982 1.171   -13.324 1.00 92.49 131 A 1 
ATOM 1008 C C   . ILE A 1 131 ? -20.415 2.459   -14.010 1.00 92.46 131 A 1 
ATOM 1009 O O   . ILE A 1 131 ? -21.114 3.273   -13.420 1.00 91.37 131 A 1 
ATOM 1010 C CB  . ILE A 1 131 ? -21.080 0.093   -13.301 1.00 90.93 131 A 1 
ATOM 1011 C CG1 . ILE A 1 131 ? -21.454 -0.353  -14.724 1.00 82.64 131 A 1 
ATOM 1012 C CG2 . ILE A 1 131 ? -22.344 0.551   -12.530 1.00 80.91 131 A 1 
ATOM 1013 C CD1 . ILE A 1 131 ? -22.320 -1.626  -14.780 1.00 75.61 131 A 1 
ATOM 1014 N N   . ASP A 1 132 ? -19.984 2.662   -15.252 1.00 91.79 132 A 1 
ATOM 1015 C CA  . ASP A 1 132 ? -20.395 3.802   -16.053 1.00 90.57 132 A 1 
ATOM 1016 C C   . ASP A 1 132 ? -21.480 3.447   -17.083 1.00 90.62 132 A 1 
ATOM 1017 O O   . ASP A 1 132 ? -21.988 2.324   -17.133 1.00 87.29 132 A 1 
ATOM 1018 C CB  . ASP A 1 132 ? -19.156 4.485   -16.654 1.00 87.00 132 A 1 
ATOM 1019 C CG  . ASP A 1 132 ? -18.374 3.629   -17.648 1.00 81.46 132 A 1 
ATOM 1020 O OD1 . ASP A 1 132 ? -18.994 2.748   -18.282 1.00 71.94 132 A 1 
ATOM 1021 O OD2 . ASP A 1 132 ? -17.154 3.867   -17.760 1.00 76.01 132 A 1 
ATOM 1022 N N   . ASN A 1 133 ? -21.886 4.431   -17.876 1.00 89.71 133 A 1 
ATOM 1023 C CA  . ASN A 1 133 ? -22.906 4.284   -18.910 1.00 88.35 133 A 1 
ATOM 1024 C C   . ASN A 1 133 ? -22.468 3.392   -20.080 1.00 88.18 133 A 1 
ATOM 1025 O O   . ASN A 1 133 ? -23.333 2.896   -20.793 1.00 83.74 133 A 1 
ATOM 1026 C CB  . ASN A 1 133 ? -23.327 5.678   -19.410 1.00 85.50 133 A 1 
ATOM 1027 C CG  . ASN A 1 133 ? -22.168 6.437   -20.030 1.00 82.33 133 A 1 
ATOM 1028 O OD1 . ASN A 1 133 ? -21.455 7.158   -19.364 1.00 68.86 133 A 1 
ATOM 1029 N ND2 . ASN A 1 133 ? -21.950 6.302   -21.316 1.00 75.40 133 A 1 
ATOM 1030 N N   . ASP A 1 134 ? -21.165 3.196   -20.265 1.00 88.07 134 A 1 
ATOM 1031 C CA  . ASP A 1 134 ? -20.602 2.330   -21.299 1.00 86.58 134 A 1 
ATOM 1032 C C   . ASP A 1 134 ? -20.367 0.906   -20.774 1.00 86.62 134 A 1 
ATOM 1033 O O   . ASP A 1 134 ? -19.716 0.090   -21.416 1.00 80.81 134 A 1 
ATOM 1034 C CB  . ASP A 1 134 ? -19.344 2.985   -21.891 1.00 83.31 134 A 1 
ATOM 1035 C CG  . ASP A 1 134 ? -19.617 4.343   -22.566 1.00 76.01 134 A 1 
ATOM 1036 O OD1 . ASP A 1 134 ? -20.714 4.517   -23.153 1.00 66.62 134 A 1 
ATOM 1037 O OD2 . ASP A 1 134 ? -18.749 5.232   -22.494 1.00 69.83 134 A 1 
ATOM 1038 N N   . LEU A 1 135 ? -20.923 0.590   -19.601 1.00 85.07 135 A 1 
ATOM 1039 C CA  . LEU A 1 135 ? -20.752 -0.672  -18.884 1.00 86.07 135 A 1 
ATOM 1040 C C   . LEU A 1 135 ? -19.285 -0.985  -18.535 1.00 87.32 135 A 1 
ATOM 1041 O O   . LEU A 1 135 ? -18.961 -2.143  -18.261 1.00 84.16 135 A 1 
ATOM 1042 C CB  . LEU A 1 135 ? -21.449 -1.836  -19.624 1.00 83.07 135 A 1 
ATOM 1043 C CG  . LEU A 1 135 ? -22.945 -1.633  -19.903 1.00 77.41 135 A 1 
ATOM 1044 C CD1 . LEU A 1 135 ? -23.467 -2.789  -20.777 1.00 71.50 135 A 1 
ATOM 1045 C CD2 . LEU A 1 135 ? -23.766 -1.633  -18.604 1.00 69.42 135 A 1 
ATOM 1046 N N   . SER A 1 136 ? -18.428 0.013   -18.509 1.00 90.07 136 A 1 
ATOM 1047 C CA  . SER A 1 136 ? -17.088 -0.138  -17.947 1.00 89.97 136 A 1 
ATOM 1048 C C   . SER A 1 136 ? -17.203 -0.292  -16.438 1.00 90.72 136 A 1 
ATOM 1049 O O   . SER A 1 136 ? -17.825 0.511   -15.755 1.00 88.56 136 A 1 
ATOM 1050 C CB  . SER A 1 136 ? -16.210 1.057   -18.334 1.00 87.68 136 A 1 
ATOM 1051 O OG  . SER A 1 136 ? -14.992 1.054   -17.617 1.00 72.65 136 A 1 
ATOM 1052 N N   . VAL A 1 137 ? -16.615 -1.352  -15.905 1.00 91.45 137 A 1 
ATOM 1053 C CA  . VAL A 1 137 ? -16.641 -1.665  -14.477 1.00 91.64 137 A 1 
ATOM 1054 C C   . VAL A 1 137 ? -15.253 -1.522  -13.901 1.00 91.52 137 A 1 
ATOM 1055 O O   . VAL A 1 137 ? -14.287 -2.085  -14.410 1.00 90.21 137 A 1 
ATOM 1056 C CB  . VAL A 1 137 ? -17.243 -3.055  -14.210 1.00 90.14 137 A 1 
ATOM 1057 C CG1 . VAL A 1 137 ? -17.133 -3.473  -12.734 1.00 82.19 137 A 1 
ATOM 1058 C CG2 . VAL A 1 137 ? -18.733 -3.066  -14.559 1.00 83.14 137 A 1 
ATOM 1059 N N   . SER A 1 138 ? -15.164 -0.822  -12.779 1.00 92.81 138 A 1 
ATOM 1060 C CA  . SER A 1 138 ? -13.992 -0.858  -11.922 1.00 92.24 138 A 1 
ATOM 1061 C C   . SER A 1 138 ? -14.363 -1.382  -10.542 1.00 92.87 138 A 1 
ATOM 1062 O O   . SER A 1 138 ? -15.432 -1.096  -10.008 1.00 90.46 138 A 1 
ATOM 1063 C CB  . SER A 1 138 ? -13.286 0.502   -11.870 1.00 89.58 138 A 1 
ATOM 1064 O OG  . SER A 1 138 ? -14.101 1.495   -11.282 1.00 74.11 138 A 1 
ATOM 1065 N N   . GLY A 1 139 ? -13.485 -2.176  -9.961  1.00 92.54 139 A 1 
ATOM 1066 C CA  . GLY A 1 139 ? -13.670 -2.766  -8.651  1.00 91.93 139 A 1 
ATOM 1067 C C   . GLY A 1 139 ? -12.390 -2.717  -7.837  1.00 93.07 139 A 1 
ATOM 1068 O O   . GLY A 1 139 ? -11.300 -2.936  -8.358  1.00 91.10 139 A 1 
ATOM 1069 N N   . ARG A 1 140 ? -12.538 -2.457  -6.546  1.00 93.82 140 A 1 
ATOM 1070 C CA  . ARG A 1 140 ? -11.459 -2.535  -5.574  1.00 93.64 140 A 1 
ATOM 1071 C C   . ARG A 1 140 ? -11.917 -3.359  -4.385  1.00 93.71 140 A 1 
ATOM 1072 O O   . ARG A 1 140 ? -12.989 -3.112  -3.841  1.00 91.58 140 A 1 
ATOM 1073 C CB  . ARG A 1 140 ? -11.011 -1.115  -5.189  1.00 91.69 140 A 1 
ATOM 1074 C CG  . ARG A 1 140 ? -9.913  -1.124  -4.114  1.00 79.50 140 A 1 
ATOM 1075 C CD  . ARG A 1 140 ? -9.375  0.279   -3.844  1.00 79.39 140 A 1 
ATOM 1076 N NE  . ARG A 1 140 ? -8.547  0.766   -4.956  1.00 71.85 140 A 1 
ATOM 1077 C CZ  . ARG A 1 140 ? -7.998  1.966   -5.063  1.00 64.36 140 A 1 
ATOM 1078 N NH1 . ARG A 1 140 ? -8.174  2.885   -4.146  1.00 59.23 140 A 1 
ATOM 1079 N NH2 . ARG A 1 140 ? -7.247  2.260   -6.090  1.00 55.83 140 A 1 
ATOM 1080 N N   . LEU A 1 141 ? -11.099 -4.301  -3.978  1.00 93.04 141 A 1 
ATOM 1081 C CA  . LEU A 1 141 ? -11.297 -5.103  -2.783  1.00 92.68 141 A 1 
ATOM 1082 C C   . LEU A 1 141 ? -10.015 -5.053  -1.960  1.00 93.21 141 A 1 
ATOM 1083 O O   . LEU A 1 141 ? -8.970  -5.483  -2.446  1.00 91.67 141 A 1 
ATOM 1084 C CB  . LEU A 1 141 ? -11.660 -6.532  -3.209  1.00 90.68 141 A 1 
ATOM 1085 C CG  . LEU A 1 141 ? -11.948 -7.486  -2.024  1.00 85.64 141 A 1 
ATOM 1086 C CD1 . LEU A 1 141 ? -13.271 -7.151  -1.353  1.00 79.24 141 A 1 
ATOM 1087 C CD2 . LEU A 1 141 ? -12.022 -8.924  -2.522  1.00 78.04 141 A 1 
ATOM 1088 N N   . ASN A 1 142 ? -10.104 -4.552  -0.729  1.00 94.21 142 A 1 
ATOM 1089 C CA  . ASN A 1 142 ? -9.008  -4.618  0.222   1.00 93.87 142 A 1 
ATOM 1090 C C   . ASN A 1 142 ? -9.446  -5.472  1.412   1.00 93.71 142 A 1 
ATOM 1091 O O   . ASN A 1 142 ? -10.511 -5.234  1.976   1.00 91.86 142 A 1 
ATOM 1092 C CB  . ASN A 1 142 ? -8.577  -3.216  0.675   1.00 92.12 142 A 1 
ATOM 1093 C CG  . ASN A 1 142 ? -8.155  -2.259  -0.435  1.00 88.34 142 A 1 
ATOM 1094 O OD1 . ASN A 1 142 ? -7.915  -2.592  -1.583  1.00 80.06 142 A 1 
ATOM 1095 N ND2 . ASN A 1 142 ? -8.027  -0.991  -0.110  1.00 81.51 142 A 1 
ATOM 1096 N N   . TYR A 1 143 ? -8.621  -6.426  1.799   1.00 92.66 143 A 1 
ATOM 1097 C CA  . TYR A 1 143 ? -8.858  -7.265  2.964   1.00 92.27 143 A 1 
ATOM 1098 C C   . TYR A 1 143 ? -7.670  -7.176  3.925   1.00 92.28 143 A 1 
ATOM 1099 O O   . TYR A 1 143 ? -6.544  -7.521  3.569   1.00 90.25 143 A 1 
ATOM 1100 C CB  . TYR A 1 143 ? -9.149  -8.697  2.522   1.00 90.86 143 A 1 
ATOM 1101 C CG  . TYR A 1 143 ? -9.553  -9.579  3.679   1.00 90.49 143 A 1 
ATOM 1102 C CD1 . TYR A 1 143 ? -8.625  -10.461 4.268   1.00 86.45 143 A 1 
ATOM 1103 C CD2 . TYR A 1 143 ? -10.862 -9.514  4.202   1.00 86.26 143 A 1 
ATOM 1104 C CE1 . TYR A 1 143 ? -9.002  -11.263 5.354   1.00 84.65 143 A 1 
ATOM 1105 C CE2 . TYR A 1 143 ? -11.244 -10.309 5.290   1.00 83.92 143 A 1 
ATOM 1106 C CZ  . TYR A 1 143 ? -10.309 -11.184 5.863   1.00 83.98 143 A 1 
ATOM 1107 O OH  . TYR A 1 143 ? -10.681 -11.969 6.939   1.00 81.52 143 A 1 
ATOM 1108 N N   . GLY A 1 144 ? -7.931  -6.701  5.132   1.00 91.65 144 A 1 
ATOM 1109 C CA  . GLY A 1 144 ? -6.966  -6.679  6.220   1.00 90.89 144 A 1 
ATOM 1110 C C   . GLY A 1 144 ? -7.008  -7.998  6.983   1.00 90.98 144 A 1 
ATOM 1111 O O   . GLY A 1 144 ? -7.987  -8.279  7.673   1.00 86.91 144 A 1 
ATOM 1112 N N   . TRP A 1 145 ? -5.954  -8.787  6.865   1.00 91.23 145 A 1 
ATOM 1113 C CA  . TRP A 1 145 ? -5.779  -10.013 7.665   1.00 89.46 145 A 1 
ATOM 1114 C C   . TRP A 1 145 ? -5.504  -9.667  9.130   1.00 88.14 145 A 1 
ATOM 1115 O O   . TRP A 1 145 ? -6.034  -10.286 10.052  1.00 80.00 145 A 1 
ATOM 1116 C CB  . TRP A 1 145 ? -4.611  -10.822 7.088   1.00 87.72 145 A 1 
ATOM 1117 C CG  . TRP A 1 145 ? -4.782  -11.232 5.667   1.00 88.16 145 A 1 
ATOM 1118 C CD1 . TRP A 1 145 ? -4.304  -10.579 4.590   1.00 80.88 145 A 1 
ATOM 1119 C CD2 . TRP A 1 145 ? -5.519  -12.391 5.146   1.00 85.62 145 A 1 
ATOM 1120 N NE1 . TRP A 1 145 ? -4.679  -11.251 3.423   1.00 80.13 145 A 1 
ATOM 1121 C CE2 . TRP A 1 145 ? -5.425  -12.359 3.734   1.00 83.62 145 A 1 
ATOM 1122 C CE3 . TRP A 1 145 ? -6.247  -13.447 5.746   1.00 78.77 145 A 1 
ATOM 1123 C CZ2 . TRP A 1 145 ? -6.046  -13.348 2.916   1.00 81.19 145 A 1 
ATOM 1124 C CZ3 . TRP A 1 145 ? -6.853  -14.432 4.942   1.00 74.86 145 A 1 
ATOM 1125 C CH2 . TRP A 1 145 ? -6.754  -14.376 3.553   1.00 77.51 145 A 1 
ATOM 1126 N N   . ASP A 1 146 ? -4.677  -8.658  9.318   1.00 87.95 146 A 1 
ATOM 1127 C CA  . ASP A 1 146 ? -4.398  -7.999  10.581  1.00 85.88 146 A 1 
ATOM 1128 C C   . ASP A 1 146 ? -4.074  -6.517  10.315  1.00 86.58 146 A 1 
ATOM 1129 O O   . ASP A 1 146 ? -4.138  -6.037  9.181   1.00 80.51 146 A 1 
ATOM 1130 C CB  . ASP A 1 146 ? -3.280  -8.773  11.329  1.00 80.72 146 A 1 
ATOM 1131 C CG  . ASP A 1 146 ? -1.931  -8.809  10.608  1.00 74.00 146 A 1 
ATOM 1132 O OD1 . ASP A 1 146 ? -1.576  -7.792  9.984   1.00 63.95 146 A 1 
ATOM 1133 O OD2 . ASP A 1 146 ? -1.198  -9.801  10.742  1.00 68.28 146 A 1 
ATOM 1134 N N   . LYS A 1 147 ? -3.710  -5.781  11.359  1.00 84.67 147 A 1 
ATOM 1135 C CA  . LYS A 1 147 ? -3.365  -4.357  11.230  1.00 83.19 147 A 1 
ATOM 1136 C C   . LYS A 1 147 ? -2.102  -4.086  10.391  1.00 84.58 147 A 1 
ATOM 1137 O O   . LYS A 1 147 ? -1.837  -2.934  10.072  1.00 79.80 147 A 1 
ATOM 1138 C CB  . LYS A 1 147 ? -3.217  -3.718  12.618  1.00 79.03 147 A 1 
ATOM 1139 C CG  . LYS A 1 147 ? -4.551  -3.706  13.390  1.00 69.10 147 A 1 
ATOM 1140 C CD  . LYS A 1 147 ? -4.408  -2.930  14.700  1.00 61.38 147 A 1 
ATOM 1141 C CE  . LYS A 1 147 ? -5.767  -2.897  15.397  1.00 52.15 147 A 1 
ATOM 1142 N NZ  . LYS A 1 147 ? -5.756  -2.092  16.649  1.00 45.03 147 A 1 
ATOM 1143 N N   . LYS A 1 148 ? -1.310  -5.114  10.111  1.00 86.45 148 A 1 
ATOM 1144 C CA  . LYS A 1 148 ? -0.028  -5.016  9.412   1.00 86.12 148 A 1 
ATOM 1145 C C   . LYS A 1 148 ? -0.071  -5.596  8.004   1.00 87.50 148 A 1 
ATOM 1146 O O   . LYS A 1 148 ? 0.759   -5.217  7.188   1.00 83.62 148 A 1 
ATOM 1147 C CB  . LYS A 1 148 ? 1.065   -5.722  10.219  1.00 83.03 148 A 1 
ATOM 1148 C CG  . LYS A 1 148 ? 1.303   -5.084  11.594  1.00 78.59 148 A 1 
ATOM 1149 C CD  . LYS A 1 148 ? 2.483   -5.776  12.272  1.00 73.87 148 A 1 
ATOM 1150 C CE  . LYS A 1 148 ? 2.779   -5.125  13.610  1.00 65.27 148 A 1 
ATOM 1151 N NZ  . LYS A 1 148 ? 4.019   -5.684  14.206  1.00 57.78 148 A 1 
ATOM 1152 N N   . ASN A 1 149 ? -1.004  -6.504  7.736   1.00 89.64 149 A 1 
ATOM 1153 C CA  . ASN A 1 149 ? -1.100  -7.221  6.476   1.00 90.19 149 A 1 
ATOM 1154 C C   . ASN A 1 149 ? -2.402  -6.864  5.762   1.00 90.97 149 A 1 
ATOM 1155 O O   . ASN A 1 149 ? -3.492  -7.175  6.241   1.00 88.32 149 A 1 
ATOM 1156 C CB  . ASN A 1 149 ? -1.012  -8.726  6.738   1.00 87.26 149 A 1 
ATOM 1157 C CG  . ASN A 1 149 ? 0.379   -9.148  7.148   1.00 83.12 149 A 1 
ATOM 1158 O OD1 . ASN A 1 149 ? 1.291   -9.188  6.346   1.00 73.76 149 A 1 
ATOM 1159 N ND2 . ASN A 1 149 ? 0.578   -9.471  8.410   1.00 74.02 149 A 1 
ATOM 1160 N N   . ILE A 1 150 ? -2.292  -6.245  4.594   1.00 91.70 150 A 1 
ATOM 1161 C CA  . ILE A 1 150 ? -3.432  -5.882  3.759   1.00 91.72 150 A 1 
ATOM 1162 C C   . ILE A 1 150 ? -3.223  -6.469  2.366   1.00 92.38 150 A 1 
ATOM 1163 O O   . ILE A 1 150 ? -2.241  -6.163  1.705   1.00 91.39 150 A 1 
ATOM 1164 C CB  . ILE A 1 150 ? -3.643  -4.351  3.721   1.00 89.94 150 A 1 
ATOM 1165 C CG1 . ILE A 1 150 ? -3.755  -3.759  5.151   1.00 81.11 150 A 1 
ATOM 1166 C CG2 . ILE A 1 150 ? -4.905  -4.025  2.894   1.00 80.59 150 A 1 
ATOM 1167 C CD1 . ILE A 1 150 ? -3.866  -2.240  5.199   1.00 74.38 150 A 1 
ATOM 1168 N N   . SER A 1 151 ? -4.167  -7.278  1.918   1.00 92.57 151 A 1 
ATOM 1169 C CA  . SER A 1 151 ? -4.242  -7.715  0.523   1.00 92.38 151 A 1 
ATOM 1170 C C   . SER A 1 151 ? -5.198  -6.807  -0.241  1.00 92.56 151 A 1 
ATOM 1171 O O   . SER A 1 151 ? -6.302  -6.539  0.231   1.00 90.62 151 A 1 
ATOM 1172 C CB  . SER A 1 151 ? -4.708  -9.166  0.414   1.00 90.89 151 A 1 
ATOM 1173 O OG  . SER A 1 151 ? -3.816  -10.039 1.082   1.00 77.71 151 A 1 
ATOM 1174 N N   . LYS A 1 152 ? -4.802  -6.360  -1.431  1.00 94.01 152 A 1 
ATOM 1175 C CA  . LYS A 1 152 ? -5.611  -5.511  -2.291  1.00 93.52 152 A 1 
ATOM 1176 C C   . LYS A 1 152 ? -5.767  -6.153  -3.667  1.00 93.40 152 A 1 
ATOM 1177 O O   . LYS A 1 152 ? -4.816  -6.678  -4.234  1.00 92.00 152 A 1 
ATOM 1178 C CB  . LYS A 1 152 ? -5.031  -4.087  -2.402  1.00 91.77 152 A 1 
ATOM 1179 C CG  . LYS A 1 152 ? -4.583  -3.458  -1.063  1.00 88.31 152 A 1 
ATOM 1180 C CD  . LYS A 1 152 ? -4.038  -2.048  -1.288  1.00 87.02 152 A 1 
ATOM 1181 C CE  . LYS A 1 152 ? -3.353  -1.488  -0.027  1.00 79.87 152 A 1 
ATOM 1182 N NZ  . LYS A 1 152 ? -2.284  -0.521  -0.370  1.00 73.34 152 A 1 
ATOM 1183 N N   . VAL A 1 153 ? -6.968  -6.097  -4.195  1.00 93.87 153 A 1 
ATOM 1184 C CA  . VAL A 1 153 ? -7.286  -6.523  -5.556  1.00 93.28 153 A 1 
ATOM 1185 C C   . VAL A 1 153 ? -7.986  -5.366  -6.250  1.00 93.64 153 A 1 
ATOM 1186 O O   . VAL A 1 153 ? -9.008  -4.884  -5.767  1.00 92.46 153 A 1 
ATOM 1187 C CB  . VAL A 1 153 ? -8.169  -7.788  -5.572  1.00 91.37 153 A 1 
ATOM 1188 C CG1 . VAL A 1 153 ? -8.422  -8.265  -7.004  1.00 83.00 153 A 1 
ATOM 1189 C CG2 . VAL A 1 153 ? -7.519  -8.936  -4.791  1.00 84.28 153 A 1 
ATOM 1190 N N   . ASN A 1 154 ? -7.451  -4.924  -7.373  1.00 93.90 154 A 1 
ATOM 1191 C CA  . ASN A 1 154 ? -8.099  -3.963  -8.245  1.00 93.31 154 A 1 
ATOM 1192 C C   . ASN A 1 154 ? -8.392  -4.631  -9.588  1.00 92.98 154 A 1 
ATOM 1193 O O   . ASN A 1 154 ? -7.506  -5.242  -10.185 1.00 90.88 154 A 1 
ATOM 1194 C CB  . ASN A 1 154 ? -7.229  -2.701  -8.410  1.00 91.71 154 A 1 
ATOM 1195 C CG  . ASN A 1 154 ? -6.984  -1.948  -7.108  1.00 81.56 154 A 1 
ATOM 1196 O OD1 . ASN A 1 154 ? -7.809  -1.870  -6.222  1.00 71.35 154 A 1 
ATOM 1197 N ND2 . ASN A 1 154 ? -5.834  -1.334  -6.970  1.00 73.03 154 A 1 
ATOM 1198 N N   . LEU A 1 155 ? -9.615  -4.501  -10.061 1.00 92.10 155 A 1 
ATOM 1199 C CA  . LEU A 1 155 ? -10.061 -5.012  -11.344 1.00 91.45 155 A 1 
ATOM 1200 C C   . LEU A 1 155 ? -10.657 -3.864  -12.146 1.00 91.99 155 A 1 
ATOM 1201 O O   . LEU A 1 155 ? -11.485 -3.118  -11.629 1.00 90.20 155 A 1 
ATOM 1202 C CB  . LEU A 1 155 ? -11.071 -6.146  -11.095 1.00 88.93 155 A 1 
ATOM 1203 C CG  . LEU A 1 155 ? -11.517 -6.876  -12.372 1.00 79.32 155 A 1 
ATOM 1204 C CD1 . LEU A 1 155 ? -10.406 -7.725  -12.967 1.00 74.00 155 A 1 
ATOM 1205 C CD2 . LEU A 1 155 ? -12.688 -7.790  -12.042 1.00 72.68 155 A 1 
ATOM 1206 N N   . GLN A 1 156 ? -10.266 -3.730  -13.394 1.00 92.61 156 A 1 
ATOM 1207 C CA  . GLN A 1 156 ? -10.849 -2.768  -14.316 1.00 91.77 156 A 1 
ATOM 1208 C C   . GLN A 1 156 ? -11.178 -3.472  -15.631 1.00 91.46 156 A 1 
ATOM 1209 O O   . GLN A 1 156 ? -10.298 -4.048  -16.269 1.00 89.12 156 A 1 
ATOM 1210 C CB  . GLN A 1 156 ? -9.895  -1.585  -14.495 1.00 89.48 156 A 1 
ATOM 1211 C CG  . GLN A 1 156 ? -10.526 -0.467  -15.337 1.00 78.01 156 A 1 
ATOM 1212 C CD  . GLN A 1 156 ? -9.668  0.793   -15.385 1.00 73.84 156 A 1 
ATOM 1213 O OE1 . GLN A 1 156 ? -8.609  0.902   -14.785 1.00 67.32 156 A 1 
ATOM 1214 N NE2 . GLN A 1 156 ? -10.112 1.811   -16.092 1.00 61.82 156 A 1 
ATOM 1215 N N   . ILE A 1 157 ? -12.447 -3.431  -16.002 1.00 90.99 157 A 1 
ATOM 1216 C CA  . ILE A 1 157 ? -12.989 -4.041  -17.206 1.00 89.41 157 A 1 
ATOM 1217 C C   . ILE A 1 157 ? -13.665 -2.931  -17.986 1.00 88.37 157 A 1 
ATOM 1218 O O   . ILE A 1 157 ? -14.626 -2.337  -17.496 1.00 85.47 157 A 1 
ATOM 1219 C CB  . ILE A 1 157 ? -13.974 -5.168  -16.843 1.00 87.67 157 A 1 
ATOM 1220 C CG1 . ILE A 1 157 ? -13.303 -6.258  -15.980 1.00 82.36 157 A 1 
ATOM 1221 C CG2 . ILE A 1 157 ? -14.556 -5.763  -18.134 1.00 81.88 157 A 1 
ATOM 1222 C CD1 . ILE A 1 157 ? -14.273 -7.306  -15.429 1.00 76.85 157 A 1 
ATOM 1223 N N   . SER A 1 158 ? -13.171 -2.649  -19.179 1.00 87.79 158 A 1 
ATOM 1224 C CA  . SER A 1 158 ? -13.766 -1.658  -20.067 1.00 84.94 158 A 1 
ATOM 1225 C C   . SER A 1 158 ? -13.896 -2.246  -21.461 1.00 84.12 158 A 1 
ATOM 1226 O O   . SER A 1 158 ? -13.065 -3.052  -21.891 1.00 78.04 158 A 1 
ATOM 1227 C CB  . SER A 1 158 ? -12.958 -0.364  -20.076 1.00 80.73 158 A 1 
ATOM 1228 O OG  . SER A 1 158 ? -11.587 -0.590  -20.310 1.00 68.08 158 A 1 
ATOM 1229 N N   . ASP A 1 159 ? -14.953 -1.851  -22.175 1.00 81.94 159 A 1 
ATOM 1230 C CA  . ASP A 1 159 ? -15.132 -2.296  -23.542 1.00 79.65 159 A 1 
ATOM 1231 C C   . ASP A 1 159 ? -14.051 -1.714  -24.463 1.00 80.29 159 A 1 
ATOM 1232 O O   . ASP A 1 159 ? -13.583 -0.589  -24.285 1.00 73.30 159 A 1 
ATOM 1233 C CB  . ASP A 1 159 ? -16.553 -1.971  -24.024 1.00 73.70 159 A 1 
ATOM 1234 C CG  . ASP A 1 159 ? -16.932 -2.755  -25.280 1.00 65.65 159 A 1 
ATOM 1235 O OD1 . ASP A 1 159 ? -16.204 -3.723  -25.607 1.00 57.71 159 A 1 
ATOM 1236 O OD2 . ASP A 1 159 ? -17.941 -2.386  -25.913 1.00 58.72 159 A 1 
ATOM 1237 N N   . GLY A 1 160 ? -13.579 -2.526  -25.395 1.00 78.57 160 A 1 
ATOM 1238 C CA  . GLY A 1 160 ? -12.497 -2.163  -26.301 1.00 77.20 160 A 1 
ATOM 1239 C C   . GLY A 1 160 ? -11.108 -1.977  -25.670 1.00 79.22 160 A 1 
ATOM 1240 O O   . GLY A 1 160 ? -10.152 -1.706  -26.398 1.00 74.02 160 A 1 
ATOM 1241 N N   . GLN A 1 161 ? -10.976 -2.143  -24.363 1.00 80.03 161 A 1 
ATOM 1242 C CA  . GLN A 1 161 ? -9.701  -2.032  -23.653 1.00 79.80 161 A 1 
ATOM 1243 C C   . GLN A 1 161 ? -9.314  -3.365  -23.005 1.00 81.74 161 A 1 
ATOM 1244 O O   . GLN A 1 161 ? -10.189 -4.137  -22.594 1.00 78.49 161 A 1 
ATOM 1245 C CB  . GLN A 1 161 ? -9.770  -0.907  -22.610 1.00 75.84 161 A 1 
ATOM 1246 C CG  . GLN A 1 161 ? -9.895  0.497   -23.235 1.00 69.49 161 A 1 
ATOM 1247 C CD  . GLN A 1 161 ? -8.677  0.892   -24.071 1.00 64.43 161 A 1 
ATOM 1248 O OE1 . GLN A 1 161 ? -7.549  0.500   -23.814 1.00 58.86 161 A 1 
ATOM 1249 N NE2 . GLN A 1 161 ? -8.866  1.686   -25.094 1.00 55.72 161 A 1 
ATOM 1250 N N   . PRO A 1 162 ? -8.022  -3.654  -22.873 1.00 80.36 162 A 1 
ATOM 1251 C CA  . PRO A 1 162 ? -7.580  -4.832  -22.156 1.00 79.92 162 A 1 
ATOM 1252 C C   . PRO A 1 162 ? -7.999  -4.740  -20.685 1.00 82.14 162 A 1 
ATOM 1253 O O   . PRO A 1 162 ? -7.804  -3.721  -20.027 1.00 78.83 162 A 1 
ATOM 1254 C CB  . PRO A 1 162 ? -6.068  -4.890  -22.346 1.00 76.12 162 A 1 
ATOM 1255 C CG  . PRO A 1 162 ? -5.678  -3.427  -22.563 1.00 72.94 162 A 1 
ATOM 1256 C CD  . PRO A 1 162 ? -6.887  -2.856  -23.311 1.00 75.53 162 A 1 
ATOM 1257 N N   . THR A 1 163 ? -8.537  -5.831  -20.162 1.00 83.97 163 A 1 
ATOM 1258 C CA  . THR A 1 163 ? -8.854  -5.952  -18.743 1.00 84.32 163 A 1 
ATOM 1259 C C   . THR A 1 163 ? -7.586  -5.816  -17.917 1.00 85.31 163 A 1 
ATOM 1260 O O   . THR A 1 163 ? -6.593  -6.496  -18.174 1.00 82.46 163 A 1 
ATOM 1261 C CB  . THR A 1 163 ? -9.533  -7.287  -18.445 1.00 81.63 163 A 1 
ATOM 1262 O OG1 . THR A 1 163 ? -10.720 -7.333  -19.199 1.00 69.44 163 A 1 
ATOM 1263 C CG2 . THR A 1 163 ? -9.910  -7.472  -16.975 1.00 69.02 163 A 1 
ATOM 1264 N N   . MET A 1 164 ? -7.624  -4.962  -16.898 1.00 87.31 164 A 1 
ATOM 1265 C CA  . MET A 1 164 ? -6.539  -4.806  -15.948 1.00 87.47 164 A 1 
ATOM 1266 C C   . MET A 1 164 ? -6.900  -5.481  -14.639 1.00 88.79 164 A 1 
ATOM 1267 O O   . MET A 1 164 ? -7.910  -5.176  -14.025 1.00 86.97 164 A 1 
ATOM 1268 C CB  . MET A 1 164 ? -6.206  -3.323  -15.750 1.00 84.52 164 A 1 
ATOM 1269 C CG  . MET A 1 164 ? -5.716  -2.658  -17.045 1.00 74.58 164 A 1 
ATOM 1270 S SD  . MET A 1 164 ? -5.118  -0.952  -16.855 1.00 65.41 164 A 1 
ATOM 1271 C CE  . MET A 1 164 ? -3.588  -1.234  -15.927 1.00 57.29 164 A 1 
ATOM 1272 N N   . CYS A 1 165 ? -6.039  -6.382  -14.193 1.00 88.42 165 A 1 
ATOM 1273 C CA  . CYS A 1 165 ? -6.111  -6.989  -12.870 1.00 88.55 165 A 1 
ATOM 1274 C C   . CYS A 1 165 ? -4.824  -6.674  -12.118 1.00 89.51 165 A 1 
ATOM 1275 O O   . CYS A 1 165 ? -3.732  -7.012  -12.572 1.00 87.55 165 A 1 
ATOM 1276 C CB  . CYS A 1 165 ? -6.359  -8.492  -13.010 1.00 85.50 165 A 1 
ATOM 1277 S SG  . CYS A 1 165 ? -6.547  -9.245  -11.363 1.00 78.85 165 A 1 
ATOM 1278 N N   . GLN A 1 166 ? -4.948  -6.020  -10.978 1.00 92.72 166 A 1 
ATOM 1279 C CA  . GLN A 1 166 ? -3.843  -5.713  -10.088 1.00 92.92 166 A 1 
ATOM 1280 C C   . GLN A 1 166 ? -4.049  -6.445  -8.766  1.00 93.28 166 A 1 
ATOM 1281 O O   . GLN A 1 166 ? -5.079  -6.275  -8.117  1.00 92.17 166 A 1 
ATOM 1282 C CB  . GLN A 1 166 ? -3.734  -4.190  -9.926  1.00 91.44 166 A 1 
ATOM 1283 C CG  . GLN A 1 166 ? -2.623  -3.768  -8.966  1.00 84.56 166 A 1 
ATOM 1284 C CD  . GLN A 1 166 ? -2.567  -2.253  -8.778  1.00 82.14 166 A 1 
ATOM 1285 O OE1 . GLN A 1 166 ? -2.608  -1.460  -9.712  1.00 75.95 166 A 1 
ATOM 1286 N NE2 . GLN A 1 166 ? -2.447  -1.771  -7.561  1.00 71.41 166 A 1 
ATOM 1287 N N   . LEU A 1 167 ? -3.053  -7.209  -8.366  1.00 92.75 167 A 1 
ATOM 1288 C CA  . LEU A 1 167 ? -2.966  -7.824  -7.048  1.00 92.36 167 A 1 
ATOM 1289 C C   . LEU A 1 167 ? -1.852  -7.137  -6.273  1.00 92.78 167 A 1 
ATOM 1290 O O   . LEU A 1 167 ? -0.773  -6.911  -6.816  1.00 91.16 167 A 1 
ATOM 1291 C CB  . LEU A 1 167 ? -2.698  -9.333  -7.183  1.00 90.52 167 A 1 
ATOM 1292 C CG  . LEU A 1 167 ? -3.715  -10.114 -8.044  1.00 85.31 167 A 1 
ATOM 1293 C CD1 . LEU A 1 167 ? -3.259  -11.558 -8.197  1.00 79.15 167 A 1 
ATOM 1294 C CD2 . LEU A 1 167 ? -5.101  -10.122 -7.406  1.00 78.17 167 A 1 
ATOM 1295 N N   . GLU A 1 168 ? -2.109  -6.822  -5.015  1.00 93.57 168 A 1 
ATOM 1296 C CA  . GLU A 1 168 ? -1.148  -6.136  -4.164  1.00 93.24 168 A 1 
ATOM 1297 C C   . GLU A 1 168 ? -1.204  -6.702  -2.752  1.00 93.74 168 A 1 
ATOM 1298 O O   . GLU A 1 168 ? -2.283  -6.951  -2.214  1.00 92.28 168 A 1 
ATOM 1299 C CB  . GLU A 1 168 ? -1.460  -4.635  -4.205  1.00 90.71 168 A 1 
ATOM 1300 C CG  . GLU A 1 168 ? -0.430  -3.763  -3.485  1.00 79.86 168 A 1 
ATOM 1301 C CD  . GLU A 1 168 ? -0.884  -2.295  -3.455  1.00 79.99 168 A 1 
ATOM 1302 O OE1 . GLU A 1 168 ? -0.541  -1.606  -2.470  1.00 72.94 168 A 1 
ATOM 1303 O OE2 . GLU A 1 168 ? -1.635  -1.861  -4.356  1.00 74.94 168 A 1 
ATOM 1304 N N   . GLN A 1 169 ? -0.044  -6.907  -2.161  1.00 92.34 169 A 1 
ATOM 1305 C CA  . GLN A 1 169 ? 0.124   -7.278  -0.767  1.00 92.12 169 A 1 
ATOM 1306 C C   . GLN A 1 169 ? 0.984   -6.230  -0.074  1.00 92.11 169 A 1 
ATOM 1307 O O   . GLN A 1 169 ? 2.142   -6.022  -0.434  1.00 90.52 169 A 1 
ATOM 1308 C CB  . GLN A 1 169 ? 0.739   -8.691  -0.679  1.00 90.99 169 A 1 
ATOM 1309 C CG  . GLN A 1 169 ? 0.898   -9.175  0.768   1.00 86.06 169 A 1 
ATOM 1310 C CD  . GLN A 1 169 ? -0.440  -9.359  1.486   1.00 85.65 169 A 1 
ATOM 1311 O OE1 . GLN A 1 169 ? -1.430  -9.748  0.900   1.00 78.85 169 A 1 
ATOM 1312 N NE2 . GLN A 1 169 ? -0.517  -9.094  2.767   1.00 75.51 169 A 1 
ATOM 1313 N N   . ASP A 1 170 ? 0.418   -5.601  0.948   1.00 92.61 170 A 1 
ATOM 1314 C CA  . ASP A 1 170 ? 1.100   -4.653  1.815   1.00 91.72 170 A 1 
ATOM 1315 C C   . ASP A 1 170 ? 1.444   -5.320  3.152   1.00 92.21 170 A 1 
ATOM 1316 O O   . ASP A 1 170 ? 0.590   -5.923  3.792   1.00 90.13 170 A 1 
ATOM 1317 C CB  . ASP A 1 170 ? 0.201   -3.428  2.047   1.00 88.61 170 A 1 
ATOM 1318 C CG  . ASP A 1 170 ? 0.685   -2.136  1.385   1.00 81.16 170 A 1 
ATOM 1319 O OD1 . ASP A 1 170 ? 1.911   -1.956  1.251   1.00 74.90 170 A 1 
ATOM 1320 O OD2 . ASP A 1 170 ? -0.187  -1.280  1.117   1.00 75.35 170 A 1 
ATOM 1321 N N   . TYR A 1 171 ? 2.688   -5.167  3.592   1.00 91.06 171 A 1 
ATOM 1322 C CA  . TYR A 1 171 ? 3.138   -5.531  4.927   1.00 90.52 171 A 1 
ATOM 1323 C C   . TYR A 1 171 ? 3.816   -4.335  5.598   1.00 90.34 171 A 1 
ATOM 1324 O O   . TYR A 1 171 ? 4.862   -3.872  5.150   1.00 88.91 171 A 1 
ATOM 1325 C CB  . TYR A 1 171 ? 4.067   -6.741  4.863   1.00 89.12 171 A 1 
ATOM 1326 C CG  . TYR A 1 171 ? 4.615   -7.136  6.226   1.00 87.77 171 A 1 
ATOM 1327 C CD1 . TYR A 1 171 ? 5.972   -6.951  6.546   1.00 83.44 171 A 1 
ATOM 1328 C CD2 . TYR A 1 171 ? 3.751   -7.673  7.208   1.00 83.56 171 A 1 
ATOM 1329 C CE1 . TYR A 1 171 ? 6.469   -7.304  7.809   1.00 81.40 171 A 1 
ATOM 1330 C CE2 . TYR A 1 171 ? 4.237   -8.027  8.478   1.00 80.93 171 A 1 
ATOM 1331 C CZ  . TYR A 1 171 ? 5.592   -7.845  8.773   1.00 81.30 171 A 1 
ATOM 1332 O OH  . TYR A 1 171 ? 6.067   -8.192  10.013  1.00 78.49 171 A 1 
ATOM 1333 N N   . GLN A 1 172 ? 3.243   -3.862  6.699   1.00 89.53 172 A 1 
ATOM 1334 C CA  . GLN A 1 172 ? 3.751   -2.730  7.465   1.00 88.34 172 A 1 
ATOM 1335 C C   . GLN A 1 172 ? 4.236   -3.204  8.836   1.00 87.98 172 A 1 
ATOM 1336 O O   . GLN A 1 172 ? 3.453   -3.503  9.740   1.00 84.51 172 A 1 
ATOM 1337 C CB  . GLN A 1 172 ? 2.677   -1.641  7.584   1.00 86.08 172 A 1 
ATOM 1338 C CG  . GLN A 1 172 ? 2.274   -1.091  6.211   1.00 79.47 172 A 1 
ATOM 1339 C CD  . GLN A 1 172 ? 1.237   0.029   6.294   1.00 74.07 172 A 1 
ATOM 1340 O OE1 . GLN A 1 172 ? 0.968   0.602   7.331   1.00 66.05 172 A 1 
ATOM 1341 N NE2 . GLN A 1 172 ? 0.621   0.372   5.190   1.00 62.61 172 A 1 
ATOM 1342 N N   . ALA A 1 173 ? 5.550   -3.268  9.002   1.00 85.35 173 A 1 
ATOM 1343 C CA  . ALA A 1 173 ? 6.175   -3.578  10.281  1.00 83.90 173 A 1 
ATOM 1344 C C   . ALA A 1 173 ? 6.315   -2.318  11.165  1.00 84.32 173 A 1 
ATOM 1345 O O   . ALA A 1 173 ? 5.725   -1.273  10.898  1.00 79.98 173 A 1 
ATOM 1346 C CB  . ALA A 1 173 ? 7.495   -4.299  10.010  1.00 80.96 173 A 1 
ATOM 1347 N N   . SER A 1 174 ? 7.089   -2.407  12.247  1.00 84.11 174 A 1 
ATOM 1348 C CA  . SER A 1 174 ? 7.325   -1.271  13.137  1.00 82.90 174 A 1 
ATOM 1349 C C   . SER A 1 174 ? 8.195   -0.181  12.505  1.00 83.29 174 A 1 
ATOM 1350 O O   . SER A 1 174 ? 7.927   0.998   12.699  1.00 75.98 174 A 1 
ATOM 1351 C CB  . SER A 1 174 ? 7.979   -1.737  14.436  1.00 79.38 174 A 1 
ATOM 1352 O OG  . SER A 1 174 ? 9.059   -2.618  14.183  1.00 69.40 174 A 1 
ATOM 1353 N N   . ASP A 1 175 ? 9.210   -0.581  11.753  1.00 84.65 175 A 1 
ATOM 1354 C CA  . ASP A 1 175 ? 10.266  0.288   11.233  1.00 83.81 175 A 1 
ATOM 1355 C C   . ASP A 1 175 ? 10.492  0.159   9.721   1.00 85.16 175 A 1 
ATOM 1356 O O   . ASP A 1 175 ? 11.292  0.903   9.156   1.00 80.48 175 A 1 
ATOM 1357 C CB  . ASP A 1 175 ? 11.565  0.012   12.016  1.00 79.05 175 A 1 
ATOM 1358 C CG  . ASP A 1 175 ? 12.130  -1.398  11.806  1.00 73.09 175 A 1 
ATOM 1359 O OD1 . ASP A 1 175 ? 11.342  -2.350  11.619  1.00 62.24 175 A 1 
ATOM 1360 O OD2 . ASP A 1 175 ? 13.367  -1.556  11.850  1.00 66.89 175 A 1 
ATOM 1361 N N   . PHE A 1 176 ? 9.779   -0.742  9.065   1.00 87.38 176 A 1 
ATOM 1362 C CA  . PHE A 1 176 ? 9.848   -0.918  7.623   1.00 87.78 176 A 1 
ATOM 1363 C C   . PHE A 1 176 ? 8.493   -1.287  7.023   1.00 88.40 176 A 1 
ATOM 1364 O O   . PHE A 1 176 ? 7.595   -1.780  7.703   1.00 86.94 176 A 1 
ATOM 1365 C CB  . PHE A 1 176 ? 10.921  -1.953  7.251   1.00 85.48 176 A 1 
ATOM 1366 C CG  . PHE A 1 176 ? 10.593  -3.389  7.612   1.00 85.91 176 A 1 
ATOM 1367 C CD1 . PHE A 1 176 ? 10.949  -3.900  8.873   1.00 82.56 176 A 1 
ATOM 1368 C CD2 . PHE A 1 176 ? 9.954   -4.225  6.687   1.00 82.40 176 A 1 
ATOM 1369 C CE1 . PHE A 1 176 ? 10.669  -5.236  9.195   1.00 80.20 176 A 1 
ATOM 1370 C CE2 . PHE A 1 176 ? 9.666   -5.559  7.009   1.00 80.57 176 A 1 
ATOM 1371 C CZ  . PHE A 1 176 ? 10.027  -6.068  8.264   1.00 80.23 176 A 1 
ATOM 1372 N N   . SER A 1 177 ? 8.364   -1.062  5.729   1.00 89.45 177 A 1 
ATOM 1373 C CA  . SER A 1 177 ? 7.205   -1.460  4.938   1.00 89.39 177 A 1 
ATOM 1374 C C   . SER A 1 177 ? 7.667   -2.207  3.691   1.00 89.99 177 A 1 
ATOM 1375 O O   . SER A 1 177 ? 8.654   -1.831  3.066   1.00 87.94 177 A 1 
ATOM 1376 C CB  . SER A 1 177 ? 6.359   -0.243  4.549   1.00 87.28 177 A 1 
ATOM 1377 O OG  . SER A 1 177 ? 5.908   0.425   5.707   1.00 74.38 177 A 1 
ATOM 1378 N N   . VAL A 1 178 ? 6.948   -3.265  3.351   1.00 92.07 178 A 1 
ATOM 1379 C CA  . VAL A 1 178 ? 7.127   -4.026  2.116   1.00 92.19 178 A 1 
ATOM 1380 C C   . VAL A 1 178 ? 5.814   -3.983  1.346   1.00 92.31 178 A 1 
ATOM 1381 O O   . VAL A 1 178 ? 4.757   -4.210  1.924   1.00 90.99 178 A 1 
ATOM 1382 C CB  . VAL A 1 178 ? 7.553   -5.481  2.389   1.00 90.60 178 A 1 
ATOM 1383 C CG1 . VAL A 1 178 ? 7.756   -6.270  1.094   1.00 80.32 178 A 1 
ATOM 1384 C CG2 . VAL A 1 178 ? 8.863   -5.539  3.173   1.00 81.77 178 A 1 
ATOM 1385 N N   . ASN A 1 179 ? 5.901   -3.702  0.063   1.00 92.46 179 A 1 
ATOM 1386 C CA  . ASN A 1 179 ? 4.770   -3.796  -0.852  1.00 91.86 179 A 1 
ATOM 1387 C C   . ASN A 1 179 ? 5.178   -4.670  -2.040  1.00 92.30 179 A 1 
ATOM 1388 O O   . ASN A 1 179 ? 6.253   -4.494  -2.612  1.00 91.16 179 A 1 
ATOM 1389 C CB  . ASN A 1 179 ? 4.335   -2.373  -1.242  1.00 90.16 179 A 1 
ATOM 1390 C CG  . ASN A 1 179 ? 3.184   -2.372  -2.219  1.00 85.19 179 A 1 
ATOM 1391 O OD1 . ASN A 1 179 ? 3.320   -2.731  -3.375  1.00 73.98 179 A 1 
ATOM 1392 N ND2 . ASN A 1 179 ? 2.024   -1.947  -1.789  1.00 75.21 179 A 1 
ATOM 1393 N N   . VAL A 1 180 ? 4.327   -5.627  -2.377  1.00 93.07 180 A 1 
ATOM 1394 C CA  . VAL A 1 180 ? 4.471   -6.442  -3.579  1.00 93.14 180 A 1 
ATOM 1395 C C   . VAL A 1 180 ? 3.210   -6.285  -4.403  1.00 93.22 180 A 1 
ATOM 1396 O O   . VAL A 1 180 ? 2.118   -6.581  -3.932  1.00 91.68 180 A 1 
ATOM 1397 C CB  . VAL A 1 180 ? 4.741   -7.918  -3.258  1.00 91.55 180 A 1 
ATOM 1398 C CG1 . VAL A 1 180 ? 4.936   -8.727  -4.537  1.00 81.65 180 A 1 
ATOM 1399 C CG2 . VAL A 1 180 ? 6.018   -8.071  -2.412  1.00 83.09 180 A 1 
ATOM 1400 N N   . LYS A 1 181 ? 3.371   -5.847  -5.629  1.00 93.66 181 A 1 
ATOM 1401 C CA  . LYS A 1 181 ? 2.289   -5.588  -6.565  1.00 93.03 181 A 1 
ATOM 1402 C C   . LYS A 1 181 ? 2.543   -6.324  -7.875  1.00 93.20 181 A 1 
ATOM 1403 O O   . LYS A 1 181 ? 3.661   -6.374  -8.359  1.00 91.85 181 A 1 
ATOM 1404 C CB  . LYS A 1 181 ? 2.154   -4.066  -6.718  1.00 90.30 181 A 1 
ATOM 1405 C CG  . LYS A 1 181 ? 1.212   -3.635  -7.848  1.00 81.63 181 A 1 
ATOM 1406 C CD  . LYS A 1 181 ? 1.077   -2.109  -7.831  1.00 82.52 181 A 1 
ATOM 1407 C CE  . LYS A 1 181 ? 0.539   -1.602  -9.160  1.00 72.67 181 A 1 
ATOM 1408 N NZ  . LYS A 1 181 ? 0.068   -0.219  -9.047  1.00 66.97 181 A 1 
ATOM 1409 N N   . THR A 1 182 ? 1.481   -6.852  -8.464  1.00 92.35 182 A 1 
ATOM 1410 C CA  . THR A 1 182 ? 1.540   -7.434  -9.797  1.00 91.75 182 A 1 
ATOM 1411 C C   . THR A 1 182 ? 0.372   -6.945  -10.647 1.00 91.59 182 A 1 
ATOM 1412 O O   . THR A 1 182 ? -0.746  -6.798  -10.159 1.00 89.52 182 A 1 
ATOM 1413 C CB  . THR A 1 182 ? 1.658   -8.965  -9.733  1.00 89.75 182 A 1 
ATOM 1414 O OG1 . THR A 1 182 ? 1.792   -9.483  -11.029 1.00 73.41 182 A 1 
ATOM 1415 C CG2 . THR A 1 182 ? 0.477   -9.660  -9.065  1.00 75.73 182 A 1 
ATOM 1416 N N   . LEU A 1 183 ? 0.637   -6.650  -11.910 1.00 91.04 183 A 1 
ATOM 1417 C CA  . LEU A 1 183 ? -0.325  -6.202  -12.906 1.00 89.02 183 A 1 
ATOM 1418 C C   . LEU A 1 183 ? -0.460  -7.265  -13.983 1.00 88.16 183 A 1 
ATOM 1419 O O   . LEU A 1 183 ? 0.544   -7.663  -14.577 1.00 86.31 183 A 1 
ATOM 1420 C CB  . LEU A 1 183 ? 0.144   -4.872  -13.515 1.00 87.71 183 A 1 
ATOM 1421 C CG  . LEU A 1 183 ? -0.112  -3.658  -12.606 1.00 76.68 183 A 1 
ATOM 1422 C CD1 . LEU A 1 183 ? 0.779   -2.483  -13.013 1.00 71.22 183 A 1 
ATOM 1423 C CD2 . LEU A 1 183 ? -1.565  -3.200  -12.716 1.00 72.19 183 A 1 
ATOM 1424 N N   . ASN A 1 184 ? -1.697  -7.701  -14.213 1.00 86.91 184 A 1 
ATOM 1425 C CA  . ASN A 1 184 ? -2.055  -8.737  -15.172 1.00 85.30 184 A 1 
ATOM 1426 C C   . ASN A 1 184 ? -1.158  -9.987  -15.080 1.00 84.47 184 A 1 
ATOM 1427 O O   . ASN A 1 184 ? -0.533  -10.377 -16.070 1.00 78.08 184 A 1 
ATOM 1428 C CB  . ASN A 1 184 ? -2.128  -8.131  -16.584 1.00 82.31 184 A 1 
ATOM 1429 C CG  . ASN A 1 184 ? -3.249  -7.115  -16.720 1.00 79.93 184 A 1 
ATOM 1430 O OD1 . ASN A 1 184 ? -4.190  -7.072  -15.966 1.00 71.27 184 A 1 
ATOM 1431 N ND2 . ASN A 1 184 ? -3.173  -6.268  -17.725 1.00 72.04 184 A 1 
ATOM 1432 N N   . PRO A 1 185 ? -1.051  -10.604 -13.886 1.00 83.70 185 A 1 
ATOM 1433 C CA  . PRO A 1 185 ? -0.243  -11.793 -13.742 1.00 81.34 185 A 1 
ATOM 1434 C C   . PRO A 1 185 ? -0.834  -12.916 -14.591 1.00 81.44 185 A 1 
ATOM 1435 O O   . PRO A 1 185 ? -2.002  -13.277 -14.451 1.00 75.91 185 A 1 
ATOM 1436 C CB  . PRO A 1 185 ? -0.265  -12.130 -12.253 1.00 78.09 185 A 1 
ATOM 1437 C CG  . PRO A 1 185 ? -1.601  -11.567 -11.779 1.00 78.41 185 A 1 
ATOM 1438 C CD  . PRO A 1 185 ? -1.782  -10.332 -12.667 1.00 81.23 185 A 1 
ATOM 1439 N N   . SER A 1 186 ? -0.013  -13.480 -15.438 1.00 78.56 186 A 1 
ATOM 1440 C CA  . SER A 1 186 ? -0.353  -14.694 -16.158 1.00 76.45 186 A 1 
ATOM 1441 C C   . SER A 1 186 ? 0.851   -15.625 -16.170 1.00 76.79 186 A 1 
ATOM 1442 O O   . SER A 1 186 ? 1.998   -15.196 -16.043 1.00 70.68 186 A 1 
ATOM 1443 C CB  . SER A 1 186 ? -0.884  -14.370 -17.566 1.00 70.47 186 A 1 
ATOM 1444 O OG  . SER A 1 186 ? 0.141   -13.970 -18.437 1.00 61.77 186 A 1 
ATOM 1445 N N   . PHE A 1 187 ? 0.578   -16.923 -16.274 1.00 71.99 187 A 1 
ATOM 1446 C CA  . PHE A 1 187 ? 1.607   -17.935 -16.402 1.00 70.84 187 A 1 
ATOM 1447 C C   . PHE A 1 187 ? 1.470   -18.588 -17.765 1.00 69.96 187 A 1 
ATOM 1448 O O   . PHE A 1 187 ? 0.385   -19.050 -18.142 1.00 65.02 187 A 1 
ATOM 1449 C CB  . PHE A 1 187 ? 1.530   -18.934 -15.248 1.00 67.17 187 A 1 
ATOM 1450 C CG  . PHE A 1 187 ? 1.900   -18.325 -13.919 1.00 64.83 187 A 1 
ATOM 1451 C CD1 . PHE A 1 187 ? 3.250   -18.268 -13.518 1.00 61.04 187 A 1 
ATOM 1452 C CD2 . PHE A 1 187 ? 0.911   -17.787 -13.076 1.00 59.19 187 A 1 
ATOM 1453 C CE1 . PHE A 1 187 ? 3.605   -17.689 -12.296 1.00 54.74 187 A 1 
ATOM 1454 C CE2 . PHE A 1 187 ? 1.265   -17.203 -11.855 1.00 54.29 187 A 1 
ATOM 1455 C CZ  . PHE A 1 187 ? 2.610   -17.154 -11.459 1.00 54.13 187 A 1 
ATOM 1456 N N   . SER A 1 188 ? 2.555   -18.632 -18.506 1.00 67.05 188 A 1 
ATOM 1457 C CA  . SER A 1 188 ? 2.605   -19.384 -19.746 1.00 65.56 188 A 1 
ATOM 1458 C C   . SER A 1 188 ? 2.481   -20.887 -19.469 1.00 66.87 188 A 1 
ATOM 1459 O O   . SER A 1 188 ? 2.690   -21.358 -18.357 1.00 61.78 188 A 1 
ATOM 1460 C CB  . SER A 1 188 ? 3.885   -19.047 -20.517 1.00 59.40 188 A 1 
ATOM 1461 O OG  . SER A 1 188 ? 5.008   -19.699 -19.971 1.00 52.90 188 A 1 
ATOM 1462 N N   . GLU A 1 189 ? 2.219   -21.653 -20.514 1.00 65.11 189 A 1 
ATOM 1463 C CA  . GLU A 1 189 ? 2.189   -23.122 -20.435 1.00 63.88 189 A 1 
ATOM 1464 C C   . GLU A 1 189 ? 3.492   -23.733 -19.912 1.00 64.85 189 A 1 
ATOM 1465 O O   . GLU A 1 189 ? 3.505   -24.834 -19.367 1.00 59.98 189 A 1 
ATOM 1466 C CB  . GLU A 1 189 ? 1.923   -23.687 -21.832 1.00 58.42 189 A 1 
ATOM 1467 C CG  . GLU A 1 189 ? 0.516   -23.365 -22.338 1.00 53.26 189 A 1 
ATOM 1468 C CD  . GLU A 1 189 ? 0.305   -23.752 -23.812 1.00 47.80 189 A 1 
ATOM 1469 O OE1 . GLU A 1 189 ? -0.538  -23.107 -24.453 1.00 41.81 189 A 1 
ATOM 1470 O OE2 . GLU A 1 189 ? 0.963   -24.679 -24.320 1.00 42.79 189 A 1 
ATOM 1471 N N   . LYS A 1 190 ? 4.599   -23.005 -20.048 1.00 65.90 190 A 1 
ATOM 1472 C CA  . LYS A 1 190 ? 5.908   -23.413 -19.537 1.00 66.27 190 A 1 
ATOM 1473 C C   . LYS A 1 190 ? 6.143   -22.992 -18.080 1.00 67.37 190 A 1 
ATOM 1474 O O   . LYS A 1 190 ? 7.232   -23.235 -17.557 1.00 61.25 190 A 1 
ATOM 1475 C CB  . LYS A 1 190 ? 7.007   -22.892 -20.457 1.00 60.85 190 A 1 
ATOM 1476 C CG  . LYS A 1 190 ? 6.921   -23.481 -21.873 1.00 55.39 190 A 1 
ATOM 1477 C CD  . LYS A 1 190 ? 8.072   -22.942 -22.709 1.00 51.56 190 A 1 
ATOM 1478 C CE  . LYS A 1 190 ? 7.999   -23.468 -24.141 1.00 45.29 190 A 1 
ATOM 1479 N NZ  . LYS A 1 190 ? 9.041   -22.836 -24.991 1.00 39.16 190 A 1 
ATOM 1480 N N   . GLY A 1 191 ? 5.157   -22.360 -17.435 1.00 65.36 191 A 1 
ATOM 1481 C CA  . GLY A 1 191 ? 5.275   -21.826 -16.082 1.00 64.42 191 A 1 
ATOM 1482 C C   . GLY A 1 191 ? 6.024   -20.491 -15.995 1.00 66.39 191 A 1 
ATOM 1483 O O   . GLY A 1 191 ? 6.399   -20.074 -14.905 1.00 62.09 191 A 1 
ATOM 1484 N N   . GLU A 1 192 ? 6.260   -19.833 -17.122 1.00 71.66 192 A 1 
ATOM 1485 C CA  . GLU A 1 192 ? 6.923   -18.532 -17.136 1.00 72.22 192 A 1 
ATOM 1486 C C   . GLU A 1 192 ? 5.933   -17.420 -16.809 1.00 73.65 192 A 1 
ATOM 1487 O O   . GLU A 1 192 ? 4.835   -17.365 -17.370 1.00 69.64 192 A 1 
ATOM 1488 C CB  . GLU A 1 192 ? 7.603   -18.267 -18.478 1.00 67.03 192 A 1 
ATOM 1489 C CG  . GLU A 1 192 ? 8.663   -19.328 -18.830 1.00 60.47 192 A 1 
ATOM 1490 C CD  . GLU A 1 192 ? 9.392   -19.007 -20.144 1.00 56.78 192 A 1 
ATOM 1491 O OE1 . GLU A 1 192 ? 10.562  -19.389 -20.276 1.00 50.77 192 A 1 
ATOM 1492 O OE2 . GLU A 1 192 ? 8.790   -18.329 -21.007 1.00 52.67 192 A 1 
ATOM 1493 N N   . PHE A 1 193 ? 6.336   -16.518 -15.918 1.00 73.64 193 A 1 
ATOM 1494 C CA  . PHE A 1 193 ? 5.542   -15.352 -15.561 1.00 74.66 193 A 1 
ATOM 1495 C C   . PHE A 1 193 ? 5.489   -14.353 -16.717 1.00 76.97 193 A 1 
ATOM 1496 O O   . PHE A 1 193 ? 6.501   -14.037 -17.339 1.00 74.97 193 A 1 
ATOM 1497 C CB  . PHE A 1 193 ? 6.129   -14.700 -14.297 1.00 71.83 193 A 1 
ATOM 1498 C CG  . PHE A 1 193 ? 5.408   -13.440 -13.881 1.00 73.15 193 A 1 
ATOM 1499 C CD1 . PHE A 1 193 ? 5.923   -12.174 -14.228 1.00 69.38 193 A 1 
ATOM 1500 C CD2 . PHE A 1 193 ? 4.198   -13.511 -13.164 1.00 69.00 193 A 1 
ATOM 1501 C CE1 . PHE A 1 193 ? 5.237   -11.003 -13.858 1.00 67.30 193 A 1 
ATOM 1502 C CE2 . PHE A 1 193 ? 3.518   -12.348 -12.796 1.00 67.80 193 A 1 
ATOM 1503 C CZ  . PHE A 1 193 ? 4.035   -11.088 -13.140 1.00 69.37 193 A 1 
ATOM 1504 N N   . THR A 1 194 ? 4.290   -13.832 -16.976 1.00 78.26 194 A 1 
ATOM 1505 C CA  . THR A 1 194 ? 4.024   -12.751 -17.919 1.00 77.33 194 A 1 
ATOM 1506 C C   . THR A 1 194 ? 3.184   -11.695 -17.217 1.00 77.88 194 A 1 
ATOM 1507 O O   . THR A 1 194 ? 2.256   -12.025 -16.479 1.00 71.95 194 A 1 
ATOM 1508 C CB  . THR A 1 194 ? 3.288   -13.257 -19.175 1.00 73.15 194 A 1 
ATOM 1509 O OG1 . THR A 1 194 ? 3.836   -14.468 -19.623 1.00 64.10 194 A 1 
ATOM 1510 C CG2 . THR A 1 194 ? 3.377   -12.276 -20.327 1.00 64.13 194 A 1 
ATOM 1511 N N   . GLY A 1 195 ? 3.527   -10.427 -17.416 1.00 82.42 195 A 1 
ATOM 1512 C CA  . GLY A 1 195 ? 2.916   -9.300  -16.737 1.00 82.67 195 A 1 
ATOM 1513 C C   . GLY A 1 195 ? 3.963   -8.390  -16.110 1.00 84.64 195 A 1 
ATOM 1514 O O   . GLY A 1 195 ? 5.148   -8.451  -16.434 1.00 81.84 195 A 1 
ATOM 1515 N N   . VAL A 1 196 ? 3.519   -7.537  -15.207 1.00 88.24 196 A 1 
ATOM 1516 C CA  . VAL A 1 196 ? 4.380   -6.615  -14.463 1.00 88.51 196 A 1 
ATOM 1517 C C   . VAL A 1 196 ? 4.346   -6.994  -12.988 1.00 89.76 196 A 1 
ATOM 1518 O O   . VAL A 1 196 ? 3.279   -7.180  -12.426 1.00 88.87 196 A 1 
ATOM 1519 C CB  . VAL A 1 196 ? 3.968   -5.151  -14.672 1.00 86.43 196 A 1 
ATOM 1520 C CG1 . VAL A 1 196 ? 4.930   -4.196  -13.975 1.00 78.73 196 A 1 
ATOM 1521 C CG2 . VAL A 1 196 ? 3.937   -4.789  -16.160 1.00 80.53 196 A 1 
ATOM 1522 N N   . ALA A 1 197 ? 5.510   -7.093  -12.366 1.00 90.47 197 A 1 
ATOM 1523 C CA  . ALA A 1 197 ? 5.659   -7.274  -10.940 1.00 90.00 197 A 1 
ATOM 1524 C C   . ALA A 1 197 ? 6.515   -6.141  -10.370 1.00 90.68 197 A 1 
ATOM 1525 O O   . ALA A 1 197 ? 7.561   -5.809  -10.917 1.00 89.11 197 A 1 
ATOM 1526 C CB  . ALA A 1 197 ? 6.247   -8.662  -10.656 1.00 88.06 197 A 1 
ATOM 1527 N N   . VAL A 1 198 ? 6.065   -5.562  -9.275  1.00 92.52 198 A 1 
ATOM 1528 C CA  . VAL A 1 198 ? 6.763   -4.496  -8.561  1.00 92.11 198 A 1 
ATOM 1529 C C   . VAL A 1 198 ? 6.914   -4.933  -7.115  1.00 92.66 198 A 1 
ATOM 1530 O O   . VAL A 1 198 ? 5.937   -5.270  -6.458  1.00 91.91 198 A 1 
ATOM 1531 C CB  . VAL A 1 198 ? 6.023   -3.153  -8.656  1.00 90.45 198 A 1 
ATOM 1532 C CG1 . VAL A 1 198 ? 6.846   -2.034  -8.024  1.00 83.59 198 A 1 
ATOM 1533 C CG2 . VAL A 1 198 ? 5.736   -2.763  -10.109 1.00 85.06 198 A 1 
ATOM 1534 N N   . ALA A 1 199 ? 8.145   -4.928  -6.620  1.00 92.86 199 A 1 
ATOM 1535 C CA  . ALA A 1 199 ? 8.449   -5.155  -5.218  1.00 92.41 199 A 1 
ATOM 1536 C C   . ALA A 1 199 ? 9.117   -3.907  -4.661  1.00 92.82 199 A 1 
ATOM 1537 O O   . ALA A 1 199 ? 10.133  -3.453  -5.185  1.00 91.04 199 A 1 
ATOM 1538 C CB  . ALA A 1 199 ? 9.331   -6.406  -5.083  1.00 90.91 199 A 1 
ATOM 1539 N N   . SER A 1 200 ? 8.553   -3.350  -3.600  1.00 92.69 200 A 1 
ATOM 1540 C CA  . SER A 1 200 ? 9.095   -2.174  -2.953  1.00 92.16 200 A 1 
ATOM 1541 C C   . SER A 1 200 ? 9.356   -2.413  -1.473  1.00 92.55 200 A 1 
ATOM 1542 O O   . SER A 1 200 ? 8.651   -3.149  -0.790  1.00 90.51 200 A 1 
ATOM 1543 C CB  . SER A 1 200 ? 8.215   -0.949  -3.221  1.00 89.26 200 A 1 
ATOM 1544 O OG  . SER A 1 200 ? 6.944   -1.074  -2.622  1.00 75.54 200 A 1 
ATOM 1545 N N   . PHE A 1 201 ? 10.433  -1.812  -0.990  1.00 91.18 201 A 1 
ATOM 1546 C CA  . PHE A 1 201 ? 10.882  -1.899  0.387   1.00 90.87 201 A 1 
ATOM 1547 C C   . PHE A 1 201 ? 11.281  -0.514  0.874   1.00 91.34 201 A 1 
ATOM 1548 O O   . PHE A 1 201 ? 12.095  0.153   0.234   1.00 89.65 201 A 1 
ATOM 1549 C CB  . PHE A 1 201 ? 12.049  -2.885  0.474   1.00 88.39 201 A 1 
ATOM 1550 C CG  . PHE A 1 201 ? 12.622  -3.019  1.870   1.00 86.37 201 A 1 
ATOM 1551 C CD1 . PHE A 1 201 ? 13.792  -2.326  2.233   1.00 79.88 201 A 1 
ATOM 1552 C CD2 . PHE A 1 201 ? 11.973  -3.828  2.812   1.00 79.01 201 A 1 
ATOM 1553 C CE1 . PHE A 1 201 ? 14.314  -2.464  3.525   1.00 73.98 201 A 1 
ATOM 1554 C CE2 . PHE A 1 201 ? 12.498  -3.964  4.109   1.00 73.25 201 A 1 
ATOM 1555 C CZ  . PHE A 1 201 ? 13.670  -3.287  4.475   1.00 72.79 201 A 1 
ATOM 1556 N N   . LEU A 1 202 ? 10.726  -0.075  1.994   1.00 90.58 202 A 1 
ATOM 1557 C CA  . LEU A 1 202 ? 11.046  1.192   2.630   1.00 90.01 202 A 1 
ATOM 1558 C C   . LEU A 1 202 ? 11.394  0.943   4.096   1.00 89.93 202 A 1 
ATOM 1559 O O   . LEU A 1 202 ? 10.575  0.410   4.841   1.00 88.00 202 A 1 
ATOM 1560 C CB  . LEU A 1 202 ? 9.857   2.148   2.445   1.00 88.84 202 A 1 
ATOM 1561 C CG  . LEU A 1 202 ? 10.134  3.594   2.896   1.00 84.77 202 A 1 
ATOM 1562 C CD1 . LEU A 1 202 ? 11.145  4.300   2.001   1.00 81.28 202 A 1 
ATOM 1563 C CD2 . LEU A 1 202 ? 8.839   4.409   2.836   1.00 80.92 202 A 1 
ATOM 1564 N N   . GLN A 1 203 ? 12.596  1.318   4.498   1.00 90.01 203 A 1 
ATOM 1565 C CA  . GLN A 1 203 ? 13.141  1.098   5.828   1.00 88.90 203 A 1 
ATOM 1566 C C   . GLN A 1 203 ? 13.511  2.430   6.479   1.00 89.62 203 A 1 
ATOM 1567 O O   . GLN A 1 203 ? 14.267  3.212   5.913   1.00 88.21 203 A 1 
ATOM 1568 C CB  . GLN A 1 203 ? 14.367  0.161   5.699   1.00 86.41 203 A 1 
ATOM 1569 C CG  . GLN A 1 203 ? 15.187  -0.036  6.964   1.00 78.86 203 A 1 
ATOM 1570 C CD  . GLN A 1 203 ? 14.490  -0.871  8.041   1.00 77.82 203 A 1 
ATOM 1571 O OE1 . GLN A 1 203 ? 14.204  -2.042  7.868   1.00 69.33 203 A 1 
ATOM 1572 N NE2 . GLN A 1 203 ? 14.226  -0.303  9.198   1.00 66.27 203 A 1 
ATOM 1573 N N   . SER A 1 204 ? 13.044  2.643   7.704   1.00 88.63 204 A 1 
ATOM 1574 C CA  . SER A 1 204 ? 13.569  3.717   8.533   1.00 87.87 204 A 1 
ATOM 1575 C C   . SER A 1 204 ? 15.001  3.394   8.965   1.00 87.57 204 A 1 
ATOM 1576 O O   . SER A 1 204 ? 15.276  2.344   9.538   1.00 85.27 204 A 1 
ATOM 1577 C CB  . SER A 1 204 ? 12.690  3.945   9.761   1.00 86.25 204 A 1 
ATOM 1578 O OG  . SER A 1 204 ? 11.440  4.489   9.366   1.00 74.01 204 A 1 
ATOM 1579 N N   . VAL A 1 205 ? 15.932  4.310   8.690   1.00 88.28 205 A 1 
ATOM 1580 C CA  . VAL A 1 205 ? 17.344  4.221   9.086   1.00 87.56 205 A 1 
ATOM 1581 C C   . VAL A 1 205 ? 17.592  5.046   10.343  1.00 87.39 205 A 1 
ATOM 1582 O O   . VAL A 1 205 ? 18.317  4.645   11.244  1.00 84.09 205 A 1 
ATOM 1583 C CB  . VAL A 1 205 ? 18.264  4.686   7.944   1.00 86.11 205 A 1 
ATOM 1584 C CG1 . VAL A 1 205 ? 19.746  4.525   8.303   1.00 77.22 205 A 1 
ATOM 1585 C CG2 . VAL A 1 205 ? 18.014  3.889   6.667   1.00 77.88 205 A 1 
ATOM 1586 N N   . THR A 1 206 ? 16.940  6.198   10.429  1.00 87.27 206 A 1 
ATOM 1587 C CA  . THR A 1 206 ? 16.874  7.043   11.616  1.00 86.57 206 A 1 
ATOM 1588 C C   . THR A 1 206 ? 15.409  7.419   11.868  1.00 86.85 206 A 1 
ATOM 1589 O O   . THR A 1 206 ? 14.590  7.245   10.959  1.00 84.64 206 A 1 
ATOM 1590 C CB  . THR A 1 206 ? 17.742  8.301   11.477  1.00 84.50 206 A 1 
ATOM 1591 O OG1 . THR A 1 206 ? 17.167  9.223   10.588  1.00 74.64 206 A 1 
ATOM 1592 C CG2 . THR A 1 206 ? 19.169  8.027   11.010  1.00 73.84 206 A 1 
ATOM 1593 N N   . PRO A 1 207 ? 15.056  8.004   13.018  1.00 86.58 207 A 1 
ATOM 1594 C CA  . PRO A 1 207 ? 13.689  8.482   13.255  1.00 85.46 207 A 1 
ATOM 1595 C C   . PRO A 1 207 ? 13.185  9.515   12.230  1.00 85.86 207 A 1 
ATOM 1596 O O   . PRO A 1 207 ? 11.990  9.800   12.171  1.00 82.48 207 A 1 
ATOM 1597 C CB  . PRO A 1 207 ? 13.726  9.082   14.661  1.00 83.65 207 A 1 
ATOM 1598 C CG  . PRO A 1 207 ? 14.869  8.348   15.351  1.00 81.67 207 A 1 
ATOM 1599 C CD  . PRO A 1 207 ? 15.865  8.142   14.222  1.00 84.63 207 A 1 
ATOM 1600 N N   . GLN A 1 208 ? 14.086  10.105  11.448  1.00 86.55 208 A 1 
ATOM 1601 C CA  . GLN A 1 208 ? 13.793  11.152  10.468  1.00 86.77 208 A 1 
ATOM 1602 C C   . GLN A 1 208 ? 14.042  10.717  9.023   1.00 87.99 208 A 1 
ATOM 1603 O O   . GLN A 1 208 ? 13.438  11.279  8.115   1.00 85.60 208 A 1 
ATOM 1604 C CB  . GLN A 1 208 ? 14.649  12.384  10.779  1.00 84.65 208 A 1 
ATOM 1605 C CG  . GLN A 1 208 ? 14.272  13.003  12.129  1.00 80.96 208 A 1 
ATOM 1606 C CD  . GLN A 1 208 ? 15.267  14.070  12.585  1.00 77.30 208 A 1 
ATOM 1607 O OE1 . GLN A 1 208 ? 15.992  14.688  11.832  1.00 67.59 208 A 1 
ATOM 1608 N NE2 . GLN A 1 208 ? 15.345  14.305  13.867  1.00 65.87 208 A 1 
ATOM 1609 N N   . LEU A 1 209 ? 14.924  9.754   8.795   1.00 88.07 209 A 1 
ATOM 1610 C CA  . LEU A 1 209 ? 15.350  9.327   7.469   1.00 88.35 209 A 1 
ATOM 1611 C C   . LEU A 1 209 ? 14.868  7.903   7.194   1.00 88.50 209 A 1 
ATOM 1612 O O   . LEU A 1 209 ? 15.183  6.981   7.943   1.00 86.72 209 A 1 
ATOM 1613 C CB  . LEU A 1 209 ? 16.875  9.451   7.361   1.00 87.34 209 A 1 
ATOM 1614 C CG  . LEU A 1 209 ? 17.447  9.064   5.989   1.00 84.65 209 A 1 
ATOM 1615 C CD1 . LEU A 1 209 ? 17.038  10.040  4.893   1.00 79.78 209 A 1 
ATOM 1616 C CD2 . LEU A 1 209 ? 18.976  9.041   6.052   1.00 79.52 209 A 1 
ATOM 1617 N N   . ALA A 1 210 ? 14.177  7.735   6.077   1.00 90.20 210 A 1 
ATOM 1618 C CA  . ALA A 1 210 ? 13.868  6.441   5.504   1.00 90.02 210 A 1 
ATOM 1619 C C   . ALA A 1 210 ? 14.530  6.300   4.134   1.00 90.78 210 A 1 
ATOM 1620 O O   . ALA A 1 210 ? 14.605  7.262   3.367   1.00 89.55 210 A 1 
ATOM 1621 C CB  . ALA A 1 210 ? 12.353  6.257   5.456   1.00 88.80 210 A 1 
ATOM 1622 N N   . LEU A 1 211 ? 15.006  5.106   3.841   1.00 90.62 211 A 1 
ATOM 1623 C CA  . LEU A 1 211 ? 15.564  4.729   2.549   1.00 90.72 211 A 1 
ATOM 1624 C C   . LEU A 1 211 ? 14.783  3.541   2.007   1.00 90.83 211 A 1 
ATOM 1625 O O   . LEU A 1 211 ? 14.362  2.663   2.766   1.00 89.24 211 A 1 
ATOM 1626 C CB  . LEU A 1 211 ? 17.055  4.393   2.685   1.00 89.76 211 A 1 
ATOM 1627 C CG  . LEU A 1 211 ? 17.954  5.568   3.115   1.00 86.73 211 A 1 
ATOM 1628 C CD1 . LEU A 1 211 ? 19.391  5.085   3.285   1.00 81.97 211 A 1 
ATOM 1629 C CD2 . LEU A 1 211 ? 17.953  6.701   2.097   1.00 81.38 211 A 1 
ATOM 1630 N N   . GLY A 1 212 ? 14.597  3.510   0.700   1.00 91.20 212 A 1 
ATOM 1631 C CA  . GLY A 1 212 ? 13.830  2.479   0.051   1.00 90.99 212 A 1 
ATOM 1632 C C   . GLY A 1 212 ? 14.382  2.086   -1.313  1.00 92.06 212 A 1 
ATOM 1633 O O   . GLY A 1 212 ? 15.191  2.789   -1.924  1.00 90.63 212 A 1 
ATOM 1634 N N   . LEU A 1 213 ? 13.930  0.940   -1.752  1.00 91.77 213 A 1 
ATOM 1635 C CA  . LEU A 1 213 ? 14.207  0.365   -3.056  1.00 91.60 213 A 1 
ATOM 1636 C C   . LEU A 1 213 ? 12.878  -0.069  -3.668  1.00 92.17 213 A 1 
ATOM 1637 O O   . LEU A 1 213 ? 12.037  -0.642  -2.980  1.00 90.06 213 A 1 
ATOM 1638 C CB  . LEU A 1 213 ? 15.154  -0.831  -2.895  1.00 88.92 213 A 1 
ATOM 1639 C CG  . LEU A 1 213 ? 16.578  -0.459  -2.440  1.00 82.72 213 A 1 
ATOM 1640 C CD1 . LEU A 1 213 ? 17.349  -1.722  -2.045  1.00 76.93 213 A 1 
ATOM 1641 C CD2 . LEU A 1 213 ? 17.367  0.240   -3.542  1.00 75.77 213 A 1 
ATOM 1642 N N   . GLU A 1 214 ? 12.722  0.174   -4.948  1.00 92.71 214 A 1 
ATOM 1643 C CA  . GLU A 1 214 ? 11.606  -0.349  -5.727  1.00 92.11 214 A 1 
ATOM 1644 C C   . GLU A 1 214 ? 12.170  -1.084  -6.938  1.00 92.41 214 A 1 
ATOM 1645 O O   . GLU A 1 214 ? 12.891  -0.498  -7.746  1.00 90.88 214 A 1 
ATOM 1646 C CB  . GLU A 1 214 ? 10.650  0.789   -6.092  1.00 90.28 214 A 1 
ATOM 1647 C CG  . GLU A 1 214 ? 9.464   0.312   -6.944  1.00 83.04 214 A 1 
ATOM 1648 C CD  . GLU A 1 214 ? 8.469   1.459   -7.170  1.00 78.41 214 A 1 
ATOM 1649 O OE1 . GLU A 1 214 ? 7.283   1.263   -6.844  1.00 72.03 214 A 1 
ATOM 1650 O OE2 . GLU A 1 214 ? 8.907   2.530   -7.650  1.00 72.05 214 A 1 
ATOM 1651 N N   . THR A 1 215 ? 11.884  -2.367  -7.032  1.00 92.57 215 A 1 
ATOM 1652 C CA  . THR A 1 215 ? 12.300  -3.210  -8.149  1.00 92.18 215 A 1 
ATOM 1653 C C   . THR A 1 215 ? 11.089  -3.487  -9.022  1.00 92.10 215 A 1 
ATOM 1654 O O   . THR A 1 215 ? 10.091  -4.005  -8.535  1.00 90.44 215 A 1 
ATOM 1655 C CB  . THR A 1 215 ? 12.934  -4.513  -7.663  1.00 90.57 215 A 1 
ATOM 1656 O OG1 . THR A 1 215 ? 13.976  -4.233  -6.756  1.00 71.91 215 A 1 
ATOM 1657 C CG2 . THR A 1 215 ? 13.556  -5.304  -8.811  1.00 72.68 215 A 1 
ATOM 1658 N N   . LEU A 1 216 ? 11.206  -3.161  -10.298 1.00 91.73 216 A 1 
ATOM 1659 C CA  . LEU A 1 216 ? 10.198  -3.420  -11.308 1.00 90.98 216 A 1 
ATOM 1660 C C   . LEU A 1 216 ? 10.698  -4.509  -12.251 1.00 91.00 216 A 1 
ATOM 1661 O O   . LEU A 1 216 ? 11.807  -4.422  -12.770 1.00 89.23 216 A 1 
ATOM 1662 C CB  . LEU A 1 216 ? 9.857   -2.092  -12.004 1.00 88.28 216 A 1 
ATOM 1663 C CG  . LEU A 1 216 ? 8.725   -2.228  -13.045 1.00 79.91 216 A 1 
ATOM 1664 C CD1 . LEU A 1 216 ? 7.728   -1.084  -12.910 1.00 71.83 216 A 1 
ATOM 1665 C CD2 . LEU A 1 216 ? 9.264   -2.205  -14.474 1.00 71.16 216 A 1 
ATOM 1666 N N   . TYR A 1 217 ? 9.865   -5.514  -12.472 1.00 89.01 217 A 1 
ATOM 1667 C CA  . TYR A 1 217 ? 10.071  -6.544  -13.472 1.00 88.45 217 A 1 
ATOM 1668 C C   . TYR A 1 217 ? 8.872   -6.561  -14.419 1.00 88.66 217 A 1 
ATOM 1669 O O   . TYR A 1 217 ? 7.739   -6.715  -13.974 1.00 87.52 217 A 1 
ATOM 1670 C CB  . TYR A 1 217 ? 10.287  -7.897  -12.795 1.00 86.19 217 A 1 
ATOM 1671 C CG  . TYR A 1 217 ? 10.461  -9.040  -13.778 1.00 84.10 217 A 1 
ATOM 1672 C CD1 . TYR A 1 217 ? 9.374   -9.878  -14.097 1.00 79.71 217 A 1 
ATOM 1673 C CD2 . TYR A 1 217 ? 11.705  -9.252  -14.395 1.00 79.04 217 A 1 
ATOM 1674 C CE1 . TYR A 1 217 ? 9.540   -10.923 -15.018 1.00 76.40 217 A 1 
ATOM 1675 C CE2 . TYR A 1 217 ? 11.882  -10.296 -15.318 1.00 75.16 217 A 1 
ATOM 1676 C CZ  . TYR A 1 217 ? 10.796  -11.134 -15.623 1.00 75.59 217 A 1 
ATOM 1677 O OH  . TYR A 1 217 ? 10.965  -12.162 -16.527 1.00 72.69 217 A 1 
ATOM 1678 N N   . SER A 1 218 ? 9.113   -6.405  -15.710 1.00 88.10 218 A 1 
ATOM 1679 C CA  . SER A 1 218 ? 8.092   -6.410  -16.741 1.00 86.68 218 A 1 
ATOM 1680 C C   . SER A 1 218 ? 8.412   -7.464  -17.782 1.00 86.51 218 A 1 
ATOM 1681 O O   . SER A 1 218 ? 9.508   -7.502  -18.323 1.00 82.83 218 A 1 
ATOM 1682 C CB  . SER A 1 218 ? 7.994   -5.023  -17.390 1.00 82.94 218 A 1 
ATOM 1683 O OG  . SER A 1 218 ? 6.967   -5.022  -18.370 1.00 69.85 218 A 1 
ATOM 1684 N N   . ARG A 1 219 ? 7.429   -8.315  -18.076 1.00 83.04 219 A 1 
ATOM 1685 C CA  . ARG A 1 219 ? 7.510   -9.268  -19.181 1.00 81.47 219 A 1 
ATOM 1686 C C   . ARG A 1 219 ? 6.178   -9.279  -19.925 1.00 80.13 219 A 1 
ATOM 1687 O O   . ARG A 1 219 ? 5.211   -9.864  -19.447 1.00 75.47 219 A 1 
ATOM 1688 C CB  . ARG A 1 219 ? 7.910   -10.638 -18.637 1.00 78.31 219 A 1 
ATOM 1689 C CG  . ARG A 1 219 ? 8.229   -11.604 -19.782 1.00 73.14 219 A 1 
ATOM 1690 C CD  . ARG A 1 219 ? 8.719   -12.946 -19.238 1.00 71.75 219 A 1 
ATOM 1691 N NE  . ARG A 1 219 ? 9.109   -13.826 -20.347 1.00 66.58 219 A 1 
ATOM 1692 C CZ  . ARG A 1 219 ? 9.408   -15.107 -20.265 1.00 62.02 219 A 1 
ATOM 1693 N NH1 . ARG A 1 219 ? 9.424   -15.747 -19.131 1.00 59.01 219 A 1 
ATOM 1694 N NH2 . ARG A 1 219 ? 9.693   -15.779 -21.329 1.00 54.69 219 A 1 
ATOM 1695 N N   . THR A 1 220 ? 6.117   -8.625  -21.070 1.00 78.43 220 A 1 
ATOM 1696 C CA  . THR A 1 220 ? 4.901   -8.503  -21.876 1.00 75.23 220 A 1 
ATOM 1697 C C   . THR A 1 220 ? 4.606   -9.764  -22.675 1.00 74.74 220 A 1 
ATOM 1698 O O   . THR A 1 220 ? 3.465   -10.214 -22.707 1.00 66.93 220 A 1 
ATOM 1699 C CB  . THR A 1 220 ? 5.006   -7.315  -22.835 1.00 69.45 220 A 1 
ATOM 1700 O OG1 . THR A 1 220 ? 6.259   -7.328  -23.487 1.00 60.51 220 A 1 
ATOM 1701 C CG2 . THR A 1 220 ? 4.896   -5.987  -22.080 1.00 57.80 220 A 1 
ATOM 1702 N N   . ASP A 1 221 ? 5.637   -10.365 -23.238 1.00 73.75 221 A 1 
ATOM 1703 C CA  . ASP A 1 221 ? 5.518   -11.575 -24.038 1.00 71.22 221 A 1 
ATOM 1704 C C   . ASP A 1 221 ? 6.394   -12.698 -23.492 1.00 71.33 221 A 1 
ATOM 1705 O O   . ASP A 1 221 ? 7.549   -12.493 -23.106 1.00 62.68 221 A 1 
ATOM 1706 C CB  . ASP A 1 221 ? 5.860   -11.293 -25.503 1.00 64.79 221 A 1 
ATOM 1707 C CG  . ASP A 1 221 ? 4.696   -10.689 -26.294 1.00 57.56 221 A 1 
ATOM 1708 O OD1 . ASP A 1 221 ? 3.553   -11.088 -26.002 1.00 50.65 221 A 1 
ATOM 1709 O OD2 . ASP A 1 221 ? 4.991   -9.897  -27.205 1.00 52.18 221 A 1 
ATOM 1710 N N   . GLY A 1 222 ? 5.880   -13.909 -23.530 1.00 65.86 222 A 1 
ATOM 1711 C CA  . GLY A 1 222 ? 6.631   -15.095 -23.104 1.00 63.80 222 A 1 
ATOM 1712 C C   . GLY A 1 222 ? 7.886   -15.389 -23.930 1.00 65.47 222 A 1 
ATOM 1713 O O   . GLY A 1 222 ? 8.749   -16.163 -23.500 1.00 60.53 222 A 1 
ATOM 1714 N N   . SER A 1 223 ? 8.003   -14.800 -25.122 1.00 67.11 223 A 1 
ATOM 1715 C CA  . SER A 1 223 ? 9.172   -14.916 -26.004 1.00 66.43 223 A 1 
ATOM 1716 C C   . SER A 1 223 ? 10.216  -13.820 -25.789 1.00 68.17 223 A 1 
ATOM 1717 O O   . SER A 1 223 ? 11.385  -14.037 -26.099 1.00 62.53 223 A 1 
ATOM 1718 C CB  . SER A 1 223 ? 8.706   -14.870 -27.464 1.00 60.70 223 A 1 
ATOM 1719 O OG  . SER A 1 223 ? 7.932   -13.717 -27.705 1.00 53.60 223 A 1 
ATOM 1720 N N   . ALA A 1 224 ? 9.807   -12.660 -25.254 1.00 68.51 224 A 1 
ATOM 1721 C CA  . ALA A 1 224 ? 10.710  -11.557 -24.998 1.00 68.54 224 A 1 
ATOM 1722 C C   . ALA A 1 224 ? 11.420  -11.730 -23.640 1.00 70.14 224 A 1 
ATOM 1723 O O   . ALA A 1 224 ? 10.823  -12.248 -22.689 1.00 65.27 224 A 1 
ATOM 1724 C CB  . ALA A 1 224 ? 9.942   -10.235 -25.097 1.00 62.86 224 A 1 
ATOM 1725 N N   . PRO A 1 225 ? 12.693  -11.306 -23.509 1.00 73.37 225 A 1 
ATOM 1726 C CA  . PRO A 1 225 ? 13.336  -11.214 -22.210 1.00 73.20 225 A 1 
ATOM 1727 C C   . PRO A 1 225 ? 12.568  -10.217 -21.329 1.00 74.67 225 A 1 
ATOM 1728 O O   . PRO A 1 225 ? 12.001  -9.236  -21.815 1.00 69.35 225 A 1 
ATOM 1729 C CB  . PRO A 1 225 ? 14.777  -10.780 -22.496 1.00 68.95 225 A 1 
ATOM 1730 C CG  . PRO A 1 225 ? 14.669  -10.015 -23.809 1.00 65.14 225 A 1 
ATOM 1731 C CD  . PRO A 1 225 ? 13.534  -10.724 -24.546 1.00 67.55 225 A 1 
ATOM 1732 N N   . GLY A 1 226 ? 12.540  -10.488 -20.029 1.00 77.17 226 A 1 
ATOM 1733 C CA  . GLY A 1 226 ? 11.945  -9.571  -19.077 1.00 77.14 226 A 1 
ATOM 1734 C C   . GLY A 1 226 ? 12.832  -8.357  -18.844 1.00 79.75 226 A 1 
ATOM 1735 O O   . GLY A 1 226 ? 14.035  -8.503  -18.655 1.00 76.10 226 A 1 
ATOM 1736 N N   . ASP A 1 227 ? 12.221  -7.183  -18.799 1.00 83.41 227 A 1 
ATOM 1737 C CA  . ASP A 1 227 ? 12.888  -5.960  -18.399 1.00 83.80 227 A 1 
ATOM 1738 C C   . ASP A 1 227 ? 12.846  -5.827  -16.878 1.00 85.74 227 A 1 
ATOM 1739 O O   . ASP A 1 227 ? 11.808  -6.030  -16.250 1.00 82.54 227 A 1 
ATOM 1740 C CB  . ASP A 1 227 ? 12.257  -4.744  -19.085 1.00 79.05 227 A 1 
ATOM 1741 C CG  . ASP A 1 227 ? 12.529  -4.703  -20.588 1.00 70.24 227 A 1 
ATOM 1742 O OD1 . ASP A 1 227 ? 13.663  -5.063  -20.982 1.00 61.80 227 A 1 
ATOM 1743 O OD2 . ASP A 1 227 ? 11.620  -4.270  -21.321 1.00 63.23 227 A 1 
ATOM 1744 N N   . ALA A 1 228 ? 13.981  -5.470  -16.288 1.00 87.67 228 A 1 
ATOM 1745 C CA  . ALA A 1 228 ? 14.083  -5.221  -14.865 1.00 87.30 228 A 1 
ATOM 1746 C C   . ALA A 1 228 ? 14.717  -3.851  -14.610 1.00 88.27 228 A 1 
ATOM 1747 O O   . ALA A 1 228 ? 15.685  -3.463  -15.263 1.00 84.82 228 A 1 
ATOM 1748 C CB  . ALA A 1 228 ? 14.864  -6.360  -14.194 1.00 84.07 228 A 1 
ATOM 1749 N N   . GLY A 1 229 ? 14.182  -3.141  -13.619 1.00 88.98 229 A 1 
ATOM 1750 C CA  . GLY A 1 229 ? 14.691  -1.854  -13.195 1.00 88.72 229 A 1 
ATOM 1751 C C   . GLY A 1 229 ? 14.638  -1.712  -11.680 1.00 90.29 229 A 1 
ATOM 1752 O O   . GLY A 1 229 ? 13.751  -2.270  -11.032 1.00 87.55 229 A 1 
ATOM 1753 N N   . VAL A 1 230 ? 15.580  -0.971  -11.117 1.00 92.11 230 A 1 
ATOM 1754 C CA  . VAL A 1 230 ? 15.622  -0.663  -9.688  1.00 92.15 230 A 1 
ATOM 1755 C C   . VAL A 1 230 ? 15.553  0.849   -9.516  1.00 92.35 230 A 1 
ATOM 1756 O O   . VAL A 1 230 ? 16.355  1.579   -10.091 1.00 90.54 230 A 1 
ATOM 1757 C CB  . VAL A 1 230 ? 16.862  -1.249  -8.998  1.00 90.35 230 A 1 
ATOM 1758 C CG1 . VAL A 1 230 ? 16.855  -0.954  -7.499  1.00 82.77 230 A 1 
ATOM 1759 C CG2 . VAL A 1 230 ? 16.927  -2.774  -9.169  1.00 83.84 230 A 1 
ATOM 1760 N N   . SER A 1 231 ? 14.599  1.301   -8.713  1.00 92.33 231 A 1 
ATOM 1761 C CA  . SER A 1 231 ? 14.458  2.685   -8.293  1.00 91.70 231 A 1 
ATOM 1762 C C   . SER A 1 231 ? 14.917  2.838   -6.849  1.00 92.15 231 A 1 
ATOM 1763 O O   . SER A 1 231 ? 14.694  1.963   -6.015  1.00 90.24 231 A 1 
ATOM 1764 C CB  . SER A 1 231 ? 13.011  3.164   -8.446  1.00 89.56 231 A 1 
ATOM 1765 O OG  . SER A 1 231 ? 12.546  2.964   -9.770  1.00 74.80 231 A 1 
ATOM 1766 N N   . TYR A 1 232 ? 15.565  3.956   -6.545  1.00 92.92 232 A 1 
ATOM 1767 C CA  . TYR A 1 232 ? 16.015  4.311   -5.204  1.00 93.11 232 A 1 
ATOM 1768 C C   . TYR A 1 232 ? 15.098  5.383   -4.628  1.00 93.01 232 A 1 
ATOM 1769 O O   . TYR A 1 232 ? 14.771  6.352   -5.303  1.00 91.33 232 A 1 
ATOM 1770 C CB  . TYR A 1 232 ? 17.470  4.782   -5.236  1.00 92.11 232 A 1 
ATOM 1771 C CG  . TYR A 1 232 ? 18.436  3.753   -5.782  1.00 91.41 232 A 1 
ATOM 1772 C CD1 . TYR A 1 232 ? 19.016  2.796   -4.927  1.00 86.22 232 A 1 
ATOM 1773 C CD2 . TYR A 1 232 ? 18.739  3.717   -7.158  1.00 86.06 232 A 1 
ATOM 1774 C CE1 . TYR A 1 232 ? 19.891  1.827   -5.431  1.00 84.65 232 A 1 
ATOM 1775 C CE2 . TYR A 1 232 ? 19.612  2.750   -7.679  1.00 84.84 232 A 1 
ATOM 1776 C CZ  . TYR A 1 232 ? 20.186  1.806   -6.805  1.00 86.21 232 A 1 
ATOM 1777 O OH  . TYR A 1 232 ? 21.042  0.849   -7.311  1.00 84.25 232 A 1 
ATOM 1778 N N   . LEU A 1 233 ? 14.699  5.212   -3.374  1.00 92.82 233 A 1 
ATOM 1779 C CA  . LEU A 1 233 ? 13.736  6.054   -2.690  1.00 92.59 233 A 1 
ATOM 1780 C C   . LEU A 1 233 ? 14.360  6.605   -1.412  1.00 92.85 233 A 1 
ATOM 1781 O O   . LEU A 1 233 ? 15.048  5.892   -0.685  1.00 91.23 233 A 1 
ATOM 1782 C CB  . LEU A 1 233 ? 12.474  5.231   -2.378  1.00 90.67 233 A 1 
ATOM 1783 C CG  . LEU A 1 233 ? 11.834  4.524   -3.587  1.00 87.40 233 A 1 
ATOM 1784 C CD1 . LEU A 1 233 ? 10.791  3.529   -3.120  1.00 80.48 233 A 1 
ATOM 1785 C CD2 . LEU A 1 233 ? 11.160  5.515   -4.526  1.00 80.12 233 A 1 
ATOM 1786 N N   . THR A 1 234 ? 14.086  7.865   -1.111  1.00 92.83 234 A 1 
ATOM 1787 C CA  . THR A 1 234 ? 14.456  8.480   0.159   1.00 93.09 234 A 1 
ATOM 1788 C C   . THR A 1 234 ? 13.314  9.350   0.669   1.00 92.82 234 A 1 
ATOM 1789 O O   . THR A 1 234 ? 12.616  10.001  -0.106  1.00 91.12 234 A 1 
ATOM 1790 C CB  . THR A 1 234 ? 15.776  9.251   0.044   1.00 91.57 234 A 1 
ATOM 1791 O OG1 . THR A 1 234 ? 16.162  9.753   1.303   1.00 74.79 234 A 1 
ATOM 1792 C CG2 . THR A 1 234 ? 15.738  10.438  -0.917  1.00 77.19 234 A 1 
ATOM 1793 N N   . ARG A 1 235 ? 13.125  9.360   1.989   1.00 92.03 235 A 1 
ATOM 1794 C CA  . ARG A 1 235 ? 12.187  10.239  2.675   1.00 91.65 235 A 1 
ATOM 1795 C C   . ARG A 1 235 ? 12.830  10.774  3.944   1.00 91.71 235 A 1 
ATOM 1796 O O   . ARG A 1 235 ? 13.302  10.000  4.763   1.00 90.20 235 A 1 
ATOM 1797 C CB  . ARG A 1 235 ? 10.877  9.477   2.933   1.00 90.12 235 A 1 
ATOM 1798 C CG  . ARG A 1 235 ? 9.804   10.317  3.630   1.00 87.19 235 A 1 
ATOM 1799 C CD  . ARG A 1 235 ? 8.502   9.527   3.736   1.00 85.39 235 A 1 
ATOM 1800 N NE  . ARG A 1 235 ? 7.496   10.191  4.564   1.00 82.38 235 A 1 
ATOM 1801 C CZ  . ARG A 1 235 ? 6.393   10.833  4.179   1.00 79.75 235 A 1 
ATOM 1802 N NH1 . ARG A 1 235 ? 6.053   11.014  2.933   1.00 72.14 235 A 1 
ATOM 1803 N NH2 . ARG A 1 235 ? 5.579   11.298  5.053   1.00 75.39 235 A 1 
ATOM 1804 N N   . TYR A 1 236 ? 12.839  12.084  4.090   1.00 91.98 236 A 1 
ATOM 1805 C CA  . TYR A 1 236 ? 13.326  12.762  5.279   1.00 92.01 236 A 1 
ATOM 1806 C C   . TYR A 1 236 ? 12.209  13.605  5.885   1.00 91.86 236 A 1 
ATOM 1807 O O   . TYR A 1 236 ? 11.666  14.484  5.227   1.00 90.83 236 A 1 
ATOM 1808 C CB  . TYR A 1 236 ? 14.547  13.606  4.929   1.00 91.12 236 A 1 
ATOM 1809 C CG  . TYR A 1 236 ? 15.187  14.241  6.148   1.00 90.48 236 A 1 
ATOM 1810 C CD1 . TYR A 1 236 ? 14.723  15.473  6.635   1.00 87.41 236 A 1 
ATOM 1811 C CD2 . TYR A 1 236 ? 16.231  13.577  6.827   1.00 87.22 236 A 1 
ATOM 1812 C CE1 . TYR A 1 236 ? 15.294  16.046  7.781   1.00 85.91 236 A 1 
ATOM 1813 C CE2 . TYR A 1 236 ? 16.816  14.146  7.970   1.00 85.20 236 A 1 
ATOM 1814 C CZ  . TYR A 1 236 ? 16.344  15.380  8.445   1.00 85.50 236 A 1 
ATOM 1815 O OH  . TYR A 1 236 ? 16.909  15.943  9.567   1.00 83.27 236 A 1 
ATOM 1816 N N   . VAL A 1 237 ? 11.882  13.332  7.135   1.00 90.74 237 A 1 
ATOM 1817 C CA  . VAL A 1 237 ? 10.871  14.068  7.898   1.00 89.88 237 A 1 
ATOM 1818 C C   . VAL A 1 237 ? 11.581  14.903  8.954   1.00 89.71 237 A 1 
ATOM 1819 O O   . VAL A 1 237 ? 12.440  14.408  9.675   1.00 87.75 237 A 1 
ATOM 1820 C CB  . VAL A 1 237 ? 9.841   13.114  8.526   1.00 88.04 237 A 1 
ATOM 1821 C CG1 . VAL A 1 237 ? 8.728   13.894  9.232   1.00 79.70 237 A 1 
ATOM 1822 C CG2 . VAL A 1 237 ? 9.187   12.220  7.470   1.00 81.45 237 A 1 
ATOM 1823 N N   . SER A 1 238 ? 11.241  16.181  9.053   1.00 88.93 238 A 1 
ATOM 1824 C CA  . SER A 1 238 ? 11.832  17.047  10.058  1.00 88.01 238 A 1 
ATOM 1825 C C   . SER A 1 238 ? 11.451  16.603  11.477  1.00 87.70 238 A 1 
ATOM 1826 O O   . SER A 1 238 ? 10.419  15.980  11.711  1.00 85.38 238 A 1 
ATOM 1827 C CB  . SER A 1 238 ? 11.449  18.509  9.827   1.00 85.93 238 A 1 
ATOM 1828 O OG  . SER A 1 238 ? 10.259  18.836  10.510  1.00 76.50 238 A 1 
ATOM 1829 N N   . LYS A 1 239 ? 12.278  17.002  12.444  1.00 87.62 239 A 1 
ATOM 1830 C CA  . LYS A 1 239 ? 12.052  16.663  13.856  1.00 86.60 239 A 1 
ATOM 1831 C C   . LYS A 1 239 ? 10.704  17.157  14.400  1.00 86.78 239 A 1 
ATOM 1832 O O   . LYS A 1 239 ? 10.133  16.534  15.284  1.00 81.49 239 A 1 
ATOM 1833 C CB  . LYS A 1 239 ? 13.208  17.229  14.701  1.00 83.34 239 A 1 
ATOM 1834 C CG  . LYS A 1 239 ? 13.723  16.193  15.706  1.00 74.25 239 A 1 
ATOM 1835 C CD  . LYS A 1 239 ? 14.899  16.739  16.517  1.00 69.31 239 A 1 
ATOM 1836 C CE  . LYS A 1 239 ? 15.451  15.623  17.390  1.00 59.85 239 A 1 
ATOM 1837 N NZ  . LYS A 1 239 ? 16.610  16.050  18.206  1.00 51.95 239 A 1 
ATOM 1838 N N   . LYS A 1 240 ? 10.214  18.277  13.865  1.00 87.28 240 A 1 
ATOM 1839 C CA  . LYS A 1 240 ? 8.928   18.881  14.235  1.00 85.89 240 A 1 
ATOM 1840 C C   . LYS A 1 240 ? 7.782   18.474  13.310  1.00 85.79 240 A 1 
ATOM 1841 O O   . LYS A 1 240 ? 6.678   18.957  13.482  1.00 80.11 240 A 1 
ATOM 1842 C CB  . LYS A 1 240 ? 9.063   20.410  14.293  1.00 83.04 240 A 1 
ATOM 1843 C CG  . LYS A 1 240 ? 10.024  20.890  15.388  1.00 75.89 240 A 1 
ATOM 1844 C CD  . LYS A 1 240 ? 10.009  22.423  15.421  1.00 71.09 240 A 1 
ATOM 1845 C CE  . LYS A 1 240 ? 10.940  22.969  16.495  1.00 61.42 240 A 1 
ATOM 1846 N NZ  . LYS A 1 240 ? 10.925  24.449  16.496  1.00 53.72 240 A 1 
ATOM 1847 N N   . GLN A 1 241 ? 8.049   17.630  12.322  1.00 84.68 241 A 1 
ATOM 1848 C CA  . GLN A 1 241 ? 7.110   17.253  11.258  1.00 84.32 241 A 1 
ATOM 1849 C C   . GLN A 1 241 ? 6.529   18.462  10.506  1.00 86.09 241 A 1 
ATOM 1850 O O   . GLN A 1 241 ? 5.413   18.413  10.000  1.00 80.45 241 A 1 
ATOM 1851 C CB  . GLN A 1 241 ? 6.036   16.302  11.796  1.00 80.20 241 A 1 
ATOM 1852 C CG  . GLN A 1 241 ? 6.621   15.019  12.412  1.00 75.10 241 A 1 
ATOM 1853 C CD  . GLN A 1 241 ? 5.531   14.064  12.909  1.00 68.43 241 A 1 
ATOM 1854 O OE1 . GLN A 1 241 ? 4.357   14.378  12.972  1.00 61.24 241 A 1 
ATOM 1855 N NE2 . GLN A 1 241 ? 5.891   12.859  13.287  1.00 59.66 241 A 1 
ATOM 1856 N N   . ASP A 1 242 ? 7.270   19.559  10.428  1.00 87.25 242 A 1 
ATOM 1857 C CA  . ASP A 1 242 ? 6.855   20.795  9.774   1.00 87.03 242 A 1 
ATOM 1858 C C   . ASP A 1 242 ? 7.271   20.853  8.299   1.00 89.11 242 A 1 
ATOM 1859 O O   . ASP A 1 242 ? 6.705   21.636  7.537   1.00 84.31 242 A 1 
ATOM 1860 C CB  . ASP A 1 242 ? 7.386   22.008  10.565  1.00 81.88 242 A 1 
ATOM 1861 C CG  . ASP A 1 242 ? 8.919   22.125  10.616  1.00 73.50 242 A 1 
ATOM 1862 O OD1 . ASP A 1 242 ? 9.608   21.087  10.649  1.00 61.91 242 A 1 
ATOM 1863 O OD2 . ASP A 1 242 ? 9.408   23.270  10.707  1.00 68.24 242 A 1 
ATOM 1864 N N   . TRP A 1 243 ? 8.207   20.019  7.889   1.00 90.77 243 A 1 
ATOM 1865 C CA  . TRP A 1 243 ? 8.556   19.807  6.493   1.00 91.13 243 A 1 
ATOM 1866 C C   . TRP A 1 243 ? 8.983   18.369  6.227   1.00 91.73 243 A 1 
ATOM 1867 O O   . TRP A 1 243 ? 9.522   17.683  7.095   1.00 89.64 243 A 1 
ATOM 1868 C CB  . TRP A 1 243 ? 9.613   20.821  6.035   1.00 89.16 243 A 1 
ATOM 1869 C CG  . TRP A 1 243 ? 10.942  20.707  6.714   1.00 88.59 243 A 1 
ATOM 1870 C CD1 . TRP A 1 243 ? 11.303  21.361  7.844   1.00 82.72 243 A 1 
ATOM 1871 C CD2 . TRP A 1 243 ? 12.105  19.921  6.312   1.00 86.99 243 A 1 
ATOM 1872 N NE1 . TRP A 1 243 ? 12.614  21.032  8.177   1.00 81.69 243 A 1 
ATOM 1873 C CE2 . TRP A 1 243 ? 13.142  20.151  7.258   1.00 85.10 243 A 1 
ATOM 1874 C CE3 . TRP A 1 243 ? 12.370  19.047  5.240   1.00 80.50 243 A 1 
ATOM 1875 C CZ2 . TRP A 1 243 ? 14.407  19.530  7.148   1.00 81.86 243 A 1 
ATOM 1876 C CZ3 . TRP A 1 243 ? 13.627  18.426  5.127   1.00 78.41 243 A 1 
ATOM 1877 C CH2 . TRP A 1 243 ? 14.627  18.668  6.074   1.00 79.16 243 A 1 
ATOM 1878 N N   . ILE A 1 244 ? 8.749   17.921  5.003   1.00 91.93 244 A 1 
ATOM 1879 C CA  . ILE A 1 244 ? 9.080   16.583  4.521   1.00 91.93 244 A 1 
ATOM 1880 C C   . ILE A 1 244 ? 9.744   16.732  3.164   1.00 92.28 244 A 1 
ATOM 1881 O O   . ILE A 1 244 ? 9.208   17.386  2.281   1.00 91.61 244 A 1 
ATOM 1882 C CB  . ILE A 1 244 ? 7.817   15.689  4.449   1.00 90.58 244 A 1 
ATOM 1883 C CG1 . ILE A 1 244 ? 7.144   15.568  5.833   1.00 85.76 244 A 1 
ATOM 1884 C CG2 . ILE A 1 244 ? 8.187   14.307  3.893   1.00 85.42 244 A 1 
ATOM 1885 C CD1 . ILE A 1 244 ? 5.806   14.817  5.839   1.00 80.37 244 A 1 
ATOM 1886 N N   . PHE A 1 245 ? 10.913  16.116  3.005   1.00 93.27 245 A 1 
ATOM 1887 C CA  . PHE A 1 245 ? 11.577  15.959  1.729   1.00 93.32 245 A 1 
ATOM 1888 C C   . PHE A 1 245 ? 11.449  14.509  1.276   1.00 93.27 245 A 1 
ATOM 1889 O O   . PHE A 1 245 ? 11.712  13.592  2.058   1.00 92.48 245 A 1 
ATOM 1890 C CB  . PHE A 1 245 ? 13.039  16.397  1.847   1.00 92.63 245 A 1 
ATOM 1891 C CG  . PHE A 1 245 ? 13.838  16.142  0.587   1.00 91.48 245 A 1 
ATOM 1892 C CD1 . PHE A 1 245 ? 14.607  14.975  0.452   1.00 87.09 245 A 1 
ATOM 1893 C CD2 . PHE A 1 245 ? 13.787  17.062  -0.473  1.00 86.84 245 A 1 
ATOM 1894 C CE1 . PHE A 1 245 ? 15.324  14.723  -0.736  1.00 85.31 245 A 1 
ATOM 1895 C CE2 . PHE A 1 245 ? 14.498  16.816  -1.662  1.00 84.66 245 A 1 
ATOM 1896 C CZ  . PHE A 1 245 ? 15.265  15.648  -1.796  1.00 84.90 245 A 1 
ATOM 1897 N N   . SER A 1 246 ? 11.089  14.295  0.032   1.00 92.88 246 A 1 
ATOM 1898 C CA  . SER A 1 246 ? 11.142  12.983  -0.586  1.00 92.44 246 A 1 
ATOM 1899 C C   . SER A 1 246 ? 11.860  13.057  -1.925  1.00 92.60 246 A 1 
ATOM 1900 O O   . SER A 1 246 ? 11.801  14.064  -2.628  1.00 90.89 246 A 1 
ATOM 1901 C CB  . SER A 1 246 ? 9.763   12.340  -0.699  1.00 90.37 246 A 1 
ATOM 1902 O OG  . SER A 1 246 ? 8.842   13.152  -1.379  1.00 73.93 246 A 1 
ATOM 1903 N N   . GLY A 1 247 ? 12.577  11.993  -2.259  1.00 92.49 247 A 1 
ATOM 1904 C CA  . GLY A 1 247 ? 13.306  11.861  -3.503  1.00 91.82 247 A 1 
ATOM 1905 C C   . GLY A 1 247 ? 13.185  10.448  -4.046  1.00 92.49 247 A 1 
ATOM 1906 O O   . GLY A 1 247 ? 13.218  9.476   -3.296  1.00 90.71 247 A 1 
ATOM 1907 N N   . GLN A 1 248 ? 13.066  10.356  -5.362  1.00 93.13 248 A 1 
ATOM 1908 C CA  . GLN A 1 248 ? 13.008  9.097   -6.084  1.00 92.42 248 A 1 
ATOM 1909 C C   . GLN A 1 248 ? 13.911  9.189   -7.308  1.00 92.85 248 A 1 
ATOM 1910 O O   . GLN A 1 248 ? 13.744  10.071  -8.137  1.00 91.43 248 A 1 
ATOM 1911 C CB  . GLN A 1 248 ? 11.552  8.791   -6.438  1.00 89.65 248 A 1 
ATOM 1912 C CG  . GLN A 1 248 ? 11.379  7.498   -7.252  1.00 78.97 248 A 1 
ATOM 1913 C CD  . GLN A 1 248 ? 9.915   7.130   -7.475  1.00 77.10 248 A 1 
ATOM 1914 O OE1 . GLN A 1 248 ? 9.013   7.898   -7.235  1.00 71.04 248 A 1 
ATOM 1915 N NE2 . GLN A 1 248 ? 9.630   5.928   -7.924  1.00 66.99 248 A 1 
ATOM 1916 N N   . LEU A 1 249 ? 14.859  8.264   -7.407  1.00 92.07 249 A 1 
ATOM 1917 C CA  . LEU A 1 249 ? 15.643  8.047   -8.611  1.00 91.73 249 A 1 
ATOM 1918 C C   . LEU A 1 249 ? 15.116  6.781   -9.292  1.00 91.34 249 A 1 
ATOM 1919 O O   . LEU A 1 249 ? 15.313  5.683   -8.791  1.00 89.55 249 A 1 
ATOM 1920 C CB  . LEU A 1 249 ? 17.134  7.952   -8.244  1.00 90.45 249 A 1 
ATOM 1921 C CG  . LEU A 1 249 ? 18.052  7.721   -9.465  1.00 84.94 249 A 1 
ATOM 1922 C CD1 . LEU A 1 249 ? 18.049  8.914   -10.415 1.00 79.08 249 A 1 
ATOM 1923 C CD2 . LEU A 1 249 ? 19.484  7.493   -8.981  1.00 78.73 249 A 1 
ATOM 1924 N N   . GLN A 1 250 ? 14.432  6.965   -10.412 1.00 90.31 250 A 1 
ATOM 1925 C CA  . GLN A 1 250 ? 13.835  5.870   -11.157 1.00 88.44 250 A 1 
ATOM 1926 C C   . GLN A 1 250 ? 14.879  5.128   -12.003 1.00 88.06 250 A 1 
ATOM 1927 O O   . GLN A 1 250 ? 15.918  5.675   -12.373 1.00 84.96 250 A 1 
ATOM 1928 C CB  . GLN A 1 250 ? 12.681  6.380   -12.028 1.00 86.10 250 A 1 
ATOM 1929 C CG  . GLN A 1 250 ? 11.534  6.971   -11.198 1.00 80.96 250 A 1 
ATOM 1930 C CD  . GLN A 1 250 ? 10.306  7.333   -12.042 1.00 77.09 250 A 1 
ATOM 1931 O OE1 . GLN A 1 250 ? 10.307  7.259   -13.254 1.00 69.60 250 A 1 
ATOM 1932 N NE2 . GLN A 1 250 ? 9.227   7.727   -11.423 1.00 66.58 250 A 1 
ATOM 1933 N N   . ALA A 1 251 ? 14.561  3.888   -12.347 1.00 85.65 251 A 1 
ATOM 1934 C CA  . ALA A 1 251 ? 15.428  3.034   -13.154 1.00 83.31 251 A 1 
ATOM 1935 C C   . ALA A 1 251 ? 15.733  3.597   -14.551 1.00 83.38 251 A 1 
ATOM 1936 O O   . ALA A 1 251 ? 16.792  3.323   -15.117 1.00 78.08 251 A 1 
ATOM 1937 C CB  . ALA A 1 251 ? 14.745  1.671   -13.264 1.00 80.85 251 A 1 
ATOM 1938 N N   . ASN A 1 252 ? 14.828  4.408   -15.107 1.00 84.46 252 A 1 
ATOM 1939 C CA  . ASN A 1 252 ? 14.997  5.081   -16.398 1.00 81.66 252 A 1 
ATOM 1940 C C   . ASN A 1 252 ? 15.863  6.358   -16.319 1.00 81.20 252 A 1 
ATOM 1941 O O   . ASN A 1 252 ? 16.004  7.059   -17.306 1.00 74.26 252 A 1 
ATOM 1942 C CB  . ASN A 1 252 ? 13.607  5.361   -16.998 1.00 77.42 252 A 1 
ATOM 1943 C CG  . ASN A 1 252 ? 12.797  6.384   -16.212 1.00 72.30 252 A 1 
ATOM 1944 O OD1 . ASN A 1 252 ? 13.160  6.793   -15.129 1.00 60.77 252 A 1 
ATOM 1945 N ND2 . ASN A 1 252 ? 11.675  6.822   -16.735 1.00 67.86 252 A 1 
ATOM 1946 N N   . GLY A 1 253 ? 16.415  6.681   -15.151 1.00 82.15 253 A 1 
ATOM 1947 C CA  . GLY A 1 253 ? 17.219  7.884   -14.920 1.00 81.61 253 A 1 
ATOM 1948 C C   . GLY A 1 253 ? 16.414  9.138   -14.583 1.00 83.86 253 A 1 
ATOM 1949 O O   . GLY A 1 253 ? 17.015  10.196  -14.400 1.00 79.87 253 A 1 
ATOM 1950 N N   . ALA A 1 254 ? 15.089  9.039   -14.476 1.00 88.76 254 A 1 
ATOM 1951 C CA  . ALA A 1 254 ? 14.285  10.157  -14.007 1.00 89.23 254 A 1 
ATOM 1952 C C   . ALA A 1 254 ? 14.500  10.382  -12.501 1.00 90.64 254 A 1 
ATOM 1953 O O   . ALA A 1 254 ? 14.443  9.454   -11.704 1.00 88.83 254 A 1 
ATOM 1954 C CB  . ALA A 1 254 ? 12.804  9.933   -14.350 1.00 86.59 254 A 1 
ATOM 1955 N N   . LEU A 1 255 ? 14.730  11.643  -12.122 1.00 91.53 255 A 1 
ATOM 1956 C CA  . LEU A 1 255 ? 14.836  12.080  -10.740 1.00 91.90 255 A 1 
ATOM 1957 C C   . LEU A 1 255 ? 13.600  12.900  -10.385 1.00 92.31 255 A 1 
ATOM 1958 O O   . LEU A 1 255 ? 13.345  13.925  -11.008 1.00 91.33 255 A 1 
ATOM 1959 C CB  . LEU A 1 255 ? 16.134  12.879  -10.564 1.00 90.60 255 A 1 
ATOM 1960 C CG  . LEU A 1 255 ? 16.357  13.405  -9.131  1.00 82.81 255 A 1 
ATOM 1961 C CD1 . LEU A 1 255 ? 16.681  12.279  -8.149  1.00 75.87 255 A 1 
ATOM 1962 C CD2 . LEU A 1 255 ? 17.524  14.389  -9.116  1.00 74.56 255 A 1 
ATOM 1963 N N   . ILE A 1 256 ? 12.872  12.483  -9.364  1.00 92.66 256 A 1 
ATOM 1964 C CA  . ILE A 1 256 ? 11.747  13.218  -8.795  1.00 92.21 256 A 1 
ATOM 1965 C C   . ILE A 1 256 ? 12.148  13.639  -7.384  1.00 92.62 256 A 1 
ATOM 1966 O O   . ILE A 1 256 ? 12.499  12.794  -6.560  1.00 91.84 256 A 1 
ATOM 1967 C CB  . ILE A 1 256 ? 10.454  12.396  -8.817  1.00 90.87 256 A 1 
ATOM 1968 C CG1 . ILE A 1 256 ? 10.137  11.903  -10.249 1.00 86.30 256 A 1 
ATOM 1969 C CG2 . ILE A 1 256 ? 9.286   13.236  -8.249  1.00 85.54 256 A 1 
ATOM 1970 C CD1 . ILE A 1 256 ? 8.930   10.956  -10.339 1.00 78.16 256 A 1 
ATOM 1971 N N   . ALA A 1 257 ? 12.100  14.934  -7.102  1.00 93.05 257 A 1 
ATOM 1972 C CA  . ALA A 1 257 ? 12.330  15.484  -5.777  1.00 93.07 257 A 1 
ATOM 1973 C C   . ALA A 1 257 ? 11.120  16.315  -5.369  1.00 93.59 257 A 1 
ATOM 1974 O O   . ALA A 1 257 ? 10.680  17.188  -6.126  1.00 92.08 257 A 1 
ATOM 1975 C CB  . ALA A 1 257 ? 13.625  16.293  -5.778  1.00 91.87 257 A 1 
ATOM 1976 N N   . SER A 1 258 ? 10.596  16.081  -4.180  1.00 93.18 258 A 1 
ATOM 1977 C CA  . SER A 1 258 ? 9.483   16.843  -3.648  1.00 92.84 258 A 1 
ATOM 1978 C C   . SER A 1 258 ? 9.771   17.334  -2.237  1.00 93.10 258 A 1 
ATOM 1979 O O   . SER A 1 258 ? 10.401  16.659  -1.423  1.00 91.20 258 A 1 
ATOM 1980 C CB  . SER A 1 258 ? 8.171   16.043  -3.738  1.00 90.33 258 A 1 
ATOM 1981 O OG  . SER A 1 258 ? 8.154   14.962  -2.842  1.00 75.32 258 A 1 
ATOM 1982 N N   . LEU A 1 259 ? 9.343   18.556  -1.955  1.00 92.83 259 A 1 
ATOM 1983 C CA  . LEU A 1 259 ? 9.427   19.189  -0.655  1.00 92.99 259 A 1 
ATOM 1984 C C   . LEU A 1 259 ? 8.046   19.672  -0.251  1.00 93.12 259 A 1 
ATOM 1985 O O   . LEU A 1 259 ? 7.459   20.523  -0.919  1.00 91.64 259 A 1 
ATOM 1986 C CB  . LEU A 1 259 ? 10.465  20.324  -0.715  1.00 91.51 259 A 1 
ATOM 1987 C CG  . LEU A 1 259 ? 10.664  21.052  0.630   1.00 85.17 259 A 1 
ATOM 1988 C CD1 . LEU A 1 259 ? 11.427  20.201  1.633   1.00 78.44 259 A 1 
ATOM 1989 C CD2 . LEU A 1 259 ? 11.457  22.337  0.408   1.00 77.79 259 A 1 
ATOM 1990 N N   . TRP A 1 260 ? 7.555   19.156  0.850   1.00 92.83 260 A 1 
ATOM 1991 C CA  . TRP A 1 260 ? 6.352   19.641  1.503   1.00 92.72 260 A 1 
ATOM 1992 C C   . TRP A 1 260 ? 6.717   20.443  2.743   1.00 92.84 260 A 1 
ATOM 1993 O O   . TRP A 1 260 ? 7.632   20.077  3.475   1.00 91.87 260 A 1 
ATOM 1994 C CB  . TRP A 1 260 ? 5.441   18.468  1.844   1.00 91.37 260 A 1 
ATOM 1995 C CG  . TRP A 1 260 ? 4.227   18.841  2.625   1.00 90.61 260 A 1 
ATOM 1996 C CD1 . TRP A 1 260 ? 3.038   19.193  2.107   1.00 86.37 260 A 1 
ATOM 1997 C CD2 . TRP A 1 260 ? 4.060   18.864  4.081   1.00 89.19 260 A 1 
ATOM 1998 N NE1 . TRP A 1 260 ? 2.123   19.414  3.135   1.00 85.94 260 A 1 
ATOM 1999 C CE2 . TRP A 1 260 ? 2.716   19.213  4.350   1.00 87.82 260 A 1 
ATOM 2000 C CE3 . TRP A 1 260 ? 4.911   18.597  5.173   1.00 85.67 260 A 1 
ATOM 2001 C CZ2 . TRP A 1 260 ? 2.214   19.273  5.673   1.00 85.46 260 A 1 
ATOM 2002 C CZ3 . TRP A 1 260 ? 4.415   18.667  6.483   1.00 82.40 260 A 1 
ATOM 2003 C CH2 . TRP A 1 260 ? 3.084   18.997  6.732   1.00 82.78 260 A 1 
ATOM 2004 N N   . ARG A 1 261 ? 6.006   21.539  2.989   1.00 93.18 261 A 1 
ATOM 2005 C CA  . ARG A 1 261 ? 6.178   22.349  4.187   1.00 93.03 261 A 1 
ATOM 2006 C C   . ARG A 1 261 ? 4.834   22.839  4.704   1.00 93.07 261 A 1 
ATOM 2007 O O   . ARG A 1 261 ? 4.067   23.451  3.968   1.00 91.28 261 A 1 
ATOM 2008 C CB  . ARG A 1 261 ? 7.131   23.517  3.884   1.00 91.67 261 A 1 
ATOM 2009 C CG  . ARG A 1 261 ? 7.420   24.348  5.127   1.00 85.66 261 A 1 
ATOM 2010 C CD  . ARG A 1 261 ? 8.456   25.424  4.835   1.00 81.37 261 A 1 
ATOM 2011 N NE  . ARG A 1 261 ? 8.731   26.236  6.028   1.00 73.21 261 A 1 
ATOM 2012 C CZ  . ARG A 1 261 ? 9.557   27.263  6.110   1.00 65.70 261 A 1 
ATOM 2013 N NH1 . ARG A 1 261 ? 10.246  27.657  5.074   1.00 60.39 261 A 1 
ATOM 2014 N NH2 . ARG A 1 261 ? 9.703   27.898  7.234   1.00 58.25 261 A 1 
ATOM 2015 N N   . LYS A 1 262 ? 4.622   22.657  5.996   1.00 92.24 262 A 1 
ATOM 2016 C CA  . LYS A 1 262 ? 3.509   23.278  6.703   1.00 91.52 262 A 1 
ATOM 2017 C C   . LYS A 1 262 ? 3.895   24.704  7.099   1.00 91.37 262 A 1 
ATOM 2018 O O   . LYS A 1 262 ? 4.691   24.906  8.008   1.00 88.87 262 A 1 
ATOM 2019 C CB  . LYS A 1 262 ? 3.118   22.390  7.884   1.00 89.84 262 A 1 
ATOM 2020 C CG  . LYS A 1 262 ? 1.773   22.829  8.463   1.00 85.55 262 A 1 
ATOM 2021 C CD  . LYS A 1 262 ? 1.234   21.757  9.403   1.00 81.04 262 A 1 
ATOM 2022 C CE  . LYS A 1 262 ? -0.196  22.122  9.784   1.00 72.86 262 A 1 
ATOM 2023 N NZ  . LYS A 1 262 ? -0.913  20.984  10.391  1.00 64.96 262 A 1 
ATOM 2024 N N   . VAL A 1 263 ? 3.364   25.692  6.384   1.00 92.08 263 A 1 
ATOM 2025 C CA  . VAL A 1 263 ? 3.683   27.116  6.593   1.00 91.18 263 A 1 
ATOM 2026 C C   . VAL A 1 263 ? 2.908   27.669  7.789   1.00 91.02 263 A 1 
ATOM 2027 O O   . VAL A 1 263 ? 3.457   28.416  8.601   1.00 87.27 263 A 1 
ATOM 2028 C CB  . VAL A 1 263 ? 3.386   27.935  5.318   1.00 89.52 263 A 1 
ATOM 2029 C CG1 . VAL A 1 263 ? 3.766   29.408  5.491   1.00 82.33 263 A 1 
ATOM 2030 C CG2 . VAL A 1 263 ? 4.165   27.399  4.115   1.00 83.39 263 A 1 
ATOM 2031 N N   . ALA A 1 264 ? 1.651   27.274  7.911   1.00 91.33 264 A 1 
ATOM 2032 C CA  . ALA A 1 264 ? 0.779   27.604  9.025   1.00 90.62 264 A 1 
ATOM 2033 C C   . ALA A 1 264 ? -0.132  26.408  9.363   1.00 90.88 264 A 1 
ATOM 2034 O O   . ALA A 1 264 ? -0.103  25.377  8.701   1.00 87.89 264 A 1 
ATOM 2035 C CB  . ALA A 1 264 ? -0.017  28.868  8.669   1.00 88.60 264 A 1 
ATOM 2036 N N   . GLN A 1 265 ? -0.967  26.539  10.389  1.00 90.44 265 A 1 
ATOM 2037 C CA  . GLN A 1 265 ? -1.891  25.453  10.750  1.00 89.24 265 A 1 
ATOM 2038 C C   . GLN A 1 265 ? -2.852  25.086  9.616   1.00 89.70 265 A 1 
ATOM 2039 O O   . GLN A 1 265 ? -3.168  23.911  9.451   1.00 85.62 265 A 1 
ATOM 2040 C CB  . GLN A 1 265 ? -2.693  25.846  11.997  1.00 87.13 265 A 1 
ATOM 2041 C CG  . GLN A 1 265 ? -1.848  25.793  13.276  1.00 75.75 265 A 1 
ATOM 2042 C CD  . GLN A 1 265 ? -2.695  26.073  14.523  1.00 67.07 265 A 1 
ATOM 2043 O OE1 . GLN A 1 265 ? -3.839  26.473  14.448  1.00 58.46 265 A 1 
ATOM 2044 N NE2 . GLN A 1 265 ? -2.166  25.873  15.702  1.00 55.74 265 A 1 
ATOM 2045 N N   . ASN A 1 266 ? -3.264  26.071  8.824   1.00 92.08 266 A 1 
ATOM 2046 C CA  . ASN A 1 266 ? -4.208  25.954  7.721   1.00 91.50 266 A 1 
ATOM 2047 C C   . ASN A 1 266 ? -3.570  26.183  6.339   1.00 92.41 266 A 1 
ATOM 2048 O O   . ASN A 1 266 ? -4.296  26.293  5.361   1.00 88.90 266 A 1 
ATOM 2049 C CB  . ASN A 1 266 ? -5.355  26.944  7.974   1.00 88.36 266 A 1 
ATOM 2050 C CG  . ASN A 1 266 ? -4.910  28.401  7.888   1.00 83.24 266 A 1 
ATOM 2051 O OD1 . ASN A 1 266 ? -3.855  28.793  8.351   1.00 69.18 266 A 1 
ATOM 2052 N ND2 . ASN A 1 266 ? -5.714  29.247  7.305   1.00 73.19 266 A 1 
ATOM 2053 N N   . VAL A 1 267 ? -2.244  26.312  6.250   1.00 92.44 267 A 1 
ATOM 2054 C CA  . VAL A 1 267 ? -1.538  26.563  4.993   1.00 92.63 267 A 1 
ATOM 2055 C C   . VAL A 1 267 ? -0.410  25.561  4.839   1.00 92.90 267 A 1 
ATOM 2056 O O   . VAL A 1 267 ? 0.522   25.520  5.641   1.00 91.39 267 A 1 
ATOM 2057 C CB  . VAL A 1 267 ? -0.998  27.999  4.889   1.00 91.23 267 A 1 
ATOM 2058 C CG1 . VAL A 1 267 ? -0.346  28.249  3.521   1.00 84.66 267 A 1 
ATOM 2059 C CG2 . VAL A 1 267 ? -2.111  29.036  5.065   1.00 86.16 267 A 1 
ATOM 2060 N N   . GLU A 1 268 ? -0.472  24.793  3.771   1.00 92.78 268 A 1 
ATOM 2061 C CA  . GLU A 1 268 ? 0.559   23.866  3.344   1.00 92.48 268 A 1 
ATOM 2062 C C   . GLU A 1 268 ? 1.097   24.303  1.987   1.00 93.16 268 A 1 
ATOM 2063 O O   . GLU A 1 268 ? 0.348   24.779  1.142   1.00 91.62 268 A 1 
ATOM 2064 C CB  . GLU A 1 268 ? -0.013  22.443  3.290   1.00 89.85 268 A 1 
ATOM 2065 C CG  . GLU A 1 268 ? -0.434  21.912  4.673   1.00 82.93 268 A 1 
ATOM 2066 C CD  . GLU A 1 268 ? -1.234  20.605  4.579   1.00 82.44 268 A 1 
ATOM 2067 O OE1 . GLU A 1 268 ? -2.146  20.412  5.417   1.00 75.74 268 A 1 
ATOM 2068 O OE2 . GLU A 1 268 ? -0.999  19.810  3.639   1.00 76.37 268 A 1 
ATOM 2069 N N   . ALA A 1 269 ? 2.394   24.170  1.780   1.00 93.07 269 A 1 
ATOM 2070 C CA  . ALA A 1 269 ? 3.043   24.434  0.510   1.00 93.13 269 A 1 
ATOM 2071 C C   . ALA A 1 269 ? 3.834   23.201  0.067   1.00 93.57 269 A 1 
ATOM 2072 O O   . ALA A 1 269 ? 4.387   22.477  0.898   1.00 91.87 269 A 1 
ATOM 2073 C CB  . ALA A 1 269 ? 3.916   25.684  0.630   1.00 91.70 269 A 1 
ATOM 2074 N N   . GLY A 1 270 ? 3.896   22.993  -1.239  1.00 93.26 270 A 1 
ATOM 2075 C CA  . GLY A 1 270 ? 4.642   21.906  -1.839  1.00 92.78 270 A 1 
ATOM 2076 C C   . GLY A 1 270 ? 5.373   22.372  -3.090  1.00 93.67 270 A 1 
ATOM 2077 O O   . GLY A 1 270 ? 4.883   23.214  -3.829  1.00 92.04 270 A 1 
ATOM 2078 N N   . ILE A 1 271 ? 6.554   21.813  -3.312  1.00 94.17 271 A 1 
ATOM 2079 C CA  . ILE A 1 271 ? 7.289   21.936  -4.562  1.00 94.01 271 A 1 
ATOM 2080 C C   . ILE A 1 271 ? 7.682   20.540  -5.021  1.00 93.96 271 A 1 
ATOM 2081 O O   . ILE A 1 271 ? 8.143   19.738  -4.216  1.00 93.04 271 A 1 
ATOM 2082 C CB  . ILE A 1 271 ? 8.471   22.913  -4.428  1.00 92.32 271 A 1 
ATOM 2083 C CG1 . ILE A 1 271 ? 9.142   23.161  -5.800  1.00 75.62 271 A 1 
ATOM 2084 C CG2 . ILE A 1 271 ? 9.500   22.445  -3.382  1.00 77.61 271 A 1 
ATOM 2085 C CD1 . ILE A 1 271 ? 10.153  24.312  -5.786  1.00 73.66 271 A 1 
ATOM 2086 N N   . GLU A 1 272 ? 7.503   20.262  -6.297  1.00 93.81 272 A 1 
ATOM 2087 C CA  . GLU A 1 272 ? 7.948   19.014  -6.917  1.00 93.32 272 A 1 
ATOM 2088 C C   . GLU A 1 272 ? 8.739   19.351  -8.170  1.00 93.46 272 A 1 
ATOM 2089 O O   . GLU A 1 272 ? 8.308   20.146  -8.996  1.00 92.13 272 A 1 
ATOM 2090 C CB  . GLU A 1 272 ? 6.755   18.097  -7.203  1.00 91.69 272 A 1 
ATOM 2091 C CG  . GLU A 1 272 ? 7.201   16.708  -7.675  1.00 85.55 272 A 1 
ATOM 2092 C CD  . GLU A 1 272 ? 6.005   15.736  -7.714  1.00 80.00 272 A 1 
ATOM 2093 O OE1 . GLU A 1 272 ? 5.505   15.476  -8.823  1.00 73.14 272 A 1 
ATOM 2094 O OE2 . GLU A 1 272 ? 5.581   15.277  -6.629  1.00 73.18 272 A 1 
ATOM 2095 N N   . THR A 1 273 ? 9.926   18.775  -8.292  1.00 93.25 273 A 1 
ATOM 2096 C CA  . THR A 1 273 ? 10.780  18.895  -9.461  1.00 92.98 273 A 1 
ATOM 2097 C C   . THR A 1 273 ? 11.015  17.518  -10.040 1.00 92.80 273 A 1 
ATOM 2098 O O   . THR A 1 273 ? 11.473  16.618  -9.344  1.00 91.24 273 A 1 
ATOM 2099 C CB  . THR A 1 273 ? 12.107  19.591  -9.122  1.00 91.22 273 A 1 
ATOM 2100 O OG1 . THR A 1 273 ? 11.851  20.901  -8.676  1.00 75.18 273 A 1 
ATOM 2101 C CG2 . THR A 1 273 ? 13.032  19.715  -10.327 1.00 76.68 273 A 1 
ATOM 2102 N N   . THR A 1 274 ? 10.728  17.377  -11.320 1.00 92.74 274 A 1 
ATOM 2103 C CA  . THR A 1 274 ? 11.022  16.180  -12.097 1.00 91.90 274 A 1 
ATOM 2104 C C   . THR A 1 274 ? 12.102  16.509  -13.111 1.00 92.18 274 A 1 
ATOM 2105 O O   . THR A 1 274 ? 11.951  17.443  -13.893 1.00 90.14 274 A 1 
ATOM 2106 C CB  . THR A 1 274 ? 9.764   15.642  -12.791 1.00 89.93 274 A 1 
ATOM 2107 O OG1 . THR A 1 274 ? 8.750   15.426  -11.827 1.00 72.83 274 A 1 
ATOM 2108 C CG2 . THR A 1 274 ? 10.016  14.309  -13.482 1.00 71.58 274 A 1 
ATOM 2109 N N   . LEU A 1 275 ? 13.192  15.757  -13.094 1.00 91.64 275 A 1 
ATOM 2110 C CA  . LEU A 1 275 ? 14.263  15.822  -14.077 1.00 91.16 275 A 1 
ATOM 2111 C C   . LEU A 1 275 ? 14.311  14.493  -14.813 1.00 91.21 275 A 1 
ATOM 2112 O O   . LEU A 1 275 ? 14.463  13.452  -14.184 1.00 89.57 275 A 1 
ATOM 2113 C CB  . LEU A 1 275 ? 15.606  16.118  -13.385 1.00 89.60 275 A 1 
ATOM 2114 C CG  . LEU A 1 275 ? 15.693  17.494  -12.697 1.00 81.65 275 A 1 
ATOM 2115 C CD1 . LEU A 1 275 ? 17.004  17.583  -11.906 1.00 76.72 275 A 1 
ATOM 2116 C CD2 . LEU A 1 275 ? 15.663  18.637  -13.707 1.00 76.36 275 A 1 
ATOM 2117 N N   . GLN A 1 276 ? 14.211  14.526  -16.135 1.00 88.53 276 A 1 
ATOM 2118 C CA  . GLN A 1 276 ? 14.304  13.332  -16.958 1.00 86.40 276 A 1 
ATOM 2119 C C   . GLN A 1 276 ? 15.442  13.480  -17.959 1.00 85.67 276 A 1 
ATOM 2120 O O   . GLN A 1 276 ? 15.459  14.414  -18.760 1.00 80.96 276 A 1 
ATOM 2121 C CB  . GLN A 1 276 ? 12.939  13.053  -17.598 1.00 82.75 276 A 1 
ATOM 2122 C CG  . GLN A 1 276 ? 12.952  11.717  -18.356 1.00 73.88 276 A 1 
ATOM 2123 C CD  . GLN A 1 276 ? 11.557  11.229  -18.751 1.00 69.17 276 A 1 
ATOM 2124 O OE1 . GLN A 1 276 ? 10.540  11.822  -18.449 1.00 61.71 276 A 1 
ATOM 2125 N NE2 . GLN A 1 276 ? 11.465  10.102  -19.421 1.00 58.34 276 A 1 
ATOM 2126 N N   . ALA A 1 277 ? 16.387  12.566  -17.907 1.00 82.81 277 A 1 
ATOM 2127 C CA  . ALA A 1 277 ? 17.388  12.447  -18.949 1.00 80.09 277 A 1 
ATOM 2128 C C   . ALA A 1 277 ? 16.765  11.697  -20.132 1.00 79.02 277 A 1 
ATOM 2129 O O   . ALA A 1 277 ? 16.335  10.556  -19.997 1.00 72.07 277 A 1 
ATOM 2130 C CB  . ALA A 1 277 ? 18.635  11.761  -18.380 1.00 75.73 277 A 1 
ATOM 2131 N N   . GLY A 1 278 ? 16.714  12.356  -21.277 1.00 73.92 278 A 1 
ATOM 2132 C CA  . GLY A 1 278 ? 16.253  11.791  -22.530 1.00 72.69 278 A 1 
ATOM 2133 C C   . GLY A 1 278 ? 17.378  11.735  -23.554 1.00 73.04 278 A 1 
ATOM 2134 O O   . GLY A 1 278 ? 18.379  12.446  -23.458 1.00 68.68 278 A 1 
ATOM 2135 N N   . MET A 1 279 ? 17.197  10.895  -24.557 1.00 72.40 279 A 1 
ATOM 2136 C CA  . MET A 1 279 ? 18.015  10.920  -25.761 1.00 72.42 279 A 1 
ATOM 2137 C C   . MET A 1 279 ? 17.098  11.312  -26.918 1.00 72.90 279 A 1 
ATOM 2138 O O   . MET A 1 279 ? 16.236  10.534  -27.317 1.00 68.53 279 A 1 
ATOM 2139 C CB  . MET A 1 279 ? 18.697  9.573   -25.994 1.00 68.38 279 A 1 
ATOM 2140 C CG  . MET A 1 279 ? 19.831  9.328   -24.995 1.00 62.71 279 A 1 
ATOM 2141 S SD  . MET A 1 279 ? 20.825  7.858   -25.405 1.00 57.24 279 A 1 
ATOM 2142 C CE  . MET A 1 279 ? 22.066  7.928   -24.109 1.00 51.31 279 A 1 
ATOM 2143 N N   . VAL A 1 280 ? 17.272  12.530  -27.426 1.00 70.11 280 A 1 
ATOM 2144 C CA  . VAL A 1 280 ? 16.498  13.009  -28.568 1.00 70.18 280 A 1 
ATOM 2145 C C   . VAL A 1 280 ? 17.333  12.778  -29.830 1.00 70.49 280 A 1 
ATOM 2146 O O   . VAL A 1 280 ? 18.495  13.189  -29.875 1.00 67.67 280 A 1 
ATOM 2147 C CB  . VAL A 1 280 ? 16.061  14.474  -28.415 1.00 65.74 280 A 1 
ATOM 2148 C CG1 . VAL A 1 280 ? 15.196  14.923  -29.589 1.00 58.95 280 A 1 
ATOM 2149 C CG2 . VAL A 1 280 ? 15.215  14.641  -27.144 1.00 59.31 280 A 1 
ATOM 2150 N N   . PRO A 1 281 ? 16.774  12.118  -30.848 1.00 72.20 281 A 1 
ATOM 2151 C CA  . PRO A 1 281 ? 17.459  12.001  -32.121 1.00 72.73 281 A 1 
ATOM 2152 C C   . PRO A 1 281 ? 17.622  13.394  -32.748 1.00 73.31 281 A 1 
ATOM 2153 O O   . PRO A 1 281 ? 16.654  14.141  -32.900 1.00 71.00 281 A 1 
ATOM 2154 C CB  . PRO A 1 281 ? 16.607  11.049  -32.963 1.00 69.36 281 A 1 
ATOM 2155 C CG  . PRO A 1 281 ? 15.203  11.203  -32.375 1.00 66.19 281 A 1 
ATOM 2156 C CD  . PRO A 1 281 ? 15.462  11.500  -30.906 1.00 68.87 281 A 1 
ATOM 2157 N N   . ILE A 1 282 ? 18.843  13.742  -33.108 1.00 74.81 282 A 1 
ATOM 2158 C CA  . ILE A 1 282 ? 19.126  14.924  -33.914 1.00 75.11 282 A 1 
ATOM 2159 C C   . ILE A 1 282 ? 18.676  14.594  -35.330 1.00 74.75 282 A 1 
ATOM 2160 O O   . ILE A 1 282 ? 19.348  13.841  -36.037 1.00 70.69 282 A 1 
ATOM 2161 C CB  . ILE A 1 282 ? 20.613  15.327  -33.866 1.00 71.72 282 A 1 
ATOM 2162 C CG1 . ILE A 1 282 ? 21.117  15.509  -32.422 1.00 65.03 282 A 1 
ATOM 2163 C CG2 . ILE A 1 282 ? 20.822  16.623  -34.677 1.00 64.21 282 A 1 
ATOM 2164 C CD1 . ILE A 1 282 ? 22.638  15.715  -32.333 1.00 60.36 282 A 1 
ATOM 2165 N N   . THR A 1 283 ? 17.526  15.124  -35.727 1.00 73.23 283 A 1 
ATOM 2166 C CA  . THR A 1 283 ? 17.076  15.046  -37.108 1.00 72.56 283 A 1 
ATOM 2167 C C   . THR A 1 283 ? 17.728  16.145  -37.923 1.00 72.39 283 A 1 
ATOM 2168 O O   . THR A 1 283 ? 17.755  17.309  -37.504 1.00 68.33 283 A 1 
ATOM 2169 C CB  . THR A 1 283 ? 15.544  15.124  -37.206 1.00 68.12 283 A 1 
ATOM 2170 O OG1 . THR A 1 283 ? 15.040  16.156  -36.391 1.00 60.35 283 A 1 
ATOM 2171 C CG2 . THR A 1 283 ? 14.900  13.822  -36.737 1.00 58.31 283 A 1 
ATOM 2172 N N   . ASP A 1 284 ? 18.225  15.812  -39.101 1.00 75.72 284 A 1 
ATOM 2173 C CA  . ASP A 1 284 ? 18.652  16.806  -40.078 1.00 74.11 284 A 1 
ATOM 2174 C C   . ASP A 1 284 ? 17.442  17.673  -40.454 1.00 74.14 284 A 1 
ATOM 2175 O O   . ASP A 1 284 ? 16.449  17.140  -40.964 1.00 70.18 284 A 1 
ATOM 2176 C CB  . ASP A 1 284 ? 19.224  16.106  -41.319 1.00 69.74 284 A 1 
ATOM 2177 C CG  . ASP A 1 284 ? 19.906  17.064  -42.313 1.00 64.66 284 A 1 
ATOM 2178 O OD1 . ASP A 1 284 ? 19.546  18.261  -42.325 1.00 59.00 284 A 1 
ATOM 2179 O OD2 . ASP A 1 284 ? 20.770  16.580  -43.066 1.00 59.35 284 A 1 
ATOM 2180 N N   . PRO A 1 285 ? 17.491  18.996  -40.254 1.00 73.80 285 A 1 
ATOM 2181 C CA  . PRO A 1 285 ? 16.387  19.883  -40.589 1.00 72.83 285 A 1 
ATOM 2182 C C   . PRO A 1 285 ? 16.040  19.880  -42.086 1.00 73.04 285 A 1 
ATOM 2183 O O   . PRO A 1 285 ? 14.932  20.257  -42.447 1.00 69.73 285 A 1 
ATOM 2184 C CB  . PRO A 1 285 ? 16.826  21.265  -40.094 1.00 70.38 285 A 1 
ATOM 2185 C CG  . PRO A 1 285 ? 18.351  21.188  -40.062 1.00 69.77 285 A 1 
ATOM 2186 C CD  . PRO A 1 285 ? 18.613  19.736  -39.706 1.00 72.10 285 A 1 
ATOM 2187 N N   . LEU A 1 286 ? 16.952  19.467  -42.960 1.00 74.84 286 A 1 
ATOM 2188 C CA  . LEU A 1 286 ? 16.736  19.403  -44.403 1.00 73.84 286 A 1 
ATOM 2189 C C   . LEU A 1 286 ? 16.162  18.065  -44.865 1.00 73.44 286 A 1 
ATOM 2190 O O   . LEU A 1 286 ? 15.256  18.049  -45.700 1.00 68.88 286 A 1 
ATOM 2191 C CB  . LEU A 1 286 ? 18.069  19.692  -45.114 1.00 71.04 286 A 1 
ATOM 2192 C CG  . LEU A 1 286 ? 18.369  21.198  -45.231 1.00 64.47 286 A 1 
ATOM 2193 C CD1 . LEU A 1 286 ? 19.866  21.433  -45.398 1.00 61.19 286 A 1 
ATOM 2194 C CD2 . LEU A 1 286 ? 17.656  21.795  -46.437 1.00 60.75 286 A 1 
ATOM 2195 N N   . MET A 1 287 ? 16.683  16.954  -44.353 1.00 68.70 287 A 1 
ATOM 2196 C CA  . MET A 1 287 ? 16.292  15.618  -44.831 1.00 69.05 287 A 1 
ATOM 2197 C C   . MET A 1 287 ? 15.380  14.856  -43.866 1.00 68.85 287 A 1 
ATOM 2198 O O   . MET A 1 287 ? 14.848  13.806  -44.236 1.00 63.70 287 A 1 
ATOM 2199 C CB  . MET A 1 287 ? 17.530  14.786  -45.194 1.00 66.24 287 A 1 
ATOM 2200 C CG  . MET A 1 287 ? 18.316  15.394  -46.365 1.00 61.18 287 A 1 
ATOM 2201 S SD  . MET A 1 287 ? 19.509  14.264  -47.130 1.00 56.43 287 A 1 
ATOM 2202 C CE  . MET A 1 287 ? 18.471  13.474  -48.381 1.00 49.49 287 A 1 
ATOM 2203 N N   . GLY A 1 288 ? 15.188  15.346  -42.639 1.00 67.97 288 A 1 
ATOM 2204 C CA  . GLY A 1 288 ? 14.400  14.657  -41.615 1.00 67.93 288 A 1 
ATOM 2205 C C   . GLY A 1 288 ? 14.995  13.334  -41.133 1.00 68.92 288 A 1 
ATOM 2206 O O   . GLY A 1 288 ? 14.368  12.619  -40.356 1.00 64.56 288 A 1 
ATOM 2207 N N   . THR A 1 289 ? 16.194  12.994  -41.603 1.00 70.06 289 A 1 
ATOM 2208 C CA  . THR A 1 289 ? 16.881  11.759  -41.206 1.00 70.71 289 A 1 
ATOM 2209 C C   . THR A 1 289 ? 17.594  11.947  -39.867 1.00 71.10 289 A 1 
ATOM 2210 O O   . THR A 1 289 ? 18.237  12.976  -39.658 1.00 67.24 289 A 1 
ATOM 2211 C CB  . THR A 1 289 ? 17.866  11.277  -42.278 1.00 66.79 289 A 1 
ATOM 2212 O OG1 . THR A 1 289 ? 18.691  12.318  -42.719 1.00 59.65 289 A 1 
ATOM 2213 C CG2 . THR A 1 289 ? 17.124  10.729  -43.500 1.00 58.76 289 A 1 
ATOM 2214 N N   . PRO A 1 290 ? 17.514  10.980  -38.942 1.00 68.14 290 A 1 
ATOM 2215 C CA  . PRO A 1 290 ? 18.255  11.052  -37.694 1.00 68.84 290 A 1 
ATOM 2216 C C   . PRO A 1 290 ? 19.757  10.908  -37.968 1.00 69.18 290 A 1 
ATOM 2217 O O   . PRO A 1 290 ? 20.218  9.875   -38.453 1.00 66.44 290 A 1 
ATOM 2218 C CB  . PRO A 1 290 ? 17.681  9.924   -36.831 1.00 65.38 290 A 1 
ATOM 2219 C CG  . PRO A 1 290 ? 17.155  8.903   -37.846 1.00 62.64 290 A 1 
ATOM 2220 C CD  . PRO A 1 290 ? 16.732  9.765   -39.032 1.00 65.43 290 A 1 
ATOM 2221 N N   . ILE A 1 291 ? 20.525  11.960  -37.642 1.00 72.43 291 A 1 
ATOM 2222 C CA  . ILE A 1 291 ? 21.987  11.989  -37.825 1.00 72.35 291 A 1 
ATOM 2223 C C   . ILE A 1 291 ? 22.710  11.495  -36.567 1.00 72.84 291 A 1 
ATOM 2224 O O   . ILE A 1 291 ? 23.781  10.899  -36.639 1.00 66.37 291 A 1 
ATOM 2225 C CB  . ILE A 1 291 ? 22.463  13.408  -38.198 1.00 67.99 291 A 1 
ATOM 2226 C CG1 . ILE A 1 291 ? 21.729  13.958  -39.441 1.00 62.17 291 A 1 
ATOM 2227 C CG2 . ILE A 1 291 ? 23.986  13.428  -38.461 1.00 60.03 291 A 1 
ATOM 2228 C CD1 . ILE A 1 291 ? 22.017  15.448  -39.678 1.00 56.06 291 A 1 
ATOM 2229 N N   . GLY A 1 292 ? 22.108  11.762  -35.410 1.00 71.22 292 A 1 
ATOM 2230 C CA  . GLY A 1 292 ? 22.727  11.417  -34.141 1.00 72.33 292 A 1 
ATOM 2231 C C   . GLY A 1 292 ? 21.724  11.425  -33.000 1.00 72.33 292 A 1 
ATOM 2232 O O   . GLY A 1 292 ? 20.555  11.755  -33.185 1.00 70.16 292 A 1 
ATOM 2233 N N   . ILE A 1 293 ? 22.194  11.062  -31.817 1.00 73.02 293 A 1 
ATOM 2234 C CA  . ILE A 1 293 ? 21.397  11.081  -30.592 1.00 73.58 293 A 1 
ATOM 2235 C C   . ILE A 1 293 ? 22.056  12.082  -29.651 1.00 73.31 293 A 1 
ATOM 2236 O O   . ILE A 1 293 ? 23.223  11.913  -29.288 1.00 69.77 293 A 1 
ATOM 2237 C CB  . ILE A 1 293 ? 21.279  9.676   -29.979 1.00 69.74 293 A 1 
ATOM 2238 C CG1 . ILE A 1 293 ? 20.655  8.674   -30.982 1.00 63.72 293 A 1 
ATOM 2239 C CG2 . ILE A 1 293 ? 20.422  9.743   -28.707 1.00 62.26 293 A 1 
ATOM 2240 C CD1 . ILE A 1 293 ? 20.630  7.217   -30.495 1.00 57.74 293 A 1 
ATOM 2241 N N   . GLN A 1 294 ? 21.319  13.128  -29.266 1.00 76.13 294 A 1 
ATOM 2242 C CA  . GLN A 1 294 ? 21.786  14.100  -28.286 1.00 75.52 294 A 1 
ATOM 2243 C C   . GLN A 1 294 ? 21.151  13.785  -26.930 1.00 75.54 294 A 1 
ATOM 2244 O O   . GLN A 1 294 ? 19.927  13.664  -26.848 1.00 72.77 294 A 1 
ATOM 2245 C CB  . GLN A 1 294 ? 21.488  15.521  -28.764 1.00 71.54 294 A 1 
ATOM 2246 C CG  . GLN A 1 294 ? 22.151  16.565  -27.853 1.00 63.70 294 A 1 
ATOM 2247 C CD  . GLN A 1 294 ? 22.039  18.003  -28.375 1.00 60.50 294 A 1 
ATOM 2248 O OE1 . GLN A 1 294 ? 21.462  18.287  -29.408 1.00 55.20 294 A 1 
ATOM 2249 N NE2 . GLN A 1 294 ? 22.603  18.957  -27.675 1.00 52.13 294 A 1 
ATOM 2250 N N   . PRO A 1 295 ? 21.948  13.687  -25.853 1.00 76.95 295 A 1 
ATOM 2251 C CA  . PRO A 1 295 ? 21.392  13.635  -24.513 1.00 76.43 295 A 1 
ATOM 2252 C C   . PRO A 1 295 ? 20.750  14.993  -24.192 1.00 76.50 295 A 1 
ATOM 2253 O O   . PRO A 1 295 ? 21.393  16.040  -24.272 1.00 73.06 295 A 1 
ATOM 2254 C CB  . PRO A 1 295 ? 22.570  13.288  -23.599 1.00 73.01 295 A 1 
ATOM 2255 C CG  . PRO A 1 295 ? 23.784  13.839  -24.343 1.00 70.09 295 A 1 
ATOM 2256 C CD  . PRO A 1 295 ? 23.399  13.693  -25.813 1.00 72.72 295 A 1 
ATOM 2257 N N   . THR A 1 296 ? 19.472  14.965  -23.821 1.00 77.15 296 A 1 
ATOM 2258 C CA  . THR A 1 296 ? 18.725  16.127  -23.356 1.00 76.84 296 A 1 
ATOM 2259 C C   . THR A 1 296 ? 18.262  15.869  -21.936 1.00 77.83 296 A 1 
ATOM 2260 O O   . THR A 1 296 ? 17.917  14.745  -21.578 1.00 73.69 296 A 1 
ATOM 2261 C CB  . THR A 1 296 ? 17.525  16.454  -24.250 1.00 71.17 296 A 1 
ATOM 2262 O OG1 . THR A 1 296 ? 16.673  15.349  -24.375 1.00 61.36 296 A 1 
ATOM 2263 C CG2 . THR A 1 296 ? 17.987  16.874  -25.646 1.00 60.35 296 A 1 
ATOM 2264 N N   . VAL A 1 297 ? 18.265  16.924  -21.115 1.00 80.41 297 A 1 
ATOM 2265 C CA  . VAL A 1 297 ? 17.676  16.879  -19.783 1.00 81.06 297 A 1 
ATOM 2266 C C   . VAL A 1 297 ? 16.442  17.758  -19.815 1.00 81.91 297 A 1 
ATOM 2267 O O   . VAL A 1 297 ? 16.551  18.972  -19.968 1.00 79.45 297 A 1 
ATOM 2268 C CB  . VAL A 1 297 ? 18.669  17.301  -18.697 1.00 77.17 297 A 1 
ATOM 2269 C CG1 . VAL A 1 297 ? 18.034  17.202  -17.315 1.00 68.87 297 A 1 
ATOM 2270 C CG2 . VAL A 1 297 ? 19.910  16.391  -18.708 1.00 70.33 297 A 1 
ATOM 2271 N N   . GLU A 1 298 ? 15.279  17.144  -19.695 1.00 84.27 298 A 1 
ATOM 2272 C CA  . GLU A 1 298 ? 14.019  17.847  -19.527 1.00 84.33 298 A 1 
ATOM 2273 C C   . GLU A 1 298 ? 13.720  17.989  -18.044 1.00 85.66 298 A 1 
ATOM 2274 O O   . GLU A 1 298 ? 13.856  17.042  -17.272 1.00 81.86 298 A 1 
ATOM 2275 C CB  . GLU A 1 298 ? 12.889  17.140  -20.279 1.00 79.86 298 A 1 
ATOM 2276 C CG  . GLU A 1 298 ? 13.103  17.206  -21.792 1.00 68.83 298 A 1 
ATOM 2277 C CD  . GLU A 1 298 ? 11.952  16.612  -22.604 1.00 63.23 298 A 1 
ATOM 2278 O OE1 . GLU A 1 298 ? 12.048  16.677  -23.858 1.00 56.29 298 A 1 
ATOM 2279 O OE2 . GLU A 1 298 ? 10.985  16.107  -21.997 1.00 56.37 298 A 1 
ATOM 2280 N N   . GLY A 1 299 ? 13.339  19.198  -17.640 1.00 88.66 299 A 1 
ATOM 2281 C CA  . GLY A 1 299 ? 12.983  19.511  -16.269 1.00 88.59 299 A 1 
ATOM 2282 C C   . GLY A 1 299 ? 11.619  20.177  -16.205 1.00 89.78 299 A 1 
ATOM 2283 O O   . GLY A 1 299 ? 11.329  21.094  -16.968 1.00 87.16 299 A 1 
ATOM 2284 N N   . SER A 1 300 ? 10.803  19.740  -15.259 1.00 90.57 300 A 1 
ATOM 2285 C CA  . SER A 1 300 ? 9.557   20.397  -14.892 1.00 90.59 300 A 1 
ATOM 2286 C C   . SER A 1 300 ? 9.552   20.640  -13.391 1.00 91.72 300 A 1 
ATOM 2287 O O   . SER A 1 300 ? 9.946   19.767  -12.620 1.00 88.48 300 A 1 
ATOM 2288 C CB  . SER A 1 300 ? 8.344   19.573  -15.330 1.00 86.46 300 A 1 
ATOM 2289 O OG  . SER A 1 300 ? 7.157   20.214  -14.905 1.00 71.25 300 A 1 
ATOM 2290 N N   . THR A 1 301 ? 9.136   21.821  -12.978 1.00 92.36 301 A 1 
ATOM 2291 C CA  . THR A 1 301 ? 8.958   22.151  -11.569 1.00 92.84 301 A 1 
ATOM 2292 C C   . THR A 1 301 ? 7.559   22.684  -11.360 1.00 93.18 301 A 1 
ATOM 2293 O O   . THR A 1 301 ? 7.151   23.630  -12.021 1.00 91.26 301 A 1 
ATOM 2294 C CB  . THR A 1 301 ? 10.013  23.156  -11.088 1.00 91.53 301 A 1 
ATOM 2295 O OG1 . THR A 1 301 ? 11.290  22.572  -11.178 1.00 76.89 301 A 1 
ATOM 2296 C CG2 . THR A 1 301 ? 9.824   23.556  -9.627  1.00 78.89 301 A 1 
ATOM 2297 N N   . THR A 1 302 ? 6.841   22.099  -10.405 1.00 92.87 302 A 1 
ATOM 2298 C CA  . THR A 1 302 ? 5.516   22.543  -9.997  1.00 92.63 302 A 1 
ATOM 2299 C C   . THR A 1 302 ? 5.570   23.041  -8.566  1.00 93.02 302 A 1 
ATOM 2300 O O   . THR A 1 302 ? 6.114   22.373  -7.687  1.00 91.79 302 A 1 
ATOM 2301 C CB  . THR A 1 302 ? 4.480   21.421  -10.151 1.00 91.19 302 A 1 
ATOM 2302 O OG1 . THR A 1 302 ? 4.532   20.873  -11.446 1.00 77.89 302 A 1 
ATOM 2303 C CG2 . THR A 1 302 ? 3.058   21.929  -9.943  1.00 77.92 302 A 1 
ATOM 2304 N N   . ILE A 1 303 ? 5.013   24.221  -8.313  1.00 94.15 303 A 1 
ATOM 2305 C CA  . ILE A 1 303 ? 4.854   24.784  -6.973  1.00 93.98 303 A 1 
ATOM 2306 C C   . ILE A 1 303 ? 3.363   24.792  -6.661  1.00 94.29 303 A 1 
ATOM 2307 O O   . ILE A 1 303 ? 2.565   25.218  -7.491  1.00 93.27 303 A 1 
ATOM 2308 C CB  . ILE A 1 303 ? 5.488   26.183  -6.868  1.00 92.17 303 A 1 
ATOM 2309 C CG1 . ILE A 1 303 ? 6.995   26.130  -7.230  1.00 75.88 303 A 1 
ATOM 2310 C CG2 . ILE A 1 303 ? 5.291   26.744  -5.452  1.00 76.40 303 A 1 
ATOM 2311 C CD1 . ILE A 1 303 ? 7.659   27.507  -7.332  1.00 72.13 303 A 1 
ATOM 2312 N N   . GLY A 1 304 ? 2.990   24.366  -5.473  1.00 93.20 304 A 1 
ATOM 2313 C CA  . GLY A 1 304 ? 1.606   24.340  -5.030  1.00 92.73 304 A 1 
ATOM 2314 C C   . GLY A 1 304 ? 1.434   24.858  -3.609  1.00 93.68 304 A 1 
ATOM 2315 O O   . GLY A 1 304 ? 2.349   24.823  -2.794  1.00 92.46 304 A 1 
ATOM 2316 N N   . ALA A 1 305 ? 0.233   25.334  -3.321  1.00 93.29 305 A 1 
ATOM 2317 C CA  . ALA A 1 305 ? -0.193  25.696  -1.981  1.00 93.10 305 A 1 
ATOM 2318 C C   . ALA A 1 305 ? -1.631  25.223  -1.746  1.00 93.49 305 A 1 
ATOM 2319 O O   . ALA A 1 305 ? -2.473  25.270  -2.643  1.00 91.85 305 A 1 
ATOM 2320 C CB  . ALA A 1 305 ? -0.034  27.204  -1.780  1.00 91.37 305 A 1 
ATOM 2321 N N   . LYS A 1 306 ? -1.903  24.801  -0.525  1.00 93.16 306 A 1 
ATOM 2322 C CA  . LYS A 1 306 ? -3.225  24.425  -0.038  1.00 93.00 306 A 1 
ATOM 2323 C C   . LYS A 1 306 ? -3.581  25.309  1.150   1.00 92.87 306 A 1 
ATOM 2324 O O   . LYS A 1 306 ? -2.807  25.419  2.098   1.00 91.55 306 A 1 
ATOM 2325 C CB  . LYS A 1 306 ? -3.218  22.931  0.317   1.00 91.31 306 A 1 
ATOM 2326 C CG  . LYS A 1 306 ? -4.514  22.430  0.965   1.00 88.55 306 A 1 
ATOM 2327 C CD  . LYS A 1 306 ? -4.337  20.975  1.436   1.00 87.01 306 A 1 
ATOM 2328 C CE  . LYS A 1 306 ? -5.450  20.544  2.380   1.00 79.66 306 A 1 
ATOM 2329 N NZ  . LYS A 1 306 ? -5.001  19.480  3.317   1.00 74.62 306 A 1 
ATOM 2330 N N   . TYR A 1 307 ? -4.757  25.898  1.094   1.00 93.75 307 A 1 
ATOM 2331 C CA  . TYR A 1 307 ? -5.365  26.630  2.200   1.00 93.62 307 A 1 
ATOM 2332 C C   . TYR A 1 307 ? -6.579  25.849  2.670   1.00 93.38 307 A 1 
ATOM 2333 O O   . TYR A 1 307 ? -7.518  25.643  1.907   1.00 91.54 307 A 1 
ATOM 2334 C CB  . TYR A 1 307 ? -5.748  28.040  1.755   1.00 92.57 307 A 1 
ATOM 2335 C CG  . TYR A 1 307 ? -4.577  28.918  1.373   1.00 87.76 307 A 1 
ATOM 2336 C CD1 . TYR A 1 307 ? -4.047  29.836  2.296   1.00 82.31 307 A 1 
ATOM 2337 C CD2 . TYR A 1 307 ? -4.000  28.829  0.086   1.00 81.47 307 A 1 
ATOM 2338 C CE1 . TYR A 1 307 ? -2.954  30.656  1.948   1.00 78.26 307 A 1 
ATOM 2339 C CE2 . TYR A 1 307 ? -2.904  29.626  -0.265  1.00 77.61 307 A 1 
ATOM 2340 C CZ  . TYR A 1 307 ? -2.381  30.537  0.674   1.00 78.18 307 A 1 
ATOM 2341 O OH  . TYR A 1 307 ? -1.297  31.315  0.335   1.00 75.30 307 A 1 
ATOM 2342 N N   . GLU A 1 308 ? -6.565  25.409  3.905   1.00 92.34 308 A 1 
ATOM 2343 C CA  . GLU A 1 308 ? -7.629  24.615  4.489   1.00 91.44 308 A 1 
ATOM 2344 C C   . GLU A 1 308 ? -8.337  25.406  5.590   1.00 91.45 308 A 1 
ATOM 2345 O O   . GLU A 1 308 ? -7.747  25.830  6.580   1.00 88.12 308 A 1 
ATOM 2346 C CB  . GLU A 1 308 ? -7.056  23.270  4.963   1.00 88.63 308 A 1 
ATOM 2347 C CG  . GLU A 1 308 ? -8.136  22.324  5.473   1.00 76.79 308 A 1 
ATOM 2348 C CD  . GLU A 1 308 ? -7.646  20.864  5.603   1.00 73.93 308 A 1 
ATOM 2349 O OE1 . GLU A 1 308 ? -8.506  19.989  5.822   1.00 67.93 308 A 1 
ATOM 2350 O OE2 . GLU A 1 308 ? -6.442  20.602  5.386   1.00 68.13 308 A 1 
ATOM 2351 N N   . TYR A 1 309 ? -9.615  25.636  5.382   1.00 91.96 309 A 1 
ATOM 2352 C CA  . TYR A 1 309 ? -10.517 26.270  6.328   1.00 91.21 309 A 1 
ATOM 2353 C C   . TYR A 1 309 ? -11.599 25.276  6.752   1.00 90.48 309 A 1 
ATOM 2354 O O   . TYR A 1 309 ? -11.793 24.239  6.134   1.00 86.42 309 A 1 
ATOM 2355 C CB  . TYR A 1 309 ? -11.122 27.532  5.701   1.00 89.29 309 A 1 
ATOM 2356 C CG  . TYR A 1 309 ? -10.112 28.548  5.226   1.00 87.81 309 A 1 
ATOM 2357 C CD1 . TYR A 1 309 ? -9.502  29.434  6.138   1.00 82.36 309 A 1 
ATOM 2358 C CD2 . TYR A 1 309 ? -9.772  28.625  3.863   1.00 81.90 309 A 1 
ATOM 2359 C CE1 . TYR A 1 309 ? -8.566  30.384  5.699   1.00 78.86 309 A 1 
ATOM 2360 C CE2 . TYR A 1 309 ? -8.834  29.571  3.410   1.00 78.62 309 A 1 
ATOM 2361 C CZ  . TYR A 1 309 ? -8.234  30.447  4.334   1.00 78.70 309 A 1 
ATOM 2362 O OH  . TYR A 1 309 ? -7.316  31.378  3.894   1.00 76.81 309 A 1 
ATOM 2363 N N   . ARG A 1 310 ? -12.362 25.609  7.780   1.00 89.05 310 A 1 
ATOM 2364 C CA  . ARG A 1 310 ? -13.393 24.719  8.336   1.00 87.91 310 A 1 
ATOM 2365 C C   . ARG A 1 310 ? -14.428 24.238  7.302   1.00 88.35 310 A 1 
ATOM 2366 O O   . ARG A 1 310 ? -14.926 23.124  7.417   1.00 83.22 310 A 1 
ATOM 2367 C CB  . ARG A 1 310 ? -14.082 25.449  9.506   1.00 85.23 310 A 1 
ATOM 2368 C CG  . ARG A 1 310 ? -15.055 24.540  10.261  1.00 74.53 310 A 1 
ATOM 2369 C CD  . ARG A 1 310 ? -15.690 25.274  11.445  1.00 69.35 310 A 1 
ATOM 2370 N NE  . ARG A 1 310 ? -16.656 24.420  12.146  1.00 60.20 310 A 1 
ATOM 2371 C CZ  . ARG A 1 310 ? -17.399 24.755  13.185  1.00 53.10 310 A 1 
ATOM 2372 N NH1 . ARG A 1 310 ? -17.344 25.944  13.710  1.00 48.50 310 A 1 
ATOM 2373 N NH2 . ARG A 1 310 ? -18.222 23.887  13.721  1.00 45.70 310 A 1 
ATOM 2374 N N   . GLN A 1 311 ? -14.773 25.089  6.333   1.00 90.54 311 A 1 
ATOM 2375 C CA  . GLN A 1 311 ? -15.814 24.802  5.332   1.00 90.59 311 A 1 
ATOM 2376 C C   . GLN A 1 311 ? -15.308 24.910  3.891   1.00 91.81 311 A 1 
ATOM 2377 O O   . GLN A 1 311 ? -16.109 24.837  2.961   1.00 88.23 311 A 1 
ATOM 2378 C CB  . GLN A 1 311 ? -17.012 25.737  5.538   1.00 87.75 311 A 1 
ATOM 2379 C CG  . GLN A 1 311 ? -17.765 25.459  6.845   1.00 82.09 311 A 1 
ATOM 2380 C CD  . GLN A 1 311 ? -18.985 26.362  7.003   1.00 75.43 311 A 1 
ATOM 2381 O OE1 . GLN A 1 311 ? -19.095 27.415  6.413   1.00 67.36 311 A 1 
ATOM 2382 N NE2 . GLN A 1 311 ? -19.928 25.988  7.826   1.00 64.91 311 A 1 
ATOM 2383 N N   . SER A 1 312 ? -14.019 25.143  3.676   1.00 92.21 312 A 1 
ATOM 2384 C CA  . SER A 1 312 ? -13.483 25.292  2.332   1.00 92.37 312 A 1 
ATOM 2385 C C   . SER A 1 312 ? -12.023 24.891  2.258   1.00 92.85 312 A 1 
ATOM 2386 O O   . SER A 1 312 ? -11.250 25.153  3.178   1.00 90.53 312 A 1 
ATOM 2387 C CB  . SER A 1 312 ? -13.670 26.729  1.811   1.00 89.28 312 A 1 
ATOM 2388 O OG  . SER A 1 312 ? -13.092 27.686  2.675   1.00 76.93 312 A 1 
ATOM 2389 N N   . VAL A 1 313 ? -11.653 24.310  1.131   1.00 92.64 313 A 1 
ATOM 2390 C CA  . VAL A 1 313 ? -10.270 23.973  0.800   1.00 92.47 313 A 1 
ATOM 2391 C C   . VAL A 1 313 ? -9.939  24.620  -0.539  1.00 92.78 313 A 1 
ATOM 2392 O O   . VAL A 1 313 ? -10.643 24.419  -1.528  1.00 91.82 313 A 1 
ATOM 2393 C CB  . VAL A 1 313 ? -10.046 22.451  0.766   1.00 91.04 313 A 1 
ATOM 2394 C CG1 . VAL A 1 313 ? -8.580  22.127  0.491   1.00 83.49 313 A 1 
ATOM 2395 C CG2 . VAL A 1 313 ? -10.429 21.801  2.101   1.00 85.20 313 A 1 
ATOM 2396 N N   . TYR A 1 314 ? -8.883  25.422  -0.566  1.00 93.64 314 A 1 
ATOM 2397 C CA  . TYR A 1 314 ? -8.354  26.034  -1.774  1.00 93.52 314 A 1 
ATOM 2398 C C   . TYR A 1 314 ? -7.010  25.399  -2.088  1.00 93.52 314 A 1 
ATOM 2399 O O   . TYR A 1 314 ? -6.125  25.372  -1.233  1.00 91.71 314 A 1 
ATOM 2400 C CB  . TYR A 1 314 ? -8.207  27.546  -1.597  1.00 91.73 314 A 1 
ATOM 2401 C CG  . TYR A 1 314 ? -9.498  28.276  -1.306  1.00 84.81 314 A 1 
ATOM 2402 C CD1 . TYR A 1 314 ? -10.185 28.945  -2.335  1.00 77.35 314 A 1 
ATOM 2403 C CD2 . TYR A 1 314 ? -10.017 28.317  -0.001  1.00 75.55 314 A 1 
ATOM 2404 C CE1 . TYR A 1 314 ? -11.392 29.622  -2.071  1.00 69.90 314 A 1 
ATOM 2405 C CE2 . TYR A 1 314 ? -11.225 28.983  0.275   1.00 68.14 314 A 1 
ATOM 2406 C CZ  . TYR A 1 314 ? -11.911 29.633  -0.768  1.00 67.35 314 A 1 
ATOM 2407 O OH  . TYR A 1 314 ? -13.106 30.259  -0.513  1.00 63.24 314 A 1 
ATOM 2408 N N   . ARG A 1 315 ? -6.831  24.917  -3.319  1.00 92.32 315 A 1 
ATOM 2409 C CA  . ARG A 1 315 ? -5.540  24.459  -3.841  1.00 92.31 315 A 1 
ATOM 2410 C C   . ARG A 1 315 ? -5.174  25.302  -5.053  1.00 92.66 315 A 1 
ATOM 2411 O O   . ARG A 1 315 ? -6.038  25.628  -5.859  1.00 90.80 315 A 1 
ATOM 2412 C CB  . ARG A 1 315 ? -5.586  22.966  -4.172  1.00 91.01 315 A 1 
ATOM 2413 C CG  . ARG A 1 315 ? -5.888  22.080  -2.954  1.00 87.03 315 A 1 
ATOM 2414 C CD  . ARG A 1 315 ? -5.882  20.602  -3.346  1.00 86.97 315 A 1 
ATOM 2415 N NE  . ARG A 1 315 ? -6.145  19.696  -2.211  1.00 84.30 315 A 1 
ATOM 2416 C CZ  . ARG A 1 315 ? -7.335  19.305  -1.748  1.00 83.43 315 A 1 
ATOM 2417 N NH1 . ARG A 1 315 ? -8.461  19.742  -2.238  1.00 74.09 315 A 1 
ATOM 2418 N NH2 . ARG A 1 315 ? -7.400  18.455  -0.783  1.00 77.62 315 A 1 
ATOM 2419 N N   . GLY A 1 316 ? -3.905  25.654  -5.174  1.00 93.39 316 A 1 
ATOM 2420 C CA  . GLY A 1 316 ? -3.363  26.346  -6.333  1.00 92.70 316 A 1 
ATOM 2421 C C   . GLY A 1 316 ? -2.019  25.752  -6.715  1.00 93.57 316 A 1 
ATOM 2422 O O   . GLY A 1 316 ? -1.241  25.393  -5.836  1.00 92.03 316 A 1 
ATOM 2423 N N   . THR A 1 317 ? -1.756  25.663  -8.011  1.00 93.35 317 A 1 
ATOM 2424 C CA  . THR A 1 317 ? -0.472  25.190  -8.537  1.00 93.17 317 A 1 
ATOM 2425 C C   . THR A 1 317 ? 0.005   26.088  -9.663  1.00 92.60 317 A 1 
ATOM 2426 O O   . THR A 1 317 ? -0.781  26.580  -10.464 1.00 90.97 317 A 1 
ATOM 2427 C CB  . THR A 1 317 ? -0.526  23.735  -9.030  1.00 91.38 317 A 1 
ATOM 2428 O OG1 . THR A 1 317 ? -1.537  23.554  -10.002 1.00 78.54 317 A 1 
ATOM 2429 C CG2 . THR A 1 317 ? -0.794  22.741  -7.901  1.00 80.72 317 A 1 
ATOM 2430 N N   . LEU A 1 318 ? 1.317   26.270  -9.712  1.00 93.42 318 A 1 
ATOM 2431 C CA  . LEU A 1 318 ? 2.040   26.932  -10.793 1.00 92.93 318 A 1 
ATOM 2432 C C   . LEU A 1 318 ? 3.093   25.955  -11.313 1.00 93.03 318 A 1 
ATOM 2433 O O   . LEU A 1 318 ? 3.899   25.462  -10.535 1.00 91.18 318 A 1 
ATOM 2434 C CB  . LEU A 1 318 ? 2.675   28.215  -10.230 1.00 91.16 318 A 1 
ATOM 2435 C CG  . LEU A 1 318 ? 3.552   28.978  -11.247 1.00 82.93 318 A 1 
ATOM 2436 C CD1 . LEU A 1 318 ? 2.718   29.637  -12.330 1.00 75.18 318 A 1 
ATOM 2437 C CD2 . LEU A 1 318 ? 4.343   30.069  -10.529 1.00 74.14 318 A 1 
ATOM 2438 N N   . ASP A 1 319 ? 3.086   25.718  -12.620 1.00 92.59 319 A 1 
ATOM 2439 C CA  . ASP A 1 319 ? 4.043   24.844  -13.289 1.00 91.35 319 A 1 
ATOM 2440 C C   . ASP A 1 319 ? 5.013   25.667  -14.152 1.00 91.92 319 A 1 
ATOM 2441 O O   . ASP A 1 319 ? 4.645   26.687  -14.730 1.00 89.55 319 A 1 
ATOM 2442 C CB  . ASP A 1 319 ? 3.249   23.794  -14.097 1.00 87.37 319 A 1 
ATOM 2443 C CG  . ASP A 1 319 ? 4.078   22.686  -14.761 1.00 79.90 319 A 1 
ATOM 2444 O OD1 . ASP A 1 319 ? 5.324   22.720  -14.693 1.00 70.33 319 A 1 
ATOM 2445 O OD2 . ASP A 1 319 ? 3.460   21.834  -15.425 1.00 73.99 319 A 1 
ATOM 2446 N N   . SER A 1 320 ? 6.252   25.210  -14.258 1.00 90.06 320 A 1 
ATOM 2447 C CA  . SER A 1 320 ? 7.270   25.755  -15.150 1.00 89.43 320 A 1 
ATOM 2448 C C   . SER A 1 320 ? 6.871   25.720  -16.628 1.00 89.00 320 A 1 
ATOM 2449 O O   . SER A 1 320 ? 7.392   26.499  -17.422 1.00 84.80 320 A 1 
ATOM 2450 C CB  . SER A 1 320 ? 8.585   25.000  -14.961 1.00 87.67 320 A 1 
ATOM 2451 O OG  . SER A 1 320 ? 8.451   23.633  -15.261 1.00 80.93 320 A 1 
ATOM 2452 N N   . ASN A 1 321 ? 5.914   24.877  -17.007 1.00 88.54 321 A 1 
ATOM 2453 C CA  . ASN A 1 321 ? 5.336   24.818  -18.354 1.00 87.38 321 A 1 
ATOM 2454 C C   . ASN A 1 321 ? 4.284   25.915  -18.623 1.00 87.92 321 A 1 
ATOM 2455 O O   . ASN A 1 321 ? 3.553   25.841  -19.611 1.00 82.57 321 A 1 
ATOM 2456 C CB  . ASN A 1 321 ? 4.775   23.410  -18.586 1.00 84.38 321 A 1 
ATOM 2457 C CG  . ASN A 1 321 ? 5.857   22.346  -18.573 1.00 80.07 321 A 1 
ATOM 2458 O OD1 . ASN A 1 321 ? 6.914   22.502  -19.144 1.00 70.07 321 A 1 
ATOM 2459 N ND2 . ASN A 1 321 ? 5.617   21.232  -17.933 1.00 70.69 321 A 1 
ATOM 2460 N N   . GLY A 1 322 ? 4.188   26.924  -17.761 1.00 87.74 322 A 1 
ATOM 2461 C CA  . GLY A 1 322 ? 3.262   28.047  -17.913 1.00 87.80 322 A 1 
ATOM 2462 C C   . GLY A 1 322 ? 1.807   27.727  -17.551 1.00 89.79 322 A 1 
ATOM 2463 O O   . GLY A 1 322 ? 0.916   28.513  -17.876 1.00 86.23 322 A 1 
ATOM 2464 N N   . LYS A 1 323 ? 1.569   26.612  -16.882 1.00 90.84 323 A 1 
ATOM 2465 C CA  . LYS A 1 323 ? 0.240   26.239  -16.399 1.00 91.20 323 A 1 
ATOM 2466 C C   . LYS A 1 323 ? 0.007   26.780  -15.001 1.00 91.50 323 A 1 
ATOM 2467 O O   . LYS A 1 323 ? 0.779   26.518  -14.082 1.00 89.91 323 A 1 
ATOM 2468 C CB  . LYS A 1 323 ? 0.044   24.731  -16.429 1.00 89.24 323 A 1 
ATOM 2469 C CG  . LYS A 1 323 ? 0.076   24.201  -17.865 1.00 82.27 323 A 1 
ATOM 2470 C CD  . LYS A 1 323 ? -0.181  22.703  -17.837 1.00 81.11 323 A 1 
ATOM 2471 C CE  . LYS A 1 323 ? -0.156  22.149  -19.244 1.00 72.09 323 A 1 
ATOM 2472 N NZ  . LYS A 1 323 ? -0.418  20.705  -19.210 1.00 65.02 323 A 1 
ATOM 2473 N N   . VAL A 1 324 ? -1.099  27.506  -14.846 1.00 93.05 324 A 1 
ATOM 2474 C CA  . VAL A 1 324 ? -1.619  27.916  -13.540 1.00 93.06 324 A 1 
ATOM 2475 C C   . VAL A 1 324 ? -2.944  27.219  -13.342 1.00 93.24 324 A 1 
ATOM 2476 O O   . VAL A 1 324 ? -3.837  27.341  -14.179 1.00 91.89 324 A 1 
ATOM 2477 C CB  . VAL A 1 324 ? -1.772  29.441  -13.443 1.00 91.96 324 A 1 
ATOM 2478 C CG1 . VAL A 1 324 ? -2.255  29.849  -12.048 1.00 83.73 324 A 1 
ATOM 2479 C CG2 . VAL A 1 324 ? -0.443  30.151  -13.711 1.00 84.71 324 A 1 
ATOM 2480 N N   . ALA A 1 325 ? -3.104  26.505  -12.244 1.00 93.16 325 A 1 
ATOM 2481 C CA  . ALA A 1 325 ? -4.336  25.806  -11.931 1.00 92.95 325 A 1 
ATOM 2482 C C   . ALA A 1 325 ? -4.809  26.127  -10.515 1.00 93.58 325 A 1 
ATOM 2483 O O   . ALA A 1 325 ? -4.017  26.382  -9.607  1.00 92.02 325 A 1 
ATOM 2484 C CB  . ALA A 1 325 ? -4.158  24.309  -12.192 1.00 91.33 325 A 1 
ATOM 2485 N N   . CYS A 1 326 ? -6.117  26.113  -10.326 1.00 93.02 326 A 1 
ATOM 2486 C CA  . CYS A 1 326 ? -6.736  26.222  -9.023  1.00 93.01 326 A 1 
ATOM 2487 C C   . CYS A 1 326 ? -7.851  25.193  -8.862  1.00 93.52 326 A 1 
ATOM 2488 O O   . CYS A 1 326 ? -8.517  24.804  -9.830  1.00 91.70 326 A 1 
ATOM 2489 C CB  . CYS A 1 326 ? -7.201  27.665  -8.773  1.00 90.46 326 A 1 
ATOM 2490 S SG  . CYS A 1 326 ? -8.594  28.125  -9.857  1.00 76.93 326 A 1 
ATOM 2491 N N   . PHE A 1 327 ? -8.066  24.753  -7.637  1.00 92.86 327 A 1 
ATOM 2492 C CA  . PHE A 1 327 ? -9.173  23.914  -7.233  1.00 92.75 327 A 1 
ATOM 2493 C C   . PHE A 1 327 ? -9.739  24.445  -5.919  1.00 92.99 327 A 1 
ATOM 2494 O O   . PHE A 1 327 ? -9.015  24.613  -4.939  1.00 91.72 327 A 1 
ATOM 2495 C CB  . PHE A 1 327 ? -8.716  22.463  -7.126  1.00 91.24 327 A 1 
ATOM 2496 C CG  . PHE A 1 327 ? -9.831  21.491  -6.804  1.00 90.42 327 A 1 
ATOM 2497 C CD1 . PHE A 1 327 ? -10.146 21.180  -5.471  1.00 85.33 327 A 1 
ATOM 2498 C CD2 . PHE A 1 327 ? -10.562 20.906  -7.848  1.00 84.64 327 A 1 
ATOM 2499 C CE1 . PHE A 1 327 ? -11.180 20.284  -5.185  1.00 82.50 327 A 1 
ATOM 2500 C CE2 . PHE A 1 327 ? -11.594 19.998  -7.562  1.00 81.38 327 A 1 
ATOM 2501 C CZ  . PHE A 1 327 ? -11.901 19.682  -6.236  1.00 82.26 327 A 1 
ATOM 2502 N N   . LEU A 1 328 ? -11.036 24.726  -5.928  1.00 93.37 328 A 1 
ATOM 2503 C CA  . LEU A 1 328 ? -11.791 25.187  -4.783  1.00 92.97 328 A 1 
ATOM 2504 C C   . LEU A 1 328 ? -12.863 24.149  -4.444  1.00 93.15 328 A 1 
ATOM 2505 O O   . LEU A 1 328 ? -13.684 23.815  -5.288  1.00 92.18 328 A 1 
ATOM 2506 C CB  . LEU A 1 328 ? -12.390 26.576  -5.097  1.00 91.38 328 A 1 
ATOM 2507 C CG  . LEU A 1 328 ? -13.533 27.020  -4.175  1.00 76.79 328 A 1 
ATOM 2508 C CD1 . LEU A 1 328 ? -13.079 27.224  -2.748  1.00 71.25 328 A 1 
ATOM 2509 C CD2 . LEU A 1 328 ? -14.127 28.346  -4.661  1.00 71.47 328 A 1 
ATOM 2510 N N   . GLU A 1 329 ? -12.887 23.750  -3.195  1.00 93.17 329 A 1 
ATOM 2511 C CA  . GLU A 1 329 ? -13.972 22.981  -2.619  1.00 92.55 329 A 1 
ATOM 2512 C C   . GLU A 1 329 ? -14.571 23.770  -1.461  1.00 93.10 329 A 1 
ATOM 2513 O O   . GLU A 1 329 ? -13.857 24.190  -0.553  1.00 91.32 329 A 1 
ATOM 2514 C CB  . GLU A 1 329 ? -13.418 21.627  -2.180  1.00 90.19 329 A 1 
ATOM 2515 C CG  . GLU A 1 329 ? -14.458 20.732  -1.516  1.00 78.31 329 A 1 
ATOM 2516 C CD  . GLU A 1 329 ? -13.905 19.347  -1.166  1.00 75.65 329 A 1 
ATOM 2517 O OE1 . GLU A 1 329 ? -14.716 18.501  -0.748  1.00 68.69 329 A 1 
ATOM 2518 O OE2 . GLU A 1 329 ? -12.679 19.138  -1.306  1.00 69.68 329 A 1 
ATOM 2519 N N   . ARG A 1 330 ? -15.875 24.019  -1.497  1.00 93.33 330 A 1 
ATOM 2520 C CA  . ARG A 1 330 ? -16.582 24.722  -0.433  1.00 93.58 330 A 1 
ATOM 2521 C C   . ARG A 1 330 ? -17.829 23.966  -0.018  1.00 93.52 330 A 1 
ATOM 2522 O O   . ARG A 1 330 ? -18.733 23.787  -0.816  1.00 91.36 330 A 1 
ATOM 2523 C CB  . ARG A 1 330 ? -16.885 26.164  -0.869  1.00 92.05 330 A 1 
ATOM 2524 C CG  . ARG A 1 330 ? -17.519 26.967  0.268   1.00 84.20 330 A 1 
ATOM 2525 C CD  . ARG A 1 330 ? -17.689 28.433  -0.132  1.00 79.89 330 A 1 
ATOM 2526 N NE  . ARG A 1 330 ? -18.270 29.220  0.966   1.00 72.96 330 A 1 
ATOM 2527 C CZ  . ARG A 1 330 ? -18.528 30.510  0.954   1.00 65.18 330 A 1 
ATOM 2528 N NH1 . ARG A 1 330 ? -18.275 31.245  -0.092  1.00 59.86 330 A 1 
ATOM 2529 N NH2 . ARG A 1 330 ? -19.048 31.088  1.994   1.00 59.18 330 A 1 
ATOM 2530 N N   . LYS A 1 331 ? -17.897 23.638  1.251   1.00 92.54 331 A 1 
ATOM 2531 C CA  . LYS A 1 331 ? -19.091 23.077  1.874   1.00 91.80 331 A 1 
ATOM 2532 C C   . LYS A 1 331 ? -20.039 24.218  2.240   1.00 91.68 331 A 1 
ATOM 2533 O O   . LYS A 1 331 ? -19.790 24.961  3.187   1.00 89.10 331 A 1 
ATOM 2534 C CB  . LYS A 1 331 ? -18.676 22.195  3.055   1.00 90.03 331 A 1 
ATOM 2535 C CG  . LYS A 1 331 ? -19.821 21.283  3.491   1.00 79.17 331 A 1 
ATOM 2536 C CD  . LYS A 1 331 ? -19.320 20.187  4.436   1.00 75.66 331 A 1 
ATOM 2537 C CE  . LYS A 1 331 ? -20.443 19.169  4.651   1.00 66.21 331 A 1 
ATOM 2538 N NZ  . LYS A 1 331 ? -20.003 17.933  5.332   1.00 58.98 331 A 1 
ATOM 2539 N N   . VAL A 1 332 ? -21.087 24.383  1.438   1.00 91.81 332 A 1 
ATOM 2540 C CA  . VAL A 1 332 ? -22.081 25.450  1.625   1.00 90.68 332 A 1 
ATOM 2541 C C   . VAL A 1 332 ? -23.113 25.047  2.676   1.00 89.80 332 A 1 
ATOM 2542 O O   . VAL A 1 332 ? -23.472 25.845  3.545   1.00 85.46 332 A 1 
ATOM 2543 C CB  . VAL A 1 332 ? -22.782 25.787  0.288   1.00 88.82 332 A 1 
ATOM 2544 C CG1 . VAL A 1 332 ? -23.735 26.975  0.442   1.00 80.82 332 A 1 
ATOM 2545 C CG2 . VAL A 1 332 ? -21.764 26.164  -0.800  1.00 81.59 332 A 1 
ATOM 2546 N N   . LEU A 1 333 ? -23.556 23.812  2.610   1.00 90.15 333 A 1 
ATOM 2547 C CA  . LEU A 1 333 ? -24.477 23.184  3.547   1.00 88.58 333 A 1 
ATOM 2548 C C   . LEU A 1 333 ? -23.904 21.829  3.982   1.00 88.43 333 A 1 
ATOM 2549 O O   . LEU A 1 333 ? -23.069 21.274  3.267   1.00 85.69 333 A 1 
ATOM 2550 C CB  . LEU A 1 333 ? -25.857 23.012  2.882   1.00 86.49 333 A 1 
ATOM 2551 C CG  . LEU A 1 333 ? -26.567 24.327  2.519   1.00 81.94 333 A 1 
ATOM 2552 C CD1 . LEU A 1 333 ? -27.821 24.026  1.696   1.00 76.14 333 A 1 
ATOM 2553 C CD2 . LEU A 1 333 ? -26.998 25.102  3.769   1.00 75.87 333 A 1 
ATOM 2554 N N   . PRO A 1 334 ? -24.363 21.240  5.081   1.00 86.68 334 A 1 
ATOM 2555 C CA  . PRO A 1 334 ? -23.966 19.877  5.453   1.00 84.83 334 A 1 
ATOM 2556 C C   . PRO A 1 334 ? -24.208 18.848  4.345   1.00 85.54 334 A 1 
ATOM 2557 O O   . PRO A 1 334 ? -23.419 17.918  4.195   1.00 82.10 334 A 1 
ATOM 2558 C CB  . PRO A 1 334 ? -24.794 19.551  6.705   1.00 82.97 334 A 1 
ATOM 2559 C CG  . PRO A 1 334 ? -25.062 20.927  7.315   1.00 81.83 334 A 1 
ATOM 2560 C CD  . PRO A 1 334 ? -25.227 21.817  6.090   1.00 84.33 334 A 1 
ATOM 2561 N N   . THR A 1 335 ? -25.248 19.079  3.540   1.00 87.32 335 A 1 
ATOM 2562 C CA  . THR A 1 335 ? -25.690 18.216  2.433   1.00 87.36 335 A 1 
ATOM 2563 C C   . THR A 1 335 ? -25.239 18.697  1.054   1.00 89.16 335 A 1 
ATOM 2564 O O   . THR A 1 335 ? -25.614 18.088  0.064   1.00 85.93 335 A 1 
ATOM 2565 C CB  . THR A 1 335 ? -27.210 18.112  2.436   1.00 83.83 335 A 1 
ATOM 2566 O OG1 . THR A 1 335 ? -27.783 19.395  2.326   1.00 76.52 335 A 1 
ATOM 2567 C CG2 . THR A 1 335 ? -27.750 17.500  3.725   1.00 74.31 335 A 1 
ATOM 2568 N N   . LEU A 1 336 ? -24.496 19.803  0.944   1.00 90.39 336 A 1 
ATOM 2569 C CA  . LEU A 1 336 ? -24.112 20.372  -0.346  1.00 91.10 336 A 1 
ATOM 2570 C C   . LEU A 1 336 ? -22.691 20.934  -0.299  1.00 92.22 336 A 1 
ATOM 2571 O O   . LEU A 1 336 ? -22.408 21.891  0.416   1.00 90.54 336 A 1 
ATOM 2572 C CB  . LEU A 1 336 ? -25.127 21.450  -0.763  1.00 89.24 336 A 1 
ATOM 2573 C CG  . LEU A 1 336 ? -24.780 22.182  -2.079  1.00 85.24 336 A 1 
ATOM 2574 C CD1 . LEU A 1 336 ? -24.764 21.247  -3.285  1.00 80.34 336 A 1 
ATOM 2575 C CD2 . LEU A 1 336 ? -25.803 23.283  -2.344  1.00 80.71 336 A 1 
ATOM 2576 N N   . SER A 1 337 ? -21.838 20.409  -1.164  1.00 91.95 337 A 1 
ATOM 2577 C CA  . SER A 1 337 ? -20.531 20.971  -1.472  1.00 92.15 337 A 1 
ATOM 2578 C C   . SER A 1 337 ? -20.499 21.474  -2.909  1.00 92.93 337 A 1 
ATOM 2579 O O   . SER A 1 337 ? -21.109 20.894  -3.805  1.00 91.18 337 A 1 
ATOM 2580 C CB  . SER A 1 337 ? -19.414 19.959  -1.208  1.00 90.13 337 A 1 
ATOM 2581 O OG  . SER A 1 337 ? -19.445 19.531  0.149   1.00 77.00 337 A 1 
ATOM 2582 N N   . VAL A 1 338 ? -19.798 22.577  -3.136  1.00 93.76 338 A 1 
ATOM 2583 C CA  . VAL A 1 338 ? -19.551 23.153  -4.455  1.00 93.96 338 A 1 
ATOM 2584 C C   . VAL A 1 338 ? -18.077 22.992  -4.780  1.00 93.94 338 A 1 
ATOM 2585 O O   . VAL A 1 338 ? -17.219 23.358  -3.979  1.00 92.38 338 A 1 
ATOM 2586 C CB  . VAL A 1 338 ? -19.977 24.630  -4.526  1.00 92.53 338 A 1 
ATOM 2587 C CG1 . VAL A 1 338 ? -19.745 25.220  -5.919  1.00 84.43 338 A 1 
ATOM 2588 C CG2 . VAL A 1 338 ? -21.463 24.790  -4.193  1.00 85.96 338 A 1 
ATOM 2589 N N   . LEU A 1 339 ? -17.806 22.487  -5.964  1.00 93.64 339 A 1 
ATOM 2590 C CA  . LEU A 1 339 ? -16.474 22.310  -6.513  1.00 93.19 339 A 1 
ATOM 2591 C C   . LEU A 1 339 ? -16.285 23.275  -7.675  1.00 93.58 339 A 1 
ATOM 2592 O O   . LEU A 1 339 ? -17.150 23.394  -8.542  1.00 92.06 339 A 1 
ATOM 2593 C CB  . LEU A 1 339 ? -16.278 20.853  -6.961  1.00 91.45 339 A 1 
ATOM 2594 C CG  . LEU A 1 339 ? -16.576 19.783  -5.886  1.00 87.97 339 A 1 
ATOM 2595 C CD1 . LEU A 1 339 ? -16.478 18.393  -6.496  1.00 82.08 339 A 1 
ATOM 2596 C CD2 . LEU A 1 339 ? -15.595 19.876  -4.725  1.00 81.58 339 A 1 
ATOM 2597 N N   . PHE A 1 340 ? -15.148 23.954  -7.724  1.00 93.77 340 A 1 
ATOM 2598 C CA  . PHE A 1 340 ? -14.740 24.770  -8.853  1.00 93.55 340 A 1 
ATOM 2599 C C   . PHE A 1 340 ? -13.267 24.499  -9.149  1.00 93.54 340 A 1 
ATOM 2600 O O   . PHE A 1 340 ? -12.436 24.535  -8.244  1.00 91.75 340 A 1 
ATOM 2601 C CB  . PHE A 1 340 ? -14.999 26.246  -8.559  1.00 91.92 340 A 1 
ATOM 2602 C CG  . PHE A 1 340 ? -14.541 27.166  -9.669  1.00 86.26 340 A 1 
ATOM 2603 C CD1 . PHE A 1 340 ? -13.253 27.727  -9.651  1.00 81.01 340 A 1 
ATOM 2604 C CD2 . PHE A 1 340 ? -15.387 27.429  -10.767 1.00 79.13 340 A 1 
ATOM 2605 C CE1 . PHE A 1 340 ? -12.816 28.545  -10.713 1.00 74.49 340 A 1 
ATOM 2606 C CE2 . PHE A 1 340 ? -14.957 28.239  -11.820 1.00 72.41 340 A 1 
ATOM 2607 C CZ  . PHE A 1 340 ? -13.668 28.802  -11.806 1.00 71.95 340 A 1 
ATOM 2608 N N   . CYS A 1 341 ? -12.939 24.267  -10.401 1.00 93.24 341 A 1 
ATOM 2609 C CA  . CYS A 1 341 ? -11.557 24.146  -10.835 1.00 92.41 341 A 1 
ATOM 2610 C C   . CYS A 1 341 ? -11.338 24.885  -12.147 1.00 93.14 341 A 1 
ATOM 2611 O O   . CYS A 1 341 ? -12.229 24.974  -12.993 1.00 91.38 341 A 1 
ATOM 2612 C CB  . CYS A 1 341 ? -11.143 22.680  -10.879 1.00 88.83 341 A 1 
ATOM 2613 S SG  . CYS A 1 341 ? -12.208 21.698  -11.970 1.00 80.00 341 A 1 
ATOM 2614 N N   . GLY A 1 342 ? -10.136 25.426  -12.317 1.00 92.52 342 A 1 
ATOM 2615 C CA  . GLY A 1 342 ? -9.722  26.105  -13.528 1.00 91.97 342 A 1 
ATOM 2616 C C   . GLY A 1 342 ? -8.237  25.883  -13.777 1.00 92.68 342 A 1 
ATOM 2617 O O   . GLY A 1 342 ? -7.450  25.838  -12.842 1.00 90.79 342 A 1 
ATOM 2618 N N   . GLU A 1 343 ? -7.875  25.759  -15.044 1.00 92.47 343 A 1 
ATOM 2619 C CA  . GLU A 1 343 ? -6.493  25.681  -15.503 1.00 92.05 343 A 1 
ATOM 2620 C C   . GLU A 1 343 ? -6.310  26.648  -16.670 1.00 92.25 343 A 1 
ATOM 2621 O O   . GLU A 1 343 ? -7.147  26.691  -17.577 1.00 90.30 343 A 1 
ATOM 2622 C CB  . GLU A 1 343 ? -6.130  24.244  -15.895 1.00 89.41 343 A 1 
ATOM 2623 C CG  . GLU A 1 343 ? -4.675  24.054  -16.366 1.00 82.70 343 A 1 
ATOM 2624 C CD  . GLU A 1 343 ? -4.397  22.589  -16.747 1.00 80.10 343 A 1 
ATOM 2625 O OE1 . GLU A 1 343 ? -4.231  22.297  -17.951 1.00 73.22 343 A 1 
ATOM 2626 O OE2 . GLU A 1 343 ? -4.372  21.735  -15.843 1.00 74.40 343 A 1 
ATOM 2627 N N   . ILE A 1 344 ? -5.233  27.417  -16.639 1.00 92.81 344 A 1 
ATOM 2628 C CA  . ILE A 1 344 ? -4.815  28.300  -17.719 1.00 92.31 344 A 1 
ATOM 2629 C C   . ILE A 1 344 ? -3.414  27.870  -18.136 1.00 92.45 344 A 1 
ATOM 2630 O O   . ILE A 1 344 ? -2.485  27.916  -17.331 1.00 91.46 344 A 1 
ATOM 2631 C CB  . ILE A 1 344 ? -4.852  29.784  -17.287 1.00 90.70 344 A 1 
ATOM 2632 C CG1 . ILE A 1 344 ? -6.266  30.180  -16.782 1.00 81.43 344 A 1 
ATOM 2633 C CG2 . ILE A 1 344 ? -4.415  30.672  -18.461 1.00 81.29 344 A 1 
ATOM 2634 C CD1 . ILE A 1 344 ? -6.377  31.620  -16.265 1.00 75.79 344 A 1 
ATOM 2635 N N   . ASP A 1 345 ? -3.257  27.482  -19.395 1.00 91.32 345 A 1 
ATOM 2636 C CA  . ASP A 1 345 ? -1.959  27.247  -20.017 1.00 90.96 345 A 1 
ATOM 2637 C C   . ASP A 1 345 ? -1.545  28.524  -20.759 1.00 90.79 345 A 1 
ATOM 2638 O O   . ASP A 1 345 ? -2.054  28.823  -21.839 1.00 86.86 345 A 1 
ATOM 2639 C CB  . ASP A 1 345 ? -2.017  26.004  -20.914 1.00 88.42 345 A 1 
ATOM 2640 C CG  . ASP A 1 345 ? -0.661  25.571  -21.464 1.00 83.75 345 A 1 
ATOM 2641 O OD1 . ASP A 1 345 ? 0.218   26.435  -21.687 1.00 75.93 345 A 1 
ATOM 2642 O OD2 . ASP A 1 345 ? -0.489  24.347  -21.692 1.00 77.56 345 A 1 
ATOM 2643 N N   . HIS A 1 346 ? -0.645  29.314  -20.166 1.00 90.75 346 A 1 
ATOM 2644 C CA  . HIS A 1 346 ? -0.202  30.584  -20.737 1.00 90.39 346 A 1 
ATOM 2645 C C   . HIS A 1 346 ? 0.643   30.425  -22.000 1.00 89.84 346 A 1 
ATOM 2646 O O   . HIS A 1 346 ? 0.674   31.339  -22.821 1.00 86.45 346 A 1 
ATOM 2647 C CB  . HIS A 1 346 ? 0.582   31.367  -19.676 1.00 88.91 346 A 1 
ATOM 2648 C CG  . HIS A 1 346 ? -0.301  31.926  -18.603 1.00 87.71 346 A 1 
ATOM 2649 N ND1 . HIS A 1 346 ? -1.135  33.022  -18.737 1.00 76.23 346 A 1 
ATOM 2650 C CD2 . HIS A 1 346 ? -0.430  31.490  -17.313 1.00 76.70 346 A 1 
ATOM 2651 C CE1 . HIS A 1 346 ? -1.738  33.217  -17.558 1.00 77.23 346 A 1 
ATOM 2652 N NE2 . HIS A 1 346 ? -1.339  32.315  -16.667 1.00 78.23 346 A 1 
ATOM 2653 N N   . PHE A 1 347 ? 1.318   29.289  -22.192 1.00 90.26 347 A 1 
ATOM 2654 C CA  . PHE A 1 347 ? 2.146   29.069  -23.376 1.00 89.49 347 A 1 
ATOM 2655 C C   . PHE A 1 347 ? 1.317   28.618  -24.580 1.00 88.85 347 A 1 
ATOM 2656 O O   . PHE A 1 347 ? 1.602   29.019  -25.703 1.00 82.80 347 A 1 
ATOM 2657 C CB  . PHE A 1 347 ? 3.251   28.057  -23.067 1.00 86.45 347 A 1 
ATOM 2658 C CG  . PHE A 1 347 ? 4.335   28.497  -22.104 1.00 84.15 347 A 1 
ATOM 2659 C CD1 . PHE A 1 347 ? 4.425   29.809  -21.617 1.00 77.94 347 A 1 
ATOM 2660 C CD2 . PHE A 1 347 ? 5.310   27.556  -21.704 1.00 76.29 347 A 1 
ATOM 2661 C CE1 . PHE A 1 347 ? 5.451   30.184  -20.738 1.00 73.02 347 A 1 
ATOM 2662 C CE2 . PHE A 1 347 ? 6.334   27.924  -20.827 1.00 72.72 347 A 1 
ATOM 2663 C CZ  . PHE A 1 347 ? 6.403   29.238  -20.341 1.00 70.25 347 A 1 
ATOM 2664 N N   . LYS A 1 348 ? 0.268   27.832  -24.355 1.00 89.49 348 A 1 
ATOM 2665 C CA  . LYS A 1 348 ? -0.664  27.390  -25.395 1.00 87.99 348 A 1 
ATOM 2666 C C   . LYS A 1 348 ? -1.900  28.279  -25.502 1.00 87.33 348 A 1 
ATOM 2667 O O   . LYS A 1 348 ? -2.670  28.109  -26.434 1.00 82.15 348 A 1 
ATOM 2668 C CB  . LYS A 1 348 ? -1.049  25.931  -25.161 1.00 85.48 348 A 1 
ATOM 2669 C CG  . LYS A 1 348 ? 0.172   25.019  -25.282 1.00 79.87 348 A 1 
ATOM 2670 C CD  . LYS A 1 348 ? -0.259  23.559  -25.121 1.00 75.70 348 A 1 
ATOM 2671 C CE  . LYS A 1 348 ? 0.964   22.666  -25.218 1.00 67.04 348 A 1 
ATOM 2672 N NZ  . LYS A 1 348 ? 0.602   21.248  -25.018 1.00 59.49 348 A 1 
ATOM 2673 N N   . ASN A 1 349 ? -2.078  29.209  -24.569 1.00 88.99 349 A 1 
ATOM 2674 C CA  . ASN A 1 349 ? -3.263  30.048  -24.435 1.00 88.64 349 A 1 
ATOM 2675 C C   . ASN A 1 349 ? -4.565  29.220  -24.395 1.00 88.65 349 A 1 
ATOM 2676 O O   . ASN A 1 349 ? -5.553  29.558  -25.045 1.00 84.10 349 A 1 
ATOM 2677 C CB  . ASN A 1 349 ? -3.212  31.150  -25.502 1.00 85.70 349 A 1 
ATOM 2678 C CG  . ASN A 1 349 ? -4.124  32.316  -25.183 1.00 77.94 349 A 1 
ATOM 2679 O OD1 . ASN A 1 349 ? -4.380  32.658  -24.044 1.00 68.40 349 A 1 
ATOM 2680 N ND2 . ASN A 1 349 ? -4.595  33.003  -26.189 1.00 68.28 349 A 1 
ATOM 2681 N N   . ASP A 1 350 ? -4.529  28.114  -23.672 1.00 89.34 350 A 1 
ATOM 2682 C CA  . ASP A 1 350 ? -5.662  27.219  -23.486 1.00 88.73 350 A 1 
ATOM 2683 C C   . ASP A 1 350 ? -6.214  27.358  -22.059 1.00 89.76 350 A 1 
ATOM 2684 O O   . ASP A 1 350 ? -5.477  27.598  -21.103 1.00 86.48 350 A 1 
ATOM 2685 C CB  . ASP A 1 350 ? -5.260  25.768  -23.819 1.00 84.18 350 A 1 
ATOM 2686 C CG  . ASP A 1 350 ? -6.441  24.798  -23.845 1.00 76.17 350 A 1 
ATOM 2687 O OD1 . ASP A 1 350 ? -7.582  25.273  -24.036 1.00 68.56 350 A 1 
ATOM 2688 O OD2 . ASP A 1 350 ? -6.212  23.584  -23.648 1.00 69.78 350 A 1 
ATOM 2689 N N   . THR A 1 351 ? -7.518  27.254  -21.932 1.00 90.73 351 A 1 
ATOM 2690 C CA  . THR A 1 351 ? -8.213  27.380  -20.648 1.00 90.65 351 A 1 
ATOM 2691 C C   . THR A 1 351 ? -9.169  26.225  -20.453 1.00 91.07 351 A 1 
ATOM 2692 O O   . THR A 1 351 ? -9.924  25.847  -21.351 1.00 88.41 351 A 1 
ATOM 2693 C CB  . THR A 1 351 ? -8.958  28.712  -20.495 1.00 88.16 351 A 1 
ATOM 2694 O OG1 . THR A 1 351 ? -9.942  28.875  -21.487 1.00 72.14 351 A 1 
ATOM 2695 C CG2 . THR A 1 351 ? -8.037  29.924  -20.564 1.00 72.71 351 A 1 
ATOM 2696 N N   . LYS A 1 352 ? -9.171  25.674  -19.243 1.00 90.50 352 A 1 
ATOM 2697 C CA  . LYS A 1 352 ? -10.088 24.619  -18.832 1.00 90.13 352 A 1 
ATOM 2698 C C   . LYS A 1 352 ? -10.809 25.058  -17.569 1.00 90.81 352 A 1 
ATOM 2699 O O   . LYS A 1 352 ? -10.197 25.612  -16.665 1.00 89.21 352 A 1 
ATOM 2700 C CB  . LYS A 1 352 ? -9.334  23.314  -18.612 1.00 87.99 352 A 1 
ATOM 2701 C CG  . LYS A 1 352 ? -8.650  22.817  -19.900 1.00 83.94 352 A 1 
ATOM 2702 C CD  . LYS A 1 352 ? -7.861  21.542  -19.599 1.00 81.29 352 A 1 
ATOM 2703 C CE  . LYS A 1 352 ? -7.002  21.193  -20.798 1.00 72.92 352 A 1 
ATOM 2704 N NZ  . LYS A 1 352 ? -5.836  20.383  -20.371 1.00 64.98 352 A 1 
ATOM 2705 N N   . ILE A 1 353 ? -12.103 24.808  -17.518 1.00 91.95 353 A 1 
ATOM 2706 C CA  . ILE A 1 353 ? -12.936 25.112  -16.357 1.00 92.19 353 A 1 
ATOM 2707 C C   . ILE A 1 353 ? -13.774 23.880  -16.031 1.00 92.47 353 A 1 
ATOM 2708 O O   . ILE A 1 353 ? -14.314 23.234  -16.927 1.00 90.55 353 A 1 
ATOM 2709 C CB  . ILE A 1 353 ? -13.789 26.381  -16.591 1.00 89.87 353 A 1 
ATOM 2710 C CG1 . ILE A 1 353 ? -12.882 27.608  -16.833 1.00 75.21 353 A 1 
ATOM 2711 C CG2 . ILE A 1 353 ? -14.724 26.626  -15.398 1.00 73.77 353 A 1 
ATOM 2712 C CD1 . ILE A 1 353 ? -13.623 28.908  -17.160 1.00 69.29 353 A 1 
ATOM 2713 N N   . GLY A 1 354 ? -13.893 23.586  -14.758 1.00 91.70 354 A 1 
ATOM 2714 C CA  . GLY A 1 354 ? -14.790 22.581  -14.222 1.00 91.30 354 A 1 
ATOM 2715 C C   . GLY A 1 354 ? -15.600 23.147  -13.065 1.00 92.41 354 A 1 
ATOM 2716 O O   . GLY A 1 354 ? -15.081 23.864  -12.217 1.00 90.69 354 A 1 
ATOM 2717 N N   . CYS A 1 355 ? -16.880 22.816  -13.028 1.00 92.68 355 A 1 
ATOM 2718 C CA  . CYS A 1 355 ? -17.773 23.115  -11.922 1.00 92.57 355 A 1 
ATOM 2719 C C   . CYS A 1 355 ? -18.459 21.827  -11.475 1.00 92.86 355 A 1 
ATOM 2720 O O   . CYS A 1 355 ? -18.926 21.059  -12.319 1.00 90.34 355 A 1 
ATOM 2721 C CB  . CYS A 1 355 ? -18.804 24.174  -12.333 1.00 89.97 355 A 1 
ATOM 2722 S SG  . CYS A 1 355 ? -17.998 25.764  -12.670 1.00 75.46 355 A 1 
ATOM 2723 N N   . GLY A 1 356 ? -18.536 21.616  -10.182 1.00 92.87 356 A 1 
ATOM 2724 C CA  . GLY A 1 356 ? -19.143 20.433  -9.605  1.00 92.50 356 A 1 
ATOM 2725 C C   . GLY A 1 356 ? -20.066 20.768  -8.438  1.00 93.89 356 A 1 
ATOM 2726 O O   . GLY A 1 356 ? -19.835 21.715  -7.690  1.00 92.39 356 A 1 
ATOM 2727 N N   . LEU A 1 357 ? -21.108 19.981  -8.292  1.00 93.11 357 A 1 
ATOM 2728 C CA  . LEU A 1 357 ? -21.981 19.965  -7.129  1.00 92.95 357 A 1 
ATOM 2729 C C   . LEU A 1 357 ? -21.932 18.574  -6.526  1.00 93.01 357 A 1 
ATOM 2730 O O   . LEU A 1 357 ? -22.086 17.587  -7.234  1.00 91.28 357 A 1 
ATOM 2731 C CB  . LEU A 1 357 ? -23.411 20.341  -7.537  1.00 91.19 357 A 1 
ATOM 2732 C CG  . LEU A 1 357 ? -23.569 21.779  -8.064  1.00 85.72 357 A 1 
ATOM 2733 C CD1 . LEU A 1 357 ? -24.999 21.996  -8.549  1.00 81.38 357 A 1 
ATOM 2734 C CD2 . LEU A 1 357 ? -23.274 22.822  -6.992  1.00 80.66 357 A 1 
ATOM 2735 N N   . GLN A 1 358 ? -21.740 18.505  -5.227  1.00 93.07 358 A 1 
ATOM 2736 C CA  . GLN A 1 358 ? -21.754 17.253  -4.487  1.00 92.22 358 A 1 
ATOM 2737 C C   . GLN A 1 358 ? -22.860 17.326  -3.441  1.00 92.27 358 A 1 
ATOM 2738 O O   . GLN A 1 358 ? -22.792 18.120  -2.505  1.00 90.30 358 A 1 
ATOM 2739 C CB  . GLN A 1 358 ? -20.360 17.002  -3.902  1.00 90.41 358 A 1 
ATOM 2740 C CG  . GLN A 1 358 ? -20.278 15.649  -3.191  1.00 83.21 358 A 1 
ATOM 2741 C CD  . GLN A 1 358 ? -18.862 15.318  -2.712  1.00 81.38 358 A 1 
ATOM 2742 O OE1 . GLN A 1 358 ? -17.889 16.000  -2.983  1.00 74.78 358 A 1 
ATOM 2743 N NE2 . GLN A 1 358 ? -18.708 14.252  -1.973  1.00 71.31 358 A 1 
ATOM 2744 N N   . PHE A 1 359 ? -23.887 16.512  -3.629  1.00 91.20 359 A 1 
ATOM 2745 C CA  . PHE A 1 359 ? -25.005 16.375  -2.707  1.00 90.33 359 A 1 
ATOM 2746 C C   . PHE A 1 359 ? -24.797 15.146  -1.832  1.00 89.86 359 A 1 
ATOM 2747 O O   . PHE A 1 359 ? -24.578 14.054  -2.341  1.00 87.44 359 A 1 
ATOM 2748 C CB  . PHE A 1 359 ? -26.321 16.285  -3.475  1.00 88.89 359 A 1 
ATOM 2749 C CG  . PHE A 1 359 ? -26.641 17.502  -4.317  1.00 87.09 359 A 1 
ATOM 2750 C CD1 . PHE A 1 359 ? -27.396 18.558  -3.771  1.00 82.72 359 A 1 
ATOM 2751 C CD2 . PHE A 1 359 ? -26.200 17.577  -5.648  1.00 82.17 359 A 1 
ATOM 2752 C CE1 . PHE A 1 359 ? -27.715 19.678  -4.553  1.00 80.05 359 A 1 
ATOM 2753 C CE2 . PHE A 1 359 ? -26.517 18.702  -6.436  1.00 79.35 359 A 1 
ATOM 2754 C CZ  . PHE A 1 359 ? -27.280 19.749  -5.887  1.00 78.94 359 A 1 
ATOM 2755 N N   . GLU A 1 360 ? -24.907 15.326  -0.530  1.00 88.76 360 A 1 
ATOM 2756 C CA  . GLU A 1 360 ? -24.881 14.250  0.441   1.00 87.20 360 A 1 
ATOM 2757 C C   . GLU A 1 360 ? -26.304 14.021  0.956   1.00 86.75 360 A 1 
ATOM 2758 O O   . GLU A 1 360 ? -26.922 14.926  1.529   1.00 82.80 360 A 1 
ATOM 2759 C CB  . GLU A 1 360 ? -23.929 14.596  1.590   1.00 84.59 360 A 1 
ATOM 2760 C CG  . GLU A 1 360 ? -22.451 14.742  1.162   1.00 77.76 360 A 1 
ATOM 2761 C CD  . GLU A 1 360 ? -21.839 13.444  0.627   1.00 73.22 360 A 1 
ATOM 2762 O OE1 . GLU A 1 360 ? -20.826 13.550  -0.104  1.00 65.84 360 A 1 
ATOM 2763 O OE2 . GLU A 1 360 ? -22.358 12.358  0.945   1.00 66.10 360 A 1 
ATOM 2764 N N   . THR A 1 361 ? -26.825 12.828  0.755   1.00 85.00 361 A 1 
ATOM 2765 C CA  . THR A 1 361 ? -28.155 12.441  1.235   1.00 83.51 361 A 1 
ATOM 2766 C C   . THR A 1 361 ? -28.051 11.327  2.257   1.00 83.26 361 A 1 
ATOM 2767 O O   . THR A 1 361 ? -27.093 10.552  2.269   1.00 78.41 361 A 1 
ATOM 2768 C CB  . THR A 1 361 ? -29.103 12.074  0.085   1.00 79.58 361 A 1 
ATOM 2769 O OG1 . THR A 1 361 ? -28.608 11.007  -0.676  1.00 69.66 361 A 1 
ATOM 2770 C CG2 . THR A 1 361 ? -29.346 13.247  -0.866  1.00 69.55 361 A 1 
ATOM 2771 N N   . ALA A 1 362 ? -29.030 11.233  3.136   1.00 78.62 362 A 1 
ATOM 2772 C CA  . ALA A 1 362 ? -29.104 10.166  4.119   1.00 76.76 362 A 1 
ATOM 2773 C C   . ALA A 1 362 ? -29.973 9.017   3.601   1.00 76.16 362 A 1 
ATOM 2774 O O   . ALA A 1 362 ? -31.056 9.228   3.053   1.00 70.92 362 A 1 
ATOM 2775 C CB  . ALA A 1 362 ? -29.610 10.736  5.437   1.00 72.54 362 A 1 
ATOM 2776 N N   . GLY A 1 363 ? -29.494 7.808   3.788   1.00 72.80 363 A 1 
ATOM 2777 C CA  . GLY A 1 363 ? -30.215 6.580   3.443   1.00 69.62 363 A 1 
ATOM 2778 C C   . GLY A 1 363 ? -31.070 6.010   4.571   1.00 70.84 363 A 1 
ATOM 2779 O O   . GLY A 1 363 ? -31.848 5.081   4.339   1.00 65.31 363 A 1 
ATOM 2780 N N   . ASN A 1 364 ? -30.949 6.543   5.779   1.00 73.09 364 A 1 
ATOM 2781 C CA  . ASN A 1 364 ? -31.778 6.188   6.924   1.00 73.27 364 A 1 
ATOM 2782 C C   . ASN A 1 364 ? -32.112 7.436   7.760   1.00 75.69 364 A 1 
ATOM 2783 O O   . ASN A 1 364 ? -31.500 8.493   7.594   1.00 71.16 364 A 1 
ATOM 2784 C CB  . ASN A 1 364 ? -31.103 5.052   7.727   1.00 66.31 364 A 1 
ATOM 2785 C CG  . ASN A 1 364 ? -29.823 5.461   8.454   1.00 61.35 364 A 1 
ATOM 2786 O OD1 . ASN A 1 364 ? -29.514 6.609   8.606   1.00 55.64 364 A 1 
ATOM 2787 N ND2 . ASN A 1 364 ? -29.069 4.508   8.951   1.00 56.62 364 A 1 
ATOM 2788 N N   . GLN A 1 365 ? -33.085 7.299   8.641   1.00 71.92 365 A 1 
ATOM 2789 C CA  . GLN A 1 365 ? -33.560 8.408   9.463   1.00 72.31 365 A 1 
ATOM 2790 C C   . GLN A 1 365 ? -32.504 8.886   10.465  1.00 75.17 365 A 1 
ATOM 2791 O O   . GLN A 1 365 ? -32.363 10.084  10.675  1.00 72.37 365 A 1 
ATOM 2792 C CB  . GLN A 1 365 ? -34.842 7.955   10.163  1.00 68.35 365 A 1 
ATOM 2793 C CG  . GLN A 1 365 ? -35.538 9.107   10.903  1.00 61.95 365 A 1 
ATOM 2794 C CD  . GLN A 1 365 ? -36.911 8.708   11.449  1.00 56.63 365 A 1 
ATOM 2795 O OE1 . GLN A 1 365 ? -37.355 7.587   11.322  1.00 51.57 365 A 1 
ATOM 2796 N NE2 . GLN A 1 365 ? -37.620 9.618   12.063  1.00 48.11 365 A 1 
ATOM 2797 N N   . GLU A 1 366 ? -31.712 7.983   11.007  1.00 72.08 366 A 1 
ATOM 2798 C CA  . GLU A 1 366 ? -30.638 8.299   11.951  1.00 70.83 366 A 1 
ATOM 2799 C C   . GLU A 1 366 ? -29.594 9.221   11.315  1.00 71.34 366 A 1 
ATOM 2800 O O   . GLU A 1 366 ? -29.276 10.284  11.856  1.00 70.59 366 A 1 
ATOM 2801 C CB  . GLU A 1 366 ? -30.010 6.981   12.416  1.00 67.58 366 A 1 
ATOM 2802 C CG  . GLU A 1 366 ? -28.955 7.166   13.511  1.00 60.20 366 A 1 
ATOM 2803 C CD  . GLU A 1 366 ? -28.295 5.839   13.917  1.00 56.22 366 A 1 
ATOM 2804 O OE1 . GLU A 1 366 ? -27.434 5.871   14.823  1.00 49.48 366 A 1 
ATOM 2805 O OE2 . GLU A 1 366 ? -28.618 4.794   13.298  1.00 52.52 366 A 1 
ATOM 2806 N N   . LEU A 1 367 ? -29.121 8.897   10.118  1.00 73.76 367 A 1 
ATOM 2807 C CA  . LEU A 1 367 ? -28.170 9.730   9.382   1.00 73.90 367 A 1 
ATOM 2808 C C   . LEU A 1 367 ? -28.798 11.062  8.944   1.00 74.05 367 A 1 
ATOM 2809 O O   . LEU A 1 367 ? -28.093 12.065  8.892   1.00 73.83 367 A 1 
ATOM 2810 C CB  . LEU A 1 367 ? -27.645 8.971   8.153   1.00 72.52 367 A 1 
ATOM 2811 C CG  . LEU A 1 367 ? -26.727 7.783   8.501   1.00 69.70 367 A 1 
ATOM 2812 C CD1 . LEU A 1 367 ? -26.360 7.053   7.210   1.00 67.34 367 A 1 
ATOM 2813 C CD2 . LEU A 1 367 ? -25.439 8.220   9.177   1.00 68.01 367 A 1 
ATOM 2814 N N   . LEU A 1 368 ? -30.086 11.080  8.640   1.00 75.29 368 A 1 
ATOM 2815 C CA  . LEU A 1 368 ? -30.800 12.311  8.304   1.00 73.62 368 A 1 
ATOM 2816 C C   . LEU A 1 368 ? -30.817 13.269  9.494   1.00 73.98 368 A 1 
ATOM 2817 O O   . LEU A 1 368 ? -30.505 14.448  9.334   1.00 72.90 368 A 1 
ATOM 2818 C CB  . LEU A 1 368 ? -32.231 11.960  7.843   1.00 72.13 368 A 1 
ATOM 2819 C CG  . LEU A 1 368 ? -33.031 13.177  7.334   1.00 67.59 368 A 1 
ATOM 2820 C CD1 . LEU A 1 368 ? -32.522 13.662  5.979   1.00 63.58 368 A 1 
ATOM 2821 C CD2 . LEU A 1 368 ? -34.508 12.803  7.193   1.00 64.54 368 A 1 
ATOM 2822 N N   . MET A 1 369 ? -31.112 12.771  10.687  1.00 75.56 369 A 1 
ATOM 2823 C CA  . MET A 1 369 ? -31.077 13.557  11.917  1.00 74.65 369 A 1 
ATOM 2824 C C   . MET A 1 369 ? -29.657 14.038  12.220  1.00 74.59 369 A 1 
ATOM 2825 O O   . MET A 1 369 ? -29.448 15.226  12.492  1.00 74.68 369 A 1 
ATOM 2826 C CB  . MET A 1 369 ? -31.649 12.731  13.073  1.00 73.03 369 A 1 
ATOM 2827 C CG  . MET A 1 369 ? -33.155 12.449  12.922  1.00 70.50 369 A 1 
ATOM 2828 S SD  . MET A 1 369 ? -34.181 13.943  12.788  1.00 65.04 369 A 1 
ATOM 2829 C CE  . MET A 1 369 ? -35.799 13.155  12.606  1.00 55.94 369 A 1 
ATOM 2830 N N   . LEU A 1 370 ? -28.665 13.176  12.050  1.00 76.80 370 A 1 
ATOM 2831 C CA  . LEU A 1 370 ? -27.256 13.493  12.280  1.00 75.32 370 A 1 
ATOM 2832 C C   . LEU A 1 370 ? -26.748 14.593  11.328  1.00 75.27 370 A 1 
ATOM 2833 O O   . LEU A 1 370 ? -26.011 15.490  11.745  1.00 74.49 370 A 1 
ATOM 2834 C CB  . LEU A 1 370 ? -26.463 12.180  12.177  1.00 74.16 370 A 1 
ATOM 2835 C CG  . LEU A 1 370 ? -25.312 12.075  13.197  1.00 69.12 370 A 1 
ATOM 2836 C CD1 . LEU A 1 370 ? -25.194 10.636  13.688  1.00 65.17 370 A 1 
ATOM 2837 C CD2 . LEU A 1 370 ? -23.974 12.489  12.605  1.00 65.69 370 A 1 
ATOM 2838 N N   . GLN A 1 371 ? -27.185 14.596  10.071  1.00 73.46 371 A 1 
ATOM 2839 C CA  . GLN A 1 371 ? -26.892 15.677  9.120   1.00 71.69 371 A 1 
ATOM 2840 C C   . GLN A 1 371 ? -27.542 17.015  9.509   1.00 71.24 371 A 1 
ATOM 2841 O O   . GLN A 1 371 ? -27.014 18.080  9.165   1.00 70.20 371 A 1 
ATOM 2842 C CB  . GLN A 1 371 ? -27.366 15.288  7.713   1.00 70.29 371 A 1 
ATOM 2843 C CG  . GLN A 1 371 ? -26.403 14.320  7.020   1.00 67.51 371 A 1 
ATOM 2844 C CD  . GLN A 1 371 ? -26.858 13.956  5.601   1.00 65.46 371 A 1 
ATOM 2845 O OE1 . GLN A 1 371 ? -27.930 14.316  5.145   1.00 61.67 371 A 1 
ATOM 2846 N NE2 . GLN A 1 371 ? -26.042 13.253  4.863   1.00 57.64 371 A 1 
ATOM 2847 N N   . GLN A 1 372 ? -28.650 16.977  10.208  1.00 73.80 372 A 1 
ATOM 2848 C CA  . GLN A 1 372 ? -29.331 18.155  10.730  1.00 73.20 372 A 1 
ATOM 2849 C C   . GLN A 1 372 ? -28.786 18.595  12.104  1.00 72.45 372 A 1 
ATOM 2850 O O   . GLN A 1 372 ? -29.250 19.595  12.653  1.00 68.60 372 A 1 
ATOM 2851 C CB  . GLN A 1 372 ? -30.842 17.892  10.773  1.00 71.44 372 A 1 
ATOM 2852 C CG  . GLN A 1 372 ? -31.425 17.715  9.357   1.00 68.23 372 A 1 
ATOM 2853 C CD  . GLN A 1 372 ? -32.933 17.432  9.366   1.00 64.90 372 A 1 
ATOM 2854 O OE1 . GLN A 1 372 ? -33.628 17.584  10.354  1.00 59.17 372 A 1 
ATOM 2855 N NE2 . GLN A 1 372 ? -33.491 17.036  8.250   1.00 57.48 372 A 1 
ATOM 2856 N N   . GLY A 1 373 ? -27.779 17.898  12.633  1.00 73.31 373 A 1 
ATOM 2857 C CA  . GLY A 1 373 ? -27.225 18.166  13.961  1.00 71.61 373 A 1 
ATOM 2858 C C   . GLY A 1 373 ? -28.125 17.688  15.105  1.00 71.83 373 A 1 
ATOM 2859 O O   . GLY A 1 373 ? -28.035 18.221  16.207  1.00 67.58 373 A 1 
ATOM 2860 N N   . LEU A 1 374 ? -28.995 16.728  14.824  1.00 69.09 374 A 1 
ATOM 2861 C CA  . LEU A 1 374 ? -29.870 16.083  15.782  1.00 68.66 374 A 1 
ATOM 2862 C C   . LEU A 1 374 ? -29.409 14.642  16.023  1.00 67.77 374 A 1 
ATOM 2863 O O   . LEU A 1 374 ? -28.802 14.026  15.146  1.00 65.39 374 A 1 
ATOM 2864 C CB  . LEU A 1 374 ? -31.329 16.148  15.289  1.00 65.37 374 A 1 
ATOM 2865 C CG  . LEU A 1 374 ? -31.862 17.566  15.030  1.00 60.66 374 A 1 
ATOM 2866 C CD1 . LEU A 1 374 ? -33.254 17.510  14.397  1.00 57.34 374 A 1 
ATOM 2867 C CD2 . LEU A 1 374 ? -31.969 18.391  16.312  1.00 60.97 374 A 1 
ATOM 2868 N N   . ASP A 1 375 ? -29.671 14.115  17.196  1.00 68.91 375 A 1 
ATOM 2869 C CA  . ASP A 1 375 ? -29.530 12.689  17.457  1.00 67.89 375 A 1 
ATOM 2870 C C   . ASP A 1 375 ? -30.687 11.881  16.838  1.00 66.94 375 A 1 
ATOM 2871 O O   . ASP A 1 375 ? -31.602 12.436  16.215  1.00 64.36 375 A 1 
ATOM 2872 C CB  . ASP A 1 375 ? -29.319 12.438  18.966  1.00 63.37 375 A 1 
ATOM 2873 C CG  . ASP A 1 375 ? -30.519 12.763  19.861  1.00 58.12 375 A 1 
ATOM 2874 O OD1 . ASP A 1 375 ? -31.636 12.926  19.343  1.00 52.99 375 A 1 
ATOM 2875 O OD2 . ASP A 1 375 ? -30.326 12.872  21.092  1.00 56.37 375 A 1 
ATOM 2876 N N   . ALA A 1 376 ? -30.638 10.563  16.990  1.00 62.53 376 A 1 
ATOM 2877 C CA  . ALA A 1 376 ? -31.673 9.672   16.468  1.00 63.02 376 A 1 
ATOM 2878 C C   . ALA A 1 376 ? -33.070 9.944   17.057  1.00 63.80 376 A 1 
ATOM 2879 O O   . ALA A 1 376 ? -34.081 9.662   16.403  1.00 60.37 376 A 1 
ATOM 2880 C CB  . ALA A 1 376 ? -31.230 8.229   16.737  1.00 60.51 376 A 1 
ATOM 2881 N N   . ASP A 1 377 ? -33.118 10.519  18.252  1.00 62.98 377 A 1 
ATOM 2882 C CA  . ASP A 1 377 ? -34.354 10.862  18.962  1.00 63.85 377 A 1 
ATOM 2883 C C   . ASP A 1 377 ? -34.840 12.286  18.645  1.00 63.20 377 A 1 
ATOM 2884 O O   . ASP A 1 377 ? -35.881 12.725  19.145  1.00 58.50 377 A 1 
ATOM 2885 C CB  . ASP A 1 377 ? -34.150 10.638  20.468  1.00 61.51 377 A 1 
ATOM 2886 C CG  . ASP A 1 377 ? -33.875 9.179   20.842  1.00 58.36 377 A 1 
ATOM 2887 O OD1 . ASP A 1 377 ? -34.487 8.280   20.218  1.00 53.81 377 A 1 
ATOM 2888 O OD2 . ASP A 1 377 ? -33.095 8.962   21.791  1.00 53.98 377 A 1 
ATOM 2889 N N   . GLY A 1 378 ? -34.110 13.019  17.779  1.00 67.18 378 A 1 
ATOM 2890 C CA  . GLY A 1 378 ? -34.433 14.388  17.385  1.00 66.42 378 A 1 
ATOM 2891 C C   . GLY A 1 378 ? -33.963 15.454  18.370  1.00 68.09 378 A 1 
ATOM 2892 O O   . GLY A 1 378 ? -34.332 16.625  18.226  1.00 63.06 378 A 1 
ATOM 2893 N N   . ASN A 1 379 ? -33.145 15.098  19.361  1.00 65.64 379 A 1 
ATOM 2894 C CA  . ASN A 1 379 ? -32.538 16.076  20.261  1.00 66.48 379 A 1 
ATOM 2895 C C   . ASN A 1 379 ? -31.307 16.709  19.605  1.00 63.96 379 A 1 
ATOM 2896 O O   . ASN A 1 379 ? -30.574 16.039  18.881  1.00 62.11 379 A 1 
ATOM 2897 C CB  . ASN A 1 379 ? -32.176 15.436  21.601  1.00 64.66 379 A 1 
ATOM 2898 C CG  . ASN A 1 379 ? -33.365 14.791  22.268  1.00 61.57 379 A 1 
ATOM 2899 O OD1 . ASN A 1 379 ? -34.333 15.445  22.615  1.00 56.67 379 A 1 
ATOM 2900 N ND2 . ASN A 1 379 ? -33.304 13.487  22.445  1.00 58.39 379 A 1 
ATOM 2901 N N   . PRO A 1 380 ? -31.023 17.989  19.854  1.00 69.01 380 A 1 
ATOM 2902 C CA  . PRO A 1 380 ? -29.809 18.594  19.353  1.00 70.31 380 A 1 
ATOM 2903 C C   . PRO A 1 380 ? -28.597 17.860  19.925  1.00 70.32 380 A 1 
ATOM 2904 O O   . PRO A 1 380 ? -28.478 17.693  21.140  1.00 68.33 380 A 1 
ATOM 2905 C CB  . PRO A 1 380 ? -29.873 20.066  19.774  1.00 67.33 380 A 1 
ATOM 2906 C CG  . PRO A 1 380 ? -30.806 20.055  20.982  1.00 65.74 380 A 1 
ATOM 2907 C CD  . PRO A 1 380 ? -31.764 18.907  20.693  1.00 70.90 380 A 1 
ATOM 2908 N N   . LEU A 1 381 ? -27.684 17.470  19.043  1.00 62.15 381 A 1 
ATOM 2909 C CA  . LEU A 1 381 ? -26.402 16.914  19.452  1.00 60.85 381 A 1 
ATOM 2910 C C   . LEU A 1 381 ? -25.731 17.930  20.376  1.00 60.35 381 A 1 
ATOM 2911 O O   . LEU A 1 381 ? -25.334 19.013  19.936  1.00 57.76 381 A 1 
ATOM 2912 C CB  . LEU A 1 381 ? -25.524 16.616  18.219  1.00 57.76 381 A 1 
ATOM 2913 C CG  . LEU A 1 381 ? -25.923 15.329  17.482  1.00 53.80 381 A 1 
ATOM 2914 C CD1 . LEU A 1 381 ? -25.260 15.294  16.101  1.00 50.72 381 A 1 
ATOM 2915 C CD2 . LEU A 1 381 ? -25.471 14.071  18.237  1.00 52.19 381 A 1 
ATOM 2916 N N   . GLN A 1 382 ? -25.589 17.577  21.638  1.00 54.74 382 A 1 
ATOM 2917 C CA  . GLN A 1 382 ? -24.800 18.378  22.558  1.00 55.40 382 A 1 
ATOM 2918 C C   . GLN A 1 382 ? -23.383 18.395  22.004  1.00 53.98 382 A 1 
ATOM 2919 O O   . GLN A 1 382 ? -22.731 17.354  21.899  1.00 50.98 382 A 1 
ATOM 2920 C CB  . GLN A 1 382 ? -24.850 17.829  23.992  1.00 52.57 382 A 1 
ATOM 2921 C CG  . GLN A 1 382 ? -26.221 18.087  24.645  1.00 48.31 382 A 1 
ATOM 2922 C CD  . GLN A 1 382 ? -26.247 17.717  26.131  1.00 43.35 382 A 1 
ATOM 2923 O OE1 . GLN A 1 382 ? -25.292 17.250  26.726  1.00 41.05 382 A 1 
ATOM 2924 N NE2 . GLN A 1 382 ? -27.352 17.933  26.796  1.00 38.58 382 A 1 
ATOM 2925 N N   . ALA A 1 383 ? -22.902 19.589  21.616  1.00 49.75 383 A 1 
ATOM 2926 C CA  . ALA A 1 383 ? -21.502 19.772  21.309  1.00 49.82 383 A 1 
ATOM 2927 C C   . ALA A 1 383 ? -20.727 19.251  22.526  1.00 47.83 383 A 1 
ATOM 2928 O O   . ALA A 1 383 ? -20.927 19.753  23.630  1.00 45.51 383 A 1 
ATOM 2929 C CB  . ALA A 1 383 ? -21.232 21.256  21.031  1.00 47.35 383 A 1 
ATOM 2930 N N   . LEU A 1 384 ? -19.879 18.234  22.308  1.00 43.78 384 A 1 
ATOM 2931 C CA  . LEU A 1 384 ? -18.927 17.817  23.325  1.00 42.40 384 A 1 
ATOM 2932 C C   . LEU A 1 384 ? -18.247 19.096  23.819  1.00 40.74 384 A 1 
ATOM 2933 O O   . LEU A 1 384 ? -17.779 19.872  22.979  1.00 39.02 384 A 1 
ATOM 2934 C CB  . LEU A 1 384 ? -17.903 16.840  22.728  1.00 40.16 384 A 1 
ATOM 2935 C CG  . LEU A 1 384 ? -18.384 15.374  22.762  1.00 38.02 384 A 1 
ATOM 2936 C CD1 . LEU A 1 384 ? -17.581 14.530  21.771  1.00 36.59 384 A 1 
ATOM 2937 C CD2 . LEU A 1 384 ? -18.205 14.761  24.154  1.00 37.63 384 A 1 
ATOM 2938 N N   . PRO A 1 385 ? -18.256 19.367  25.119  1.00 36.17 385 A 1 
ATOM 2939 C CA  . PRO A 1 385 ? -17.570 20.530  25.636  1.00 37.21 385 A 1 
ATOM 2940 C C   . PRO A 1 385 ? -16.139 20.452  25.119  1.00 37.36 385 A 1 
ATOM 2941 O O   . PRO A 1 385 ? -15.499 19.406  25.208  1.00 35.62 385 A 1 
ATOM 2942 C CB  . PRO A 1 385 ? -17.681 20.445  27.163  1.00 34.71 385 A 1 
ATOM 2943 C CG  . PRO A 1 385 ? -17.980 18.973  27.436  1.00 34.32 385 A 1 
ATOM 2944 C CD  . PRO A 1 385 ? -18.735 18.517  26.195  1.00 39.04 385 A 1 
ATOM 2945 N N   . GLN A 1 386 ? -15.659 21.546  24.510  1.00 29.26 386 A 1 
ATOM 2946 C CA  . GLN A 1 386 ? -14.238 21.694  24.229  1.00 28.95 386 A 1 
ATOM 2947 C C   . GLN A 1 386 ? -13.531 21.608  25.583  1.00 27.58 386 A 1 
ATOM 2948 O O   . GLN A 1 386 ? -13.591 22.551  26.364  1.00 25.50 386 A 1 
ATOM 2949 C CB  . GLN A 1 386 ? -13.935 23.028  23.525  1.00 27.64 386 A 1 
ATOM 2950 C CG  . GLN A 1 386 ? -14.338 23.022  22.045  1.00 25.41 386 A 1 
ATOM 2951 C CD  . GLN A 1 386 ? -13.964 24.328  21.323  1.00 22.81 386 A 1 
ATOM 2952 O OE1 . GLN A 1 386 ? -13.775 25.380  21.888  1.00 21.98 386 A 1 
ATOM 2953 N NE2 . GLN A 1 386 ? -13.866 24.302  20.011  1.00 22.14 386 A 1 
ATOM 2954 N N   . LEU A 1 387 ? -12.944 20.434  25.856  1.00 28.11 387 A 1 
ATOM 2955 C CA  . LEU A 1 387 ? -11.896 20.292  26.861  1.00 27.18 387 A 1 
ATOM 2956 C C   . LEU A 1 387 ? -10.636 20.976  26.344  1.00 25.29 387 A 1 
ATOM 2957 O O   . LEU A 1 387 ? -10.357 20.871  25.133  1.00 21.87 387 A 1 
ATOM 2958 C CB  . LEU A 1 387 ? -11.666 18.798  27.172  1.00 24.99 387 A 1 
ATOM 2959 C CG  . LEU A 1 387 ? -12.646 18.234  28.222  1.00 24.82 387 A 1 
ATOM 2960 C CD1 . LEU A 1 387 ? -12.557 16.705  28.240  1.00 23.03 387 A 1 
ATOM 2961 C CD2 . LEU A 1 387 ? -12.282 18.729  29.628  1.00 23.68 387 A 1 
ATOM 2962 O OXT . LEU A 1 387 ? -9.970  21.613  27.206  1.00 22.63 387 A 1 
ATOM 2963 N N   . MET B 2 1   ? 18.799  -35.631 -20.461 1.00 29.47 1   B 1 
ATOM 2964 C CA  . MET B 2 1   ? 17.512  -35.359 -21.132 1.00 36.41 1   B 1 
ATOM 2965 C C   . MET B 2 1   ? 16.594  -34.741 -20.102 1.00 38.63 1   B 1 
ATOM 2966 O O   . MET B 2 1   ? 16.073  -35.464 -19.262 1.00 36.78 1   B 1 
ATOM 2967 C CB  . MET B 2 1   ? 16.898  -36.648 -21.692 1.00 36.33 1   B 1 
ATOM 2968 C CG  . MET B 2 1   ? 17.663  -37.207 -22.901 1.00 34.28 1   B 1 
ATOM 2969 S SD  . MET B 2 1   ? 16.982  -38.783 -23.464 1.00 33.21 1   B 1 
ATOM 2970 C CE  . MET B 2 1   ? 18.068  -39.137 -24.860 1.00 27.27 1   B 1 
ATOM 2971 N N   . SER B 2 2   ? 16.496  -33.427 -20.067 1.00 34.17 2   B 1 
ATOM 2972 C CA  . SER B 2 2   ? 15.638  -32.712 -19.130 1.00 35.78 2   B 1 
ATOM 2973 C C   . SER B 2 2   ? 14.199  -32.845 -19.621 1.00 36.27 2   B 1 
ATOM 2974 O O   . SER B 2 2   ? 13.726  -32.011 -20.390 1.00 34.24 2   B 1 
ATOM 2975 C CB  . SER B 2 2   ? 16.077  -31.248 -19.022 1.00 34.08 2   B 1 
ATOM 2976 O OG  . SER B 2 2   ? 16.264  -30.695 -20.307 1.00 32.60 2   B 1 
ATOM 2977 N N   . PHE B 2 3   ? 13.530  -33.932 -19.222 1.00 39.15 3   B 1 
ATOM 2978 C CA  . PHE B 2 3   ? 12.091  -34.080 -19.356 1.00 39.95 3   B 1 
ATOM 2979 C C   . PHE B 2 3   ? 11.427  -33.098 -18.387 1.00 40.74 3   B 1 
ATOM 2980 O O   . PHE B 2 3   ? 10.875  -33.499 -17.363 1.00 38.56 3   B 1 
ATOM 2981 C CB  . PHE B 2 3   ? 11.665  -35.535 -19.085 1.00 37.28 3   B 1 
ATOM 2982 C CG  . PHE B 2 3   ? 11.797  -36.467 -20.262 1.00 35.18 3   B 1 
ATOM 2983 C CD1 . PHE B 2 3   ? 10.700  -36.655 -21.131 1.00 32.52 3   B 1 
ATOM 2984 C CD2 . PHE B 2 3   ? 12.980  -37.196 -20.484 1.00 31.47 3   B 1 
ATOM 2985 C CE1 . PHE B 2 3   ? 10.791  -37.554 -22.203 1.00 29.54 3   B 1 
ATOM 2986 C CE2 . PHE B 2 3   ? 13.070  -38.093 -21.555 1.00 29.84 3   B 1 
ATOM 2987 C CZ  . PHE B 2 3   ? 11.977  -38.282 -22.407 1.00 31.68 3   B 1 
ATOM 2988 N N   . LEU B 2 4   ? 11.535  -31.796 -18.639 1.00 42.31 4   B 1 
ATOM 2989 C CA  . LEU B 2 4   ? 10.542  -30.863 -18.143 1.00 42.06 4   B 1 
ATOM 2990 C C   . LEU B 2 4   ? 9.229   -31.329 -18.773 1.00 42.58 4   B 1 
ATOM 2991 O O   . LEU B 2 4   ? 9.156   -31.336 -20.006 1.00 40.35 4   B 1 
ATOM 2992 C CB  . LEU B 2 4   ? 10.898  -29.422 -18.551 1.00 39.55 4   B 1 
ATOM 2993 C CG  . LEU B 2 4   ? 11.938  -28.783 -17.625 1.00 36.74 4   B 1 
ATOM 2994 C CD1 . LEU B 2 4   ? 12.568  -27.553 -18.292 1.00 35.64 4   B 1 
ATOM 2995 C CD2 . LEU B 2 4   ? 11.316  -28.337 -16.305 1.00 36.89 4   B 1 
ATOM 2996 N N   . PRO B 2 5   ? 8.242   -31.803 -17.976 1.00 43.15 5   B 1 
ATOM 2997 C CA  . PRO B 2 5   ? 6.956   -32.154 -18.531 1.00 45.12 5   B 1 
ATOM 2998 C C   . PRO B 2 5   ? 6.353   -30.844 -19.039 1.00 46.92 5   B 1 
ATOM 2999 O O   . PRO B 2 5   ? 5.823   -30.049 -18.267 1.00 45.74 5   B 1 
ATOM 3000 C CB  . PRO B 2 5   ? 6.176   -32.802 -17.374 1.00 43.74 5   B 1 
ATOM 3001 C CG  . PRO B 2 5   ? 6.787   -32.177 -16.125 1.00 42.08 5   B 1 
ATOM 3002 C CD  . PRO B 2 5   ? 8.231   -31.901 -16.528 1.00 45.07 5   B 1 
ATOM 3003 N N   . SER B 2 6   ? 6.504   -30.588 -20.319 1.00 46.85 6   B 1 
ATOM 3004 C CA  . SER B 2 6   ? 5.735   -29.573 -20.997 1.00 46.65 6   B 1 
ATOM 3005 C C   . SER B 2 6   ? 4.295   -30.048 -20.893 1.00 46.55 6   B 1 
ATOM 3006 O O   . SER B 2 6   ? 3.890   -30.958 -21.613 1.00 44.11 6   B 1 
ATOM 3007 C CB  . SER B 2 6   ? 6.195   -29.410 -22.453 1.00 44.50 6   B 1 
ATOM 3008 O OG  . SER B 2 6   ? 6.296   -30.649 -23.114 1.00 41.40 6   B 1 
ATOM 3009 N N   . PHE B 2 7   ? 3.539   -29.490 -19.939 1.00 50.50 7   B 1 
ATOM 3010 C CA  . PHE B 2 7   ? 2.092   -29.579 -19.918 1.00 50.79 7   B 1 
ATOM 3011 C C   . PHE B 2 7   ? 1.602   -28.847 -21.166 1.00 50.65 7   B 1 
ATOM 3012 O O   . PHE B 2 7   ? 1.176   -27.696 -21.111 1.00 48.52 7   B 1 
ATOM 3013 C CB  . PHE B 2 7   ? 1.530   -29.014 -18.609 1.00 48.28 7   B 1 
ATOM 3014 C CG  . PHE B 2 7   ? 1.376   -30.035 -17.499 1.00 46.11 7   B 1 
ATOM 3015 C CD1 . PHE B 2 7   ? 0.167   -30.730 -17.354 1.00 43.03 7   B 1 
ATOM 3016 C CD2 . PHE B 2 7   ? 2.423   -30.277 -16.603 1.00 40.76 7   B 1 
ATOM 3017 C CE1 . PHE B 2 7   ? 0.002   -31.659 -16.314 1.00 38.23 7   B 1 
ATOM 3018 C CE2 . PHE B 2 7   ? 2.267   -31.210 -15.565 1.00 37.92 7   B 1 
ATOM 3019 C CZ  . PHE B 2 7   ? 1.051   -31.904 -15.410 1.00 38.28 7   B 1 
ATOM 3020 N N   . ILE B 2 8   ? 1.745   -29.498 -22.321 1.00 55.68 8   B 1 
ATOM 3021 C CA  . ILE B 2 8   ? 1.109   -29.092 -23.558 1.00 56.73 8   B 1 
ATOM 3022 C C   . ILE B 2 8   ? -0.366  -29.346 -23.306 1.00 56.28 8   B 1 
ATOM 3023 O O   . ILE B 2 8   ? -0.862  -30.462 -23.448 1.00 52.53 8   B 1 
ATOM 3024 C CB  . ILE B 2 8   ? 1.661   -29.856 -24.779 1.00 53.36 8   B 1 
ATOM 3025 C CG1 . ILE B 2 8   ? 3.183   -29.649 -24.928 1.00 49.13 8   B 1 
ATOM 3026 C CG2 . ILE B 2 8   ? 0.935   -29.386 -26.049 1.00 48.45 8   B 1 
ATOM 3027 C CD1 . ILE B 2 8   ? 3.837   -30.536 -25.995 1.00 44.75 8   B 1 
ATOM 3028 N N   . LEU B 2 9   ? -1.053  -28.309 -22.809 1.00 57.93 9   B 1 
ATOM 3029 C CA  . LEU B 2 9   ? -2.493  -28.310 -22.728 1.00 58.19 9   B 1 
ATOM 3030 C C   . LEU B 2 9   ? -3.019  -28.591 -24.129 1.00 60.02 9   B 1 
ATOM 3031 O O   . LEU B 2 9   ? -2.661  -27.881 -25.078 1.00 56.76 9   B 1 
ATOM 3032 C CB  . LEU B 2 9   ? -2.974  -26.945 -22.204 1.00 53.56 9   B 1 
ATOM 3033 C CG  . LEU B 2 9   ? -2.815  -26.787 -20.682 1.00 49.99 9   B 1 
ATOM 3034 C CD1 . LEU B 2 9   ? -2.806  -25.306 -20.301 1.00 47.79 9   B 1 
ATOM 3035 C CD2 . LEU B 2 9   ? -3.948  -27.476 -19.931 1.00 47.29 9   B 1 
ATOM 3036 N N   . SER B 2 10  ? -3.837  -29.624 -24.248 1.00 67.62 10  B 1 
ATOM 3037 C CA  . SER B 2 10  ? -4.479  -29.942 -25.519 1.00 69.08 10  B 1 
ATOM 3038 C C   . SER B 2 10  ? -5.268  -28.731 -26.008 1.00 71.39 10  B 1 
ATOM 3039 O O   . SER B 2 10  ? -5.734  -27.931 -25.188 1.00 70.02 10  B 1 
ATOM 3040 C CB  . SER B 2 10  ? -5.387  -31.168 -25.381 1.00 63.86 10  B 1 
ATOM 3041 O OG  . SER B 2 10  ? -6.492  -30.900 -24.533 1.00 56.21 10  B 1 
ATOM 3042 N N   . ASP B 2 11  ? -5.472  -28.603 -27.297 1.00 72.99 11  B 1 
ATOM 3043 C CA  . ASP B 2 11  ? -6.260  -27.495 -27.854 1.00 73.84 11  B 1 
ATOM 3044 C C   . ASP B 2 11  ? -7.657  -27.422 -27.227 1.00 74.70 11  B 1 
ATOM 3045 O O   . ASP B 2 11  ? -8.137  -26.344 -26.897 1.00 72.99 11  B 1 
ATOM 3046 C CB  . ASP B 2 11  ? -6.351  -27.643 -29.379 1.00 70.02 11  B 1 
ATOM 3047 C CG  . ASP B 2 11  ? -4.992  -27.459 -30.076 1.00 64.60 11  B 1 
ATOM 3048 O OD1 . ASP B 2 11  ? -4.175  -26.659 -29.560 1.00 58.20 11  B 1 
ATOM 3049 O OD2 . ASP B 2 11  ? -4.781  -28.143 -31.096 1.00 56.80 11  B 1 
ATOM 3050 N N   . GLU B 2 12  ? -8.260  -28.584 -26.923 1.00 80.40 12  B 1 
ATOM 3051 C CA  . GLU B 2 12  ? -9.532  -28.661 -26.201 1.00 79.36 12  B 1 
ATOM 3052 C C   . GLU B 2 12  ? -9.426  -28.088 -24.779 1.00 79.79 12  B 1 
ATOM 3053 O O   . GLU B 2 12  ? -10.318 -27.386 -24.308 1.00 78.76 12  B 1 
ATOM 3054 C CB  . GLU B 2 12  ? -9.990  -30.122 -26.161 1.00 76.91 12  B 1 
ATOM 3055 C CG  . GLU B 2 12  ? -11.461 -30.237 -25.732 1.00 66.74 12  B 1 
ATOM 3056 C CD  . GLU B 2 12  ? -11.937 -31.666 -25.456 1.00 57.62 12  B 1 
ATOM 3057 O OE1 . GLU B 2 12  ? -13.045 -31.771 -24.882 1.00 51.67 12  B 1 
ATOM 3058 O OE2 . GLU B 2 12  ? -11.181 -32.622 -25.715 1.00 53.38 12  B 1 
ATOM 3059 N N   . SER B 2 13  ? -8.321  -28.354 -24.075 1.00 79.64 13  B 1 
ATOM 3060 C CA  . SER B 2 13  ? -8.083  -27.803 -22.741 1.00 79.05 13  B 1 
ATOM 3061 C C   . SER B 2 13  ? -7.854  -26.293 -22.798 1.00 79.84 13  B 1 
ATOM 3062 O O   . SER B 2 13  ? -8.377  -25.579 -21.949 1.00 79.19 13  B 1 
ATOM 3063 C CB  . SER B 2 13  ? -6.896  -28.481 -22.062 1.00 76.30 13  B 1 
ATOM 3064 O OG  . SER B 2 13  ? -7.110  -29.871 -21.922 1.00 65.94 13  B 1 
ATOM 3065 N N   . LYS B 2 14  ? -7.145  -25.802 -23.803 1.00 79.23 14  B 1 
ATOM 3066 C CA  . LYS B 2 14  ? -6.975  -24.363 -24.049 1.00 77.35 14  B 1 
ATOM 3067 C C   . LYS B 2 14  ? -8.320  -23.689 -24.307 1.00 77.88 14  B 1 
ATOM 3068 O O   . LYS B 2 14  ? -8.606  -22.658 -23.701 1.00 78.58 14  B 1 
ATOM 3069 C CB  . LYS B 2 14  ? -6.046  -24.107 -25.246 1.00 74.33 14  B 1 
ATOM 3070 C CG  . LYS B 2 14  ? -4.610  -24.548 -24.959 1.00 66.83 14  B 1 
ATOM 3071 C CD  . LYS B 2 14  ? -3.703  -24.242 -26.164 1.00 62.77 14  B 1 
ATOM 3072 C CE  . LYS B 2 14  ? -2.331  -24.836 -25.862 1.00 55.79 14  B 1 
ATOM 3073 N NZ  . LYS B 2 14  ? -1.282  -24.376 -26.769 1.00 50.48 14  B 1 
ATOM 3074 N N   . GLU B 2 15  ? -9.158  -24.286 -25.130 1.00 82.83 15  B 1 
ATOM 3075 C CA  . GLU B 2 15  ? -10.489 -23.762 -25.419 1.00 82.00 15  B 1 
ATOM 3076 C C   . GLU B 2 15  ? -11.370 -23.743 -24.166 1.00 83.06 15  B 1 
ATOM 3077 O O   . GLU B 2 15  ? -12.050 -22.751 -23.895 1.00 83.06 15  B 1 
ATOM 3078 C CB  . GLU B 2 15  ? -11.145 -24.589 -26.530 1.00 81.27 15  B 1 
ATOM 3079 C CG  . GLU B 2 15  ? -12.350 -23.842 -27.125 1.00 71.18 15  B 1 
ATOM 3080 C CD  . GLU B 2 15  ? -13.238 -24.706 -28.018 1.00 60.87 15  B 1 
ATOM 3081 O OE1 . GLU B 2 15  ? -14.431 -24.325 -28.158 1.00 53.93 15  B 1 
ATOM 3082 O OE2 . GLU B 2 15  ? -12.801 -25.767 -28.494 1.00 54.69 15  B 1 
ATOM 3083 N N   . ARG B 2 16  ? -11.335 -24.817 -23.336 1.00 84.98 16  B 1 
ATOM 3084 C CA  . ARG B 2 16  ? -12.052 -24.861 -22.057 1.00 84.21 16  B 1 
ATOM 3085 C C   . ARG B 2 16  ? -11.552 -23.790 -21.087 1.00 84.58 16  B 1 
ATOM 3086 O O   . ARG B 2 16  ? -12.375 -23.114 -20.484 1.00 83.41 16  B 1 
ATOM 3087 C CB  . ARG B 2 16  ? -11.938 -26.248 -21.418 1.00 83.56 16  B 1 
ATOM 3088 C CG  . ARG B 2 16  ? -12.827 -27.293 -22.119 1.00 72.67 16  B 1 
ATOM 3089 C CD  . ARG B 2 16  ? -12.626 -28.642 -21.436 1.00 69.37 16  B 1 
ATOM 3090 N NE  . ARG B 2 16  ? -13.317 -29.736 -22.154 1.00 63.13 16  B 1 
ATOM 3091 C CZ  . ARG B 2 16  ? -13.600 -30.940 -21.669 1.00 56.21 16  B 1 
ATOM 3092 N NH1 . ARG B 2 16  ? -13.370 -31.244 -20.424 1.00 52.76 16  B 1 
ATOM 3093 N NH2 . ARG B 2 16  ? -14.092 -31.846 -22.438 1.00 51.02 16  B 1 
ATOM 3094 N N   . ILE B 2 17  ? -10.240 -23.598 -20.960 1.00 83.73 17  B 1 
ATOM 3095 C CA  . ILE B 2 17  ? -9.665  -22.552 -20.116 1.00 81.76 17  B 1 
ATOM 3096 C C   . ILE B 2 17  ? -10.078 -21.170 -20.620 1.00 82.39 17  B 1 
ATOM 3097 O O   . ILE B 2 17  ? -10.517 -20.347 -19.822 1.00 81.99 17  B 1 
ATOM 3098 C CB  . ILE B 2 17  ? -8.131  -22.697 -20.026 1.00 79.45 17  B 1 
ATOM 3099 C CG1 . ILE B 2 17  ? -7.790  -23.950 -19.191 1.00 71.25 17  B 1 
ATOM 3100 C CG2 . ILE B 2 17  ? -7.477  -21.457 -19.388 1.00 68.06 17  B 1 
ATOM 3101 C CD1 . ILE B 2 17  ? -6.325  -24.386 -19.318 1.00 62.27 17  B 1 
ATOM 3102 N N   . SER B 2 18  ? -10.032 -20.937 -21.928 1.00 81.85 18  B 1 
ATOM 3103 C CA  . SER B 2 18  ? -10.491 -19.682 -22.534 1.00 81.09 18  B 1 
ATOM 3104 C C   . SER B 2 18  ? -11.971 -19.419 -22.232 1.00 82.46 18  B 1 
ATOM 3105 O O   . SER B 2 18  ? -12.328 -18.324 -21.788 1.00 81.55 18  B 1 
ATOM 3106 C CB  . SER B 2 18  ? -10.247 -19.715 -24.037 1.00 79.46 18  B 1 
ATOM 3107 O OG  . SER B 2 18  ? -10.626 -18.482 -24.615 1.00 65.90 18  B 1 
ATOM 3108 N N   . LYS B 2 19  ? -12.839 -20.422 -22.354 1.00 87.31 19  B 1 
ATOM 3109 C CA  . LYS B 2 19  ? -14.260 -20.321 -21.995 1.00 86.54 19  B 1 
ATOM 3110 C C   . LYS B 2 19  ? -14.463 -20.023 -20.506 1.00 87.18 19  B 1 
ATOM 3111 O O   . LYS B 2 19  ? -15.288 -19.179 -20.170 1.00 86.72 19  B 1 
ATOM 3112 C CB  . LYS B 2 19  ? -15.007 -21.602 -22.391 1.00 86.35 19  B 1 
ATOM 3113 C CG  . LYS B 2 19  ? -15.279 -21.652 -23.910 1.00 74.60 19  B 1 
ATOM 3114 C CD  . LYS B 2 19  ? -15.924 -22.983 -24.328 1.00 70.34 19  B 1 
ATOM 3115 C CE  . LYS B 2 19  ? -16.155 -22.945 -25.843 1.00 61.01 19  B 1 
ATOM 3116 N NZ  . LYS B 2 19  ? -16.454 -24.273 -26.442 1.00 53.39 19  B 1 
ATOM 3117 N N   . ILE B 2 20  ? -13.705 -20.684 -19.630 1.00 85.58 20  B 1 
ATOM 3118 C CA  . ILE B 2 20  ? -13.765 -20.432 -18.180 1.00 84.43 20  B 1 
ATOM 3119 C C   . ILE B 2 20  ? -13.306 -19.008 -17.861 1.00 84.22 20  B 1 
ATOM 3120 O O   . ILE B 2 20  ? -13.975 -18.322 -17.097 1.00 83.91 20  B 1 
ATOM 3121 C CB  . ILE B 2 20  ? -12.948 -21.484 -17.397 1.00 84.79 20  B 1 
ATOM 3122 C CG1 . ILE B 2 20  ? -13.633 -22.867 -17.486 1.00 78.20 20  B 1 
ATOM 3123 C CG2 . ILE B 2 20  ? -12.788 -21.084 -15.918 1.00 76.48 20  B 1 
ATOM 3124 C CD1 . ILE B 2 20  ? -12.727 -24.033 -17.060 1.00 69.79 20  B 1 
ATOM 3125 N N   . LEU B 2 21  ? -12.223 -18.546 -18.465 1.00 84.51 21  B 1 
ATOM 3126 C CA  . LEU B 2 21  ? -11.731 -17.179 -18.287 1.00 81.79 21  B 1 
ATOM 3127 C C   . LEU B 2 21  ? -12.760 -16.156 -18.774 1.00 83.26 21  B 1 
ATOM 3128 O O   . LEU B 2 21  ? -13.068 -15.214 -18.048 1.00 82.98 21  B 1 
ATOM 3129 C CB  . LEU B 2 21  ? -10.399 -16.997 -19.036 1.00 79.25 21  B 1 
ATOM 3130 C CG  . LEU B 2 21  ? -9.195  -17.680 -18.360 1.00 70.40 21  B 1 
ATOM 3131 C CD1 . LEU B 2 21  ? -7.976  -17.609 -19.284 1.00 62.76 21  B 1 
ATOM 3132 C CD2 . LEU B 2 21  ? -8.830  -17.022 -17.032 1.00 63.85 21  B 1 
ATOM 3133 N N   . THR B 2 22  ? -13.369 -16.379 -19.932 1.00 83.95 22  B 1 
ATOM 3134 C CA  . THR B 2 22  ? -14.428 -15.510 -20.470 1.00 83.41 22  B 1 
ATOM 3135 C C   . THR B 2 22  ? -15.651 -15.502 -19.559 1.00 85.03 22  B 1 
ATOM 3136 O O   . THR B 2 22  ? -16.200 -14.441 -19.263 1.00 84.65 22  B 1 
ATOM 3137 C CB  . THR B 2 22  ? -14.843 -15.952 -21.871 1.00 81.89 22  B 1 
ATOM 3138 O OG1 . THR B 2 22  ? -13.716 -16.030 -22.727 1.00 73.00 22  B 1 
ATOM 3139 C CG2 . THR B 2 22  ? -15.822 -14.976 -22.526 1.00 69.77 22  B 1 
ATOM 3140 N N   . LEU B 2 23  ? -16.065 -16.666 -19.045 1.00 87.11 23  B 1 
ATOM 3141 C CA  . LEU B 2 23  ? -17.169 -16.754 -18.097 1.00 86.64 23  B 1 
ATOM 3142 C C   . LEU B 2 23  ? -16.844 -16.009 -16.798 1.00 87.37 23  B 1 
ATOM 3143 O O   . LEU B 2 23  ? -17.666 -15.235 -16.320 1.00 87.11 23  B 1 
ATOM 3144 C CB  . LEU B 2 23  ? -17.489 -18.238 -17.834 1.00 86.83 23  B 1 
ATOM 3145 C CG  . LEU B 2 23  ? -18.680 -18.443 -16.878 1.00 76.97 23  B 1 
ATOM 3146 C CD1 . LEU B 2 23  ? -20.003 -17.964 -17.480 1.00 69.38 23  B 1 
ATOM 3147 C CD2 . LEU B 2 23  ? -18.815 -19.931 -16.539 1.00 71.08 23  B 1 
ATOM 3148 N N   . THR B 2 24  ? -15.644 -16.207 -16.244 1.00 85.84 24  B 1 
ATOM 3149 C CA  . THR B 2 24  ? -15.188 -15.532 -15.024 1.00 83.54 24  B 1 
ATOM 3150 C C   . THR B 2 24  ? -15.144 -14.016 -15.220 1.00 84.53 24  B 1 
ATOM 3151 O O   . THR B 2 24  ? -15.610 -13.278 -14.360 1.00 84.53 24  B 1 
ATOM 3152 C CB  . THR B 2 24  ? -13.804 -16.049 -14.599 1.00 82.76 24  B 1 
ATOM 3153 O OG1 . THR B 2 24  ? -13.826 -17.444 -14.458 1.00 72.08 24  B 1 
ATOM 3154 C CG2 . THR B 2 24  ? -13.370 -15.482 -13.252 1.00 70.78 24  B 1 
ATOM 3155 N N   . HIS B 2 25  ? -14.655 -13.578 -16.371 1.00 87.68 25  B 1 
ATOM 3156 C CA  . HIS B 2 25  ? -14.648 -12.175 -16.751 1.00 86.29 25  B 1 
ATOM 3157 C C   . HIS B 2 25  ? -16.060 -11.594 -16.801 1.00 86.74 25  B 1 
ATOM 3158 O O   . HIS B 2 25  ? -16.330 -10.573 -16.168 1.00 84.94 25  B 1 
ATOM 3159 C CB  . HIS B 2 25  ? -13.943 -12.046 -18.108 1.00 83.96 25  B 1 
ATOM 3160 C CG  . HIS B 2 25  ? -13.905 -10.638 -18.608 1.00 81.36 25  B 1 
ATOM 3161 N ND1 . HIS B 2 25  ? -14.914 -10.004 -19.308 1.00 68.21 25  B 1 
ATOM 3162 C CD2 . HIS B 2 25  ? -12.869 -9.753  -18.492 1.00 70.52 25  B 1 
ATOM 3163 C CE1 . HIS B 2 25  ? -14.475 -8.771  -19.608 1.00 69.95 25  B 1 
ATOM 3164 N NE2 . HIS B 2 25  ? -13.244 -8.598  -19.130 1.00 71.42 25  B 1 
ATOM 3165 N N   . ASN B 2 26  ? -17.006 -12.268 -17.443 1.00 87.72 26  B 1 
ATOM 3166 C CA  . ASN B 2 26  ? -18.399 -11.817 -17.509 1.00 87.27 26  B 1 
ATOM 3167 C C   . ASN B 2 26  ? -19.068 -11.815 -16.130 1.00 87.93 26  B 1 
ATOM 3168 O O   . ASN B 2 26  ? -19.802 -10.883 -15.790 1.00 86.09 26  B 1 
ATOM 3169 C CB  . ASN B 2 26  ? -19.170 -12.711 -18.486 1.00 85.84 26  B 1 
ATOM 3170 C CG  . ASN B 2 26  ? -18.764 -12.495 -19.938 1.00 79.20 26  B 1 
ATOM 3171 O OD1 . ASN B 2 26  ? -18.090 -11.556 -20.304 1.00 69.44 26  B 1 
ATOM 3172 N ND2 . ASN B 2 26  ? -19.198 -13.367 -20.825 1.00 71.53 26  B 1 
ATOM 3173 N N   . VAL B 2 27  ? -18.808 -12.824 -15.301 1.00 88.26 27  B 1 
ATOM 3174 C CA  . VAL B 2 27  ? -19.318 -12.871 -13.926 1.00 87.30 27  B 1 
ATOM 3175 C C   . VAL B 2 27  ? -18.754 -11.717 -13.096 1.00 87.74 27  B 1 
ATOM 3176 O O   . VAL B 2 27  ? -19.504 -11.092 -12.349 1.00 86.99 27  B 1 
ATOM 3177 C CB  . VAL B 2 27  ? -19.027 -14.230 -13.263 1.00 86.58 27  B 1 
ATOM 3178 C CG1 . VAL B 2 27  ? -19.337 -14.235 -11.769 1.00 78.93 27  B 1 
ATOM 3179 C CG2 . VAL B 2 27  ? -19.880 -15.330 -13.903 1.00 79.95 27  B 1 
ATOM 3180 N N   . ALA B 2 28  ? -17.466 -11.403 -13.231 1.00 86.48 28  B 1 
ATOM 3181 C CA  . ALA B 2 28  ? -16.869 -10.256 -12.554 1.00 84.96 28  B 1 
ATOM 3182 C C   . ALA B 2 28  ? -17.464 -8.937  -13.062 1.00 85.96 28  B 1 
ATOM 3183 O O   . ALA B 2 28  ? -17.859 -8.092  -12.260 1.00 84.10 28  B 1 
ATOM 3184 C CB  . ALA B 2 28  ? -15.350 -10.317 -12.724 1.00 83.06 28  B 1 
ATOM 3185 N N   . HIS B 2 29  ? -17.614 -8.788  -14.374 1.00 87.67 29  B 1 
ATOM 3186 C CA  . HIS B 2 29  ? -18.129 -7.582  -15.016 1.00 86.92 29  B 1 
ATOM 3187 C C   . HIS B 2 29  ? -19.553 -7.253  -14.557 1.00 87.22 29  B 1 
ATOM 3188 O O   . HIS B 2 29  ? -19.816 -6.151  -14.084 1.00 84.98 29  B 1 
ATOM 3189 C CB  . HIS B 2 29  ? -18.043 -7.763  -16.543 1.00 84.54 29  B 1 
ATOM 3190 C CG  . HIS B 2 29  ? -18.244 -6.513  -17.348 1.00 83.91 29  B 1 
ATOM 3191 N ND1 . HIS B 2 29  ? -17.610 -6.231  -18.552 1.00 71.43 29  B 1 
ATOM 3192 C CD2 . HIS B 2 29  ? -19.072 -5.456  -17.097 1.00 72.66 29  B 1 
ATOM 3193 C CE1 . HIS B 2 29  ? -18.057 -5.053  -18.981 1.00 72.10 29  B 1 
ATOM 3194 N NE2 . HIS B 2 29  ? -18.941 -4.554  -18.124 1.00 73.15 29  B 1 
ATOM 3195 N N   . TYR B 2 30  ? -20.458 -8.218  -14.616 1.00 86.55 30  B 1 
ATOM 3196 C CA  . TYR B 2 30  ? -21.866 -7.990  -14.276 1.00 85.11 30  B 1 
ATOM 3197 C C   . TYR B 2 30  ? -22.207 -8.303  -12.820 1.00 85.30 30  B 1 
ATOM 3198 O O   . TYR B 2 30  ? -23.228 -7.833  -12.313 1.00 81.91 30  B 1 
ATOM 3199 C CB  . TYR B 2 30  ? -22.748 -8.791  -15.240 1.00 83.01 30  B 1 
ATOM 3200 C CG  . TYR B 2 30  ? -22.575 -8.383  -16.682 1.00 81.10 30  B 1 
ATOM 3201 C CD1 . TYR B 2 30  ? -22.996 -7.107  -17.122 1.00 76.13 30  B 1 
ATOM 3202 C CD2 . TYR B 2 30  ? -21.969 -9.263  -17.612 1.00 74.90 30  B 1 
ATOM 3203 C CE1 . TYR B 2 30  ? -22.808 -6.718  -18.452 1.00 72.00 30  B 1 
ATOM 3204 C CE2 . TYR B 2 30  ? -21.783 -8.876  -18.948 1.00 71.53 30  B 1 
ATOM 3205 C CZ  . TYR B 2 30  ? -22.200 -7.595  -19.362 1.00 71.71 30  B 1 
ATOM 3206 O OH  . TYR B 2 30  ? -22.006 -7.201  -20.669 1.00 68.06 30  B 1 
ATOM 3207 N N   . GLY B 2 31  ? -21.401 -9.100  -12.139 1.00 88.18 31  B 1 
ATOM 3208 C CA  . GLY B 2 31  ? -21.649 -9.562  -10.778 1.00 87.65 31  B 1 
ATOM 3209 C C   . GLY B 2 31  ? -21.036 -8.697  -9.685  1.00 89.15 31  B 1 
ATOM 3210 O O   . GLY B 2 31  ? -21.522 -8.731  -8.551  1.00 87.77 31  B 1 
ATOM 3211 N N   . TRP B 2 32  ? -20.007 -7.913  -9.985  1.00 87.05 32  B 1 
ATOM 3212 C CA  . TRP B 2 32  ? -19.274 -7.166  -8.961  1.00 87.83 32  B 1 
ATOM 3213 C C   . TRP B 2 32  ? -20.130 -6.107  -8.267  1.00 88.77 32  B 1 
ATOM 3214 O O   . TRP B 2 32  ? -20.220 -6.101  -7.038  1.00 86.91 32  B 1 
ATOM 3215 C CB  . TRP B 2 32  ? -18.020 -6.527  -9.579  1.00 86.56 32  B 1 
ATOM 3216 C CG  . TRP B 2 32  ? -17.198 -5.770  -8.581  1.00 87.87 32  B 1 
ATOM 3217 C CD1 . TRP B 2 32  ? -17.044 -4.434  -8.546  1.00 82.14 32  B 1 
ATOM 3218 C CD2 . TRP B 2 32  ? -16.475 -6.300  -7.430  1.00 86.00 32  B 1 
ATOM 3219 N NE1 . TRP B 2 32  ? -16.247 -4.092  -7.452  1.00 81.22 32  B 1 
ATOM 3220 C CE2 . TRP B 2 32  ? -15.900 -5.213  -6.736  1.00 84.28 32  B 1 
ATOM 3221 C CE3 . TRP B 2 32  ? -16.267 -7.605  -6.915  1.00 82.24 32  B 1 
ATOM 3222 C CZ2 . TRP B 2 32  ? -15.147 -5.392  -5.549  1.00 83.29 32  B 1 
ATOM 3223 C CZ3 . TRP B 2 32  ? -15.508 -7.779  -5.733  1.00 77.10 32  B 1 
ATOM 3224 C CH2 . TRP B 2 32  ? -14.972 -6.683  -5.066  1.00 78.67 32  B 1 
ATOM 3225 N N   . ILE B 2 33  ? -20.806 -5.241  -9.008  1.00 89.87 33  B 1 
ATOM 3226 C CA  . ILE B 2 33  ? -21.668 -4.195  -8.440  1.00 89.62 33  B 1 
ATOM 3227 C C   . ILE B 2 33  ? -22.825 -4.790  -7.620  1.00 89.78 33  B 1 
ATOM 3228 O O   . ILE B 2 33  ? -22.969 -4.407  -6.456  1.00 87.93 33  B 1 
ATOM 3229 C CB  . ILE B 2 33  ? -22.154 -3.211  -9.536  1.00 88.34 33  B 1 
ATOM 3230 C CG1 . ILE B 2 33  ? -20.980 -2.384  -10.131 1.00 81.76 33  B 1 
ATOM 3231 C CG2 . ILE B 2 33  ? -23.261 -2.271  -9.017  1.00 79.06 33  B 1 
ATOM 3232 C CD1 . ILE B 2 33  ? -20.381 -1.343  -9.187  1.00 71.18 33  B 1 
ATOM 3233 N N   . PRO B 2 34  ? -23.602 -5.763  -8.126  1.00 90.80 34  B 1 
ATOM 3234 C CA  . PRO B 2 34  ? -24.603 -6.460  -7.323  1.00 90.29 34  B 1 
ATOM 3235 C C   . PRO B 2 34  ? -24.033 -7.101  -6.059  1.00 90.62 34  B 1 
ATOM 3236 O O   . PRO B 2 34  ? -24.685 -7.070  -5.019  1.00 89.33 34  B 1 
ATOM 3237 C CB  . PRO B 2 34  ? -25.200 -7.525  -8.255  1.00 88.28 34  B 1 
ATOM 3238 C CG  . PRO B 2 34  ? -25.027 -6.923  -9.632  1.00 87.11 34  B 1 
ATOM 3239 C CD  . PRO B 2 34  ? -23.698 -6.181  -9.516  1.00 89.71 34  B 1 
ATOM 3240 N N   . PHE B 2 35  ? -22.812 -7.644  -6.108  1.00 90.28 35  B 1 
ATOM 3241 C CA  . PHE B 2 35  ? -22.163 -8.235  -4.945  1.00 89.65 35  B 1 
ATOM 3242 C C   . PHE B 2 35  ? -21.826 -7.185  -3.878  1.00 90.42 35  B 1 
ATOM 3243 O O   . PHE B 2 35  ? -22.130 -7.395  -2.704  1.00 89.75 35  B 1 
ATOM 3244 C CB  . PHE B 2 35  ? -20.913 -8.997  -5.404  1.00 88.69 35  B 1 
ATOM 3245 C CG  . PHE B 2 35  ? -20.129 -9.591  -4.254  1.00 87.91 35  B 1 
ATOM 3246 C CD1 . PHE B 2 35  ? -18.899 -9.021  -3.871  1.00 83.13 35  B 1 
ATOM 3247 C CD2 . PHE B 2 35  ? -20.626 -10.708 -3.566  1.00 83.16 35  B 1 
ATOM 3248 C CE1 . PHE B 2 35  ? -18.174 -9.581  -2.808  1.00 81.09 35  B 1 
ATOM 3249 C CE2 . PHE B 2 35  ? -19.905 -11.257 -2.506  1.00 81.40 35  B 1 
ATOM 3250 C CZ  . PHE B 2 35  ? -18.681 -10.703 -2.127  1.00 82.85 35  B 1 
ATOM 3251 N N   . VAL B 2 36  ? -21.273 -6.035  -4.265  1.00 89.68 36  B 1 
ATOM 3252 C CA  . VAL B 2 36  ? -20.994 -4.933  -3.328  1.00 89.31 36  B 1 
ATOM 3253 C C   . VAL B 2 36  ? -22.292 -4.399  -2.719  1.00 89.19 36  B 1 
ATOM 3254 O O   . VAL B 2 36  ? -22.366 -4.198  -1.503  1.00 87.89 36  B 1 
ATOM 3255 C CB  . VAL B 2 36  ? -20.192 -3.811  -4.005  1.00 88.72 36  B 1 
ATOM 3256 C CG1 . VAL B 2 36  ? -19.965 -2.622  -3.065  1.00 83.04 36  B 1 
ATOM 3257 C CG2 . VAL B 2 36  ? -18.806 -4.303  -4.433  1.00 84.67 36  B 1 
ATOM 3258 N N   . LEU B 2 37  ? -23.333 -4.240  -3.523  1.00 88.58 37  B 1 
ATOM 3259 C CA  . LEU B 2 37  ? -24.646 -3.834  -3.041  1.00 87.67 37  B 1 
ATOM 3260 C C   . LEU B 2 37  ? -25.238 -4.853  -2.063  1.00 87.88 37  B 1 
ATOM 3261 O O   . LEU B 2 37  ? -25.806 -4.466  -1.044  1.00 86.75 37  B 1 
ATOM 3262 C CB  . LEU B 2 37  ? -25.598 -3.640  -4.231  1.00 86.49 37  B 1 
ATOM 3263 C CG  . LEU B 2 37  ? -25.306 -2.396  -5.097  1.00 82.49 37  B 1 
ATOM 3264 C CD1 . LEU B 2 37  ? -26.265 -2.385  -6.289  1.00 78.96 37  B 1 
ATOM 3265 C CD2 . LEU B 2 37  ? -25.489 -1.092  -4.324  1.00 77.97 37  B 1 
ATOM 3266 N N   . TYR B 2 38  ? -25.083 -6.147  -2.329  1.00 88.35 38  B 1 
ATOM 3267 C CA  . TYR B 2 38  ? -25.527 -7.213  -1.443  1.00 87.27 38  B 1 
ATOM 3268 C C   . TYR B 2 38  ? -24.782 -7.175  -0.104  1.00 87.22 38  B 1 
ATOM 3269 O O   . TYR B 2 38  ? -25.425 -7.250  0.943   1.00 87.08 38  B 1 
ATOM 3270 C CB  . TYR B 2 38  ? -25.364 -8.569  -2.132  1.00 86.62 38  B 1 
ATOM 3271 C CG  . TYR B 2 38  ? -25.686 -9.721  -1.216  1.00 85.10 38  B 1 
ATOM 3272 C CD1 . TYR B 2 38  ? -24.659 -10.441 -0.573  1.00 81.32 38  B 1 
ATOM 3273 C CD2 . TYR B 2 38  ? -27.032 -10.056 -0.950  1.00 80.94 38  B 1 
ATOM 3274 C CE1 . TYR B 2 38  ? -24.965 -11.481 0.319   1.00 79.15 38  B 1 
ATOM 3275 C CE2 . TYR B 2 38  ? -27.350 -11.097 -0.062  1.00 78.61 38  B 1 
ATOM 3276 C CZ  . TYR B 2 38  ? -26.310 -11.801 0.565   1.00 79.27 38  B 1 
ATOM 3277 O OH  . TYR B 2 38  ? -26.618 -12.816 1.447   1.00 77.00 38  B 1 
ATOM 3278 N N   . LEU B 2 39  ? -23.455 -6.997  -0.123  1.00 88.53 39  B 1 
ATOM 3279 C CA  . LEU B 2 39  ? -22.671 -6.852  1.099   1.00 87.40 39  B 1 
ATOM 3280 C C   . LEU B 2 39  ? -23.141 -5.660  1.929   1.00 87.37 39  B 1 
ATOM 3281 O O   . LEU B 2 39  ? -23.357 -5.794  3.132   1.00 85.70 39  B 1 
ATOM 3282 C CB  . LEU B 2 39  ? -21.177 -6.691  0.757   1.00 87.02 39  B 1 
ATOM 3283 C CG  . LEU B 2 39  ? -20.454 -7.981  0.304   1.00 81.34 39  B 1 
ATOM 3284 C CD1 . LEU B 2 39  ? -19.012 -7.610  -0.054  1.00 77.74 39  B 1 
ATOM 3285 C CD2 . LEU B 2 39  ? -20.424 -9.044  1.402   1.00 76.16 39  B 1 
ATOM 3286 N N   . GLY B 2 40  ? -23.329 -4.508  1.299   1.00 86.77 40  B 1 
ATOM 3287 C CA  . GLY B 2 40  ? -23.836 -3.312  1.971   1.00 84.85 40  B 1 
ATOM 3288 C C   . GLY B 2 40  ? -25.220 -3.528  2.578   1.00 85.68 40  B 1 
ATOM 3289 O O   . GLY B 2 40  ? -25.432 -3.263  3.756   1.00 83.93 40  B 1 
ATOM 3290 N N   . TRP B 2 41  ? -26.139 -4.096  1.800   1.00 84.15 41  B 1 
ATOM 3291 C CA  . TRP B 2 41  ? -27.499 -4.391  2.248   1.00 83.25 41  B 1 
ATOM 3292 C C   . TRP B 2 41  ? -27.528 -5.390  3.414   1.00 83.70 41  B 1 
ATOM 3293 O O   . TRP B 2 41  ? -28.244 -5.174  4.391   1.00 82.35 41  B 1 
ATOM 3294 C CB  . TRP B 2 41  ? -28.308 -4.922  1.062   1.00 82.33 41  B 1 
ATOM 3295 C CG  . TRP B 2 41  ? -29.703 -5.322  1.409   1.00 81.40 41  B 1 
ATOM 3296 C CD1 . TRP B 2 41  ? -30.769 -4.499  1.457   1.00 75.85 41  B 1 
ATOM 3297 C CD2 . TRP B 2 41  ? -30.195 -6.647  1.799   1.00 79.32 41  B 1 
ATOM 3298 N NE1 . TRP B 2 41  ? -31.905 -5.216  1.841   1.00 76.60 41  B 1 
ATOM 3299 C CE2 . TRP B 2 41  ? -31.584 -6.537  2.059   1.00 78.66 41  B 1 
ATOM 3300 C CE3 . TRP B 2 41  ? -29.583 -7.917  1.951   1.00 75.18 41  B 1 
ATOM 3301 C CZ2 . TRP B 2 41  ? -32.354 -7.648  2.465   1.00 75.09 41  B 1 
ATOM 3302 C CZ3 . TRP B 2 41  ? -30.356 -9.026  2.357   1.00 71.02 41  B 1 
ATOM 3303 C CH2 . TRP B 2 41  ? -31.719 -8.884  2.617   1.00 71.85 41  B 1 
ATOM 3304 N N   . ALA B 2 42  ? -26.734 -6.448  3.347   1.00 86.56 42  B 1 
ATOM 3305 C CA  . ALA B 2 42  ? -26.705 -7.497  4.362   1.00 85.28 42  B 1 
ATOM 3306 C C   . ALA B 2 42  ? -26.165 -6.998  5.719   1.00 84.81 42  B 1 
ATOM 3307 O O   . ALA B 2 42  ? -26.597 -7.495  6.763   1.00 82.29 42  B 1 
ATOM 3308 C CB  . ALA B 2 42  ? -25.861 -8.660  3.836   1.00 84.36 42  B 1 
ATOM 3309 N N   . HIS B 2 43  ? -25.263 -6.017  5.712   1.00 84.69 43  B 1 
ATOM 3310 C CA  . HIS B 2 43  ? -24.655 -5.457  6.920   1.00 82.55 43  B 1 
ATOM 3311 C C   . HIS B 2 43  ? -25.336 -4.174  7.413   1.00 81.70 43  B 1 
ATOM 3312 O O   . HIS B 2 43  ? -25.026 -3.685  8.496   1.00 77.19 43  B 1 
ATOM 3313 C CB  . HIS B 2 43  ? -23.161 -5.223  6.675   1.00 81.78 43  B 1 
ATOM 3314 C CG  . HIS B 2 43  ? -22.395 -6.492  6.457   1.00 80.17 43  B 1 
ATOM 3315 N ND1 . HIS B 2 43  ? -22.281 -7.174  5.272   1.00 69.55 43  B 1 
ATOM 3316 C CD2 . HIS B 2 43  ? -21.676 -7.213  7.388   1.00 70.33 43  B 1 
ATOM 3317 C CE1 . HIS B 2 43  ? -21.526 -8.264  5.473   1.00 70.40 43  B 1 
ATOM 3318 N NE2 . HIS B 2 43  ? -21.136 -8.315  6.744   1.00 71.05 43  B 1 
ATOM 3319 N N   . THR B 2 44  ? -26.279 -3.622  6.656   1.00 81.16 44  B 1 
ATOM 3320 C CA  . THR B 2 44  ? -27.053 -2.453  7.080   1.00 78.28 44  B 1 
ATOM 3321 C C   . THR B 2 44  ? -28.237 -2.896  7.944   1.00 77.26 44  B 1 
ATOM 3322 O O   . THR B 2 44  ? -29.029 -3.738  7.533   1.00 71.74 44  B 1 
ATOM 3323 C CB  . THR B 2 44  ? -27.523 -1.627  5.881   1.00 74.38 44  B 1 
ATOM 3324 O OG1 . THR B 2 44  ? -26.407 -1.207  5.131   1.00 65.44 44  B 1 
ATOM 3325 C CG2 . THR B 2 44  ? -28.240 -0.348  6.306   1.00 65.15 44  B 1 
ATOM 3326 N N   . SER B 2 45  ? -28.381 -2.291  9.125   1.00 76.83 45  B 1 
ATOM 3327 C CA  . SER B 2 45  ? -29.429 -2.637  10.091  1.00 75.14 45  B 1 
ATOM 3328 C C   . SER B 2 45  ? -30.842 -2.520  9.524   1.00 75.66 45  B 1 
ATOM 3329 O O   . SER B 2 45  ? -31.667 -3.417  9.707   1.00 68.05 45  B 1 
ATOM 3330 C CB  . SER B 2 45  ? -29.303 -1.723  11.320  1.00 69.07 45  B 1 
ATOM 3331 O OG  . SER B 2 45  ? -29.301 -0.364  10.915  1.00 61.25 45  B 1 
ATOM 3332 N N   . ASN B 2 46  ? -31.095 -1.443  8.775   1.00 74.48 46  B 1 
ATOM 3333 C CA  . ASN B 2 46  ? -32.431 -1.132  8.264   1.00 72.58 46  B 1 
ATOM 3334 C C   . ASN B 2 46  ? -32.811 -1.908  6.996   1.00 73.15 46  B 1 
ATOM 3335 O O   . ASN B 2 46  ? -33.938 -1.769  6.537   1.00 66.69 46  B 1 
ATOM 3336 C CB  . ASN B 2 46  ? -32.557 0.387   8.067   1.00 66.96 46  B 1 
ATOM 3337 C CG  . ASN B 2 46  ? -32.478 1.159   9.382   1.00 60.67 46  B 1 
ATOM 3338 O OD1 . ASN B 2 46  ? -32.450 0.598   10.454  1.00 52.77 46  B 1 
ATOM 3339 N ND2 . ASN B 2 46  ? -32.439 2.469   9.315   1.00 53.26 46  B 1 
ATOM 3340 N N   . ARG B 2 47  ? -31.907 -2.695  6.420   1.00 73.82 47  B 1 
ATOM 3341 C CA  . ARG B 2 47  ? -32.105 -3.476  5.182   1.00 74.79 47  B 1 
ATOM 3342 C C   . ARG B 2 47  ? -32.943 -2.730  4.130   1.00 75.89 47  B 1 
ATOM 3343 O O   . ARG B 2 47  ? -34.086 -3.110  3.877   1.00 70.21 47  B 1 
ATOM 3344 C CB  . ARG B 2 47  ? -32.698 -4.857  5.507   1.00 69.36 47  B 1 
ATOM 3345 C CG  . ARG B 2 47  ? -31.728 -5.716  6.322   1.00 64.95 47  B 1 
ATOM 3346 C CD  . ARG B 2 47  ? -32.324 -7.106  6.466   1.00 62.06 47  B 1 
ATOM 3347 N NE  . ARG B 2 47  ? -31.438 -7.978  7.242   1.00 58.46 47  B 1 
ATOM 3348 C CZ  . ARG B 2 47  ? -31.647 -9.258  7.502   1.00 54.43 47  B 1 
ATOM 3349 N NH1 . ARG B 2 47  ? -32.712 -9.875  7.072   1.00 51.21 47  B 1 
ATOM 3350 N NH2 . ARG B 2 47  ? -30.778 -9.923  8.203   1.00 49.80 47  B 1 
ATOM 3351 N N   . PRO B 2 48  ? -32.408 -1.665  3.547   1.00 74.17 48  B 1 
ATOM 3352 C CA  . PRO B 2 48  ? -33.176 -0.813  2.651   1.00 72.65 48  B 1 
ATOM 3353 C C   . PRO B 2 48  ? -33.737 -1.607  1.467   1.00 74.43 48  B 1 
ATOM 3354 O O   . PRO B 2 48  ? -33.096 -2.510  0.923   1.00 70.17 48  B 1 
ATOM 3355 C CB  . PRO B 2 48  ? -32.215 0.302   2.222   1.00 68.13 48  B 1 
ATOM 3356 C CG  . PRO B 2 48  ? -30.834 -0.323  2.401   1.00 66.44 48  B 1 
ATOM 3357 C CD  . PRO B 2 48  ? -31.021 -1.240  3.603   1.00 67.56 48  B 1 
ATOM 3358 N N   . ASN B 2 49  ? -34.937 -1.249  1.030   1.00 75.96 49  B 1 
ATOM 3359 C CA  . ASN B 2 49  ? -35.534 -1.842  -0.152  1.00 76.07 49  B 1 
ATOM 3360 C C   . ASN B 2 49  ? -34.707 -1.517  -1.401  1.00 77.16 49  B 1 
ATOM 3361 O O   . ASN B 2 49  ? -34.065 -0.474  -1.480  1.00 71.97 49  B 1 
ATOM 3362 C CB  . ASN B 2 49  ? -36.984 -1.359  -0.304  1.00 70.95 49  B 1 
ATOM 3363 C CG  . ASN B 2 49  ? -37.917 -1.967  0.723   1.00 65.76 49  B 1 
ATOM 3364 O OD1 . ASN B 2 49  ? -37.631 -2.942  1.379   1.00 57.17 49  B 1 
ATOM 3365 N ND2 . ASN B 2 49  ? -39.100 -1.407  0.862   1.00 59.34 49  B 1 
ATOM 3366 N N   . PHE B 2 50  ? -34.817 -2.358  -2.425  1.00 78.45 50  B 1 
ATOM 3367 C CA  . PHE B 2 50  ? -34.087 -2.191  -3.685  1.00 77.90 50  B 1 
ATOM 3368 C C   . PHE B 2 50  ? -34.273 -0.798  -4.317  1.00 79.02 50  B 1 
ATOM 3369 O O   . PHE B 2 50  ? -33.309 -0.190  -4.775  1.00 76.07 50  B 1 
ATOM 3370 C CB  . PHE B 2 50  ? -34.541 -3.283  -4.652  1.00 73.59 50  B 1 
ATOM 3371 C CG  . PHE B 2 50  ? -33.803 -3.259  -5.975  1.00 71.28 50  B 1 
ATOM 3372 C CD1 . PHE B 2 50  ? -34.438 -2.751  -7.127  1.00 65.59 50  B 1 
ATOM 3373 C CD2 . PHE B 2 50  ? -32.497 -3.752  -6.044  1.00 64.22 50  B 1 
ATOM 3374 C CE1 . PHE B 2 50  ? -33.753 -2.773  -8.356  1.00 57.20 50  B 1 
ATOM 3375 C CE2 . PHE B 2 50  ? -31.815 -3.771  -7.275  1.00 58.18 50  B 1 
ATOM 3376 C CZ  . PHE B 2 50  ? -32.441 -3.286  -8.437  1.00 57.26 50  B 1 
ATOM 3377 N N   . LEU B 2 51  ? -35.482 -0.242  -4.270  1.00 76.99 51  B 1 
ATOM 3378 C CA  . LEU B 2 51  ? -35.763 1.111   -4.748  1.00 76.33 51  B 1 
ATOM 3379 C C   . LEU B 2 51  ? -35.019 2.177   -3.941  1.00 77.56 51  B 1 
ATOM 3380 O O   . LEU B 2 51  ? -34.491 3.122   -4.514  1.00 74.13 51  B 1 
ATOM 3381 C CB  . LEU B 2 51  ? -37.278 1.371   -4.674  1.00 73.34 51  B 1 
ATOM 3382 C CG  . LEU B 2 51  ? -38.063 0.720   -5.827  1.00 68.45 51  B 1 
ATOM 3383 C CD1 . LEU B 2 51  ? -39.553 0.717   -5.487  1.00 62.51 51  B 1 
ATOM 3384 C CD2 . LEU B 2 51  ? -37.870 1.477   -7.132  1.00 61.69 51  B 1 
ATOM 3385 N N   . ASN B 2 52  ? -34.932 2.016   -2.633  1.00 77.17 52  B 1 
ATOM 3386 C CA  . ASN B 2 52  ? -34.202 2.937   -1.770  1.00 76.79 52  B 1 
ATOM 3387 C C   . ASN B 2 52  ? -32.694 2.801   -1.971  1.00 78.47 52  B 1 
ATOM 3388 O O   . ASN B 2 52  ? -31.980 3.787   -1.852  1.00 75.82 52  B 1 
ATOM 3389 C CB  . ASN B 2 52  ? -34.577 2.696   -0.303  1.00 73.73 52  B 1 
ATOM 3390 C CG  . ASN B 2 52  ? -35.988 3.138   0.029   1.00 69.07 52  B 1 
ATOM 3391 O OD1 . ASN B 2 52  ? -36.699 3.724   -0.760  1.00 61.35 52  B 1 
ATOM 3392 N ND2 . ASN B 2 52  ? -36.423 2.885   1.249   1.00 63.46 52  B 1 
ATOM 3393 N N   . LEU B 2 53  ? -32.209 1.601   -2.310  1.00 76.87 53  B 1 
ATOM 3394 C CA  . LEU B 2 53  ? -30.803 1.322   -2.562  1.00 75.34 53  B 1 
ATOM 3395 C C   . LEU B 2 53  ? -30.282 2.062   -3.806  1.00 77.41 53  B 1 
ATOM 3396 O O   . LEU B 2 53  ? -29.185 2.613   -3.790  1.00 75.12 53  B 1 
ATOM 3397 C CB  . LEU B 2 53  ? -30.622 -0.198  -2.724  1.00 71.59 53  B 1 
ATOM 3398 C CG  . LEU B 2 53  ? -29.266 -0.684  -2.186  1.00 69.54 53  B 1 
ATOM 3399 C CD1 . LEU B 2 53  ? -29.403 -1.185  -0.752  1.00 65.74 53  B 1 
ATOM 3400 C CD2 . LEU B 2 53  ? -28.740 -1.839  -3.024  1.00 64.79 53  B 1 
ATOM 3401 N N   . LEU B 2 54  ? -31.091 2.090   -4.867  1.00 77.92 54  B 1 
ATOM 3402 C CA  . LEU B 2 54  ? -30.730 2.732   -6.134  1.00 78.89 54  B 1 
ATOM 3403 C C   . LEU B 2 54  ? -31.163 4.199   -6.223  1.00 80.32 54  B 1 
ATOM 3404 O O   . LEU B 2 54  ? -30.644 4.937   -7.048  1.00 76.22 54  B 1 
ATOM 3405 C CB  . LEU B 2 54  ? -31.340 1.931   -7.291  1.00 74.92 54  B 1 
ATOM 3406 C CG  . LEU B 2 54  ? -30.786 0.508   -7.448  1.00 73.24 54  B 1 
ATOM 3407 C CD1 . LEU B 2 54  ? -31.478 -0.135  -8.645  1.00 68.99 54  B 1 
ATOM 3408 C CD2 . LEU B 2 54  ? -29.278 0.469   -7.701  1.00 67.39 54  B 1 
ATOM 3409 N N   . SER B 2 55  ? -32.122 4.637   -5.413  1.00 78.72 55  B 1 
ATOM 3410 C CA  . SER B 2 55  ? -32.584 6.017   -5.451  1.00 78.05 55  B 1 
ATOM 3411 C C   . SER B 2 55  ? -31.558 6.955   -4.810  1.00 78.26 55  B 1 
ATOM 3412 O O   . SER B 2 55  ? -31.166 6.726   -3.667  1.00 74.31 55  B 1 
ATOM 3413 C CB  . SER B 2 55  ? -33.935 6.159   -4.755  1.00 73.84 55  B 1 
ATOM 3414 O OG  . SER B 2 55  ? -34.365 7.508   -4.809  1.00 66.47 55  B 1 
ATOM 3415 N N   . PRO B 2 56  ? -31.156 8.055   -5.480  1.00 77.66 56  B 1 
ATOM 3416 C CA  . PRO B 2 56  ? -30.301 9.076   -4.885  1.00 75.48 56  B 1 
ATOM 3417 C C   . PRO B 2 56  ? -31.032 9.938   -3.849  1.00 76.78 56  B 1 
ATOM 3418 O O   . PRO B 2 56  ? -30.405 10.666  -3.085  1.00 72.43 56  B 1 
ATOM 3419 C CB  . PRO B 2 56  ? -29.812 9.903   -6.073  1.00 69.55 56  B 1 
ATOM 3420 C CG  . PRO B 2 56  ? -30.972 9.831   -7.062  1.00 69.88 56  B 1 
ATOM 3421 C CD  . PRO B 2 56  ? -31.516 8.431   -6.846  1.00 70.39 56  B 1 
ATOM 3422 N N   . LEU B 2 57  ? -32.357 9.879   -3.822  1.00 74.43 57  B 1 
ATOM 3423 C CA  . LEU B 2 57  ? -33.171 10.670  -2.902  1.00 73.60 57  B 1 
ATOM 3424 C C   . LEU B 2 57  ? -33.079 10.118  -1.474  1.00 73.86 57  B 1 
ATOM 3425 O O   . LEU B 2 57  ? -32.953 8.900   -1.291  1.00 69.77 57  B 1 
ATOM 3426 C CB  . LEU B 2 57  ? -34.631 10.698  -3.394  1.00 69.86 57  B 1 
ATOM 3427 C CG  . LEU B 2 57  ? -34.817 11.378  -4.764  1.00 67.17 57  B 1 
ATOM 3428 C CD1 . LEU B 2 57  ? -36.282 11.253  -5.190  1.00 64.49 57  B 1 
ATOM 3429 C CD2 . LEU B 2 57  ? -34.459 12.856  -4.729  1.00 62.65 57  B 1 
ATOM 3430 N N   . PRO B 2 58  ? -33.161 10.985  -0.452  1.00 72.75 58  B 1 
ATOM 3431 C CA  . PRO B 2 58  ? -33.215 10.523  0.925   1.00 72.42 58  B 1 
ATOM 3432 C C   . PRO B 2 58  ? -34.393 9.572   1.112   1.00 73.23 58  B 1 
ATOM 3433 O O   . PRO B 2 58  ? -35.509 9.822   0.643   1.00 69.14 58  B 1 
ATOM 3434 C CB  . PRO B 2 58  ? -33.309 11.785  1.792   1.00 67.88 58  B 1 
ATOM 3435 C CG  . PRO B 2 58  ? -33.882 12.840  0.851   1.00 66.17 58  B 1 
ATOM 3436 C CD  . PRO B 2 58  ? -33.349 12.426  -0.516  1.00 69.15 58  B 1 
ATOM 3437 N N   . SER B 2 59  ? -34.134 8.448   1.770   1.00 69.85 59  B 1 
ATOM 3438 C CA  . SER B 2 59  ? -35.173 7.528   2.211   1.00 66.38 59  B 1 
ATOM 3439 C C   . SER B 2 59  ? -35.409 7.735   3.692   1.00 63.30 59  B 1 
ATOM 3440 O O   . SER B 2 59  ? -34.486 7.530   4.487   1.00 57.44 59  B 1 
ATOM 3441 C CB  . SER B 2 59  ? -34.799 6.071   1.905   1.00 61.28 59  B 1 
ATOM 3442 O OG  . SER B 2 59  ? -33.492 5.757   2.330   1.00 57.08 59  B 1 
ATOM 3443 N N   . VAL B 2 60  ? -36.599 8.143   4.032   1.00 61.87 60  B 1 
ATOM 3444 C CA  . VAL B 2 60  ? -37.076 8.245   5.407   1.00 58.86 60  B 1 
ATOM 3445 C C   . VAL B 2 60  ? -37.729 6.923   5.798   1.00 53.60 60  B 1 
ATOM 3446 O O   . VAL B 2 60  ? -38.411 6.330   4.939   1.00 47.42 60  B 1 
ATOM 3447 C CB  . VAL B 2 60  ? -38.022 9.434   5.594   1.00 53.32 60  B 1 
ATOM 3448 C CG1 . VAL B 2 60  ? -38.320 9.674   7.069   1.00 47.96 60  B 1 
ATOM 3449 C CG2 . VAL B 2 60  ? -37.413 10.731  5.037   1.00 49.23 60  B 1 
ATOM 3450 O OXT . VAL B 2 60  ? -37.535 6.503   6.984   1.00 45.88 60  B 1 
#
