# Supplementary material for: PLM-interact: extending protein language models to predict protein-protein interactions
Source: Nat Commun. 2025 Oct 27;16:9012. doi: 10.1038/s41467-025-64512-w (PMC12559430; doi:10.1038/s41467-025-64512-w)
Supplement: Supplementary file 4 — Source Data [file 41467_2025_64512_MOESM4_ESM.zip › Source Data/Figure7_human_virus PPI structures/P06400-P03070.pdb]

ATOM    943  N   MET B 379     137.333 114.757  -8.598  1.00 75.25           N  
ATOM    944  CA  MET B 379     136.536 113.555  -8.981  1.00 74.95           C  
ATOM    945  C   MET B 379     136.886 112.285  -8.202  1.00 73.60           C  
ATOM    946  O   MET B 379     137.862 112.228  -7.447  1.00 72.96           O  
ATOM    947  CB  MET B 379     136.677 113.270 -10.485  1.00 76.30           C  
ATOM    948  CG  MET B 379     135.873 114.207 -11.397  1.00 78.07           C  
ATOM    949  SD  MET B 379     135.851 113.673 -13.146  1.00 78.02           S  
ATOM    950  CE  MET B 379     134.522 112.417 -13.126  1.00 77.00           C  
ATOM    951  N   ASN B 380     136.051 111.270  -8.400  1.00 71.86           N  
ATOM    952  CA  ASN B 380     136.208 109.967  -7.769  1.00 68.75           C  
ATOM    953  C   ASN B 380     136.352 108.952  -8.902  1.00 66.71           C  
ATOM    954  O   ASN B 380     135.411 108.246  -9.262  1.00 65.31           O  
ATOM    955  CB  ASN B 380     134.983 109.658  -6.903  1.00 69.07           C  
ATOM    956  CG  ASN B 380     133.679 110.089  -7.561  1.00 70.03           C  
ATOM    957  OD1 ASN B 380     133.315 109.595  -8.628  1.00 71.67           O  
ATOM    958  ND2 ASN B 380     132.973 111.021  -6.927  1.00 69.35           N  
ATOM    959  N   THR B 381     137.547 108.917  -9.478  1.00 64.94           N  
ATOM    960  CA  THR B 381     137.859 108.019 -10.572  1.00 62.85           C  
ATOM    961  C   THR B 381     138.036 106.591 -10.092  1.00 60.49           C  
ATOM    962  O   THR B 381     138.472 106.346  -8.972  1.00 59.75           O  
ATOM    963  CB  THR B 381     139.143 108.468 -11.298  1.00 63.91           C  
ATOM    964  OG1 THR B 381     139.646 107.392 -12.102  1.00 65.42           O  
ATOM    965  CG2 THR B 381     140.199 108.896 -10.292  1.00 64.19           C  
ATOM    966  N   ILE B 382     137.683 105.648 -10.954  1.00 59.15           N  
ATOM    967  CA  ILE B 382     137.811 104.239 -10.631  1.00 58.02           C  
ATOM    968  C   ILE B 382     139.273 104.041 -10.247  1.00 57.59           C  
ATOM    969  O   ILE B 382     139.632 103.119  -9.518  1.00 58.17           O  
ATOM    970  CB  ILE B 382     137.438 103.373 -11.865  1.00 58.07           C  
ATOM    971  CG1 ILE B 382     137.233 101.909 -11.457  1.00 56.90           C  
ATOM    972  CG2 ILE B 382     138.501 103.532 -12.948  1.00 57.98           C  
ATOM    973  CD1 ILE B 382     138.500 101.145 -11.165  1.00 56.73           C  
ATOM    974  N   GLN B 383     140.112 104.941 -10.740  1.00 56.15           N  
ATOM    975  CA  GLN B 383     141.535 104.898 -10.460  1.00 54.38           C  
ATOM    976  C   GLN B 383     141.790 105.312  -9.012  1.00 52.87           C  
ATOM    977  O   GLN B 383     142.483 104.616  -8.274  1.00 52.99           O  
ATOM    978  CB  GLN B 383     142.267 105.847 -11.400  1.00 54.93           C  
ATOM    979  CG  GLN B 383     143.765 105.815 -11.253  1.00 56.61           C  
ATOM    980  CD  GLN B 383     144.410 107.073 -11.776  1.00 58.24           C  
ATOM    981  OE1 GLN B 383     145.628 107.140 -11.924  1.00 59.19           O  
ATOM    982  NE2 GLN B 383     143.594 108.088 -12.051  1.00 58.80           N  
ATOM    983  N   GLN B 384     141.222 106.449  -8.614  1.00 50.53           N  
ATOM    984  CA  GLN B 384     141.379 106.967  -7.255  1.00 47.65           C  
ATOM    985  C   GLN B 384     141.106 105.869  -6.225  1.00 45.18           C  
ATOM    986  O   GLN B 384     141.867 105.689  -5.272  1.00 43.88           O  
ATOM    987  CB  GLN B 384     140.424 108.151  -7.032  1.00 48.92           C  
ATOM    988  CG  GLN B 384     140.580 108.879  -5.693  1.00 51.19           C  
ATOM    989  CD  GLN B 384     141.936 109.562  -5.536  1.00 52.96           C  
ATOM    990  OE1 GLN B 384     142.371 110.317  -6.414  1.00 53.93           O  
ATOM    991  NE2 GLN B 384     142.605 109.308  -4.413  1.00 52.48           N  
ATOM    992  N   LEU B 385     140.022 105.130  -6.425  1.00 42.61           N  
ATOM    993  CA  LEU B 385     139.673 104.060  -5.508  1.00 39.65           C  
ATOM    994  C   LEU B 385     140.753 102.982  -5.523  1.00 38.81           C  
ATOM    995  O   LEU B 385     141.316 102.654  -4.481  1.00 37.25           O  
ATOM    996  CB  LEU B 385     138.331 103.453  -5.901  1.00 37.45           C  
ATOM    997  CG  LEU B 385     137.512 102.713  -4.841  1.00 35.19           C  
ATOM    998  CD1 LEU B 385     136.403 101.985  -5.566  1.00 34.68           C  
ATOM    999  CD2 LEU B 385     138.347 101.736  -4.048  1.00 32.45           C  
ATOM   1000  N   MET B 386     141.040 102.434  -6.702  1.00 39.11           N  
ATOM   1001  CA  MET B 386     142.053 101.387  -6.829  1.00 40.69           C  
ATOM   1002  C   MET B 386     143.336 101.788  -6.114  1.00 40.70           C  
ATOM   1003  O   MET B 386     144.110 100.942  -5.659  1.00 39.93           O  
ATOM   1004  CB  MET B 386     142.377 101.097  -8.302  1.00 42.49           C  
ATOM   1005  CG  MET B 386     141.301 100.347  -9.089  1.00 44.76           C  
ATOM   1006  SD  MET B 386     141.973  99.459 -10.542  1.00 48.47           S  
ATOM   1007  CE  MET B 386     141.663 100.623 -11.888  1.00 45.09           C  
ATOM   1008  N   MET B 387     143.561 103.090  -6.023  1.00 41.27           N  
ATOM   1009  CA  MET B 387     144.748 103.595  -5.361  1.00 40.94           C  
ATOM   1010  C   MET B 387     144.616 103.488  -3.856  1.00 39.57           C  
ATOM   1011  O   MET B 387     145.473 102.910  -3.195  1.00 39.40           O  
ATOM   1012  CB  MET B 387     144.982 105.054  -5.730  1.00 43.60           C  
ATOM   1013  CG  MET B 387     146.156 105.681  -4.998  1.00 46.36           C  
ATOM   1014  SD  MET B 387     145.710 107.222  -4.206  1.00 51.25           S  
ATOM   1015  CE  MET B 387     145.632 106.677  -2.488  1.00 48.14           C  
ATOM   1016  N   ILE B 388     143.539 104.050  -3.317  1.00 38.13           N  
ATOM   1017  CA  ILE B 388     143.329 104.018  -1.876  1.00 35.59           C  
ATOM   1018  C   ILE B 388     143.327 102.575  -1.371  1.00 33.87           C  
ATOM   1019  O   ILE B 388     143.871 102.304  -0.303  1.00 34.05           O  
ATOM   1020  CB  ILE B 388     142.012 104.761  -1.460  1.00 33.99           C  
ATOM   1021  CG1 ILE B 388     140.794 103.940  -1.835  1.00 36.09           C  
ATOM   1022  CG2 ILE B 388     141.906 106.092  -2.165  1.00 31.04           C  
ATOM   1023  CD1 ILE B 388     140.491 102.837  -0.848  1.00 39.51           C  
ATOM   1024  N   LEU B 389     142.736 101.659  -2.140  1.00 32.40           N  
ATOM   1025  CA  LEU B 389     142.681 100.245  -1.765  1.00 33.47           C  
ATOM   1026  C   LEU B 389     144.071  99.628  -1.691  1.00 36.36           C  
ATOM   1027  O   LEU B 389     144.402  98.921  -0.741  1.00 37.45           O  
ATOM   1028  CB  LEU B 389     141.894  99.431  -2.785  1.00 32.95           C  
ATOM   1029  CG  LEU B 389     140.377  99.431  -2.912  1.00 34.04           C  
ATOM   1030  CD1 LEU B 389     139.996  98.688  -4.194  1.00 33.36           C  
ATOM   1031  CD2 LEU B 389     139.750  98.766  -1.695  1.00 34.84           C  
ATOM   1032  N   ASN B 390     144.876  99.874  -2.719  1.00 37.39           N  
ATOM   1033  CA  ASN B 390     146.225  99.327  -2.781  1.00 37.27           C  
ATOM   1034  C   ASN B 390     147.129  99.828  -1.675  1.00 37.28           C  
ATOM   1035  O   ASN B 390     147.910  99.068  -1.120  1.00 37.93           O  
ATOM   1036  CB  ASN B 390     146.834  99.641  -4.136  1.00 37.07           C  
ATOM   1037  CG  ASN B 390     146.502  98.592  -5.163  1.00 37.19           C  
ATOM   1038  OD1 ASN B 390     146.311  98.894  -6.336  1.00 36.62           O  
ATOM   1039  ND2 ASN B 390     146.446  97.340  -4.728  1.00 36.47           N  
ATOM   1040  N   SER B 391     147.010 101.113  -1.358  1.00 38.23           N  
ATOM   1041  CA  SER B 391     147.808 101.740  -0.308  1.00 39.09           C  
ATOM   1042  C   SER B 391     147.155 101.642   1.076  1.00 39.40           C  
ATOM   1043  O   SER B 391     147.626 102.260   2.033  1.00 39.08           O  
ATOM   1044  CB  SER B 391     148.066 103.210  -0.658  1.00 38.27           C  
ATOM   1045  OG  SER B 391     146.860 103.878  -0.986  1.00 40.21           O  
ATOM   1046  N   ALA B 392     146.081 100.859   1.173  1.00 39.44           N  
ATOM   1047  CA  ALA B 392     145.362 100.664   2.428  1.00 39.71           C  
ATOM   1048  C   ALA B 392     145.959  99.527   3.253  1.00 41.14           C  
ATOM   1049  O   ALA B 392     146.593  98.611   2.719  1.00 41.25           O  
ATOM   1050  CB  ALA B 392     143.904 100.376   2.150  1.00 38.68           C  
ATOM   1051  N   SER B 393     145.740  99.590   4.560  1.00 41.37           N  
ATOM   1052  CA  SER B 393     146.249  98.583   5.476  1.00 41.47           C  
ATOM   1053  C   SER B 393     145.411  97.310   5.458  1.00 42.38           C  
ATOM   1054  O   SER B 393     144.228  97.337   5.137  1.00 40.71           O  
ATOM   1055  CB  SER B 393     146.274  99.160   6.891  1.00 41.39           C  
ATOM   1056  OG  SER B 393     146.671  98.197   7.850  1.00 41.32           O  
ATOM   1057  N   ASP B 394     146.037  96.192   5.800  1.00 45.53           N  
ATOM   1058  CA  ASP B 394     145.340  94.915   5.849  1.00 48.78           C  
ATOM   1059  C   ASP B 394     145.065  94.564   7.296  1.00 50.08           C  
ATOM   1060  O   ASP B 394     144.523  93.509   7.602  1.00 49.49           O  
ATOM   1061  CB  ASP B 394     146.191  93.819   5.216  1.00 50.03           C  
ATOM   1062  CG  ASP B 394     146.036  93.762   3.713  1.00 52.80           C  
ATOM   1063  OD1 ASP B 394     144.898  93.532   3.240  1.00 53.40           O  
ATOM   1064  OD2 ASP B 394     147.049  93.947   3.007  1.00 53.71           O  
ATOM   1065  N   GLN B 395     145.456  95.473   8.177  1.00 52.05           N  
ATOM   1066  CA  GLN B 395     145.301  95.318   9.616  1.00 53.79           C  
ATOM   1067  C   GLN B 395     144.526  96.554  10.078  1.00 53.21           C  
ATOM   1068  O   GLN B 395     144.905  97.679   9.750  1.00 53.57           O  
ATOM   1069  CB  GLN B 395     146.699  95.275  10.260  1.00 56.96           C  
ATOM   1070  CG  GLN B 395     146.742  95.135  11.785  1.00 61.55           C  
ATOM   1071  CD  GLN B 395     148.151  95.337  12.367  1.00 64.40           C  
ATOM   1072  OE1 GLN B 395     148.712  96.440  12.319  1.00 64.90           O  
ATOM   1073  NE2 GLN B 395     148.724  94.267  12.921  1.00 65.25           N  
ATOM   1074  N   PRO B 396     143.432  96.367  10.840  1.00 51.77           N  
ATOM   1075  CA  PRO B 396     142.640  97.500  11.315  1.00 50.36           C  
ATOM   1076  C   PRO B 396     143.455  98.667  11.859  1.00 49.51           C  
ATOM   1077  O   PRO B 396     144.486  98.479  12.483  1.00 48.41           O  
ATOM   1078  CB  PRO B 396     141.738  96.868  12.369  1.00 49.82           C  
ATOM   1079  CG  PRO B 396     142.500  95.697  12.823  1.00 49.70           C  
ATOM   1080  CD  PRO B 396     143.006  95.143  11.529  1.00 51.08           C  
ATOM   1081  N   SER B 397     142.963  99.872  11.598  1.00 49.41           N  
ATOM   1082  CA  SER B 397     143.585 101.120  12.017  1.00 49.53           C  
ATOM   1083  C   SER B 397     143.719 101.216  13.537  1.00 49.71           C  
ATOM   1084  O   SER B 397     142.854 100.739  14.274  1.00 49.63           O  
ATOM   1085  CB  SER B 397     142.748 102.285  11.484  1.00 50.63           C  
ATOM   1086  OG  SER B 397     143.361 103.535  11.734  1.00 53.72           O  
ATOM   1087  N   GLU B 398     144.803 101.839  13.996  1.00 50.11           N  
ATOM   1088  CA  GLU B 398     145.078 101.992  15.424  1.00 49.30           C  
ATOM   1089  C   GLU B 398     143.901 102.714  16.038  1.00 48.86           C  
ATOM   1090  O   GLU B 398     143.507 102.448  17.174  1.00 50.13           O  
ATOM   1091  CB  GLU B 398     146.362 102.803  15.629  1.00 50.49           C  
ATOM   1092  CG  GLU B 398     147.153 102.463  16.893  1.00 53.70           C  
ATOM   1093  CD  GLU B 398     146.570 103.068  18.176  1.00 56.45           C  
ATOM   1094  OE1 GLU B 398     146.615 104.319  18.326  1.00 57.79           O  
ATOM   1095  OE2 GLU B 398     146.073 102.290  19.032  1.00 54.82           O  
ATOM   1096  N   ASN B 399     143.336 103.628  15.264  1.00 47.33           N  
ATOM   1097  CA  ASN B 399     142.192 104.401  15.703  1.00 46.69           C  
ATOM   1098  C   ASN B 399     140.937 103.539  15.687  1.00 45.15           C  
ATOM   1099  O   ASN B 399     140.073 103.679  16.543  1.00 44.20           O  
ATOM   1100  CB  ASN B 399     142.023 105.620  14.791  1.00 47.79           C  
ATOM   1101  CG  ASN B 399     140.696 106.321  14.987  1.00 49.20           C  
ATOM   1102  OD1 ASN B 399     140.299 106.630  16.113  1.00 49.99           O  
ATOM   1103  ND2 ASN B 399     140.002 106.585  13.886  1.00 48.86           N  
ATOM   1104  N   LEU B 400     140.850 102.637  14.716  1.00 44.73           N  
ATOM   1105  CA  LEU B 400     139.697 101.747  14.583  1.00 44.68           C  
ATOM   1106  C   LEU B 400     139.727 100.712  15.682  1.00 44.08           C  
ATOM   1107  O   LEU B 400     138.749 100.009  15.921  1.00 43.45           O  
ATOM   1108  CB  LEU B 400     139.703 101.054  13.215  1.00 44.22           C  
ATOM   1109  CG  LEU B 400     138.496 100.215  12.760  1.00 43.23           C  
ATOM   1110  CD1 LEU B 400     138.537  98.852  13.367  1.00 43.66           C  
ATOM   1111  CD2 LEU B 400     137.210 100.914  13.123  1.00 44.02           C  
ATOM   1112  N   ILE B 401     140.871 100.615  16.341  1.00 43.98           N  
ATOM   1113  CA  ILE B 401     141.023  99.683  17.438  1.00 45.13           C  
ATOM   1114  C   ILE B 401     140.632 100.397  18.721  1.00 45.00           C  
ATOM   1115  O   ILE B 401     140.173  99.762  19.666  1.00 45.87           O  
ATOM   1116  CB  ILE B 401     142.468  99.161  17.549  1.00 46.05           C  
ATOM   1117  CG1 ILE B 401     142.787  98.296  16.338  1.00 46.03           C  
ATOM   1118  CG2 ILE B 401     142.643  98.345  18.822  1.00 44.81           C  
ATOM   1119  CD1 ILE B 401     144.078  97.564  16.463  1.00 49.06           C  
ATOM   1120  N   SER B 402     140.807 101.716  18.759  1.00 44.87           N  
ATOM   1121  CA  SER B 402     140.427 102.458  19.952  1.00 44.44           C  
ATOM   1122  C   SER B 402     138.964 102.114  20.164  1.00 44.31           C  
ATOM   1123  O   SER B 402     138.529 101.883  21.286  1.00 46.26           O  
ATOM   1124  CB  SER B 402     140.589 103.970  19.750  1.00 44.38           C  
ATOM   1125  OG  SER B 402     139.575 104.504  18.919  1.00 44.16           O  
ATOM   1126  N   TYR B 403     138.217 102.052  19.065  1.00 42.15           N  
ATOM   1127  CA  TYR B 403     136.800 101.724  19.111  1.00 40.23           C  
ATOM   1128  C   TYR B 403     136.544 100.356  19.716  1.00 40.17           C  
ATOM   1129  O   TYR B 403     135.675 100.214  20.572  1.00 39.79           O  
ATOM   1130  CB  TYR B 403     136.201 101.774  17.712  1.00 38.30           C  
ATOM   1131  CG  TYR B 403     135.837 103.158  17.268  1.00 36.95           C  
ATOM   1132  CD1 TYR B 403     134.694 103.779  17.745  1.00 37.55           C  
ATOM   1133  CD2 TYR B 403     136.641 103.853  16.382  1.00 37.05           C  
ATOM   1134  CE1 TYR B 403     134.358 105.062  17.350  1.00 38.70           C  
ATOM   1135  CE2 TYR B 403     136.318 105.133  15.981  1.00 38.61           C  
ATOM   1136  CZ  TYR B 403     135.176 105.737  16.467  1.00 39.35           C  
ATOM   1137  OH  TYR B 403     134.863 107.022  16.076  1.00 40.78           O  
ATOM   1138  N   PHE B 404     137.285  99.349  19.262  1.00 41.04           N  
ATOM   1139  CA  PHE B 404     137.121  97.993  19.782  1.00 42.48           C  
ATOM   1140  C   PHE B 404     137.279  98.043  21.297  1.00 44.06           C  
ATOM   1141  O   PHE B 404     136.479  97.483  22.050  1.00 45.06           O  
ATOM   1142  CB  PHE B 404     138.197  97.047  19.223  1.00 41.11           C  
ATOM   1143  CG  PHE B 404     138.075  96.753  17.746  1.00 40.77           C  
ATOM   1144  CD1 PHE B 404     137.169  97.435  16.941  1.00 40.26           C  
ATOM   1145  CD2 PHE B 404     138.891  95.792  17.156  1.00 40.82           C  
ATOM   1146  CE1 PHE B 404     137.080  97.160  15.576  1.00 38.66           C  
ATOM   1147  CE2 PHE B 404     138.808  95.515  15.796  1.00 38.79           C  
ATOM   1148  CZ  PHE B 404     137.901  96.201  15.008  1.00 38.29           C  
ATOM   1149  N   ASN B 405     138.322  98.738  21.731  1.00 44.98           N  
ATOM   1150  CA  ASN B 405     138.648  98.848  23.141  1.00 44.60           C  
ATOM   1151  C   ASN B 405     137.712  99.722  23.973  1.00 44.91           C  
ATOM   1152  O   ASN B 405     137.938  99.885  25.172  1.00 47.46           O  
ATOM   1153  CB  ASN B 405     140.093  99.334  23.294  1.00 44.48           C  
ATOM   1154  CG  ASN B 405     141.073  98.525  22.459  1.00 45.22           C  
ATOM   1155  OD1 ASN B 405     141.115  97.295  22.533  1.00 44.62           O  
ATOM   1156  ND2 ASN B 405     141.872  99.219  21.661  1.00 45.55           N  
ATOM   1157  N   ASN B 406     136.675 100.291  23.362  1.00 42.83           N  
ATOM   1158  CA  ASN B 406     135.722 101.103  24.118  1.00 40.37           C  
ATOM   1159  C   ASN B 406     134.377 100.402  24.210  1.00 39.80           C  
ATOM   1160  O   ASN B 406     133.417 100.944  24.748  1.00 38.71           O  
ATOM   1161  CB  ASN B 406     135.532 102.472  23.483  1.00 39.03           C  
ATOM   1162  CG  ASN B 406     136.730 103.349  23.653  1.00 39.07           C  
ATOM   1163  OD1 ASN B 406     137.415 103.276  24.665  1.00 39.77           O  
ATOM   1164  ND2 ASN B 406     136.988 104.203  22.670  1.00 39.32           N  
ATOM   1165  N   CYS B 407     134.326  99.187  23.681  1.00 40.32           N  
ATOM   1166  CA  CYS B 407     133.112  98.389  23.690  1.00 41.86           C  
ATOM   1167  C   CYS B 407     132.961  97.644  25.000  1.00 42.90           C  
ATOM   1168  O   CYS B 407     133.952  97.225  25.603  1.00 42.90           O  
ATOM   1169  CB  CYS B 407     133.131  97.369  22.548  1.00 42.11           C  
ATOM   1170  SG  CYS B 407     133.053  98.080  20.908  1.00 41.98           S  
ATOM   1171  N   THR B 408     131.713  97.477  25.430  1.00 44.01           N  
ATOM   1172  CA  THR B 408     131.414  96.766  26.667  1.00 43.79           C  
ATOM   1173  C   THR B 408     132.150  95.436  26.573  1.00 42.73           C  
ATOM   1174  O   THR B 408     132.762  94.964  27.528  1.00 43.14           O  
ATOM   1175  CB  THR B 408     129.903  96.502  26.797  1.00 44.37           C  
ATOM   1176  OG1 THR B 408     129.174  97.686  26.443  1.00 45.04           O  
ATOM   1177  CG2 THR B 408     129.563  96.116  28.218  1.00 44.23           C  
ATOM   1178  N   VAL B 409     132.087  94.849  25.390  1.00 41.10           N  
ATOM   1179  CA  VAL B 409     132.745  93.593  25.131  1.00 41.38           C  
ATOM   1180  C   VAL B 409     133.586  93.810  23.892  1.00 41.98           C  
ATOM   1181  O   VAL B 409     133.055  94.126  22.833  1.00 42.31           O  
ATOM   1182  CB  VAL B 409     131.722  92.484  24.884  1.00 40.10           C  
ATOM   1183  CG1 VAL B 409     132.417  91.196  24.497  1.00 39.41           C  
ATOM   1184  CG2 VAL B 409     130.917  92.272  26.129  1.00 39.46           C  
ATOM   1185  N   ASN B 410     134.902  93.660  24.042  1.00 42.21           N  
ATOM   1186  CA  ASN B 410     135.841  93.846  22.942  1.00 41.69           C  
ATOM   1187  C   ASN B 410     135.545  92.878  21.811  1.00 41.28           C  
ATOM   1188  O   ASN B 410     135.549  91.667  22.001  1.00 42.59           O  
ATOM   1189  CB  ASN B 410     137.272  93.630  23.415  1.00 41.93           C  
ATOM   1190  CG  ASN B 410     138.280  94.222  22.464  1.00 43.09           C  
ATOM   1191  OD1 ASN B 410     138.120  94.130  21.247  1.00 43.98           O  
ATOM   1192  ND2 ASN B 410     139.326  94.838  23.008  1.00 44.40           N  
ATOM   1193  N   PRO B 411     135.294  93.402  20.610  1.00 40.35           N  
ATOM   1194  CA  PRO B 411     134.992  92.551  19.459  1.00 40.44           C  
ATOM   1195  C   PRO B 411     136.185  92.165  18.577  1.00 41.89           C  
ATOM   1196  O   PRO B 411     136.016  91.449  17.588  1.00 40.94           O  
ATOM   1197  CB  PRO B 411     133.984  93.390  18.704  1.00 39.46           C  
ATOM   1198  CG  PRO B 411     134.561  94.772  18.882  1.00 39.67           C  
ATOM   1199  CD  PRO B 411     134.957  94.810  20.331  1.00 39.13           C  
ATOM   1200  N   LYS B 412     137.383  92.631  18.930  1.00 44.31           N  
ATOM   1201  CA  LYS B 412     138.576  92.350  18.133  1.00 45.13           C  
ATOM   1202  C   LYS B 412     138.638  90.911  17.680  1.00 46.25           C  
ATOM   1203  O   LYS B 412     138.244  90.603  16.553  1.00 47.80           O  
ATOM   1204  CB  LYS B 412     139.847  92.690  18.905  1.00 46.05           C  
ATOM   1205  CG  LYS B 412     141.098  92.769  18.022  1.00 48.52           C  
ATOM   1206  CD  LYS B 412     142.074  91.605  18.252  1.00 51.62           C  
ATOM   1207  CE  LYS B 412     142.710  91.660  19.648  1.00 54.15           C  
ATOM   1208  NZ  LYS B 412     143.428  90.407  20.049  1.00 54.33           N  
ATOM   1209  N   GLU B 413     139.119  90.028  18.552  1.00 46.26           N  
ATOM   1210  CA  GLU B 413     139.235  88.611  18.205  1.00 46.31           C  
ATOM   1211  C   GLU B 413     137.997  88.124  17.464  1.00 45.07           C  
ATOM   1212  O   GLU B 413     138.083  87.318  16.543  1.00 45.08           O  
ATOM   1213  CB  GLU B 413     139.459  87.758  19.462  1.00 49.03           C  
ATOM   1214  CG  GLU B 413     140.911  87.733  19.991  1.00 53.08           C  
ATOM   1215  CD  GLU B 413     141.937  87.176  18.978  1.00 55.11           C  
ATOM   1216  OE1 GLU B 413     141.629  86.190  18.269  1.00 55.18           O  
ATOM   1217  OE2 GLU B 413     143.066  87.717  18.903  1.00 55.90           O  
ATOM   1218  N   SER B 414     136.850  88.651  17.868  1.00 44.14           N  
ATOM   1219  CA  SER B 414     135.565  88.306  17.282  1.00 41.27           C  
ATOM   1220  C   SER B 414     135.477  88.624  15.796  1.00 38.82           C  
ATOM   1221  O   SER B 414     135.218  87.746  14.976  1.00 37.30           O  
ATOM   1222  CB  SER B 414     134.456  89.045  18.036  1.00 42.45           C  
ATOM   1223  OG  SER B 414     133.192  88.850  17.423  1.00 44.89           O  
ATOM   1224  N   ILE B 415     135.687  89.884  15.450  1.00 36.49           N  
ATOM   1225  CA  ILE B 415     135.602  90.276  14.059  1.00 35.93           C  
ATOM   1226  C   ILE B 415     136.800  89.736  13.311  1.00 34.32           C  
ATOM   1227  O   ILE B 415     136.688  89.298  12.172  1.00 33.88           O  
ATOM   1228  CB  ILE B 415     135.549  91.816  13.903  1.00 36.65           C  
ATOM   1229  CG1 ILE B 415     136.860  92.447  14.351  1.00 36.31           C  
ATOM   1230  CG2 ILE B 415     134.412  92.384  14.718  1.00 37.93           C  
ATOM   1231  CD1 ILE B 415     137.876  92.562  13.240  1.00 38.08           C  
ATOM   1232  N   LEU B 416     137.950  89.747  13.965  1.00 33.35           N  
ATOM   1233  CA  LEU B 416     139.157  89.275  13.326  1.00 33.20           C  
ATOM   1234  C   LEU B 416     139.110  87.814  12.931  1.00 33.67           C  
ATOM   1235  O   LEU B 416     139.530  87.464  11.831  1.00 34.25           O  
ATOM   1236  CB  LEU B 416     140.361  89.530  14.219  1.00 33.97           C  
ATOM   1237  CG  LEU B 416     141.402  90.366  13.481  1.00 35.63           C  
ATOM   1238  CD1 LEU B 416     142.635  90.535  14.352  1.00 36.27           C  
ATOM   1239  CD2 LEU B 416     141.753  89.676  12.150  1.00 36.64           C  
ATOM   1240  N   LYS B 417     138.618  86.960  13.822  1.00 34.35           N  
ATOM   1241  CA  LYS B 417     138.514  85.531  13.523  1.00 35.46           C  
ATOM   1242  C   LYS B 417     137.538  85.328  12.366  1.00 36.20           C  
ATOM   1243  O   LYS B 417     137.694  84.417  11.550  1.00 36.28           O  
ATOM   1244  CB  LYS B 417     138.019  84.757  14.746  1.00 36.73           C  
ATOM   1245  CG  LYS B 417     137.699  83.288  14.471  1.00 38.46           C  
ATOM   1246  CD  LYS B 417     137.058  82.605  15.690  1.00 39.91           C  
ATOM   1247  CE  LYS B 417     136.627  81.161  15.399  1.00 40.16           C  
ATOM   1248  NZ  LYS B 417     135.451  81.072  14.500  1.00 38.40           N  
ATOM   1249  N   ARG B 418     136.529  86.189  12.308  1.00 37.30           N  
ATOM   1250  CA  ARG B 418     135.527  86.134  11.257  1.00 36.73           C  
ATOM   1251  C   ARG B 418     136.246  86.276   9.920  1.00 37.33           C  
ATOM   1252  O   ARG B 418     136.286  85.336   9.132  1.00 37.79           O  
ATOM   1253  CB  ARG B 418     134.527  87.282  11.431  1.00 36.98           C  
ATOM   1254  CG  ARG B 418     133.151  87.078  10.796  1.00 35.49           C  
ATOM   1255  CD  ARG B 418     132.385  88.395  10.789  1.00 34.88           C  
ATOM   1256  NE  ARG B 418     132.470  89.070  12.081  1.00 33.83           N  
ATOM   1257  CZ  ARG B 418     131.748  88.742  13.148  1.00 32.67           C  
ATOM   1258  NH1 ARG B 418     130.871  87.749  13.082  1.00 29.01           N  
ATOM   1259  NH2 ARG B 418     131.917  89.398  14.289  1.00 31.47           N  
ATOM   1260  N   VAL B 419     136.830  87.448   9.677  1.00 37.77           N  
ATOM   1261  CA  VAL B 419     137.527  87.717   8.421  1.00 38.20           C  
ATOM   1262  C   VAL B 419     138.306  86.514   7.934  1.00 39.98           C  
ATOM   1263  O   VAL B 419     138.204  86.129   6.766  1.00 38.41           O  
ATOM   1264  CB  VAL B 419     138.519  88.885   8.549  1.00 36.74           C  
ATOM   1265  CG1 VAL B 419     139.194  89.132   7.217  1.00 35.12           C  
ATOM   1266  CG2 VAL B 419     137.806  90.131   9.012  1.00 36.18           C  
ATOM   1267  N   LYS B 420     139.080  85.924   8.842  1.00 42.19           N  
ATOM   1268  CA  LYS B 420     139.900  84.764   8.521  1.00 44.96           C  
ATOM   1269  C   LYS B 420     139.037  83.583   8.072  1.00 45.64           C  
ATOM   1270  O   LYS B 420     139.226  83.057   6.972  1.00 45.59           O  
ATOM   1271  CB  LYS B 420     140.770  84.379   9.728  1.00 46.43           C  
ATOM   1272  CG  LYS B 420     141.847  83.325   9.413  1.00 49.95           C  
ATOM   1273  CD  LYS B 420     142.889  83.151  10.533  1.00 51.28           C  
ATOM   1274  CE  LYS B 420     143.835  84.366  10.659  1.00 53.50           C  
ATOM   1275  NZ  LYS B 420     144.679  84.653   9.436  1.00 53.71           N  
ATOM   1276  N   ASP B 421     138.086  83.174   8.909  1.00 44.98           N  
ATOM   1277  CA  ASP B 421     137.216  82.062   8.553  1.00 44.77           C  
ATOM   1278  C   ASP B 421     136.545  82.307   7.213  1.00 44.31           C  
ATOM   1279  O   ASP B 421     136.616  81.466   6.317  1.00 44.55           O  
ATOM   1280  CB  ASP B 421     136.138  81.842   9.608  1.00 46.58           C  
ATOM   1281  CG  ASP B 421     136.688  81.280  10.892  1.00 48.83           C  
ATOM   1282  OD1 ASP B 421     137.401  80.256  10.847  1.00 50.25           O  
ATOM   1283  OD2 ASP B 421     136.396  81.859  11.956  1.00 50.31           O  
ATOM   1284  N   ILE B 422     135.892  83.458   7.075  1.00 43.26           N  
ATOM   1285  CA  ILE B 422     135.206  83.791   5.829  1.00 42.55           C  
ATOM   1286  C   ILE B 422     136.156  83.620   4.658  1.00 43.01           C  
ATOM   1287  O   ILE B 422     135.781  83.114   3.595  1.00 42.57           O  
ATOM   1288  CB  ILE B 422     134.707  85.241   5.826  1.00 40.74           C  
ATOM   1289  CG1 ILE B 422     133.719  85.458   6.973  1.00 40.02           C  
ATOM   1290  CG2 ILE B 422     134.060  85.557   4.496  1.00 39.76           C  
ATOM   1291  CD1 ILE B 422     132.513  84.541   6.948  1.00 37.97           C  
ATOM   1292  N   GLY B 423     137.398  84.039   4.878  1.00 43.59           N  
ATOM   1293  CA  GLY B 423     138.420  83.955   3.849  1.00 43.33           C  
ATOM   1294  C   GLY B 423     138.446  82.665   3.058  1.00 42.26           C  
ATOM   1295  O   GLY B 423     138.232  82.677   1.846  1.00 40.77           O  
ATOM   1296  N   TYR B 424     138.712  81.554   3.737  1.00 42.14           N  
ATOM   1297  CA  TYR B 424     138.772  80.274   3.052  1.00 42.10           C  
ATOM   1298  C   TYR B 424     137.465  80.119   2.294  1.00 40.92           C  
ATOM   1299  O   TYR B 424     137.448  80.018   1.068  1.00 41.63           O  
ATOM   1300  CB  TYR B 424     138.922  79.097   4.035  1.00 43.97           C  
ATOM   1301  CG  TYR B 424     139.972  79.235   5.133  1.00 46.07           C  
ATOM   1302  CD1 TYR B 424     141.313  79.511   4.835  1.00 46.07           C  
ATOM   1303  CD2 TYR B 424     139.620  79.060   6.480  1.00 46.30           C  
ATOM   1304  CE1 TYR B 424     142.282  79.608   5.856  1.00 46.16           C  
ATOM   1305  CE2 TYR B 424     140.575  79.154   7.502  1.00 46.82           C  
ATOM   1306  CZ  TYR B 424     141.903  79.427   7.185  1.00 46.42           C  
ATOM   1307  OH  TYR B 424     142.837  79.506   8.196  1.00 45.14           O  
ATOM   1308  N   ILE B 425     136.369  80.128   3.041  1.00 38.80           N  
ATOM   1309  CA  ILE B 425     135.042  79.965   2.471  1.00 37.22           C  
ATOM   1310  C   ILE B 425     134.852  80.719   1.174  1.00 35.73           C  
ATOM   1311  O   ILE B 425     134.253  80.207   0.238  1.00 34.18           O  
ATOM   1312  CB  ILE B 425     133.968  80.407   3.471  1.00 38.05           C  
ATOM   1313  CG1 ILE B 425     134.031  79.506   4.709  1.00 37.36           C  
ATOM   1314  CG2 ILE B 425     132.596  80.370   2.817  1.00 37.59           C  
ATOM   1315  CD1 ILE B 425     133.091  79.909   5.800  1.00 38.44           C  
ATOM   1316  N   PHE B 426     135.374  81.933   1.117  1.00 35.04           N  
ATOM   1317  CA  PHE B 426     135.245  82.748  -0.079  1.00 35.38           C  
ATOM   1318  C   PHE B 426     136.217  82.332  -1.159  1.00 38.06           C  
ATOM   1319  O   PHE B 426     135.825  82.014  -2.280  1.00 37.48           O  
ATOM   1320  CB  PHE B 426     135.470  84.212   0.268  1.00 32.07           C  
ATOM   1321  CG  PHE B 426     135.648  85.093  -0.922  1.00 28.30           C  
ATOM   1322  CD1 PHE B 426     136.891  85.251  -1.498  1.00 27.17           C  
ATOM   1323  CD2 PHE B 426     134.573  85.777  -1.458  1.00 28.39           C  
ATOM   1324  CE1 PHE B 426     137.066  86.077  -2.584  1.00 27.42           C  
ATOM   1325  CE2 PHE B 426     134.741  86.608  -2.549  1.00 27.94           C  
ATOM   1326  CZ  PHE B 426     135.991  86.757  -3.111  1.00 27.59           C  
ATOM   1327  N   LYS B 427     137.499  82.351  -0.813  1.00 41.93           N  
ATOM   1328  CA  LYS B 427     138.548  81.987  -1.752  1.00 44.49           C  
ATOM   1329  C   LYS B 427     138.195  80.712  -2.513  1.00 46.32           C  
ATOM   1330  O   LYS B 427     138.379  80.644  -3.732  1.00 45.69           O  
ATOM   1331  CB  LYS B 427     139.880  81.821  -1.010  1.00 44.00           C  
ATOM   1332  CG  LYS B 427     140.542  83.133  -0.566  1.00 43.60           C  
ATOM   1333  CD  LYS B 427     141.845  82.870   0.207  1.00 44.24           C  
ATOM   1334  CE  LYS B 427     142.497  84.151   0.728  1.00 42.38           C  
ATOM   1335  NZ  LYS B 427     143.381  83.854   1.890  1.00 40.67           N  
ATOM   1336  N   GLU B 428     137.665  79.721  -1.793  1.00 49.17           N  
ATOM   1337  CA  GLU B 428     137.294  78.442  -2.394  1.00 51.79           C  
ATOM   1338  C   GLU B 428     135.984  78.475  -3.174  1.00 52.58           C  
ATOM   1339  O   GLU B 428     135.945  78.062  -4.333  1.00 52.49           O  
ATOM   1340  CB  GLU B 428     137.218  77.343  -1.334  1.00 53.20           C  
ATOM   1341  CG  GLU B 428     135.930  77.311  -0.530  1.00 55.80           C  
ATOM   1342  CD  GLU B 428     135.204  75.975  -0.643  1.00 56.98           C  
ATOM   1343  OE1 GLU B 428     134.671  75.683  -1.739  1.00 56.12           O  
ATOM   1344  OE2 GLU B 428     135.177  75.220   0.363  1.00 57.60           O  
ATOM   1345  N   LYS B 429     134.908  78.953  -2.558  1.00 53.69           N  
ATOM   1346  CA  LYS B 429     133.641  78.998  -3.275  1.00 55.81           C  
ATOM   1347  C   LYS B 429     133.731  80.005  -4.402  1.00 55.41           C  
ATOM   1348  O   LYS B 429     132.737  80.297  -5.061  1.00 56.27           O  
ATOM   1349  CB  LYS B 429     132.481  79.338  -2.339  1.00 57.16           C  
ATOM   1350  CG  LYS B 429     132.149  78.205  -1.372  1.00 60.40           C  
ATOM   1351  CD  LYS B 429     130.775  78.375  -0.723  1.00 62.85           C  
ATOM   1352  CE  LYS B 429     130.444  77.205   0.217  1.00 64.42           C  
ATOM   1353  NZ  LYS B 429     130.504  75.869  -0.454  1.00 64.77           N  
ATOM   1354  N   PHE B 430     134.941  80.523  -4.610  1.00 55.69           N  
ATOM   1355  CA  PHE B 430     135.238  81.495  -5.661  1.00 55.88           C  
ATOM   1356  C   PHE B 430     135.909  80.715  -6.787  1.00 56.73           C  
ATOM   1357  O   PHE B 430     135.474  80.746  -7.939  1.00 55.22           O  
ATOM   1358  CB  PHE B 430     136.186  82.573  -5.111  1.00 54.82           C  
ATOM   1359  CG  PHE B 430     136.618  83.601  -6.129  1.00 54.23           C  
ATOM   1360  CD1 PHE B 430     137.623  83.321  -7.046  1.00 54.22           C  
ATOM   1361  CD2 PHE B 430     136.028  84.862  -6.154  1.00 54.41           C  
ATOM   1362  CE1 PHE B 430     138.032  84.283  -7.970  1.00 54.46           C  
ATOM   1363  CE2 PHE B 430     136.433  85.832  -7.078  1.00 53.58           C  
ATOM   1364  CZ  PHE B 430     137.434  85.542  -7.984  1.00 53.94           C  
ATOM   1365  N   ALA B 431     136.969  80.001  -6.430  1.00 58.79           N  
ATOM   1366  CA  ALA B 431     137.705  79.194  -7.385  1.00 61.07           C  
ATOM   1367  C   ALA B 431     136.778  78.160  -8.037  1.00 63.12           C  
ATOM   1368  O   ALA B 431     136.787  77.989  -9.260  1.00 63.96           O  
ATOM   1369  CB  ALA B 431     138.871  78.500  -6.681  1.00 59.67           C  
ATOM   1370  N   LYS B 432     135.975  77.479  -7.220  1.00 64.45           N  
ATOM   1371  CA  LYS B 432     135.053  76.464  -7.728  1.00 65.21           C  
ATOM   1372  C   LYS B 432     133.919  77.087  -8.531  1.00 64.63           C  
ATOM   1373  O   LYS B 432     132.790  76.603  -8.498  1.00 64.77           O  
ATOM   1374  CB  LYS B 432     134.472  75.634  -6.575  1.00 66.65           C  
ATOM   1375  CG  LYS B 432     135.529  74.934  -5.728  1.00 70.20           C  
ATOM   1376  CD  LYS B 432     134.927  73.869  -4.807  1.00 71.97           C  
ATOM   1377  CE  LYS B 432     136.027  73.114  -4.051  1.00 72.09           C  
ATOM   1378  NZ  LYS B 432     135.544  71.894  -3.334  1.00 72.03           N  
ATOM   1379  N   ALA B 433     134.229  78.158  -9.254  1.00 63.64           N  
ATOM   1380  CA  ALA B 433     133.238  78.846 -10.067  1.00 62.90           C  
ATOM   1381  C   ALA B 433     133.937  79.688 -11.116  1.00 62.18           C  
ATOM   1382  O   ALA B 433     133.305  80.331 -11.946  1.00 61.12           O  
ATOM   1383  CB  ALA B 433     132.361  79.719  -9.188  1.00 63.61           C  
ATOM   1384  N   VAL B 434     135.258  79.681 -11.066  1.00 63.15           N  
ATOM   1385  CA  VAL B 434     136.057  80.428 -12.019  1.00 64.94           C  
ATOM   1386  C   VAL B 434     137.216  79.567 -12.497  1.00 66.31           C  
ATOM   1387  O   VAL B 434     138.012  79.082 -11.690  1.00 65.90           O  
ATOM   1388  CB  VAL B 434     136.609  81.711 -11.391  1.00 64.84           C  
ATOM   1389  CG1 VAL B 434     137.596  82.376 -12.336  1.00 64.71           C  
ATOM   1390  CG2 VAL B 434     135.469  82.648 -11.088  1.00 65.46           C  
ATOM   1391  N   GLY B 435     137.288  79.383 -13.813  1.00 68.05           N  
ATOM   1392  CA  GLY B 435     138.334  78.581 -14.432  1.00 70.41           C  
ATOM   1393  C   GLY B 435     139.148  77.705 -13.496  1.00 71.72           C  
ATOM   1394  O   GLY B 435     138.600  76.873 -12.765  1.00 71.93           O  
ATOM   1395  N   ALA B 436     140.465  77.891 -13.527  1.00 72.27           N  
ATOM   1396  CA  ALA B 436     141.380  77.133 -12.682  1.00 72.65           C  
ATOM   1397  C   ALA B 436     142.749  77.792 -12.724  1.00 72.66           C  
ATOM   1398  O   ALA B 436     142.995  78.673 -13.552  1.00 72.39           O  
ATOM   1399  CB  ALA B 436     141.481  75.693 -13.167  1.00 73.07           C  
ATOM   1400  N   GLY B 437     143.630  77.364 -11.824  1.00 72.76           N  
ATOM   1401  CA  GLY B 437     144.974  77.918 -11.766  1.00 72.02           C  
ATOM   1402  C   GLY B 437     145.064  79.354 -11.268  1.00 70.77           C  
ATOM   1403  O   GLY B 437     146.147  79.817 -10.882  1.00 70.73           O  
ATOM   1404  N   CYS B 438     143.935  80.064 -11.275  1.00 69.07           N  
ATOM   1405  CA  CYS B 438     143.906  81.453 -10.820  1.00 66.84           C  
ATOM   1406  C   CYS B 438     143.340  81.626  -9.408  1.00 65.26           C  
ATOM   1407  O   CYS B 438     142.216  82.085  -9.220  1.00 64.55           O  
ATOM   1408  CB  CYS B 438     143.123  82.321 -11.810  1.00 65.07           C  
ATOM   1409  SG  CYS B 438     141.440  81.793 -12.087  1.00 59.52           S  
ATOM   1410  N   VAL B 439     144.144  81.249  -8.422  1.00 63.81           N  
ATOM   1411  CA  VAL B 439     143.772  81.374  -7.022  1.00 61.64           C  
ATOM   1412  C   VAL B 439     144.357  82.700  -6.547  1.00 60.39           C  
ATOM   1413  O   VAL B 439     143.858  83.317  -5.603  1.00 61.25           O  
ATOM   1414  CB  VAL B 439     144.360  80.214  -6.163  1.00 61.38           C  
ATOM   1415  CG1 VAL B 439     144.029  78.877  -6.804  1.00 60.86           C  
ATOM   1416  CG2 VAL B 439     145.866  80.375  -6.000  1.00 60.26           C  
ATOM   1417  N   ALA B 440     145.422  83.129  -7.217  1.00 56.70           N  
ATOM   1418  CA  ALA B 440     146.076  84.378  -6.884  1.00 52.68           C  
ATOM   1419  C   ALA B 440     145.025  85.480  -6.880  1.00 49.78           C  
ATOM   1420  O   ALA B 440     144.806  86.128  -5.862  1.00 50.05           O  
ATOM   1421  CB  ALA B 440     147.168  84.682  -7.903  1.00 53.99           C  
ATOM   1422  N   ILE B 441     144.365  85.677  -8.014  1.00 46.55           N  
ATOM   1423  CA  ILE B 441     143.340  86.699  -8.113  1.00 43.78           C  
ATOM   1424  C   ILE B 441     142.357  86.589  -6.965  1.00 42.66           C  
ATOM   1425  O   ILE B 441     141.937  87.588  -6.388  1.00 41.93           O  
ATOM   1426  CB  ILE B 441     142.553  86.573  -9.399  1.00 43.23           C  
ATOM   1427  CG1 ILE B 441     143.480  86.766 -10.593  1.00 44.85           C  
ATOM   1428  CG2 ILE B 441     141.459  87.614  -9.424  1.00 43.20           C  
ATOM   1429  CD1 ILE B 441     142.764  86.774 -11.938  1.00 47.59           C  
ATOM   1430  N   GLY B 442     141.981  85.358  -6.647  1.00 43.03           N  
ATOM   1431  CA  GLY B 442     141.047  85.131  -5.559  1.00 43.07           C  
ATOM   1432  C   GLY B 442     141.531  85.843  -4.319  1.00 43.15           C  
ATOM   1433  O   GLY B 442     140.920  86.819  -3.885  1.00 43.09           O  
ATOM   1434  N   SER B 443     142.644  85.357  -3.768  1.00 43.56           N  
ATOM   1435  CA  SER B 443     143.255  85.928  -2.568  1.00 42.67           C  
ATOM   1436  C   SER B 443     143.241  87.452  -2.662  1.00 39.94           C  
ATOM   1437  O   SER B 443     142.801  88.148  -1.746  1.00 38.59           O  
ATOM   1438  CB  SER B 443     144.695  85.416  -2.434  1.00 44.36           C  
ATOM   1439  OG  SER B 443     145.235  85.691  -1.151  1.00 50.05           O  
ATOM   1440  N   GLN B 444     143.712  87.950  -3.794  1.00 39.02           N  
ATOM   1441  CA  GLN B 444     143.771  89.379  -4.072  1.00 39.34           C  
ATOM   1442  C   GLN B 444     142.426  90.061  -3.811  1.00 39.58           C  
ATOM   1443  O   GLN B 444     142.331  90.970  -2.985  1.00 38.93           O  
ATOM   1444  CB  GLN B 444     144.208  89.571  -5.533  1.00 38.88           C  
ATOM   1445  CG  GLN B 444     144.511  90.983  -5.995  1.00 38.44           C  
ATOM   1446  CD  GLN B 444     145.717  91.015  -6.923  1.00 39.83           C  
ATOM   1447  OE1 GLN B 444     145.833  91.881  -7.800  1.00 39.58           O  
ATOM   1448  NE2 GLN B 444     146.634  90.072  -6.721  1.00 39.41           N  
ATOM   1449  N   ARG B 445     141.388  89.607  -4.509  1.00 39.61           N  
ATOM   1450  CA  ARG B 445     140.050  90.177  -4.365  1.00 38.73           C  
ATOM   1451  C   ARG B 445     139.571  90.245  -2.928  1.00 38.20           C  
ATOM   1452  O   ARG B 445     139.136  91.299  -2.467  1.00 38.44           O  
ATOM   1453  CB  ARG B 445     139.044  89.386  -5.196  1.00 39.17           C  
ATOM   1454  CG  ARG B 445     139.359  89.419  -6.671  1.00 39.12           C  
ATOM   1455  CD  ARG B 445     139.531  90.847  -7.128  1.00 39.28           C  
ATOM   1456  NE  ARG B 445     139.955  90.935  -8.516  1.00 38.92           N  
ATOM   1457  CZ  ARG B 445     139.287  90.415  -9.537  1.00 38.24           C  
ATOM   1458  NH1 ARG B 445     138.151  89.757  -9.340  1.00 36.99           N  
ATOM   1459  NH2 ARG B 445     139.760  90.565 -10.763  1.00 39.15           N  
ATOM   1460  N   TYR B 446     139.632  89.122  -2.222  1.00 37.31           N  
ATOM   1461  CA  TYR B 446     139.212  89.120  -0.834  1.00 36.32           C  
ATOM   1462  C   TYR B 446     140.151  90.070  -0.105  1.00 36.37           C  
ATOM   1463  O   TYR B 446     139.703  91.047   0.491  1.00 36.12           O  
ATOM   1464  CB  TYR B 446     139.319  87.721  -0.236  1.00 36.07           C  
ATOM   1465  CG  TYR B 446     138.748  87.600   1.163  1.00 35.23           C  
ATOM   1466  CD1 TYR B 446     137.373  87.564   1.380  1.00 34.98           C  
ATOM   1467  CD2 TYR B 446     139.588  87.537   2.271  1.00 35.47           C  
ATOM   1468  CE1 TYR B 446     136.854  87.469   2.670  1.00 35.61           C  
ATOM   1469  CE2 TYR B 446     139.080  87.443   3.558  1.00 35.94           C  
ATOM   1470  CZ  TYR B 446     137.716  87.410   3.754  1.00 36.68           C  
ATOM   1471  OH  TYR B 446     137.226  87.318   5.036  1.00 37.84           O  
ATOM   1472  N   LYS B 447     141.456  89.798  -0.178  1.00 36.47           N  
ATOM   1473  CA  LYS B 447     142.441  90.646   0.488  1.00 35.14           C  
ATOM   1474  C   LYS B 447     142.050  92.097   0.321  1.00 33.43           C  
ATOM   1475  O   LYS B 447     141.872  92.818   1.300  1.00 33.55           O  
ATOM   1476  CB  LYS B 447     143.837  90.436  -0.094  1.00 35.73           C  
ATOM   1477  CG  LYS B 447     144.914  91.367   0.503  1.00 37.96           C  
ATOM   1478  CD  LYS B 447     146.318  91.096  -0.081  1.00 40.50           C  
ATOM   1479  CE  LYS B 447     147.357  92.118   0.393  1.00 41.02           C  
ATOM   1480  NZ  LYS B 447     148.702  91.913  -0.228  1.00 41.00           N  
ATOM   1481  N   LEU B 448     141.907  92.524  -0.925  1.00 31.27           N  
ATOM   1482  CA  LEU B 448     141.531  93.901  -1.179  1.00 29.52           C  
ATOM   1483  C   LEU B 448     140.161  94.174  -0.602  1.00 27.84           C  
ATOM   1484  O   LEU B 448     139.939  95.213   0.006  1.00 28.22           O  
ATOM   1485  CB  LEU B 448     141.555  94.204  -2.679  1.00 29.52           C  
ATOM   1486  CG  LEU B 448     142.974  94.360  -3.230  1.00 29.17           C  
ATOM   1487  CD1 LEU B 448     142.931  94.654  -4.720  1.00 30.17           C  
ATOM   1488  CD2 LEU B 448     143.682  95.485  -2.476  1.00 28.18           C  
ATOM   1489  N   GLY B 449     139.240  93.239  -0.784  1.00 27.27           N  
ATOM   1490  CA  GLY B 449     137.913  93.437  -0.241  1.00 25.65           C  
ATOM   1491  C   GLY B 449     138.026  93.814   1.224  1.00 24.91           C  
ATOM   1492  O   GLY B 449     137.419  94.783   1.676  1.00 24.24           O  
ATOM   1493  N   VAL B 450     138.843  93.058   1.956  1.00 24.47           N  
ATOM   1494  CA  VAL B 450     139.038  93.274   3.386  1.00 22.86           C  
ATOM   1495  C   VAL B 450     139.519  94.661   3.749  1.00 22.56           C  
ATOM   1496  O   VAL B 450     139.039  95.250   4.702  1.00 22.83           O  
ATOM   1497  CB  VAL B 450     140.017  92.237   3.990  1.00 22.75           C  
ATOM   1498  CG1 VAL B 450     140.407  92.645   5.406  1.00 22.52           C  
ATOM   1499  CG2 VAL B 450     139.369  90.848   3.997  1.00 20.55           C  
ATOM   1500  N   ARG B 451     140.473  95.196   3.012  1.00 22.31           N  
ATOM   1501  CA  ARG B 451     140.927  96.526   3.358  1.00 23.07           C  
ATOM   1502  C   ARG B 451     139.740  97.485   3.260  1.00 22.70           C  
ATOM   1503  O   ARG B 451     139.480  98.246   4.189  1.00 23.37           O  
ATOM   1504  CB  ARG B 451     142.073  96.962   2.443  1.00 24.15           C  
ATOM   1505  CG  ARG B 451     143.359  96.170   2.641  1.00 26.51           C  
ATOM   1506  CD  ARG B 451     144.320  96.462   1.520  1.00 28.26           C  
ATOM   1507  NE  ARG B 451     145.602  95.783   1.658  1.00 30.42           N  
ATOM   1508  CZ  ARG B 451     146.575  95.859   0.754  1.00 33.13           C  
ATOM   1509  NH1 ARG B 451     146.405  96.585  -0.351  1.00 34.03           N  
ATOM   1510  NH2 ARG B 451     147.717  95.210   0.946  1.00 34.04           N  
ATOM   1511  N   LEU B 452     139.008  97.438   2.150  1.00 21.11           N  
ATOM   1512  CA  LEU B 452     137.856  98.311   1.980  1.00 19.13           C  
ATOM   1513  C   LEU B 452     136.972  98.104   3.199  1.00 18.57           C  
ATOM   1514  O   LEU B 452     136.545  99.059   3.843  1.00 18.70           O  
ATOM   1515  CB  LEU B 452     137.096  97.956   0.689  1.00 15.80           C  
ATOM   1516  CG  LEU B 452     135.808  98.729   0.372  1.00 13.03           C  
ATOM   1517  CD1 LEU B 452     136.147 100.155   0.151  1.00 11.42           C  
ATOM   1518  CD2 LEU B 452     135.120  98.195  -0.851  1.00 12.71           C  
ATOM   1519  N   TYR B 453     136.731  96.837   3.519  1.00 18.13           N  
ATOM   1520  CA  TYR B 453     135.903  96.447   4.659  1.00 19.62           C  
ATOM   1521  C   TYR B 453     136.237  97.279   5.891  1.00 20.31           C  
ATOM   1522  O   TYR B 453     135.448  98.133   6.277  1.00 21.62           O  
ATOM   1523  CB  TYR B 453     136.076  94.944   4.932  1.00 20.73           C  
ATOM   1524  CG  TYR B 453     135.534  94.437   6.246  1.00 20.76           C  
ATOM   1525  CD1 TYR B 453     134.177  94.524   6.557  1.00 22.52           C  
ATOM   1526  CD2 TYR B 453     136.387  93.871   7.182  1.00 20.45           C  
ATOM   1527  CE1 TYR B 453     133.689  94.055   7.781  1.00 23.39           C  
ATOM   1528  CE2 TYR B 453     135.918  93.403   8.396  1.00 22.73           C  
ATOM   1529  CZ  TYR B 453     134.574  93.496   8.696  1.00 23.76           C  
ATOM   1530  OH  TYR B 453     134.142  93.027   9.917  1.00 23.79           O  
ATOM   1531  N   TYR B 454     137.397  97.049   6.504  1.00 21.06           N  
ATOM   1532  CA  TYR B 454     137.799  97.837   7.678  1.00 20.05           C  
ATOM   1533  C   TYR B 454     137.650  99.324   7.375  1.00 19.06           C  
ATOM   1534  O   TYR B 454     136.917 100.028   8.055  1.00 18.55           O  
ATOM   1535  CB  TYR B 454     139.256  97.554   8.071  1.00 19.66           C  
ATOM   1536  CG  TYR B 454     139.498  96.184   8.669  1.00 18.71           C  
ATOM   1537  CD1 TYR B 454     138.766  95.738   9.760  1.00 18.96           C  
ATOM   1538  CD2 TYR B 454     140.469  95.349   8.155  1.00 17.83           C  
ATOM   1539  CE1 TYR B 454     139.000  94.494  10.318  1.00 18.35           C  
ATOM   1540  CE2 TYR B 454     140.711  94.113   8.705  1.00 18.09           C  
ATOM   1541  CZ  TYR B 454     139.976  93.689   9.783  1.00 18.26           C  
ATOM   1542  OH  TYR B 454     140.227  92.454  10.323  1.00 19.24           O  
ATOM   1543  N   ARG B 455     138.339  99.797   6.344  1.00 18.91           N  
ATOM   1544  CA  ARG B 455     138.247 101.201   5.973  1.00 18.38           C  
ATOM   1545  C   ARG B 455     136.852 101.746   6.228  1.00 15.81           C  
ATOM   1546  O   ARG B 455     136.688 102.715   6.961  1.00 17.28           O  
ATOM   1547  CB  ARG B 455     138.584 101.404   4.496  1.00 20.34           C  
ATOM   1548  CG  ARG B 455     138.621 102.873   4.045  1.00 22.07           C  
ATOM   1549  CD  ARG B 455     138.697 102.984   2.514  1.00 22.80           C  
ATOM   1550  NE  ARG B 455     139.443 104.158   2.072  1.00 24.32           N  
ATOM   1551  CZ  ARG B 455     138.948 105.387   2.014  1.00 25.97           C  
ATOM   1552  NH1 ARG B 455     137.691 105.612   2.363  1.00 27.73           N  
ATOM   1553  NH2 ARG B 455     139.714 106.394   1.620  1.00 26.84           N  
ATOM   1554  N   VAL B 456     135.842 101.126   5.635  1.00 13.95           N  
ATOM   1555  CA  VAL B 456     134.501 101.635   5.840  1.00 12.75           C  
ATOM   1556  C   VAL B 456     134.140 101.654   7.313  1.00 12.94           C  
ATOM   1557  O   VAL B 456     134.011 102.719   7.905  1.00 14.51           O  
ATOM   1558  CB  VAL B 456     133.467 100.833   5.076  1.00 11.32           C  
ATOM   1559  CG1 VAL B 456     132.081 101.331   5.431  1.00 10.25           C  
ATOM   1560  CG2 VAL B 456     133.705 100.993   3.596  1.00  9.71           C  
ATOM   1561  N   MET B 457     133.978 100.481   7.902  1.00 12.46           N  
ATOM   1562  CA  MET B 457     133.661 100.370   9.316  1.00 11.86           C  
ATOM   1563  C   MET B 457     134.137 101.545  10.155  1.00 13.40           C  
ATOM   1564  O   MET B 457     133.369 102.123  10.916  1.00 13.01           O  
ATOM   1565  CB  MET B 457     134.268  99.101   9.864  1.00 11.93           C  
ATOM   1566  CG  MET B 457     134.292  99.026  11.348  1.00 12.70           C  
ATOM   1567  SD  MET B 457     134.042  97.325  11.785  1.00 18.09           S  
ATOM   1568  CE  MET B 457     135.122  96.445  10.609  1.00 15.13           C  
ATOM   1569  N   GLU B 458     135.404 101.906  10.026  1.00 15.10           N  
ATOM   1570  CA  GLU B 458     135.895 103.024  10.802  1.00 16.38           C  
ATOM   1571  C   GLU B 458     135.018 104.216  10.474  1.00 17.18           C  
ATOM   1572  O   GLU B 458     134.349 104.766  11.342  1.00 18.36           O  
ATOM   1573  CB  GLU B 458     137.352 103.339  10.470  1.00 17.44           C  
ATOM   1574  CG  GLU B 458     137.964 104.348  11.437  1.00 23.14           C  
ATOM   1575  CD  GLU B 458     139.478 104.474  11.310  1.00 28.66           C  
ATOM   1576  OE1 GLU B 458     140.157 103.425  11.172  1.00 30.07           O  
ATOM   1577  OE2 GLU B 458     139.992 105.619  11.364  1.00 30.29           O  
ATOM   1578  N   SER B 459     135.005 104.598   9.207  1.00 18.79           N  
ATOM   1579  CA  SER B 459     134.204 105.732   8.768  1.00 19.97           C  
ATOM   1580  C   SER B 459     132.786 105.596   9.270  1.00 19.08           C  
ATOM   1581  O   SER B 459     132.196 106.537   9.798  1.00 18.21           O  
ATOM   1582  CB  SER B 459     134.173 105.807   7.246  1.00 20.88           C  
ATOM   1583  OG  SER B 459     133.341 106.872   6.842  1.00 23.43           O  
ATOM   1584  N   MET B 460     132.254 104.397   9.094  1.00 19.93           N  
ATOM   1585  CA  MET B 460     130.901 104.093   9.494  1.00 20.73           C  
ATOM   1586  C   MET B 460     130.748 104.274  10.999  1.00 21.52           C  
ATOM   1587  O   MET B 460     129.658 104.593  11.484  1.00 24.43           O  
ATOM   1588  CB  MET B 460     130.559 102.677   9.059  1.00 19.81           C  
ATOM   1589  CG  MET B 460     129.093 102.393   9.003  1.00 19.17           C  
ATOM   1590  SD  MET B 460     128.847 100.890   8.087  1.00 24.32           S  
ATOM   1591  CE  MET B 460     128.425 101.552   6.495  1.00 22.12           C  
ATOM   1592  N   LEU B 461     131.843 104.088  11.736  1.00 21.12           N  
ATOM   1593  CA  LEU B 461     131.812 104.274  13.184  1.00 20.38           C  
ATOM   1594  C   LEU B 461     132.002 105.737  13.553  1.00 22.43           C  
ATOM   1595  O   LEU B 461     131.345 106.224  14.452  1.00 24.05           O  
ATOM   1596  CB  LEU B 461     132.881 103.431  13.869  1.00 16.01           C  
ATOM   1597  CG  LEU B 461     132.450 102.003  14.155  1.00 13.81           C  
ATOM   1598  CD1 LEU B 461     133.500 101.265  14.941  1.00 13.85           C  
ATOM   1599  CD2 LEU B 461     131.181 102.052  14.939  1.00 14.55           C  
ATOM   1600  N   LYS B 462     132.896 106.439  12.865  1.00 24.33           N  
ATOM   1601  CA  LYS B 462     133.115 107.850  13.157  1.00 26.96           C  
ATOM   1602  C   LYS B 462     131.847 108.617  12.838  1.00 27.69           C  
ATOM   1603  O   LYS B 462     131.461 109.533  13.554  1.00 26.53           O  
ATOM   1604  CB  LYS B 462     134.244 108.435  12.298  1.00 29.64           C  
ATOM   1605  CG  LYS B 462     135.658 107.947  12.598  1.00 31.40           C  
ATOM   1606  CD  LYS B 462     136.642 108.572  11.602  1.00 33.39           C  
ATOM   1607  CE  LYS B 462     137.999 107.865  11.620  1.00 35.38           C  
ATOM   1608  NZ  LYS B 462     138.794 108.077  10.359  1.00 35.38           N  
ATOM   1609  N   SER B 463     131.214 108.243  11.734  1.00 30.38           N  
ATOM   1610  CA  SER B 463     129.992 108.905  11.287  1.00 34.71           C  
ATOM   1611  C   SER B 463     128.854 108.288  12.050  1.00 34.75           C  
ATOM   1612  O   SER B 463     127.811 107.977  11.482  1.00 36.38           O  
ATOM   1613  CB  SER B 463     129.773 108.678   9.784  1.00 37.81           C  
ATOM   1614  OG  SER B 463     130.959 108.957   9.032  1.00 43.83           O  
ATOM   1615  N   GLU B 464     129.073 108.107  13.344  1.00 33.94           N  
ATOM   1616  CA  GLU B 464     128.091 107.501  14.216  1.00 32.53           C  
ATOM   1617  C   GLU B 464     128.416 107.986  15.625  1.00 34.17           C  
ATOM   1618  O   GLU B 464     127.556 108.028  16.491  1.00 35.71           O  
ATOM   1619  CB  GLU B 464     128.205 105.975  14.125  1.00 29.55           C  
ATOM   1620  CG  GLU B 464     127.009 105.214  14.665  1.00 26.54           C  
ATOM   1621  CD  GLU B 464     125.789 105.279  13.755  1.00 23.68           C  
ATOM   1622  OE1 GLU B 464     125.883 105.872  12.658  1.00 24.54           O  
ATOM   1623  OE2 GLU B 464     124.735 104.729  14.138  1.00 18.94           O  
ATOM   1624  N   GLU B 465     129.676 108.338  15.857  1.00 36.30           N  
ATOM   1625  CA  GLU B 465     130.081 108.855  17.155  1.00 37.89           C  
ATOM   1626  C   GLU B 465     129.429 110.225  17.146  1.00 40.02           C  
ATOM   1627  O   GLU B 465     128.662 110.570  18.041  1.00 39.10           O  
ATOM   1628  CB  GLU B 465     131.601 109.020  17.231  1.00 37.70           C  
ATOM   1629  CG  GLU B 465     132.218 108.580  18.555  1.00 38.40           C  
ATOM   1630  CD  GLU B 465     133.610 109.175  18.801  1.00 39.62           C  
ATOM   1631  OE1 GLU B 465     133.691 110.387  19.121  1.00 41.31           O  
ATOM   1632  OE2 GLU B 465     134.621 108.439  18.674  1.00 38.14           O  
ATOM   1633  N   GLU B 466     129.725 110.986  16.093  1.00 43.12           N  
ATOM   1634  CA  GLU B 466     129.186 112.330  15.924  1.00 45.58           C  
ATOM   1635  C   GLU B 466     127.682 112.290  16.136  1.00 44.45           C  
ATOM   1636  O   GLU B 466     127.205 112.538  17.238  1.00 45.20           O  
ATOM   1637  CB  GLU B 466     129.511 112.867  14.530  1.00 48.68           C  
ATOM   1638  CG  GLU B 466     129.508 114.387  14.449  1.00 55.24           C  
ATOM   1639  CD  GLU B 466     129.898 114.908  13.070  1.00 60.69           C  
ATOM   1640  OE1 GLU B 466     129.013 114.992  12.181  1.00 62.68           O  
ATOM   1641  OE2 GLU B 466     131.097 115.227  12.875  1.00 63.90           O  
ATOM   1642  N   ARG B 467     126.928 111.992  15.088  1.00 43.49           N  
ATOM   1643  CA  ARG B 467     125.473 111.897  15.231  1.00 42.59           C  
ATOM   1644  C   ARG B 467     125.265 110.824  16.283  1.00 41.25           C  
ATOM   1645  O   ARG B 467     125.900 109.775  16.217  1.00 41.50           O  
ATOM   1646  CB  ARG B 467     124.818 111.463  13.905  1.00 41.87           C  
ATOM   1647  CG  ARG B 467     123.406 110.879  14.033  1.00 37.67           C  
ATOM   1648  CD  ARG B 467     123.406 109.367  13.836  1.00 33.46           C  
ATOM   1649  NE  ARG B 467     122.096 108.780  14.093  1.00 32.28           N  
ATOM   1650  CZ  ARG B 467     121.870 107.474  14.187  1.00 32.00           C  
ATOM   1651  NH1 ARG B 467     122.866 106.615  14.036  1.00 29.52           N  
ATOM   1652  NH2 ARG B 467     120.653 107.028  14.467  1.00 31.80           N  
ATOM   1653  N   LEU B 468     124.412 111.082  17.267  1.00 38.49           N  
ATOM   1654  CA  LEU B 468     124.192 110.070  18.284  1.00 36.64           C  
ATOM   1655  C   LEU B 468     125.448 109.904  19.147  1.00 38.07           C  
ATOM   1656  O   LEU B 468     125.969 108.809  19.273  1.00 37.76           O  
ATOM   1657  CB  LEU B 468     123.842 108.763  17.577  1.00 32.32           C  
ATOM   1658  CG  LEU B 468     123.745 107.448  18.321  1.00 29.60           C  
ATOM   1659  CD1 LEU B 468     122.445 106.801  17.963  1.00 29.59           C  
ATOM   1660  CD2 LEU B 468     124.896 106.548  17.940  1.00 28.00           C  
ATOM   1661  N   SER B 469     125.921 110.997  19.744  1.00 40.06           N  
ATOM   1662  CA  SER B 469     127.128 110.990  20.581  1.00 40.13           C  
ATOM   1663  C   SER B 469     127.182 109.771  21.467  1.00 40.46           C  
ATOM   1664  O   SER B 469     126.171 109.411  22.071  1.00 41.54           O  
ATOM   1665  CB  SER B 469     127.182 112.246  21.448  1.00 41.23           C  
ATOM   1666  OG  SER B 469     127.274 113.415  20.642  1.00 43.96           O  
ATOM   1667  N   ILE B 470     128.351 109.132  21.542  1.00 40.13           N  
ATOM   1668  CA  ILE B 470     128.478 107.942  22.359  1.00 40.46           C  
ATOM   1669  C   ILE B 470     129.861 107.302  22.512  1.00 42.01           C  
ATOM   1670  O   ILE B 470     130.249 106.938  23.623  1.00 43.06           O  
ATOM   1671  CB  ILE B 470     127.463 106.870  21.895  1.00 40.08           C  
ATOM   1672  CG1 ILE B 470     126.626 106.430  23.089  1.00 42.86           C  
ATOM   1673  CG2 ILE B 470     128.156 105.686  21.270  1.00 41.20           C  
ATOM   1674  CD1 ILE B 470     127.435 106.217  24.362  1.00 43.28           C  
ATOM   1675  N   GLN B 471     130.601 107.129  21.423  1.00 42.31           N  
ATOM   1676  CA  GLN B 471     131.944 106.530  21.512  1.00 43.08           C  
ATOM   1677  C   GLN B 471     132.077 105.077  22.005  1.00 40.56           C  
ATOM   1678  O   GLN B 471     133.195 104.606  22.164  1.00 41.45           O  
ATOM   1679  CB  GLN B 471     132.870 107.401  22.382  1.00 46.30           C  
ATOM   1680  CG  GLN B 471     132.828 108.890  22.049  1.00 51.47           C  
ATOM   1681  CD  GLN B 471     132.256 109.725  23.188  1.00 54.64           C  
ATOM   1682  OE1 GLN B 471     131.745 110.831  22.972  1.00 54.52           O  
ATOM   1683  NE2 GLN B 471     132.351 109.202  24.413  1.00 55.69           N  
ATOM   1684  N   ASN B 472     130.979 104.372  22.266  1.00 36.82           N  
ATOM   1685  CA  ASN B 472     131.081 102.979  22.714  1.00 34.00           C  
ATOM   1686  C   ASN B 472     130.941 102.052  21.511  1.00 33.22           C  
ATOM   1687  O   ASN B 472     131.945 101.711  20.874  1.00 35.05           O  
ATOM   1688  CB  ASN B 472     130.000 102.637  23.751  1.00 33.65           C  
ATOM   1689  CG  ASN B 472     130.052 101.169  24.200  1.00 32.78           C  
ATOM   1690  OD1 ASN B 472     129.981 100.261  23.380  1.00 33.67           O  
ATOM   1691  ND2 ASN B 472     130.167 100.940  25.504  1.00 30.36           N  
ATOM   1692  N   PHE B 473     129.703 101.635  21.224  1.00 29.25           N  
ATOM   1693  CA  PHE B 473     129.371 100.764  20.082  1.00 25.56           C  
ATOM   1694  C   PHE B 473     129.553  99.245  20.218  1.00 24.05           C  
ATOM   1695  O   PHE B 473     129.876  98.554  19.249  1.00 22.95           O  
ATOM   1696  CB  PHE B 473     130.107 101.254  18.833  1.00 21.92           C  
ATOM   1697  CG  PHE B 473     129.712 102.626  18.416  1.00 18.45           C  
ATOM   1698  CD1 PHE B 473     128.389 102.923  18.159  1.00 16.83           C  
ATOM   1699  CD2 PHE B 473     130.661 103.616  18.261  1.00 18.61           C  
ATOM   1700  CE1 PHE B 473     128.010 104.188  17.746  1.00 17.60           C  
ATOM   1701  CE2 PHE B 473     130.299 104.884  17.849  1.00 20.28           C  
ATOM   1702  CZ  PHE B 473     128.965 105.175  17.588  1.00 18.34           C  
ATOM   1703  N   SER B 474     129.314  98.715  21.407  1.00 22.83           N  
ATOM   1704  CA  SER B 474     129.460  97.291  21.593  1.00 22.32           C  
ATOM   1705  C   SER B 474     128.442  96.524  20.800  1.00 23.18           C  
ATOM   1706  O   SER B 474     128.805  95.620  20.054  1.00 23.45           O  
ATOM   1707  CB  SER B 474     129.306  96.893  23.055  1.00 22.97           C  
ATOM   1708  OG  SER B 474     129.096  95.491  23.157  1.00 21.58           O  
ATOM   1709  N   LYS B 475     127.168  96.885  20.952  1.00 22.52           N  
ATOM   1710  CA  LYS B 475     126.100  96.156  20.269  1.00 22.38           C  
ATOM   1711  C   LYS B 475     126.398  95.842  18.818  1.00 21.47           C  
ATOM   1712  O   LYS B 475     126.387  94.675  18.401  1.00 20.51           O  
ATOM   1713  CB  LYS B 475     124.777  96.915  20.317  1.00 23.12           C  
ATOM   1714  CG  LYS B 475     123.625  96.066  19.764  1.00 22.58           C  
ATOM   1715  CD  LYS B 475     122.459  96.878  19.231  1.00 22.05           C  
ATOM   1716  CE  LYS B 475     121.626  97.478  20.315  1.00 21.11           C  
ATOM   1717  NZ  LYS B 475     120.523  98.260  19.710  1.00 23.62           N  
ATOM   1718  N   LEU B 476     126.669  96.909  18.070  1.00 20.20           N  
ATOM   1719  CA  LEU B 476     126.949  96.838  16.651  1.00 18.86           C  
ATOM   1720  C   LEU B 476     128.186  96.042  16.263  1.00 19.41           C  
ATOM   1721  O   LEU B 476     128.100  95.109  15.471  1.00 19.32           O  
ATOM   1722  CB  LEU B 476     127.059  98.259  16.094  1.00 19.84           C  
ATOM   1723  CG  LEU B 476     127.325  98.472  14.595  1.00 21.61           C  
ATOM   1724  CD1 LEU B 476     126.211  97.835  13.792  1.00 21.20           C  
ATOM   1725  CD2 LEU B 476     127.436  99.969  14.277  1.00 17.72           C  
ATOM   1726  N   LEU B 477     129.335  96.395  16.827  1.00 18.85           N  
ATOM   1727  CA  LEU B 477     130.578  95.729  16.465  1.00 18.20           C  
ATOM   1728  C   LEU B 477     130.689  94.257  16.826  1.00 20.39           C  
ATOM   1729  O   LEU B 477     131.623  93.568  16.403  1.00 20.52           O  
ATOM   1730  CB  LEU B 477     131.749  96.501  17.049  1.00 15.11           C  
ATOM   1731  CG  LEU B 477     131.881  97.893  16.444  1.00 13.42           C  
ATOM   1732  CD1 LEU B 477     133.055  98.611  17.035  1.00 12.96           C  
ATOM   1733  CD2 LEU B 477     132.044  97.767  14.955  1.00 13.65           C  
ATOM   1734  N   ASN B 478     129.738  93.764  17.604  1.00 23.68           N  
ATOM   1735  CA  ASN B 478     129.755  92.361  17.994  1.00 26.06           C  
ATOM   1736  C   ASN B 478     128.668  91.626  17.248  1.00 26.83           C  
ATOM   1737  O   ASN B 478     128.515  90.414  17.383  1.00 27.61           O  
ATOM   1738  CB  ASN B 478     129.514  92.215  19.495  1.00 25.65           C  
ATOM   1739  CG  ASN B 478     130.790  92.222  20.293  1.00 24.83           C  
ATOM   1740  OD1 ASN B 478     131.567  91.273  20.249  1.00 22.80           O  
ATOM   1741  ND2 ASN B 478     131.016  93.297  21.029  1.00 24.63           N  
ATOM   1742  N   ASP B 479     127.908  92.374  16.464  1.00 28.17           N  
ATOM   1743  CA  ASP B 479     126.826  91.783  15.714  1.00 29.83           C  
ATOM   1744  C   ASP B 479     127.305  91.073  14.467  1.00 30.14           C  
ATOM   1745  O   ASP B 479     127.686  91.717  13.492  1.00 29.78           O  
ATOM   1746  CB  ASP B 479     125.812  92.836  15.310  1.00 30.27           C  
ATOM   1747  CG  ASP B 479     124.675  92.245  14.529  1.00 33.87           C  
ATOM   1748  OD1 ASP B 479     123.727  91.722  15.163  1.00 33.89           O  
ATOM   1749  OD2 ASP B 479     124.749  92.283  13.278  1.00 33.81           O  
ATOM   1750  N   ASN B 480     127.261  89.745  14.494  1.00 29.59           N  
ATOM   1751  CA  ASN B 480     127.683  88.961  13.354  1.00 29.82           C  
ATOM   1752  C   ASN B 480     127.142  89.521  12.032  1.00 29.38           C  
ATOM   1753  O   ASN B 480     127.921  89.925  11.169  1.00 29.69           O  
ATOM   1754  CB  ASN B 480     127.236  87.514  13.521  1.00 33.67           C  
ATOM   1755  CG  ASN B 480     127.672  86.632  12.358  1.00 36.62           C  
ATOM   1756  OD1 ASN B 480     127.215  85.492  12.218  1.00 37.78           O  
ATOM   1757  ND2 ASN B 480     128.567  87.153  11.521  1.00 37.08           N  
ATOM   1758  N   ILE B 481     125.823  89.573  11.863  1.00 27.85           N  
ATOM   1759  CA  ILE B 481     125.266  90.073  10.604  1.00 27.31           C  
ATOM   1760  C   ILE B 481     125.827  91.397  10.110  1.00 25.60           C  
ATOM   1761  O   ILE B 481     125.983  91.604   8.904  1.00 23.77           O  
ATOM   1762  CB  ILE B 481     123.748  90.218  10.667  1.00 28.81           C  
ATOM   1763  CG1 ILE B 481     123.108  88.833  10.809  1.00 31.69           C  
ATOM   1764  CG2 ILE B 481     123.238  90.916   9.393  1.00 26.97           C  
ATOM   1765  CD1 ILE B 481     123.333  87.914   9.608  1.00 35.23           C  
ATOM   1766  N   PHE B 482     126.112  92.302  11.035  1.00 24.70           N  
ATOM   1767  CA  PHE B 482     126.656  93.590  10.643  1.00 23.00           C  
ATOM   1768  C   PHE B 482     127.878  93.322   9.785  1.00 22.69           C  
ATOM   1769  O   PHE B 482     127.857  93.516   8.576  1.00 22.58           O  
ATOM   1770  CB  PHE B 482     127.048  94.402  11.876  1.00 20.67           C  
ATOM   1771  CG  PHE B 482     127.668  95.724  11.556  1.00 17.79           C  
ATOM   1772  CD1 PHE B 482     126.951  96.697  10.910  1.00 16.93           C  
ATOM   1773  CD2 PHE B 482     128.975  95.986  11.899  1.00 18.37           C  
ATOM   1774  CE1 PHE B 482     127.526  97.918  10.608  1.00 19.31           C  
ATOM   1775  CE2 PHE B 482     129.558  97.198  11.598  1.00 17.83           C  
ATOM   1776  CZ  PHE B 482     128.831  98.169  10.950  1.00 17.97           C  
ATOM   1777  N   HIS B 483     128.936  92.845  10.422  1.00 22.05           N  
ATOM   1778  CA  HIS B 483     130.166  92.548   9.723  1.00 22.40           C  
ATOM   1779  C   HIS B 483     129.900  91.733   8.472  1.00 23.38           C  
ATOM   1780  O   HIS B 483     130.383  92.062   7.371  1.00 24.55           O  
ATOM   1781  CB  HIS B 483     131.105  91.806  10.665  1.00 20.80           C  
ATOM   1782  CG  HIS B 483     131.509  92.628  11.841  1.00 19.92           C  
ATOM   1783  ND1 HIS B 483     132.271  93.767  11.715  1.00 20.66           N  
ATOM   1784  CD2 HIS B 483     131.155  92.553  13.144  1.00 21.55           C  
ATOM   1785  CE1 HIS B 483     132.362  94.365  12.888  1.00 22.14           C  
ATOM   1786  NE2 HIS B 483     131.692  93.649  13.772  1.00 22.91           N  
ATOM   1787  N   MET B 484     129.105  90.682   8.642  1.00 22.58           N  
ATOM   1788  CA  MET B 484     128.778  89.805   7.543  1.00 21.93           C  
ATOM   1789  C   MET B 484     128.211  90.567   6.367  1.00 19.99           C  
ATOM   1790  O   MET B 484     128.382  90.156   5.241  1.00 20.01           O  
ATOM   1791  CB  MET B 484     127.791  88.748   7.997  1.00 25.12           C  
ATOM   1792  CG  MET B 484     127.854  87.504   7.157  1.00 31.83           C  
ATOM   1793  SD  MET B 484     129.473  86.711   7.299  1.00 40.71           S  
ATOM   1794  CE  MET B 484     129.031  85.326   8.421  1.00 40.87           C  
ATOM   1795  N   SER B 485     127.541  91.681   6.622  1.00 20.04           N  
ATOM   1796  CA  SER B 485     126.973  92.469   5.537  1.00 19.06           C  
ATOM   1797  C   SER B 485     127.943  93.491   5.003  1.00 21.16           C  
ATOM   1798  O   SER B 485     128.078  93.648   3.787  1.00 24.92           O  
ATOM   1799  CB  SER B 485     125.720  93.193   5.990  1.00 17.36           C  
ATOM   1800  OG  SER B 485     124.635  92.308   5.989  1.00 17.97           O  
ATOM   1801  N   LEU B 486     128.609  94.199   5.910  1.00 21.29           N  
ATOM   1802  CA  LEU B 486     129.572  95.219   5.511  1.00 21.06           C  
ATOM   1803  C   LEU B 486     130.634  94.582   4.632  1.00 22.08           C  
ATOM   1804  O   LEU B 486     130.911  95.045   3.520  1.00 20.32           O  
ATOM   1805  CB  LEU B 486     130.247  95.833   6.730  1.00 19.44           C  
ATOM   1806  CG  LEU B 486     131.035  97.094   6.398  1.00 17.20           C  
ATOM   1807  CD1 LEU B 486     130.079  98.223   6.092  1.00 15.08           C  
ATOM   1808  CD2 LEU B 486     131.896  97.463   7.574  1.00 17.70           C  
ATOM   1809  N   LEU B 487     131.222  93.507   5.146  1.00 23.53           N  
ATOM   1810  CA  LEU B 487     132.251  92.788   4.420  1.00 25.16           C  
ATOM   1811  C   LEU B 487     131.724  92.398   3.038  1.00 24.87           C  
ATOM   1812  O   LEU B 487     132.395  92.589   2.027  1.00 24.75           O  
ATOM   1813  CB  LEU B 487     132.641  91.532   5.191  1.00 25.89           C  
ATOM   1814  CG  LEU B 487     134.033  90.969   4.887  1.00 28.03           C  
ATOM   1815  CD1 LEU B 487     134.134  89.539   5.427  1.00 28.43           C  
ATOM   1816  CD2 LEU B 487     134.292  90.985   3.391  1.00 27.82           C  
ATOM   1817  N   ALA B 488     130.518  91.843   3.004  1.00 24.74           N  
ATOM   1818  CA  ALA B 488     129.912  91.422   1.747  1.00 24.19           C  
ATOM   1819  C   ALA B 488     129.929  92.581   0.776  1.00 23.49           C  
ATOM   1820  O   ALA B 488     130.531  92.497  -0.294  1.00 23.86           O  
ATOM   1821  CB  ALA B 488     128.470  90.948   1.973  1.00 22.60           C  
ATOM   1822  N   CYS B 489     129.280  93.670   1.167  1.00 21.63           N  
ATOM   1823  CA  CYS B 489     129.199  94.846   0.320  1.00 21.79           C  
ATOM   1824  C   CYS B 489     130.549  95.302  -0.252  1.00 21.97           C  
ATOM   1825  O   CYS B 489     130.648  95.693  -1.420  1.00 20.67           O  
ATOM   1826  CB  CYS B 489     128.557  95.987   1.090  1.00 19.47           C  
ATOM   1827  SG  CYS B 489     128.144  97.335   0.018  1.00 18.22           S  
ATOM   1828  N   ALA B 490     131.591  95.269   0.570  1.00 21.86           N  
ATOM   1829  CA  ALA B 490     132.905  95.666   0.097  1.00 20.36           C  
ATOM   1830  C   ALA B 490     133.255  94.713  -1.025  1.00 20.19           C  
ATOM   1831  O   ALA B 490     133.361  95.117  -2.175  1.00 20.32           O  
ATOM   1832  CB  ALA B 490     133.911  95.555   1.208  1.00 19.39           C  
ATOM   1833  N   LEU B 491     133.407  93.438  -0.677  1.00 20.80           N  
ATOM   1834  CA  LEU B 491     133.734  92.394  -1.636  1.00 22.14           C  
ATOM   1835  C   LEU B 491     132.951  92.554  -2.913  1.00 23.07           C  
ATOM   1836  O   LEU B 491     133.449  92.244  -3.980  1.00 25.13           O  
ATOM   1837  CB  LEU B 491     133.446  91.016  -1.052  1.00 22.86           C  
ATOM   1838  CG  LEU B 491     134.414  90.540   0.029  1.00 24.15           C  
ATOM   1839  CD1 LEU B 491     134.028  89.164   0.500  1.00 23.09           C  
ATOM   1840  CD2 LEU B 491     135.813  90.507  -0.532  1.00 23.88           C  
ATOM   1841  N   GLU B 492     131.719  93.032  -2.802  1.00 23.49           N  
ATOM   1842  CA  GLU B 492     130.869  93.246  -3.967  1.00 23.87           C  
ATOM   1843  C   GLU B 492     131.345  94.463  -4.733  1.00 23.02           C  
ATOM   1844  O   GLU B 492     131.296  94.495  -5.947  1.00 22.17           O  
ATOM   1845  CB  GLU B 492     129.432  93.460  -3.524  1.00 25.36           C  
ATOM   1846  CG  GLU B 492     128.500  93.929  -4.613  1.00 28.22           C  
ATOM   1847  CD  GLU B 492     128.281  92.891  -5.677  1.00 29.17           C  
ATOM   1848  OE1 GLU B 492     128.297  91.685  -5.334  1.00 28.02           O  
ATOM   1849  OE2 GLU B 492     128.073  93.287  -6.847  1.00 29.58           O  
ATOM   1850  N   VAL B 493     131.797  95.473  -4.007  1.00 23.13           N  
ATOM   1851  CA  VAL B 493     132.290  96.685  -4.631  1.00 24.63           C  
ATOM   1852  C   VAL B 493     133.706  96.485  -5.152  1.00 25.07           C  
ATOM   1853  O   VAL B 493     134.045  96.946  -6.239  1.00 25.18           O  
ATOM   1854  CB  VAL B 493     132.276  97.854  -3.642  1.00 24.99           C  
ATOM   1855  CG1 VAL B 493     133.002  99.055  -4.230  1.00 23.18           C  
ATOM   1856  CG2 VAL B 493     130.840  98.213  -3.305  1.00 25.47           C  
ATOM   1857  N   VAL B 494     134.541  95.811  -4.374  1.00 25.72           N  
ATOM   1858  CA  VAL B 494     135.896  95.564  -4.821  1.00 27.71           C  
ATOM   1859  C   VAL B 494     135.748  94.721  -6.056  1.00 29.33           C  
ATOM   1860  O   VAL B 494     136.166  95.088  -7.144  1.00 30.82           O  
ATOM   1861  CB  VAL B 494     136.707  94.736  -3.822  1.00 27.28           C  
ATOM   1862  CG1 VAL B 494     138.052  94.394  -4.424  1.00 26.23           C  
ATOM   1863  CG2 VAL B 494     136.901  95.500  -2.541  1.00 29.93           C  
ATOM   1864  N   MET B 495     135.118  93.579  -5.867  1.00 30.12           N  
ATOM   1865  CA  MET B 495     134.918  92.631  -6.938  1.00 32.20           C  
ATOM   1866  C   MET B 495     134.343  93.240  -8.187  1.00 34.39           C  
ATOM   1867  O   MET B 495     134.672  92.812  -9.287  1.00 36.30           O  
ATOM   1868  CB  MET B 495     134.000  91.537  -6.458  1.00 31.75           C  
ATOM   1869  CG  MET B 495     133.845  90.391  -7.372  1.00 31.35           C  
ATOM   1870  SD  MET B 495     133.226  89.121  -6.294  1.00 32.60           S  
ATOM   1871  CE  MET B 495     134.747  88.529  -5.613  1.00 31.73           C  
ATOM   1872  N   ALA B 496     133.493  94.244  -8.024  1.00 35.71           N  
ATOM   1873  CA  ALA B 496     132.855  94.855  -9.171  1.00 35.94           C  
ATOM   1874  C   ALA B 496     133.586  96.003  -9.832  1.00 37.84           C  
ATOM   1875  O   ALA B 496     133.096  96.539 -10.818  1.00 39.16           O  
ATOM   1876  CB  ALA B 496     131.460  95.282  -8.806  1.00 35.91           C  
ATOM   1877  N   THR B 497     134.729  96.416  -9.302  1.00 40.32           N  
ATOM   1878  CA  THR B 497     135.468  97.496  -9.954  1.00 44.22           C  
ATOM   1879  C   THR B 497     136.625  96.879 -10.722  1.00 48.17           C  
ATOM   1880  O   THR B 497     136.952  97.310 -11.822  1.00 47.82           O  
ATOM   1881  CB  THR B 497     135.992  98.544  -8.956  1.00 42.26           C  
ATOM   1882  OG1 THR B 497     136.345  97.906  -7.731  1.00 41.18           O  
ATOM   1883  CG2 THR B 497     134.932  99.607  -8.696  1.00 42.49           C  
ATOM   1884  N   TYR B 498     137.237  95.858 -10.135  1.00 53.01           N  
ATOM   1885  CA  TYR B 498     138.319  95.133 -10.786  1.00 56.61           C  
ATOM   1886  C   TYR B 498     137.592  94.190 -11.735  1.00 59.08           C  
ATOM   1887  O   TYR B 498     138.205  93.349 -12.390  1.00 58.86           O  
ATOM   1888  CB  TYR B 498     139.096  94.307  -9.758  1.00 57.72           C  
ATOM   1889  CG  TYR B 498     140.362  94.956  -9.243  1.00 60.64           C  
ATOM   1890  CD1 TYR B 498     141.503  95.028 -10.040  1.00 62.12           C  
ATOM   1891  CD2 TYR B 498     140.429  95.486  -7.955  1.00 61.78           C  
ATOM   1892  CE1 TYR B 498     142.683  95.609  -9.565  1.00 63.42           C  
ATOM   1893  CE2 TYR B 498     141.606  96.072  -7.470  1.00 63.19           C  
ATOM   1894  CZ  TYR B 498     142.727  96.127  -8.281  1.00 63.70           C  
ATOM   1895  OH  TYR B 498     143.897  96.679  -7.812  1.00 64.08           O  
ATOM   1896  N   SER B 499     136.273  94.375 -11.803  1.00 62.44           N  
ATOM   1897  CA  SER B 499     135.359  93.544 -12.587  1.00 65.61           C  
ATOM   1898  C   SER B 499     135.418  93.492 -14.101  1.00 67.61           C  
ATOM   1899  O   SER B 499     134.927  92.519 -14.674  1.00 67.86           O  
ATOM   1900  CB  SER B 499     133.914  93.864 -12.208  1.00 65.64           C  
ATOM   1901  OG  SER B 499     133.344  94.789 -13.122  1.00 66.76           O  
ATOM   1902  N   ARG B 500     135.965  94.508 -14.764  1.00 70.48           N  
ATOM   1903  CA  ARG B 500     136.018  94.462 -16.228  1.00 74.21           C  
ATOM   1904  C   ARG B 500     136.467  93.079 -16.702  1.00 75.40           C  
ATOM   1905  O   ARG B 500     135.937  92.550 -17.687  1.00 76.16           O  
ATOM   1906  CB  ARG B 500     136.953  95.537 -16.792  1.00 75.39           C  
ATOM   1907  CG  ARG B 500     136.275  96.893 -17.023  1.00 77.91           C  
ATOM   1908  CD  ARG B 500     135.030  96.778 -17.915  1.00 78.03           C  
ATOM   1909  NE  ARG B 500     135.308  96.155 -19.212  1.00 78.05           N  
ATOM   1910  CZ  ARG B 500     134.413  96.014 -20.189  1.00 78.06           C  
ATOM   1911  NH1 ARG B 500     133.168  96.453 -20.030  1.00 77.81           N  
ATOM   1912  NH2 ARG B 500     134.763  95.431 -21.330  1.00 78.06           N  
ATOM   1913  N   SER B 501     137.436  92.498 -15.991  1.00 76.00           N  
ATOM   1914  CA  SER B 501     137.944  91.159 -16.300  1.00 75.76           C  
ATOM   1915  C   SER B 501     136.914  90.171 -15.728  1.00 76.64           C  
ATOM   1916  O   SER B 501     136.152  89.545 -16.473  1.00 77.31           O  
ATOM   1917  CB  SER B 501     139.319  90.946 -15.643  1.00 74.17           C  
ATOM   1918  OG  SER B 501     140.025  89.852 -16.210  1.00 71.00           O  
ATOM   1919  N   THR B 502     136.882  90.053 -14.403  1.00 76.66           N  
ATOM   1920  CA  THR B 502     135.930  89.169 -13.736  1.00 76.71           C  
ATOM   1921  C   THR B 502     136.194  89.112 -12.225  1.00 76.96           C  
ATOM   1922  O   THR B 502     135.644  89.902 -11.443  1.00 76.52           O  
ATOM   1923  CB  THR B 502     135.992  87.738 -14.330  1.00 76.62           C  
ATOM   1924  OG1 THR B 502     134.710  87.109 -14.197  1.00 75.77           O  
ATOM   1925  CG2 THR B 502     137.051  86.899 -13.614  1.00 76.08           C  
ATOM   1926  N   THR B 510     130.397  81.862 -15.028  1.00 76.80           N  
ATOM   1927  CA  THR B 510     131.581  82.479 -14.434  1.00 76.99           C  
ATOM   1928  C   THR B 510     131.445  84.002 -14.242  1.00 76.73           C  
ATOM   1929  O   THR B 510     132.364  84.773 -14.551  1.00 77.44           O  
ATOM   1930  CB  THR B 510     132.861  82.164 -15.278  1.00 77.31           C  
ATOM   1931  OG1 THR B 510     133.997  82.840 -14.712  1.00 76.41           O  
ATOM   1932  CG2 THR B 510     132.666  82.586 -16.743  1.00 77.04           C  
ATOM   1933  N   ASP B 511     130.287  84.430 -13.745  1.00 75.22           N  
ATOM   1934  CA  ASP B 511     130.037  85.843 -13.470  1.00 73.38           C  
ATOM   1935  C   ASP B 511     129.544  85.884 -12.025  1.00 72.86           C  
ATOM   1936  O   ASP B 511     128.778  85.012 -11.596  1.00 72.36           O  
ATOM   1937  CB  ASP B 511     128.972  86.423 -14.416  1.00 72.31           C  
ATOM   1938  CG  ASP B 511     128.767  87.934 -14.227  1.00 71.07           C  
ATOM   1939  OD1 ASP B 511     129.718  88.712 -14.464  1.00 69.81           O  
ATOM   1940  OD2 ASP B 511     127.649  88.343 -13.841  1.00 69.39           O  
ATOM   1941  N   LEU B 512     129.989  86.895 -11.282  1.00 71.12           N  
ATOM   1942  CA  LEU B 512     129.625  87.025  -9.883  1.00 68.48           C  
ATOM   1943  C   LEU B 512     128.838  88.291  -9.558  1.00 67.66           C  
ATOM   1944  O   LEU B 512     128.785  88.702  -8.401  1.00 66.87           O  
ATOM   1945  CB  LEU B 512     130.889  86.971  -9.030  1.00 67.49           C  
ATOM   1946  CG  LEU B 512     131.929  85.916  -9.422  1.00 66.03           C  
ATOM   1947  CD1 LEU B 512     132.652  86.333 -10.684  1.00 64.88           C  
ATOM   1948  CD2 LEU B 512     132.932  85.759  -8.305  1.00 66.02           C  
ATOM   1949  N   SER B 513     128.223  88.907 -10.566  1.00 67.16           N  
ATOM   1950  CA  SER B 513     127.439  90.118 -10.337  1.00 66.32           C  
ATOM   1951  C   SER B 513     126.526  89.859  -9.142  1.00 64.33           C  
ATOM   1952  O   SER B 513     125.954  88.777  -8.997  1.00 63.70           O  
ATOM   1953  CB  SER B 513     126.611  90.484 -11.578  1.00 68.95           C  
ATOM   1954  OG  SER B 513     126.106  91.815 -11.507  1.00 69.64           O  
ATOM   1955  N   PHE B 514     126.404  90.876  -8.300  1.00 62.37           N  
ATOM   1956  CA  PHE B 514     125.634  90.830  -7.060  1.00 59.95           C  
ATOM   1957  C   PHE B 514     125.048  89.510  -6.555  1.00 57.61           C  
ATOM   1958  O   PHE B 514     125.731  88.797  -5.818  1.00 59.42           O  
ATOM   1959  CB  PHE B 514     124.540  91.906  -7.041  1.00 59.67           C  
ATOM   1960  CG  PHE B 514     123.747  91.931  -5.760  1.00 58.00           C  
ATOM   1961  CD1 PHE B 514     124.394  91.940  -4.532  1.00 57.68           C  
ATOM   1962  CD2 PHE B 514     122.360  91.916  -5.783  1.00 57.38           C  
ATOM   1963  CE1 PHE B 514     123.671  91.927  -3.339  1.00 58.08           C  
ATOM   1964  CE2 PHE B 514     121.626  91.905  -4.600  1.00 57.74           C  
ATOM   1965  CZ  PHE B 514     122.283  91.909  -3.374  1.00 58.02           C  
ATOM   1966  N   PRO B 515     123.813  89.146  -6.964  1.00 53.71           N  
ATOM   1967  CA  PRO B 515     123.208  87.895  -6.477  1.00 49.58           C  
ATOM   1968  C   PRO B 515     124.213  86.929  -5.866  1.00 46.31           C  
ATOM   1969  O   PRO B 515     124.008  86.423  -4.761  1.00 43.97           O  
ATOM   1970  CB  PRO B 515     122.538  87.337  -7.718  1.00 51.40           C  
ATOM   1971  CG  PRO B 515     122.068  88.565  -8.395  1.00 52.61           C  
ATOM   1972  CD  PRO B 515     123.263  89.487  -8.292  1.00 52.47           C  
ATOM   1973  N   TRP B 516     125.308  86.709  -6.597  1.00 43.08           N  
ATOM   1974  CA  TRP B 516     126.388  85.821  -6.188  1.00 41.11           C  
ATOM   1975  C   TRP B 516     126.757  85.959  -4.720  1.00 39.55           C  
ATOM   1976  O   TRP B 516     126.201  85.279  -3.861  1.00 40.05           O  
ATOM   1977  CB  TRP B 516     127.644  86.084  -7.029  1.00 41.82           C  
ATOM   1978  CG  TRP B 516     128.712  85.014  -6.869  1.00 42.70           C  
ATOM   1979  CD1 TRP B 516     128.649  83.725  -7.317  1.00 42.72           C  
ATOM   1980  CD2 TRP B 516     129.965  85.134  -6.174  1.00 43.10           C  
ATOM   1981  NE1 TRP B 516     129.778  83.036  -6.945  1.00 43.18           N  
ATOM   1982  CE2 TRP B 516     130.603  83.875  -6.243  1.00 42.88           C  
ATOM   1983  CE3 TRP B 516     130.609  86.179  -5.499  1.00 43.25           C  
ATOM   1984  CZ2 TRP B 516     131.855  83.633  -5.661  1.00 41.91           C  
ATOM   1985  CZ3 TRP B 516     131.855  85.935  -4.920  1.00 41.97           C  
ATOM   1986  CH2 TRP B 516     132.461  84.672  -5.007  1.00 41.93           C  
ATOM   1987  N   ILE B 517     127.709  86.848  -4.456  1.00 37.38           N  
ATOM   1988  CA  ILE B 517     128.217  87.105  -3.117  1.00 34.97           C  
ATOM   1989  C   ILE B 517     127.298  86.711  -1.957  1.00 36.10           C  
ATOM   1990  O   ILE B 517     127.745  86.100  -0.988  1.00 35.17           O  
ATOM   1991  CB  ILE B 517     128.615  88.576  -2.983  1.00 30.63           C  
ATOM   1992  CG1 ILE B 517     129.136  88.842  -1.580  1.00 29.37           C  
ATOM   1993  CG2 ILE B 517     127.464  89.447  -3.316  1.00 27.69           C  
ATOM   1994  CD1 ILE B 517     130.427  88.115  -1.275  1.00 27.40           C  
ATOM   1995  N   LEU B 518     126.016  87.038  -2.045  1.00 37.17           N  
ATOM   1996  CA  LEU B 518     125.096  86.683  -0.966  1.00 38.98           C  
ATOM   1997  C   LEU B 518     125.047  85.187  -0.647  1.00 41.06           C  
ATOM   1998  O   LEU B 518     125.001  84.796   0.521  1.00 40.65           O  
ATOM   1999  CB  LEU B 518     123.680  87.180  -1.276  1.00 37.11           C  
ATOM   2000  CG  LEU B 518     123.439  88.681  -1.112  1.00 35.42           C  
ATOM   2001  CD1 LEU B 518     121.976  88.974  -1.298  1.00 35.18           C  
ATOM   2002  CD2 LEU B 518     123.863  89.130   0.262  1.00 35.59           C  
ATOM   2003  N   ASN B 519     125.054  84.353  -1.682  1.00 42.93           N  
ATOM   2004  CA  ASN B 519     124.998  82.906  -1.488  1.00 43.65           C  
ATOM   2005  C   ASN B 519     126.351  82.332  -1.087  1.00 42.92           C  
ATOM   2006  O   ASN B 519     126.452  81.180  -0.674  1.00 42.27           O  
ATOM   2007  CB  ASN B 519     124.474  82.217  -2.759  1.00 44.98           C  
ATOM   2008  CG  ASN B 519     123.062  82.682  -3.139  1.00 47.19           C  
ATOM   2009  OD1 ASN B 519     122.136  82.647  -2.316  1.00 46.61           O  
ATOM   2010  ND2 ASN B 519     122.895  83.119  -4.388  1.00 46.98           N  
ATOM   2011  N   VAL B 520     127.393  83.142  -1.196  1.00 41.46           N  
ATOM   2012  CA  VAL B 520     128.715  82.681  -0.821  1.00 41.19           C  
ATOM   2013  C   VAL B 520     128.907  82.886   0.670  1.00 41.14           C  
ATOM   2014  O   VAL B 520     129.294  81.966   1.381  1.00 41.48           O  
ATOM   2015  CB  VAL B 520     129.809  83.453  -1.561  1.00 41.10           C  
ATOM   2016  CG1 VAL B 520     131.173  82.919  -1.163  1.00 39.80           C  
ATOM   2017  CG2 VAL B 520     129.589  83.356  -3.066  1.00 40.16           C  
ATOM   2018  N   LEU B 521     128.635  84.098   1.139  1.00 40.37           N  
ATOM   2019  CA  LEU B 521     128.775  84.422   2.553  1.00 39.76           C  
ATOM   2020  C   LEU B 521     127.634  83.854   3.397  1.00 39.94           C  
ATOM   2021  O   LEU B 521     127.641  83.999   4.624  1.00 40.22           O  
ATOM   2022  CB  LEU B 521     128.822  85.937   2.746  1.00 38.78           C  
ATOM   2023  CG  LEU B 521     130.169  86.645   2.666  1.00 37.45           C  
ATOM   2024  CD1 LEU B 521     131.014  86.224   3.846  1.00 35.80           C  
ATOM   2025  CD2 LEU B 521     130.851  86.319   1.363  1.00 36.46           C  
ATOM   2026  N   ASN B 522     126.661  83.214   2.743  1.00 39.43           N  
ATOM   2027  CA  ASN B 522     125.504  82.639   3.437  1.00 37.52           C  
ATOM   2028  C   ASN B 522     124.659  83.797   3.959  1.00 34.71           C  
ATOM   2029  O   ASN B 522     123.913  83.648   4.922  1.00 32.64           O  
ATOM   2030  CB  ASN B 522     125.980  81.765   4.608  1.00 40.32           C  
ATOM   2031  CG  ASN B 522     124.841  81.032   5.311  1.00 42.75           C  
ATOM   2032  OD1 ASN B 522     124.128  80.236   4.692  1.00 44.25           O  
ATOM   2033  ND2 ASN B 522     124.676  81.289   6.617  1.00 41.79           N  
ATOM   2034  N   LEU B 523     124.789  84.945   3.298  1.00 32.35           N  
ATOM   2035  CA  LEU B 523     124.091  86.167   3.679  1.00 28.68           C  
ATOM   2036  C   LEU B 523     122.720  86.317   3.043  1.00 27.48           C  
ATOM   2037  O   LEU B 523     122.561  86.095   1.848  1.00 27.69           O  
ATOM   2038  CB  LEU B 523     124.925  87.383   3.301  1.00 25.64           C  
ATOM   2039  CG  LEU B 523     124.898  88.565   4.263  1.00 24.26           C  
ATOM   2040  CD1 LEU B 523     125.100  89.837   3.489  1.00 25.19           C  
ATOM   2041  CD2 LEU B 523     123.595  88.642   4.978  1.00 24.71           C  
ATOM   2042  N   LYS B 524     121.746  86.721   3.854  1.00 26.68           N  
ATOM   2043  CA  LYS B 524     120.373  86.930   3.420  1.00 25.75           C  
ATOM   2044  C   LYS B 524     120.183  88.252   2.689  1.00 25.43           C  
ATOM   2045  O   LYS B 524     120.648  89.299   3.126  1.00 25.55           O  
ATOM   2046  CB  LYS B 524     119.456  86.882   4.628  1.00 26.01           C  
ATOM   2047  CG  LYS B 524     119.339  85.506   5.212  1.00 30.09           C  
ATOM   2048  CD  LYS B 524     118.299  84.708   4.453  1.00 33.53           C  
ATOM   2049  CE  LYS B 524     118.289  83.241   4.867  1.00 36.67           C  
ATOM   2050  NZ  LYS B 524     119.439  82.461   4.287  1.00 38.78           N  
ATOM   2051  N   ALA B 525     119.485  88.203   1.568  1.00 25.92           N  
ATOM   2052  CA  ALA B 525     119.246  89.401   0.790  1.00 25.17           C  
ATOM   2053  C   ALA B 525     118.865  90.575   1.680  1.00 25.05           C  
ATOM   2054  O   ALA B 525     119.612  91.546   1.795  1.00 24.19           O  
ATOM   2055  CB  ALA B 525     118.156  89.142  -0.231  1.00 25.30           C  
ATOM   2056  N   PHE B 526     117.712  90.478   2.331  1.00 25.50           N  
ATOM   2057  CA  PHE B 526     117.254  91.574   3.173  1.00 26.70           C  
ATOM   2058  C   PHE B 526     118.369  92.225   3.973  1.00 28.36           C  
ATOM   2059  O   PHE B 526     118.638  93.416   3.800  1.00 31.29           O  
ATOM   2060  CB  PHE B 526     116.161  91.129   4.134  1.00 24.17           C  
ATOM   2061  CG  PHE B 526     115.537  92.265   4.873  1.00 21.91           C  
ATOM   2062  CD1 PHE B 526     114.828  93.241   4.190  1.00 23.35           C  
ATOM   2063  CD2 PHE B 526     115.689  92.388   6.238  1.00 22.90           C  
ATOM   2064  CE1 PHE B 526     114.277  94.330   4.853  1.00 23.01           C  
ATOM   2065  CE2 PHE B 526     115.144  93.473   6.915  1.00 24.02           C  
ATOM   2066  CZ  PHE B 526     114.436  94.446   6.216  1.00 23.18           C  
ATOM   2067  N   ASP B 527     119.020  91.453   4.842  1.00 27.61           N  
ATOM   2068  CA  ASP B 527     120.104  91.986   5.658  1.00 26.51           C  
ATOM   2069  C   ASP B 527     121.153  92.746   4.827  1.00 25.33           C  
ATOM   2070  O   ASP B 527     121.585  93.845   5.204  1.00 25.02           O  
ATOM   2071  CB  ASP B 527     120.746  90.861   6.476  1.00 27.61           C  
ATOM   2072  CG  ASP B 527     119.827  90.356   7.583  1.00 31.58           C  
ATOM   2073  OD1 ASP B 527     119.336  91.197   8.368  1.00 32.60           O  
ATOM   2074  OD2 ASP B 527     119.590  89.129   7.681  1.00 31.82           O  
ATOM   2075  N   PHE B 528     121.554  92.190   3.690  1.00 22.27           N  
ATOM   2076  CA  PHE B 528     122.527  92.892   2.877  1.00 20.84           C  
ATOM   2077  C   PHE B 528     121.945  94.262   2.583  1.00 22.67           C  
ATOM   2078  O   PHE B 528     122.623  95.271   2.730  1.00 23.44           O  
ATOM   2079  CB  PHE B 528     122.783  92.147   1.567  1.00 20.64           C  
ATOM   2080  CG  PHE B 528     123.761  92.839   0.647  1.00 19.67           C  
ATOM   2081  CD1 PHE B 528     123.341  93.866  -0.187  1.00 18.99           C  
ATOM   2082  CD2 PHE B 528     125.094  92.461   0.616  1.00 20.41           C  
ATOM   2083  CE1 PHE B 528     124.220  94.502  -1.032  1.00 18.81           C  
ATOM   2084  CE2 PHE B 528     125.992  93.095  -0.233  1.00 21.47           C  
ATOM   2085  CZ  PHE B 528     125.550  94.120  -1.060  1.00 20.85           C  
ATOM   2086  N   TYR B 529     120.680  94.294   2.175  1.00 22.89           N  
ATOM   2087  CA  TYR B 529     120.019  95.553   1.854  1.00 22.94           C  
ATOM   2088  C   TYR B 529     120.146  96.617   2.968  1.00 23.35           C  
ATOM   2089  O   TYR B 529     120.319  97.813   2.690  1.00 23.20           O  
ATOM   2090  CB  TYR B 529     118.535  95.297   1.550  1.00 23.35           C  
ATOM   2091  CG  TYR B 529     117.630  96.440   1.980  1.00 24.20           C  
ATOM   2092  CD1 TYR B 529     117.448  97.560   1.177  1.00 25.45           C  
ATOM   2093  CD2 TYR B 529     117.059  96.446   3.243  1.00 25.07           C  
ATOM   2094  CE1 TYR B 529     116.737  98.657   1.627  1.00 27.12           C  
ATOM   2095  CE2 TYR B 529     116.351  97.533   3.702  1.00 27.51           C  
ATOM   2096  CZ  TYR B 529     116.193  98.639   2.898  1.00 28.81           C  
ATOM   2097  OH  TYR B 529     115.514  99.732   3.400  1.00 31.01           O  
ATOM   2098  N   LYS B 530     120.066  96.190   4.225  1.00 22.15           N  
ATOM   2099  CA  LYS B 530     120.138  97.142   5.316  1.00 22.61           C  
ATOM   2100  C   LYS B 530     121.398  97.984   5.368  1.00 22.05           C  
ATOM   2101  O   LYS B 530     121.374  99.117   5.853  1.00 23.19           O  
ATOM   2102  CB  LYS B 530     119.931  96.439   6.664  1.00 24.15           C  
ATOM   2103  CG  LYS B 530     118.454  96.382   7.119  1.00 25.10           C  
ATOM   2104  CD  LYS B 530     118.296  96.100   8.613  1.00 23.04           C  
ATOM   2105  CE  LYS B 530     118.821  94.718   8.980  1.00 23.92           C  
ATOM   2106  NZ  LYS B 530     118.624  94.402  10.425  1.00 23.04           N  
ATOM   2107  N   VAL B 531     122.495  97.458   4.850  1.00 21.56           N  
ATOM   2108  CA  VAL B 531     123.741  98.200   4.904  1.00 21.67           C  
ATOM   2109  C   VAL B 531     124.018  99.069   3.686  1.00 23.52           C  
ATOM   2110  O   VAL B 531     124.833  99.977   3.767  1.00 24.09           O  
ATOM   2111  CB  VAL B 531     124.932  97.238   5.136  1.00 19.79           C  
ATOM   2112  CG1 VAL B 531     125.233  96.485   3.897  1.00 21.27           C  
ATOM   2113  CG2 VAL B 531     126.146  97.985   5.588  1.00 18.46           C  
ATOM   2114  N   ILE B 532     123.325  98.826   2.575  1.00 25.42           N  
ATOM   2115  CA  ILE B 532     123.556  99.587   1.334  1.00 26.59           C  
ATOM   2116  C   ILE B 532     123.549 101.119   1.419  1.00 26.38           C  
ATOM   2117  O   ILE B 532     124.540 101.766   1.076  1.00 25.73           O  
ATOM   2118  CB  ILE B 532     122.575  99.160   0.224  1.00 27.78           C  
ATOM   2119  CG1 ILE B 532     122.754  97.669  -0.064  1.00 29.89           C  
ATOM   2120  CG2 ILE B 532     122.840  99.958  -1.045  1.00 25.54           C  
ATOM   2121  CD1 ILE B 532     121.895  97.155  -1.185  1.00 33.36           C  
ATOM   2122  N   GLU B 533     122.436 101.704   1.845  1.00 26.47           N  
ATOM   2123  CA  GLU B 533     122.356 103.159   1.974  1.00 26.91           C  
ATOM   2124  C   GLU B 533     123.528 103.736   2.803  1.00 26.70           C  
ATOM   2125  O   GLU B 533     124.265 104.614   2.344  1.00 24.75           O  
ATOM   2126  CB  GLU B 533     121.030 103.534   2.633  1.00 27.37           C  
ATOM   2127  CG  GLU B 533     120.901 104.993   2.993  1.00 30.19           C  
ATOM   2128  CD  GLU B 533     119.579 105.563   2.519  1.00 32.69           C  
ATOM   2129  OE1 GLU B 533     118.792 104.787   1.924  1.00 33.22           O  
ATOM   2130  OE2 GLU B 533     119.328 106.776   2.731  1.00 32.44           O  
ATOM   2131  N   SER B 534     123.686 103.228   4.026  1.00 26.43           N  
ATOM   2132  CA  SER B 534     124.733 103.667   4.939  1.00 24.83           C  
ATOM   2133  C   SER B 534     126.120 103.501   4.377  1.00 24.47           C  
ATOM   2134  O   SER B 534     127.005 104.288   4.701  1.00 25.77           O  
ATOM   2135  CB  SER B 534     124.649 102.900   6.250  1.00 24.66           C  
ATOM   2136  OG  SER B 534     123.503 103.270   6.985  1.00 26.71           O  
ATOM   2137  N   PHE B 535     126.301 102.466   3.556  1.00 24.53           N  
ATOM   2138  CA  PHE B 535     127.585 102.147   2.921  1.00 23.37           C  
ATOM   2139  C   PHE B 535     127.965 103.191   1.877  1.00 23.63           C  
ATOM   2140  O   PHE B 535     129.065 103.731   1.916  1.00 24.75           O  
ATOM   2141  CB  PHE B 535     127.509 100.762   2.278  1.00 22.18           C  
ATOM   2142  CG  PHE B 535     128.819 100.257   1.733  1.00 20.86           C  
ATOM   2143  CD1 PHE B 535     129.386 100.819   0.597  1.00 21.02           C  
ATOM   2144  CD2 PHE B 535     129.471  99.193   2.338  1.00 20.88           C  
ATOM   2145  CE1 PHE B 535     130.577 100.327   0.074  1.00 20.94           C  
ATOM   2146  CE2 PHE B 535     130.663  98.698   1.819  1.00 20.58           C  
ATOM   2147  CZ  PHE B 535     131.212  99.266   0.687  1.00 20.81           C  
ATOM   2148  N   ILE B 536     127.062 103.477   0.946  1.00 23.59           N  
ATOM   2149  CA  ILE B 536     127.330 104.479  -0.086  1.00 24.52           C  
ATOM   2150  C   ILE B 536     127.727 105.827   0.520  1.00 27.92           C  
ATOM   2151  O   ILE B 536     128.525 106.577  -0.062  1.00 27.71           O  
ATOM   2152  CB  ILE B 536     126.094 104.732  -0.974  1.00 21.16           C  
ATOM   2153  CG1 ILE B 536     125.816 103.532  -1.852  1.00 18.13           C  
ATOM   2154  CG2 ILE B 536     126.324 105.924  -1.858  1.00 19.25           C  
ATOM   2155  CD1 ILE B 536     124.641 103.733  -2.737  1.00 15.79           C  
ATOM   2156  N   LYS B 537     127.163 106.137   1.686  1.00 31.40           N  
ATOM   2157  CA  LYS B 537     127.446 107.409   2.333  1.00 34.73           C  
ATOM   2158  C   LYS B 537     128.739 107.441   3.144  1.00 34.65           C  
ATOM   2159  O   LYS B 537     129.278 108.517   3.420  1.00 34.57           O  
ATOM   2160  CB  LYS B 537     126.244 107.831   3.190  1.00 37.46           C  
ATOM   2161  CG  LYS B 537     124.991 108.086   2.337  1.00 43.85           C  
ATOM   2162  CD  LYS B 537     123.981 109.054   2.992  1.00 48.82           C  
ATOM   2163  CE  LYS B 537     123.030 108.371   3.990  1.00 51.41           C  
ATOM   2164  NZ  LYS B 537     122.039 109.325   4.594  1.00 51.65           N  
ATOM   2165  N   ALA B 538     129.260 106.268   3.484  1.00 33.53           N  
ATOM   2166  CA  ALA B 538     130.476 106.192   4.273  1.00 32.95           C  
ATOM   2167  C   ALA B 538     131.749 106.054   3.448  1.00 33.02           C  
ATOM   2168  O   ALA B 538     132.820 105.795   3.984  1.00 35.04           O  
ATOM   2169  CB  ALA B 538     130.369 105.054   5.261  1.00 33.75           C  
ATOM   2170  N   GLU B 539     131.635 106.228   2.142  1.00 34.25           N  
ATOM   2171  CA  GLU B 539     132.792 106.146   1.263  1.00 33.60           C  
ATOM   2172  C   GLU B 539     132.554 107.144   0.151  1.00 34.89           C  
ATOM   2173  O   GLU B 539     131.643 106.979  -0.656  1.00 35.26           O  
ATOM   2174  CB  GLU B 539     132.923 104.748   0.676  1.00 32.82           C  
ATOM   2175  CG  GLU B 539     134.221 104.495  -0.050  1.00 32.56           C  
ATOM   2176  CD  GLU B 539     135.419 104.759   0.829  1.00 34.52           C  
ATOM   2177  OE1 GLU B 539     135.306 104.568   2.055  1.00 36.76           O  
ATOM   2178  OE2 GLU B 539     136.479 105.145   0.304  1.00 35.51           O  
ATOM   2179  N   GLY B 540     133.360 108.194   0.122  1.00 35.61           N  
ATOM   2180  CA  GLY B 540     133.195 109.203  -0.902  1.00 38.10           C  
ATOM   2181  C   GLY B 540     133.965 108.843  -2.152  1.00 39.72           C  
ATOM   2182  O   GLY B 540     133.820 109.499  -3.181  1.00 40.71           O  
ATOM   2183  N   ASN B 541     134.778 107.795  -2.062  1.00 40.48           N  
ATOM   2184  CA  ASN B 541     135.586 107.355  -3.189  1.00 40.82           C  
ATOM   2185  C   ASN B 541     134.908 106.328  -4.069  1.00 41.41           C  
ATOM   2186  O   ASN B 541     135.575 105.558  -4.747  1.00 43.06           O  
ATOM   2187  CB  ASN B 541     136.926 106.799  -2.706  1.00 41.27           C  
ATOM   2188  CG  ASN B 541     137.831 107.872  -2.140  1.00 43.18           C  
ATOM   2189  OD1 ASN B 541     138.130 108.859  -2.811  1.00 44.04           O  
ATOM   2190  ND2 ASN B 541     138.277 107.684  -0.899  1.00 44.19           N  
ATOM   2191  N   LEU B 542     133.584 106.304  -4.056  1.00 41.35           N  
ATOM   2192  CA  LEU B 542     132.856 105.381  -4.904  1.00 41.27           C  
ATOM   2193  C   LEU B 542     132.597 106.106  -6.207  1.00 42.44           C  
ATOM   2194  O   LEU B 542     132.173 107.261  -6.200  1.00 42.55           O  
ATOM   2195  CB  LEU B 542     131.520 105.021  -4.285  1.00 39.32           C  
ATOM   2196  CG  LEU B 542     131.546 104.209  -3.009  1.00 38.59           C  
ATOM   2197  CD1 LEU B 542     130.125 104.047  -2.545  1.00 38.51           C  
ATOM   2198  CD2 LEU B 542     132.202 102.854  -3.245  1.00 37.48           C  
ATOM   2199  N   THR B 543     132.850 105.445  -7.326  1.00 43.50           N  
ATOM   2200  CA  THR B 543     132.603 106.078  -8.608  1.00 45.41           C  
ATOM   2201  C   THR B 543     131.098 106.234  -8.773  1.00 46.47           C  
ATOM   2202  O   THR B 543     130.323 105.505  -8.165  1.00 45.82           O  
ATOM   2203  CB  THR B 543     133.147 105.237  -9.761  1.00 45.57           C  
ATOM   2204  OG1 THR B 543     132.416 104.012  -9.845  1.00 46.43           O  
ATOM   2205  CG2 THR B 543     134.601 104.922  -9.534  1.00 46.73           C  
ATOM   2206  N   ARG B 544     130.682 107.189  -9.590  1.00 48.85           N  
ATOM   2207  CA  ARG B 544     129.264 107.415  -9.804  1.00 51.95           C  
ATOM   2208  C   ARG B 544     128.606 106.141 -10.340  1.00 52.06           C  
ATOM   2209  O   ARG B 544     127.410 105.914 -10.145  1.00 52.14           O  
ATOM   2210  CB  ARG B 544     129.068 108.590 -10.771  1.00 55.30           C  
ATOM   2211  CG  ARG B 544     127.648 109.176 -10.802  1.00 60.30           C  
ATOM   2212  CD  ARG B 544     127.661 110.675 -11.181  1.00 63.91           C  
ATOM   2213  NE  ARG B 544     128.453 110.947 -12.384  1.00 66.18           N  
ATOM   2214  CZ  ARG B 544     128.147 110.509 -13.605  1.00 67.40           C  
ATOM   2215  NH1 ARG B 544     127.054 109.774 -13.804  1.00 67.22           N  
ATOM   2216  NH2 ARG B 544     128.948 110.789 -14.628  1.00 67.60           N  
ATOM   2217  N   GLU B 545     129.394 105.300 -11.000  1.00 51.91           N  
ATOM   2218  CA  GLU B 545     128.876 104.057 -11.552  1.00 51.70           C  
ATOM   2219  C   GLU B 545     128.702 103.065 -10.414  1.00 49.87           C  
ATOM   2220  O   GLU B 545     127.583 102.671 -10.092  1.00 50.34           O  
ATOM   2221  CB  GLU B 545     129.845 103.502 -12.596  1.00 54.66           C  
ATOM   2222  CG  GLU B 545     130.354 104.562 -13.570  1.00 60.20           C  
ATOM   2223  CD  GLU B 545     131.849 104.819 -13.430  1.00 63.55           C  
ATOM   2224  OE1 GLU B 545     132.566 103.919 -12.934  1.00 65.39           O  
ATOM   2225  OE2 GLU B 545     132.312 105.914 -13.826  1.00 63.98           O  
ATOM   2226  N   MET B 546     129.821 102.683  -9.804  1.00 47.44           N  
ATOM   2227  CA  MET B 546     129.868 101.747  -8.680  1.00 45.33           C  
ATOM   2228  C   MET B 546     128.726 101.960  -7.696  1.00 44.39           C  
ATOM   2229  O   MET B 546     128.259 101.021  -7.065  1.00 42.99           O  
ATOM   2230  CB  MET B 546     131.195 101.920  -7.952  1.00 46.30           C  
ATOM   2231  CG  MET B 546     131.395 101.021  -6.767  1.00 46.40           C  
ATOM   2232  SD  MET B 546     131.725  99.354  -7.279  1.00 47.55           S  
ATOM   2233  CE  MET B 546     130.402  98.519  -6.486  1.00 46.33           C  
ATOM   2234  N   ILE B 547     128.297 103.211  -7.558  1.00 44.78           N  
ATOM   2235  CA  ILE B 547     127.200 103.578  -6.662  1.00 45.09           C  
ATOM   2236  C   ILE B 547     125.882 103.075  -7.231  1.00 44.60           C  
ATOM   2237  O   ILE B 547     125.089 102.442  -6.531  1.00 44.44           O  
ATOM   2238  CB  ILE B 547     127.096 105.115  -6.497  1.00 45.46           C  
ATOM   2239  CG1 ILE B 547     128.305 105.640  -5.721  1.00 46.22           C  
ATOM   2240  CG2 ILE B 547     125.779 105.487  -5.812  1.00 44.50           C  
ATOM   2241  CD1 ILE B 547     128.295 107.139  -5.523  1.00 47.78           C  
ATOM   2242  N   LYS B 548     125.650 103.379  -8.503  1.00 43.59           N  
ATOM   2243  CA  LYS B 548     124.441 102.947  -9.174  1.00 42.75           C  
ATOM   2244  C   LYS B 548     124.353 101.430  -9.125  1.00 40.56           C  
ATOM   2245  O   LYS B 548     123.263 100.863  -9.090  1.00 40.42           O  
ATOM   2246  CB  LYS B 548     124.444 103.430 -10.626  1.00 45.58           C  
ATOM   2247  CG  LYS B 548     123.696 104.747 -10.855  1.00 50.58           C  
ATOM   2248  CD  LYS B 548     122.169 104.577 -10.654  1.00 54.39           C  
ATOM   2249  CE  LYS B 548     121.390 105.886 -10.897  1.00 55.34           C  
ATOM   2250  NZ  LYS B 548     119.913 105.720 -10.735  1.00 53.83           N  
ATOM   2251  N   HIS B 549     125.508 100.776  -9.107  1.00 38.15           N  
ATOM   2252  CA  HIS B 549     125.546  99.323  -9.067  1.00 36.24           C  
ATOM   2253  C   HIS B 549     124.916  98.807  -7.794  1.00 35.98           C  
ATOM   2254  O   HIS B 549     124.209  97.801  -7.805  1.00 35.04           O  
ATOM   2255  CB  HIS B 549     126.980  98.803  -9.164  1.00 33.80           C  
ATOM   2256  CG  HIS B 549     127.089  97.335  -8.914  1.00 32.02           C  
ATOM   2257  ND1 HIS B 549     126.355  96.410  -9.622  1.00 32.39           N  
ATOM   2258  CD2 HIS B 549     127.777  96.635  -7.981  1.00 32.19           C  
ATOM   2259  CE1 HIS B 549     126.580  95.203  -9.130  1.00 32.81           C  
ATOM   2260  NE2 HIS B 549     127.438  95.312  -8.133  1.00 31.18           N  
ATOM   2261  N   LEU B 550     125.189  99.500  -6.695  1.00 35.97           N  
ATOM   2262  CA  LEU B 550     124.654  99.124  -5.397  1.00 36.43           C  
ATOM   2263  C   LEU B 550     123.209  99.586  -5.306  1.00 37.82           C  
ATOM   2264  O   LEU B 550     122.369  98.927  -4.697  1.00 38.33           O  
ATOM   2265  CB  LEU B 550     125.495  99.752  -4.283  1.00 34.40           C  
ATOM   2266  CG  LEU B 550     126.958  99.303  -4.264  1.00 33.04           C  
ATOM   2267  CD1 LEU B 550     127.751 100.105  -3.260  1.00 30.31           C  
ATOM   2268  CD2 LEU B 550     127.019  97.839  -3.929  1.00 31.63           C  
ATOM   2269  N   GLU B 551     122.910 100.718  -5.923  1.00 39.16           N  
ATOM   2270  CA  GLU B 551     121.544 101.210  -5.896  1.00 42.02           C  
ATOM   2271  C   GLU B 551     120.666 100.168  -6.579  1.00 43.02           C  
ATOM   2272  O   GLU B 551     119.565  99.872  -6.123  1.00 43.03           O  
ATOM   2273  CB  GLU B 551     121.450 102.559  -6.614  1.00 42.86           C  
ATOM   2274  CG  GLU B 551     122.412 103.591  -6.062  1.00 44.55           C  
ATOM   2275  CD  GLU B 551     121.881 104.996  -6.165  1.00 46.19           C  
ATOM   2276  OE1 GLU B 551     121.714 105.493  -7.297  1.00 47.49           O  
ATOM   2277  OE2 GLU B 551     121.629 105.604  -5.105  1.00 45.44           O  
ATOM   2278  N   ARG B 552     121.172  99.613  -7.675  1.00 44.41           N  
ATOM   2279  CA  ARG B 552     120.458  98.587  -8.417  1.00 45.39           C  
ATOM   2280  C   ARG B 552     120.246  97.418  -7.461  1.00 43.19           C  
ATOM   2281  O   ARG B 552     119.126  96.948  -7.273  1.00 42.82           O  
ATOM   2282  CB  ARG B 552     121.291  98.137  -9.619  1.00 49.67           C  
ATOM   2283  CG  ARG B 552     120.572  97.185 -10.569  1.00 55.30           C  
ATOM   2284  CD  ARG B 552     119.526  97.906 -11.412  1.00 61.15           C  
ATOM   2285  NE  ARG B 552     118.582  98.671 -10.596  1.00 66.63           N  
ATOM   2286  CZ  ARG B 552     117.571  99.386 -11.086  1.00 69.00           C  
ATOM   2287  NH1 ARG B 552     117.355  99.442 -12.401  1.00 69.94           N  
ATOM   2288  NH2 ARG B 552     116.777 100.056 -10.258  1.00 69.78           N  
ATOM   2289  N   CYS B 553     121.333  96.958  -6.851  1.00 40.49           N  
ATOM   2290  CA  CYS B 553     121.256  95.860  -5.900  1.00 37.53           C  
ATOM   2291  C   CYS B 553     120.153  96.154  -4.917  1.00 36.44           C  
ATOM   2292  O   CYS B 553     119.239  95.354  -4.735  1.00 37.38           O  
ATOM   2293  CB  CYS B 553     122.559  95.701  -5.123  1.00 35.66           C  
ATOM   2294  SG  CYS B 553     123.914  95.051  -6.075  1.00 33.42           S  
ATOM   2295  N   GLU B 554     120.233  97.312  -4.279  1.00 35.61           N  
ATOM   2296  CA  GLU B 554     119.215  97.662  -3.310  1.00 34.57           C  
ATOM   2297  C   GLU B 554     117.839  97.573  -3.957  1.00 32.96           C  
ATOM   2298  O   GLU B 554     116.904  97.036  -3.375  1.00 34.30           O  
ATOM   2299  CB  GLU B 554     119.442  99.069  -2.758  1.00 33.42           C  
ATOM   2300  CG  GLU B 554     118.411  99.441  -1.731  1.00 33.78           C  
ATOM   2301  CD  GLU B 554     118.480 100.878  -1.329  1.00 36.08           C  
ATOM   2302  OE1 GLU B 554     118.411 101.751  -2.222  1.00 37.16           O  
ATOM   2303  OE2 GLU B 554     118.592 101.134  -0.114  1.00 37.21           O  
ATOM   2304  N   HIS B 555     117.720  98.080  -5.175  1.00 31.10           N  
ATOM   2305  CA  HIS B 555     116.443  98.050  -5.852  1.00 29.50           C  
ATOM   2306  C   HIS B 555     115.987  96.649  -6.151  1.00 27.20           C  
ATOM   2307  O   HIS B 555     114.797  96.388  -6.184  1.00 27.45           O  
ATOM   2308  CB  HIS B 555     116.493  98.871  -7.140  1.00 31.36           C  
ATOM   2309  CG  HIS B 555     116.343 100.346  -6.920  1.00 33.33           C  
ATOM   2310  ND1 HIS B 555     116.202 101.243  -7.956  1.00 35.10           N  
ATOM   2311  CD2 HIS B 555     116.288 101.077  -5.781  1.00 34.60           C  
ATOM   2312  CE1 HIS B 555     116.062 102.462  -7.466  1.00 36.90           C  
ATOM   2313  NE2 HIS B 555     116.110 102.388  -6.148  1.00 36.47           N  
ATOM   2314  N   ARG B 556     116.925  95.738  -6.355  1.00 25.87           N  
ATOM   2315  CA  ARG B 556     116.554  94.361  -6.656  1.00 25.65           C  
ATOM   2316  C   ARG B 556     116.069  93.594  -5.429  1.00 24.76           C  
ATOM   2317  O   ARG B 556     115.163  92.762  -5.514  1.00 25.26           O  
ATOM   2318  CB  ARG B 556     117.724  93.636  -7.311  1.00 26.79           C  
ATOM   2319  CG  ARG B 556     118.064  94.175  -8.691  1.00 28.67           C  
ATOM   2320  CD  ARG B 556     119.162  93.358  -9.318  1.00 30.05           C  
ATOM   2321  NE  ARG B 556     118.792  91.952  -9.362  1.00 31.49           N  
ATOM   2322  CZ  ARG B 556     119.657  90.971  -9.572  1.00 33.70           C  
ATOM   2323  NH1 ARG B 556     120.939  91.249  -9.756  1.00 33.56           N  
ATOM   2324  NH2 ARG B 556     119.240  89.713  -9.585  1.00 35.20           N  
ATOM   2325  N   ILE B 557     116.669  93.890  -4.285  1.00 25.07           N  
ATOM   2326  CA  ILE B 557     116.283  93.262  -3.033  1.00 24.90           C  
ATOM   2327  C   ILE B 557     114.844  93.644  -2.657  1.00 25.40           C  
ATOM   2328  O   ILE B 557     114.074  92.812  -2.183  1.00 25.86           O  
ATOM   2329  CB  ILE B 557     117.255  93.668  -1.953  1.00 24.14           C  
ATOM   2330  CG1 ILE B 557     118.667  93.327  -2.441  1.00 24.57           C  
ATOM   2331  CG2 ILE B 557     116.916  92.966  -0.667  1.00 23.98           C  
ATOM   2332  CD1 ILE B 557     119.738  93.409  -1.412  1.00 25.23           C  
ATOM   2333  N   MET B 558     114.478  94.893  -2.906  1.00 24.53           N  
ATOM   2334  CA  MET B 558     113.135  95.373  -2.634  1.00 24.37           C  
ATOM   2335  C   MET B 558     112.072  94.800  -3.567  1.00 24.17           C  
ATOM   2336  O   MET B 558     110.936  94.603  -3.163  1.00 23.76           O  
ATOM   2337  CB  MET B 558     113.104  96.882  -2.752  1.00 25.53           C  
ATOM   2338  CG  MET B 558     113.945  97.577  -1.730  1.00 28.09           C  
ATOM   2339  SD  MET B 558     114.254  99.259  -2.227  1.00 34.24           S  
ATOM   2340  CE  MET B 558     112.618  99.914  -2.184  1.00 31.47           C  
ATOM   2341  N   GLU B 559     112.422  94.542  -4.819  1.00 25.42           N  
ATOM   2342  CA  GLU B 559     111.430  94.015  -5.740  1.00 27.36           C  
ATOM   2343  C   GLU B 559     111.237  92.511  -5.700  1.00 27.72           C  
ATOM   2344  O   GLU B 559     110.204  92.011  -6.125  1.00 28.91           O  
ATOM   2345  CB  GLU B 559     111.721  94.455  -7.178  1.00 28.43           C  
ATOM   2346  CG  GLU B 559     113.082  94.095  -7.716  1.00 32.63           C  
ATOM   2347  CD  GLU B 559     113.224  94.440  -9.198  1.00 36.73           C  
ATOM   2348  OE1 GLU B 559     112.627  95.445  -9.646  1.00 35.57           O  
ATOM   2349  OE2 GLU B 559     113.942  93.710  -9.914  1.00 39.79           O  
ATOM   2350  N   SER B 560     112.203  91.770  -5.182  1.00 26.67           N  
ATOM   2351  CA  SER B 560     112.018  90.331  -5.150  1.00 26.01           C  
ATOM   2352  C   SER B 560     112.844  89.617  -4.114  1.00 26.71           C  
ATOM   2353  O   SER B 560     112.303  88.947  -3.239  1.00 28.20           O  
ATOM   2354  CB  SER B 560     112.337  89.741  -6.513  1.00 27.43           C  
ATOM   2355  OG  SER B 560     113.696  89.952  -6.830  1.00 27.51           O  
ATOM   2356  N   LEU B 561     114.159  89.754  -4.224  1.00 26.47           N  
ATOM   2357  CA  LEU B 561     115.083  89.093  -3.307  1.00 26.43           C  
ATOM   2358  C   LEU B 561     114.638  89.164  -1.844  1.00 25.93           C  
ATOM   2359  O   LEU B 561     114.551  88.134  -1.162  1.00 25.79           O  
ATOM   2360  CB  LEU B 561     116.501  89.680  -3.458  1.00 27.68           C  
ATOM   2361  CG  LEU B 561     117.195  89.608  -4.836  1.00 28.77           C  
ATOM   2362  CD1 LEU B 561     118.577  90.223  -4.751  1.00 27.40           C  
ATOM   2363  CD2 LEU B 561     117.296  88.175  -5.316  1.00 27.50           C  
ATOM   2364  N   ALA B 562     114.344  90.362  -1.355  1.00 24.26           N  
ATOM   2365  CA  ALA B 562     113.931  90.473   0.027  1.00 23.79           C  
ATOM   2366  C   ALA B 562     112.875  89.438   0.309  1.00 24.10           C  
ATOM   2367  O   ALA B 562     112.969  88.711   1.283  1.00 24.40           O  
ATOM   2368  CB  ALA B 562     113.389  91.836   0.311  1.00 22.65           C  
ATOM   2369  N   TRP B 563     111.887  89.350  -0.577  1.00 25.29           N  
ATOM   2370  CA  TRP B 563     110.764  88.424  -0.407  1.00 25.91           C  
ATOM   2371  C   TRP B 563     110.993  86.979  -0.824  1.00 28.36           C  
ATOM   2372  O   TRP B 563     110.040  86.268  -1.142  1.00 29.39           O  
ATOM   2373  CB  TRP B 563     109.523  88.948  -1.142  1.00 22.26           C  
ATOM   2374  CG  TRP B 563     109.347  90.420  -1.050  1.00 18.09           C  
ATOM   2375  CD1 TRP B 563     109.979  91.358  -1.798  1.00 17.84           C  
ATOM   2376  CD2 TRP B 563     108.511  91.128  -0.140  1.00 18.16           C  
ATOM   2377  NE1 TRP B 563     109.592  92.610  -1.415  1.00 18.30           N  
ATOM   2378  CE2 TRP B 563     108.689  92.500  -0.395  1.00 17.99           C  
ATOM   2379  CE3 TRP B 563     107.628  90.738   0.870  1.00 18.54           C  
ATOM   2380  CZ2 TRP B 563     108.017  93.491   0.319  1.00 18.03           C  
ATOM   2381  CZ3 TRP B 563     106.958  91.719   1.583  1.00 16.81           C  
ATOM   2382  CH2 TRP B 563     107.158  93.084   1.302  1.00 18.12           C  
ATOM   2383  N   LEU B 564     112.237  86.524  -0.816  1.00 31.71           N  
ATOM   2384  CA  LEU B 564     112.482  85.141  -1.200  1.00 34.94           C  
ATOM   2385  C   LEU B 564     112.021  84.185  -0.116  1.00 37.28           C  
ATOM   2386  O   LEU B 564     111.951  84.545   1.057  1.00 36.12           O  
ATOM   2387  CB  LEU B 564     113.965  84.915  -1.521  1.00 34.27           C  
ATOM   2388  CG  LEU B 564     114.290  84.982  -3.020  1.00 33.67           C  
ATOM   2389  CD1 LEU B 564     115.781  84.984  -3.240  1.00 33.17           C  
ATOM   2390  CD2 LEU B 564     113.645  83.793  -3.731  1.00 33.42           C  
ATOM   2391  N   SER B 565     111.684  82.966  -0.516  1.00 41.38           N  
ATOM   2392  CA  SER B 565     111.239  81.980   0.450  1.00 44.88           C  
ATOM   2393  C   SER B 565     112.251  81.872   1.561  1.00 46.82           C  
ATOM   2394  O   SER B 565     113.457  81.889   1.322  1.00 47.77           O  
ATOM   2395  CB  SER B 565     111.089  80.610  -0.184  1.00 45.74           C  
ATOM   2396  OG  SER B 565     110.944  79.644   0.845  1.00 46.47           O  
ATOM   2397  N   ASP B 566     111.756  81.732   2.779  1.00 49.26           N  
ATOM   2398  CA  ASP B 566     112.639  81.632   3.927  1.00 51.67           C  
ATOM   2399  C   ASP B 566     113.636  82.789   3.910  1.00 50.03           C  
ATOM   2400  O   ASP B 566     114.822  82.598   3.640  1.00 51.05           O  
ATOM   2401  CB  ASP B 566     113.380  80.274   3.940  1.00 55.12           C  
ATOM   2402  CG  ASP B 566     112.624  79.177   4.739  1.00 58.79           C  
ATOM   2403  OD1 ASP B 566     111.489  78.789   4.358  1.00 60.04           O  
ATOM   2404  OD2 ASP B 566     113.177  78.702   5.761  1.00 59.88           O  
ATOM   2405  N   SER B 567     113.109  83.989   4.158  1.00 47.35           N  
ATOM   2406  CA  SER B 567     113.873  85.230   4.253  1.00 44.58           C  
ATOM   2407  C   SER B 567     113.327  85.940   5.465  1.00 43.85           C  
ATOM   2408  O   SER B 567     112.128  86.032   5.646  1.00 43.39           O  
ATOM   2409  CB  SER B 567     113.658  86.144   3.066  1.00 44.18           C  
ATOM   2410  OG  SER B 567     113.978  87.470   3.459  1.00 40.39           O  
ATOM   2411  N   PRO B 568     114.195  86.482   6.306  1.00 44.00           N  
ATOM   2412  CA  PRO B 568     113.621  87.148   7.467  1.00 44.24           C  
ATOM   2413  C   PRO B 568     112.564  88.218   7.203  1.00 44.18           C  
ATOM   2414  O   PRO B 568     111.801  88.546   8.106  1.00 45.14           O  
ATOM   2415  CB  PRO B 568     114.850  87.692   8.190  1.00 44.47           C  
ATOM   2416  CG  PRO B 568     115.831  87.905   7.079  1.00 44.52           C  
ATOM   2417  CD  PRO B 568     115.651  86.675   6.245  1.00 43.99           C  
ATOM   2418  N   LEU B 569     112.474  88.748   5.987  1.00 42.41           N  
ATOM   2419  CA  LEU B 569     111.482  89.803   5.751  1.00 41.08           C  
ATOM   2420  C   LEU B 569     110.091  89.450   6.271  1.00 40.59           C  
ATOM   2421  O   LEU B 569     109.383  90.296   6.807  1.00 40.11           O  
ATOM   2422  CB  LEU B 569     111.366  90.146   4.265  1.00 40.62           C  
ATOM   2423  CG  LEU B 569     111.113  91.629   3.957  1.00 40.49           C  
ATOM   2424  CD1 LEU B 569     110.472  91.741   2.587  1.00 40.64           C  
ATOM   2425  CD2 LEU B 569     110.226  92.272   5.009  1.00 40.06           C  
ATOM   2426  N   PHE B 570     109.700  88.195   6.105  1.00 40.01           N  
ATOM   2427  CA  PHE B 570     108.392  87.751   6.546  1.00 38.55           C  
ATOM   2428  C   PHE B 570     108.381  87.640   8.041  1.00 39.57           C  
ATOM   2429  O   PHE B 570     107.805  88.472   8.733  1.00 38.34           O  
ATOM   2430  CB  PHE B 570     108.056  86.398   5.914  1.00 34.91           C  
ATOM   2431  CG  PHE B 570     108.153  86.411   4.428  1.00 32.41           C  
ATOM   2432  CD1 PHE B 570     107.362  87.270   3.686  1.00 31.98           C  
ATOM   2433  CD2 PHE B 570     109.098  85.642   3.776  1.00 31.90           C  
ATOM   2434  CE1 PHE B 570     107.515  87.371   2.324  1.00 32.60           C  
ATOM   2435  CE2 PHE B 570     109.261  85.736   2.407  1.00 32.02           C  
ATOM   2436  CZ  PHE B 570     108.469  86.604   1.680  1.00 33.12           C  
ATOM   2437  N   ASP B 571     109.045  86.610   8.538  1.00 42.99           N  
ATOM   2438  CA  ASP B 571     109.103  86.373   9.965  1.00 46.55           C  
ATOM   2439  C   ASP B 571     109.253  87.673  10.750  1.00 48.41           C  
ATOM   2440  O   ASP B 571     108.910  87.737  11.923  1.00 48.81           O  
ATOM   2441  CB  ASP B 571     110.250  85.421  10.280  1.00 46.24           C  
ATOM   2442  CG  ASP B 571     109.986  84.613  11.510  1.00 46.46           C  
ATOM   2443  OD1 ASP B 571     108.862  84.070  11.596  1.00 46.79           O  
ATOM   2444  OD2 ASP B 571     110.886  84.518  12.376  1.00 46.51           O  
ATOM   2445  N   LEU B 572     109.754  88.712  10.094  1.00 49.93           N  
ATOM   2446  CA  LEU B 572     109.927  89.997  10.743  1.00 52.24           C  
ATOM   2447  C   LEU B 572     108.612  90.747  10.740  1.00 53.72           C  
ATOM   2448  O   LEU B 572     108.153  91.207  11.780  1.00 54.25           O  
ATOM   2449  CB  LEU B 572     110.983  90.834  10.021  1.00 53.36           C  
ATOM   2450  CG  LEU B 572     111.232  92.221  10.623  1.00 54.79           C  
ATOM   2451  CD1 LEU B 572     111.938  92.075  11.970  1.00 55.48           C  
ATOM   2452  CD2 LEU B 572     112.068  93.064   9.672  1.00 55.73           C  
ATOM   2453  N   ILE B 573     108.010  90.868   9.563  1.00 56.11           N  
ATOM   2454  CA  ILE B 573     106.736  91.571   9.409  1.00 58.03           C  
ATOM   2455  C   ILE B 573     105.684  91.109  10.413  1.00 59.58           C  
ATOM   2456  O   ILE B 573     105.079  91.923  11.106  1.00 58.93           O  
ATOM   2457  CB  ILE B 573     106.191  91.407   7.973  1.00 57.59           C  
ATOM   2458  CG1 ILE B 573     107.052  92.228   7.012  1.00 56.96           C  
ATOM   2459  CG2 ILE B 573     104.746  91.848   7.900  1.00 56.14           C  
ATOM   2460  CD1 ILE B 573     106.683  92.065   5.573  1.00 57.77           C  
ATOM   2461  N   LYS B 574     105.469  89.804  10.495  1.00 61.99           N  
ATOM   2462  CA  LYS B 574     104.500  89.280  11.438  1.00 64.15           C  
ATOM   2463  C   LYS B 574     104.739  89.940  12.784  1.00 65.22           C  
ATOM   2464  O   LYS B 574     103.903  90.695  13.269  1.00 65.91           O  
ATOM   2465  CB  LYS B 574     104.647  87.763  11.561  1.00 65.36           C  
ATOM   2466  CG  LYS B 574     104.507  87.056  10.223  1.00 67.19           C  
ATOM   2467  CD  LYS B 574     104.498  85.540  10.350  1.00 67.31           C  
ATOM   2468  CE  LYS B 574     104.253  84.893   8.987  1.00 67.26           C  
ATOM   2469  NZ  LYS B 574     102.963  85.338   8.373  1.00 66.19           N  
ATOM   2470  N   GLN B 575     105.902  89.681  13.368  1.00 66.14           N  
ATOM   2471  CA  GLN B 575     106.245  90.241  14.666  1.00 67.23           C  
ATOM   2472  C   GLN B 575     105.896  91.719  14.837  1.00 67.42           C  
ATOM   2473  O   GLN B 575     105.725  92.184  15.958  1.00 68.35           O  
ATOM   2474  CB  GLN B 575     107.734  90.035  14.954  1.00 68.04           C  
ATOM   2475  CG  GLN B 575     108.185  88.577  14.938  1.00 69.75           C  
ATOM   2476  CD  GLN B 575     107.370  87.683  15.861  1.00 70.40           C  
ATOM   2477  OE1 GLN B 575     107.231  87.960  17.055  1.00 70.90           O  
ATOM   2478  NE2 GLN B 575     106.832  86.598  15.309  1.00 70.75           N  
ATOM   2479  N   SER B 576     105.786  92.471  13.749  1.00 68.28           N  
ATOM   2480  CA  SER B 576     105.456  93.884  13.899  1.00 69.93           C  
ATOM   2481  C   SER B 576     103.942  94.088  14.025  1.00 71.30           C  
ATOM   2482  O   SER B 576     103.471  95.204  14.263  1.00 72.25           O  
ATOM   2483  CB  SER B 576     106.017  94.703  12.726  1.00 68.89           C  
ATOM   2484  OG  SER B 576     105.353  94.424  11.510  1.00 67.23           O  
ATOM   2485  N   LYS B 577     103.187  93.002  13.880  1.00 71.91           N  
ATOM   2486  CA  LYS B 577     101.731  93.053  13.982  1.00 72.66           C  
ATOM   2487  C   LYS B 577     101.278  92.465  15.319  1.00 72.82           C  
ATOM   2488  O   LYS B 577     100.093  92.193  15.527  1.00 73.43           O  
ATOM   2489  CB  LYS B 577     101.093  92.279  12.821  1.00 72.79           C  
ATOM   2490  CG  LYS B 577     101.519  92.782  11.436  1.00 73.52           C  
ATOM   2491  CD  LYS B 577     100.760  92.084  10.302  1.00 74.07           C  
ATOM   2492  CE  LYS B 577     101.212  92.572   8.921  1.00 73.29           C  
ATOM   2493  NZ  LYS B 577     101.037  94.041   8.714  1.00 72.03           N  
ATOM   2494  N   LEU B 578     102.245  92.263  16.210  1.00 72.33           N  
ATOM   2495  CA  LEU B 578     102.008  91.716  17.541  1.00 71.79           C  
ATOM   2496  C   LEU B 578     102.863  92.480  18.540  1.00 72.16           C  
ATOM   2497  O   LEU B 578     103.191  91.960  19.607  1.00 71.59           O  
ATOM   2498  CB  LEU B 578     102.400  90.241  17.602  1.00 71.80           C  
ATOM   2499  CG  LEU B 578     101.572  89.171  16.893  1.00 72.45           C  
ATOM   2500  CD1 LEU B 578     101.394  89.498  15.421  1.00 73.02           C  
ATOM   2501  CD2 LEU B 578     102.276  87.832  17.062  1.00 71.98           C  
ATOM   2502  N   VAL B 579     103.245  93.699  18.167  1.00 73.12           N  
ATOM   2503  CA  VAL B 579     104.057  94.578  19.007  1.00 73.81           C  
ATOM   2504  C   VAL B 579     104.681  95.709  18.181  1.00 74.99           C  
ATOM   2505  O   VAL B 579     105.898  95.758  17.987  1.00 75.32           O  
ATOM   2506  CB  VAL B 579     105.181  93.788  19.770  1.00 73.34           C  
ATOM   2507  CG1 VAL B 579     106.148  93.134  18.796  1.00 72.49           C  
ATOM   2508  CG2 VAL B 579     105.914  94.721  20.726  1.00 73.19           C  
ATOM   2509  N   PRO B 580     103.844  96.639  17.681  1.00 75.91           N  
ATOM   2510  CA  PRO B 580     104.320  97.771  16.875  1.00 75.86           C  
ATOM   2511  C   PRO B 580     105.415  98.602  17.539  1.00 75.47           C  
ATOM   2512  O   PRO B 580     105.750  98.397  18.707  1.00 74.84           O  
ATOM   2513  CB  PRO B 580     103.043  98.580  16.605  1.00 76.35           C  
ATOM   2514  CG  PRO B 580     102.140  98.207  17.740  1.00 76.96           C  
ATOM   2515  CD  PRO B 580     102.386  96.721  17.873  1.00 76.57           C  
ATOM   2516  N   ARG B 581     105.962  99.543  16.773  1.00 75.78           N  
ATOM   2517  CA  ARG B 581     107.042 100.416  17.229  1.00 76.64           C  
ATOM   2518  C   ARG B 581     108.250  99.567  17.655  1.00 75.68           C  
ATOM   2519  O   ARG B 581     108.575  99.450  18.840  1.00 75.56           O  
ATOM   2520  CB  ARG B 581     106.573 101.326  18.386  1.00 77.82           C  
ATOM   2521  CG  ARG B 581     107.434 102.594  18.583  1.00 77.84           C  
ATOM   2522  CD  ARG B 581     106.881 103.537  19.661  1.00 77.92           C  
ATOM   2523  NE  ARG B 581     107.724 104.725  19.840  1.00 78.09           N  
ATOM   2524  CZ  ARG B 581     107.481 105.713  20.704  1.00 77.74           C  
ATOM   2525  NH1 ARG B 581     106.411 105.678  21.489  1.00 77.43           N  
ATOM   2526  NH2 ARG B 581     108.314 106.742  20.784  1.00 76.64           N  
ATOM   2527  N   GLY B 582     108.891  98.957  16.663  1.00 74.55           N  
ATOM   2528  CA  GLY B 582     110.062  98.141  16.911  1.00 72.36           C  
ATOM   2529  C   GLY B 582     111.264  99.005  16.602  1.00 71.00           C  
ATOM   2530  O   GLY B 582     112.226  99.033  17.361  1.00 72.24           O  
ATOM   2531  N   SER B 583     111.198  99.721  15.483  1.00 68.74           N  
ATOM   2532  CA  SER B 583     112.266 100.619  15.049  1.00 66.29           C  
ATOM   2533  C   SER B 583     112.023 101.075  13.621  1.00 64.15           C  
ATOM   2534  O   SER B 583     111.351 100.403  12.836  1.00 63.27           O  
ATOM   2535  CB  SER B 583     113.645  99.938  15.118  1.00 66.47           C  
ATOM   2536  OG  SER B 583     113.795  98.926  14.131  1.00 66.28           O  
ATOM   2537  N   THR B 645     112.565 102.234  13.288  1.00 62.08           N  
ATOM   2538  CA  THR B 645     112.422 102.739  11.943  1.00 60.67           C  
ATOM   2539  C   THR B 645     113.326 101.872  11.084  1.00 58.89           C  
ATOM   2540  O   THR B 645     114.544 102.068  11.050  1.00 59.32           O  
ATOM   2541  CB  THR B 645     112.868 104.210  11.849  1.00 61.64           C  
ATOM   2542  OG1 THR B 645     112.893 104.617  10.475  1.00 63.29           O  
ATOM   2543  CG2 THR B 645     114.248 104.393  12.457  1.00 62.46           C  
ATOM   2544  N   SER B 646     112.740 100.887  10.411  1.00 56.83           N  
ATOM   2545  CA  SER B 646     113.527 100.001   9.561  1.00 55.02           C  
ATOM   2546  C   SER B 646     112.645  99.285   8.561  1.00 53.40           C  
ATOM   2547  O   SER B 646     112.747  99.508   7.363  1.00 54.18           O  
ATOM   2548  CB  SER B 646     114.272  98.973  10.408  1.00 54.75           C  
ATOM   2549  OG  SER B 646     115.165  98.234   9.604  1.00 53.34           O  
ATOM   2550  N   LEU B 647     111.784  98.414   9.064  1.00 51.01           N  
ATOM   2551  CA  LEU B 647     110.867  97.675   8.221  1.00 48.62           C  
ATOM   2552  C   LEU B 647     109.895  98.683   7.630  1.00 48.49           C  
ATOM   2553  O   LEU B 647     109.634  98.689   6.433  1.00 47.64           O  
ATOM   2554  CB  LEU B 647     110.131  96.639   9.068  1.00 47.24           C  
ATOM   2555  CG  LEU B 647     109.161  95.700   8.362  1.00 46.29           C  
ATOM   2556  CD1 LEU B 647     109.080  94.392   9.108  1.00 44.86           C  
ATOM   2557  CD2 LEU B 647     107.800  96.353   8.260  1.00 47.13           C  
ATOM   2558  N   SER B 648     109.379  99.552   8.488  1.00 48.96           N  
ATOM   2559  CA  SER B 648     108.435 100.580   8.075  1.00 49.08           C  
ATOM   2560  C   SER B 648     109.122 101.533   7.130  1.00 48.05           C  
ATOM   2561  O   SER B 648     108.474 102.242   6.370  1.00 48.61           O  
ATOM   2562  CB  SER B 648     107.919 101.344   9.293  1.00 49.76           C  
ATOM   2563  OG  SER B 648     108.994 101.814  10.086  1.00 52.69           O  
ATOM   2564  N   LEU B 649     110.443 101.552   7.191  1.00 47.31           N  
ATOM   2565  CA  LEU B 649     111.225 102.406   6.315  1.00 48.05           C  
ATOM   2566  C   LEU B 649     111.360 101.673   4.982  1.00 48.04           C  
ATOM   2567  O   LEU B 649     111.138 102.242   3.920  1.00 49.33           O  
ATOM   2568  CB  LEU B 649     112.604 102.646   6.910  1.00 49.36           C  
ATOM   2569  CG  LEU B 649     113.429 103.660   6.128  1.00 50.96           C  
ATOM   2570  CD1 LEU B 649     112.951 105.068   6.464  1.00 49.95           C  
ATOM   2571  CD2 LEU B 649     114.901 103.483   6.471  1.00 51.74           C  
ATOM   2572  N   PHE B 650     111.742 100.402   5.066  1.00 46.68           N  
ATOM   2573  CA  PHE B 650     111.890  99.524   3.910  1.00 44.12           C  
ATOM   2574  C   PHE B 650     110.606  99.664   3.114  1.00 41.66           C  
ATOM   2575  O   PHE B 650     110.627 100.000   1.936  1.00 41.87           O  
ATOM   2576  CB  PHE B 650     112.066  98.084   4.404  1.00 45.40           C  
ATOM   2577  CG  PHE B 650     111.866  97.032   3.353  1.00 45.96           C  
ATOM   2578  CD1 PHE B 650     112.933  96.571   2.598  1.00 46.47           C  
ATOM   2579  CD2 PHE B 650     110.606  96.470   3.146  1.00 47.67           C  
ATOM   2580  CE1 PHE B 650     112.750  95.561   1.651  1.00 47.40           C  
ATOM   2581  CE2 PHE B 650     110.412  95.460   2.201  1.00 48.81           C  
ATOM   2582  CZ  PHE B 650     111.485  95.005   1.453  1.00 48.11           C  
ATOM   2583  N   TYR B 651     109.481  99.416   3.770  1.00 37.97           N  
ATOM   2584  CA  TYR B 651     108.205  99.548   3.101  1.00 35.42           C  
ATOM   2585  C   TYR B 651     108.161 100.898   2.409  1.00 35.07           C  
ATOM   2586  O   TYR B 651     107.824 100.998   1.232  1.00 35.69           O  
ATOM   2587  CB  TYR B 651     107.064  99.446   4.105  1.00 33.51           C  
ATOM   2588  CG  TYR B 651     106.374  98.108   4.080  1.00 31.80           C  
ATOM   2589  CD1 TYR B 651     105.629  97.711   2.979  1.00 31.32           C  
ATOM   2590  CD2 TYR B 651     106.499  97.217   5.140  1.00 32.25           C  
ATOM   2591  CE1 TYR B 651     105.026  96.453   2.931  1.00 30.27           C  
ATOM   2592  CE2 TYR B 651     105.899  95.954   5.099  1.00 31.05           C  
ATOM   2593  CZ  TYR B 651     105.169  95.585   3.992  1.00 29.40           C  
ATOM   2594  OH  TYR B 651     104.589  94.346   3.939  1.00 26.60           O  
ATOM   2595  N   LYS B 652     108.524 101.942   3.136  1.00 34.95           N  
ATOM   2596  CA  LYS B 652     108.499 103.267   2.550  1.00 36.01           C  
ATOM   2597  C   LYS B 652     109.234 103.308   1.227  1.00 34.23           C  
ATOM   2598  O   LYS B 652     108.717 103.821   0.244  1.00 33.71           O  
ATOM   2599  CB  LYS B 652     109.099 104.302   3.504  1.00 38.86           C  
ATOM   2600  CG  LYS B 652     109.265 105.685   2.871  1.00 43.16           C  
ATOM   2601  CD  LYS B 652     109.232 106.801   3.919  1.00 47.61           C  
ATOM   2602  CE  LYS B 652     107.852 106.912   4.612  1.00 49.29           C  
ATOM   2603  NZ  LYS B 652     106.737 107.357   3.707  1.00 49.36           N  
ATOM   2604  N   LYS B 653     110.437 102.755   1.196  1.00 33.27           N  
ATOM   2605  CA  LYS B 653     111.214 102.779  -0.026  1.00 34.27           C  
ATOM   2606  C   LYS B 653     110.587 101.895  -1.084  1.00 34.79           C  
ATOM   2607  O   LYS B 653     110.723 102.156  -2.282  1.00 34.83           O  
ATOM   2608  CB  LYS B 653     112.664 102.360   0.245  1.00 35.04           C  
ATOM   2609  CG  LYS B 653     113.683 103.434  -0.147  1.00 36.29           C  
ATOM   2610  CD  LYS B 653     115.147 102.991   0.011  1.00 36.83           C  
ATOM   2611  CE  LYS B 653     115.581 102.843   1.471  1.00 36.07           C  
ATOM   2612  NZ  LYS B 653     117.043 102.546   1.595  1.00 35.11           N  
ATOM   2613  N   VAL B 654     109.886 100.853  -0.652  1.00 34.08           N  
ATOM   2614  CA  VAL B 654     109.250  99.963  -1.612  1.00 33.01           C  
ATOM   2615  C   VAL B 654     108.179 100.720  -2.353  1.00 33.75           C  
ATOM   2616  O   VAL B 654     108.237 100.843  -3.566  1.00 34.36           O  
ATOM   2617  CB  VAL B 654     108.593  98.750  -0.949  1.00 31.83           C  
ATOM   2618  CG1 VAL B 654     107.892  97.917  -2.007  1.00 31.06           C  
ATOM   2619  CG2 VAL B 654     109.641  97.914  -0.218  1.00 32.82           C  
ATOM   2620  N   TYR B 655     107.203 101.240  -1.622  1.00 34.75           N  
ATOM   2621  CA  TYR B 655     106.128 101.978  -2.262  1.00 34.59           C  
ATOM   2622  C   TYR B 655     106.702 102.963  -3.247  1.00 34.36           C  
ATOM   2623  O   TYR B 655     106.231 103.053  -4.369  1.00 33.64           O  
ATOM   2624  CB  TYR B 655     105.273 102.708  -1.232  1.00 34.85           C  
ATOM   2625  CG  TYR B 655     104.658 101.792  -0.199  1.00 37.02           C  
ATOM   2626  CD1 TYR B 655     104.440 100.443  -0.469  1.00 37.51           C  
ATOM   2627  CD2 TYR B 655     104.294 102.275   1.049  1.00 38.24           C  
ATOM   2628  CE1 TYR B 655     103.882  99.601   0.475  1.00 38.34           C  
ATOM   2629  CE2 TYR B 655     103.732 101.443   2.003  1.00 39.66           C  
ATOM   2630  CZ  TYR B 655     103.532 100.108   1.711  1.00 40.28           C  
ATOM   2631  OH  TYR B 655     103.004  99.286   2.681  1.00 43.56           O  
ATOM   2632  N   ARG B 656     107.735 103.687  -2.832  1.00 35.49           N  
ATOM   2633  CA  ARG B 656     108.371 104.667  -3.705  1.00 36.92           C  
ATOM   2634  C   ARG B 656     108.714 104.002  -5.025  1.00 34.85           C  
ATOM   2635  O   ARG B 656     108.582 104.597  -6.097  1.00 33.73           O  
ATOM   2636  CB  ARG B 656     109.640 105.226  -3.048  1.00 42.30           C  
ATOM   2637  CG  ARG B 656     110.483 106.199  -3.914  1.00 48.89           C  
ATOM   2638  CD  ARG B 656     111.587 106.851  -3.063  1.00 54.71           C  
ATOM   2639  NE  ARG B 656     112.660 107.480  -3.840  1.00 60.01           N  
ATOM   2640  CZ  ARG B 656     113.778 107.981  -3.301  1.00 61.29           C  
ATOM   2641  NH1 ARG B 656     113.967 107.928  -1.984  1.00 62.08           N  
ATOM   2642  NH2 ARG B 656     114.716 108.525  -4.074  1.00 60.41           N  
ATOM   2643  N   LEU B 657     109.148 102.754  -4.939  1.00 32.63           N  
ATOM   2644  CA  LEU B 657     109.505 102.002  -6.125  1.00 30.31           C  
ATOM   2645  C   LEU B 657     108.247 101.587  -6.880  1.00 30.69           C  
ATOM   2646  O   LEU B 657     107.882 102.203  -7.879  1.00 30.99           O  
ATOM   2647  CB  LEU B 657     110.283 100.765  -5.728  1.00 28.05           C  
ATOM   2648  CG  LEU B 657     110.980 100.095  -6.888  1.00 26.58           C  
ATOM   2649  CD1 LEU B 657     112.108 100.981  -7.346  1.00 27.88           C  
ATOM   2650  CD2 LEU B 657     111.514  98.762  -6.450  1.00 26.48           C  
ATOM   2651  N   ALA B 658     107.580 100.549  -6.389  1.00 29.50           N  
ATOM   2652  CA  ALA B 658     106.369 100.045  -7.020  1.00 29.01           C  
ATOM   2653  C   ALA B 658     105.538 101.141  -7.672  1.00 29.58           C  
ATOM   2654  O   ALA B 658     105.376 101.169  -8.892  1.00 29.65           O  
ATOM   2655  CB  ALA B 658     105.520  99.297  -6.008  1.00 27.53           C  
ATOM   2656  N   TYR B 659     105.020 102.049  -6.858  1.00 29.07           N  
ATOM   2657  CA  TYR B 659     104.182 103.118  -7.368  1.00 28.45           C  
ATOM   2658  C   TYR B 659     104.634 103.674  -8.704  1.00 29.09           C  
ATOM   2659  O   TYR B 659     103.896 103.592  -9.686  1.00 30.47           O  
ATOM   2660  CB  TYR B 659     104.089 104.267  -6.371  1.00 27.97           C  
ATOM   2661  CG  TYR B 659     103.225 105.394  -6.883  1.00 27.62           C  
ATOM   2662  CD1 TYR B 659     101.837 105.331  -6.779  1.00 27.50           C  
ATOM   2663  CD2 TYR B 659     103.789 106.485  -7.558  1.00 27.42           C  
ATOM   2664  CE1 TYR B 659     101.030 106.320  -7.342  1.00 27.25           C  
ATOM   2665  CE2 TYR B 659     102.989 107.476  -8.120  1.00 27.88           C  
ATOM   2666  CZ  TYR B 659     101.611 107.382  -8.010  1.00 28.34           C  
ATOM   2667  OH  TYR B 659     100.808 108.331  -8.590  1.00 29.91           O  
ATOM   2668  N   LEU B 660     105.834 104.243  -8.748  1.00 27.97           N  
ATOM   2669  CA  LEU B 660     106.339 104.839  -9.986  1.00 28.58           C  
ATOM   2670  C   LEU B 660     106.207 103.960 -11.227  1.00 27.20           C  
ATOM   2671  O   LEU B 660     105.960 104.458 -12.327  1.00 27.01           O  
ATOM   2672  CB  LEU B 660     107.788 105.274  -9.804  1.00 30.94           C  
ATOM   2673  CG  LEU B 660     107.974 106.387  -8.766  1.00 33.75           C  
ATOM   2674  CD1 LEU B 660     109.442 106.750  -8.700  1.00 36.26           C  
ATOM   2675  CD2 LEU B 660     107.142 107.615  -9.132  1.00 33.81           C  
ATOM   2676  N   ARG B 661     106.389 102.655 -11.057  1.00 26.11           N  
ATOM   2677  CA  ARG B 661     106.220 101.730 -12.172  1.00 24.09           C  
ATOM   2678  C   ARG B 661     104.706 101.757 -12.442  1.00 22.75           C  
ATOM   2679  O   ARG B 661     104.260 102.064 -13.549  1.00 21.75           O  
ATOM   2680  CB  ARG B 661     106.704 100.322 -11.769  1.00 24.61           C  
ATOM   2681  CG  ARG B 661     108.223 100.264 -11.472  1.00 24.62           C  
ATOM   2682  CD  ARG B 661     108.760  98.902 -10.962  1.00 22.20           C  
ATOM   2683  NE  ARG B 661     110.216  98.973 -10.774  1.00 23.18           N  
ATOM   2684  CZ  ARG B 661     110.988  98.031 -10.228  1.00 21.52           C  
ATOM   2685  NH1 ARG B 661     110.474  96.893  -9.787  1.00 21.80           N  
ATOM   2686  NH2 ARG B 661     112.294  98.237 -10.129  1.00 17.19           N  
ATOM   2687  N   LEU B 662     103.926 101.483 -11.398  1.00 22.28           N  
ATOM   2688  CA  LEU B 662     102.471 101.494 -11.494  1.00 20.36           C  
ATOM   2689  C   LEU B 662     102.051 102.750 -12.216  1.00 19.58           C  
ATOM   2690  O   LEU B 662     101.106 102.736 -12.995  1.00 19.01           O  
ATOM   2691  CB  LEU B 662     101.828 101.496 -10.109  1.00 18.65           C  
ATOM   2692  CG  LEU B 662     100.384 100.981 -10.009  1.00 17.47           C  
ATOM   2693  CD1 LEU B 662      99.793 101.396  -8.666  1.00 16.55           C  
ATOM   2694  CD2 LEU B 662      99.533 101.524 -11.138  1.00 15.04           C  
ATOM   2695  N   ASN B 663     102.743 103.846 -11.945  1.00 20.45           N  
ATOM   2696  CA  ASN B 663     102.412 105.094 -12.609  1.00 24.33           C  
ATOM   2697  C   ASN B 663     102.740 104.959 -14.085  1.00 24.83           C  
ATOM   2698  O   ASN B 663     101.872 105.085 -14.944  1.00 23.31           O  
ATOM   2699  CB  ASN B 663     103.210 106.266 -12.033  1.00 25.96           C  
ATOM   2700  CG  ASN B 663     102.822 107.599 -12.669  1.00 28.72           C  
ATOM   2701  OD1 ASN B 663     103.682 108.398 -13.060  1.00 28.49           O  
ATOM   2702  ND2 ASN B 663     101.517 107.842 -12.772  1.00 28.54           N  
ATOM   2703  N   THR B 664     104.004 104.691 -14.372  1.00 26.44           N  
ATOM   2704  CA  THR B 664     104.429 104.560 -15.743  1.00 30.13           C  
ATOM   2705  C   THR B 664     103.374 103.842 -16.555  1.00 31.35           C  
ATOM   2706  O   THR B 664     102.905 104.381 -17.550  1.00 34.33           O  
ATOM   2707  CB  THR B 664     105.756 103.800 -15.858  1.00 32.63           C  
ATOM   2708  OG1 THR B 664     106.720 104.364 -14.954  1.00 34.18           O  
ATOM   2709  CG2 THR B 664     106.291 103.913 -17.282  1.00 34.44           C  
ATOM   2710  N   LEU B 665     102.978 102.645 -16.126  1.00 32.09           N  
ATOM   2711  CA  LEU B 665     101.959 101.876 -16.853  1.00 32.75           C  
ATOM   2712  C   LEU B 665     100.580 102.537 -16.869  1.00 34.92           C  
ATOM   2713  O   LEU B 665      99.969 102.655 -17.928  1.00 35.99           O  
ATOM   2714  CB  LEU B 665     101.795 100.459 -16.284  1.00 29.22           C  
ATOM   2715  CG  LEU B 665     103.012  99.564 -16.065  1.00 25.05           C  
ATOM   2716  CD1 LEU B 665     102.524  98.191 -15.745  1.00 20.55           C  
ATOM   2717  CD2 LEU B 665     103.895  99.533 -17.285  1.00 24.30           C  
ATOM   2718  N   CYS B 666     100.086 102.961 -15.708  1.00 38.44           N  
ATOM   2719  CA  CYS B 666      98.773 103.590 -15.641  1.00 42.66           C  
ATOM   2720  C   CYS B 666      98.580 104.759 -16.584  1.00 46.39           C  
ATOM   2721  O   CYS B 666      97.474 104.994 -17.066  1.00 48.07           O  
ATOM   2722  CB  CYS B 666      98.470 104.035 -14.223  1.00 41.89           C  
ATOM   2723  SG  CYS B 666      97.709 102.721 -13.280  1.00 47.48           S  
ATOM   2724  N   GLU B 667      99.650 105.498 -16.847  1.00 50.68           N  
ATOM   2725  CA  GLU B 667      99.567 106.628 -17.757  1.00 53.52           C  
ATOM   2726  C   GLU B 667      99.351 106.140 -19.181  1.00 55.52           C  
ATOM   2727  O   GLU B 667      98.437 106.609 -19.862  1.00 56.13           O  
ATOM   2728  CB  GLU B 667     100.833 107.478 -17.672  1.00 55.06           C  
ATOM   2729  CG  GLU B 667     100.898 108.321 -16.397  1.00 57.37           C  
ATOM   2730  CD  GLU B 667     100.581 109.785 -16.635  1.00 57.62           C  
ATOM   2731  OE1 GLU B 667     100.626 110.222 -17.807  1.00 58.17           O  
ATOM   2732  OE2 GLU B 667     100.304 110.498 -15.646  1.00 58.00           O  
ATOM   2733  N   ARG B 668     100.173 105.194 -19.633  1.00 57.36           N  
ATOM   2734  CA  ARG B 668     100.012 104.673 -20.987  1.00 58.88           C  
ATOM   2735  C   ARG B 668      98.673 103.954 -21.149  1.00 58.21           C  
ATOM   2736  O   ARG B 668      97.731 104.493 -21.725  1.00 58.19           O  
ATOM   2737  CB  ARG B 668     101.137 103.696 -21.357  1.00 60.90           C  
ATOM   2738  CG  ARG B 668     101.242 103.462 -22.878  1.00 64.31           C  
ATOM   2739  CD  ARG B 668     101.971 102.167 -23.279  1.00 66.14           C  
ATOM   2740  NE  ARG B 668     103.290 102.016 -22.662  1.00 67.34           N  
ATOM   2741  CZ  ARG B 668     104.159 101.056 -22.973  1.00 66.57           C  
ATOM   2742  NH1 ARG B 668     103.859 100.160 -23.904  1.00 65.84           N  
ATOM   2743  NH2 ARG B 668     105.323 100.982 -22.341  1.00 65.29           N  
ATOM   2744  N   LEU B 669      98.596 102.740 -20.617  1.00 57.71           N  
ATOM   2745  CA  LEU B 669      97.402 101.914 -20.724  1.00 57.91           C  
ATOM   2746  C   LEU B 669      96.122 102.397 -20.061  1.00 58.60           C  
ATOM   2747  O   LEU B 669      95.127 101.682 -20.097  1.00 59.42           O  
ATOM   2748  CB  LEU B 669      97.709 100.503 -20.224  1.00 57.12           C  
ATOM   2749  CG  LEU B 669      98.611  99.639 -21.109  1.00 57.49           C  
ATOM   2750  CD1 LEU B 669      99.860 100.393 -21.510  1.00 57.42           C  
ATOM   2751  CD2 LEU B 669      98.973  98.378 -20.362  1.00 57.81           C  
ATOM   2752  N   LEU B 670      96.125 103.588 -19.463  1.00 58.94           N  
ATOM   2753  CA  LEU B 670      94.915 104.097 -18.812  1.00 59.36           C  
ATOM   2754  C   LEU B 670      94.751 105.609 -18.777  1.00 61.70           C  
ATOM   2755  O   LEU B 670      94.319 106.158 -17.764  1.00 61.98           O  
ATOM   2756  CB  LEU B 670      94.818 103.572 -17.382  1.00 58.00           C  
ATOM   2757  CG  LEU B 670      94.210 102.184 -17.232  1.00 57.98           C  
ATOM   2758  CD1 LEU B 670      94.052 101.839 -15.764  1.00 58.01           C  
ATOM   2759  CD2 LEU B 670      92.865 102.161 -17.926  1.00 58.14           C  
ATOM   2760  N   SER B 671      95.076 106.280 -19.881  1.00 64.20           N  
ATOM   2761  CA  SER B 671      94.958 107.737 -19.966  1.00 65.09           C  
ATOM   2762  C   SER B 671      93.563 108.226 -19.574  1.00 66.32           C  
ATOM   2763  O   SER B 671      93.442 109.147 -18.765  1.00 66.27           O  
ATOM   2764  CB  SER B 671      95.301 108.214 -21.376  1.00 65.10           C  
ATOM   2765  OG  SER B 671      96.641 107.886 -21.698  1.00 64.82           O  
ATOM   2766  N   GLU B 672      92.516 107.628 -20.151  1.00 67.79           N  
ATOM   2767  CA  GLU B 672      91.142 108.007 -19.800  1.00 68.28           C  
ATOM   2768  C   GLU B 672      90.908 107.614 -18.340  1.00 67.44           C  
ATOM   2769  O   GLU B 672      91.626 106.775 -17.796  1.00 67.20           O  
ATOM   2770  CB  GLU B 672      90.103 107.311 -20.706  1.00 70.26           C  
ATOM   2771  CG  GLU B 672      89.848 108.012 -22.062  1.00 72.60           C  
ATOM   2772  CD  GLU B 672      88.547 107.570 -22.767  1.00 72.70           C  
ATOM   2773  OE1 GLU B 672      87.456 107.651 -22.148  1.00 72.42           O  
ATOM   2774  OE2 GLU B 672      88.618 107.157 -23.949  1.00 72.58           O  
ATOM   2775  N   HIS B 673      89.905 108.221 -17.713  1.00 67.11           N  
ATOM   2776  CA  HIS B 673      89.585 107.966 -16.305  1.00 66.12           C  
ATOM   2777  C   HIS B 673      90.782 107.497 -15.459  1.00 64.40           C  
ATOM   2778  O   HIS B 673      90.983 106.300 -15.239  1.00 64.48           O  
ATOM   2779  CB  HIS B 673      88.418 106.970 -16.189  1.00 66.13           C  
ATOM   2780  CG  HIS B 673      88.425 105.891 -17.226  1.00 65.50           C  
ATOM   2781  ND1 HIS B 673      89.553 105.168 -17.543  1.00 64.93           N  
ATOM   2782  CD2 HIS B 673      87.425 105.379 -17.981  1.00 65.23           C  
ATOM   2783  CE1 HIS B 673      89.249 104.256 -18.448  1.00 64.44           C  
ATOM   2784  NE2 HIS B 673      87.964 104.362 -18.731  1.00 64.60           N  
ATOM   2785  N   PRO B 674      91.594 108.452 -14.977  1.00 61.94           N  
ATOM   2786  CA  PRO B 674      92.776 108.170 -14.159  1.00 60.21           C  
ATOM   2787  C   PRO B 674      92.472 107.858 -12.696  1.00 58.33           C  
ATOM   2788  O   PRO B 674      93.344 107.394 -11.969  1.00 59.23           O  
ATOM   2789  CB  PRO B 674      93.611 109.447 -14.294  1.00 61.41           C  
ATOM   2790  CG  PRO B 674      93.074 110.117 -15.539  1.00 61.02           C  
ATOM   2791  CD  PRO B 674      91.605 109.853 -15.424  1.00 61.53           C  
ATOM   2792  N   GLU B 675      91.245 108.114 -12.260  1.00 56.07           N  
ATOM   2793  CA  GLU B 675      90.881 107.859 -10.869  1.00 53.38           C  
ATOM   2794  C   GLU B 675      91.210 106.436 -10.435  1.00 51.20           C  
ATOM   2795  O   GLU B 675      91.181 106.121  -9.246  1.00 50.27           O  
ATOM   2796  CB  GLU B 675      89.389 108.125 -10.644  1.00 53.98           C  
ATOM   2797  CG  GLU B 675      88.435 107.052 -11.182  1.00 55.32           C  
ATOM   2798  CD  GLU B 675      88.322 107.043 -12.700  1.00 55.96           C  
ATOM   2799  OE1 GLU B 675      88.169 108.132 -13.296  1.00 55.23           O  
ATOM   2800  OE2 GLU B 675      88.369 105.945 -13.293  1.00 55.12           O  
ATOM   2801  N   LEU B 676      91.521 105.583 -11.407  1.00 49.38           N  
ATOM   2802  CA  LEU B 676      91.855 104.190 -11.142  1.00 47.82           C  
ATOM   2803  C   LEU B 676      93.273 104.011 -10.608  1.00 46.32           C  
ATOM   2804  O   LEU B 676      93.547 103.110  -9.811  1.00 46.19           O  
ATOM   2805  CB  LEU B 676      91.705 103.364 -12.417  1.00 47.66           C  
ATOM   2806  CG  LEU B 676      90.304 103.184 -12.983  1.00 46.79           C  
ATOM   2807  CD1 LEU B 676      90.340 102.116 -14.064  1.00 45.98           C  
ATOM   2808  CD2 LEU B 676      89.362 102.771 -11.871  1.00 47.08           C  
ATOM   2809  N   GLU B 677      94.178 104.869 -11.055  1.00 43.89           N  
ATOM   2810  CA  GLU B 677      95.558 104.784 -10.616  1.00 41.64           C  
ATOM   2811  C   GLU B 677      95.667 104.644  -9.108  1.00 39.56           C  
ATOM   2812  O   GLU B 677      96.557 103.965  -8.613  1.00 38.42           O  
ATOM   2813  CB  GLU B 677      96.336 106.018 -11.056  1.00 42.91           C  
ATOM   2814  CG  GLU B 677      97.788 105.725 -11.279  1.00 43.21           C  
ATOM   2815  CD  GLU B 677      98.680 106.696 -10.577  1.00 43.60           C  
ATOM   2816  OE1 GLU B 677      98.493 106.860  -9.356  1.00 44.37           O  
ATOM   2817  OE2 GLU B 677      99.567 107.283 -11.238  1.00 42.36           O  
ATOM   2818  N   HIS B 678      94.761 105.284  -8.378  1.00 38.29           N  
ATOM   2819  CA  HIS B 678      94.794 105.225  -6.926  1.00 38.03           C  
ATOM   2820  C   HIS B 678      94.022 104.070  -6.318  1.00 36.77           C  
ATOM   2821  O   HIS B 678      94.261 103.705  -5.164  1.00 36.63           O  
ATOM   2822  CB  HIS B 678      94.296 106.530  -6.319  1.00 38.30           C  
ATOM   2823  CG  HIS B 678      94.084 106.454  -4.838  1.00 39.61           C  
ATOM   2824  ND1 HIS B 678      92.904 106.009  -4.279  1.00 41.52           N  
ATOM   2825  CD2 HIS B 678      94.913 106.720  -3.802  1.00 40.48           C  
ATOM   2826  CE1 HIS B 678      93.015 106.006  -2.962  1.00 41.45           C  
ATOM   2827  NE2 HIS B 678      94.225 106.432  -2.647  1.00 41.67           N  
ATOM   2828  N   ILE B 679      93.094 103.499  -7.078  1.00 35.81           N  
ATOM   2829  CA  ILE B 679      92.323 102.367  -6.577  1.00 34.35           C  
ATOM   2830  C   ILE B 679      93.141 101.095  -6.763  1.00 34.51           C  
ATOM   2831  O   ILE B 679      92.947 100.105  -6.055  1.00 33.76           O  
ATOM   2832  CB  ILE B 679      90.971 102.230  -7.296  1.00 33.31           C  
ATOM   2833  CG1 ILE B 679      90.211 103.546  -7.181  1.00 34.02           C  
ATOM   2834  CG2 ILE B 679      90.152 101.110  -6.671  1.00 31.54           C  
ATOM   2835  CD1 ILE B 679      88.745 103.446  -7.524  1.00 36.63           C  
ATOM   2836  N   ILE B 680      94.061 101.125  -7.718  1.00 33.87           N  
ATOM   2837  CA  ILE B 680      94.908  99.971  -7.933  1.00 35.27           C  
ATOM   2838  C   ILE B 680      95.940  99.986  -6.815  1.00 34.82           C  
ATOM   2839  O   ILE B 680      96.102  98.998  -6.091  1.00 34.80           O  
ATOM   2840  CB  ILE B 680      95.643 100.025  -9.291  1.00 36.46           C  
ATOM   2841  CG1 ILE B 680      94.652  99.863 -10.448  1.00 37.10           C  
ATOM   2842  CG2 ILE B 680      96.679  98.915  -9.352  1.00 36.45           C  
ATOM   2843  CD1 ILE B 680      95.311  99.928 -11.823  1.00 37.46           C  
ATOM   2844  N   TRP B 681      96.620 101.122  -6.672  1.00 34.60           N  
ATOM   2845  CA  TRP B 681      97.641 101.288  -5.644  1.00 33.22           C  
ATOM   2846  C   TRP B 681      97.156 100.794  -4.300  1.00 30.95           C  
ATOM   2847  O   TRP B 681      97.877 100.118  -3.571  1.00 30.60           O  
ATOM   2848  CB  TRP B 681      98.048 102.751  -5.505  1.00 32.91           C  
ATOM   2849  CG  TRP B 681      99.067 102.932  -4.435  1.00 35.04           C  
ATOM   2850  CD1 TRP B 681      98.876 103.476  -3.200  1.00 35.69           C  
ATOM   2851  CD2 TRP B 681     100.434 102.504  -4.476  1.00 36.29           C  
ATOM   2852  NE1 TRP B 681     100.035 103.413  -2.467  1.00 35.04           N  
ATOM   2853  CE2 TRP B 681     101.008 102.821  -3.228  1.00 36.38           C  
ATOM   2854  CE3 TRP B 681     101.229 101.879  -5.449  1.00 37.47           C  
ATOM   2855  CZ2 TRP B 681     102.343 102.536  -2.925  1.00 37.52           C  
ATOM   2856  CZ3 TRP B 681     102.551 101.595  -5.148  1.00 37.67           C  
ATOM   2857  CH2 TRP B 681     103.097 101.925  -3.897  1.00 38.04           C  
ATOM   2858  N   THR B 682      95.928 101.147  -3.966  1.00 29.91           N  
ATOM   2859  CA  THR B 682      95.359 100.720  -2.704  1.00 29.32           C  
ATOM   2860  C   THR B 682      95.360  99.203  -2.622  1.00 29.34           C  
ATOM   2861  O   THR B 682      95.868  98.637  -1.659  1.00 31.42           O  
ATOM   2862  CB  THR B 682      93.929 101.226  -2.547  1.00 28.84           C  
ATOM   2863  OG1 THR B 682      93.925 102.658  -2.611  1.00 27.30           O  
ATOM   2864  CG2 THR B 682      93.355 100.767  -1.229  1.00 28.52           C  
ATOM   2865  N   LEU B 683      94.793  98.548  -3.632  1.00 27.29           N  
ATOM   2866  CA  LEU B 683      94.739  97.095  -3.661  1.00 23.95           C  
ATOM   2867  C   LEU B 683      96.136  96.631  -3.408  1.00 22.59           C  
ATOM   2868  O   LEU B 683      96.392  95.847  -2.519  1.00 22.47           O  
ATOM   2869  CB  LEU B 683      94.323  96.601  -5.035  1.00 23.24           C  
ATOM   2870  CG  LEU B 683      93.526  95.301  -5.082  1.00 22.64           C  
ATOM   2871  CD1 LEU B 683      93.710  94.674  -6.455  1.00 23.78           C  
ATOM   2872  CD2 LEU B 683      93.971  94.358  -3.984  1.00 20.04           C  
ATOM   2873  N   PHE B 684      97.037  97.141  -4.226  1.00 23.59           N  
ATOM   2874  CA  PHE B 684      98.452  96.832  -4.151  1.00 25.15           C  
ATOM   2875  C   PHE B 684      98.968  96.853  -2.695  1.00 25.71           C  
ATOM   2876  O   PHE B 684      99.366  95.813  -2.146  1.00 24.29           O  
ATOM   2877  CB  PHE B 684      99.202  97.862  -4.994  1.00 27.39           C  
ATOM   2878  CG  PHE B 684     100.576  97.446  -5.394  1.00 31.15           C  
ATOM   2879  CD1 PHE B 684     101.282  96.500  -4.660  1.00 33.39           C  
ATOM   2880  CD2 PHE B 684     101.181  98.028  -6.495  1.00 32.06           C  
ATOM   2881  CE1 PHE B 684     102.567  96.142  -5.016  1.00 34.12           C  
ATOM   2882  CE2 PHE B 684     102.467  97.679  -6.862  1.00 33.04           C  
ATOM   2883  CZ  PHE B 684     103.163  96.735  -6.122  1.00 34.86           C  
ATOM   2884  N   GLN B 685      98.974  98.048  -2.091  1.00 26.91           N  
ATOM   2885  CA  GLN B 685      99.427  98.239  -0.713  1.00 26.71           C  
ATOM   2886  C   GLN B 685      98.780  97.213   0.181  1.00 26.23           C  
ATOM   2887  O   GLN B 685      99.439  96.505   0.925  1.00 28.06           O  
ATOM   2888  CB  GLN B 685      99.049  99.631  -0.209  1.00 27.58           C  
ATOM   2889  CG  GLN B 685     100.113 100.700  -0.416  1.00 31.12           C  
ATOM   2890  CD  GLN B 685      99.649 102.094   0.010  1.00 33.31           C  
ATOM   2891  OE1 GLN B 685     100.441 103.031   0.044  1.00 34.19           O  
ATOM   2892  NE2 GLN B 685      98.362 102.231   0.329  1.00 33.97           N  
ATOM   2893  N   HIS B 686      97.467  97.144   0.105  1.00 25.04           N  
ATOM   2894  CA  HIS B 686      96.740  96.195   0.904  1.00 24.27           C  
ATOM   2895  C   HIS B 686      97.351  94.815   0.775  1.00 23.27           C  
ATOM   2896  O   HIS B 686      97.449  94.079   1.751  1.00 24.18           O  
ATOM   2897  CB  HIS B 686      95.296  96.131   0.453  1.00 25.75           C  
ATOM   2898  CG  HIS B 686      94.525  95.037   1.109  1.00 25.24           C  
ATOM   2899  ND1 HIS B 686      94.051  95.135   2.399  1.00 26.09           N  
ATOM   2900  CD2 HIS B 686      94.193  93.799   0.672  1.00 25.52           C  
ATOM   2901  CE1 HIS B 686      93.458  94.001   2.728  1.00 29.12           C  
ATOM   2902  NE2 HIS B 686      93.531  93.174   1.698  1.00 27.85           N  
ATOM   2903  N   THR B 687      97.754  94.455  -0.435  1.00 22.33           N  
ATOM   2904  CA  THR B 687      98.336  93.147  -0.646  1.00 21.81           C  
ATOM   2905  C   THR B 687      99.629  93.094   0.124  1.00 22.29           C  
ATOM   2906  O   THR B 687      99.857  92.165   0.885  1.00 22.68           O  
ATOM   2907  CB  THR B 687      98.621  92.887  -2.119  1.00 21.19           C  
ATOM   2908  OG1 THR B 687      97.509  93.323  -2.900  1.00 21.83           O  
ATOM   2909  CG2 THR B 687      98.810  91.404  -2.362  1.00 19.92           C  
ATOM   2910  N   LEU B 688     100.474  94.102  -0.064  1.00 23.07           N  
ATOM   2911  CA  LEU B 688     101.745  94.147   0.643  1.00 25.26           C  
ATOM   2912  C   LEU B 688     101.563  94.141   2.151  1.00 27.67           C  
ATOM   2913  O   LEU B 688     102.201  93.354   2.850  1.00 27.71           O  
ATOM   2914  CB  LEU B 688     102.530  95.389   0.255  1.00 24.39           C  
ATOM   2915  CG  LEU B 688     102.878  95.465  -1.222  1.00 25.72           C  
ATOM   2916  CD1 LEU B 688     103.735  96.694  -1.462  1.00 27.23           C  
ATOM   2917  CD2 LEU B 688     103.617  94.212  -1.638  1.00 25.87           C  
ATOM   2918  N   GLN B 689     100.688  95.017   2.643  1.00 30.08           N  
ATOM   2919  CA  GLN B 689     100.422  95.151   4.071  1.00 32.05           C  
ATOM   2920  C   GLN B 689      99.692  93.998   4.751  1.00 32.06           C  
ATOM   2921  O   GLN B 689     100.170  93.450   5.742  1.00 31.89           O  
ATOM   2922  CB  GLN B 689      99.660  96.448   4.331  1.00 34.68           C  
ATOM   2923  CG  GLN B 689     100.543  97.683   4.536  1.00 40.16           C  
ATOM   2924  CD  GLN B 689      99.736  98.994   4.530  1.00 43.77           C  
ATOM   2925  OE1 GLN B 689      98.596  99.037   5.017  1.00 44.38           O  
ATOM   2926  NE2 GLN B 689     100.330 100.068   3.990  1.00 45.11           N  
ATOM   2927  N   ASN B 690      98.538  93.617   4.227  1.00 33.28           N  
ATOM   2928  CA  ASN B 690      97.768  92.549   4.857  1.00 34.72           C  
ATOM   2929  C   ASN B 690      97.921  91.142   4.307  1.00 34.46           C  
ATOM   2930  O   ASN B 690      97.777  90.169   5.048  1.00 34.43           O  
ATOM   2931  CB  ASN B 690      96.293  92.927   4.876  1.00 36.88           C  
ATOM   2932  CG  ASN B 690      96.029  94.153   5.724  1.00 39.94           C  
ATOM   2933  OD1 ASN B 690      94.917  94.355   6.211  1.00 43.10           O  
ATOM   2934  ND2 ASN B 690      97.054  94.985   5.903  1.00 40.30           N  
ATOM   2935  N   GLU B 691      98.204  91.029   3.015  1.00 33.95           N  
ATOM   2936  CA  GLU B 691      98.380  89.727   2.389  1.00 33.70           C  
ATOM   2937  C   GLU B 691      99.822  89.553   1.907  1.00 34.09           C  
ATOM   2938  O   GLU B 691     100.067  88.940   0.871  1.00 35.21           O  
ATOM   2939  CB  GLU B 691      97.423  89.604   1.215  1.00 32.37           C  
ATOM   2940  CG  GLU B 691      95.959  89.666   1.603  1.00 33.94           C  
ATOM   2941  CD  GLU B 691      95.502  88.440   2.368  1.00 36.04           C  
ATOM   2942  OE1 GLU B 691      96.212  87.410   2.325  1.00 37.07           O  
ATOM   2943  OE2 GLU B 691      94.424  88.496   2.998  1.00 35.79           O  
ATOM   2944  N   TYR B 692     100.777  90.080   2.667  1.00 33.57           N  
ATOM   2945  CA  TYR B 692     102.177  90.001   2.282  1.00 31.55           C  
ATOM   2946  C   TYR B 692     102.613  88.621   1.833  1.00 30.68           C  
ATOM   2947  O   TYR B 692     103.345  88.488   0.862  1.00 30.02           O  
ATOM   2948  CB  TYR B 692     103.079  90.500   3.420  1.00 32.32           C  
ATOM   2949  CG  TYR B 692     102.880  89.814   4.757  1.00 34.80           C  
ATOM   2950  CD1 TYR B 692     103.179  88.467   4.931  1.00 35.76           C  
ATOM   2951  CD2 TYR B 692     102.395  90.521   5.851  1.00 36.16           C  
ATOM   2952  CE1 TYR B 692     103.001  87.848   6.156  1.00 36.74           C  
ATOM   2953  CE2 TYR B 692     102.210  89.909   7.079  1.00 36.50           C  
ATOM   2954  CZ  TYR B 692     102.514  88.575   7.226  1.00 37.08           C  
ATOM   2955  OH  TYR B 692     102.310  87.969   8.443  1.00 37.62           O  
ATOM   2956  N   GLU B 693     102.156  87.591   2.526  1.00 29.22           N  
ATOM   2957  CA  GLU B 693     102.541  86.241   2.162  1.00 28.87           C  
ATOM   2958  C   GLU B 693     102.420  85.986   0.667  1.00 27.49           C  
ATOM   2959  O   GLU B 693     103.080  85.123   0.113  1.00 27.65           O  
ATOM   2960  CB  GLU B 693     101.697  85.241   2.944  1.00 29.60           C  
ATOM   2961  CG  GLU B 693     102.395  84.739   4.191  1.00 34.63           C  
ATOM   2962  CD  GLU B 693     103.490  83.724   3.874  1.00 37.48           C  
ATOM   2963  OE1 GLU B 693     103.451  83.141   2.770  1.00 39.49           O  
ATOM   2964  OE2 GLU B 693     104.376  83.490   4.726  1.00 36.28           O  
ATOM   2965  N   LEU B 694     101.587  86.762   0.004  1.00 26.46           N  
ATOM   2966  CA  LEU B 694     101.382  86.593  -1.417  1.00 24.73           C  
ATOM   2967  C   LEU B 694     102.623  86.950  -2.226  1.00 26.12           C  
ATOM   2968  O   LEU B 694     102.700  86.634  -3.412  1.00 26.57           O  
ATOM   2969  CB  LEU B 694     100.221  87.466  -1.840  1.00 22.60           C  
ATOM   2970  CG  LEU B 694      99.295  86.908  -2.901  1.00 22.35           C  
ATOM   2971  CD1 LEU B 694      98.907  85.493  -2.547  1.00 22.96           C  
ATOM   2972  CD2 LEU B 694      98.067  87.810  -2.995  1.00 22.62           C  
ATOM   2973  N   MET B 695     103.583  87.616  -1.579  1.00 26.37           N  
ATOM   2974  CA  MET B 695     104.839  88.045  -2.210  1.00 24.77           C  
ATOM   2975  C   MET B 695     105.928  86.998  -2.105  1.00 25.48           C  
ATOM   2976  O   MET B 695     106.934  87.078  -2.803  1.00 25.73           O  
ATOM   2977  CB  MET B 695     105.354  89.325  -1.562  1.00 23.41           C  
ATOM   2978  CG  MET B 695     104.882  90.582  -2.211  1.00 23.81           C  
ATOM   2979  SD  MET B 695     105.531  90.729  -3.865  1.00 28.14           S  
ATOM   2980  CE  MET B 695     106.920  91.738  -3.580  1.00 27.79           C  
ATOM   2981  N   ARG B 696     105.724  86.032  -1.215  1.00 26.58           N  
ATOM   2982  CA  ARG B 696     106.669  84.947  -0.982  1.00 27.85           C  
ATOM   2983  C   ARG B 696     107.100  84.283  -2.286  1.00 30.35           C  
ATOM   2984  O   ARG B 696     106.315  83.594  -2.935  1.00 29.88           O  
ATOM   2985  CB  ARG B 696     106.017  83.914  -0.082  1.00 27.79           C  
ATOM   2986  CG  ARG B 696     106.933  83.307   0.923  1.00 29.37           C  
ATOM   2987  CD  ARG B 696     106.188  82.276   1.732  1.00 31.18           C  
ATOM   2988  NE  ARG B 696     107.051  81.651   2.723  1.00 32.80           N  
ATOM   2989  CZ  ARG B 696     107.387  82.210   3.876  1.00 33.89           C  
ATOM   2990  NH1 ARG B 696     106.921  83.412   4.189  1.00 34.32           N  
ATOM   2991  NH2 ARG B 696     108.206  81.573   4.705  1.00 33.89           N  
ATOM   2992  N   ASP B 697     108.355  84.491  -2.661  1.00 32.86           N  
ATOM   2993  CA  ASP B 697     108.912  83.929  -3.893  1.00 34.88           C  
ATOM   2994  C   ASP B 697     108.242  84.532  -5.117  1.00 32.49           C  
ATOM   2995  O   ASP B 697     108.094  83.874  -6.146  1.00 33.45           O  
ATOM   2996  CB  ASP B 697     108.750  82.397  -3.920  1.00 42.18           C  
ATOM   2997  CG  ASP B 697     109.813  81.684  -4.806  1.00 48.36           C  
ATOM   2998  OD1 ASP B 697     109.881  81.959  -6.039  1.00 49.80           O  
ATOM   2999  OD2 ASP B 697     110.574  80.836  -4.252  1.00 50.93           O  
ATOM   3000  N   ARG B 698     107.815  85.781  -5.004  1.00 29.67           N  
ATOM   3001  CA  ARG B 698     107.189  86.438  -6.135  1.00 26.57           C  
ATOM   3002  C   ARG B 698     107.832  87.798  -6.330  1.00 24.57           C  
ATOM   3003  O   ARG B 698     108.775  88.135  -5.635  1.00 25.09           O  
ATOM   3004  CB  ARG B 698     105.673  86.523  -5.948  1.00 27.03           C  
ATOM   3005  CG  ARG B 698     104.968  85.139  -5.986  1.00 25.53           C  
ATOM   3006  CD  ARG B 698     103.443  85.262  -5.957  1.00 22.26           C  
ATOM   3007  NE  ARG B 698     102.814  84.332  -5.023  1.00 19.84           N  
ATOM   3008  CZ  ARG B 698     102.729  83.023  -5.219  1.00 19.04           C  
ATOM   3009  NH1 ARG B 698     103.235  82.505  -6.324  1.00 18.02           N  
ATOM   3010  NH2 ARG B 698     102.147  82.232  -4.314  1.00 17.01           N  
ATOM   3011  N   HIS B 699     107.325  88.588  -7.258  1.00 23.51           N  
ATOM   3012  CA  HIS B 699     107.957  89.859  -7.581  1.00 22.13           C  
ATOM   3013  C   HIS B 699     106.994  91.031  -7.504  1.00 22.08           C  
ATOM   3014  O   HIS B 699     105.872  90.937  -7.968  1.00 23.55           O  
ATOM   3015  CB  HIS B 699     108.527  89.709  -9.000  1.00 20.62           C  
ATOM   3016  CG  HIS B 699     109.272  90.898  -9.515  1.00 18.52           C  
ATOM   3017  ND1 HIS B 699     108.713  92.153  -9.604  1.00 17.94           N  
ATOM   3018  CD2 HIS B 699     110.511  90.998 -10.050  1.00 17.49           C  
ATOM   3019  CE1 HIS B 699     109.577  92.974 -10.174  1.00 17.93           C  
ATOM   3020  NE2 HIS B 699     110.674  92.298 -10.456  1.00 16.58           N  
ATOM   3021  N   LEU B 700     107.428  92.141  -6.926  1.00 20.89           N  
ATOM   3022  CA  LEU B 700     106.565  93.307  -6.826  1.00 19.56           C  
ATOM   3023  C   LEU B 700     105.749  93.481  -8.088  1.00 19.24           C  
ATOM   3024  O   LEU B 700     104.522  93.464  -8.065  1.00 19.54           O  
ATOM   3025  CB  LEU B 700     107.394  94.559  -6.590  1.00 18.45           C  
ATOM   3026  CG  LEU B 700     107.805  94.709  -5.131  1.00 20.20           C  
ATOM   3027  CD1 LEU B 700     108.862  95.797  -4.981  1.00 18.08           C  
ATOM   3028  CD2 LEU B 700     106.558  95.021  -4.307  1.00 20.70           C  
ATOM   3029  N   ASP B 701     106.435  93.627  -9.203  1.00 18.40           N  
ATOM   3030  CA  ASP B 701     105.739  93.815 -10.444  1.00 19.50           C  
ATOM   3031  C   ASP B 701     104.625  92.813 -10.639  1.00 18.64           C  
ATOM   3032  O   ASP B 701     103.534  93.163 -11.091  1.00 19.21           O  
ATOM   3033  CB  ASP B 701     106.743  93.788 -11.579  1.00 21.47           C  
ATOM   3034  CG  ASP B 701     107.758  94.900 -11.439  1.00 25.34           C  
ATOM   3035  OD1 ASP B 701     107.569  95.725 -10.512  1.00 25.17           O  
ATOM   3036  OD2 ASP B 701     108.726  94.961 -12.232  1.00 27.85           O  
ATOM   3037  N   GLN B 702     104.870  91.569 -10.279  1.00 18.28           N  
ATOM   3038  CA  GLN B 702     103.827  90.577 -10.427  1.00 19.05           C  
ATOM   3039  C   GLN B 702     102.543  91.026  -9.737  1.00 20.21           C  
ATOM   3040  O   GLN B 702     101.469  90.888 -10.300  1.00 19.75           O  
ATOM   3041  CB  GLN B 702     104.290  89.236  -9.870  1.00 18.69           C  
ATOM   3042  CG  GLN B 702     105.131  88.437 -10.842  1.00 18.60           C  
ATOM   3043  CD  GLN B 702     106.053  87.468 -10.147  1.00 19.59           C  
ATOM   3044  OE1 GLN B 702     105.739  86.954  -9.076  1.00 20.21           O  
ATOM   3045  NE2 GLN B 702     107.196  87.204 -10.756  1.00 17.84           N  
ATOM   3046  N   ILE B 703     102.643  91.582  -8.534  1.00 21.27           N  
ATOM   3047  CA  ILE B 703     101.451  92.030  -7.811  1.00 22.31           C  
ATOM   3048  C   ILE B 703     100.815  93.259  -8.433  1.00 24.13           C  
ATOM   3049  O   ILE B 703      99.595  93.331  -8.594  1.00 24.40           O  
ATOM   3050  CB  ILE B 703     101.772  92.327  -6.347  1.00 19.85           C  
ATOM   3051  CG1 ILE B 703     102.274  91.053  -5.679  1.00 18.14           C  
ATOM   3052  CG2 ILE B 703     100.553  92.824  -5.633  1.00 19.38           C  
ATOM   3053  CD1 ILE B 703     101.468  89.810  -6.032  1.00 15.79           C  
ATOM   3054  N   MET B 704     101.646  94.229  -8.780  1.00 25.69           N  
ATOM   3055  CA  MET B 704     101.162  95.440  -9.413  1.00 27.03           C  
ATOM   3056  C   MET B 704     100.202  95.067 -10.530  1.00 27.28           C  
ATOM   3057  O   MET B 704      99.018  95.423 -10.484  1.00 27.96           O  
ATOM   3058  CB  MET B 704     102.340  96.212  -9.979  1.00 29.20           C  
ATOM   3059  CG  MET B 704     102.009  97.400 -10.850  1.00 29.39           C  
ATOM   3060  SD  MET B 704     103.591  98.137 -11.337  1.00 36.34           S  
ATOM   3061  CE  MET B 704     104.358  96.756 -12.265  1.00 30.34           C  
ATOM   3062  N   MET B 705     100.710  94.332 -11.522  1.00 26.52           N  
ATOM   3063  CA  MET B 705      99.888  93.909 -12.662  1.00 25.34           C  
ATOM   3064  C   MET B 705      98.553  93.293 -12.262  1.00 24.10           C  
ATOM   3065  O   MET B 705      97.499  93.781 -12.678  1.00 23.22           O  
ATOM   3066  CB  MET B 705     100.667  92.941 -13.558  1.00 26.13           C  
ATOM   3067  CG  MET B 705     101.826  93.617 -14.284  1.00 27.69           C  
ATOM   3068  SD  MET B 705     102.660  92.606 -15.521  1.00 30.48           S  
ATOM   3069  CE  MET B 705     104.183  92.221 -14.717  1.00 28.48           C  
ATOM   3070  N   CYS B 706      98.598  92.238 -11.450  1.00 22.66           N  
ATOM   3071  CA  CYS B 706      97.381  91.576 -10.993  1.00 22.66           C  
ATOM   3072  C   CYS B 706      96.452  92.562 -10.343  1.00 22.13           C  
ATOM   3073  O   CYS B 706      95.236  92.444 -10.454  1.00 23.02           O  
ATOM   3074  CB  CYS B 706      97.705  90.468 -10.014  1.00 21.34           C  
ATOM   3075  SG  CYS B 706      98.585  89.153 -10.818  1.00 26.58           S  
ATOM   3076  N   SER B 707      97.028  93.535  -9.656  1.00 22.01           N  
ATOM   3077  CA  SER B 707      96.224  94.559  -9.028  1.00 23.78           C  
ATOM   3078  C   SER B 707      95.601  95.369 -10.154  1.00 24.07           C  
ATOM   3079  O   SER B 707      94.432  95.743 -10.100  1.00 24.12           O  
ATOM   3080  CB  SER B 707      97.103  95.437  -8.164  1.00 24.48           C  
ATOM   3081  OG  SER B 707      97.758  94.623  -7.215  1.00 26.78           O  
ATOM   3082  N   MET B 708      96.387  95.630 -11.190  1.00 24.47           N  
ATOM   3083  CA  MET B 708      95.870  96.372 -12.328  1.00 25.87           C  
ATOM   3084  C   MET B 708      94.657  95.646 -12.909  1.00 27.86           C  
ATOM   3085  O   MET B 708      93.543  96.184 -12.959  1.00 27.88           O  
ATOM   3086  CB  MET B 708      96.937  96.504 -13.409  1.00 23.65           C  
ATOM   3087  CG  MET B 708      98.070  97.413 -13.026  1.00 23.60           C  
ATOM   3088  SD  MET B 708      98.971  98.012 -14.458  1.00 26.51           S  
ATOM   3089  CE  MET B 708      97.640  98.621 -15.428  1.00 23.42           C  
ATOM   3090  N   TYR B 709      94.886  94.407 -13.331  1.00 29.96           N  
ATOM   3091  CA  TYR B 709      93.841  93.602 -13.937  1.00 30.26           C  
ATOM   3092  C   TYR B 709      92.590  93.475 -13.082  1.00 29.35           C  
ATOM   3093  O   TYR B 709      91.521  93.945 -13.471  1.00 30.45           O  
ATOM   3094  CB  TYR B 709      94.380  92.219 -14.267  1.00 31.67           C  
ATOM   3095  CG  TYR B 709      93.396  91.365 -15.017  1.00 36.28           C  
ATOM   3096  CD1 TYR B 709      93.155  91.569 -16.374  1.00 37.05           C  
ATOM   3097  CD2 TYR B 709      92.698  90.347 -14.365  1.00 38.29           C  
ATOM   3098  CE1 TYR B 709      92.243  90.768 -17.070  1.00 38.36           C  
ATOM   3099  CE2 TYR B 709      91.785  89.544 -15.044  1.00 38.45           C  
ATOM   3100  CZ  TYR B 709      91.563  89.754 -16.397  1.00 38.53           C  
ATOM   3101  OH  TYR B 709      90.686  88.926 -17.066  1.00 38.18           O  
ATOM   3102  N   GLY B 710      92.722  92.838 -11.923  1.00 29.06           N  
ATOM   3103  CA  GLY B 710      91.581  92.653 -11.031  1.00 28.71           C  
ATOM   3104  C   GLY B 710      90.712  93.874 -10.735  1.00 27.36           C  
ATOM   3105  O   GLY B 710      89.498  93.743 -10.598  1.00 25.06           O  
ATOM   3106  N   ILE B 711      91.324  95.054 -10.623  1.00 27.55           N  
ATOM   3107  CA  ILE B 711      90.578  96.278 -10.346  1.00 27.70           C  
ATOM   3108  C   ILE B 711      89.873  96.750 -11.603  1.00 29.79           C  
ATOM   3109  O   ILE B 711      88.742  97.224 -11.541  1.00 31.07           O  
ATOM   3110  CB  ILE B 711      91.498  97.389  -9.809  1.00 26.03           C  
ATOM   3111  CG1 ILE B 711      91.917  97.047  -8.383  1.00 26.30           C  
ATOM   3112  CG2 ILE B 711      90.790  98.711  -9.789  1.00 23.92           C  
ATOM   3113  CD1 ILE B 711      90.780  96.621  -7.498  1.00 23.31           C  
ATOM   3114  N   CYS B 712      90.534  96.624 -12.748  1.00 30.47           N  
ATOM   3115  CA  CYS B 712      89.895  97.011 -13.992  1.00 31.55           C  
ATOM   3116  C   CYS B 712      88.819  95.996 -14.323  1.00 34.01           C  
ATOM   3117  O   CYS B 712      87.982  96.232 -15.185  1.00 35.90           O  
ATOM   3118  CB  CYS B 712      90.891  97.042 -15.133  1.00 30.28           C  
ATOM   3119  SG  CYS B 712      91.689  98.589 -15.308  1.00 32.26           S  
ATOM   3120  N   LYS B 713      88.828  94.861 -13.641  1.00 35.95           N  
ATOM   3121  CA  LYS B 713      87.841  93.852 -13.941  1.00 38.78           C  
ATOM   3122  C   LYS B 713      86.552  93.919 -13.153  1.00 40.16           C  
ATOM   3123  O   LYS B 713      85.527  93.417 -13.610  1.00 41.52           O  
ATOM   3124  CB  LYS B 713      88.455  92.465 -13.809  1.00 40.43           C  
ATOM   3125  CG  LYS B 713      89.006  91.935 -15.127  1.00 43.49           C  
ATOM   3126  CD  LYS B 713      87.898  91.755 -16.172  1.00 43.68           C  
ATOM   3127  CE  LYS B 713      86.879  90.692 -15.744  1.00 44.10           C  
ATOM   3128  NZ  LYS B 713      87.421  89.309 -15.802  1.00 41.44           N  
ATOM   3129  N   VAL B 714      86.582  94.520 -11.973  1.00 40.96           N  
ATOM   3130  CA  VAL B 714      85.365  94.621 -11.186  1.00 41.20           C  
ATOM   3131  C   VAL B 714      84.657  95.899 -11.550  1.00 43.22           C  
ATOM   3132  O   VAL B 714      83.500  96.101 -11.203  1.00 42.98           O  
ATOM   3133  CB  VAL B 714      85.662  94.634  -9.704  1.00 40.72           C  
ATOM   3134  CG1 VAL B 714      85.658  93.223  -9.181  1.00 41.47           C  
ATOM   3135  CG2 VAL B 714      87.016  95.288  -9.458  1.00 40.78           C  
ATOM   3136  N   LYS B 715      85.366  96.766 -12.258  1.00 45.13           N  
ATOM   3137  CA  LYS B 715      84.798  98.028 -12.685  1.00 47.60           C  
ATOM   3138  C   LYS B 715      84.373  97.950 -14.151  1.00 50.46           C  
ATOM   3139  O   LYS B 715      83.866  98.918 -14.718  1.00 51.91           O  
ATOM   3140  CB  LYS B 715      85.815  99.147 -12.484  1.00 46.61           C  
ATOM   3141  CG  LYS B 715      86.068  99.487 -11.029  1.00 44.23           C  
ATOM   3142  CD  LYS B 715      86.545 100.923 -10.888  1.00 41.96           C  
ATOM   3143  CE  LYS B 715      86.512 101.360  -9.444  1.00 40.90           C  
ATOM   3144  NZ  LYS B 715      85.172 101.167  -8.849  1.00 40.81           N  
ATOM   3145  N   ASN B 716      84.567  96.779 -14.751  1.00 53.48           N  
ATOM   3146  CA  ASN B 716      84.225  96.537 -16.154  1.00 55.76           C  
ATOM   3147  C   ASN B 716      85.009  97.493 -17.023  1.00 55.62           C  
ATOM   3148  O   ASN B 716      84.472  98.465 -17.543  1.00 56.09           O  
ATOM   3149  CB  ASN B 716      82.724  96.714 -16.388  1.00 57.64           C  
ATOM   3150  CG  ASN B 716      81.894  95.852 -15.464  1.00 60.47           C  
ATOM   3151  OD1 ASN B 716      81.718  96.180 -14.292  1.00 61.93           O  
ATOM   3152  ND2 ASN B 716      81.396  94.732 -15.978  1.00 61.74           N  
ATOM   3153  N   ILE B 717      86.289  97.200 -17.187  1.00 55.61           N  
ATOM   3154  CA  ILE B 717      87.140  98.066 -17.962  1.00 56.71           C  
ATOM   3155  C   ILE B 717      87.992  97.344 -19.006  1.00 57.73           C  
ATOM   3156  O   ILE B 717      88.531  96.262 -18.775  1.00 57.58           O  
ATOM   3157  CB  ILE B 717      88.044  98.897 -17.014  1.00 56.59           C  
ATOM   3158  CG1 ILE B 717      87.202  99.514 -15.896  1.00 56.08           C  
ATOM   3159  CG2 ILE B 717      88.704 100.028 -17.772  1.00 57.64           C  
ATOM   3160  CD1 ILE B 717      86.174 100.526 -16.368  1.00 55.44           C  
ATOM   3161  N   ASP B 718      88.095  97.999 -20.157  1.00 58.82           N  
ATOM   3162  CA  ASP B 718      88.837  97.570 -21.342  1.00 59.95           C  
ATOM   3163  C   ASP B 718      90.271  97.048 -21.187  1.00 59.55           C  
ATOM   3164  O   ASP B 718      90.946  96.828 -22.197  1.00 60.07           O  
ATOM   3165  CB  ASP B 718      88.864  98.742 -22.354  1.00 61.41           C  
ATOM   3166  CG  ASP B 718      89.673  99.971 -21.846  1.00 60.71           C  
ATOM   3167  OD1 ASP B 718      90.907  99.849 -21.651  1.00 59.14           O  
ATOM   3168  OD2 ASP B 718      89.074 101.059 -21.652  1.00 59.22           O  
ATOM   3169  N   LEU B 719      90.754  96.842 -19.967  1.00 57.60           N  
ATOM   3170  CA  LEU B 719      92.131  96.392 -19.822  1.00 56.18           C  
ATOM   3171  C   LEU B 719      92.319  94.889 -19.847  1.00 55.48           C  
ATOM   3172  O   LEU B 719      91.898  94.188 -18.927  1.00 56.19           O  
ATOM   3173  CB  LEU B 719      92.740  96.952 -18.548  1.00 56.62           C  
ATOM   3174  CG  LEU B 719      94.264  96.884 -18.538  1.00 56.79           C  
ATOM   3175  CD1 LEU B 719      94.830  97.591 -19.762  1.00 56.83           C  
ATOM   3176  CD2 LEU B 719      94.778  97.531 -17.269  1.00 58.30           C  
ATOM   3177  N   LYS B 720      92.960  94.410 -20.914  1.00 54.73           N  
ATOM   3178  CA  LYS B 720      93.240  92.985 -21.111  1.00 53.12           C  
ATOM   3179  C   LYS B 720      94.656  92.684 -20.654  1.00 50.50           C  
ATOM   3180  O   LYS B 720      95.597  93.407 -20.983  1.00 49.77           O  
ATOM   3181  CB  LYS B 720      93.102  92.580 -22.587  1.00 55.53           C  
ATOM   3182  CG  LYS B 720      91.669  92.473 -23.112  1.00 59.27           C  
ATOM   3183  CD  LYS B 720      91.033  93.839 -23.442  1.00 64.30           C  
ATOM   3184  CE  LYS B 720      91.572  94.470 -24.745  1.00 66.29           C  
ATOM   3185  NZ  LYS B 720      92.996  94.931 -24.666  1.00 66.98           N  
ATOM   3186  N   PHE B 721      94.796  91.606 -19.897  1.00 47.69           N  
ATOM   3187  CA  PHE B 721      96.084  91.191 -19.372  1.00 44.99           C  
ATOM   3188  C   PHE B 721      97.108  91.173 -20.489  1.00 44.73           C  
ATOM   3189  O   PHE B 721      98.302  91.359 -20.258  1.00 43.19           O  
ATOM   3190  CB  PHE B 721      95.949  89.805 -18.765  1.00 43.53           C  
ATOM   3191  CG  PHE B 721      96.542  89.683 -17.405  1.00 41.15           C  
ATOM   3192  CD1 PHE B 721      97.905  89.841 -17.214  1.00 40.04           C  
ATOM   3193  CD2 PHE B 721      95.737  89.380 -16.318  1.00 39.40           C  
ATOM   3194  CE1 PHE B 721      98.462  89.694 -15.960  1.00 40.13           C  
ATOM   3195  CE2 PHE B 721      96.277  89.229 -15.058  1.00 39.74           C  
ATOM   3196  CZ  PHE B 721      97.645  89.385 -14.873  1.00 41.20           C  
ATOM   3197  N   LYS B 722      96.612  90.945 -21.701  1.00 45.58           N  
ATOM   3198  CA  LYS B 722      97.437  90.901 -22.900  1.00 46.39           C  
ATOM   3199  C   LYS B 722      98.275  92.179 -22.976  1.00 46.11           C  
ATOM   3200  O   LYS B 722      99.500  92.122 -22.979  1.00 46.24           O  
ATOM   3201  CB  LYS B 722      96.541  90.780 -24.142  1.00 48.25           C  
ATOM   3202  CG  LYS B 722      97.174  90.087 -25.362  1.00 49.87           C  
ATOM   3203  CD  LYS B 722      96.772  88.594 -25.466  1.00 50.50           C  
ATOM   3204  CE  LYS B 722      95.255  88.393 -25.706  1.00 50.07           C  
ATOM   3205  NZ  LYS B 722      94.841  86.948 -25.771  1.00 49.18           N  
ATOM   3206  N   ILE B 723      97.613  93.333 -23.017  1.00 45.91           N  
ATOM   3207  CA  ILE B 723      98.314  94.611 -23.096  1.00 45.20           C  
ATOM   3208  C   ILE B 723      99.110  94.933 -21.834  1.00 43.66           C  
ATOM   3209  O   ILE B 723     100.237  95.429 -21.922  1.00 43.12           O  
ATOM   3210  CB  ILE B 723      97.337  95.767 -23.391  1.00 46.56           C  
ATOM   3211  CG1 ILE B 723      96.750  95.601 -24.797  1.00 48.05           C  
ATOM   3212  CG2 ILE B 723      98.065  97.103 -23.305  1.00 46.25           C  
ATOM   3213  CD1 ILE B 723      97.776  95.746 -25.921  1.00 48.80           C  
ATOM   3214  N   ILE B 724      98.528  94.663 -20.666  1.00 41.50           N  
ATOM   3215  CA  ILE B 724      99.222  94.906 -19.402  1.00 38.68           C  
ATOM   3216  C   ILE B 724     100.629  94.315 -19.480  1.00 38.90           C  
ATOM   3217  O   ILE B 724     101.612  95.003 -19.225  1.00 38.68           O  
ATOM   3218  CB  ILE B 724      98.501  94.246 -18.212  1.00 36.88           C  
ATOM   3219  CG1 ILE B 724      97.196  94.977 -17.917  1.00 35.04           C  
ATOM   3220  CG2 ILE B 724      99.413  94.242 -16.992  1.00 35.35           C  
ATOM   3221  CD1 ILE B 724      96.375  94.336 -16.816  1.00 34.97           C  
ATOM   3222  N   VAL B 725     100.712  93.034 -19.830  1.00 38.72           N  
ATOM   3223  CA  VAL B 725     101.994  92.366 -19.947  1.00 39.08           C  
ATOM   3224  C   VAL B 725     102.763  92.927 -21.132  1.00 40.74           C  
ATOM   3225  O   VAL B 725     103.992  93.008 -21.100  1.00 42.38           O  
ATOM   3226  CB  VAL B 725     101.818  90.851 -20.115  1.00 38.58           C  
ATOM   3227  CG1 VAL B 725     102.766  90.321 -21.162  1.00 38.40           C  
ATOM   3228  CG2 VAL B 725     102.104  90.159 -18.811  1.00 37.61           C  
ATOM   3229  N   THR B 726     102.048  93.317 -22.182  1.00 41.72           N  
ATOM   3230  CA  THR B 726     102.711  93.882 -23.356  1.00 42.81           C  
ATOM   3231  C   THR B 726     103.497  95.118 -22.931  1.00 43.23           C  
ATOM   3232  O   THR B 726     104.693  95.224 -23.182  1.00 42.87           O  
ATOM   3233  CB  THR B 726     101.696  94.305 -24.443  1.00 43.16           C  
ATOM   3234  OG1 THR B 726     100.897  93.181 -24.808  1.00 44.24           O  
ATOM   3235  CG2 THR B 726     102.413  94.810 -25.686  1.00 42.84           C  
ATOM   3236  N   ALA B 727     102.807  96.044 -22.278  1.00 43.26           N  
ATOM   3237  CA  ALA B 727     103.415  97.278 -21.815  1.00 43.74           C  
ATOM   3238  C   ALA B 727     104.554  97.010 -20.849  1.00 43.81           C  
ATOM   3239  O   ALA B 727     105.645  97.580 -20.954  1.00 44.07           O  
ATOM   3240  CB  ALA B 727     102.364  98.135 -21.135  1.00 44.31           C  
ATOM   3241  N   TYR B 728     104.288  96.133 -19.898  1.00 44.50           N  
ATOM   3242  CA  TYR B 728     105.268  95.813 -18.883  1.00 46.36           C  
ATOM   3243  C   TYR B 728     106.675  95.593 -19.403  1.00 48.85           C  
ATOM   3244  O   TYR B 728     107.631  95.804 -18.666  1.00 50.10           O  
ATOM   3245  CB  TYR B 728     104.831  94.588 -18.075  1.00 43.88           C  
ATOM   3246  CG  TYR B 728     105.829  94.216 -17.017  1.00 40.68           C  
ATOM   3247  CD1 TYR B 728     106.077  95.058 -15.943  1.00 39.39           C  
ATOM   3248  CD2 TYR B 728     106.578  93.061 -17.128  1.00 41.09           C  
ATOM   3249  CE1 TYR B 728     107.056  94.759 -15.009  1.00 38.90           C  
ATOM   3250  CE2 TYR B 728     107.557  92.755 -16.203  1.00 41.45           C  
ATOM   3251  CZ  TYR B 728     107.794  93.609 -15.147  1.00 40.12           C  
ATOM   3252  OH  TYR B 728     108.796  93.314 -14.259  1.00 38.75           O  
ATOM   3253  N   LYS B 729     106.819  95.176 -20.659  1.00 51.56           N  
ATOM   3254  CA  LYS B 729     108.155  94.922 -21.205  1.00 54.01           C  
ATOM   3255  C   LYS B 729     108.966  96.190 -21.419  1.00 54.44           C  
ATOM   3256  O   LYS B 729     110.191  96.175 -21.309  1.00 55.55           O  
ATOM   3257  CB  LYS B 729     108.076  94.164 -22.534  1.00 55.33           C  
ATOM   3258  CG  LYS B 729     107.419  92.799 -22.462  1.00 57.50           C  
ATOM   3259  CD  LYS B 729     107.542  92.050 -23.795  1.00 60.54           C  
ATOM   3260  CE  LYS B 729     108.951  91.485 -24.025  1.00 62.88           C  
ATOM   3261  NZ  LYS B 729     109.293  90.320 -23.140  1.00 64.01           N  
ATOM   3262  N   ASP B 730     108.289  97.289 -21.712  1.00 54.87           N  
ATOM   3263  CA  ASP B 730     108.987  98.530 -21.961  1.00 56.40           C  
ATOM   3264  C   ASP B 730     109.667  99.175 -20.757  1.00 56.91           C  
ATOM   3265  O   ASP B 730     110.507 100.063 -20.917  1.00 56.12           O  
ATOM   3266  CB  ASP B 730     108.039  99.516 -22.632  1.00 57.94           C  
ATOM   3267  CG  ASP B 730     107.715  99.118 -24.057  1.00 58.41           C  
ATOM   3268  OD1 ASP B 730     108.454  98.269 -24.606  1.00 59.07           O  
ATOM   3269  OD2 ASP B 730     106.738  99.657 -24.627  1.00 58.15           O  
ATOM   3270  N   LEU B 731     109.316  98.733 -19.555  1.00 57.94           N  
ATOM   3271  CA  LEU B 731     109.923  99.275 -18.340  1.00 58.58           C  
ATOM   3272  C   LEU B 731     111.391  98.831 -18.278  1.00 59.75           C  
ATOM   3273  O   LEU B 731     111.700  97.646 -18.385  1.00 59.99           O  
ATOM   3274  CB  LEU B 731     109.150  98.790 -17.115  1.00 57.25           C  
ATOM   3275  CG  LEU B 731     107.660  99.136 -17.153  1.00 55.41           C  
ATOM   3276  CD1 LEU B 731     106.924  98.454 -16.028  1.00 54.40           C  
ATOM   3277  CD2 LEU B 731     107.505 100.624 -17.057  1.00 54.78           C  
ATOM   3278  N   PRO B 732     112.308  99.792 -18.092  1.00 60.91           N  
ATOM   3279  CA  PRO B 732     113.770  99.678 -18.007  1.00 62.66           C  
ATOM   3280  C   PRO B 732     114.387  98.645 -17.061  1.00 64.38           C  
ATOM   3281  O   PRO B 732     115.312  98.953 -16.302  1.00 65.44           O  
ATOM   3282  CB  PRO B 732     114.194 101.102 -17.660  1.00 62.54           C  
ATOM   3283  CG  PRO B 732     113.054 101.581 -16.830  1.00 61.58           C  
ATOM   3284  CD  PRO B 732     111.878 101.128 -17.646  1.00 61.03           C  
ATOM   3285  N   HIS B 733     113.920  97.409 -17.132  1.00 65.27           N  
ATOM   3286  CA  HIS B 733     114.452  96.389 -16.249  1.00 66.52           C  
ATOM   3287  C   HIS B 733     113.689  95.096 -16.426  1.00 66.19           C  
ATOM   3288  O   HIS B 733     114.269  94.017 -16.459  1.00 67.55           O  
ATOM   3289  CB  HIS B 733     114.319  96.866 -14.806  1.00 67.96           C  
ATOM   3290  CG  HIS B 733     112.928  97.292 -14.440  1.00 69.94           C  
ATOM   3291  ND1 HIS B 733     111.963  96.404 -14.011  1.00 70.56           N  
ATOM   3292  CD2 HIS B 733     112.335  98.510 -14.460  1.00 70.54           C  
ATOM   3293  CE1 HIS B 733     110.837  97.057 -13.779  1.00 70.61           C  
ATOM   3294  NE2 HIS B 733     111.036  98.336 -14.044  1.00 71.12           N  
ATOM   3295  N   ALA B 734     112.376  95.223 -16.533  1.00 64.95           N  
ATOM   3296  CA  ALA B 734     111.506  94.078 -16.687  1.00 63.75           C  
ATOM   3297  C   ALA B 734     112.099  93.039 -17.624  1.00 63.31           C  
ATOM   3298  O   ALA B 734     112.863  93.358 -18.536  1.00 63.49           O  
ATOM   3299  CB  ALA B 734     110.158  94.530 -17.195  1.00 63.86           C  
ATOM   3300  N   VAL B 735     111.733  91.789 -17.379  1.00 62.39           N  
ATOM   3301  CA  VAL B 735     112.194  90.670 -18.169  1.00 61.53           C  
ATOM   3302  C   VAL B 735     110.980  89.814 -18.449  1.00 60.64           C  
ATOM   3303  O   VAL B 735     110.175  89.587 -17.554  1.00 60.33           O  
ATOM   3304  CB  VAL B 735     113.190  89.825 -17.375  1.00 62.96           C  
ATOM   3305  CG1 VAL B 735     113.631  88.629 -18.200  1.00 65.91           C  
ATOM   3306  CG2 VAL B 735     114.373  90.667 -16.977  1.00 63.92           C  
ATOM   3307  N   GLN B 736     110.837  89.338 -19.681  1.00 60.76           N  
ATOM   3308  CA  GLN B 736     109.702  88.484 -20.020  1.00 60.15           C  
ATOM   3309  C   GLN B 736     109.561  87.414 -18.932  1.00 58.83           C  
ATOM   3310  O   GLN B 736     108.456  87.021 -18.560  1.00 58.80           O  
ATOM   3311  CB  GLN B 736     109.918  87.834 -21.401  1.00 62.53           C  
ATOM   3312  CG  GLN B 736     111.295  87.168 -21.592  1.00 67.35           C  
ATOM   3313  CD  GLN B 736     111.465  86.492 -22.957  1.00 69.31           C  
ATOM   3314  OE1 GLN B 736     112.540  85.970 -23.280  1.00 69.39           O  
ATOM   3315  NE2 GLN B 736     110.403  86.497 -23.758  1.00 70.00           N  
ATOM   3316  N   GLU B 737     110.700  86.977 -18.408  1.00 57.22           N  
ATOM   3317  CA  GLU B 737     110.754  85.964 -17.365  1.00 56.40           C  
ATOM   3318  C   GLU B 737     109.859  86.309 -16.162  1.00 54.84           C  
ATOM   3319  O   GLU B 737     109.403  85.419 -15.448  1.00 54.28           O  
ATOM   3320  CB  GLU B 737     112.212  85.801 -16.900  1.00 59.46           C  
ATOM   3321  CG  GLU B 737     112.580  84.428 -16.319  1.00 63.22           C  
ATOM   3322  CD  GLU B 737     113.940  84.413 -15.599  1.00 64.88           C  
ATOM   3323  OE1 GLU B 737     114.926  84.986 -16.131  1.00 63.80           O  
ATOM   3324  OE2 GLU B 737     114.020  83.811 -14.501  1.00 65.37           O  
ATOM   3325  N   THR B 738     109.601  87.595 -15.941  1.00 52.85           N  
ATOM   3326  CA  THR B 738     108.791  88.032 -14.802  1.00 49.50           C  
ATOM   3327  C   THR B 738     107.316  87.694 -14.883  1.00 47.79           C  
ATOM   3328  O   THR B 738     106.675  87.493 -13.857  1.00 47.11           O  
ATOM   3329  CB  THR B 738     108.891  89.546 -14.576  1.00 49.40           C  
ATOM   3330  OG1 THR B 738     110.240  89.903 -14.267  1.00 49.30           O  
ATOM   3331  CG2 THR B 738     108.007  89.960 -13.426  1.00 49.10           C  
ATOM   3332  N   PHE B 739     106.758  87.653 -16.085  1.00 46.08           N  
ATOM   3333  CA  PHE B 739     105.346  87.328 -16.197  1.00 45.25           C  
ATOM   3334  C   PHE B 739     105.089  85.995 -16.880  1.00 45.90           C  
ATOM   3335  O   PHE B 739     103.932  85.590 -17.037  1.00 46.25           O  
ATOM   3336  CB  PHE B 739     104.571  88.448 -16.901  1.00 44.17           C  
ATOM   3337  CG  PHE B 739     105.040  88.744 -18.284  1.00 43.54           C  
ATOM   3338  CD1 PHE B 739     104.914  87.806 -19.289  1.00 42.00           C  
ATOM   3339  CD2 PHE B 739     105.589  89.981 -18.589  1.00 43.80           C  
ATOM   3340  CE1 PHE B 739     105.323  88.097 -20.574  1.00 42.03           C  
ATOM   3341  CE2 PHE B 739     106.003  90.278 -19.878  1.00 41.71           C  
ATOM   3342  CZ  PHE B 739     105.870  89.338 -20.869  1.00 41.87           C  
ATOM   3343  N   LYS B 740     106.161  85.314 -17.284  1.00 46.11           N  
ATOM   3344  CA  LYS B 740     106.029  83.999 -17.908  1.00 45.47           C  
ATOM   3345  C   LYS B 740     106.242  82.923 -16.851  1.00 46.27           C  
ATOM   3346  O   LYS B 740     105.596  81.881 -16.886  1.00 46.82           O  
ATOM   3347  CB  LYS B 740     107.040  83.814 -19.041  1.00 44.47           C  
ATOM   3348  CG  LYS B 740     106.753  84.653 -20.266  1.00 45.72           C  
ATOM   3349  CD  LYS B 740     107.662  84.277 -21.436  1.00 47.26           C  
ATOM   3350  CE  LYS B 740     107.313  85.096 -22.675  1.00 47.27           C  
ATOM   3351  NZ  LYS B 740     108.128  84.756 -23.863  1.00 48.64           N  
ATOM   3352  N   ARG B 741     107.145  83.180 -15.910  1.00 46.19           N  
ATOM   3353  CA  ARG B 741     107.419  82.225 -14.844  1.00 46.92           C  
ATOM   3354  C   ARG B 741     106.994  82.861 -13.518  1.00 45.35           C  
ATOM   3355  O   ARG B 741     107.667  83.745 -12.999  1.00 45.96           O  
ATOM   3356  CB  ARG B 741     108.924  81.858 -14.815  1.00 50.74           C  
ATOM   3357  CG  ARG B 741     109.264  80.433 -14.272  1.00 55.59           C  
ATOM   3358  CD  ARG B 741     110.789  80.157 -14.058  1.00 59.47           C  
ATOM   3359  NE  ARG B 741     111.379  80.866 -12.906  1.00 62.44           N  
ATOM   3360  CZ  ARG B 741     112.008  80.279 -11.881  1.00 62.52           C  
ATOM   3361  NH1 ARG B 741     112.144  78.957 -11.842  1.00 61.66           N  
ATOM   3362  NH2 ARG B 741     112.500  81.014 -10.885  1.00 61.16           N  
ATOM   3363  N   VAL B 742     105.864  82.417 -12.981  1.00 43.66           N  
ATOM   3364  CA  VAL B 742     105.358  82.937 -11.714  1.00 42.38           C  
ATOM   3365  C   VAL B 742     105.055  81.773 -10.757  1.00 42.37           C  
ATOM   3366  O   VAL B 742     104.358  80.831 -11.122  1.00 42.38           O  
ATOM   3367  CB  VAL B 742     104.074  83.773 -11.948  1.00 41.13           C  
ATOM   3368  CG1 VAL B 742     103.655  84.480 -10.683  1.00 39.01           C  
ATOM   3369  CG2 VAL B 742     104.321  84.787 -13.031  1.00 40.80           C  
ATOM   3370  N   LEU B 743     105.591  81.831  -9.542  1.00 42.01           N  
ATOM   3371  CA  LEU B 743     105.356  80.777  -8.560  1.00 42.72           C  
ATOM   3372  C   LEU B 743     103.852  80.566  -8.391  1.00 44.31           C  
ATOM   3373  O   LEU B 743     103.079  81.503  -8.495  1.00 44.94           O  
ATOM   3374  CB  LEU B 743     105.972  81.169  -7.213  1.00 42.83           C  
ATOM   3375  CG  LEU B 743     106.015  80.096  -6.118  1.00 42.79           C  
ATOM   3376  CD1 LEU B 743     107.264  79.268  -6.287  1.00 42.96           C  
ATOM   3377  CD2 LEU B 743     106.012  80.730  -4.743  1.00 43.11           C  
ATOM   3378  N   ILE B 744     103.432  79.336  -8.131  1.00 47.01           N  
ATOM   3379  CA  ILE B 744     102.013  79.042  -7.958  1.00 49.12           C  
ATOM   3380  C   ILE B 744     101.804  78.270  -6.670  1.00 52.50           C  
ATOM   3381  O   ILE B 744     101.486  78.847  -5.627  1.00 53.28           O  
ATOM   3382  CB  ILE B 744     101.453  78.167  -9.113  1.00 47.39           C  
ATOM   3383  CG1 ILE B 744     101.618  78.877 -10.458  1.00 47.11           C  
ATOM   3384  CG2 ILE B 744     100.001  77.847  -8.863  1.00 44.28           C  
ATOM   3385  CD1 ILE B 744     100.872  80.179 -10.574  1.00 47.54           C  
ATOM   3386  N   LYS B 745     102.000  76.956  -6.758  1.00 55.92           N  
ATOM   3387  CA  LYS B 745     101.815  76.057  -5.625  1.00 59.67           C  
ATOM   3388  C   LYS B 745     103.146  75.790  -4.920  1.00 60.82           C  
ATOM   3389  O   LYS B 745     103.593  76.602  -4.111  1.00 62.99           O  
ATOM   3390  CB  LYS B 745     101.174  74.744  -6.111  1.00 60.82           C  
ATOM   3391  CG  LYS B 745     100.581  73.862  -5.013  1.00 63.78           C  
ATOM   3392  CD  LYS B 745      99.482  74.578  -4.212  1.00 65.66           C  
ATOM   3393  CE  LYS B 745      98.847  73.658  -3.154  1.00 66.36           C  
ATOM   3394  NZ  LYS B 745      97.894  74.382  -2.253  1.00 66.48           N  
ATOM   3395  N   GLU B 746     103.771  74.652  -5.206  1.00 61.13           N  
ATOM   3396  CA  GLU B 746     105.056  74.329  -4.594  1.00 60.45           C  
ATOM   3397  C   GLU B 746     106.060  74.942  -5.543  1.00 59.61           C  
ATOM   3398  O   GLU B 746     105.868  76.053  -6.021  1.00 58.65           O  
ATOM   3399  CB  GLU B 746     105.282  72.814  -4.538  1.00 61.87           C  
ATOM   3400  CG  GLU B 746     104.179  71.993  -3.866  1.00 64.12           C  
ATOM   3401  CD  GLU B 746     104.117  72.181  -2.359  1.00 65.45           C  
ATOM   3402  OE1 GLU B 746     105.138  71.910  -1.682  1.00 65.46           O  
ATOM   3403  OE2 GLU B 746     103.044  72.591  -1.855  1.00 65.11           O  
ATOM   3404  N   GLU B 747     107.122  74.206  -5.833  1.00 59.67           N  
ATOM   3405  CA  GLU B 747     108.134  74.680  -6.756  1.00 60.64           C  
ATOM   3406  C   GLU B 747     107.598  74.579  -8.182  1.00 58.70           C  
ATOM   3407  O   GLU B 747     108.331  74.193  -9.095  1.00 58.46           O  
ATOM   3408  CB  GLU B 747     109.397  73.828  -6.649  1.00 64.39           C  
ATOM   3409  CG  GLU B 747     110.022  73.758  -5.264  1.00 69.34           C  
ATOM   3410  CD  GLU B 747     111.400  73.120  -5.313  1.00 72.80           C  
ATOM   3411  OE1 GLU B 747     111.519  72.034  -5.933  1.00 74.35           O  
ATOM   3412  OE2 GLU B 747     112.358  73.701  -4.742  1.00 73.61           O  
ATOM   3413  N   GLU B 748     106.320  74.910  -8.363  1.00 56.06           N  
ATOM   3414  CA  GLU B 748     105.675  74.859  -9.676  1.00 52.54           C  
ATOM   3415  C   GLU B 748     105.358  76.249 -10.177  1.00 49.11           C  
ATOM   3416  O   GLU B 748     104.569  76.950  -9.564  1.00 49.38           O  
ATOM   3417  CB  GLU B 748     104.358  74.101  -9.608  1.00 54.22           C  
ATOM   3418  CG  GLU B 748     104.429  72.713  -9.052  1.00 58.00           C  
ATOM   3419  CD  GLU B 748     103.238  71.893  -9.496  1.00 61.64           C  
ATOM   3420  OE1 GLU B 748     102.108  72.443  -9.512  1.00 61.72           O  
ATOM   3421  OE2 GLU B 748     103.431  70.701  -9.832  1.00 64.53           O  
ATOM   3422  N   TYR B 749     105.947  76.640 -11.298  1.00 45.89           N  
ATOM   3423  CA  TYR B 749     105.698  77.962 -11.857  1.00 43.57           C  
ATOM   3424  C   TYR B 749     104.872  77.849 -13.126  1.00 41.62           C  
ATOM   3425  O   TYR B 749     105.030  76.892 -13.882  1.00 42.67           O  
ATOM   3426  CB  TYR B 749     107.019  78.666 -12.193  1.00 43.68           C  
ATOM   3427  CG  TYR B 749     107.910  78.924 -11.003  1.00 43.68           C  
ATOM   3428  CD1 TYR B 749     108.655  77.902 -10.426  1.00 43.82           C  
ATOM   3429  CD2 TYR B 749     107.986  80.183 -10.435  1.00 43.92           C  
ATOM   3430  CE1 TYR B 749     109.450  78.128  -9.313  1.00 42.70           C  
ATOM   3431  CE2 TYR B 749     108.777  80.415  -9.321  1.00 44.39           C  
ATOM   3432  CZ  TYR B 749     109.503  79.384  -8.768  1.00 42.96           C  
ATOM   3433  OH  TYR B 749     110.271  79.622  -7.658  1.00 42.84           O  
ATOM   3434  N   ASP B 750     103.992  78.818 -13.360  1.00 38.57           N  
ATOM   3435  CA  ASP B 750     103.170  78.831 -14.570  1.00 34.49           C  
ATOM   3436  C   ASP B 750     103.121  80.273 -15.083  1.00 32.33           C  
ATOM   3437  O   ASP B 750     104.044  81.051 -14.832  1.00 32.23           O  
ATOM   3438  CB  ASP B 750     101.755  78.322 -14.279  1.00 33.52           C  
ATOM   3439  CG  ASP B 750     101.148  77.579 -15.458  1.00 32.08           C  
ATOM   3440  OD1 ASP B 750     101.327  78.033 -16.607  1.00 31.67           O  
ATOM   3441  OD2 ASP B 750     100.483  76.543 -15.238  1.00 29.26           O  
ATOM   3442  N   SER B 751     102.050  80.632 -15.788  1.00 30.01           N  
ATOM   3443  CA  SER B 751     101.900  81.980 -16.335  1.00 27.83           C  
ATOM   3444  C   SER B 751     101.126  82.941 -15.432  1.00 27.30           C  
ATOM   3445  O   SER B 751     100.107  82.565 -14.843  1.00 26.64           O  
ATOM   3446  CB  SER B 751     101.201  81.918 -17.682  1.00 27.65           C  
ATOM   3447  OG  SER B 751     100.858  83.221 -18.104  1.00 27.78           O  
ATOM   3448  N   ILE B 752     101.597  84.188 -15.352  1.00 26.32           N  
ATOM   3449  CA  ILE B 752     100.961  85.214 -14.517  1.00 24.20           C  
ATOM   3450  C   ILE B 752      99.459  85.020 -14.415  1.00 23.78           C  
ATOM   3451  O   ILE B 752      98.883  85.122 -13.334  1.00 24.11           O  
ATOM   3452  CB  ILE B 752     101.246  86.643 -15.055  1.00 23.59           C  
ATOM   3453  CG1 ILE B 752     100.857  87.680 -14.004  1.00 23.59           C  
ATOM   3454  CG2 ILE B 752     100.452  86.909 -16.310  1.00 20.99           C  
ATOM   3455  CD1 ILE B 752     101.474  89.042 -14.245  1.00 22.09           C  
ATOM   3456  N   ILE B 753      98.843  84.719 -15.556  1.00 23.99           N  
ATOM   3457  CA  ILE B 753      97.408  84.498 -15.632  1.00 23.57           C  
ATOM   3458  C   ILE B 753      97.026  83.411 -14.649  1.00 23.16           C  
ATOM   3459  O   ILE B 753      96.109  83.592 -13.854  1.00 25.16           O  
ATOM   3460  CB  ILE B 753      96.958  84.049 -17.044  1.00 21.19           C  
ATOM   3461  CG1 ILE B 753      97.513  84.997 -18.114  1.00 18.37           C  
ATOM   3462  CG2 ILE B 753      95.435  84.037 -17.119  1.00 21.05           C  
ATOM   3463  CD1 ILE B 753      96.801  86.313 -18.230  1.00 13.86           C  
ATOM   3464  N   VAL B 754      97.726  82.284 -14.697  1.00 23.04           N  
ATOM   3465  CA  VAL B 754      97.412  81.197 -13.786  1.00 25.72           C  
ATOM   3466  C   VAL B 754      97.561  81.702 -12.364  1.00 26.42           C  
ATOM   3467  O   VAL B 754      96.705  81.442 -11.515  1.00 27.75           O  
ATOM   3468  CB  VAL B 754      98.327  79.954 -14.006  1.00 26.48           C  
ATOM   3469  CG1 VAL B 754      98.025  78.885 -12.981  1.00 26.09           C  
ATOM   3470  CG2 VAL B 754      98.081  79.363 -15.373  1.00 27.95           C  
ATOM   3471  N   PHE B 755      98.634  82.441 -12.101  1.00 26.02           N  
ATOM   3472  CA  PHE B 755      98.851  82.969 -10.759  1.00 24.96           C  
ATOM   3473  C   PHE B 755      97.642  83.760 -10.348  1.00 24.18           C  
ATOM   3474  O   PHE B 755      97.202  83.711  -9.204  1.00 24.61           O  
ATOM   3475  CB  PHE B 755     100.045  83.898 -10.713  1.00 25.61           C  
ATOM   3476  CG  PHE B 755     100.157  84.648  -9.425  1.00 26.54           C  
ATOM   3477  CD1 PHE B 755     100.273  83.965  -8.222  1.00 27.02           C  
ATOM   3478  CD2 PHE B 755     100.151  86.037  -9.409  1.00 26.16           C  
ATOM   3479  CE1 PHE B 755     100.384  84.653  -7.025  1.00 26.91           C  
ATOM   3480  CE2 PHE B 755     100.262  86.727  -8.213  1.00 26.45           C  
ATOM   3481  CZ  PHE B 755     100.380  86.033  -7.019  1.00 26.34           C  
ATOM   3482  N   TYR B 756      97.110  84.503 -11.299  1.00 23.50           N  
ATOM   3483  CA  TYR B 756      95.956  85.310 -11.035  1.00 24.96           C  
ATOM   3484  C   TYR B 756      94.727  84.501 -10.661  1.00 27.48           C  
ATOM   3485  O   TYR B 756      94.249  84.587  -9.540  1.00 30.65           O  
ATOM   3486  CB  TYR B 756      95.641  86.144 -12.244  1.00 23.63           C  
ATOM   3487  CG  TYR B 756      94.445  86.995 -12.029  1.00 24.42           C  
ATOM   3488  CD1 TYR B 756      93.173  86.479 -12.194  1.00 25.20           C  
ATOM   3489  CD2 TYR B 756      94.576  88.315 -11.665  1.00 25.68           C  
ATOM   3490  CE1 TYR B 756      92.062  87.257 -12.009  1.00 26.12           C  
ATOM   3491  CE2 TYR B 756      93.464  89.109 -11.480  1.00 26.32           C  
ATOM   3492  CZ  TYR B 756      92.209  88.571 -11.655  1.00 25.81           C  
ATOM   3493  OH  TYR B 756      91.098  89.354 -11.487  1.00 26.86           O  
ATOM   3494  N   ASN B 757      94.209  83.720 -11.602  1.00 28.47           N  
ATOM   3495  CA  ASN B 757      93.004  82.928 -11.365  1.00 28.90           C  
ATOM   3496  C   ASN B 757      93.093  81.892 -10.264  1.00 28.84           C  
ATOM   3497  O   ASN B 757      92.087  81.588  -9.624  1.00 28.12           O  
ATOM   3498  CB  ASN B 757      92.577  82.191 -12.628  1.00 30.13           C  
ATOM   3499  CG  ASN B 757      92.518  83.082 -13.833  1.00 32.38           C  
ATOM   3500  OD1 ASN B 757      91.930  84.159 -13.795  1.00 33.03           O  
ATOM   3501  ND2 ASN B 757      93.120  82.631 -14.927  1.00 35.74           N  
ATOM   3502  N   SER B 758      94.278  81.328 -10.053  1.00 28.74           N  
ATOM   3503  CA  SER B 758      94.436  80.295  -9.034  1.00 28.92           C  
ATOM   3504  C   SER B 758      94.904  80.786  -7.673  1.00 27.98           C  
ATOM   3505  O   SER B 758      94.741  80.094  -6.675  1.00 26.81           O  
ATOM   3506  CB  SER B 758      95.379  79.195  -9.539  1.00 29.11           C  
ATOM   3507  OG  SER B 758      94.753  78.407 -10.547  1.00 30.96           O  
ATOM   3508  N   VAL B 759      95.477  81.982  -7.626  1.00 27.56           N  
ATOM   3509  CA  VAL B 759      95.959  82.513  -6.364  1.00 26.63           C  
ATOM   3510  C   VAL B 759      95.487  83.937  -6.103  1.00 27.39           C  
ATOM   3511  O   VAL B 759      94.662  84.154  -5.222  1.00 29.45           O  
ATOM   3512  CB  VAL B 759      97.505  82.465  -6.285  1.00 25.21           C  
ATOM   3513  CG1 VAL B 759      97.965  82.957  -4.952  1.00 26.04           C  
ATOM   3514  CG2 VAL B 759      97.993  81.056  -6.474  1.00 22.46           C  
ATOM   3515  N   PHE B 760      95.991  84.909  -6.854  1.00 26.70           N  
ATOM   3516  CA  PHE B 760      95.585  86.293  -6.622  1.00 28.09           C  
ATOM   3517  C   PHE B 760      94.071  86.412  -6.500  1.00 28.48           C  
ATOM   3518  O   PHE B 760      93.523  86.559  -5.411  1.00 28.31           O  
ATOM   3519  CB  PHE B 760      96.058  87.206  -7.760  1.00 28.05           C  
ATOM   3520  CG  PHE B 760      96.090  88.660  -7.393  1.00 27.27           C  
ATOM   3521  CD1 PHE B 760      97.180  89.193  -6.726  1.00 27.15           C  
ATOM   3522  CD2 PHE B 760      95.017  89.482  -7.669  1.00 27.18           C  
ATOM   3523  CE1 PHE B 760      97.196  90.524  -6.339  1.00 28.42           C  
ATOM   3524  CE2 PHE B 760      95.025  90.821  -7.285  1.00 28.07           C  
ATOM   3525  CZ  PHE B 760      96.111  91.343  -6.620  1.00 27.90           C  
ATOM   3526  N   MET B 761      93.403  86.343  -7.638  1.00 29.15           N  
ATOM   3527  CA  MET B 761      91.967  86.449  -7.690  1.00 29.76           C  
ATOM   3528  C   MET B 761      91.287  85.732  -6.535  1.00 30.33           C  
ATOM   3529  O   MET B 761      90.343  86.248  -5.963  1.00 29.45           O  
ATOM   3530  CB  MET B 761      91.478  85.902  -9.026  1.00 30.88           C  
ATOM   3531  CG  MET B 761      90.043  86.235  -9.344  1.00 31.44           C  
ATOM   3532  SD  MET B 761      88.923  85.190  -8.447  1.00 32.59           S  
ATOM   3533  CE  MET B 761      89.081  83.691  -9.365  1.00 32.17           C  
ATOM   3534  N   GLN B 762      91.775  84.555  -6.176  1.00 33.90           N  
ATOM   3535  CA  GLN B 762      91.162  83.790  -5.095  1.00 37.33           C  
ATOM   3536  C   GLN B 762      91.430  84.316  -3.697  1.00 39.06           C  
ATOM   3537  O   GLN B 762      90.544  84.287  -2.852  1.00 39.83           O  
ATOM   3538  CB  GLN B 762      91.607  82.325  -5.139  1.00 39.23           C  
ATOM   3539  CG  GLN B 762      91.068  81.475  -6.297  1.00 43.58           C  
ATOM   3540  CD  GLN B 762      89.551  81.253  -6.264  1.00 46.06           C  
ATOM   3541  OE1 GLN B 762      88.951  81.037  -5.206  1.00 47.27           O  
ATOM   3542  NE2 GLN B 762      88.932  81.282  -7.439  1.00 46.67           N  
ATOM   3543  N   ARG B 763      92.647  84.786  -3.444  1.00 41.74           N  
ATOM   3544  CA  ARG B 763      93.017  85.278  -2.115  1.00 44.44           C  
ATOM   3545  C   ARG B 763      92.364  86.613  -1.738  1.00 44.54           C  
ATOM   3546  O   ARG B 763      91.617  86.695  -0.769  1.00 45.51           O  
ATOM   3547  CB  ARG B 763      94.540  85.404  -2.001  1.00 45.88           C  
ATOM   3548  CG  ARG B 763      95.051  85.402  -0.567  1.00 48.56           C  
ATOM   3549  CD  ARG B 763      95.463  84.003  -0.131  1.00 51.54           C  
ATOM   3550  NE  ARG B 763      96.840  83.667  -0.516  1.00 54.39           N  
ATOM   3551  CZ  ARG B 763      97.302  82.423  -0.667  1.00 55.47           C  
ATOM   3552  NH1 ARG B 763      96.499  81.382  -0.475  1.00 57.22           N  
ATOM   3553  NH2 ARG B 763      98.572  82.211  -1.001  1.00 54.74           N  
ATOM   3554  N   LEU B 764      92.646  87.665  -2.489  1.00 44.33           N  
ATOM   3555  CA  LEU B 764      92.053  88.950  -2.169  1.00 44.60           C  
ATOM   3556  C   LEU B 764      90.809  89.200  -3.013  1.00 44.67           C  
ATOM   3557  O   LEU B 764      90.558  90.297  -3.506  1.00 43.33           O  
ATOM   3558  CB  LEU B 764      93.103  90.055  -2.332  1.00 43.65           C  
ATOM   3559  CG  LEU B 764      94.086  89.927  -3.486  1.00 44.01           C  
ATOM   3560  CD1 LEU B 764      93.415  90.359  -4.767  1.00 44.25           C  
ATOM   3561  CD2 LEU B 764      95.291  90.786  -3.213  1.00 44.30           C  
ATOM   3562  N   LYS B 765      90.025  88.143  -3.161  1.00 45.97           N  
ATOM   3563  CA  LYS B 765      88.783  88.172  -3.926  1.00 46.68           C  
ATOM   3564  C   LYS B 765      87.834  89.100  -3.195  1.00 47.67           C  
ATOM   3565  O   LYS B 765      87.417  90.124  -3.719  1.00 47.91           O  
ATOM   3566  CB  LYS B 765      88.197  86.758  -3.980  1.00 47.22           C  
ATOM   3567  CG  LYS B 765      87.170  86.512  -5.058  1.00 46.24           C  
ATOM   3568  CD  LYS B 765      87.018  85.008  -5.315  1.00 47.03           C  
ATOM   3569  CE  LYS B 765      86.387  84.283  -4.138  1.00 47.02           C  
ATOM   3570  NZ  LYS B 765      84.980  84.742  -3.930  1.00 47.09           N  
ATOM   3571  N   THR B 766      87.512  88.726  -1.964  1.00 47.91           N  
ATOM   3572  CA  THR B 766      86.625  89.509  -1.127  1.00 47.08           C  
ATOM   3573  C   THR B 766      87.020  90.977  -1.079  1.00 47.41           C  
ATOM   3574  O   THR B 766      86.161  91.851  -1.145  1.00 49.24           O  
ATOM   3575  CB  THR B 766      86.612  88.980   0.311  1.00 45.76           C  
ATOM   3576  OG1 THR B 766      87.957  88.819   0.768  1.00 47.28           O  
ATOM   3577  CG2 THR B 766      85.901  87.649   0.383  1.00 46.06           C  
ATOM   3578  N   ASN B 767      88.310  91.267  -0.964  1.00 46.74           N  
ATOM   3579  CA  ASN B 767      88.716  92.661  -0.895  1.00 46.12           C  
ATOM   3580  C   ASN B 767      88.394  93.414  -2.168  1.00 46.32           C  
ATOM   3581  O   ASN B 767      88.172  94.612  -2.135  1.00 47.62           O  
ATOM   3582  CB  ASN B 767      90.202  92.787  -0.599  1.00 45.31           C  
ATOM   3583  CG  ASN B 767      90.636  94.233  -0.425  1.00 46.39           C  
ATOM   3584  OD1 ASN B 767      90.655  95.011  -1.377  1.00 46.52           O  
ATOM   3585  ND2 ASN B 767      90.981  94.603   0.799  1.00 48.64           N  
ATOM   3586  N   ILE B 768      88.355  92.715  -3.293  1.00 46.65           N  
ATOM   3587  CA  ILE B 768      88.069  93.369  -4.563  1.00 46.46           C  
ATOM   3588  C   ILE B 768      86.578  93.572  -4.783  1.00 48.51           C  
ATOM   3589  O   ILE B 768      86.143  94.660  -5.134  1.00 48.89           O  
ATOM   3590  CB  ILE B 768      88.637  92.561  -5.740  1.00 44.29           C  
ATOM   3591  CG1 ILE B 768      90.137  92.359  -5.556  1.00 42.54           C  
ATOM   3592  CG2 ILE B 768      88.373  93.287  -7.028  1.00 44.21           C  
ATOM   3593  CD1 ILE B 768      90.782  91.563  -6.634  1.00 40.06           C  
ATOM   3594  N   LEU B 769      85.792  92.525  -4.565  1.00 50.58           N  
ATOM   3595  CA  LEU B 769      84.351  92.609  -4.768  1.00 53.02           C  
ATOM   3596  C   LEU B 769      83.675  93.831  -4.156  1.00 54.83           C  
ATOM   3597  O   LEU B 769      82.548  94.166  -4.519  1.00 56.08           O  
ATOM   3598  CB  LEU B 769      83.655  91.341  -4.260  1.00 52.37           C  
ATOM   3599  CG  LEU B 769      83.728  90.086  -5.137  1.00 52.04           C  
ATOM   3600  CD1 LEU B 769      83.262  90.406  -6.544  1.00 52.00           C  
ATOM   3601  CD2 LEU B 769      85.141  89.569  -5.167  1.00 52.88           C  
ATOM   3602  N   GLN B 770      84.338  94.503  -3.228  1.00 56.30           N  
ATOM   3603  CA  GLN B 770      83.715  95.672  -2.639  1.00 58.49           C  
ATOM   3604  C   GLN B 770      84.188  96.927  -3.350  1.00 58.86           C  
ATOM   3605  O   GLN B 770      84.478  97.938  -2.718  1.00 58.04           O  
ATOM   3606  CB  GLN B 770      83.998  95.740  -1.133  1.00 61.02           C  
ATOM   3607  CG  GLN B 770      85.460  95.914  -0.744  1.00 64.82           C  
ATOM   3608  CD  GLN B 770      85.691  95.732   0.757  1.00 66.43           C  
ATOM   3609  OE1 GLN B 770      86.759  96.066   1.281  1.00 66.61           O  
ATOM   3610  NE2 GLN B 770      84.689  95.193   1.453  1.00 67.64           N  
ATOM   3611  N   TYR B 771      84.264  96.838  -4.678  1.00 59.78           N  
ATOM   3612  CA  TYR B 771      84.671  97.953  -5.539  1.00 61.79           C  
ATOM   3613  C   TYR B 771      83.776  97.971  -6.772  1.00 62.11           C  
ATOM   3614  O   TYR B 771      83.666  98.980  -7.468  1.00 61.19           O  
ATOM   3615  CB  TYR B 771      86.122  97.805  -6.001  1.00 62.86           C  
ATOM   3616  CG  TYR B 771      87.158  98.062  -4.942  1.00 64.67           C  
ATOM   3617  CD1 TYR B 771      87.239  99.297  -4.308  1.00 65.74           C  
ATOM   3618  CD2 TYR B 771      88.052  97.063  -4.561  1.00 65.63           C  
ATOM   3619  CE1 TYR B 771      88.185  99.534  -3.313  1.00 67.81           C  
ATOM   3620  CE2 TYR B 771      89.002  97.286  -3.569  1.00 67.21           C  
ATOM   3621  CZ  TYR B 771      89.063  98.523  -2.944  1.00 67.93           C  
ATOM   3622  OH  TYR B 771      89.980  98.741  -1.936  1.00 68.57           O  
ATOM   3623  N   ALA B 772      83.150  96.831  -7.038  1.00 63.85           N  
ATOM   3624  CA  ALA B 772      82.262  96.677  -8.183  1.00 66.65           C  
ATOM   3625  C   ALA B 772      81.284  97.843  -8.319  1.00 67.56           C  
ATOM   3626  O   ALA B 772      80.821  98.082  -9.458  1.00 67.99           O  
ATOM   3627  CB  ALA B 772      81.496  95.356  -8.076  1.00 67.47           C  
ATOM   3628  OXT ALA B 772      80.981  98.487  -7.287  1.00 67.75           O  
TER    3629      ALA B 772                                                      
ATOM      1  N   SER A   4      50.870  88.420 -21.325  1.00 54.58           N  
ATOM      2  CA  SER A   4      49.687  88.158 -20.459  1.00 53.87           C  
ATOM      3  C   SER A   4      49.851  88.941 -19.155  1.00 54.98           C  
ATOM      4  O   SER A   4      49.561  90.137 -19.104  1.00 55.18           O  
ATOM      5  CB  SER A   4      49.578  86.653 -20.170  1.00 53.25           C  
ATOM      6  OG  SER A   4      48.242  86.181 -20.285  1.00 47.42           O  
ATOM      7  N   HIS A   5      50.344  88.271 -18.116  1.00 55.20           N  
ATOM      8  CA  HIS A   5      50.544  88.895 -16.809  1.00 56.08           C  
ATOM      9  C   HIS A   5      51.770  89.810 -16.709  1.00 56.58           C  
ATOM     10  O   HIS A   5      52.137  90.254 -15.616  1.00 56.17           O  
ATOM     11  CB  HIS A   5      50.651  87.816 -15.730  1.00 56.45           C  
ATOM     12  CG  HIS A   5      49.474  86.896 -15.676  1.00 57.29           C  
ATOM     13  ND1 HIS A   5      49.294  85.865 -16.573  1.00 58.10           N  
ATOM     14  CD2 HIS A   5      48.405  86.866 -14.846  1.00 57.20           C  
ATOM     15  CE1 HIS A   5      48.165  85.238 -16.298  1.00 57.74           C  
ATOM     16  NE2 HIS A   5      47.606  85.826 -15.255  1.00 58.34           N  
ATOM     17  N   MET A   6      52.388  90.106 -17.845  1.00 57.05           N  
ATOM     18  CA  MET A   6      53.581  90.943 -17.875  1.00 57.32           C  
ATOM     19  C   MET A   6      53.488  92.260 -17.116  1.00 57.54           C  
ATOM     20  O   MET A   6      54.366  92.581 -16.326  1.00 57.28           O  
ATOM     21  CB  MET A   6      53.981  91.232 -19.325  1.00 57.70           C  
ATOM     22  CG  MET A   6      55.302  91.995 -19.485  1.00 57.76           C  
ATOM     23  SD  MET A   6      56.736  91.116 -18.804  1.00 57.62           S  
ATOM     24  CE  MET A   6      56.297  89.369 -19.149  1.00 57.15           C  
ATOM     25  N   ARG A   7      52.433  93.028 -17.349  1.00 59.15           N  
ATOM     26  CA  ARG A   7      52.319  94.313 -16.678  1.00 60.96           C  
ATOM     27  C   ARG A   7      52.047  94.181 -15.190  1.00 60.70           C  
ATOM     28  O   ARG A   7      52.271  95.120 -14.422  1.00 59.90           O  
ATOM     29  CB  ARG A   7      51.254  95.181 -17.354  1.00 62.12           C  
ATOM     30  CG  ARG A   7      51.778  96.589 -17.657  1.00 65.36           C  
ATOM     31  CD  ARG A   7      50.892  97.372 -18.622  1.00 68.63           C  
ATOM     32  NE  ARG A   7      50.644  96.654 -19.873  1.00 71.04           N  
ATOM     33  CZ  ARG A   7      50.366  97.245 -21.033  1.00 71.86           C  
ATOM     34  NH1 ARG A   7      50.306  98.571 -21.115  1.00 71.75           N  
ATOM     35  NH2 ARG A   7      50.140  96.508 -22.113  1.00 71.96           N  
ATOM     36  N   GLU A   8      51.585  93.007 -14.780  1.00 60.97           N  
ATOM     37  CA  GLU A   8      51.311  92.770 -13.376  1.00 61.54           C  
ATOM     38  C   GLU A   8      52.641  92.478 -12.678  1.00 60.21           C  
ATOM     39  O   GLU A   8      52.892  92.966 -11.574  1.00 60.61           O  
ATOM     40  CB  GLU A   8      50.354  91.590 -13.219  1.00 64.74           C  
ATOM     41  CG  GLU A   8      49.605  91.581 -11.886  1.00 69.72           C  
ATOM     42  CD  GLU A   8      48.673  90.377 -11.733  1.00 72.35           C  
ATOM     43  OE1 GLU A   8      48.815  89.399 -12.509  1.00 73.46           O  
ATOM     44  OE2 GLU A   8      47.804  90.412 -10.829  1.00 73.16           O  
ATOM     45  N   GLU A   9      53.492  91.684 -13.331  1.00 57.70           N  
ATOM     46  CA  GLU A   9      54.806  91.334 -12.788  1.00 54.17           C  
ATOM     47  C   GLU A   9      55.681  92.580 -12.804  1.00 53.08           C  
ATOM     48  O   GLU A   9      56.568  92.752 -11.976  1.00 52.01           O  
ATOM     49  CB  GLU A   9      55.444  90.216 -13.624  1.00 52.52           C  
ATOM     50  CG  GLU A   9      54.688  88.886 -13.544  1.00 51.58           C  
ATOM     51  CD  GLU A   9      55.099  87.883 -14.616  1.00 50.74           C  
ATOM     52  OE1 GLU A   9      55.896  88.241 -15.504  1.00 50.55           O  
ATOM     53  OE2 GLU A   9      54.616  86.732 -14.579  1.00 49.83           O  
ATOM     54  N   SER A  10      55.400  93.452 -13.762  1.00 52.81           N  
ATOM     55  CA  SER A  10      56.109  94.709 -13.923  1.00 53.27           C  
ATOM     56  C   SER A  10      56.357  95.365 -12.574  1.00 53.70           C  
ATOM     57  O   SER A  10      57.471  95.363 -12.067  1.00 53.93           O  
ATOM     58  CB  SER A  10      55.280  95.648 -14.804  1.00 53.80           C  
ATOM     59  OG  SER A  10      55.787  96.972 -14.781  1.00 54.50           O  
ATOM     60  N   LEU A  11      55.303  95.932 -12.002  1.00 54.56           N  
ATOM     61  CA  LEU A  11      55.397  96.596 -10.710  1.00 54.09           C  
ATOM     62  C   LEU A  11      55.821  95.592  -9.660  1.00 53.98           C  
ATOM     63  O   LEU A  11      56.564  95.922  -8.736  1.00 53.90           O  
ATOM     64  CB  LEU A  11      54.045  97.224 -10.328  1.00 54.00           C  
ATOM     65  CG  LEU A  11      52.759  96.384 -10.425  1.00 53.67           C  
ATOM     66  CD1 LEU A  11      52.139  96.155  -9.036  1.00 52.54           C  
ATOM     67  CD2 LEU A  11      51.770  97.106 -11.330  1.00 51.83           C  
ATOM     68  N   GLN A  12      55.351  94.361  -9.817  1.00 54.18           N  
ATOM     69  CA  GLN A  12      55.676  93.307  -8.877  1.00 55.21           C  
ATOM     70  C   GLN A  12      57.184  93.067  -8.811  1.00 55.50           C  
ATOM     71  O   GLN A  12      57.691  92.617  -7.791  1.00 56.38           O  
ATOM     72  CB  GLN A  12      54.936  92.024  -9.259  1.00 55.55           C  
ATOM     73  CG  GLN A  12      55.273  90.814  -8.402  1.00 56.93           C  
ATOM     74  CD  GLN A  12      54.376  89.622  -8.699  1.00 58.89           C  
ATOM     75  OE1 GLN A  12      54.696  88.482  -8.350  1.00 59.14           O  
ATOM     76  NE2 GLN A  12      53.239  89.884  -9.339  1.00 60.16           N  
ATOM     77  N   LEU A  13      57.905  93.374  -9.886  1.00 55.11           N  
ATOM     78  CA  LEU A  13      59.358  93.193  -9.893  1.00 54.05           C  
ATOM     79  C   LEU A  13      60.082  94.497  -9.568  1.00 53.89           C  
ATOM     80  O   LEU A  13      60.996  94.512  -8.754  1.00 54.25           O  
ATOM     81  CB  LEU A  13      59.830  92.630 -11.243  1.00 53.29           C  
ATOM     82  CG  LEU A  13      61.299  92.712 -11.692  1.00 51.80           C  
ATOM     83  CD1 LEU A  13      62.240  92.656 -10.522  1.00 51.90           C  
ATOM     84  CD2 LEU A  13      61.586  91.573 -12.653  1.00 51.53           C  
ATOM     85  N   MET A  14      59.678  95.590 -10.200  1.00 53.71           N  
ATOM     86  CA  MET A  14      60.301  96.876  -9.928  1.00 53.99           C  
ATOM     87  C   MET A  14      60.222  97.142  -8.431  1.00 55.45           C  
ATOM     88  O   MET A  14      61.045  97.870  -7.859  1.00 54.47           O  
ATOM     89  CB  MET A  14      59.566  97.979 -10.680  1.00 52.09           C  
ATOM     90  CG  MET A  14      59.838  97.982 -12.146  1.00 51.35           C  
ATOM     91  SD  MET A  14      61.566  98.330 -12.391  1.00 50.67           S  
ATOM     92  CE  MET A  14      61.504 100.098 -12.466  1.00 53.40           C  
ATOM     93  N   ASP A  15      59.211  96.544  -7.809  1.00 57.49           N  
ATOM     94  CA  ASP A  15      58.986  96.686  -6.377  1.00 58.38           C  
ATOM     95  C   ASP A  15      60.149  96.129  -5.580  1.00 57.84           C  
ATOM     96  O   ASP A  15      61.009  96.877  -5.120  1.00 58.25           O  
ATOM     97  CB  ASP A  15      57.709  95.951  -5.962  1.00 60.21           C  
ATOM     98  CG  ASP A  15      57.667  95.652  -4.468  1.00 62.23           C  
ATOM     99  OD1 ASP A  15      57.663  96.623  -3.671  1.00 63.38           O  
ATOM    100  OD2 ASP A  15      57.644  94.451  -4.100  1.00 61.33           O  
ATOM    101  N   LEU A  16      60.162  94.805  -5.431  1.00 56.42           N  
ATOM    102  CA  LEU A  16      61.191  94.115  -4.671  1.00 54.56           C  
ATOM    103  C   LEU A  16      62.605  94.408  -5.152  1.00 54.82           C  
ATOM    104  O   LEU A  16      63.574  94.079  -4.471  1.00 57.24           O  
ATOM    105  CB  LEU A  16      60.923  92.604  -4.670  1.00 51.26           C  
ATOM    106  CG  LEU A  16      60.908  91.834  -5.984  1.00 48.16           C  
ATOM    107  CD1 LEU A  16      62.314  91.577  -6.395  1.00 48.98           C  
ATOM    108  CD2 LEU A  16      60.193  90.514  -5.821  1.00 46.51           C  
ATOM    109  N   LEU A  17      62.726  95.035  -6.315  1.00 53.61           N  
ATOM    110  CA  LEU A  17      64.031  95.378  -6.873  1.00 52.37           C  
ATOM    111  C   LEU A  17      64.454  96.739  -6.312  1.00 50.89           C  
ATOM    112  O   LEU A  17      65.619  97.130  -6.351  1.00 47.39           O  
ATOM    113  CB  LEU A  17      63.927  95.442  -8.397  1.00 53.95           C  
ATOM    114  CG  LEU A  17      65.205  95.548  -9.216  1.00 53.98           C  
ATOM    115  CD1 LEU A  17      65.958  94.231  -9.152  1.00 53.50           C  
ATOM    116  CD2 LEU A  17      64.846  95.888 -10.649  1.00 53.88           C  
ATOM    117  N   GLY A  18      63.479  97.457  -5.784  1.00 51.33           N  
ATOM    118  CA  GLY A  18      63.763  98.752  -5.219  1.00 54.20           C  
ATOM    119  C   GLY A  18      64.007  99.802  -6.274  1.00 56.02           C  
ATOM    120  O   GLY A  18      64.799 100.707  -6.044  1.00 57.28           O  
ATOM    121  N   LEU A  19      63.341  99.696  -7.423  1.00 56.66           N  
ATOM    122  CA  LEU A  19      63.510 100.683  -8.495  1.00 58.27           C  
ATOM    123  C   LEU A  19      62.199 101.378  -8.857  1.00 61.14           C  
ATOM    124  O   LEU A  19      61.121 100.839  -8.604  1.00 62.88           O  
ATOM    125  CB  LEU A  19      64.079 100.028  -9.754  1.00 56.06           C  
ATOM    126  CG  LEU A  19      65.572 100.135 -10.061  1.00 59.54           C  
ATOM    127  CD1 LEU A  19      65.760  99.793 -11.528  1.00 56.82           C  
ATOM    128  CD2 LEU A  19      66.094 101.546  -9.782  1.00 56.73           C  
ATOM    129  N   GLU A  20      62.295 102.559  -9.471  1.00 63.81           N  
ATOM    130  CA  GLU A  20      61.103 103.322  -9.847  1.00 65.13           C  
ATOM    131  C   GLU A  20      60.588 103.111 -11.270  1.00 64.37           C  
ATOM    132  O   GLU A  20      61.342 103.205 -12.243  1.00 63.48           O  
ATOM    133  CB  GLU A  20      61.336 104.821  -9.633  1.00 67.55           C  
ATOM    134  CG  GLU A  20      60.110 105.666 -10.011  1.00 71.86           C  
ATOM    135  CD  GLU A  20      60.325 107.173  -9.847  1.00 74.07           C  
ATOM    136  OE1 GLU A  20      61.287 107.714 -10.446  1.00 75.21           O  
ATOM    137  OE2 GLU A  20      59.522 107.815  -9.125  1.00 73.57           O  
ATOM    138  N   ARG A  21      59.286 102.846 -11.372  1.00 62.24           N  
ATOM    139  CA  ARG A  21      58.611 102.630 -12.652  1.00 60.70           C  
ATOM    140  C   ARG A  21      58.678 103.910 -13.486  1.00 60.68           C  
ATOM    141  O   ARG A  21      57.675 104.602 -13.658  1.00 62.00           O  
ATOM    142  CB  ARG A  21      57.151 102.209 -12.385  1.00 60.14           C  
ATOM    143  CG  ARG A  21      56.139 102.376 -13.522  1.00 59.57           C  
ATOM    144  CD  ARG A  21      56.378 101.457 -14.712  1.00 60.97           C  
ATOM    145  NE  ARG A  21      56.688 102.222 -15.927  1.00 63.63           N  
ATOM    146  CZ  ARG A  21      56.006 102.156 -17.073  1.00 63.86           C  
ATOM    147  NH1 ARG A  21      54.948 101.353 -17.185  1.00 63.13           N  
ATOM    148  NH2 ARG A  21      56.392 102.892 -18.115  1.00 62.81           N  
ATOM    149  N   SER A  22      59.875 104.220 -13.983  1.00 59.49           N  
ATOM    150  CA  SER A  22      60.132 105.405 -14.808  1.00 58.84           C  
ATOM    151  C   SER A  22      61.576 105.292 -15.274  1.00 58.10           C  
ATOM    152  O   SER A  22      62.261 106.265 -15.602  1.00 57.57           O  
ATOM    153  CB  SER A  22      59.907 106.696 -14.004  1.00 59.47           C  
ATOM    154  OG  SER A  22      60.617 106.687 -12.781  1.00 60.20           O  
ATOM    155  N   ALA A  23      62.005 104.044 -15.280  1.00 56.87           N  
ATOM    156  CA  ALA A  23      63.321 103.609 -15.688  1.00 56.21           C  
ATOM    157  C   ALA A  23      63.013 102.122 -15.690  1.00 56.23           C  
ATOM    158  O   ALA A  23      63.741 101.298 -15.135  1.00 55.59           O  
ATOM    159  CB  ALA A  23      64.340 103.954 -14.629  1.00 55.62           C  
ATOM    160  N   TRP A  24      61.878 101.817 -16.311  1.00 55.98           N  
ATOM    161  CA  TRP A  24      61.338 100.472 -16.407  1.00 55.80           C  
ATOM    162  C   TRP A  24      62.100  99.501 -17.299  1.00 56.24           C  
ATOM    163  O   TRP A  24      62.931  98.729 -16.817  1.00 57.24           O  
ATOM    164  CB  TRP A  24      59.877 100.550 -16.869  1.00 54.60           C  
ATOM    165  CG  TRP A  24      59.212  99.212 -17.119  1.00 53.96           C  
ATOM    166  CD1 TRP A  24      58.221  98.948 -18.023  1.00 54.09           C  
ATOM    167  CD2 TRP A  24      59.509  97.967 -16.484  1.00 52.95           C  
ATOM    168  NE1 TRP A  24      57.891  97.619 -17.993  1.00 52.46           N  
ATOM    169  CE2 TRP A  24      58.666  96.995 -17.056  1.00 51.87           C  
ATOM    170  CE3 TRP A  24      60.404  97.579 -15.485  1.00 53.40           C  
ATOM    171  CZ2 TRP A  24      58.696  95.665 -16.669  1.00 51.66           C  
ATOM    172  CZ3 TRP A  24      60.432  96.254 -15.101  1.00 54.03           C  
ATOM    173  CH2 TRP A  24      59.583  95.312 -15.691  1.00 53.20           C  
ATOM    174  N   GLY A  25      61.805  99.534 -18.597  1.00 55.56           N  
ATOM    175  CA  GLY A  25      62.433  98.612 -19.533  1.00 53.19           C  
ATOM    176  C   GLY A  25      63.935  98.691 -19.697  1.00 51.72           C  
ATOM    177  O   GLY A  25      64.505  98.015 -20.559  1.00 51.09           O  
ATOM    178  N   ASN A  26      64.576  99.516 -18.875  1.00 49.80           N  
ATOM    179  CA  ASN A  26      66.018  99.691 -18.932  1.00 46.49           C  
ATOM    180  C   ASN A  26      66.701  98.524 -18.232  1.00 44.59           C  
ATOM    181  O   ASN A  26      67.089  98.640 -17.082  1.00 44.35           O  
ATOM    182  CB  ASN A  26      66.387 101.021 -18.274  1.00 45.31           C  
ATOM    183  CG  ASN A  26      67.858 101.346 -18.393  1.00 44.82           C  
ATOM    184  OD1 ASN A  26      68.289 102.466 -18.106  1.00 44.94           O  
ATOM    185  ND2 ASN A  26      68.639 100.369 -18.807  1.00 44.92           N  
ATOM    186  N   ILE A  27      66.844  97.404 -18.940  1.00 44.19           N  
ATOM    187  CA  ILE A  27      67.469  96.196 -18.386  1.00 44.11           C  
ATOM    188  C   ILE A  27      68.834  96.421 -17.732  1.00 42.92           C  
ATOM    189  O   ILE A  27      69.086  95.917 -16.636  1.00 42.84           O  
ATOM    190  CB  ILE A  27      67.642  95.086 -19.453  1.00 41.90           C  
ATOM    191  CG1 ILE A  27      66.309  94.776 -20.130  1.00 41.91           C  
ATOM    192  CG2 ILE A  27      68.164  93.822 -18.796  1.00 40.96           C  
ATOM    193  CD1 ILE A  27      65.295  94.131 -19.233  1.00 41.35           C  
ATOM    194  N   PRO A  28      69.741  97.160 -18.398  1.00 41.80           N  
ATOM    195  CA  PRO A  28      71.039  97.369 -17.761  1.00 42.90           C  
ATOM    196  C   PRO A  28      70.904  98.048 -16.412  1.00 41.50           C  
ATOM    197  O   PRO A  28      71.441  97.574 -15.409  1.00 42.35           O  
ATOM    198  CB  PRO A  28      71.799  98.216 -18.779  1.00 42.02           C  
ATOM    199  CG  PRO A  28      70.744  98.911 -19.516  1.00 42.72           C  
ATOM    200  CD  PRO A  28      69.694  97.842 -19.698  1.00 42.60           C  
ATOM    201  N   LEU A  29      70.167  99.148 -16.380  1.00 41.12           N  
ATOM    202  CA  LEU A  29      69.979  99.867 -15.130  1.00 41.86           C  
ATOM    203  C   LEU A  29      69.179  99.020 -14.133  1.00 41.02           C  
ATOM    204  O   LEU A  29      69.229  99.252 -12.931  1.00 41.01           O  
ATOM    205  CB  LEU A  29      69.294 101.210 -15.406  1.00 42.51           C  
ATOM    206  CG  LEU A  29      69.359 102.270 -14.311  1.00 43.16           C  
ATOM    207  CD1 LEU A  29      69.661 103.621 -14.916  1.00 44.14           C  
ATOM    208  CD2 LEU A  29      68.051 102.288 -13.556  1.00 43.23           C  
ATOM    209  N   MET A  30      68.454  98.027 -14.636  1.00 40.70           N  
ATOM    210  CA  MET A  30      67.675  97.143 -13.776  1.00 40.82           C  
ATOM    211  C   MET A  30      68.598  96.072 -13.238  1.00 41.66           C  
ATOM    212  O   MET A  30      68.402  95.551 -12.145  1.00 40.88           O  
ATOM    213  CB  MET A  30      66.546  96.475 -14.556  1.00 40.80           C  
ATOM    214  CG  MET A  30      65.436  97.405 -14.973  1.00 40.86           C  
ATOM    215  SD  MET A  30      64.200  96.526 -15.906  1.00 40.81           S  
ATOM    216  CE  MET A  30      63.471  95.617 -14.624  1.00 39.12           C  
ATOM    217  N   ARG A  31      69.601  95.734 -14.034  1.00 43.38           N  
ATOM    218  CA  ARG A  31      70.572  94.737 -13.635  1.00 45.45           C  
ATOM    219  C   ARG A  31      71.452  95.369 -12.565  1.00 47.16           C  
ATOM    220  O   ARG A  31      71.692  94.771 -11.513  1.00 47.77           O  
ATOM    221  CB  ARG A  31      71.406  94.327 -14.841  1.00 46.42           C  
ATOM    222  CG  ARG A  31      72.425  93.246 -14.569  1.00 47.53           C  
ATOM    223  CD  ARG A  31      72.954  92.710 -15.880  1.00 48.27           C  
ATOM    224  NE  ARG A  31      74.095  91.820 -15.713  1.00 49.50           N  
ATOM    225  CZ  ARG A  31      75.272  92.206 -15.235  1.00 50.55           C  
ATOM    226  NH1 ARG A  31      75.456  93.470 -14.869  1.00 50.80           N  
ATOM    227  NH2 ARG A  31      76.272  91.335 -15.149  1.00 49.81           N  
ATOM    228  N   LYS A  32      71.914  96.590 -12.830  1.00 48.68           N  
ATOM    229  CA  LYS A  32      72.760  97.306 -11.880  1.00 50.92           C  
ATOM    230  C   LYS A  32      72.087  97.203 -10.523  1.00 50.22           C  
ATOM    231  O   LYS A  32      72.737  97.087  -9.493  1.00 50.79           O  
ATOM    232  CB  LYS A  32      72.908  98.784 -12.281  1.00 53.46           C  
ATOM    233  CG  LYS A  32      74.212  99.437 -11.804  1.00 57.14           C  
ATOM    234  CD  LYS A  32      75.426  98.704 -12.398  1.00 61.53           C  
ATOM    235  CE  LYS A  32      76.763  99.210 -11.854  1.00 63.48           C  
ATOM    236  NZ  LYS A  32      77.931  98.550 -12.528  1.00 64.26           N  
ATOM    237  N   ALA A  33      70.766  97.236 -10.537  1.00 49.70           N  
ATOM    238  CA  ALA A  33      70.006  97.125  -9.311  1.00 48.16           C  
ATOM    239  C   ALA A  33      70.029  95.681  -8.827  1.00 46.70           C  
ATOM    240  O   ALA A  33      70.639  95.380  -7.810  1.00 47.58           O  
ATOM    241  CB  ALA A  33      68.579  97.570  -9.546  1.00 49.81           C  
ATOM    242  N   TYR A  34      69.367  94.795  -9.562  1.00 43.95           N  
ATOM    243  CA  TYR A  34      69.310  93.395  -9.194  1.00 43.04           C  
ATOM    244  C   TYR A  34      70.594  92.912  -8.551  1.00 44.10           C  
ATOM    245  O   TYR A  34      70.551  92.160  -7.585  1.00 45.04           O  
ATOM    246  CB  TYR A  34      68.996  92.537 -10.415  1.00 41.49           C  
ATOM    247  CG  TYR A  34      68.979  91.038 -10.153  1.00 40.32           C  
ATOM    248  CD1 TYR A  34      70.163  90.315 -10.031  1.00 39.52           C  
ATOM    249  CD2 TYR A  34      67.775  90.344 -10.036  1.00 40.11           C  
ATOM    250  CE1 TYR A  34      70.153  88.943  -9.803  1.00 38.75           C  
ATOM    251  CE2 TYR A  34      67.755  88.968  -9.804  1.00 39.89           C  
ATOM    252  CZ  TYR A  34      68.949  88.271  -9.690  1.00 38.98           C  
ATOM    253  OH  TYR A  34      68.940  86.904  -9.476  1.00 38.06           O  
ATOM    254  N   LEU A  35      71.740  93.334  -9.073  1.00 45.13           N  
ATOM    255  CA  LEU A  35      73.013  92.900  -8.500  1.00 46.27           C  
ATOM    256  C   LEU A  35      73.240  93.479  -7.114  1.00 47.81           C  
ATOM    257  O   LEU A  35      73.825  92.830  -6.247  1.00 47.75           O  
ATOM    258  CB  LEU A  35      74.172  93.283  -9.418  1.00 45.99           C  
ATOM    259  CG  LEU A  35      74.289  92.402 -10.661  1.00 44.88           C  
ATOM    260  CD1 LEU A  35      75.462  92.866 -11.521  1.00 44.50           C  
ATOM    261  CD2 LEU A  35      74.455  90.944 -10.229  1.00 41.36           C  
ATOM    262  N   LYS A  36      72.774  94.707  -6.917  1.00 49.93           N  
ATOM    263  CA  LYS A  36      72.894  95.391  -5.639  1.00 51.61           C  
ATOM    264  C   LYS A  36      72.151  94.568  -4.596  1.00 51.63           C  
ATOM    265  O   LYS A  36      72.650  94.310  -3.508  1.00 51.35           O  
ATOM    266  CB  LYS A  36      72.264  96.780  -5.729  1.00 52.64           C  
ATOM    267  CG  LYS A  36      72.608  97.697  -4.571  1.00 56.17           C  
ATOM    268  CD  LYS A  36      71.806  98.994  -4.625  1.00 59.72           C  
ATOM    269  CE  LYS A  36      72.567 100.166  -3.991  1.00 60.93           C  
ATOM    270  NZ  LYS A  36      72.968  99.928  -2.569  1.00 62.37           N  
ATOM    271  N   LYS A  37      70.946  94.147  -4.946  1.00 52.75           N  
ATOM    272  CA  LYS A  37      70.130  93.365  -4.038  1.00 54.56           C  
ATOM    273  C   LYS A  37      70.818  92.048  -3.709  1.00 54.74           C  
ATOM    274  O   LYS A  37      70.401  91.337  -2.803  1.00 54.97           O  
ATOM    275  CB  LYS A  37      68.753  93.099  -4.661  1.00 56.56           C  
ATOM    276  CG  LYS A  37      67.579  93.259  -3.693  1.00 59.60           C  
ATOM    277  CD  LYS A  37      67.366  94.724  -3.290  1.00 61.16           C  
ATOM    278  CE  LYS A  37      66.339  94.858  -2.157  1.00 62.55           C  
ATOM    279  NZ  LYS A  37      66.791  94.205  -0.882  1.00 62.95           N  
ATOM    280  N   CYS A  38      71.866  91.715  -4.451  1.00 55.65           N  
ATOM    281  CA  CYS A  38      72.587  90.473  -4.196  1.00 56.86           C  
ATOM    282  C   CYS A  38      73.733  90.730  -3.233  1.00 57.55           C  
ATOM    283  O   CYS A  38      73.980  89.957  -2.311  1.00 57.15           O  
ATOM    284  CB  CYS A  38      73.126  89.888  -5.503  1.00 56.59           C  
ATOM    285  SG  CYS A  38      71.899  89.017  -6.495  1.00 55.23           S  
ATOM    286  N   LYS A  39      74.429  91.834  -3.465  1.00 59.03           N  
ATOM    287  CA  LYS A  39      75.548  92.233  -2.631  1.00 60.08           C  
ATOM    288  C   LYS A  39      75.012  92.693  -1.268  1.00 60.47           C  
ATOM    289  O   LYS A  39      75.769  93.131  -0.403  1.00 60.78           O  
ATOM    290  CB  LYS A  39      76.301  93.371  -3.314  1.00 60.71           C  
ATOM    291  CG  LYS A  39      77.600  93.765  -2.649  1.00 62.95           C  
ATOM    292  CD  LYS A  39      78.198  94.983  -3.331  1.00 64.45           C  
ATOM    293  CE  LYS A  39      79.525  95.381  -2.712  1.00 64.98           C  
ATOM    294  NZ  LYS A  39      80.089  96.581  -3.387  1.00 65.19           N  
ATOM    295  N   GLU A  40      73.700  92.588  -1.080  1.00 60.67           N  
ATOM    296  CA  GLU A  40      73.078  92.992   0.173  1.00 60.94           C  
ATOM    297  C   GLU A  40      72.283  91.865   0.828  1.00 62.10           C  
ATOM    298  O   GLU A  40      71.845  91.992   1.971  1.00 62.64           O  
ATOM    299  CB  GLU A  40      72.167  94.211  -0.055  1.00 58.85           C  
ATOM    300  CG  GLU A  40      72.912  95.503  -0.375  1.00 56.62           C  
ATOM    301  CD  GLU A  40      72.013  96.738  -0.370  1.00 55.79           C  
ATOM    302  OE1 GLU A  40      70.793  96.599  -0.131  1.00 55.08           O  
ATOM    303  OE2 GLU A  40      72.531  97.852  -0.608  1.00 53.91           O  
ATOM    304  N   PHE A  41      72.097  90.767   0.103  1.00 61.99           N  
ATOM    305  CA  PHE A  41      71.345  89.625   0.617  1.00 62.96           C  
ATOM    306  C   PHE A  41      72.246  88.793   1.511  1.00 64.38           C  
ATOM    307  O   PHE A  41      73.414  88.586   1.201  1.00 64.43           O  
ATOM    308  CB  PHE A  41      70.830  88.787  -0.556  1.00 61.79           C  
ATOM    309  CG  PHE A  41      70.161  87.492  -0.161  1.00 61.52           C  
ATOM    310  CD1 PHE A  41      70.892  86.435   0.372  1.00 61.37           C  
ATOM    311  CD2 PHE A  41      68.807  87.302  -0.396  1.00 61.63           C  
ATOM    312  CE1 PHE A  41      70.280  85.204   0.658  1.00 60.25           C  
ATOM    313  CE2 PHE A  41      68.190  86.075  -0.114  1.00 61.41           C  
ATOM    314  CZ  PHE A  41      68.929  85.026   0.413  1.00 59.90           C  
ATOM    315  N   HIS A  42      71.695  88.321   2.624  1.00 43.09           N  
ATOM    316  CA  HIS A  42      72.431  87.498   3.587  1.00 43.09           C  
ATOM    317  C   HIS A  42      71.396  86.566   4.211  1.00 43.09           C  
ATOM    318  O   HIS A  42      70.461  87.040   4.857  1.00 43.09           O  
ATOM    319  CB  HIS A  42      73.017  88.364   4.717  1.00 43.09           C  
ATOM    320  CG  HIS A  42      73.632  89.651   4.252  1.00 43.09           C  
ATOM    321  ND1 HIS A  42      74.831  89.705   3.571  1.00 43.09           N  
ATOM    322  CD2 HIS A  42      73.206  90.933   4.366  1.00 43.09           C  
ATOM    323  CE1 HIS A  42      75.117  90.966   3.286  1.00 43.09           C  
ATOM    324  NE2 HIS A  42      74.148  91.731   3.758  1.00 43.09           N  
ATOM    325  N   PRO A  43      71.525  85.239   4.026  1.00 43.09           N  
ATOM    326  CA  PRO A  43      70.507  84.374   4.653  1.00 43.09           C  
ATOM    327  C   PRO A  43      70.829  84.329   6.153  1.00 43.09           C  
ATOM    328  O   PRO A  43      70.954  83.257   6.761  1.00 43.09           O  
ATOM    329  CB  PRO A  43      70.723  83.030   3.965  1.00 43.09           C  
ATOM    330  CG  PRO A  43      72.232  83.009   3.752  1.00 43.09           C  
ATOM    331  CD  PRO A  43      72.571  84.449   3.345  1.00 43.09           C  
ATOM    332  N   ASP A  44      70.967  85.521   6.728  1.00 43.09           N  
ATOM    333  CA  ASP A  44      71.321  85.704   8.126  1.00 43.09           C  
ATOM    334  C   ASP A  44      70.686  86.999   8.666  1.00 43.09           C  
ATOM    335  O   ASP A  44      70.586  87.237   9.875  1.00 43.09           O  
ATOM    336  CB  ASP A  44      72.840  85.774   8.220  1.00 43.09           C  
ATOM    337  CG  ASP A  44      73.306  86.002   9.616  1.00 43.09           C  
ATOM    338  OD1 ASP A  44      73.012  85.114  10.458  1.00 43.09           O  
ATOM    339  OD2 ASP A  44      73.949  87.056   9.866  1.00 43.09           O  
ATOM    340  N   LYS A  45      70.276  87.841   7.732  1.00 43.09           N  
ATOM    341  CA  LYS A  45      69.631  89.111   8.031  1.00 43.09           C  
ATOM    342  C   LYS A  45      68.305  89.038   7.265  1.00 43.09           C  
ATOM    343  O   LYS A  45      67.272  89.574   7.688  1.00 43.09           O  
ATOM    344  CB  LYS A  45      70.486  90.262   7.498  1.00 43.09           C  
ATOM    345  CG  LYS A  45      69.727  91.587   7.413  1.00 43.09           C  
ATOM    346  CD  LYS A  45      69.477  92.200   8.802  1.00 43.09           C  
ATOM    347  CE  LYS A  45      70.826  92.535   9.490  1.00 43.09           C  
ATOM    348  NZ  LYS A  45      70.757  93.241  10.827  1.00 43.09           N  
ATOM    349  N   GLY A  46      68.363  88.334   6.134  1.00 43.09           N  
ATOM    350  CA  GLY A  46      67.202  88.152   5.291  1.00 43.09           C  
ATOM    351  C   GLY A  46      66.773  86.700   5.124  1.00 43.09           C  
ATOM    352  O   GLY A  46      67.575  85.750   5.175  1.00 43.09           O  
ATOM    353  N   GLY A  47      65.467  86.539   4.957  1.00 53.09           N  
ATOM    354  CA  GLY A  47      64.881  85.232   4.727  1.00 53.09           C  
ATOM    355  C   GLY A  47      64.199  85.362   3.372  1.00 53.09           C  
ATOM    356  O   GLY A  47      63.030  84.977   3.180  1.00 53.09           O  
ATOM    357  N   ASP A  48      64.946  85.939   2.431  1.00 67.26           N  
ATOM    358  CA  ASP A  48      64.470  86.162   1.072  1.00 67.05           C  
ATOM    359  C   ASP A  48      64.659  84.876   0.252  1.00 66.70           C  
ATOM    360  O   ASP A  48      64.364  84.836  -0.948  1.00 65.96           O  
ATOM    361  CB  ASP A  48      65.246  87.326   0.444  1.00 67.83           C  
ATOM    362  CG  ASP A  48      65.311  88.552   1.351  1.00 69.55           C  
ATOM    363  OD1 ASP A  48      64.882  88.477   2.533  1.00 70.58           O  
ATOM    364  OD2 ASP A  48      65.805  89.607   0.882  1.00 70.51           O  
ATOM    365  N   GLU A  49      65.144  83.820   0.902  1.00 66.63           N  
ATOM    366  CA  GLU A  49      65.351  82.550   0.222  1.00 66.65           C  
ATOM    367  C   GLU A  49      64.219  82.256  -0.739  1.00 66.68           C  
ATOM    368  O   GLU A  49      64.381  81.470  -1.666  1.00 66.81           O  
ATOM    369  CB  GLU A  49      65.479  81.415   1.235  1.00 67.30           C  
ATOM    370  CG  GLU A  49      66.844  80.761   1.225  1.00 67.16           C  
ATOM    371  CD  GLU A  49      67.560  80.923  -0.117  1.00 67.28           C  
ATOM    372  OE1 GLU A  49      67.954  82.061  -0.437  1.00 66.75           O  
ATOM    373  OE2 GLU A  49      67.728  79.924  -0.846  1.00 67.17           O  
ATOM    374  N   GLU A  50      63.068  82.882  -0.495  1.00 66.27           N  
ATOM    375  CA  GLU A  50      61.906  82.717  -1.363  1.00 64.60           C  
ATOM    376  C   GLU A  50      61.651  84.064  -2.056  1.00 62.04           C  
ATOM    377  O   GLU A  50      61.350  84.110  -3.252  1.00 61.02           O  
ATOM    378  CB  GLU A  50      60.659  82.293  -0.562  1.00 65.43           C  
ATOM    379  CG  GLU A  50      59.443  81.912  -1.435  1.00 68.41           C  
ATOM    380  CD  GLU A  50      58.084  81.958  -0.700  1.00 69.62           C  
ATOM    381  OE1 GLU A  50      58.048  82.094   0.547  1.00 69.27           O  
ATOM    382  OE2 GLU A  50      57.041  81.855  -1.393  1.00 69.08           O  
ATOM    383  N   LYS A  51      61.805  85.157  -1.307  1.00 59.89           N  
ATOM    384  CA  LYS A  51      61.600  86.508  -1.839  1.00 58.50           C  
ATOM    385  C   LYS A  51      62.765  86.948  -2.737  1.00 58.23           C  
ATOM    386  O   LYS A  51      62.799  88.084  -3.196  1.00 58.96           O  
ATOM    387  CB  LYS A  51      61.413  87.502  -0.678  1.00 56.65           C  
ATOM    388  CG  LYS A  51      60.993  88.929  -1.075  1.00 54.95           C  
ATOM    389  CD  LYS A  51      62.200  89.859  -1.261  1.00 55.92           C  
ATOM    390  CE  LYS A  51      61.792  91.338  -1.445  1.00 55.66           C  
ATOM    391  NZ  LYS A  51      62.958  92.295  -1.577  1.00 53.57           N  
ATOM    392  N   MET A  52      63.715  86.041  -2.978  1.00 57.31           N  
ATOM    393  CA  MET A  52      64.885  86.306  -3.829  1.00 55.60           C  
ATOM    394  C   MET A  52      64.743  85.372  -5.017  1.00 55.57           C  
ATOM    395  O   MET A  52      65.089  85.707  -6.149  1.00 53.84           O  
ATOM    396  CB  MET A  52      66.188  85.999  -3.065  1.00 53.91           C  
ATOM    397  CG  MET A  52      67.491  85.928  -3.904  1.00 51.52           C  
ATOM    398  SD  MET A  52      68.225  87.504  -4.499  1.00 49.14           S  
ATOM    399  CE  MET A  52      68.938  86.962  -6.103  1.00 50.23           C  
ATOM    400  N   LYS A  53      64.222  84.187  -4.733  1.00 56.64           N  
ATOM    401  CA  LYS A  53      64.007  83.188  -5.763  1.00 57.92           C  
ATOM    402  C   LYS A  53      63.107  83.823  -6.824  1.00 57.76           C  
ATOM    403  O   LYS A  53      63.176  83.462  -7.999  1.00 57.93           O  
ATOM    404  CB  LYS A  53      63.326  81.951  -5.167  1.00 59.39           C  
ATOM    405  CG  LYS A  53      63.818  80.617  -5.732  1.00 61.80           C  
ATOM    406  CD  LYS A  53      64.766  79.883  -4.766  1.00 63.21           C  
ATOM    407  CE  LYS A  53      64.046  79.357  -3.505  1.00 64.11           C  
ATOM    408  NZ  LYS A  53      63.018  78.291  -3.750  1.00 62.43           N  
ATOM    409  N   LYS A  54      62.269  84.772  -6.399  1.00 56.15           N  
ATOM    410  CA  LYS A  54      61.361  85.474  -7.307  1.00 54.66           C  
ATOM    411  C   LYS A  54      62.090  86.680  -7.889  1.00 54.13           C  
ATOM    412  O   LYS A  54      61.991  86.969  -9.085  1.00 53.57           O  
ATOM    413  CB  LYS A  54      60.098  85.942  -6.571  1.00 54.44           C  
ATOM    414  CG  LYS A  54      58.924  86.269  -7.505  1.00 54.65           C  
ATOM    415  CD  LYS A  54      58.380  87.691  -7.316  1.00 55.27           C  
ATOM    416  CE  LYS A  54      57.559  87.848  -6.032  1.00 56.15           C  
ATOM    417  NZ  LYS A  54      56.987  89.229  -5.858  1.00 55.11           N  
ATOM    418  N   MET A  55      62.822  87.380  -7.026  1.00 52.94           N  
ATOM    419  CA  MET A  55      63.601  88.548  -7.423  1.00 51.53           C  
ATOM    420  C   MET A  55      64.431  88.181  -8.650  1.00 51.42           C  
ATOM    421  O   MET A  55      64.715  89.016  -9.503  1.00 50.90           O  
ATOM    422  CB  MET A  55      64.510  88.966  -6.260  1.00 51.21           C  
ATOM    423  CG  MET A  55      65.715  89.797  -6.650  1.00 51.83           C  
ATOM    424  SD  MET A  55      65.302  91.332  -7.494  1.00 53.71           S  
ATOM    425  CE  MET A  55      65.673  92.520  -6.209  1.00 51.97           C  
ATOM    426  N   ASN A  56      64.808  86.909  -8.723  1.00 50.76           N  
ATOM    427  CA  ASN A  56      65.602  86.381  -9.823  1.00 48.75           C  
ATOM    428  C   ASN A  56      64.717  85.973 -10.989  1.00 48.22           C  
ATOM    429  O   ASN A  56      64.764  86.598 -12.050  1.00 49.22           O  
ATOM    430  CB  ASN A  56      66.419  85.180  -9.338  1.00 48.12           C  
ATOM    431  CG  ASN A  56      67.037  84.389 -10.474  1.00 45.79           C  
ATOM    432  OD1 ASN A  56      66.349  83.649 -11.180  1.00 45.21           O  
ATOM    433  ND2 ASN A  56      68.344  84.539 -10.654  1.00 43.64           N  
ATOM    434  N   THR A  57      63.912  84.929 -10.788  1.00 46.90           N  
ATOM    435  CA  THR A  57      63.019  84.430 -11.830  1.00 44.97           C  
ATOM    436  C   THR A  57      62.423  85.538 -12.704  1.00 44.42           C  
ATOM    437  O   THR A  57      62.569  85.497 -13.924  1.00 44.48           O  
ATOM    438  CB  THR A  57      61.873  83.593 -11.239  1.00 43.91           C  
ATOM    439  OG1 THR A  57      60.964  83.223 -12.278  1.00 42.12           O  
ATOM    440  CG2 THR A  57      61.129  84.377 -10.204  1.00 44.16           C  
ATOM    441  N   LEU A  58      61.773  86.532 -12.100  1.00 42.98           N  
ATOM    442  CA  LEU A  58      61.191  87.608 -12.899  1.00 41.55           C  
ATOM    443  C   LEU A  58      62.221  88.390 -13.694  1.00 40.68           C  
ATOM    444  O   LEU A  58      62.108  88.489 -14.910  1.00 41.57           O  
ATOM    445  CB  LEU A  58      60.373  88.583 -12.041  1.00 41.42           C  
ATOM    446  CG  LEU A  58      58.955  88.175 -11.603  1.00 41.44           C  
ATOM    447  CD1 LEU A  58      58.155  89.439 -11.307  1.00 40.26           C  
ATOM    448  CD2 LEU A  58      58.244  87.374 -12.689  1.00 39.86           C  
ATOM    449  N   TYR A  59      63.221  88.949 -13.023  1.00 40.40           N  
ATOM    450  CA  TYR A  59      64.244  89.715 -13.725  1.00 39.87           C  
ATOM    451  C   TYR A  59      64.760  88.998 -14.966  1.00 41.11           C  
ATOM    452  O   TYR A  59      64.881  89.593 -16.034  1.00 40.76           O  
ATOM    453  CB  TYR A  59      65.444  90.005 -12.836  1.00 38.09           C  
ATOM    454  CG  TYR A  59      66.603  90.519 -13.646  1.00 37.56           C  
ATOM    455  CD1 TYR A  59      66.651  91.842 -14.062  1.00 38.63           C  
ATOM    456  CD2 TYR A  59      67.608  89.661 -14.076  1.00 37.50           C  
ATOM    457  CE1 TYR A  59      67.672  92.299 -14.887  1.00 39.04           C  
ATOM    458  CE2 TYR A  59      68.626  90.104 -14.903  1.00 37.98           C  
ATOM    459  CZ  TYR A  59      68.652  91.423 -15.305  1.00 38.87           C  
ATOM    460  OH  TYR A  59      69.648  91.861 -16.139  1.00 39.99           O  
ATOM    461  N   LYS A  60      65.096  87.724 -14.832  1.00 42.15           N  
ATOM    462  CA  LYS A  60      65.598  87.018 -15.990  1.00 44.50           C  
ATOM    463  C   LYS A  60      64.571  87.028 -17.116  1.00 45.53           C  
ATOM    464  O   LYS A  60      64.927  87.150 -18.288  1.00 46.62           O  
ATOM    465  CB  LYS A  60      65.976  85.584 -15.629  1.00 44.84           C  
ATOM    466  CG  LYS A  60      67.377  85.457 -15.078  1.00 45.58           C  
ATOM    467  CD  LYS A  60      67.971  84.090 -15.390  1.00 47.75           C  
ATOM    468  CE  LYS A  60      68.258  83.930 -16.879  1.00 49.89           C  
ATOM    469  NZ  LYS A  60      68.894  82.612 -17.196  1.00 50.36           N  
ATOM    470  N   LYS A  61      63.295  86.920 -16.758  1.00 45.92           N  
ATOM    471  CA  LYS A  61      62.227  86.903 -17.750  1.00 45.01           C  
ATOM    472  C   LYS A  61      62.108  88.252 -18.451  1.00 43.76           C  
ATOM    473  O   LYS A  61      61.381  88.378 -19.436  1.00 44.36           O  
ATOM    474  CB  LYS A  61      60.891  86.542 -17.091  1.00 45.58           C  
ATOM    475  CG  LYS A  61      59.750  86.328 -18.079  1.00 47.37           C  
ATOM    476  CD  LYS A  61      58.383  86.250 -17.388  1.00 48.06           C  
ATOM    477  CE  LYS A  61      57.225  86.153 -18.398  1.00 48.42           C  
ATOM    478  NZ  LYS A  61      55.892  86.379 -17.750  1.00 48.58           N  
ATOM    479  N   MET A  62      62.823  89.258 -17.952  1.00 41.78           N  
ATOM    480  CA  MET A  62      62.777  90.590 -18.560  1.00 40.79           C  
ATOM    481  C   MET A  62      64.080  90.892 -19.297  1.00 38.66           C  
ATOM    482  O   MET A  62      64.131  91.735 -20.189  1.00 37.99           O  
ATOM    483  CB  MET A  62      62.529  91.664 -17.492  1.00 40.79           C  
ATOM    484  CG  MET A  62      61.422  91.324 -16.503  1.00 41.07           C  
ATOM    485  SD  MET A  62      59.870  90.918 -17.293  1.00 43.56           S  
ATOM    486  CE  MET A  62      59.088  92.506 -17.334  1.00 41.78           C  
ATOM    487  N   GLU A  63      65.132  90.195 -18.903  1.00 36.02           N  
ATOM    488  CA  GLU A  63      66.437  90.359 -19.512  1.00 34.00           C  
ATOM    489  C   GLU A  63      66.349  89.639 -20.857  1.00 33.83           C  
ATOM    490  O   GLU A  63      66.884  90.094 -21.859  1.00 32.55           O  
ATOM    491  CB  GLU A  63      67.483  89.684 -18.622  1.00 32.79           C  
ATOM    492  CG  GLU A  63      68.902  90.209 -18.710  1.00 29.21           C  
ATOM    493  CD  GLU A  63      69.906  89.232 -18.109  1.00 27.57           C  
ATOM    494  OE1 GLU A  63      69.555  88.037 -17.981  1.00 26.31           O  
ATOM    495  OE2 GLU A  63      71.041  89.651 -17.782  1.00 24.51           O  
ATOM    496  N   ASP A  64      65.657  88.505 -20.857  1.00 33.74           N  
ATOM    497  CA  ASP A  64      65.491  87.693 -22.048  1.00 34.57           C  
ATOM    498  C   ASP A  64      65.195  88.546 -23.251  1.00 35.61           C  
ATOM    499  O   ASP A  64      65.747  88.341 -24.327  1.00 36.82           O  
ATOM    500  CB  ASP A  64      64.334  86.735 -21.861  1.00 36.67           C  
ATOM    501  CG  ASP A  64      64.671  85.598 -20.959  1.00 38.97           C  
ATOM    502  OD1 ASP A  64      65.877  85.379 -20.734  1.00 40.94           O  
ATOM    503  OD2 ASP A  64      63.732  84.917 -20.485  1.00 41.42           O  
ATOM    504  N   GLY A  65      64.302  89.504 -23.057  1.00 36.11           N  
ATOM    505  CA  GLY A  65      63.902  90.373 -24.141  1.00 36.22           C  
ATOM    506  C   GLY A  65      64.992  91.296 -24.628  1.00 36.69           C  
ATOM    507  O   GLY A  65      64.707  92.330 -25.241  1.00 38.30           O  
ATOM    508  N   VAL A  66      66.244  90.938 -24.368  1.00 35.78           N  
ATOM    509  CA  VAL A  66      67.333  91.778 -24.821  1.00 35.72           C  
ATOM    510  C   VAL A  66      68.659  91.043 -24.976  1.00 35.47           C  
ATOM    511  O   VAL A  66      69.351  91.222 -25.962  1.00 36.20           O  
ATOM    512  CB  VAL A  66      67.496  93.018 -23.881  1.00 34.68           C  
ATOM    513  CG1 VAL A  66      67.933  92.593 -22.518  1.00 35.33           C  
ATOM    514  CG2 VAL A  66      68.486  93.993 -24.461  1.00 36.36           C  
ATOM    515  N   LYS A  67      69.003  90.184 -24.033  1.00 35.19           N  
ATOM    516  CA  LYS A  67      70.283  89.498 -24.110  1.00 35.10           C  
ATOM    517  C   LYS A  67      70.615  88.798 -25.426  1.00 34.94           C  
ATOM    518  O   LYS A  67      71.769  88.439 -25.652  1.00 36.89           O  
ATOM    519  CB  LYS A  67      70.426  88.498 -22.950  1.00 35.83           C  
ATOM    520  CG  LYS A  67      69.529  87.274 -23.022  1.00 37.13           C  
ATOM    521  CD  LYS A  67      69.855  86.288 -21.910  1.00 39.31           C  
ATOM    522  CE  LYS A  67      68.991  85.039 -22.013  1.00 41.16           C  
ATOM    523  NZ  LYS A  67      69.201  84.071 -20.896  1.00 43.06           N  
ATOM    524  N   TYR A  68      69.638  88.612 -26.308  1.00 33.23           N  
ATOM    525  CA  TYR A  68      69.929  87.908 -27.557  1.00 32.11           C  
ATOM    526  C   TYR A  68      70.199  88.730 -28.807  1.00 32.54           C  
ATOM    527  O   TYR A  68      69.844  89.906 -28.908  1.00 33.12           O  
ATOM    528  CB  TYR A  68      68.816  86.916 -27.896  1.00 31.05           C  
ATOM    529  CG  TYR A  68      68.667  85.766 -26.936  1.00 31.26           C  
ATOM    530  CD1 TYR A  68      67.926  85.895 -25.766  1.00 31.67           C  
ATOM    531  CD2 TYR A  68      69.257  84.541 -27.203  1.00 31.98           C  
ATOM    532  CE1 TYR A  68      67.781  84.828 -24.892  1.00 31.80           C  
ATOM    533  CE2 TYR A  68      69.117  83.468 -26.335  1.00 32.90           C  
ATOM    534  CZ  TYR A  68      68.380  83.615 -25.184  1.00 32.23           C  
ATOM    535  OH  TYR A  68      68.249  82.543 -24.331  1.00 32.68           O  
ATOM    536  N   ALA A  69      70.835  88.064 -29.764  1.00 31.81           N  
ATOM    537  CA  ALA A  69      71.155  88.638 -31.058  1.00 29.84           C  
ATOM    538  C   ALA A  69      70.171  87.961 -31.984  1.00 28.21           C  
ATOM    539  O   ALA A  69      70.178  86.743 -32.103  1.00 25.78           O  
ATOM    540  CB  ALA A  69      72.547  88.270 -31.443  1.00 31.07           C  
ATOM    541  N   HIS A  70      69.333  88.739 -32.646  1.00 28.27           N  
ATOM    542  CA  HIS A  70      68.319  88.164 -33.520  1.00 30.91           C  
ATOM    543  C   HIS A  70      68.745  87.891 -34.952  1.00 30.45           C  
ATOM    544  O   HIS A  70      69.504  88.669 -35.525  1.00 29.74           O  
ATOM    545  CB  HIS A  70      67.090  89.066 -33.501  1.00 33.06           C  
ATOM    546  CG  HIS A  70      66.484  89.203 -32.145  1.00 33.73           C  
ATOM    547  ND1 HIS A  70      65.863  88.154 -31.504  1.00 34.01           N  
ATOM    548  CD2 HIS A  70      66.472  90.238 -31.276  1.00 35.70           C  
ATOM    549  CE1 HIS A  70      65.495  88.535 -30.295  1.00 35.59           C  
ATOM    550  NE2 HIS A  70      65.853  89.796 -30.131  1.00 37.60           N  
ATOM    551  N   GLN A  71      68.245  86.787 -35.521  1.00 30.75           N  
ATOM    552  CA  GLN A  71      68.575  86.407 -36.896  1.00 30.79           C  
ATOM    553  C   GLN A  71      68.454  87.704 -37.652  1.00 30.31           C  
ATOM    554  O   GLN A  71      69.403  88.121 -38.317  1.00 33.40           O  
ATOM    555  CB  GLN A  71      67.621  85.336 -37.439  1.00 31.97           C  
ATOM    556  CG  GLN A  71      68.324  84.300 -38.325  1.00 32.57           C  
ATOM    557  CD  GLN A  71      69.501  83.607 -37.625  1.00 33.13           C  
ATOM    558  OE1 GLN A  71      70.391  84.260 -37.067  1.00 33.07           O  
ATOM    559  NE2 GLN A  71      69.510  82.280 -37.664  1.00 32.87           N  
ATOM    560  N   PRO A  72      67.273  88.340 -37.623  1.00 27.51           N  
ATOM    561  CA  PRO A  72      67.292  89.614 -38.355  1.00 27.37           C  
ATOM    562  C   PRO A  72      68.049  90.473 -37.320  1.00 27.45           C  
ATOM    563  O   PRO A  72      67.505  90.832 -36.288  1.00 28.91           O  
ATOM    564  CB  PRO A  72      65.818  89.961 -38.463  1.00 24.49           C  
ATOM    565  CG  PRO A  72      65.194  88.595 -38.580  1.00 24.74           C  
ATOM    566  CD  PRO A  72      65.908  87.800 -37.533  1.00 24.97           C  
ATOM    567  N   ASP A  73      69.314  90.771 -37.583  1.00 28.34           N  
ATOM    568  CA  ASP A  73      70.147  91.488 -36.614  1.00 29.11           C  
ATOM    569  C   ASP A  73      69.975  92.992 -36.350  1.00 29.39           C  
ATOM    570  O   ASP A  73      70.741  93.824 -36.855  1.00 29.02           O  
ATOM    571  CB  ASP A  73      71.622  91.191 -36.925  1.00 30.85           C  
ATOM    572  CG  ASP A  73      72.566  91.688 -35.852  1.00 32.55           C  
ATOM    573  OD1 ASP A  73      72.115  92.311 -34.871  1.00 32.01           O  
ATOM    574  OD2 ASP A  73      73.776  91.447 -36.000  1.00 35.23           O  
ATOM    575  N   PHE A  74      68.980  93.326 -35.533  1.00 29.13           N  
ATOM    576  CA  PHE A  74      68.745  94.707 -35.141  1.00 26.33           C  
ATOM    577  C   PHE A  74      68.734  94.758 -33.619  1.00 25.76           C  
ATOM    578  O   PHE A  74      68.653  93.727 -32.957  1.00 23.54           O  
ATOM    579  CB  PHE A  74      67.432  95.223 -35.708  1.00 24.18           C  
ATOM    580  CG  PHE A  74      67.412  95.277 -37.200  1.00 25.29           C  
ATOM    581  CD1 PHE A  74      67.088  94.149 -37.947  1.00 25.49           C  
ATOM    582  CD2 PHE A  74      67.763  96.442 -37.869  1.00 26.27           C  
ATOM    583  CE1 PHE A  74      67.114  94.177 -39.335  1.00 23.98           C  
ATOM    584  CE2 PHE A  74      67.795  96.481 -39.263  1.00 24.25           C  
ATOM    585  CZ  PHE A  74      67.470  95.345 -39.992  1.00 24.47           C  
ATOM    586  N   GLY A  75      68.840  95.960 -33.071  1.00 27.66           N  
ATOM    587  CA  GLY A  75      68.862  96.111 -31.631  1.00 29.63           C  
ATOM    588  C   GLY A  75      70.284  96.048 -31.101  1.00 31.24           C  
ATOM    589  O   GLY A  75      71.127  95.337 -31.658  1.00 30.89           O  
ATOM    590  N   GLY A  76      70.554  96.785 -30.026  1.00 31.29           N  
ATOM    591  CA  GLY A  76      71.890  96.790 -29.462  1.00 33.11           C  
ATOM    592  C   GLY A  76      72.379  95.389 -29.165  1.00 34.32           C  
ATOM    593  O   GLY A  76      71.590  94.451 -29.158  1.00 33.38           O  
ATOM    594  N   PHE A  77      73.677  95.231 -28.935  1.00 35.95           N  
ATOM    595  CA  PHE A  77      74.204  93.915 -28.624  1.00 38.94           C  
ATOM    596  C   PHE A  77      74.321  93.806 -27.120  1.00 42.38           C  
ATOM    597  O   PHE A  77      74.709  94.775 -26.464  1.00 43.24           O  
ATOM    598  CB  PHE A  77      75.578  93.710 -29.236  1.00 37.06           C  
ATOM    599  CG  PHE A  77      76.133  92.336 -29.003  1.00 35.96           C  
ATOM    600  CD1 PHE A  77      75.560  91.229 -29.624  1.00 35.41           C  
ATOM    601  CD2 PHE A  77      77.203  92.142 -28.142  1.00 35.46           C  
ATOM    602  CE1 PHE A  77      76.042  89.947 -29.392  1.00 35.22           C  
ATOM    603  CE2 PHE A  77      77.693  90.864 -27.902  1.00 36.22           C  
ATOM    604  CZ  PHE A  77      77.107  89.762 -28.531  1.00 35.73           C  
ATOM    605  N   TRP A  78      74.001  92.625 -26.582  1.00 45.44           N  
ATOM    606  CA  TRP A  78      74.045  92.385 -25.137  1.00 47.37           C  
ATOM    607  C   TRP A  78      75.445  92.250 -24.549  1.00 50.43           C  
ATOM    608  O   TRP A  78      76.065  93.258 -24.206  1.00 52.83           O  
ATOM    609  CB  TRP A  78      73.233  91.145 -24.758  1.00 45.79           C  
ATOM    610  CG  TRP A  78      73.021  91.034 -23.272  1.00 43.77           C  
ATOM    611  CD1 TRP A  78      73.171  89.915 -22.500  1.00 43.19           C  
ATOM    612  CD2 TRP A  78      72.648  92.090 -22.376  1.00 42.20           C  
ATOM    613  NE1 TRP A  78      72.919  90.211 -21.182  1.00 41.55           N  
ATOM    614  CE2 TRP A  78      72.596  91.539 -21.078  1.00 41.07           C  
ATOM    615  CE3 TRP A  78      72.357  93.449 -22.544  1.00 40.61           C  
ATOM    616  CZ2 TRP A  78      72.266  92.297 -19.957  1.00 39.66           C  
ATOM    617  CZ3 TRP A  78      72.029  94.200 -21.432  1.00 39.72           C  
ATOM    618  CH2 TRP A  78      71.987  93.624 -20.154  1.00 39.05           C  
ATOM    619  N   ASP A  79      75.943  91.020 -24.417  1.00 52.46           N  
ATOM    620  CA  ASP A  79      77.277  90.806 -23.845  1.00 54.73           C  
ATOM    621  C   ASP A  79      77.340  91.343 -22.418  1.00 55.22           C  
ATOM    622  O   ASP A  79      77.763  92.477 -22.190  1.00 54.37           O  
ATOM    623  CB  ASP A  79      78.348  91.525 -24.671  1.00 55.64           C  
ATOM    624  CG  ASP A  79      79.699  91.540 -23.983  1.00 55.74           C  
ATOM    625  OD1 ASP A  79      79.912  90.683 -23.100  1.00 55.81           O  
ATOM    626  OD2 ASP A  79      80.543  92.398 -24.328  1.00 54.39           O  
ATOM    627  N   ALA A  80      76.928  90.527 -21.460  1.00 56.93           N  
ATOM    628  CA  ALA A  80      76.941  90.944 -20.074  1.00 58.40           C  
ATOM    629  C   ALA A  80      77.676  89.913 -19.231  1.00 59.62           C  
ATOM    630  O   ALA A  80      78.784  90.158 -18.763  1.00 61.27           O  
ATOM    631  CB  ALA A  80      75.524  91.116 -19.585  1.00 58.38           C  
ATOM    632  N   THR A  81      77.048  88.764 -19.036  1.00 60.47           N  
ATOM    633  CA  THR A  81      77.628  87.670 -18.271  1.00 62.42           C  
ATOM    634  C   THR A  81      76.625  86.525 -18.270  1.00 64.89           C  
ATOM    635  O   THR A  81      76.496  85.803 -19.266  1.00 67.13           O  
ATOM    636  CB  THR A  81      77.937  88.070 -16.815  1.00 62.11           C  
ATOM    637  OG1 THR A  81      78.959  89.079 -16.789  1.00 60.82           O  
ATOM    638  CG2 THR A  81      78.430  86.855 -16.036  1.00 62.09           C  
ATOM    639  N   GLU A  82      75.905  86.362 -17.167  1.00 65.02           N  
ATOM    640  CA  GLU A  82      74.913  85.303 -17.073  1.00 66.58           C  
ATOM    641  C   GLU A  82      74.410  85.153 -15.658  1.00 65.85           C  
ATOM    642  O   GLU A  82      75.121  84.647 -14.794  1.00 66.72           O  
ATOM    643  CB  GLU A  82      75.493  83.961 -17.540  1.00 68.57           C  
ATOM    644  CG  GLU A  82      76.844  83.609 -16.908  1.00 73.95           C  
ATOM    645  CD  GLU A  82      77.428  82.290 -17.421  1.00 76.77           C  
ATOM    646  OE1 GLU A  82      77.410  82.068 -18.656  1.00 78.06           O  
ATOM    647  OE2 GLU A  82      77.917  81.484 -16.592  1.00 77.89           O  
ATOM    648  N   ILE A  83      73.187  85.613 -15.419  1.00 64.19           N  
ATOM    649  CA  ILE A  83      72.577  85.484 -14.111  1.00 62.06           C  
ATOM    650  C   ILE A  83      71.823  84.171 -14.231  1.00 62.51           C  
ATOM    651  O   ILE A  83      70.748  84.129 -14.821  1.00 62.43           O  
ATOM    652  CB  ILE A  83      71.575  86.601 -13.854  1.00 60.84           C  
ATOM    653  CG1 ILE A  83      72.169  87.946 -14.261  1.00 59.68           C  
ATOM    654  CG2 ILE A  83      71.211  86.624 -12.390  1.00 61.61           C  
ATOM    655  CD1 ILE A  83      73.365  88.343 -13.471  1.00 59.16           C  
ATOM    656  N   PRO A  84      72.390  83.075 -13.697  1.00 63.24           N  
ATOM    657  CA  PRO A  84      71.781  81.740 -13.745  1.00 63.96           C  
ATOM    658  C   PRO A  84      70.528  81.635 -12.897  1.00 63.95           C  
ATOM    659  O   PRO A  84      70.441  82.237 -11.834  1.00 63.50           O  
ATOM    660  CB  PRO A  84      72.884  80.831 -13.212  1.00 63.36           C  
ATOM    661  CG  PRO A  84      74.139  81.649 -13.375  1.00 63.97           C  
ATOM    662  CD  PRO A  84      73.692  83.018 -13.019  1.00 63.18           C  
ATOM    663  N   THR A  85      69.552  80.872 -13.362  1.00 65.65           N  
ATOM    664  CA  THR A  85      68.340  80.720 -12.584  1.00 68.48           C  
ATOM    665  C   THR A  85      68.807  80.333 -11.193  1.00 69.70           C  
ATOM    666  O   THR A  85      69.587  79.392 -11.024  1.00 70.24           O  
ATOM    667  CB  THR A  85      67.418  79.597 -13.129  1.00 68.72           C  
ATOM    668  OG1 THR A  85      68.105  78.344 -13.073  1.00 68.76           O  
ATOM    669  CG2 THR A  85      67.003  79.880 -14.574  1.00 69.43           C  
ATOM    670  N   TYR A  86      68.365  81.089 -10.199  1.00 71.48           N  
ATOM    671  CA  TYR A  86      68.735  80.800  -8.827  1.00 72.89           C  
ATOM    672  C   TYR A  86      67.645  79.917  -8.235  1.00 74.03           C  
ATOM    673  O   TYR A  86      66.711  80.401  -7.597  1.00 75.01           O  
ATOM    674  CB  TYR A  86      68.887  82.104  -8.033  1.00 72.64           C  
ATOM    675  CG  TYR A  86      69.037  81.908  -6.542  1.00 73.10           C  
ATOM    676  CD1 TYR A  86      69.772  80.839  -6.031  1.00 73.38           C  
ATOM    677  CD2 TYR A  86      68.428  82.781  -5.641  1.00 73.72           C  
ATOM    678  CE1 TYR A  86      69.892  80.640  -4.664  1.00 74.08           C  
ATOM    679  CE2 TYR A  86      68.545  82.592  -4.269  1.00 74.11           C  
ATOM    680  CZ  TYR A  86      69.276  81.517  -3.790  1.00 74.61           C  
ATOM    681  OH  TYR A  86      69.381  81.307  -2.436  1.00 75.95           O  
ATOM    682  N   GLY A  87      67.770  78.612  -8.459  1.00 75.33           N  
ATOM    683  CA  GLY A  87      66.777  77.679  -7.958  1.00 76.91           C  
ATOM    684  C   GLY A  87      67.046  77.106  -6.579  1.00 77.75           C  
ATOM    685  O   GLY A  87      66.349  77.437  -5.616  1.00 78.07           O  
ATOM    686  N   THR A  88      68.058  76.245  -6.480  1.00 78.08           N  
ATOM    687  CA  THR A  88      68.401  75.607  -5.207  1.00 78.06           C  
ATOM    688  C   THR A  88      69.773  75.978  -4.646  1.00 78.07           C  
ATOM    689  O   THR A  88      69.888  76.348  -3.472  1.00 78.05           O  
ATOM    690  CB  THR A  88      68.331  74.059  -5.321  1.00 78.05           C  
ATOM    691  OG1 THR A  88      68.824  73.464  -4.108  1.00 78.08           O  
ATOM    692  CG2 THR A  88      69.156  73.570  -6.519  1.00 78.07           C  
ATOM    693  N   ASP A  89      70.805  75.864  -5.478  1.00 78.06           N  
ATOM    694  CA  ASP A  89      72.172  76.177  -5.070  1.00 78.07           C  
ATOM    695  C   ASP A  89      72.194  77.230  -3.940  1.00 77.63           C  
ATOM    696  O   ASP A  89      71.614  78.308  -4.077  1.00 77.85           O  
ATOM    697  CB  ASP A  89      72.976  76.670  -6.291  1.00 78.06           C  
ATOM    698  CG  ASP A  89      72.274  76.378  -7.633  1.00 78.05           C  
ATOM    699  OD1 ASP A  89      71.233  77.017  -7.919  1.00 78.09           O  
ATOM    700  OD2 ASP A  89      72.762  75.516  -8.403  1.00 78.06           O  
ATOM    701  N   GLU A  90      72.837  76.893  -2.820  1.00 76.97           N  
ATOM    702  CA  GLU A  90      72.954  77.786  -1.654  1.00 76.62           C  
ATOM    703  C   GLU A  90      73.455  79.180  -2.082  1.00 75.18           C  
ATOM    704  O   GLU A  90      74.457  79.300  -2.790  1.00 75.29           O  
ATOM    705  CB  GLU A  90      73.920  77.152  -0.629  1.00 77.08           C  
ATOM    706  CG  GLU A  90      74.236  77.972   0.642  1.00 77.69           C  
ATOM    707  CD  GLU A  90      73.190  77.833   1.753  1.00 78.06           C  
ATOM    708  OE1 GLU A  90      72.854  76.684   2.133  1.00 78.07           O  
ATOM    709  OE2 GLU A  90      72.717  78.879   2.257  1.00 78.07           O  
ATOM    710  N   TRP A  91      72.765  80.228  -1.641  1.00 72.64           N  
ATOM    711  CA  TRP A  91      73.124  81.593  -2.012  1.00 70.19           C  
ATOM    712  C   TRP A  91      74.598  81.961  -2.052  1.00 70.10           C  
ATOM    713  O   TRP A  91      75.028  82.679  -2.947  1.00 70.12           O  
ATOM    714  CB  TRP A  91      72.400  82.599  -1.123  1.00 68.62           C  
ATOM    715  CG  TRP A  91      72.882  83.999  -1.333  1.00 66.47           C  
ATOM    716  CD1 TRP A  91      73.892  84.622  -0.670  1.00 65.62           C  
ATOM    717  CD2 TRP A  91      72.407  84.931  -2.307  1.00 65.84           C  
ATOM    718  NE1 TRP A  91      74.079  85.886  -1.166  1.00 65.02           N  
ATOM    719  CE2 TRP A  91      73.179  86.102  -2.174  1.00 65.35           C  
ATOM    720  CE3 TRP A  91      71.405  84.891  -3.282  1.00 66.43           C  
ATOM    721  CZ2 TRP A  91      72.979  87.229  -2.981  1.00 65.22           C  
ATOM    722  CZ3 TRP A  91      71.208  86.013  -4.086  1.00 66.52           C  
ATOM    723  CH2 TRP A  91      71.992  87.163  -3.928  1.00 65.51           C  
ATOM    724  N   GLU A  92      75.381  81.502  -1.091  1.00 70.12           N  
ATOM    725  CA  GLU A  92      76.790  81.860  -1.104  1.00 70.96           C  
ATOM    726  C   GLU A  92      77.561  81.149  -2.217  1.00 70.38           C  
ATOM    727  O   GLU A  92      78.453  81.734  -2.833  1.00 70.24           O  
ATOM    728  CB  GLU A  92      77.423  81.565   0.254  1.00 73.02           C  
ATOM    729  CG  GLU A  92      78.162  82.762   0.852  1.00 75.77           C  
ATOM    730  CD  GLU A  92      77.238  83.934   1.168  1.00 76.89           C  
ATOM    731  OE1 GLU A  92      76.303  83.754   1.982  1.00 77.86           O  
ATOM    732  OE2 GLU A  92      77.449  85.033   0.605  1.00 76.34           O  
ATOM    733  N   GLN A  93      77.216  79.887  -2.465  1.00 69.98           N  
ATOM    734  CA  GLN A  93      77.852  79.091  -3.515  1.00 69.21           C  
ATOM    735  C   GLN A  93      77.500  79.680  -4.883  1.00 66.97           C  
ATOM    736  O   GLN A  93      78.253  79.552  -5.855  1.00 66.30           O  
ATOM    737  CB  GLN A  93      77.367  77.640  -3.425  1.00 71.26           C  
ATOM    738  CG  GLN A  93      77.482  76.843  -4.723  1.00 74.91           C  
ATOM    739  CD  GLN A  93      76.871  75.450  -4.610  1.00 77.07           C  
ATOM    740  OE1 GLN A  93      76.639  74.772  -5.620  1.00 77.39           O  
ATOM    741  NE2 GLN A  93      76.612  75.014  -3.376  1.00 77.45           N  
ATOM    742  N   TRP A  94      76.339  80.324  -4.941  1.00 64.38           N  
ATOM    743  CA  TRP A  94      75.857  80.954  -6.157  1.00 61.63           C  
ATOM    744  C   TRP A  94      76.541  82.301  -6.311  1.00 59.91           C  
ATOM    745  O   TRP A  94      77.224  82.553  -7.301  1.00 58.82           O  
ATOM    746  CB  TRP A  94      74.351  81.170  -6.075  1.00 61.36           C  
ATOM    747  CG  TRP A  94      73.777  81.758  -7.317  1.00 60.80           C  
ATOM    748  CD1 TRP A  94      73.579  81.123  -8.507  1.00 60.95           C  
ATOM    749  CD2 TRP A  94      73.355  83.110  -7.508  1.00 59.75           C  
ATOM    750  NE1 TRP A  94      73.060  81.997  -9.428  1.00 60.83           N  
ATOM    751  CE2 TRP A  94      72.912  83.224  -8.840  1.00 59.21           C  
ATOM    752  CE3 TRP A  94      73.309  84.236  -6.683  1.00 60.11           C  
ATOM    753  CZ2 TRP A  94      72.428  84.417  -9.368  1.00 58.49           C  
ATOM    754  CZ3 TRP A  94      72.827  85.425  -7.208  1.00 60.72           C  
ATOM    755  CH2 TRP A  94      72.392  85.504  -8.539  1.00 59.74           C  
ATOM    756  N   TRP A  95      76.348  83.161  -5.316  1.00 58.72           N  
ATOM    757  CA  TRP A  95      76.939  84.492  -5.317  1.00 57.31           C  
ATOM    758  C   TRP A  95      78.457  84.449  -5.489  1.00 56.84           C  
ATOM    759  O   TRP A  95      79.050  85.328  -6.114  1.00 57.13           O  
ATOM    760  CB  TRP A  95      76.613  85.222  -4.020  1.00 56.20           C  
ATOM    761  CG  TRP A  95      76.796  86.690  -4.141  1.00 55.43           C  
ATOM    762  CD1 TRP A  95      77.193  87.553  -3.162  1.00 55.60           C  
ATOM    763  CD2 TRP A  95      76.552  87.485  -5.305  1.00 54.90           C  
ATOM    764  NE1 TRP A  95      77.212  88.838  -3.643  1.00 55.20           N  
ATOM    765  CE2 TRP A  95      76.821  88.825  -4.958  1.00 55.64           C  
ATOM    766  CE3 TRP A  95      76.131  87.196  -6.609  1.00 53.76           C  
ATOM    767  CZ2 TRP A  95      76.681  89.876  -5.872  1.00 55.53           C  
ATOM    768  CZ3 TRP A  95      75.993  88.237  -7.512  1.00 52.82           C  
ATOM    769  CH2 TRP A  95      76.268  89.560  -7.140  1.00 53.83           C  
ATOM    770  N   ASN A  96      79.095  83.443  -4.908  1.00 55.40           N  
ATOM    771  CA  ASN A  96      80.532  83.315  -5.052  1.00 54.11           C  
ATOM    772  C   ASN A  96      80.804  83.001  -6.513  1.00 51.56           C  
ATOM    773  O   ASN A  96      81.541  83.712  -7.189  1.00 51.27           O  
ATOM    774  CB  ASN A  96      81.062  82.188  -4.172  1.00 57.57           C  
ATOM    775  CG  ASN A  96      82.463  81.772  -4.557  1.00 60.24           C  
ATOM    776  OD1 ASN A  96      83.391  82.585  -4.558  1.00 61.77           O  
ATOM    777  ND2 ASN A  96      82.625  80.499  -4.892  1.00 61.40           N  
ATOM    778  N   ALA A  97      80.191  81.928  -6.993  1.00 49.31           N  
ATOM    779  CA  ALA A  97      80.347  81.520  -8.378  1.00 47.06           C  
ATOM    780  C   ALA A  97      80.300  82.741  -9.306  1.00 44.79           C  
ATOM    781  O   ALA A  97      81.287  83.074  -9.960  1.00 44.28           O  
ATOM    782  CB  ALA A  97      79.249  80.536  -8.745  1.00 48.34           C  
ATOM    783  N   PHE A  98      79.156  83.416  -9.343  1.00 41.87           N  
ATOM    784  CA  PHE A  98      78.979  84.590 -10.189  1.00 38.97           C  
ATOM    785  C   PHE A  98      80.165  85.560 -10.225  1.00 38.90           C  
ATOM    786  O   PHE A  98      80.628  85.902 -11.305  1.00 39.62           O  
ATOM    787  CB  PHE A  98      77.699  85.345  -9.786  1.00 36.73           C  
ATOM    788  CG  PHE A  98      77.433  86.573 -10.610  1.00 33.81           C  
ATOM    789  CD1 PHE A  98      76.940  86.467 -11.896  1.00 33.30           C  
ATOM    790  CD2 PHE A  98      77.731  87.826 -10.126  1.00 34.55           C  
ATOM    791  CE1 PHE A  98      76.755  87.589 -12.688  1.00 30.57           C  
ATOM    792  CE2 PHE A  98      77.549  88.962 -10.917  1.00 34.38           C  
ATOM    793  CZ  PHE A  98      77.062  88.836 -12.198  1.00 32.29           C  
ATOM    794  N   ASN A  99      80.662  86.004  -9.068  1.00 38.55           N  
ATOM    795  CA  ASN A  99      81.779  86.955  -9.049  1.00 38.90           C  
ATOM    796  C   ASN A  99      83.075  86.323  -9.479  1.00 40.19           C  
ATOM    797  O   ASN A  99      83.834  86.896 -10.255  1.00 41.25           O  
ATOM    798  CB  ASN A  99      81.993  87.541  -7.663  1.00 38.80           C  
ATOM    799  CG  ASN A  99      80.809  88.304  -7.171  1.00 38.99           C  
ATOM    800  OD1 ASN A  99      80.094  87.848  -6.282  1.00 39.52           O  
ATOM    801  ND2 ASN A  99      80.582  89.480  -7.747  1.00 38.61           N  
ATOM    802  N   GLU A 100      83.334  85.140  -8.946  1.00 42.43           N  
ATOM    803  CA  GLU A 100      84.540  84.403  -9.263  1.00 44.93           C  
ATOM    804  C   GLU A 100      84.670  84.378 -10.792  1.00 46.71           C  
ATOM    805  O   GLU A 100      85.721  84.039 -11.334  1.00 47.98           O  
ATOM    806  CB  GLU A 100      84.413  82.996  -8.666  1.00 45.05           C  
ATOM    807  CG  GLU A 100      85.642  82.108  -8.708  1.00 46.20           C  
ATOM    808  CD  GLU A 100      85.572  81.003  -7.653  1.00 47.84           C  
ATOM    809  OE1 GLU A 100      84.785  81.148  -6.692  1.00 47.88           O  
ATOM    810  OE2 GLU A 100      86.308  79.998  -7.768  1.00 48.69           O  
ATOM    811  N   GLU A 101      83.594  84.759 -11.478  1.00 47.20           N  
ATOM    812  CA  GLU A 101      83.570  84.802 -12.938  1.00 48.03           C  
ATOM    813  C   GLU A 101      83.745  86.216 -13.495  1.00 47.78           C  
ATOM    814  O   GLU A 101      84.548  86.441 -14.397  1.00 47.85           O  
ATOM    815  CB  GLU A 101      82.264  84.198 -13.466  1.00 49.60           C  
ATOM    816  CG  GLU A 101      82.318  82.681 -13.669  1.00 52.91           C  
ATOM    817  CD  GLU A 101      82.430  82.276 -15.140  1.00 55.63           C  
ATOM    818  OE1 GLU A 101      81.839  82.968 -16.002  1.00 56.29           O  
ATOM    819  OE2 GLU A 101      83.100  81.256 -15.429  1.00 56.64           O  
ATOM    820  N   ASN A 102      82.998  87.173 -12.969  1.00 47.68           N  
ATOM    821  CA  ASN A 102      83.136  88.522 -13.462  1.00 47.78           C  
ATOM    822  C   ASN A 102      84.521  89.028 -13.069  1.00 47.08           C  
ATOM    823  O   ASN A 102      84.874  90.172 -13.345  1.00 48.69           O  
ATOM    824  CB  ASN A 102      82.037  89.417 -12.885  1.00 50.67           C  
ATOM    825  CG  ASN A 102      81.548  90.472 -13.890  1.00 55.62           C  
ATOM    826  OD1 ASN A 102      82.258  91.444 -14.206  1.00 57.23           O  
ATOM    827  ND2 ASN A 102      80.331  90.278 -14.402  1.00 56.48           N  
ATOM    828  N   LEU A 103      85.313  88.162 -12.441  1.00 45.23           N  
ATOM    829  CA  LEU A 103      86.672  88.512 -12.015  1.00 43.06           C  
ATOM    830  C   LEU A 103      87.730  87.590 -12.604  1.00 41.80           C  
ATOM    831  O   LEU A 103      88.915  87.822 -12.416  1.00 41.80           O  
ATOM    832  CB  LEU A 103      86.789  88.464 -10.486  1.00 42.54           C  
ATOM    833  CG  LEU A 103      86.322  89.649  -9.639  1.00 40.23           C  
ATOM    834  CD1 LEU A 103      85.752  89.157  -8.334  1.00 40.12           C  
ATOM    835  CD2 LEU A 103      87.480  90.574  -9.382  1.00 39.76           C  
ATOM    836  N   PHE A 104      87.292  86.549 -13.309  1.00 40.50           N  
ATOM    837  CA  PHE A 104      88.184  85.559 -13.921  1.00 39.86           C  
ATOM    838  C   PHE A 104      88.738  85.957 -15.291  1.00 38.78           C  
ATOM    839  O   PHE A 104      88.039  86.552 -16.106  1.00 38.83           O  
ATOM    840  CB  PHE A 104      87.447  84.218 -14.018  1.00 41.31           C  
ATOM    841  CG  PHE A 104      88.235  83.121 -14.691  1.00 43.76           C  
ATOM    842  CD1 PHE A 104      89.072  82.289 -13.948  1.00 44.55           C  
ATOM    843  CD2 PHE A 104      88.124  82.902 -16.060  1.00 44.64           C  
ATOM    844  CE1 PHE A 104      89.782  81.256 -14.558  1.00 44.08           C  
ATOM    845  CE2 PHE A 104      88.830  81.870 -16.676  1.00 44.69           C  
ATOM    846  CZ  PHE A 104      89.659  81.047 -15.923  1.00 44.72           C  
ATOM    847  N   CYS A 105      89.996  85.609 -15.539  1.00 37.25           N  
ATOM    848  CA  CYS A 105      90.659  85.933 -16.796  1.00 37.64           C  
ATOM    849  C   CYS A 105      90.660  84.757 -17.775  1.00 39.00           C  
ATOM    850  O   CYS A 105      91.413  83.797 -17.609  1.00 40.32           O  
ATOM    851  CB  CYS A 105      92.094  86.363 -16.520  1.00 36.44           C  
ATOM    852  SG  CYS A 105      93.025  86.837 -17.979  1.00 38.82           S  
ATOM    853  N   SER A 106      89.825  84.839 -18.807  1.00 40.68           N  
ATOM    854  CA  SER A 106      89.727  83.763 -19.791  1.00 41.51           C  
ATOM    855  C   SER A 106      90.614  83.975 -21.010  1.00 41.51           C  
ATOM    856  O   SER A 106      90.304  83.533 -22.108  1.00 40.58           O  
ATOM    857  CB  SER A 106      88.253  83.546 -20.214  1.00 41.76           C  
ATOM    858  OG  SER A 106      87.443  84.707 -20.038  1.00 41.05           O  
ATOM    859  N   GLU A 107      91.725  84.660 -20.809  1.00 43.08           N  
ATOM    860  CA  GLU A 107      92.651  84.890 -21.902  1.00 46.00           C  
ATOM    861  C   GLU A 107      93.713  83.812 -21.824  1.00 48.12           C  
ATOM    862  O   GLU A 107      93.616  82.885 -21.016  1.00 48.85           O  
ATOM    863  CB  GLU A 107      93.345  86.242 -21.765  1.00 45.43           C  
ATOM    864  CG  GLU A 107      92.478  87.448 -21.956  1.00 44.20           C  
ATOM    865  CD  GLU A 107      93.243  88.713 -21.673  1.00 44.58           C  
ATOM    866  OE1 GLU A 107      94.352  88.872 -22.238  1.00 42.35           O  
ATOM    867  OE2 GLU A 107      92.733  89.545 -20.887  1.00 45.64           O  
ATOM    868  N   GLU A 108      94.728  83.964 -22.669  1.00 49.82           N  
ATOM    869  CA  GLU A 108      95.874  83.066 -22.738  1.00 51.78           C  
ATOM    870  C   GLU A 108      97.040  83.976 -23.082  1.00 52.81           C  
ATOM    871  O   GLU A 108      96.854  84.985 -23.759  1.00 54.17           O  
ATOM    872  CB  GLU A 108      95.688  82.024 -23.848  1.00 52.43           C  
ATOM    873  CG  GLU A 108      94.704  80.905 -23.512  1.00 53.79           C  
ATOM    874  CD  GLU A 108      95.390  79.622 -23.062  1.00 54.88           C  
ATOM    875  OE1 GLU A 108      96.545  79.380 -23.483  1.00 55.09           O  
ATOM    876  OE2 GLU A 108      94.763  78.850 -22.301  1.00 54.93           O  
ATOM    877  N   MET A 109      98.234  83.645 -22.616  1.00 53.39           N  
ATOM    878  CA  MET A 109      99.389  84.473 -22.921  1.00 54.80           C  
ATOM    879  C   MET A 109      99.557  84.617 -24.429  1.00 58.00           C  
ATOM    880  O   MET A 109      98.885  83.941 -25.198  1.00 59.21           O  
ATOM    881  CB  MET A 109     100.633  83.846 -22.312  1.00 53.35           C  
ATOM    882  CG  MET A 109     100.628  83.848 -20.801  1.00 51.35           C  
ATOM    883  SD  MET A 109     101.037  85.458 -20.125  1.00 48.37           S  
ATOM    884  CE  MET A 109      99.471  86.246 -20.173  1.00 47.46           C  
ATOM    885  N   PRO A 110     100.449  85.508 -24.876  1.00 60.57           N  
ATOM    886  CA  PRO A 110     100.685  85.716 -26.308  1.00 64.09           C  
ATOM    887  C   PRO A 110     101.761  84.789 -26.908  1.00 67.18           C  
ATOM    888  O   PRO A 110     102.455  84.086 -26.179  1.00 66.71           O  
ATOM    889  CB  PRO A 110     101.091  87.181 -26.363  1.00 63.45           C  
ATOM    890  CG  PRO A 110     101.906  87.309 -25.129  1.00 62.06           C  
ATOM    891  CD  PRO A 110     101.064  86.590 -24.092  1.00 60.85           C  
ATOM    892  N   SER A 111     101.892  84.800 -28.235  1.00 70.47           N  
ATOM    893  CA  SER A 111     102.876  83.970 -28.937  1.00 74.35           C  
ATOM    894  C   SER A 111     104.288  84.109 -28.361  1.00 76.00           C  
ATOM    895  O   SER A 111     104.694  83.314 -27.507  1.00 76.49           O  
ATOM    896  CB  SER A 111     102.899  84.325 -30.433  1.00 75.51           C  
ATOM    897  OG  SER A 111     103.951  83.653 -31.120  1.00 77.35           O  
ATOM    898  N   SER A 112     105.035  85.106 -28.843  1.00 77.47           N  
ATOM    899  CA  SER A 112     106.401  85.352 -28.377  1.00 77.63           C  
ATOM    900  C   SER A 112     107.073  86.580 -29.006  1.00 78.08           C  
ATOM    901  O   SER A 112     106.405  87.450 -29.574  1.00 77.29           O  
ATOM    902  CB  SER A 112     107.283  84.113 -28.607  1.00 78.05           C  
ATOM    903  OG  SER A 112     107.181  83.196 -27.527  1.00 76.91           O  
ATOM    904  N   ASP A 113     108.404  86.625 -28.885  1.00 78.05           N  
ATOM    905  CA  ASP A 113     109.254  87.713 -29.388  1.00 78.05           C  
ATOM    906  C   ASP A 113     108.886  88.290 -30.760  1.00 78.05           C  
ATOM    907  O   ASP A 113     107.852  87.954 -31.349  1.00 78.08           O  
ATOM    908  CB  ASP A 113     110.724  87.261 -29.414  1.00 78.07           C  
ATOM    909  CG  ASP A 113     111.653  88.233 -28.689  1.00 78.08           C  
ATOM    910  OD1 ASP A 113     111.703  89.421 -29.073  1.00 78.06           O  
ATOM    911  OD2 ASP A 113     112.338  87.805 -27.733  1.00 78.07           O  
ATOM    912  N   ASP A 114     109.766  89.155 -31.267  1.00 78.04           N  
ATOM    913  CA  ASP A 114     109.545  89.826 -32.547  1.00 78.03           C  
ATOM    914  C   ASP A 114     110.269  89.268 -33.779  1.00 78.05           C  
ATOM    915  O   ASP A 114     110.603  88.077 -33.860  1.00 78.07           O  
ATOM    916  CB  ASP A 114     109.849  91.343 -32.415  1.00 78.06           C  
ATOM    917  CG  ASP A 114     111.313  91.645 -32.027  1.00 78.05           C  
ATOM    918  OD1 ASP A 114     111.704  91.392 -30.862  1.00 78.05           O  
ATOM    919  OD2 ASP A 114     112.074  92.148 -32.891  1.00 78.08           O  
ATOM    920  N   GLU A 115     110.479  90.177 -34.729  1.00 78.05           N  
ATOM    921  CA  GLU A 115     111.117  89.933 -36.018  1.00 78.06           C  
ATOM    922  C   GLU A 115     110.714  91.177 -36.824  1.00 78.07           C  
ATOM    923  O   GLU A 115     109.641  91.208 -37.435  1.00 77.97           O  
ATOM    924  CB  GLU A 115     110.546  88.651 -36.644  1.00 78.07           C  
ATOM    925  CG  GLU A 115     110.957  88.367 -38.084  1.00 78.08           C  
ATOM    926  CD  GLU A 115     110.097  89.114 -39.086  1.00 78.08           C  
ATOM    927  OE1 GLU A 115     108.870  89.212 -38.850  1.00 78.08           O  
ATOM    928  OE2 GLU A 115     110.643  89.589 -40.107  1.00 77.34           O  
ATOM    929  N   ALA A 116     111.564  92.208 -36.798  1.00 78.09           N  
ATOM    930  CA  ALA A 116     111.261  93.465 -37.486  1.00 78.07           C  
ATOM    931  C   ALA A 116     112.293  93.977 -38.498  1.00 78.06           C  
ATOM    932  O   ALA A 116     112.021  94.011 -39.701  1.00 78.05           O  
ATOM    933  CB  ALA A 116     110.976  94.560 -36.444  1.00 78.09           C  
ATOM    934  N   THR A 117     113.462  94.389 -38.010  1.00 78.06           N  
ATOM    935  CA  THR A 117     114.522  94.931 -38.869  1.00 78.06           C  
ATOM    936  C   THR A 117     114.862  94.107 -40.130  1.00 78.09           C  
ATOM    937  O   THR A 117     114.352  92.972 -40.271  1.00 77.57           O  
ATOM    938  CB  THR A 117     115.824  95.180 -38.038  1.00 78.08           C  
ATOM    939  OG1 THR A 117     116.168  93.999 -37.301  1.00 77.19           O  
ATOM    940  CG2 THR A 117     115.620  96.339 -37.059  1.00 77.49           C  
ATOM    941  OXT THR A 117     115.635  94.611 -40.978  1.00 77.39           O  
TER     942      THR A 117                                                      
