# Supplementary material for: PLM-interact: extending protein language models to predict protein-protein interactions
Source: Nat Commun. 2025 Oct 27;16:9012. doi: 10.1038/s41467-025-64512-w (PMC12559430; doi:10.1038/s41467-025-64512-w)
Supplement: Supplementary file 4 — Source Data [file 41467_2025_64512_MOESM4_ESM.zip › Source Data/Figure7_human_virus PPI structures/P52799-Q9IH62.pdb]

ATOM   3397  N   ILE B  31      12.800  62.673 -49.258  1.00 27.84           N  
ATOM   3398  CA  ILE B  31      13.102  61.520 -50.135  1.00 24.88           C  
ATOM   3399  C   ILE B  31      14.248  60.700 -49.554  1.00 23.21           C  
ATOM   3400  O   ILE B  31      15.177  61.250 -48.964  1.00 16.45           O  
ATOM   3401  CB  ILE B  31      13.457  61.979 -51.577  1.00 29.45           C  
ATOM   3402  CG1 ILE B  31      12.178  62.373 -52.338  1.00 36.91           C  
ATOM   3403  CG2 ILE B  31      14.174  60.888 -52.349  1.00 27.44           C  
ATOM   3404  CD1 ILE B  31      11.199  61.221 -52.549  1.00 40.65           C  
ATOM   3405  N   VAL B  32      14.165  59.383 -49.728  1.00 21.56           N  
ATOM   3406  CA  VAL B  32      15.281  58.499 -49.399  1.00 20.72           C  
ATOM   3407  C   VAL B  32      16.171  58.441 -50.635  1.00 19.51           C  
ATOM   3408  O   VAL B  32      15.757  57.940 -51.683  1.00 20.92           O  
ATOM   3409  CB  VAL B  32      14.803  57.097 -48.999  1.00 21.68           C  
ATOM   3410  CG1 VAL B  32      16.001  56.151 -48.865  1.00 20.67           C  
ATOM   3411  CG2 VAL B  32      14.014  57.149 -47.698  1.00 23.62           C  
ATOM   3412  N   LEU B  33      17.382  58.965 -50.509  1.00 16.29           N  
ATOM   3413  CA  LEU B  33      18.347  59.026 -51.603  1.00 16.60           C  
ATOM   3414  C   LEU B  33      18.946  57.636 -51.820  1.00 17.84           C  
ATOM   3415  O   LEU B  33      18.866  56.777 -50.939  1.00 14.79           O  
ATOM   3416  CB  LEU B  33      19.452  60.047 -51.288  1.00 15.90           C  
ATOM   3417  CG  LEU B  33      18.952  61.469 -50.992  1.00 12.30           C  
ATOM   3418  CD1 LEU B  33      20.118  62.409 -50.717  1.00 15.00           C  
ATOM   3419  CD2 LEU B  33      18.075  61.971 -52.126  1.00 21.47           C  
ATOM   3420  N   GLU B  34      19.493  57.396 -53.004  1.00 15.39           N  
ATOM   3421  CA  GLU B  34      20.110  56.104 -53.291  1.00 17.80           C  
ATOM   3422  C   GLU B  34      21.285  55.891 -52.319  1.00 11.17           C  
ATOM   3423  O   GLU B  34      22.132  56.778 -52.201  1.00 13.72           O  
ATOM   3424  CB  GLU B  34      20.638  56.069 -54.727  1.00 20.07           C  
ATOM   3425  CG  GLU B  34      21.026  54.687 -55.162  1.00 28.05           C  
ATOM   3426  CD  GLU B  34      21.684  54.657 -56.526  1.00 29.09           C  
ATOM   3427  OE1 GLU B  34      22.632  53.862 -56.697  1.00 42.01           O  
ATOM   3428  OE2 GLU B  34      21.247  55.431 -57.408  1.00 42.36           O  
ATOM   3429  N   PRO B  35      21.346  54.730 -51.644  1.00 13.14           N  
ATOM   3430  CA  PRO B  35      22.496  54.463 -50.774  1.00 11.59           C  
ATOM   3431  C   PRO B  35      23.845  54.497 -51.493  1.00 10.79           C  
ATOM   3432  O   PRO B  35      23.951  54.097 -52.650  1.00 10.06           O  
ATOM   3433  CB  PRO B  35      22.233  53.056 -50.232  1.00 13.34           C  
ATOM   3434  CG  PRO B  35      20.812  52.806 -50.455  1.00 16.47           C  
ATOM   3435  CD  PRO B  35      20.383  53.611 -51.623  1.00 14.71           C  
ATOM   3436  N   ILE B  36      24.860  54.964 -50.778  1.00  6.12           N  
ATOM   3437  CA  ILE B  36      26.223  55.080 -51.300  1.00  5.96           C  
ATOM   3438  C   ILE B  36      27.041  53.951 -50.709  1.00  8.68           C  
ATOM   3439  O   ILE B  36      27.130  53.805 -49.479  1.00  9.55           O  
ATOM   3440  CB  ILE B  36      26.857  56.419 -50.955  1.00  6.50           C  
ATOM   3441  CG1 ILE B  36      26.090  57.575 -51.644  1.00 11.43           C  
ATOM   3442  CG2 ILE B  36      28.386  56.396 -51.314  1.00  8.55           C  
ATOM   3443  CD1 ILE B  36      26.584  58.976 -51.212  1.00 11.88           C  
ATOM   3444  N   TYR B  37      27.592  53.115 -51.589  1.00  7.80           N  
ATOM   3445  CA  TYR B  37      28.455  52.020 -51.199  1.00 10.36           C  
ATOM   3446  C   TYR B  37      29.894  52.473 -51.144  1.00  9.20           C  
ATOM   3447  O   TYR B  37      30.489  52.841 -52.174  1.00 11.86           O  
ATOM   3448  CB  TYR B  37      28.265  50.817 -52.150  1.00 14.46           C  
ATOM   3449  CG  TYR B  37      26.982  50.149 -51.778  1.00 12.81           C  
ATOM   3450  CD1 TYR B  37      26.926  49.321 -50.671  1.00 19.66           C  
ATOM   3451  CD2 TYR B  37      25.797  50.438 -52.456  1.00 27.03           C  
ATOM   3452  CE1 TYR B  37      25.742  48.743 -50.265  1.00 26.49           C  
ATOM   3453  CE2 TYR B  37      24.587  49.873 -52.044  1.00 26.05           C  
ATOM   3454  CZ  TYR B  37      24.575  49.035 -50.942  1.00 26.97           C  
ATOM   3455  OH  TYR B  37      23.409  48.432 -50.531  1.00 36.30           O  
ATOM   3456  N   TRP B  38      30.447  52.442 -49.935  1.00  6.46           N  
ATOM   3457  CA  TRP B  38      31.802  52.894 -49.695  1.00  6.96           C  
ATOM   3458  C   TRP B  38      32.824  51.782 -49.993  1.00  8.26           C  
ATOM   3459  O   TRP B  38      33.286  51.080 -49.087  1.00 11.15           O  
ATOM   3460  CB  TRP B  38      31.993  53.448 -48.277  1.00  4.41           C  
ATOM   3461  CG  TRP B  38      33.283  54.252 -48.181  1.00  8.06           C  
ATOM   3462  CD1 TRP B  38      34.540  53.766 -47.993  1.00 11.85           C  
ATOM   3463  CD2 TRP B  38      33.425  55.664 -48.338  1.00  7.52           C  
ATOM   3464  NE1 TRP B  38      35.462  54.791 -48.014  1.00 10.33           N  
ATOM   3465  CE2 TRP B  38      34.798  55.965 -48.227  1.00  6.71           C  
ATOM   3466  CE3 TRP B  38      32.529  56.708 -48.587  1.00  8.76           C  
ATOM   3467  CZ2 TRP B  38      35.290  57.270 -48.341  1.00  7.91           C  
ATOM   3468  CZ3 TRP B  38      33.026  58.004 -48.707  1.00  9.13           C  
ATOM   3469  CH2 TRP B  38      34.386  58.267 -48.577  1.00  6.89           C  
ATOM   3470  N   ASN B  39      33.175  51.674 -51.272  1.00  9.50           N  
ATOM   3471  CA  ASN B  39      34.085  50.661 -51.749  1.00  8.21           C  
ATOM   3472  C   ASN B  39      34.691  51.054 -53.074  1.00  7.24           C  
ATOM   3473  O   ASN B  39      34.121  51.877 -53.795  1.00  5.57           O  
ATOM   3474  CB  ASN B  39      33.220  49.404 -52.046  1.00 12.97           C  
ATOM   3475  CG  ASN B  39      34.026  48.148 -52.370  1.00 18.31           C  
ATOM   3476  OD1 ASN B  39      34.613  47.529 -51.483  1.00 17.27           O  
ATOM   3477  ND2 ASN B  39      34.065  47.773 -53.661  1.00 13.77           N  
ATOM   3478  N   SER B  40      35.884  50.584 -53.394  1.00  7.02           N  
ATOM   3479  CA  SER B  40      36.792  51.320 -54.242  1.00  8.66           C  
ATOM   3480  C   SER B  40      36.242  50.979 -55.677  1.00 11.32           C  
ATOM   3481  O   SER B  40      36.586  51.637 -56.676  1.00  8.52           O  
ATOM   3482  CB  SER B  40      38.220  50.794 -54.125  1.00  9.17           C  
ATOM   3483  OG  SER B  40      38.316  49.434 -54.525  1.00 12.54           O  
ATOM   3484  N   SER B  41      35.367  49.967 -55.797  1.00 10.89           N  
ATOM   3485  CA  SER B  41      34.777  49.598 -57.118  1.00  8.98           C  
ATOM   3486  C   SER B  41      33.680  50.557 -57.607  1.00  9.42           C  
ATOM   3487  O   SER B  41      33.223  50.496 -58.760  1.00 12.24           O  
ATOM   3488  CB  SER B  41      34.211  48.177 -57.088  1.00 12.52           C  
ATOM   3489  OG  SER B  41      33.055  48.059 -56.274  1.00 13.20           O  
ATOM   3490  N   ASN B  42      33.220  51.415 -56.714  1.00  7.69           N  
ATOM   3491  CA  ASN B  42      32.132  52.308 -57.024  1.00  8.59           C  
ATOM   3492  C   ASN B  42      32.523  53.412 -58.026  1.00  9.31           C  
ATOM   3493  O   ASN B  42      33.233  54.360 -57.685  1.00 10.97           O  
ATOM   3494  CB  ASN B  42      31.590  52.903 -55.717  1.00  6.45           C  
ATOM   3495  CG  ASN B  42      30.256  53.540 -55.886  1.00  7.29           C  
ATOM   3496  OD1 ASN B  42      29.826  53.842 -57.016  1.00  8.24           O  
ATOM   3497  ND2 ASN B  42      29.570  53.774 -54.755  1.00  7.12           N  
ATOM   3498  N   SER B  43      31.980  53.299 -59.237  1.00 10.36           N  
ATOM   3499  CA  SER B  43      32.194  54.247 -60.328  1.00 12.21           C  
ATOM   3500  C   SER B  43      31.652  55.640 -60.042  1.00 12.39           C  
ATOM   3501  O   SER B  43      31.986  56.600 -60.750  1.00 11.71           O  
ATOM   3502  CB  SER B  43      31.517  53.717 -61.605  1.00 15.70           C  
ATOM   3503  OG  SER B  43      32.206  52.577 -62.056  1.00 22.44           O  
ATOM   3504  N   LYS B  44      30.785  55.759 -59.042  1.00  9.70           N  
ATOM   3505  CA  LYS B  44      30.263  57.075 -58.673  1.00 10.95           C  
ATOM   3506  C   LYS B  44      31.340  57.966 -58.053  1.00  7.52           C  
ATOM   3507  O   LYS B  44      31.162  59.172 -58.027  1.00  6.85           O  
ATOM   3508  CB  LYS B  44      29.077  56.962 -57.716  1.00 13.10           C  
ATOM   3509  CG  LYS B  44      27.811  56.440 -58.381  1.00 19.80           C  
ATOM   3510  CD  LYS B  44      26.589  56.656 -57.507  1.00 20.36           C  
ATOM   3511  CE  LYS B  44      25.327  56.092 -58.160  1.00 32.51           C  
ATOM   3512  NZ  LYS B  44      25.125  54.661 -57.840  1.00 34.65           N  
ATOM   3513  N   PHE B  45      32.419  57.395 -57.513  1.00  7.94           N  
ATOM   3514  CA  PHE B  45      33.580  58.229 -57.133  1.00  6.46           C  
ATOM   3515  C   PHE B  45      34.375  58.583 -58.390  1.00  7.83           C  
ATOM   3516  O   PHE B  45      35.241  57.817 -58.834  1.00  8.55           O  
ATOM   3517  CB  PHE B  45      34.481  57.552 -56.107  1.00  7.15           C  
ATOM   3518  CG  PHE B  45      33.795  57.246 -54.811  1.00  5.92           C  
ATOM   3519  CD1 PHE B  45      33.500  58.266 -53.901  1.00  5.76           C  
ATOM   3520  CD2 PHE B  45      33.491  55.925 -54.478  1.00 10.77           C  
ATOM   3521  CE1 PHE B  45      32.886  57.985 -52.683  1.00  9.58           C  
ATOM   3522  CE2 PHE B  45      32.873  55.622 -53.257  1.00 13.62           C  
ATOM   3523  CZ  PHE B  45      32.570  56.660 -52.358  1.00  9.69           C  
ATOM   3524  N   LEU B  46      34.035  59.724 -58.970  1.00  9.09           N  
ATOM   3525  CA  LEU B  46      34.662  60.157 -60.209  1.00  7.73           C  
ATOM   3526  C   LEU B  46      36.101  60.584 -59.924  1.00 11.59           C  
ATOM   3527  O   LEU B  46      36.368  61.248 -58.926  1.00 11.00           O  
ATOM   3528  CB  LEU B  46      33.862  61.300 -60.848  1.00  8.95           C  
ATOM   3529  CG  LEU B  46      32.434  61.031 -61.325  1.00 12.50           C  
ATOM   3530  CD1 LEU B  46      31.867  62.255 -61.992  1.00 16.36           C  
ATOM   3531  CD2 LEU B  46      32.349  59.839 -62.254  1.00 15.67           C  
ATOM   3532  N   PRO B  47      37.037  60.211 -60.812  1.00 10.90           N  
ATOM   3533  CA  PRO B  47      38.450  60.427 -60.508  1.00 15.66           C  
ATOM   3534  C   PRO B  47      38.837  61.860 -60.182  1.00 15.92           C  
ATOM   3535  O   PRO B  47      39.742  62.060 -59.364  1.00 19.48           O  
ATOM   3536  CB  PRO B  47      39.182  59.936 -61.764  1.00 16.11           C  
ATOM   3537  CG  PRO B  47      38.146  59.845 -62.838  1.00 22.49           C  
ATOM   3538  CD  PRO B  47      36.836  59.572 -62.126  1.00 17.26           C  
ATOM   3539  N   GLY B  48      38.189  62.862 -60.772  1.00 17.84           N  
ATOM   3540  CA  GLY B  48      38.588  64.245 -60.429  1.00 22.88           C  
ATOM   3541  C   GLY B  48      37.935  64.835 -59.189  1.00 24.44           C  
ATOM   3542  O   GLY B  48      38.585  65.471 -58.337  1.00 26.58           O  
ATOM   3543  N   GLN B  49      36.631  64.634 -59.096  1.00 17.37           N  
ATOM   3544  CA  GLN B  49      35.801  65.385 -58.170  1.00 18.51           C  
ATOM   3545  C   GLN B  49      35.205  64.519 -57.048  1.00 11.09           C  
ATOM   3546  O   GLN B  49      34.536  65.048 -56.170  1.00 11.03           O  
ATOM   3547  CB  GLN B  49      34.669  66.063 -58.954  1.00 26.11           C  
ATOM   3548  CG  GLN B  49      33.716  65.090 -59.655  1.00 31.80           C  
ATOM   3549  CD  GLN B  49      33.137  65.642 -60.944  1.00 33.27           C  
ATOM   3550  OE1 GLN B  49      32.173  66.411 -60.926  1.00 45.91           O  
ATOM   3551  NE2 GLN B  49      33.711  65.233 -62.075  1.00 42.05           N  
ATOM   3552  N   GLY B  50      35.416  63.209 -57.096  1.00  7.91           N  
ATOM   3553  CA  GLY B  50      34.751  62.316 -56.167  1.00  9.31           C  
ATOM   3554  C   GLY B  50      33.271  62.188 -56.473  1.00  7.42           C  
ATOM   3555  O   GLY B  50      32.838  62.313 -57.636  1.00  9.27           O  
ATOM   3556  N   LEU B  51      32.490  61.884 -55.446  1.00  7.74           N  
ATOM   3557  CA  LEU B  51      31.045  61.711 -55.589  1.00  7.10           C  
ATOM   3558  C   LEU B  51      30.353  63.008 -55.153  1.00 11.52           C  
ATOM   3559  O   LEU B  51      30.463  63.403 -53.991  1.00  8.37           O  
ATOM   3560  CB  LEU B  51      30.598  60.500 -54.763  1.00  6.87           C  
ATOM   3561  CG  LEU B  51      29.197  59.934 -54.971  1.00 12.08           C  
ATOM   3562  CD1 LEU B  51      29.092  58.542 -54.303  1.00 11.89           C  
ATOM   3563  CD2 LEU B  51      28.172  60.862 -54.442  1.00 11.47           C  
ATOM   3564  N   VAL B  52      29.704  63.708 -56.090  1.00  6.99           N  
ATOM   3565  CA  VAL B  52      29.015  64.956 -55.777  1.00  7.96           C  
ATOM   3566  C   VAL B  52      27.503  64.754 -55.749  1.00 13.84           C  
ATOM   3567  O   VAL B  52      26.929  64.193 -56.692  1.00  8.93           O  
ATOM   3568  CB  VAL B  52      29.348  66.071 -56.796  1.00 12.15           C  
ATOM   3569  CG1 VAL B  52      28.606  67.370 -56.440  1.00  9.52           C  
ATOM   3570  CG2 VAL B  52      30.860  66.300 -56.881  1.00  8.17           C  
ATOM   3571  N  ALEU B  53      26.852  65.158 -54.668  0.50  8.88           N  
ATOM   3572  N  BLEU B  53      26.885  65.230 -54.665  0.50  8.42           N  
ATOM   3573  CA ALEU B  53      25.402  65.092 -54.629  0.50 11.63           C  
ATOM   3574  CA BLEU B  53      25.465  65.040 -54.359  0.50 11.22           C  
ATOM   3575  C  ALEU B  53      24.804  66.355 -54.058  0.50  6.43           C  
ATOM   3576  C  BLEU B  53      24.818  66.389 -54.055  0.50  6.04           C  
ATOM   3577  O  ALEU B  53      25.471  67.157 -53.395  0.50  7.76           O  
ATOM   3578  O  BLEU B  53      25.482  67.302 -53.544  0.50  7.57           O  
ATOM   3579  CB ALEU B  53      24.893  63.857 -53.869  0.50 11.88           C  
ATOM   3580  CB BLEU B  53      25.314  64.143 -53.115  0.50  9.23           C  
ATOM   3581  CG ALEU B  53      25.298  63.643 -52.412  0.50 14.78           C  
ATOM   3582  CG BLEU B  53      24.881  62.674 -53.165  0.50 14.89           C  
ATOM   3583  CD1ALEU B  53      24.256  62.836 -51.605  0.50 17.86           C  
ATOM   3584  CD1BLEU B  53      25.276  61.950 -54.431  0.50 13.63           C  
ATOM   3585  CD2ALEU B  53      26.617  62.952 -52.380  0.50  6.64           C  
ATOM   3586  CD2BLEU B  53      25.445  61.981 -51.943  0.50 12.65           C  
ATOM   3587  N   TYR B  54      23.517  66.503 -54.345  1.00  7.69           N  
ATOM   3588  CA  TYR B  54      22.726  67.658 -53.983  1.00 10.90           C  
ATOM   3589  C   TYR B  54      21.533  67.260 -53.113  1.00 13.59           C  
ATOM   3590  O   TYR B  54      20.384  67.363 -53.553  1.00 10.42           O  
ATOM   3591  CB  TYR B  54      22.207  68.351 -55.253  1.00 12.86           C  
ATOM   3592  CG  TYR B  54      23.304  68.956 -56.075  1.00  8.47           C  
ATOM   3593  CD1 TYR B  54      23.651  70.290 -55.925  1.00 15.69           C  
ATOM   3594  CD2 TYR B  54      24.040  68.175 -56.960  1.00 15.07           C  
ATOM   3595  CE1 TYR B  54      24.665  70.854 -56.659  1.00 19.86           C  
ATOM   3596  CE2 TYR B  54      25.081  68.731 -57.703  1.00 18.91           C  
ATOM   3597  CZ  TYR B  54      25.380  70.071 -57.544  1.00 20.27           C  
ATOM   3598  OH  TYR B  54      26.405  70.643 -58.275  1.00 22.87           O  
ATOM   3599  N   PRO B  55      21.796  66.846 -51.862  1.00 10.98           N  
ATOM   3600  CA  PRO B  55      20.693  66.464 -50.995  1.00  9.82           C  
ATOM   3601  C   PRO B  55      19.875  67.676 -50.566  1.00  8.90           C  
ATOM   3602  O   PRO B  55      20.420  68.769 -50.358  1.00 13.18           O  
ATOM   3603  CB  PRO B  55      21.385  65.818 -49.781  1.00 11.54           C  
ATOM   3604  CG  PRO B  55      22.816  66.040 -49.916  1.00 12.25           C  
ATOM   3605  CD  PRO B  55      23.095  66.786 -51.167  1.00 11.56           C  
ATOM   3606  N   GLN B  56      18.570  67.470 -50.412  1.00  9.25           N  
ATOM   3607  CA  GLN B  56      17.696  68.528 -49.938  1.00  8.07           C  
ATOM   3608  C   GLN B  56      17.409  68.320 -48.459  1.00  8.17           C  
ATOM   3609  O   GLN B  56      17.437  67.198 -47.971  1.00 11.02           O  
ATOM   3610  CB  GLN B  56      16.397  68.558 -50.768  1.00 10.50           C  
ATOM   3611  CG  GLN B  56      16.629  68.800 -52.263  1.00 15.53           C  
ATOM   3612  CD  GLN B  56      17.413  70.059 -52.520  1.00 17.73           C  
ATOM   3613  OE1 GLN B  56      16.998  71.153 -52.125  1.00 15.53           O  
ATOM   3614  NE2 GLN B  56      18.589  69.909 -53.142  1.00 22.12           N  
ATOM   3615  N   ILE B  57      17.134  69.407 -47.763  1.00 10.00           N  
ATOM   3616  CA  ILE B  57      16.749  69.358 -46.350  1.00  8.61           C  
ATOM   3617  C   ILE B  57      15.535  68.441 -46.230  1.00  8.77           C  
ATOM   3618  O   ILE B  57      14.585  68.523 -47.031  1.00  8.49           O  
ATOM   3619  CB  ILE B  57      16.465  70.791 -45.776  1.00  9.14           C  
ATOM   3620  CG1 ILE B  57      17.731  71.669 -45.772  1.00 11.74           C  
ATOM   3621  CG2 ILE B  57      15.845  70.682 -44.394  1.00 11.93           C  
ATOM   3622  CD1 ILE B  57      18.914  71.104 -44.988  1.00 16.55           C  
ATOM   3623  N   GLY B  58      15.593  67.523 -45.268  1.00  8.78           N  
ATOM   3624  CA  GLY B  58      14.574  66.492 -45.087  1.00  9.49           C  
ATOM   3625  C   GLY B  58      14.832  65.150 -45.765  1.00  8.03           C  
ATOM   3626  O   GLY B  58      14.138  64.164 -45.488  1.00 11.69           O  
ATOM   3627  N   ASP B  59      15.792  65.102 -46.685  1.00  8.80           N  
ATOM   3628  CA  ASP B  59      16.174  63.866 -47.341  1.00 10.57           C  
ATOM   3629  C   ASP B  59      16.985  62.980 -46.369  1.00  4.56           C  
ATOM   3630  O   ASP B  59      17.471  63.449 -45.339  1.00  9.13           O  
ATOM   3631  CB  ASP B  59      17.030  64.123 -48.587  1.00 10.22           C  
ATOM   3632  CG  ASP B  59      16.259  64.783 -49.758  1.00 11.74           C  
ATOM   3633  OD1 ASP B  59      15.007  64.909 -49.748  1.00 13.84           O  
ATOM   3634  OD2 ASP B  59      16.964  65.196 -50.704  1.00 13.81           O  
ATOM   3635  N   LYS B  60      17.076  61.698 -46.722  1.00  5.97           N  
ATOM   3636  CA  LYS B  60      17.868  60.735 -45.995  1.00  8.52           C  
ATOM   3637  C   LYS B  60      18.775  59.953 -46.915  1.00  7.37           C  
ATOM   3638  O   LYS B  60      18.435  59.684 -48.079  1.00 12.68           O  
ATOM   3639  CB  LYS B  60      16.971  59.761 -45.227  1.00  8.68           C  
ATOM   3640  CG  LYS B  60      16.218  60.451 -44.105  1.00 18.36           C  
ATOM   3641  CD  LYS B  60      15.116  59.595 -43.554  1.00 20.42           C  
ATOM   3642  CE  LYS B  60      15.597  58.591 -42.546  1.00 19.48           C  
ATOM   3643  NZ  LYS B  60      14.422  57.862 -41.914  1.00 21.89           N  
ATOM   3644  N   LEU B  61      19.919  59.564 -46.368  1.00  8.33           N  
ATOM   3645  CA  LEU B  61      20.972  58.890 -47.132  1.00  7.97           C  
ATOM   3646  C   LEU B  61      21.662  57.872 -46.252  1.00  7.67           C  
ATOM   3647  O   LEU B  61      22.064  58.217 -45.145  1.00 10.01           O  
ATOM   3648  CB  LEU B  61      22.027  59.923 -47.545  1.00  8.42           C  
ATOM   3649  CG  LEU B  61      23.309  59.393 -48.215  1.00  8.66           C  
ATOM   3650  CD1 LEU B  61      22.948  58.830 -49.586  1.00 13.94           C  
ATOM   3651  CD2 LEU B  61      24.333  60.501 -48.362  1.00  7.92           C  
ATOM   3652  N   ASP B  62      21.879  56.671 -46.791  1.00  6.13           N  
ATOM   3653  CA  ASP B  62      22.723  55.649 -46.152  1.00  7.90           C  
ATOM   3654  C   ASP B  62      24.069  55.614 -46.858  1.00  9.08           C  
ATOM   3655  O   ASP B  62      24.120  55.683 -48.091  1.00  6.64           O  
ATOM   3656  CB  ASP B  62      22.133  54.250 -46.317  1.00 12.72           C  
ATOM   3657  CG  ASP B  62      20.821  54.044 -45.598  1.00 16.59           C  
ATOM   3658  OD1 ASP B  62      20.443  54.822 -44.692  1.00 13.01           O  
ATOM   3659  OD2 ASP B  62      20.183  53.019 -45.924  1.00 13.28           O  
ATOM   3660  N   ILE B  63      25.133  55.470 -46.074  1.00  6.22           N  
ATOM   3661  CA  ILE B  63      26.476  55.198 -46.575  1.00  6.82           C  
ATOM   3662  C   ILE B  63      26.871  53.879 -45.929  1.00  6.57           C  
ATOM   3663  O   ILE B  63      26.801  53.714 -44.715  1.00  7.03           O  
ATOM   3664  CB  ILE B  63      27.463  56.314 -46.210  1.00  7.58           C  
ATOM   3665  CG1 ILE B  63      26.881  57.688 -46.608  1.00  8.63           C  
ATOM   3666  CG2 ILE B  63      28.837  56.006 -46.822  1.00  8.71           C  
ATOM   3667  CD1 ILE B  63      27.734  58.903 -46.177  1.00 11.63           C  
ATOM   3668  N   ILE B  64      27.228  52.906 -46.754  1.00  6.97           N  
ATOM   3669  CA  ILE B  64      27.373  51.538 -46.300  1.00  7.31           C  
ATOM   3670  C   ILE B  64      28.720  50.978 -46.748  1.00  9.10           C  
ATOM   3671  O   ILE B  64      29.101  51.128 -47.900  1.00  9.51           O  
ATOM   3672  CB  ILE B  64      26.229  50.644 -46.875  1.00  7.84           C  
ATOM   3673  CG1 ILE B  64      24.858  51.055 -46.324  1.00 11.51           C  
ATOM   3674  CG2 ILE B  64      26.471  49.147 -46.561  1.00 10.58           C  
ATOM   3675  CD1 ILE B  64      23.705  50.519 -47.105  1.00 15.15           C  
ATOM   3676  N   CYS B  65      29.432  50.352 -45.814  1.00 10.44           N  
ATOM   3677  CA  CYS B  65      30.603  49.551 -46.148  1.00 13.00           C  
ATOM   3678  C   CYS B  65      30.140  48.119 -46.248  1.00 11.49           C  
ATOM   3679  O   CYS B  65      29.733  47.541 -45.244  1.00 13.49           O  
ATOM   3680  CB  CYS B  65      31.684  49.634 -45.084  1.00 12.98           C  
ATOM   3681  SG  CYS B  65      32.591  51.178 -45.066  1.00 16.89           S  
ATOM   3682  N   PRO B  66      30.172  47.556 -47.461  1.00 12.59           N  
ATOM   3683  CA  PRO B  66      29.644  46.213 -47.671  1.00 15.70           C  
ATOM   3684  C   PRO B  66      30.548  45.133 -47.067  1.00 17.87           C  
ATOM   3685  O   PRO B  66      31.782  45.235 -47.145  1.00 18.03           O  
ATOM   3686  CB  PRO B  66      29.602  46.084 -49.197  1.00 16.00           C  
ATOM   3687  CG  PRO B  66      30.629  47.037 -49.698  1.00 17.12           C  
ATOM   3688  CD  PRO B  66      30.687  48.153 -48.710  1.00 10.73           C  
ATOM   3689  N   LYS B  67      29.921  44.146 -46.443  1.00 20.24           N  
ATOM   3690  CA  LYS B  67      30.615  42.928 -46.021  1.00 22.28           C  
ATOM   3691  C   LYS B  67      31.243  42.166 -47.192  1.00 20.35           C  
ATOM   3692  O   LYS B  67      30.851  42.313 -48.358  1.00 23.19           O  
ATOM   3693  CB  LYS B  67      29.677  42.003 -45.243  1.00 24.12           C  
ATOM   3694  CG  LYS B  67      28.578  41.337 -46.061  1.00 26.07           C  
ATOM   3695  CD  LYS B  67      27.621  40.582 -45.130  1.00 27.94           C  
ATOM   3696  CE  LYS B  67      26.468  39.949 -45.873  1.00 39.40           C  
ATOM   3697  NZ  LYS B  67      25.296  40.870 -45.975  1.00 50.00           N  
ATOM   3698  N   VAL B  68      32.249  41.370 -46.847  1.00 26.35           N  
ATOM   3699  CA  VAL B  68      32.990  40.584 -47.810  1.00 31.80           C  
ATOM   3700  C   VAL B  68      32.106  39.410 -48.167  1.00 32.86           C  
ATOM   3701  O   VAL B  68      31.360  38.909 -47.316  1.00 28.67           O  
ATOM   3702  CB  VAL B  68      34.384  40.133 -47.241  1.00 31.08           C  
ATOM   3703  CG1 VAL B  68      34.227  39.089 -46.134  1.00 36.85           C  
ATOM   3704  CG2 VAL B  68      35.289  39.633 -48.359  1.00 32.38           C  
ATOM   3705  N   ASP B  69      32.170  38.993 -49.428  1.00 41.39           N  
ATOM   3706  CA  ASP B  69      31.283  37.963 -49.950  1.00 44.30           C  
ATOM   3707  C   ASP B  69      32.075  36.875 -50.678  1.00 47.75           C  
ATOM   3708  O   ASP B  69      32.333  35.803 -50.117  1.00 46.32           O  
ATOM   3709  CB  ASP B  69      30.228  38.594 -50.875  1.00 49.16           C  
ATOM   3710  CG  ASP B  69      28.882  38.806 -50.178  1.00 61.29           C  
ATOM   3711  OD1 ASP B  69      28.321  37.813 -49.654  1.00 66.13           O  
ATOM   3712  OD2 ASP B  69      28.380  39.957 -50.164  1.00 66.83           O  
ATOM   3713  N   VAL B  73      33.851  38.295 -54.455  1.00 51.84           N  
ATOM   3714  CA  VAL B  73      34.546  38.793 -55.644  1.00 51.77           C  
ATOM   3715  C   VAL B  73      35.944  39.308 -55.301  1.00 52.89           C  
ATOM   3716  O   VAL B  73      36.922  38.915 -55.935  1.00 58.20           O  
ATOM   3717  CB  VAL B  73      33.756  39.932 -56.350  1.00 54.20           C  
ATOM   3718  CG1 VAL B  73      34.504  40.415 -57.598  1.00 50.96           C  
ATOM   3719  CG2 VAL B  73      32.349  39.481 -56.716  1.00 48.50           C  
ATOM   3720  N   GLY B  74      36.026  40.208 -54.320  1.00 48.35           N  
ATOM   3721  CA  GLY B  74      37.311  40.744 -53.839  1.00 45.12           C  
ATOM   3722  C   GLY B  74      37.344  40.714 -52.320  1.00 43.53           C  
ATOM   3723  O   GLY B  74      36.336  40.383 -51.689  1.00 50.03           O  
ATOM   3724  N   GLN B  75      38.483  41.056 -51.721  1.00 34.79           N  
ATOM   3725  CA  GLN B  75      38.591  41.005 -50.267  1.00 33.11           C  
ATOM   3726  C   GLN B  75      38.116  42.283 -49.582  1.00 24.64           C  
ATOM   3727  O   GLN B  75      37.915  43.313 -50.235  1.00 19.40           O  
ATOM   3728  CB  GLN B  75      40.001  40.637 -49.830  1.00 35.59           C  
ATOM   3729  CG  GLN B  75      41.074  41.653 -50.071  1.00 40.29           C  
ATOM   3730  CD  GLN B  75      42.429  41.094 -49.661  1.00 44.10           C  
ATOM   3731  OE1 GLN B  75      42.781  39.967 -50.033  1.00 55.96           O  
ATOM   3732  NE2 GLN B  75      43.181  41.861 -48.872  1.00 51.79           N  
ATOM   3733  N   TYR B  76      37.920  42.197 -48.269  1.00 22.02           N  
ATOM   3734  CA  TYR B  76      37.308  43.297 -47.516  1.00 18.32           C  
ATOM   3735  C   TYR B  76      38.179  44.533 -47.578  1.00 14.02           C  
ATOM   3736  O   TYR B  76      39.407  44.449 -47.455  1.00 13.50           O  
ATOM   3737  CB  TYR B  76      37.095  42.893 -46.071  1.00 17.74           C  
ATOM   3738  CG  TYR B  76      36.305  43.891 -45.253  1.00 14.45           C  
ATOM   3739  CD1 TYR B  76      34.950  44.072 -45.467  1.00 16.40           C  
ATOM   3740  CD2 TYR B  76      36.920  44.620 -44.244  1.00 19.54           C  
ATOM   3741  CE1 TYR B  76      34.210  44.978 -44.690  1.00 15.61           C  
ATOM   3742  CE2 TYR B  76      36.207  45.524 -43.475  1.00 16.71           C  
ATOM   3743  CZ  TYR B  76      34.857  45.692 -43.691  1.00 15.23           C  
ATOM   3744  OH  TYR B  76      34.161  46.579 -42.904  1.00 13.51           O  
ATOM   3745  N   GLU B  77      37.542  45.687 -47.759  1.00 13.28           N  
ATOM   3746  CA  GLU B  77      38.241  46.964 -47.745  1.00 12.58           C  
ATOM   3747  C   GLU B  77      37.966  47.657 -46.388  1.00 14.33           C  
ATOM   3748  O   GLU B  77      36.814  47.900 -46.024  1.00 13.63           O  
ATOM   3749  CB  GLU B  77      37.803  47.820 -48.930  1.00 13.69           C  
ATOM   3750  CG  GLU B  77      38.074  47.173 -50.292  1.00 11.84           C  
ATOM   3751  CD  GLU B  77      37.742  48.047 -51.466  1.00 14.86           C  
ATOM   3752  OE1 GLU B  77      37.304  49.225 -51.298  1.00 12.76           O  
ATOM   3753  OE2 GLU B  77      37.937  47.544 -52.599  1.00 20.55           O  
ATOM   3754  N   TYR B  78      39.043  47.925 -45.650  1.00 10.39           N  
ATOM   3755  CA  TYR B  78      38.997  48.597 -44.365  1.00 12.11           C  
ATOM   3756  C   TYR B  78      39.098  50.115 -44.522  1.00  7.38           C  
ATOM   3757  O   TYR B  78      39.995  50.622 -45.231  1.00 10.41           O  
ATOM   3758  CB  TYR B  78      40.137  48.141 -43.458  1.00 11.41           C  
ATOM   3759  CG  TYR B  78      40.114  46.670 -43.063  1.00 10.07           C  
ATOM   3760  CD1 TYR B  78      39.594  46.266 -41.852  1.00 11.78           C  
ATOM   3761  CD2 TYR B  78      40.674  45.706 -43.892  1.00 11.60           C  
ATOM   3762  CE1 TYR B  78      39.576  44.906 -41.476  1.00 14.34           C  
ATOM   3763  CE2 TYR B  78      40.666  44.342 -43.535  1.00 18.79           C  
ATOM   3764  CZ  TYR B  78      40.125  43.956 -42.325  1.00 18.86           C  
ATOM   3765  OH  TYR B  78      40.122  42.623 -41.962  1.00 20.06           O  
ATOM   3766  N   TYR B  79      38.216  50.837 -43.814  1.00  8.57           N  
ATOM   3767  CA  TYR B  79      38.188  52.293 -43.861  1.00 10.33           C  
ATOM   3768  C   TYR B  79      37.726  52.896 -42.552  1.00  9.68           C  
ATOM   3769  O   TYR B  79      36.805  52.389 -41.921  1.00 11.36           O  
ATOM   3770  CB  TYR B  79      37.177  52.804 -44.931  1.00  9.46           C  
ATOM   3771  CG  TYR B  79      37.509  52.402 -46.344  1.00  8.65           C  
ATOM   3772  CD1 TYR B  79      38.532  53.058 -47.055  1.00  8.94           C  
ATOM   3773  CD2 TYR B  79      36.824  51.373 -46.972  1.00 13.49           C  
ATOM   3774  CE1 TYR B  79      38.872  52.666 -48.341  1.00  9.55           C  
ATOM   3775  CE2 TYR B  79      37.135  50.997 -48.291  1.00 11.02           C  
ATOM   3776  CZ  TYR B  79      38.165  51.668 -48.964  1.00  8.78           C  
ATOM   3777  OH  TYR B  79      38.507  51.306 -50.241  1.00 12.36           O  
ATOM   3778  N   LYS B  80      38.343  54.011 -42.178  1.00  9.45           N  
ATOM   3779  CA  LYS B  80      37.678  54.988 -41.293  1.00  5.87           C  
ATOM   3780  C   LYS B  80      37.243  56.147 -42.172  1.00  6.01           C  
ATOM   3781  O   LYS B  80      38.030  56.634 -42.970  1.00  8.73           O  
ATOM   3782  CB  LYS B  80      38.572  55.443 -40.164  1.00  8.20           C  
ATOM   3783  CG  LYS B  80      38.685  54.345 -39.089  1.00 11.64           C  
ATOM   3784  CD  LYS B  80      39.467  54.773 -37.846  1.00 13.13           C  
ATOM   3785  CE  LYS B  80      39.434  53.634 -36.819  1.00 14.84           C  
ATOM   3786  NZ  LYS B  80      40.340  53.902 -35.669  1.00 18.59           N  
ATOM   3787  N   VAL B  81      35.978  56.529 -42.066  1.00  6.77           N  
ATOM   3788  CA  VAL B  81      35.383  57.552 -42.928  1.00  4.02           C  
ATOM   3789  C   VAL B  81      34.932  58.696 -42.013  1.00  6.39           C  
ATOM   3790  O   VAL B  81      34.355  58.464 -40.939  1.00  5.89           O  
ATOM   3791  CB  VAL B  81      34.210  57.007 -43.764  1.00  7.84           C  
ATOM   3792  CG1 VAL B  81      33.709  58.049 -44.755  1.00  7.13           C  
ATOM   3793  CG2 VAL B  81      34.619  55.699 -44.500  1.00  5.93           C  
ATOM   3794  N   TYR B  82      35.233  59.918 -42.426  1.00  6.60           N  
ATOM   3795  CA  TYR B  82      35.054  61.103 -41.585  1.00  5.86           C  
ATOM   3796  C   TYR B  82      34.338  62.236 -42.313  1.00  8.00           C  
ATOM   3797  O   TYR B  82      34.540  62.446 -43.523  1.00  6.23           O  
ATOM   3798  CB  TYR B  82      36.428  61.651 -41.198  1.00 10.06           C  
ATOM   3799  CG  TYR B  82      37.233  60.800 -40.258  1.00  9.72           C  
ATOM   3800  CD1 TYR B  82      37.150  61.001 -38.892  1.00  7.79           C  
ATOM   3801  CD2 TYR B  82      38.122  59.836 -40.739  1.00  7.63           C  
ATOM   3802  CE1 TYR B  82      37.891  60.246 -38.017  1.00 10.32           C  
ATOM   3803  CE2 TYR B  82      38.880  59.064 -39.860  1.00  7.47           C  
ATOM   3804  CZ  TYR B  82      38.767  59.291 -38.504  1.00 13.47           C  
ATOM   3805  OH  TYR B  82      39.538  58.593 -37.607  1.00 11.27           O  
ATOM   3806  N   MET B  83      33.544  63.004 -41.571  1.00  6.25           N  
ATOM   3807  CA  MET B  83      33.068  64.286 -42.071  1.00  8.49           C  
ATOM   3808  C   MET B  83      34.109  65.336 -41.699  1.00  9.09           C  
ATOM   3809  O   MET B  83      34.491  65.429 -40.546  1.00  8.91           O  
ATOM   3810  CB  MET B  83      31.677  64.634 -41.522  1.00 10.27           C  
ATOM   3811  CG  MET B  83      31.108  65.871 -42.195  1.00 11.80           C  
ATOM   3812  SD  MET B  83      29.341  66.108 -42.006  1.00 21.33           S  
ATOM   3813  CE  MET B  83      28.707  64.734 -42.946  1.00 23.11           C  
ATOM   3814  N   VAL B  84      34.584  66.094 -42.687  1.00  5.56           N  
ATOM   3815  CA  VAL B  84      35.673  67.018 -42.495  1.00  7.02           C  
ATOM   3816  C   VAL B  84      35.337  68.378 -43.123  1.00 12.39           C  
ATOM   3817  O   VAL B  84      34.353  68.517 -43.859  1.00 12.28           O  
ATOM   3818  CB  VAL B  84      36.992  66.476 -43.130  1.00  7.26           C  
ATOM   3819  CG1 VAL B  84      37.447  65.162 -42.511  1.00  9.16           C  
ATOM   3820  CG2 VAL B  84      36.863  66.357 -44.664  1.00  8.10           C  
ATOM   3821  N   ASP B  85      36.170  69.386 -42.865  1.00 10.65           N  
ATOM   3822  CA  ASP B  85      35.968  70.686 -43.515  1.00 11.01           C  
ATOM   3823  C   ASP B  85      36.577  70.727 -44.927  1.00  7.28           C  
ATOM   3824  O   ASP B  85      37.322  69.819 -45.311  1.00  8.14           O  
ATOM   3825  CB  ASP B  85      36.510  71.835 -42.638  1.00 14.60           C  
ATOM   3826  CG  ASP B  85      38.026  71.844 -42.507  1.00 22.03           C  
ATOM   3827  OD1 ASP B  85      38.747  71.455 -43.444  1.00 24.87           O  
ATOM   3828  OD2 ASP B  85      38.517  72.304 -41.449  1.00 33.45           O  
ATOM   3829  N   LYS B  86      36.249  71.764 -45.702  1.00  9.92           N  
ATOM   3830  CA  LYS B  86      36.736  71.868 -47.099  1.00  8.26           C  
ATOM   3831  C   LYS B  86      38.242  71.713 -47.225  1.00  8.90           C  
ATOM   3832  O   LYS B  86      38.721  70.959 -48.076  1.00  7.57           O  
ATOM   3833  CB  LYS B  86      36.318  73.191 -47.731  1.00  8.34           C  
ATOM   3834  CG  LYS B  86      36.790  73.345 -49.174  1.00  9.46           C  
ATOM   3835  CD  LYS B  86      36.295  74.629 -49.817  1.00 14.47           C  
ATOM   3836  CE  LYS B  86      36.566  74.628 -51.287  1.00 18.23           C  
ATOM   3837  NZ  LYS B  86      38.021  74.588 -51.584  1.00 17.12           N  
ATOM   3838  N   ASP B  87      39.003  72.409 -46.369  1.00  8.90           N  
ATOM   3839  CA  ASP B  87      40.479  72.333 -46.461  1.00 11.06           C  
ATOM   3840  C   ASP B  87      40.996  70.897 -46.293  1.00  8.15           C  
ATOM   3841  O   ASP B  87      41.833  70.426 -47.063  1.00  9.59           O  
ATOM   3842  CB  ASP B  87      41.149  73.280 -45.460  1.00 14.46           C  
ATOM   3843  CG  ASP B  87      40.985  74.732 -45.837  1.00 20.91           C  
ATOM   3844  OD1 ASP B  87      40.752  75.016 -47.026  1.00 17.24           O  
ATOM   3845  OD2 ASP B  87      41.101  75.596 -44.936  1.00 21.27           O  
ATOM   3846  N   GLN B  88      40.448  70.181 -45.312  1.00  9.30           N  
ATOM   3847  CA  GLN B  88      40.804  68.799 -45.064  1.00  8.31           C  
ATOM   3848  C   GLN B  88      40.465  67.900 -46.244  1.00  6.96           C  
ATOM   3849  O   GLN B  88      41.256  67.059 -46.624  1.00  8.21           O  
ATOM   3850  CB  GLN B  88      40.081  68.297 -43.822  1.00 10.17           C  
ATOM   3851  CG  GLN B  88      40.588  68.905 -42.554  1.00 14.28           C  
ATOM   3852  CD  GLN B  88      39.792  68.395 -41.363  1.00 19.25           C  
ATOM   3853  OE1 GLN B  88      38.644  68.825 -41.123  1.00 19.68           O  
ATOM   3854  NE2 GLN B  88      40.377  67.448 -40.634  1.00 18.62           N  
ATOM   3855  N   ALA B  89      39.306  68.096 -46.845  1.00  7.00           N  
ATOM   3856  CA  ALA B  89      38.944  67.372 -48.075  1.00  9.28           C  
ATOM   3857  C   ALA B  89      39.923  67.645 -49.232  1.00  7.98           C  
ATOM   3858  O   ALA B  89      40.353  66.726 -49.921  1.00  9.66           O  
ATOM   3859  CB  ALA B  89      37.566  67.759 -48.485  1.00  8.75           C  
ATOM   3860  N   ASP B  90      40.224  68.923 -49.448  1.00 10.21           N  
ATOM   3861  CA  ASP B  90      41.142  69.387 -50.510  1.00  9.89           C  
ATOM   3862  C   ASP B  90      42.555  68.854 -50.341  1.00 10.84           C  
ATOM   3863  O   ASP B  90      43.254  68.540 -51.322  1.00 12.62           O  
ATOM   3864  CB  ASP B  90      41.200  70.923 -50.509  1.00 10.24           C  
ATOM   3865  CG  ASP B  90      39.953  71.554 -51.027  1.00  8.47           C  
ATOM   3866  OD1 ASP B  90      39.080  70.849 -51.603  1.00  8.08           O  
ATOM   3867  OD2 ASP B  90      39.837  72.778 -50.859  1.00 10.22           O  
ATOM   3868  N   ARG B  91      42.977  68.775 -49.087  1.00  7.82           N  
ATOM   3869  CA  ARG B  91      44.317  68.312 -48.722  1.00 11.68           C  
ATOM   3870  C   ARG B  91      44.409  66.822 -48.394  1.00  9.68           C  
ATOM   3871  O   ARG B  91      45.511  66.306 -48.196  1.00 10.90           O  
ATOM   3872  CB  ARG B  91      44.813  69.128 -47.532  1.00 13.43           C  
ATOM   3873  CG  ARG B  91      44.870  70.599 -47.814  1.00 15.12           C  
ATOM   3874  CD  ARG B  91      44.988  71.473 -46.574  1.00 16.68           C  
ATOM   3875  NE  ARG B  91      44.911  72.882 -46.973  1.00 16.85           N  
ATOM   3876  CZ  ARG B  91      44.819  73.912 -46.136  1.00 18.51           C  
ATOM   3877  NH1 ARG B  91      44.830  73.730 -44.826  1.00 14.06           N  
ATOM   3878  NH2 ARG B  91      44.743  75.137 -46.620  1.00 16.58           N  
ATOM   3879  N   CYS B  92      43.273  66.119 -48.364  1.00 10.54           N  
ATOM   3880  CA  CYS B  92      43.212  64.720 -47.896  1.00  9.79           C  
ATOM   3881  C   CYS B  92      43.968  64.488 -46.574  1.00 10.35           C  
ATOM   3882  O   CYS B  92      44.909  63.693 -46.500  1.00 10.01           O  
ATOM   3883  CB  CYS B  92      43.690  63.755 -48.988  1.00  6.91           C  
ATOM   3884  SG  CYS B  92      42.568  63.758 -50.462  1.00 14.59           S  
ATOM   3885  N   THR B  93      43.533  65.198 -45.539  1.00 10.09           N  
ATOM   3886  CA  THR B  93      44.071  65.051 -44.180  1.00 11.63           C  
ATOM   3887  C   THR B  93      42.936  64.993 -43.140  1.00 13.26           C  
ATOM   3888  O   THR B  93      41.895  65.641 -43.285  1.00 10.52           O  
ATOM   3889  CB  THR B  93      44.989  66.196 -43.813  1.00 16.83           C  
ATOM   3890  OG1 THR B  93      44.226  67.395 -43.721  1.00 20.56           O  
ATOM   3891  CG2 THR B  93      46.031  66.354 -44.824  1.00 12.94           C  
ATOM   3892  N   ILE B  94      43.136  64.178 -42.117  1.00 12.18           N  
ATOM   3893  CA  ILE B  94      42.244  64.135 -40.970  1.00 14.58           C  
ATOM   3894  C   ILE B  94      43.049  64.563 -39.736  1.00 19.67           C  
ATOM   3895  O   ILE B  94      44.273  64.429 -39.708  1.00 15.07           O  
ATOM   3896  CB  ILE B  94      41.590  62.730 -40.762  1.00 17.38           C  
ATOM   3897  CG1 ILE B  94      42.626  61.657 -40.509  1.00 21.32           C  
ATOM   3898  CG2 ILE B  94      40.684  62.346 -41.982  1.00 18.02           C  
ATOM   3899  CD1 ILE B  94      42.026  60.269 -40.265  1.00 21.12           C  
ATOM   3900  N   LYS B  95      42.354  65.101 -38.744  1.00 26.85           N  
ATOM   3901  CA  LYS B  95      42.983  65.555 -37.499  1.00 28.39           C  
ATOM   3902  C   LYS B  95      42.672  64.592 -36.373  1.00 32.16           C  
ATOM   3903  O   LYS B  95      41.630  63.918 -36.385  1.00 30.74           O  
ATOM   3904  CB  LYS B  95      42.468  66.933 -37.115  1.00 31.50           C  
ATOM   3905  CG  LYS B  95      42.765  67.993 -38.133  1.00 38.63           C  
ATOM   3906  CD  LYS B  95      42.269  69.343 -37.685  1.00 38.17           C  
ATOM   3907  CE  LYS B  95      40.750  69.406 -37.653  1.00 48.68           C  
ATOM   3908  NZ  LYS B  95      40.252  70.734 -38.111  1.00 44.92           N  
ATOM   3909  N   LYS B  96      43.571  64.539 -35.393  1.00 35.62           N  
ATOM   3910  CA  LYS B  96      43.380  63.708 -34.191  1.00 37.59           C  
ATOM   3911  C   LYS B  96      42.023  63.971 -33.525  1.00 34.63           C  
ATOM   3912  O   LYS B  96      41.409  63.058 -32.980  1.00 39.70           O  
ATOM   3913  CB  LYS B  96      44.507  63.967 -33.176  1.00 41.77           C  
ATOM   3914  CG  LYS B  96      44.636  65.439 -32.757  1.00 46.62           C  
ATOM   3915  CD  LYS B  96      45.618  65.647 -31.612  1.00 49.04           C  
ATOM   3916  CE  LYS B  96      45.959  67.132 -31.447  1.00 52.22           C  
ATOM   3917  NZ  LYS B  96      46.839  67.642 -32.544  1.00 47.56           N  
ATOM   3918  N   GLU B  97      41.562  65.216 -33.594  1.00 32.76           N  
ATOM   3919  CA  GLU B  97      40.298  65.628 -32.974  1.00 33.78           C  
ATOM   3920  C   GLU B  97      39.067  64.972 -33.619  1.00 32.14           C  
ATOM   3921  O   GLU B  97      37.999  64.962 -33.029  1.00 31.96           O  
ATOM   3922  CB  GLU B  97      40.121  67.147 -33.062  1.00 36.93           C  
ATOM   3923  CG  GLU B  97      41.284  67.969 -32.496  1.00 50.36           C  
ATOM   3924  CD  GLU B  97      42.177  68.566 -33.581  1.00 54.15           C  
ATOM   3925  OE1 GLU B  97      41.732  69.522 -34.253  1.00 56.89           O  
ATOM   3926  OE2 GLU B  97      43.319  68.081 -33.757  1.00 57.20           O  
ATOM   3927  N   ASN B  98      39.216  64.437 -34.826  1.00 22.40           N  
ATOM   3928  CA  ASN B  98      38.075  63.927 -35.575  1.00 20.31           C  
ATOM   3929  C   ASN B  98      37.632  62.546 -35.073  1.00 14.31           C  
ATOM   3930  O   ASN B  98      38.445  61.770 -34.601  1.00 18.01           O  
ATOM   3931  CB  ASN B  98      38.421  63.896 -37.075  1.00 16.21           C  
ATOM   3932  CG  ASN B  98      38.582  65.290 -37.687  1.00 31.65           C  
ATOM   3933  OD1 ASN B  98      39.471  65.523 -38.515  1.00 21.57           O  
ATOM   3934  ND2 ASN B  98      37.694  66.208 -37.318  1.00 42.91           N  
ATOM   3935  N   THR B  99      36.326  62.267 -35.183  1.00 12.79           N  
ATOM   3936  CA  THR B  99      35.719  61.012 -34.804  1.00 12.12           C  
ATOM   3937  C   THR B  99      35.073  60.425 -36.062  1.00  8.89           C  
ATOM   3938  O   THR B  99      34.383  61.147 -36.780  1.00  9.42           O  
ATOM   3939  CB  THR B  99      34.635  61.208 -33.698  1.00 14.98           C  
ATOM   3940  OG1 THR B  99      35.222  61.824 -32.541  1.00 18.42           O  
ATOM   3941  CG2 THR B  99      34.046  59.885 -33.288  1.00 17.61           C  
ATOM   3942  N   PRO B 100      35.288  59.131 -36.324  1.00 11.46           N  
ATOM   3943  CA  PRO B 100      34.741  58.591 -37.596  1.00 12.97           C  
ATOM   3944  C   PRO B 100      33.224  58.570 -37.648  1.00 10.38           C  
ATOM   3945  O   PRO B 100      32.559  58.412 -36.596  1.00 10.83           O  
ATOM   3946  CB  PRO B 100      35.293  57.163 -37.676  1.00 13.31           C  
ATOM   3947  CG  PRO B 100      36.131  56.941 -36.460  1.00 12.06           C  
ATOM   3948  CD  PRO B 100      36.042  58.133 -35.546  1.00 12.55           C  
ATOM   3949  N   LEU B 101      32.682  58.731 -38.853  1.00  6.52           N  
ATOM   3950  CA  LEU B 101      31.267  58.481 -39.081  1.00  9.35           C  
ATOM   3951  C   LEU B 101      31.037  57.022 -39.492  1.00  8.82           C  
ATOM   3952  O   LEU B 101      29.952  56.494 -39.288  1.00  8.97           O  
ATOM   3953  CB  LEU B 101      30.643  59.479 -40.054  1.00 11.68           C  
ATOM   3954  CG  LEU B 101      31.064  59.714 -41.495  1.00 13.99           C  
ATOM   3955  CD1 LEU B 101      30.693  58.571 -42.437  1.00 13.95           C  
ATOM   3956  CD2 LEU B 101      30.417  61.051 -41.974  1.00 12.01           C  
ATOM   3957  N   LEU B 102      32.066  56.386 -40.055  1.00  6.76           N  
ATOM   3958  CA  LEU B 102      32.086  54.942 -40.269  1.00  7.47           C  
ATOM   3959  C   LEU B 102      33.452  54.348 -39.867  1.00  5.92           C  
ATOM   3960  O   LEU B 102      34.520  54.904 -40.156  1.00  8.52           O  
ATOM   3961  CB  LEU B 102      31.801  54.585 -41.721  1.00  5.83           C  
ATOM   3962  CG  LEU B 102      30.402  54.650 -42.322  1.00  9.41           C  
ATOM   3963  CD1 LEU B 102      30.522  54.818 -43.826  1.00 19.64           C  
ATOM   3964  CD2 LEU B 102      29.611  53.410 -42.008  1.00 11.16           C  
ATOM   3965  N   ASN B 103      33.381  53.209 -39.179  1.00  8.15           N  
ATOM   3966  CA  ASN B 103      34.548  52.420 -38.791  1.00  7.86           C  
ATOM   3967  C   ASN B 103      34.396  51.043 -39.427  1.00 10.08           C  
ATOM   3968  O   ASN B 103      33.859  50.115 -38.803  1.00  9.74           O  
ATOM   3969  CB  ASN B 103      34.582  52.357 -37.241  1.00 12.52           C  
ATOM   3970  CG  ASN B 103      35.800  51.617 -36.668  1.00 17.89           C  
ATOM   3971  OD1 ASN B 103      35.906  51.462 -35.445  1.00 32.96           O  
ATOM   3972  ND2 ASN B 103      36.697  51.172 -37.509  1.00 11.00           N  
ATOM   3973  N   CYS B 104      34.818  50.924 -40.690  1.00  7.69           N  
ATOM   3974  CA  CYS B 104      34.583  49.726 -41.484  1.00  8.98           C  
ATOM   3975  C   CYS B 104      35.717  48.743 -41.243  1.00 12.25           C  
ATOM   3976  O   CYS B 104      36.734  48.775 -41.913  1.00 12.22           O  
ATOM   3977  CB  CYS B 104      34.454  50.107 -42.955  1.00 11.98           C  
ATOM   3978  SG  CYS B 104      33.091  51.305 -43.130  1.00 15.35           S  
ATOM   3979  N   ALA B 105      35.514  47.904 -40.236  1.00 13.54           N  
ATOM   3980  CA  ALA B 105      36.513  46.921 -39.818  1.00 11.78           C  
ATOM   3981  C   ALA B 105      35.853  45.628 -39.362  1.00 14.00           C  
ATOM   3982  O   ALA B 105      36.404  44.927 -38.512  1.00 17.92           O  
ATOM   3983  CB  ALA B 105      37.376  47.505 -38.708  1.00 14.19           C  
ATOM   3984  N   LYS B 106      34.706  45.287 -39.945  1.00 17.33           N  
ATOM   3985  CA  LYS B 106      33.966  44.063 -39.582  1.00 18.81           C  
ATOM   3986  C   LYS B 106      33.629  43.336 -40.880  1.00 18.36           C  
ATOM   3987  O   LYS B 106      32.559  43.566 -41.456  1.00 19.84           O  
ATOM   3988  CB  LYS B 106      32.695  44.380 -38.772  1.00 19.29           C  
ATOM   3989  CG  LYS B 106      32.952  45.043 -37.417  1.00 16.98           C  
ATOM   3990  CD  LYS B 106      31.685  45.375 -36.658  1.00 17.20           C  
ATOM   3991  CE  LYS B 106      32.016  45.970 -35.294  1.00 20.22           C  
ATOM   3992  NZ  LYS B 106      30.825  46.260 -34.457  1.00 23.07           N  
ATOM   3993  N   PRO B 107      34.573  42.503 -41.378  1.00 19.19           N  
ATOM   3994  CA  PRO B 107      34.440  41.870 -42.689  1.00 21.57           C  
ATOM   3995  C   PRO B 107      33.133  41.113 -42.958  1.00 19.58           C  
ATOM   3996  O   PRO B 107      32.723  41.032 -44.104  1.00 24.50           O  
ATOM   3997  CB  PRO B 107      35.665  40.946 -42.761  1.00 20.71           C  
ATOM   3998  CG  PRO B 107      36.668  41.613 -41.909  1.00 20.25           C  
ATOM   3999  CD  PRO B 107      35.880  42.191 -40.765  1.00 17.47           C  
ATOM   4000  N   ASP B 108      32.472  40.596 -41.924  1.00 24.47           N  
ATOM   4001  CA  ASP B 108      31.280  39.761 -42.140  1.00 28.15           C  
ATOM   4002  C   ASP B 108      29.951  40.471 -41.857  1.00 28.23           C  
ATOM   4003  O   ASP B 108      28.907  39.832 -41.712  1.00 24.91           O  
ATOM   4004  CB  ASP B 108      31.402  38.454 -41.335  1.00 34.02           C  
ATOM   4005  CG  ASP B 108      31.304  38.657 -39.838  1.00 42.87           C  
ATOM   4006  OD1 ASP B 108      31.088  39.799 -39.373  1.00 49.00           O  
ATOM   4007  OD2 ASP B 108      31.448  37.645 -39.119  1.00 59.75           O  
ATOM   4008  N   GLN B 109      29.993  41.797 -41.834  1.00 25.24           N  
ATOM   4009  CA  GLN B 109      28.884  42.609 -41.363  1.00 26.41           C  
ATOM   4010  C   GLN B 109      28.823  43.826 -42.279  1.00 25.59           C  
ATOM   4011  O   GLN B 109      29.843  44.489 -42.476  1.00 19.82           O  
ATOM   4012  CB  GLN B 109      29.174  43.034 -39.915  1.00 28.77           C  
ATOM   4013  CG  GLN B 109      27.961  43.379 -39.088  1.00 34.27           C  
ATOM   4014  CD  GLN B 109      28.284  43.628 -37.621  1.00 33.97           C  
ATOM   4015  OE1 GLN B 109      27.986  44.700 -37.092  1.00 46.58           O  
ATOM   4016  NE2 GLN B 109      28.890  42.638 -36.955  1.00 31.27           N  
ATOM   4017  N   ASP B 110      27.666  44.104 -42.869  1.00 22.68           N  
ATOM   4018  CA  ASP B 110      27.490  45.392 -43.545  1.00 23.38           C  
ATOM   4019  C   ASP B 110      27.470  46.436 -42.423  1.00 22.08           C  
ATOM   4020  O   ASP B 110      26.932  46.193 -41.345  1.00 25.68           O  
ATOM   4021  CB  ASP B 110      26.224  45.438 -44.398  1.00 26.21           C  
ATOM   4022  CG  ASP B 110      26.228  44.398 -45.513  1.00 31.78           C  
ATOM   4023  OD1 ASP B 110      27.097  44.451 -46.412  1.00 31.49           O  
ATOM   4024  OD2 ASP B 110      25.345  43.514 -45.491  1.00 52.25           O  
ATOM   4025  N   ILE B 111      28.158  47.550 -42.635  1.00 14.08           N  
ATOM   4026  CA  ILE B 111      28.191  48.630 -41.649  1.00 12.12           C  
ATOM   4027  C   ILE B 111      27.535  49.836 -42.310  1.00 13.50           C  
ATOM   4028  O   ILE B 111      27.939  50.254 -43.394  1.00  9.12           O  
ATOM   4029  CB  ILE B 111      29.621  48.920 -41.197  1.00  8.74           C  
ATOM   4030  CG1 ILE B 111      30.132  47.747 -40.343  1.00 12.06           C  
ATOM   4031  CG2 ILE B 111      29.713  50.235 -40.349  1.00  5.42           C  
ATOM   4032  CD1 ILE B 111      31.616  47.756 -40.159  1.00 11.93           C  
ATOM   4033  N   LYS B 112      26.522  50.390 -41.651  1.00 11.19           N  
ATOM   4034  CA  LYS B 112      25.704  51.467 -42.209  1.00  8.99           C  
ATOM   4035  C   LYS B 112      25.747  52.700 -41.348  1.00 11.28           C  
ATOM   4036  O   LYS B 112      25.661  52.614 -40.122  1.00  8.65           O  
ATOM   4037  CB  LYS B 112      24.255  51.014 -42.311  1.00  9.05           C  
ATOM   4038  CG  LYS B 112      23.267  52.016 -42.893  1.00 12.91           C  
ATOM   4039  CD  LYS B 112      21.812  51.494 -42.710  1.00 16.33           C  
ATOM   4040  CE  LYS B 112      21.492  50.326 -43.590  1.00 21.79           C  
ATOM   4041  NZ  LYS B 112      20.040  50.029 -43.536  1.00 24.87           N  
ATOM   4042  N   PHE B 113      25.844  53.848 -42.020  1.00  9.76           N  
ATOM   4043  CA  PHE B 113      25.628  55.158 -41.410  1.00  8.64           C  
ATOM   4044  C   PHE B 113      24.474  55.827 -42.144  1.00 10.02           C  
ATOM   4045  O   PHE B 113      24.494  55.922 -43.371  1.00  8.52           O  
ATOM   4046  CB  PHE B 113      26.872  56.032 -41.540  1.00  7.66           C  
ATOM   4047  CG  PHE B 113      26.682  57.434 -41.045  1.00  6.67           C  
ATOM   4048  CD1 PHE B 113      26.152  57.663 -39.793  1.00  8.74           C  
ATOM   4049  CD2 PHE B 113      27.045  58.521 -41.820  1.00 16.18           C  
ATOM   4050  CE1 PHE B 113      25.979  58.968 -39.320  1.00 18.18           C  
ATOM   4051  CE2 PHE B 113      26.867  59.816 -41.346  1.00  7.56           C  
ATOM   4052  CZ  PHE B 113      26.357  60.036 -40.113  1.00  7.51           C  
ATOM   4053  N   THR B 114      23.455  56.247 -41.400  1.00  7.07           N  
ATOM   4054  CA  THR B 114      22.278  56.921 -41.969  1.00  7.63           C  
ATOM   4055  C   THR B 114      22.264  58.384 -41.554  1.00 11.21           C  
ATOM   4056  O   THR B 114      22.387  58.695 -40.365  1.00  9.36           O  
ATOM   4057  CB  THR B 114      20.947  56.219 -41.572  1.00  9.00           C  
ATOM   4058  OG1 THR B 114      20.947  54.865 -42.050  1.00  9.76           O  
ATOM   4059  CG2 THR B 114      19.722  57.001 -42.128  1.00 10.60           C  
ATOM   4060  N   ILE B 115      22.161  59.281 -42.550  1.00  5.58           N  
ATOM   4061  CA  ILE B 115      22.031  60.704 -42.323  1.00  8.85           C  
ATOM   4062  C   ILE B 115      20.634  61.185 -42.706  1.00 11.42           C  
ATOM   4063  O   ILE B 115      20.129  60.807 -43.766  1.00 10.49           O  
ATOM   4064  CB  ILE B 115      22.994  61.469 -43.276  1.00 11.34           C  
ATOM   4065  CG1 ILE B 115      24.439  61.093 -43.012  1.00 14.62           C  
ATOM   4066  CG2 ILE B 115      22.748  62.988 -43.196  1.00 11.73           C  
ATOM   4067  CD1 ILE B 115      25.400  61.659 -44.047  1.00 16.03           C  
ATOM   4068  N   LYS B 116      20.009  61.997 -41.856  1.00  8.68           N  
ATOM   4069  CA  LYS B 116      18.904  62.859 -42.279  1.00  7.36           C  
ATOM   4070  C   LYS B 116      19.421  64.283 -42.324  1.00  4.94           C  
ATOM   4071  O   LYS B 116      20.071  64.761 -41.382  1.00  8.43           O  
ATOM   4072  CB  LYS B 116      17.663  62.783 -41.344  1.00  6.58           C  
ATOM   4073  CG  LYS B 116      16.550  63.617 -41.890  1.00  8.29           C  
ATOM   4074  CD  LYS B 116      15.259  63.459 -41.137  1.00  6.71           C  
ATOM   4075  CE  LYS B 116      14.128  64.274 -41.831  1.00  9.28           C  
ATOM   4076  NZ  LYS B 116      12.746  64.029 -41.286  1.00  7.37           N  
ATOM   4077  N   PHE B 117      19.104  64.982 -43.419  1.00  5.47           N  
ATOM   4078  CA  PHE B 117      19.525  66.349 -43.620  1.00  5.83           C  
ATOM   4079  C   PHE B 117      18.581  67.283 -42.881  1.00  8.83           C  
ATOM   4080  O   PHE B 117      17.557  67.735 -43.406  1.00 10.73           O  
ATOM   4081  CB  PHE B 117      19.653  66.625 -45.118  1.00  8.82           C  
ATOM   4082  CG  PHE B 117      20.725  65.799 -45.745  1.00  6.93           C  
ATOM   4083  CD1 PHE B 117      22.051  66.205 -45.682  1.00 10.92           C  
ATOM   4084  CD2 PHE B 117      20.422  64.571 -46.318  1.00 11.21           C  
ATOM   4085  CE1 PHE B 117      23.067  65.417 -46.222  1.00  8.13           C  
ATOM   4086  CE2 PHE B 117      21.429  63.776 -46.859  1.00 14.39           C  
ATOM   4087  CZ  PHE B 117      22.751  64.202 -46.795  1.00  8.72           C  
ATOM   4088  N   GLN B 118      18.930  67.495 -41.618  1.00  6.02           N  
ATOM   4089  CA  GLN B 118      18.111  68.258 -40.705  1.00  5.15           C  
ATOM   4090  C   GLN B 118      18.966  68.794 -39.548  1.00  5.28           C  
ATOM   4091  O   GLN B 118      20.169  68.555 -39.485  1.00  9.31           O  
ATOM   4092  CB  GLN B 118      16.991  67.378 -40.163  1.00  6.78           C  
ATOM   4093  CG  GLN B 118      17.514  66.191 -39.246  1.00  3.32           C  
ATOM   4094  CD  GLN B 118      16.576  65.916 -38.072  1.00  4.43           C  
ATOM   4095  OE1 GLN B 118      16.091  66.855 -37.403  1.00  6.89           O  
ATOM   4096  NE2 GLN B 118      16.329  64.641 -37.797  1.00  4.27           N  
ATOM   4097  N   GLU B 119      18.303  69.482 -38.623  1.00  6.38           N  
ATOM   4098  CA  GLU B 119      18.959  70.120 -37.489  1.00  5.88           C  
ATOM   4099  C   GLU B 119      19.193  69.178 -36.310  1.00  9.70           C  
ATOM   4100  O   GLU B 119      20.110  69.395 -35.519  1.00 11.58           O  
ATOM   4101  CB  GLU B 119      18.149  71.319 -37.027  1.00  9.17           C  
ATOM   4102  CG  GLU B 119      18.051  72.399 -38.105  1.00 18.86           C  
ATOM   4103  CD  GLU B 119      18.456  73.775 -37.630  1.00 18.29           C  
ATOM   4104  OE1 GLU B 119      17.895  74.762 -38.125  1.00 23.86           O  
ATOM   4105  OE2 GLU B 119      19.331  73.868 -36.769  1.00 21.10           O  
ATOM   4106  N   PHE B 120      18.362  68.156 -36.178  1.00  5.74           N  
ATOM   4107  CA  PHE B 120      18.521  67.211 -35.063  1.00  5.22           C  
ATOM   4108  C   PHE B 120      19.227  65.928 -35.469  1.00  5.05           C  
ATOM   4109  O   PHE B 120      19.108  65.456 -36.573  1.00  5.86           O  
ATOM   4110  CB  PHE B 120      17.173  66.806 -34.444  1.00  4.56           C  
ATOM   4111  CG  PHE B 120      16.317  67.940 -33.930  1.00  5.12           C  
ATOM   4112  CD1 PHE B 120      16.862  69.142 -33.468  1.00  8.70           C  
ATOM   4113  CD2 PHE B 120      14.949  67.742 -33.811  1.00  7.48           C  
ATOM   4114  CE1 PHE B 120      16.053  70.120 -32.956  1.00  9.95           C  
ATOM   4115  CE2 PHE B 120      14.141  68.725 -33.300  1.00  7.42           C  
ATOM   4116  CZ  PHE B 120      14.692  69.908 -32.879  1.00  6.16           C  
ATOM   4117  N   SER B 121      19.928  65.308 -34.515  1.00  8.87           N  
ATOM   4118  CA  SER B 121      20.554  64.004 -34.744  1.00  7.54           C  
ATOM   4119  C   SER B 121      21.068  63.479 -33.406  1.00  6.15           C  
ATOM   4120  O   SER B 121      21.073  64.233 -32.397  1.00  5.22           O  
ATOM   4121  CB  SER B 121      21.754  64.062 -35.714  1.00  7.74           C  
ATOM   4122  OG  SER B 121      22.909  64.563 -35.065  1.00  8.84           O  
ATOM   4123  N   PRO B 122      21.497  62.197 -33.374  1.00  5.02           N  
ATOM   4124  CA  PRO B 122      22.199  61.696 -32.161  1.00  7.20           C  
ATOM   4125  C   PRO B 122      23.686  62.096 -32.059  1.00  4.39           C  
ATOM   4126  O   PRO B 122      24.412  61.588 -31.198  1.00  6.63           O  
ATOM   4127  CB  PRO B 122      22.056  60.170 -32.277  1.00  6.14           C  
ATOM   4128  CG  PRO B 122      21.005  59.950 -33.324  1.00  8.04           C  
ATOM   4129  CD  PRO B 122      21.204  61.081 -34.289  1.00  5.90           C  
ATOM   4130  N   ASN B 123      24.134  63.018 -32.915  1.00  6.41           N  
ATOM   4131  CA  ASN B 123      25.501  63.497 -32.887  1.00  5.61           C  
ATOM   4132  C   ASN B 123      25.662  64.450 -31.739  1.00  8.03           C  
ATOM   4133  O   ASN B 123      24.806  65.326 -31.529  1.00  8.45           O  
ATOM   4134  CB  ASN B 123      25.861  64.208 -34.212  1.00  8.79           C  
ATOM   4135  CG  ASN B 123      27.319  64.558 -34.294  1.00 10.14           C  
ATOM   4136  OD1 ASN B 123      27.728  65.610 -33.816  1.00  8.86           O  
ATOM   4137  ND2 ASN B 123      28.110  63.699 -34.914  1.00 10.20           N  
ATOM   4138  N   LEU B 124      26.729  64.270 -30.970  1.00  6.35           N  
ATOM   4139  CA  LEU B 124      26.926  65.059 -29.759  1.00  6.46           C  
ATOM   4140  C   LEU B 124      27.906  66.236 -29.898  1.00  8.13           C  
ATOM   4141  O   LEU B 124      28.094  67.004 -28.962  1.00 12.81           O  
ATOM   4142  CB  LEU B 124      27.281  64.140 -28.587  1.00  7.43           C  
ATOM   4143  CG  LEU B 124      26.172  63.142 -28.205  1.00  5.36           C  
ATOM   4144  CD1 LEU B 124      26.649  62.251 -27.027  1.00  3.19           C  
ATOM   4145  CD2 LEU B 124      24.848  63.806 -27.871  1.00  8.54           C  
ATOM   4146  N   TRP B 125      28.446  66.407 -31.099  1.00  9.55           N  
ATOM   4147  CA  TRP B 125      29.437  67.457 -31.387  1.00 10.39           C  
ATOM   4148  C   TRP B 125      28.870  68.771 -31.955  1.00 15.85           C  
ATOM   4149  O   TRP B 125      29.628  69.705 -32.221  1.00 18.73           O  
ATOM   4150  CB  TRP B 125      30.473  66.901 -32.331  1.00 10.96           C  
ATOM   4151  CG  TRP B 125      31.147  65.726 -31.778  1.00 10.45           C  
ATOM   4152  CD1 TRP B 125      30.875  64.426 -32.028  1.00 10.34           C  
ATOM   4153  CD2 TRP B 125      32.225  65.748 -30.849  1.00 14.08           C  
ATOM   4154  NE1 TRP B 125      31.714  63.623 -31.299  1.00 12.37           N  
ATOM   4155  CE2 TRP B 125      32.572  64.409 -30.584  1.00  8.35           C  
ATOM   4156  CE3 TRP B 125      32.944  66.774 -30.231  1.00  8.85           C  
ATOM   4157  CZ2 TRP B 125      33.570  64.063 -29.686  1.00  8.54           C  
ATOM   4158  CZ3 TRP B 125      33.944  66.432 -29.355  1.00 12.43           C  
ATOM   4159  CH2 TRP B 125      34.252  65.085 -29.095  1.00 10.03           C  
ATOM   4160  N   GLY B 126      27.560  68.848 -32.130  1.00 16.01           N  
ATOM   4161  CA  GLY B 126      26.922  70.065 -32.631  1.00 19.88           C  
ATOM   4162  C   GLY B 126      26.919  70.138 -34.145  1.00 18.68           C  
ATOM   4163  O   GLY B 126      26.668  71.204 -34.712  1.00 26.37           O  
ATOM   4164  N   LEU B 127      27.200  69.008 -34.796  1.00 21.13           N  
ATOM   4165  CA  LEU B 127      27.197  68.910 -36.250  1.00 21.65           C  
ATOM   4166  C   LEU B 127      25.776  68.646 -36.779  1.00 21.97           C  
ATOM   4167  O   LEU B 127      25.082  67.768 -36.287  1.00 27.04           O  
ATOM   4168  CB  LEU B 127      28.161  67.815 -36.691  1.00 23.17           C  
ATOM   4169  CG  LEU B 127      29.633  68.073 -36.317  1.00 23.01           C  
ATOM   4170  CD1 LEU B 127      30.485  66.924 -36.798  1.00 30.20           C  
ATOM   4171  CD2 LEU B 127      30.135  69.408 -36.912  1.00 26.18           C  
ATOM   4172  N   GLU B 128      25.359  69.450 -37.758  1.00 17.41           N  
ATOM   4173  CA  GLU B 128      24.037  69.399 -38.350  1.00 16.80           C  
ATOM   4174  C   GLU B 128      24.093  69.849 -39.814  1.00 15.94           C  
ATOM   4175  O   GLU B 128      25.155  70.220 -40.311  1.00 15.92           O  
ATOM   4176  CB  GLU B 128      23.105  70.312 -37.561  1.00 18.79           C  
ATOM   4177  CG  GLU B 128      23.601  71.737 -37.416  1.00 24.48           C  
ATOM   4178  CD  GLU B 128      22.666  72.602 -36.569  1.00 32.34           C  
ATOM   4179  OE1 GLU B 128      21.438  72.376 -36.591  1.00 36.23           O  
ATOM   4180  OE2 GLU B 128      23.167  73.517 -35.893  1.00 40.22           O  
ATOM   4181  N   PHE B 129      22.946  69.851 -40.486  1.00 14.48           N  
ATOM   4182  CA  PHE B 129      22.869  70.227 -41.892  1.00 12.72           C  
ATOM   4183  C   PHE B 129      21.905  71.382 -42.128  1.00 13.55           C  
ATOM   4184  O   PHE B 129      20.781  71.405 -41.578  1.00 16.01           O  
ATOM   4185  CB  PHE B 129      22.476  69.029 -42.739  1.00 12.40           C  
ATOM   4186  CG  PHE B 129      23.447  67.910 -42.657  1.00 17.49           C  
ATOM   4187  CD1 PHE B 129      24.638  67.954 -43.392  1.00 16.42           C  
ATOM   4188  CD2 PHE B 129      23.192  66.818 -41.837  1.00 13.43           C  
ATOM   4189  CE1 PHE B 129      25.552  66.929 -43.318  1.00 16.93           C  
ATOM   4190  CE2 PHE B 129      24.092  65.776 -41.755  1.00 13.97           C  
ATOM   4191  CZ  PHE B 129      25.284  65.823 -42.498  1.00 20.63           C  
ATOM   4192  N   GLN B 130      22.381  72.354 -42.908  1.00 15.13           N  
ATOM   4193  CA  GLN B 130      21.609  73.529 -43.290  1.00 19.06           C  
ATOM   4194  C   GLN B 130      21.683  73.777 -44.786  1.00 16.88           C  
ATOM   4195  O   GLN B 130      22.674  73.416 -45.436  1.00 13.33           O  
ATOM   4196  CB  GLN B 130      22.162  74.756 -42.593  1.00 19.19           C  
ATOM   4197  CG  GLN B 130      22.136  74.681 -41.077  1.00 19.91           C  
ATOM   4198  CD  GLN B 130      22.970  75.762 -40.472  1.00 28.50           C  
ATOM   4199  OE1 GLN B 130      24.197  75.624 -40.335  1.00 42.93           O  
ATOM   4200  NE2 GLN B 130      22.322  76.870 -40.115  1.00 31.38           N  
ATOM   4201  N   LYS B 131      20.650  74.417 -45.336  1.00 14.23           N  
ATOM   4202  CA  LYS B 131      20.626  74.744 -46.781  1.00 17.56           C  
ATOM   4203  C   LYS B 131      21.749  75.673 -47.201  1.00 14.27           C  
ATOM   4204  O   LYS B 131      22.255  76.464 -46.396  1.00 16.38           O  
ATOM   4205  CB  LYS B 131      19.277  75.341 -47.222  1.00 21.74           C  
ATOM   4206  CG  LYS B 131      18.895  76.684 -46.608  1.00 26.86           C  
ATOM   4207  CD  LYS B 131      17.711  77.281 -47.408  1.00 29.01           C  
ATOM   4208  CE  LYS B 131      16.935  78.342 -46.650  1.00 37.00           C  
ATOM   4209  NZ  LYS B 131      15.698  78.769 -47.410  1.00 30.94           N  
ATOM   4210  N   ASN B 132      22.138  75.556 -48.467  1.00 13.07           N  
ATOM   4211  CA  ASN B 132      23.190  76.377 -49.079  1.00 16.19           C  
ATOM   4212  C   ASN B 132      24.552  76.282 -48.410  1.00 17.47           C  
ATOM   4213  O   ASN B 132      25.323  77.238 -48.427  1.00 18.73           O  
ATOM   4214  CB  ASN B 132      22.738  77.833 -49.188  1.00 19.28           C  
ATOM   4215  CG  ASN B 132      21.575  77.973 -50.108  1.00 25.84           C  
ATOM   4216  OD1 ASN B 132      21.624  77.477 -51.235  1.00 30.52           O  
ATOM   4217  ND2 ASN B 132      20.490  78.599 -49.629  1.00 25.88           N  
ATOM   4218  N   LYS B 133      24.859  75.108 -47.870  1.00 14.36           N  
ATOM   4219  CA  LYS B 133      26.168  74.855 -47.297  1.00 17.21           C  
ATOM   4220  C   LYS B 133      26.649  73.556 -47.902  1.00 14.76           C  
ATOM   4221  O   LYS B 133      25.835  72.723 -48.274  1.00  9.96           O  
ATOM   4222  CB  LYS B 133      26.098  74.773 -45.766  1.00 18.99           C  
ATOM   4223  CG  LYS B 133      25.973  76.145 -45.095  1.00 17.76           C  
ATOM   4224  CD  LYS B 133      25.912  76.032 -43.587  1.00 29.22           C  
ATOM   4225  CE  LYS B 133      25.803  77.411 -42.915  1.00 36.52           C  
ATOM   4226  NZ  LYS B 133      24.508  78.088 -43.248  1.00 46.26           N  
ATOM   4227  N   ASP B 134      27.970  73.455 -48.036  1.00 13.17           N  
ATOM   4228  CA  ASP B 134      28.668  72.302 -48.562  1.00 15.26           C  
ATOM   4229  C   ASP B 134      29.302  71.478 -47.431  1.00 11.46           C  
ATOM   4230  O   ASP B 134      29.876  72.029 -46.492  1.00 10.29           O  
ATOM   4231  CB  ASP B 134      29.780  72.753 -49.539  1.00 13.63           C  
ATOM   4232  CG  ASP B 134      29.262  73.192 -50.903  1.00 22.96           C  
ATOM   4233  OD1 ASP B 134      28.052  73.113 -51.202  1.00 16.62           O  
ATOM   4234  OD2 ASP B 134      30.114  73.592 -51.733  1.00 22.83           O  
ATOM   4235  N   TYR B 135      29.208  70.152 -47.530  1.00  9.05           N  
ATOM   4236  CA  TYR B 135      29.759  69.232 -46.520  1.00  6.63           C  
ATOM   4237  C   TYR B 135      30.597  68.171 -47.226  1.00  6.87           C  
ATOM   4238  O   TYR B 135      30.295  67.797 -48.360  1.00  8.74           O  
ATOM   4239  CB  TYR B 135      28.641  68.550 -45.730  1.00  5.48           C  
ATOM   4240  CG  TYR B 135      27.748  69.548 -45.040  1.00 10.27           C  
ATOM   4241  CD1 TYR B 135      27.973  69.899 -43.724  1.00 10.39           C  
ATOM   4242  CD2 TYR B 135      26.707  70.169 -45.722  1.00 10.91           C  
ATOM   4243  CE1 TYR B 135      27.177  70.834 -43.077  1.00 15.03           C  
ATOM   4244  CE2 TYR B 135      25.888  71.102 -45.087  1.00  8.95           C  
ATOM   4245  CZ  TYR B 135      26.127  71.431 -43.767  1.00 13.70           C  
ATOM   4246  OH  TYR B 135      25.322  72.362 -43.136  1.00 15.04           O  
ATOM   4247  N   TYR B 136      31.635  67.704 -46.534  1.00  3.88           N  
ATOM   4248  CA  TYR B 136      32.657  66.844 -47.113  1.00  4.30           C  
ATOM   4249  C   TYR B 136      32.836  65.582 -46.288  1.00  7.20           C  
ATOM   4250  O   TYR B 136      32.952  65.644 -45.049  1.00  6.42           O  
ATOM   4251  CB  TYR B 136      34.008  67.580 -47.180  1.00  7.45           C  
ATOM   4252  CG  TYR B 136      33.856  68.949 -47.810  1.00 11.03           C  
ATOM   4253  CD1 TYR B 136      34.091  69.150 -49.165  1.00  9.24           C  
ATOM   4254  CD2 TYR B 136      33.420  70.033 -47.044  1.00 10.43           C  
ATOM   4255  CE1 TYR B 136      33.897  70.416 -49.753  1.00  9.15           C  
ATOM   4256  CE2 TYR B 136      33.217  71.296 -47.620  1.00 12.23           C  
ATOM   4257  CZ  TYR B 136      33.440  71.477 -48.967  1.00 11.93           C  
ATOM   4258  OH  TYR B 136      33.265  72.749 -49.502  1.00 15.82           O  
ATOM   4259  N   ILE B 137      32.922  64.446 -46.977  1.00  3.94           N  
ATOM   4260  CA  ILE B 137      33.192  63.145 -46.310  1.00  3.11           C  
ATOM   4261  C   ILE B 137      34.342  62.469 -47.040  1.00  2.86           C  
ATOM   4262  O   ILE B 137      34.298  62.371 -48.266  1.00  6.18           O  
ATOM   4263  CB  ILE B 137      31.952  62.235 -46.340  1.00  6.21           C  
ATOM   4264  CG1 ILE B 137      30.787  62.903 -45.609  1.00  6.69           C  
ATOM   4265  CG2 ILE B 137      32.276  60.824 -45.818  1.00  4.31           C  
ATOM   4266  CD1 ILE B 137      29.502  62.124 -45.671  1.00  9.69           C  
ATOM   4267  N   ILE B 138      35.402  62.079 -46.318  1.00  4.92           N  
ATOM   4268  CA  ILE B 138      36.563  61.469 -46.945  1.00  5.90           C  
ATOM   4269  C   ILE B 138      37.061  60.288 -46.123  1.00  9.67           C  
ATOM   4270  O   ILE B 138      36.631  60.086 -44.985  1.00  4.57           O  
ATOM   4271  CB  ILE B 138      37.756  62.505 -47.117  1.00  4.28           C  
ATOM   4272  CG1 ILE B 138      38.396  62.871 -45.780  1.00  4.07           C  
ATOM   4273  CG2 ILE B 138      37.277  63.777 -47.845  1.00  3.62           C  
ATOM   4274  CD1 ILE B 138      39.673  63.753 -45.887  1.00  5.24           C  
ATOM   4275  N   SER B 139      37.962  59.517 -46.717  1.00  4.35           N  
ATOM   4276  CA  SER B 139      38.792  58.559 -45.940  1.00  6.71           C  
ATOM   4277  C   SER B 139      40.232  58.732 -46.398  1.00  7.43           C  
ATOM   4278  O   SER B 139      40.490  58.832 -47.579  1.00  8.39           O  
ATOM   4279  CB  SER B 139      38.370  57.103 -46.169  1.00  8.89           C  
ATOM   4280  OG  SER B 139      39.192  56.208 -45.419  1.00  5.51           O  
ATOM   4281  N   THR B 140      41.156  58.773 -45.449  1.00  5.69           N  
ATOM   4282  CA  THR B 140      42.583  58.766 -45.752  1.00  7.99           C  
ATOM   4283  C   THR B 140      43.179  57.384 -45.416  1.00 11.55           C  
ATOM   4284  O   THR B 140      44.415  57.186 -45.468  1.00  8.90           O  
ATOM   4285  CB  THR B 140      43.313  59.890 -44.995  1.00 12.03           C  
ATOM   4286  OG1 THR B 140      43.107  59.730 -43.590  1.00  9.36           O  
ATOM   4287  CG2 THR B 140      42.804  61.296 -45.397  1.00  7.11           C  
ATOM   4288  N   SER B 141      42.302  56.428 -45.085  1.00 10.87           N  
ATOM   4289  CA  SER B 141      42.664  54.992 -45.061  1.00  9.86           C  
ATOM   4290  C   SER B 141      43.065  54.524 -46.465  1.00 11.23           C  
ATOM   4291  O   SER B 141      42.626  55.094 -47.475  1.00  7.86           O  
ATOM   4292  CB  SER B 141      41.510  54.136 -44.543  1.00  6.54           C  
ATOM   4293  OG  SER B 141      41.005  54.661 -43.323  1.00  6.45           O  
ATOM   4294  N   ASN B 142      43.880  53.477 -46.537  1.00 12.38           N  
ATOM   4295  CA  ASN B 142      44.322  52.983 -47.825  1.00 15.28           C  
ATOM   4296  C   ASN B 142      43.608  51.704 -48.277  1.00 14.88           C  
ATOM   4297  O   ASN B 142      43.845  51.224 -49.381  1.00 11.62           O  
ATOM   4298  CB  ASN B 142      45.861  52.898 -47.884  1.00 12.88           C  
ATOM   4299  CG  ASN B 142      46.434  51.795 -47.023  1.00 13.76           C  
ATOM   4300  OD1 ASN B 142      45.707  50.963 -46.473  1.00 11.07           O  
ATOM   4301  ND2 ASN B 142      47.756  51.786 -46.894  1.00 18.11           N  
ATOM   4302  N   GLY B 143      42.706  51.160 -47.447  1.00 10.08           N  
ATOM   4303  CA  GLY B 143      41.940  49.991 -47.841  1.00 15.64           C  
ATOM   4304  C   GLY B 143      42.391  48.725 -47.134  1.00 13.79           C  
ATOM   4305  O   GLY B 143      41.627  47.771 -47.040  1.00 16.67           O  
ATOM   4306  N   SER B 144      43.636  48.722 -46.677  1.00 16.00           N  
ATOM   4307  CA  SER B 144      44.221  47.599 -45.952  1.00 16.70           C  
ATOM   4308  C   SER B 144      43.996  47.749 -44.453  1.00 12.07           C  
ATOM   4309  O   SER B 144      43.891  48.858 -43.941  1.00 13.46           O  
ATOM   4310  CB  SER B 144      45.727  47.507 -46.230  1.00 18.02           C  
ATOM   4311  OG  SER B 144      46.442  48.573 -45.588  1.00 16.21           O  
ATOM   4312  N   LEU B 145      43.933  46.630 -43.737  1.00 14.92           N  
ATOM   4313  CA  LEU B 145      43.877  46.694 -42.292  1.00 14.76           C  
ATOM   4314  C   LEU B 145      45.018  47.547 -41.717  1.00 16.33           C  
ATOM   4315  O   LEU B 145      44.804  48.369 -40.839  1.00 13.85           O  
ATOM   4316  CB  LEU B 145      43.895  45.277 -41.698  1.00 18.00           C  
ATOM   4317  CG  LEU B 145      43.792  45.095 -40.193  1.00 21.05           C  
ATOM   4318  CD1 LEU B 145      42.527  45.704 -39.599  1.00 22.11           C  
ATOM   4319  CD2 LEU B 145      43.853  43.581 -39.908  1.00 21.25           C  
ATOM   4320  N   GLU B 146      46.226  47.388 -42.256  1.00 17.35           N  
ATOM   4321  CA  GLU B 146      47.393  48.062 -41.713  1.00 20.04           C  
ATOM   4322  C   GLU B 146      47.331  49.581 -41.923  1.00 19.67           C  
ATOM   4323  O   GLU B 146      47.967  50.342 -41.179  1.00 16.72           O  
ATOM   4324  CB  GLU B 146      48.669  47.493 -42.349  1.00 25.23           C  
ATOM   4325  CG  GLU B 146      48.907  46.016 -42.056  1.00 33.64           C  
ATOM   4326  CD  GLU B 146      47.943  45.054 -42.757  1.00 42.05           C  
ATOM   4327  OE1 GLU B 146      47.426  45.361 -43.868  1.00 28.77           O  
ATOM   4328  OE2 GLU B 146      47.724  43.961 -42.183  1.00 45.76           O  
ATOM   4329  N   GLY B 147      46.544  50.024 -42.907  1.00 16.35           N  
ATOM   4330  CA  GLY B 147      46.434  51.454 -43.201  1.00 13.98           C  
ATOM   4331  C   GLY B 147      45.162  52.117 -42.708  1.00 12.01           C  
ATOM   4332  O   GLY B 147      44.867  53.251 -43.081  1.00 12.96           O  
ATOM   4333  N   LEU B 148      44.427  51.426 -41.840  1.00 14.60           N  
ATOM   4334  CA  LEU B 148      43.114  51.886 -41.371  1.00 14.66           C  
ATOM   4335  C   LEU B 148      43.158  53.272 -40.746  1.00 15.49           C  
ATOM   4336  O   LEU B 148      42.275  54.093 -40.993  1.00 11.94           O  
ATOM   4337  CB  LEU B 148      42.542  50.876 -40.371  1.00 14.29           C  
ATOM   4338  CG  LEU B 148      41.148  51.144 -39.800  1.00 15.91           C  
ATOM   4339  CD1 LEU B 148      40.102  50.982 -40.910  1.00 11.83           C  
ATOM   4340  CD2 LEU B 148      40.874  50.174 -38.630  1.00 16.57           C  
ATOM   4341  N   ASP B 149      44.205  53.528 -39.964  1.00 14.43           N  
ATOM   4342  CA  ASP B 149      44.324  54.737 -39.175  1.00 16.80           C  
ATOM   4343  C   ASP B 149      45.291  55.753 -39.806  1.00  7.76           C  
ATOM   4344  O   ASP B 149      45.667  56.707 -39.163  1.00 10.82           O  
ATOM   4345  CB  ASP B 149      44.788  54.383 -37.752  1.00 19.21           C  
ATOM   4346  CG  ASP B 149      43.754  53.593 -36.983  1.00 25.81           C  
ATOM   4347  OD1 ASP B 149      42.582  53.999 -36.977  1.00 28.41           O  
ATOM   4348  OD2 ASP B 149      44.120  52.570 -36.374  1.00 38.01           O  
ATOM   4349  N   ASN B 150      45.675  55.550 -41.067  1.00 11.27           N  
ATOM   4350  CA  ASN B 150      46.449  56.567 -41.802  1.00 14.31           C  
ATOM   4351  C   ASN B 150      45.717  57.905 -41.832  1.00 15.01           C  
ATOM   4352  O   ASN B 150      44.525  57.941 -42.116  1.00 14.11           O  
ATOM   4353  CB  ASN B 150      46.731  56.118 -43.243  1.00 13.36           C  
ATOM   4354  CG  ASN B 150      47.683  54.944 -43.313  1.00 16.91           C  
ATOM   4355  OD1 ASN B 150      48.177  54.471 -42.285  1.00 16.64           O  
ATOM   4356  ND2 ASN B 150      47.944  54.464 -44.523  1.00 13.33           N  
ATOM   4357  N   GLN B 151      46.457  58.991 -41.603  1.00 13.21           N  
ATOM   4358  CA  GLN B 151      45.895  60.331 -41.388  1.00 14.38           C  
ATOM   4359  C   GLN B 151      46.050  61.287 -42.575  1.00 11.96           C  
ATOM   4360  O   GLN B 151      45.566  62.417 -42.513  1.00 13.81           O  
ATOM   4361  CB  GLN B 151      46.583  61.005 -40.197  1.00 19.18           C  
ATOM   4362  CG  GLN B 151      46.528  60.227 -38.916  1.00 23.90           C  
ATOM   4363  CD  GLN B 151      45.157  60.261 -38.308  1.00 25.42           C  
ATOM   4364  OE1 GLN B 151      44.390  59.313 -38.450  1.00 40.08           O  
ATOM   4365  NE2 GLN B 151      44.837  61.357 -37.622  1.00 28.05           N  
ATOM   4366  N   GLU B 152      46.753  60.863 -43.615  1.00 12.11           N  
ATOM   4367  CA  GLU B 152      46.956  61.695 -44.786  1.00 14.75           C  
ATOM   4368  C   GLU B 152      46.963  60.862 -46.061  1.00 10.96           C  
ATOM   4369  O   GLU B 152      47.495  59.767 -46.074  1.00 12.67           O  
ATOM   4370  CB  GLU B 152      48.270  62.493 -44.653  1.00 17.82           C  
ATOM   4371  CG  GLU B 152      48.224  63.863 -45.397  1.00 28.65           C  
ATOM   4372  CD  GLU B 152      48.392  63.769 -46.923  1.00 44.09           C  
ATOM   4373  OE1 GLU B 152      49.380  63.132 -47.349  1.00 44.32           O  
ATOM   4374  OE2 GLU B 152      47.548  64.334 -47.696  1.00 29.01           O  
ATOM   4375  N   GLY B 153      46.371  61.376 -47.135  1.00  8.45           N  
ATOM   4376  CA  GLY B 153      46.468  60.735 -48.444  1.00 10.31           C  
ATOM   4377  C   GLY B 153      45.418  59.670 -48.601  1.00 11.21           C  
ATOM   4378  O   GLY B 153      44.213  59.981 -48.573  1.00  9.56           O  
ATOM   4379  N   GLY B 154      45.852  58.414 -48.740  1.00  9.80           N  
ATOM   4380  CA  GLY B 154      44.914  57.286 -48.834  1.00  9.31           C  
ATOM   4381  C   GLY B 154      43.957  57.407 -49.998  1.00  9.02           C  
ATOM   4382  O   GLY B 154      44.249  58.097 -50.971  1.00  7.24           O  
ATOM   4383  N   VAL B 155      42.794  56.773 -49.886  1.00  8.21           N  
ATOM   4384  CA  VAL B 155      41.840  56.700 -50.995  1.00  6.72           C  
ATOM   4385  C   VAL B 155      41.238  58.065 -51.393  1.00  8.03           C  
ATOM   4386  O   VAL B 155      40.798  58.239 -52.524  1.00  7.98           O  
ATOM   4387  CB  VAL B 155      40.714  55.679 -50.710  1.00 10.50           C  
ATOM   4388  CG1 VAL B 155      41.269  54.235 -50.728  1.00  5.45           C  
ATOM   4389  CG2 VAL B 155      40.026  55.995 -49.393  1.00  5.08           C  
ATOM   4390  N   CYS B 156      41.234  59.018 -50.458  1.00  6.56           N  
ATOM   4391  CA  CYS B 156      40.830  60.397 -50.728  1.00  8.13           C  
ATOM   4392  C   CYS B 156      41.683  60.932 -51.905  1.00 10.83           C  
ATOM   4393  O   CYS B 156      41.159  61.524 -52.832  1.00  8.70           O  
ATOM   4394  CB  CYS B 156      41.052  61.272 -49.482  1.00  7.71           C  
ATOM   4395  SG  CYS B 156      40.724  63.035 -49.743  1.00 11.94           S  
ATOM   4396  N   GLN B 157      42.982  60.641 -51.847  1.00 11.04           N  
ATOM   4397  CA  GLN B 157      43.965  61.090 -52.843  1.00 11.63           C  
ATOM   4398  C   GLN B 157      44.092  60.158 -54.053  1.00 12.05           C  
ATOM   4399  O   GLN B 157      44.109  60.613 -55.194  1.00 11.10           O  
ATOM   4400  CB  GLN B 157      45.305  61.200 -52.137  1.00 11.75           C  
ATOM   4401  CG  GLN B 157      46.428  61.820 -52.924  1.00 17.02           C  
ATOM   4402  CD  GLN B 157      47.724  61.712 -52.153  1.00 25.85           C  
ATOM   4403  OE1 GLN B 157      47.875  62.312 -51.090  1.00 28.46           O  
ATOM   4404  NE2 GLN B 157      48.656  60.912 -52.664  1.00 39.94           N  
ATOM   4405  N   THR B 158      44.235  58.857 -53.794  1.00 10.43           N  
ATOM   4406  CA  THR B 158      44.541  57.900 -54.847  1.00  9.02           C  
ATOM   4407  C   THR B 158      43.339  57.486 -55.685  1.00 12.44           C  
ATOM   4408  O   THR B 158      43.503  57.028 -56.822  1.00 11.07           O  
ATOM   4409  CB  THR B 158      45.250  56.655 -54.306  1.00 14.42           C  
ATOM   4410  OG1 THR B 158      44.369  55.929 -53.430  1.00 11.53           O  
ATOM   4411  CG2 THR B 158      46.514  57.031 -53.607  1.00 13.31           C  
ATOM   4412  N   ARG B 159      42.130  57.642 -55.155  1.00 11.56           N  
ATOM   4413  CA  ARG B 159      40.912  57.186 -55.869  1.00 10.88           C  
ATOM   4414  C   ARG B 159      39.750  58.189 -55.829  1.00 11.51           C  
ATOM   4415  O   ARG B 159      38.674  57.909 -56.347  1.00 11.57           O  
ATOM   4416  CB  ARG B 159      40.419  55.856 -55.271  1.00 17.35           C  
ATOM   4417  CG  ARG B 159      41.370  54.695 -55.443  1.00 25.61           C  
ATOM   4418  CD  ARG B 159      40.816  53.413 -54.833  1.00 32.14           C  
ATOM   4419  NE  ARG B 159      41.468  52.207 -55.363  1.00 41.86           N  
ATOM   4420  CZ  ARG B 159      41.209  51.656 -56.553  1.00 47.39           C  
ATOM   4421  NH1 ARG B 159      40.308  52.190 -57.373  1.00 53.50           N  
ATOM   4422  NH2 ARG B 159      41.857  50.557 -56.930  1.00 54.18           N  
ATOM   4423  N   ALA B 160      39.978  59.364 -55.248  1.00  9.63           N  
ATOM   4424  CA  ALA B 160      38.943  60.353 -55.085  1.00 10.69           C  
ATOM   4425  C   ALA B 160      37.734  59.752 -54.351  1.00  7.25           C  
ATOM   4426  O   ALA B 160      36.605  59.992 -54.739  1.00  9.03           O  
ATOM   4427  CB  ALA B 160      38.525  60.971 -56.459  1.00 11.58           C  
ATOM   4428  N   MET B 161      37.986  58.985 -53.281  1.00  8.47           N  
ATOM   4429  CA  MET B 161      36.895  58.477 -52.433  1.00  7.47           C  
ATOM   4430  C   MET B 161      36.569  59.559 -51.442  1.00  4.55           C  
ATOM   4431  O   MET B 161      37.079  59.609 -50.307  1.00  7.48           O  
ATOM   4432  CB  MET B 161      37.209  57.144 -51.767  1.00  8.85           C  
ATOM   4433  CG  MET B 161      37.144  55.954 -52.780  1.00 13.64           C  
ATOM   4434  SD  MET B 161      37.509  54.349 -52.042  1.00 16.79           S  
ATOM   4435  CE  MET B 161      35.916  54.017 -51.235  1.00 13.49           C  
ATOM   4436  N   LYS B 162      35.761  60.480 -51.952  1.00  6.64           N  
ATOM   4437  CA  LYS B 162      35.276  61.605 -51.207  1.00  9.97           C  
ATOM   4438  C   LYS B 162      33.873  61.916 -51.698  1.00  6.85           C  
ATOM   4439  O   LYS B 162      33.516  61.651 -52.869  1.00  7.67           O  
ATOM   4440  CB  LYS B 162      36.212  62.816 -51.350  1.00 12.80           C  
ATOM   4441  CG  LYS B 162      36.618  63.189 -52.720  1.00 20.02           C  
ATOM   4442  CD  LYS B 162      38.012  63.881 -52.735  1.00 21.52           C  
ATOM   4443  CE  LYS B 162      37.964  65.289 -52.193  1.00 25.14           C  
ATOM   4444  NZ  LYS B 162      39.085  66.136 -52.750  1.00 25.00           N  
ATOM   4445  N   ILE B 163      33.082  62.449 -50.785  1.00  7.76           N  
ATOM   4446  CA  ILE B 163      31.726  62.857 -51.071  1.00  6.90           C  
ATOM   4447  C   ILE B 163      31.600  64.337 -50.762  1.00  8.38           C  
ATOM   4448  O   ILE B 163      32.011  64.796 -49.675  1.00  6.85           O  
ATOM   4449  CB  ILE B 163      30.677  62.084 -50.224  1.00  4.91           C  
ATOM   4450  CG1 ILE B 163      30.793  60.587 -50.413  1.00  6.83           C  
ATOM   4451  CG2 ILE B 163      29.244  62.568 -50.580  1.00  6.70           C  
ATOM   4452  CD1 ILE B 163      29.912  59.784 -49.420  1.00 10.46           C  
ATOM   4453  N   LEU B 164      31.060  65.075 -51.739  1.00  6.55           N  
ATOM   4454  CA  LEU B 164      30.675  66.467 -51.594  1.00  6.94           C  
ATOM   4455  C   LEU B 164      29.154  66.572 -51.581  1.00  7.70           C  
ATOM   4456  O   LEU B 164      28.492  66.191 -52.550  1.00  5.32           O  
ATOM   4457  CB  LEU B 164      31.232  67.288 -52.770  1.00 10.37           C  
ATOM   4458  CG  LEU B 164      30.797  68.746 -52.816  1.00 10.45           C  
ATOM   4459  CD1 LEU B 164      31.126  69.490 -51.515  1.00 11.46           C  
ATOM   4460  CD2 LEU B 164      31.439  69.451 -54.050  1.00 12.06           C  
ATOM   4461  N   MET B 165      28.598  67.033 -50.471  1.00  9.24           N  
ATOM   4462  CA  MET B 165      27.142  67.181 -50.334  1.00  9.14           C  
ATOM   4463  C   MET B 165      26.810  68.652 -50.371  1.00  7.88           C  
ATOM   4464  O   MET B 165      27.158  69.391 -49.428  1.00  6.83           O  
ATOM   4465  CB  MET B 165      26.697  66.546 -49.013  1.00 10.71           C  
ATOM   4466  CG  MET B 165      27.052  65.096 -48.994  1.00  8.65           C  
ATOM   4467  SD  MET B 165      26.493  64.182 -47.554  1.00 13.86           S  
ATOM   4468  CE  MET B 165      27.218  65.107 -46.219  1.00 22.76           C  
ATOM   4469  N   LYS B 166      26.218  69.089 -51.498  1.00  7.98           N  
ATOM   4470  CA  LYS B 166      25.886  70.481 -51.717  1.00  9.51           C  
ATOM   4471  C   LYS B 166      24.441  70.588 -51.298  1.00  9.36           C  
ATOM   4472  O   LYS B 166      23.499  70.435 -52.116  1.00  9.81           O  
ATOM   4473  CB  LYS B 166      26.110  70.858 -53.176  1.00 11.28           C  
ATOM   4474  CG  LYS B 166      27.548  70.613 -53.602  1.00 13.66           C  
ATOM   4475  CD  LYS B 166      27.878  71.103 -55.010  1.00 14.13           C  
ATOM   4476  CE  LYS B 166      27.649  72.584 -55.189  1.00 18.26           C  
ATOM   4477  NZ  LYS B 166      28.378  73.453 -54.222  1.00 15.88           N  
ATOM   4478  N   VAL B 167      24.277  70.792 -49.995  1.00  8.91           N  
ATOM   4479  CA  VAL B 167      22.966  70.645 -49.364  1.00  8.02           C  
ATOM   4480  C   VAL B 167      22.054  71.808 -49.747  1.00 11.44           C  
ATOM   4481  O   VAL B 167      22.424  72.985 -49.575  1.00 11.71           O  
ATOM   4482  CB  VAL B 167      23.056  70.510 -47.852  1.00  8.56           C  
ATOM   4483  CG1 VAL B 167      21.654  70.507 -47.190  1.00 11.08           C  
ATOM   4484  CG2 VAL B 167      23.823  69.229 -47.490  1.00  8.54           C  
ATOM   4485  N   GLY B 168      20.843  71.459 -50.170  1.00 12.29           N  
ATOM   4486  CA  GLY B 168      19.840  72.434 -50.494  1.00 14.84           C  
ATOM   4487  C   GLY B 168      20.205  73.242 -51.715  1.00 18.77           C  
ATOM   4488  O   GLY B 168      19.685  74.336 -51.883  1.00 22.12           O  
ATOM   4489  N   HIS B 169      21.117  72.738 -52.549  1.00 17.27           N  
ATOM   4490  CA  HIS B 169      21.500  73.444 -53.779  1.00 18.31           C  
ATOM   4491  C   HIS B 169      20.873  72.677 -54.978  1.00 20.47           C  
ATOM   4492  O   HIS B 169      20.431  71.510 -54.887  1.00 15.62           O  
ATOM   4493  CB  HIS B 169      23.035  73.552 -54.141  1.00 18.05           C  
ATOM   4494  CG  HIS B 169      24.022  73.951 -53.068  1.00 26.75           C  
ATOM   4495  ND1 HIS B 169      23.892  73.611 -51.745  1.00 41.58           N  
ATOM   4496  CD2 HIS B 169      25.285  74.467 -53.189  1.00  8.15           C  
ATOM   4497  CE1 HIS B 169      24.990  73.949 -51.089  1.00 12.04           C  
ATOM   4498  NE2 HIS B 169      25.828  74.507 -51.937  1.00 33.02           N  
ATOM   4499  N   HIS B 170      20.928  73.371 -56.113  1.00 25.04           N  
ATOM   4500  CA  HIS B 170      20.624  72.948 -57.421  1.00 29.83           C  
ATOM   4501  C   HIS B 170      19.933  74.121 -58.164  1.00 35.13           C  
ATOM   4502  O   HIS B 170      19.047  73.881 -58.988  1.00 38.98           O  
ATOM   4503  CB  HIS B 170      21.686  72.163 -58.101  1.00 32.44           C  
ATOM   4504  CG  HIS B 170      21.215  71.199 -59.137  1.00 43.53           C  
ATOM   4505  ND1 HIS B 170      21.349  69.835 -58.987  1.00 47.48           N  
ATOM   4506  CD2 HIS B 170      20.685  71.393 -60.369  1.00 52.91           C  
ATOM   4507  CE1 HIS B 170      20.887  69.228 -60.066  1.00 56.57           C  
ATOM   4508  NE2 HIS B 170      20.476  70.151 -60.920  1.00 57.40           N  
TER    4509      HIS B 170                                                      
ATOM      1  N   ILE A 188      -4.735  51.660 -13.876  1.00 35.33           N  
ATOM      2  CA  ILE A 188      -4.312  51.874 -15.291  1.00 31.95           C  
ATOM      3  C   ILE A 188      -4.389  50.562 -16.089  1.00 31.40           C  
ATOM      4  O   ILE A 188      -4.475  49.482 -15.505  1.00 31.97           O  
ATOM      5  CB  ILE A 188      -2.901  52.494 -15.369  1.00 32.39           C  
ATOM      6  CG1 ILE A 188      -1.860  51.588 -14.698  1.00 34.96           C  
ATOM      7  CG2 ILE A 188      -2.901  53.869 -14.704  1.00 40.01           C  
ATOM      8  CD1 ILE A 188      -0.455  51.802 -15.182  1.00 32.31           C  
ATOM      9  N   CYS A 189      -4.379  50.660 -17.417  1.00 25.49           N  
ATOM     10  CA  CYS A 189      -4.368  49.481 -18.266  1.00 25.06           C  
ATOM     11  C   CYS A 189      -3.031  48.764 -18.106  1.00 25.22           C  
ATOM     12  O   CYS A 189      -1.973  49.351 -18.342  1.00 19.14           O  
ATOM     13  CB  CYS A 189      -4.592  49.843 -19.738  1.00 22.71           C  
ATOM     14  SG  CYS A 189      -4.317  48.462 -20.860  1.00 23.30           S  
ATOM     15  N   LEU A 190      -3.077  47.499 -17.696  1.00 29.95           N  
ATOM     16  CA  LEU A 190      -1.854  46.716 -17.459  1.00 31.50           C  
ATOM     17  C   LEU A 190      -1.589  45.723 -18.590  1.00 31.64           C  
ATOM     18  O   LEU A 190      -0.594  45.004 -18.574  1.00 35.18           O  
ATOM     19  CB  LEU A 190      -1.947  45.974 -16.113  1.00 35.06           C  
ATOM     20  CG  LEU A 190      -2.227  46.855 -14.882  1.00 33.00           C  
ATOM     21  CD1 LEU A 190      -2.452  46.008 -13.633  1.00 33.94           C  
ATOM     22  CD2 LEU A 190      -1.096  47.858 -14.665  1.00 30.12           C  
ATOM     23  N   GLN A 191      -2.480  45.685 -19.568  1.00 32.63           N  
ATOM     24  CA  GLN A 191      -2.392  44.713 -20.649  1.00 35.70           C  
ATOM     25  C   GLN A 191      -1.634  45.311 -21.825  1.00 30.87           C  
ATOM     26  O   GLN A 191      -1.704  46.518 -22.089  1.00 27.85           O  
ATOM     27  CB  GLN A 191      -3.797  44.293 -21.122  1.00 38.54           C  
ATOM     28  CG  GLN A 191      -4.709  43.702 -20.025  1.00 48.12           C  
ATOM     29  CD  GLN A 191      -6.202  43.794 -20.368  1.00 47.50           C  
ATOM     30  OE1 GLN A 191      -7.032  44.096 -19.502  1.00 60.92           O  
ATOM     31  NE2 GLN A 191      -6.543  43.554 -21.636  1.00 58.24           N  
ATOM     32  N   LYS A 192      -0.901  44.461 -22.531  1.00 27.22           N  
ATOM     33  CA  LYS A 192      -0.417  44.807 -23.846  1.00 25.38           C  
ATOM     34  C   LYS A 192      -1.613  44.927 -24.804  1.00 30.59           C  
ATOM     35  O   LYS A 192      -2.491  44.061 -24.817  1.00 33.91           O  
ATOM     36  CB  LYS A 192       0.559  43.746 -24.325  1.00 25.08           C  
ATOM     37  CG  LYS A 192       1.150  44.026 -25.669  1.00 22.87           C  
ATOM     38  CD  LYS A 192       2.171  42.972 -26.033  1.00 27.53           C  
ATOM     39  CE  LYS A 192       2.553  43.072 -27.504  1.00 35.29           C  
ATOM     40  NZ  LYS A 192       3.124  44.413 -27.839  1.00 44.35           N  
ATOM     41  N   THR A 193      -1.663  46.002 -25.583  1.00 30.17           N  
ATOM     42  CA  THR A 193      -2.732  46.185 -26.575  1.00 30.89           C  
ATOM     43  C   THR A 193      -2.352  47.109 -27.731  1.00 32.88           C  
ATOM     44  O   THR A 193      -1.571  48.060 -27.572  1.00 29.48           O  
ATOM     45  CB  THR A 193      -4.061  46.684 -25.925  1.00 31.47           C  
ATOM     46  OG1 THR A 193      -5.059  46.840 -26.946  1.00 30.45           O  
ATOM     47  CG2 THR A 193      -3.872  48.011 -25.185  1.00 24.59           C  
ATOM     48  N   SER A 194      -2.908  46.810 -28.906  1.00 33.10           N  
ATOM     49  CA  SER A 194      -2.711  47.648 -30.096  1.00 35.13           C  
ATOM     50  C   SER A 194      -3.857  48.652 -30.250  1.00 34.90           C  
ATOM     51  O   SER A 194      -3.838  49.476 -31.171  1.00 36.52           O  
ATOM     52  CB  SER A 194      -2.595  46.790 -31.352  1.00 37.11           C  
ATOM     53  OG  SER A 194      -3.779  46.029 -31.532  1.00 46.68           O  
ATOM     54  N   ASN A 195      -4.843  48.593 -29.350  1.00 32.36           N  
ATOM     55  CA  ASN A 195      -5.899  49.609 -29.299  1.00 32.35           C  
ATOM     56  C   ASN A 195      -5.303  50.988 -29.068  1.00 31.25           C  
ATOM     57  O   ASN A 195      -4.291  51.131 -28.375  1.00 29.30           O  
ATOM     58  CB  ASN A 195      -6.920  49.327 -28.187  1.00 30.93           C  
ATOM     59  CG  ASN A 195      -7.754  48.076 -28.446  1.00 37.09           C  
ATOM     60  OD1 ASN A 195      -7.867  47.609 -29.582  1.00 30.81           O  
ATOM     61  ND2 ASN A 195      -8.345  47.531 -27.382  1.00 29.09           N  
ATOM     62  N   GLN A 196      -5.954  51.997 -29.641  1.00 28.38           N  
ATOM     63  CA  GLN A 196      -5.501  53.391 -29.555  1.00 30.13           C  
ATOM     64  C   GLN A 196      -6.034  54.023 -28.283  1.00 25.20           C  
ATOM     65  O   GLN A 196      -6.822  54.963 -28.326  1.00 25.76           O  
ATOM     66  CB  GLN A 196      -6.002  54.187 -30.766  1.00 33.24           C  
ATOM     67  CG  GLN A 196      -5.577  53.620 -32.121  1.00 41.96           C  
ATOM     68  CD  GLN A 196      -6.362  54.228 -33.286  1.00 41.27           C  
ATOM     69  OE1 GLN A 196      -6.849  55.359 -33.206  1.00 57.09           O  
ATOM     70  NE2 GLN A 196      -6.486  53.471 -34.374  1.00 57.11           N  
ATOM     71  N   ILE A 197      -5.594  53.502 -27.144  1.00 21.74           N  
ATOM     72  CA  ILE A 197      -6.102  53.941 -25.866  1.00 20.78           C  
ATOM     73  C   ILE A 197      -5.421  55.242 -25.389  1.00 17.77           C  
ATOM     74  O   ILE A 197      -5.967  55.940 -24.552  1.00 20.28           O  
ATOM     75  CB  ILE A 197      -6.031  52.819 -24.781  1.00 20.40           C  
ATOM     76  CG1 ILE A 197      -4.647  52.177 -24.691  1.00 18.31           C  
ATOM     77  CG2 ILE A 197      -7.044  51.695 -25.075  1.00 21.81           C  
ATOM     78  CD1 ILE A 197      -4.529  51.199 -23.498  1.00 17.05           C  
ATOM     79  N   LEU A 198      -4.239  55.571 -25.924  1.00 18.08           N  
ATOM     80  CA  LEU A 198      -3.567  56.824 -25.564  1.00 15.43           C  
ATOM     81  C   LEU A 198      -4.049  57.932 -26.483  1.00 16.16           C  
ATOM     82  O   LEU A 198      -4.103  57.760 -27.717  1.00 18.06           O  
ATOM     83  CB  LEU A 198      -2.035  56.688 -25.677  1.00 15.17           C  
ATOM     84  CG  LEU A 198      -1.359  55.800 -24.630  1.00 12.99           C  
ATOM     85  CD1 LEU A 198       0.061  55.423 -25.088  1.00 19.95           C  
ATOM     86  CD2 LEU A 198      -1.304  56.495 -23.277  1.00 17.65           C  
ATOM     87  N   LYS A 199      -4.374  59.076 -25.904  1.00 10.42           N  
ATOM     88  CA  LYS A 199      -4.889  60.198 -26.681  1.00 16.15           C  
ATOM     89  C   LYS A 199      -4.122  61.493 -26.345  1.00 13.39           C  
ATOM     90  O   LYS A 199      -4.610  62.326 -25.574  1.00 13.27           O  
ATOM     91  CB  LYS A 199      -6.393  60.341 -26.414  1.00 19.78           C  
ATOM     92  CG  LYS A 199      -7.173  59.116 -26.921  1.00 22.78           C  
ATOM     93  CD  LYS A 199      -8.673  59.246 -26.775  1.00 31.23           C  
ATOM     94  CE  LYS A 199      -9.371  57.946 -27.167  1.00 36.86           C  
ATOM     95  NZ  LYS A 199      -8.839  57.379 -28.445  1.00 44.48           N  
ATOM     96  N   PRO A 200      -2.890  61.638 -26.882  1.00 11.50           N  
ATOM     97  CA  PRO A 200      -2.042  62.794 -26.565  1.00 13.20           C  
ATOM     98  C   PRO A 200      -2.699  64.120 -26.941  1.00 14.19           C  
ATOM     99  O   PRO A 200      -3.313  64.212 -28.006  1.00 15.38           O  
ATOM    100  CB  PRO A 200      -0.788  62.555 -27.434  1.00 15.21           C  
ATOM    101  CG  PRO A 200      -0.773  61.107 -27.685  1.00 17.13           C  
ATOM    102  CD  PRO A 200      -2.203  60.697 -27.785  1.00 14.48           C  
ATOM    103  N   LYS A 201      -2.563  65.124 -26.066  1.00 12.90           N  
ATOM    104  CA  LYS A 201      -3.079  66.456 -26.299  1.00 14.66           C  
ATOM    105  C   LYS A 201      -1.915  67.441 -26.345  1.00 15.00           C  
ATOM    106  O   LYS A 201      -1.064  67.462 -25.454  1.00 11.24           O  
ATOM    107  CB  LYS A 201      -4.060  66.833 -25.201  1.00 17.78           C  
ATOM    108  CG  LYS A 201      -5.242  65.844 -25.104  1.00 16.57           C  
ATOM    109  CD  LYS A 201      -6.385  66.419 -24.351  1.00 26.95           C  
ATOM    110  CE  LYS A 201      -7.559  65.441 -24.307  1.00 30.77           C  
ATOM    111  NZ  LYS A 201      -8.210  65.274 -25.640  1.00 30.62           N  
ATOM    112  N   LEU A 202      -1.865  68.241 -27.397  1.00 13.44           N  
ATOM    113  CA  LEU A 202      -0.875  69.312 -27.460  1.00 14.35           C  
ATOM    114  C   LEU A 202      -1.315  70.418 -26.529  1.00 17.54           C  
ATOM    115  O   LEU A 202      -2.432  70.927 -26.643  1.00 16.87           O  
ATOM    116  CB  LEU A 202      -0.762  69.876 -28.873  1.00 18.26           C  
ATOM    117  CG  LEU A 202       0.247  71.018 -29.102  1.00 16.35           C  
ATOM    118  CD1 LEU A 202       1.675  70.565 -28.857  1.00 11.60           C  
ATOM    119  CD2 LEU A 202       0.082  71.513 -30.541  1.00 19.03           C  
ATOM    120  N   ILE A 203      -0.453  70.807 -25.611  1.00 14.05           N  
ATOM    121  CA  ILE A 203      -0.826  71.847 -24.676  1.00 19.29           C  
ATOM    122  C   ILE A 203      -0.032  73.113 -24.966  1.00 24.56           C  
ATOM    123  O   ILE A 203       1.012  73.084 -25.622  1.00 20.28           O  
ATOM    124  CB  ILE A 203      -0.810  71.365 -23.176  1.00 16.95           C  
ATOM    125  CG1 ILE A 203       0.593  70.933 -22.710  1.00 14.84           C  
ATOM    126  CG2 ILE A 203      -1.840  70.245 -22.987  1.00 14.48           C  
ATOM    127  CD1 ILE A 203       0.724  70.579 -21.211  1.00 11.60           C  
ATOM    128  N   SER A 204      -0.593  74.247 -24.564  1.00 30.78           N  
ATOM    129  CA  SER A 204       0.048  75.524 -24.824  1.00 34.71           C  
ATOM    130  C   SER A 204       1.435  75.487 -24.205  1.00 40.39           C  
ATOM    131  O   SER A 204       1.644  74.889 -23.141  1.00 41.66           O  
ATOM    132  CB  SER A 204      -0.782  76.669 -24.262  1.00 38.81           C  
ATOM    133  OG  SER A 204      -2.054  76.688 -24.897  1.00 43.30           O  
ATOM    134  N   TYR A 205       2.393  76.080 -24.902  1.00 41.43           N  
ATOM    135  CA  TYR A 205       3.768  76.050 -24.446  1.00 46.17           C  
ATOM    136  C   TYR A 205       3.925  77.007 -23.263  1.00 51.33           C  
ATOM    137  O   TYR A 205       3.124  77.938 -23.083  1.00 50.27           O  
ATOM    138  CB  TYR A 205       4.706  76.442 -25.588  1.00 43.54           C  
ATOM    139  CG  TYR A 205       6.149  76.038 -25.381  1.00 40.99           C  
ATOM    140  CD1 TYR A 205       6.505  74.695 -25.267  1.00 35.80           C  
ATOM    141  CD2 TYR A 205       7.160  76.995 -25.323  1.00 41.85           C  
ATOM    142  CE1 TYR A 205       7.829  74.312 -25.078  1.00 38.16           C  
ATOM    143  CE2 TYR A 205       8.496  76.623 -25.144  1.00 41.63           C  
ATOM    144  CZ  TYR A 205       8.822  75.279 -25.024  1.00 30.73           C  
ATOM    145  OH  TYR A 205      10.129  74.901 -24.837  1.00 38.15           O  
ATOM    146  N   THR A 206       4.952  76.769 -22.454  1.00 54.62           N  
ATOM    147  CA  THR A 206       5.341  77.741 -21.451  1.00 57.61           C  
ATOM    148  C   THR A 206       6.044  78.891 -22.182  1.00 61.56           C  
ATOM    149  O   THR A 206       7.170  78.716 -22.658  1.00 63.36           O  
ATOM    150  CB  THR A 206       6.264  77.127 -20.405  1.00 58.26           C  
ATOM    151  OG1 THR A 206       6.090  75.706 -20.387  1.00 62.53           O  
ATOM    152  CG2 THR A 206       5.938  77.697 -19.043  1.00 60.20           C  
ATOM    153  N   LEU A 207       5.348  80.032 -22.283  1.00 63.82           N  
ATOM    154  CA  LEU A 207       5.774  81.253 -23.014  1.00 63.49           C  
ATOM    155  C   LEU A 207       4.849  81.525 -24.199  1.00 63.25           C  
ATOM    156  O   LEU A 207       4.859  80.788 -25.187  1.00 61.79           O  
ATOM    157  CB  LEU A 207       7.239  81.212 -23.489  1.00 65.30           C  
ATOM    158  CG  LEU A 207       8.306  81.296 -22.387  1.00 67.87           C  
ATOM    159  CD1 LEU A 207       9.500  80.432 -22.742  1.00 67.99           C  
ATOM    160  CD2 LEU A 207       8.730  82.738 -22.109  1.00 72.54           C  
ATOM    161  N   GLY A 211       7.758  84.623 -31.039  1.00 39.96           N  
ATOM    162  CA  GLY A 211       9.092  84.303 -31.559  1.00 36.52           C  
ATOM    163  C   GLY A 211       9.423  85.119 -32.793  1.00 37.78           C  
ATOM    164  O   GLY A 211       8.674  86.040 -33.161  1.00 39.60           O  
ATOM    165  N   GLN A 212      10.556  84.805 -33.420  1.00 30.10           N  
ATOM    166  CA  GLN A 212      10.939  85.432 -34.690  1.00 30.28           C  
ATOM    167  C   GLN A 212      11.475  84.364 -35.640  1.00 20.59           C  
ATOM    168  O   GLN A 212      12.079  83.398 -35.202  1.00 20.76           O  
ATOM    169  CB  GLN A 212      11.964  86.558 -34.479  1.00 33.40           C  
ATOM    170  CG  GLN A 212      13.448  86.173 -34.643  1.00 35.74           C  
ATOM    171  CD  GLN A 212      14.396  87.089 -33.869  1.00 39.78           C  
ATOM    172  OE1 GLN A 212      14.039  87.622 -32.816  1.00 53.17           O  
ATOM    173  NE2 GLN A 212      15.610  87.260 -34.385  1.00 48.24           N  
ATOM    174  N   SER A 213      11.258  84.556 -36.938  1.00 20.49           N  
ATOM    175  CA  SER A 213      11.630  83.568 -37.940  1.00 17.08           C  
ATOM    176  C   SER A 213      13.125  83.327 -37.924  1.00 14.51           C  
ATOM    177  O   SER A 213      13.910  84.255 -37.688  1.00 16.51           O  
ATOM    178  CB  SER A 213      11.194  84.033 -39.338  1.00 17.48           C  
ATOM    179  OG  SER A 213       9.781  84.164 -39.371  1.00 17.50           O  
ATOM    180  N   GLY A 214      13.525  82.083 -38.164  1.00  8.57           N  
ATOM    181  CA  GLY A 214      14.943  81.771 -38.256  1.00 11.31           C  
ATOM    182  C   GLY A 214      15.606  81.644 -36.900  1.00 13.71           C  
ATOM    183  O   GLY A 214      16.824  81.860 -36.765  1.00 14.76           O  
ATOM    184  N   THR A 215      14.807  81.327 -35.887  1.00 13.36           N  
ATOM    185  CA  THR A 215      15.352  81.032 -34.566  1.00 15.35           C  
ATOM    186  C   THR A 215      15.071  79.585 -34.164  1.00 10.11           C  
ATOM    187  O   THR A 215      14.212  78.896 -34.734  1.00 10.15           O  
ATOM    188  CB  THR A 215      14.786  81.959 -33.483  1.00 19.70           C  
ATOM    189  OG1 THR A 215      13.375  81.821 -33.443  1.00 17.88           O  
ATOM    190  CG2 THR A 215      15.171  83.410 -33.727  1.00 19.66           C  
ATOM    191  N   CYS A 216      15.827  79.135 -33.177  1.00 11.50           N  
ATOM    192  CA  CYS A 216      15.671  77.813 -32.613  1.00  8.51           C  
ATOM    193  C   CYS A 216      15.654  77.964 -31.105  1.00 10.92           C  
ATOM    194  O   CYS A 216      16.559  78.569 -30.539  1.00 12.55           O  
ATOM    195  CB  CYS A 216      16.817  76.878 -33.016  1.00 12.29           C  
ATOM    196  SG  CYS A 216      16.616  75.192 -32.343  1.00 12.99           S  
ATOM    197  N   ILE A 217      14.642  77.385 -30.467  1.00  7.28           N  
ATOM    198  CA  ILE A 217      14.563  77.335 -29.019  1.00  7.48           C  
ATOM    199  C   ILE A 217      15.120  75.968 -28.656  1.00 11.43           C  
ATOM    200  O   ILE A 217      14.553  74.936 -29.068  1.00 10.13           O  
ATOM    201  CB  ILE A 217      13.137  77.450 -28.555  1.00  9.25           C  
ATOM    202  CG1 ILE A 217      12.511  78.786 -29.025  1.00 15.69           C  
ATOM    203  CG2 ILE A 217      13.076  77.296 -27.059  1.00  8.46           C  
ATOM    204  CD1 ILE A 217      13.085  79.982 -28.425  1.00 15.92           C  
ATOM    205  N   THR A 218      16.239  75.979 -27.943  1.00  8.39           N  
ATOM    206  CA  THR A 218      17.059  74.798 -27.732  1.00 10.19           C  
ATOM    207  C   THR A 218      17.491  74.634 -26.266  1.00  7.99           C  
ATOM    208  O   THR A 218      17.097  75.428 -25.395  1.00  8.98           O  
ATOM    209  CB  THR A 218      18.327  74.804 -28.693  1.00 13.35           C  
ATOM    210  OG1 THR A 218      18.924  73.505 -28.702  1.00 16.97           O  
ATOM    211  CG2 THR A 218      19.374  75.850 -28.299  1.00 13.31           C  
ATOM    212  N   ASP A 219      18.292  73.598 -26.006  1.00  6.88           N  
ATOM    213  CA  ASP A 219      18.749  73.261 -24.646  1.00  7.37           C  
ATOM    214  C   ASP A 219      17.633  73.334 -23.568  1.00  9.98           C  
ATOM    215  O   ASP A 219      17.735  74.042 -22.568  1.00  7.75           O  
ATOM    216  CB  ASP A 219      19.942  74.141 -24.265  1.00  8.40           C  
ATOM    217  CG  ASP A 219      20.674  73.622 -23.034  1.00 13.74           C  
ATOM    218  OD1 ASP A 219      20.676  72.388 -22.795  1.00  9.29           O  
ATOM    219  OD2 ASP A 219      21.248  74.454 -22.300  1.00 13.04           O  
ATOM    220  N   PRO A 220      16.559  72.585 -23.777  1.00  7.89           N  
ATOM    221  CA  PRO A 220      15.396  72.709 -22.895  1.00  8.38           C  
ATOM    222  C   PRO A 220      15.592  72.004 -21.567  1.00  7.53           C  
ATOM    223  O   PRO A 220      16.302  70.986 -21.476  1.00  6.85           O  
ATOM    224  CB  PRO A 220      14.301  72.025 -23.702  1.00  9.71           C  
ATOM    225  CG  PRO A 220      15.035  70.968 -24.433  1.00  9.71           C  
ATOM    226  CD  PRO A 220      16.319  71.606 -24.847  1.00  9.36           C  
ATOM    227  N   LEU A 221      14.922  72.538 -20.551  1.00  7.84           N  
ATOM    228  CA  LEU A 221      14.758  71.857 -19.280  1.00  8.57           C  
ATOM    229  C   LEU A 221      13.303  71.978 -18.905  1.00  8.44           C  
ATOM    230  O   LEU A 221      12.690  73.025 -19.117  1.00  6.24           O  
ATOM    231  CB  LEU A 221      15.660  72.521 -18.231  1.00 12.75           C  
ATOM    232  CG  LEU A 221      15.529  72.261 -16.741  1.00 13.65           C  
ATOM    233  CD1 LEU A 221      16.783  72.830 -16.036  1.00  7.56           C  
ATOM    234  CD2 LEU A 221      14.229  72.807 -16.094  1.00  7.90           C  
ATOM    235  N   LEU A 222      12.740  70.898 -18.400  1.00  6.58           N  
ATOM    236  CA  LEU A 222      11.441  70.939 -17.724  1.00  5.87           C  
ATOM    237  C   LEU A 222      11.576  70.039 -16.501  1.00  6.29           C  
ATOM    238  O   LEU A 222      12.125  68.952 -16.596  1.00  4.88           O  
ATOM    239  CB  LEU A 222      10.310  70.442 -18.615  1.00  4.54           C  
ATOM    240  CG  LEU A 222       8.863  70.558 -18.115  1.00  5.91           C  
ATOM    241  CD1 LEU A 222       8.551  71.983 -17.660  1.00  6.84           C  
ATOM    242  CD2 LEU A 222       7.924  70.096 -19.224  1.00  7.51           C  
ATOM    243  N   ALA A 223      11.077  70.528 -15.373  1.00  7.79           N  
ATOM    244  CA  ALA A 223      11.057  69.826 -14.080  1.00  9.14           C  
ATOM    245  C   ALA A 223       9.663  70.000 -13.477  1.00  6.81           C  
ATOM    246  O   ALA A 223       9.040  71.030 -13.683  1.00  7.15           O  
ATOM    247  CB  ALA A 223      12.137  70.401 -13.130  1.00  6.42           C  
ATOM    248  N   MET A 224       9.170  68.996 -12.754  1.00  7.28           N  
ATOM    249  CA  MET A 224       7.880  69.091 -12.086  1.00  8.84           C  
ATOM    250  C   MET A 224       7.943  68.473 -10.697  1.00  6.66           C  
ATOM    251  O   MET A 224       8.549  67.414 -10.485  1.00  8.10           O  
ATOM    252  CB  MET A 224       6.765  68.413 -12.904  1.00 10.21           C  
ATOM    253  CG  MET A 224       6.645  68.968 -14.275  1.00 10.95           C  
ATOM    254  SD  MET A 224       5.223  68.310 -15.134  1.00 12.95           S  
ATOM    255  CE  MET A 224       5.371  69.171 -16.669  1.00 15.83           C  
ATOM    256  N   ASP A 225       7.318  69.157  -9.738  1.00  8.45           N  
ATOM    257  CA  ASP A 225       7.217  68.645  -8.389  1.00  8.31           C  
ATOM    258  C   ASP A 225       6.069  69.417  -7.682  1.00  9.53           C  
ATOM    259  O   ASP A 225       5.928  70.640  -7.842  1.00  9.01           O  
ATOM    260  CB  ASP A 225       8.548  68.804  -7.632  1.00  9.19           C  
ATOM    261  CG  ASP A 225       8.773  67.741  -6.536  1.00 18.77           C  
ATOM    262  OD1 ASP A 225       7.894  66.874  -6.303  1.00 16.75           O  
ATOM    263  OD2 ASP A 225       9.863  67.777  -5.902  1.00 22.13           O  
ATOM    264  N   GLU A 226       5.210  68.660  -6.989  1.00 11.86           N  
ATOM    265  CA AGLU A 226       4.185  69.241  -6.098  0.50 12.54           C  
ATOM    266  CA BGLU A 226       4.183  69.232  -6.090  0.50 11.55           C  
ATOM    267  C   GLU A 226       3.229  70.264  -6.712  1.00 13.19           C  
ATOM    268  O   GLU A 226       2.752  71.185  -6.025  1.00 14.68           O  
ATOM    269  CB AGLU A 226       4.883  69.862  -4.901  0.50 13.84           C  
ATOM    270  CB BGLU A 226       4.869  69.810  -4.846  0.50 14.32           C  
ATOM    271  CG AGLU A 226       5.835  68.895  -4.240  0.50 13.66           C  
ATOM    272  CG BGLU A 226       5.371  68.736  -3.877  0.50 15.92           C  
ATOM    273  CD AGLU A 226       6.170  69.287  -2.834  0.50 21.95           C  
ATOM    274  CD BGLU A 226       4.252  68.030  -3.126  0.50 23.46           C  
ATOM    275  OE1AGLU A 226       5.284  69.810  -2.120  0.50 26.80           O  
ATOM    276  OE1BGLU A 226       3.214  68.666  -2.829  0.50 33.64           O  
ATOM    277  OE2AGLU A 226       7.331  69.082  -2.448  0.50 21.85           O  
ATOM    278  OE2BGLU A 226       4.409  66.832  -2.819  0.50 35.83           O  
ATOM    279  N   GLY A 227       2.905  70.108  -7.987  1.00 10.12           N  
ATOM    280  CA  GLY A 227       2.009  71.040  -8.665  1.00 12.03           C  
ATOM    281  C   GLY A 227       2.673  72.271  -9.285  1.00  4.17           C  
ATOM    282  O   GLY A 227       1.970  73.163  -9.802  1.00  9.45           O  
ATOM    283  N   TYR A 228       3.999  72.269  -9.277  1.00  8.25           N  
ATOM    284  CA  TYR A 228       4.810  73.331  -9.845  1.00  6.74           C  
ATOM    285  C   TYR A 228       5.757  72.755 -10.904  1.00  9.20           C  
ATOM    286  O   TYR A 228       5.930  71.550 -11.005  1.00  6.69           O  
ATOM    287  CB  TYR A 228       5.628  73.998  -8.753  1.00  9.71           C  
ATOM    288  CG  TYR A 228       4.766  74.479  -7.619  1.00  8.23           C  
ATOM    289  CD1 TYR A 228       3.914  75.588  -7.790  1.00  9.29           C  
ATOM    290  CD2 TYR A 228       4.770  73.822  -6.388  1.00 11.43           C  
ATOM    291  CE1 TYR A 228       3.094  76.030  -6.744  1.00 11.06           C  
ATOM    292  CE2 TYR A 228       3.954  74.255  -5.349  1.00  9.46           C  
ATOM    293  CZ  TYR A 228       3.120  75.343  -5.532  1.00  9.46           C  
ATOM    294  OH  TYR A 228       2.325  75.736  -4.470  1.00 15.25           O  
ATOM    295  N   PHE A 229       6.369  73.660 -11.670  1.00  8.62           N  
ATOM    296  CA  PHE A 229       7.357  73.288 -12.673  1.00  7.62           C  
ATOM    297  C   PHE A 229       8.425  74.359 -12.759  1.00  6.60           C  
ATOM    298  O   PHE A 229       8.251  75.485 -12.269  1.00  7.02           O  
ATOM    299  CB  PHE A 229       6.661  73.089 -14.036  1.00  6.22           C  
ATOM    300  CG  PHE A 229       6.300  74.382 -14.743  1.00  4.44           C  
ATOM    301  CD1 PHE A 229       7.192  75.018 -15.605  1.00  5.56           C  
ATOM    302  CD2 PHE A 229       5.065  74.971 -14.534  1.00 10.03           C  
ATOM    303  CE1 PHE A 229       6.840  76.208 -16.238  1.00  7.06           C  
ATOM    304  CE2 PHE A 229       4.733  76.138 -15.156  1.00 10.07           C  
ATOM    305  CZ  PHE A 229       5.609  76.755 -16.000  1.00  9.36           C  
ATOM    306  N   ALA A 230       9.561  73.962 -13.328  1.00  5.03           N  
ATOM    307  CA  ALA A 230      10.644  74.842 -13.688  1.00  7.14           C  
ATOM    308  C   ALA A 230      10.984  74.525 -15.133  1.00  5.59           C  
ATOM    309  O   ALA A 230      10.725  73.420 -15.632  1.00  7.99           O  
ATOM    310  CB  ALA A 230      11.822  74.602 -12.816  1.00  4.91           C  
ATOM    311  N   TYR A 231      11.539  75.512 -15.792  1.00  7.09           N  
ATOM    312  CA  TYR A 231      11.691  75.492 -17.231  1.00  7.27           C  
ATOM    313  C   TYR A 231      12.891  76.329 -17.599  1.00  9.11           C  
ATOM    314  O   TYR A 231      13.131  77.384 -17.007  1.00  7.51           O  
ATOM    315  CB  TYR A 231      10.445  76.076 -17.881  1.00  6.58           C  
ATOM    316  CG  TYR A 231      10.588  76.223 -19.384  1.00 11.11           C  
ATOM    317  CD1 TYR A 231      10.391  75.139 -20.235  1.00 11.07           C  
ATOM    318  CD2 TYR A 231      11.005  77.430 -19.944  1.00 11.56           C  
ATOM    319  CE1 TYR A 231      10.547  75.275 -21.616  1.00 11.44           C  
ATOM    320  CE2 TYR A 231      11.161  77.561 -21.321  1.00  7.89           C  
ATOM    321  CZ  TYR A 231      10.943  76.485 -22.141  1.00 10.16           C  
ATOM    322  OH  TYR A 231      11.109  76.655 -23.517  1.00 13.39           O  
ATOM    323  N   SER A 232      13.637  75.872 -18.589  1.00  6.74           N  
ATOM    324  CA  SER A 232      14.673  76.714 -19.163  1.00  8.13           C  
ATOM    325  C   SER A 232      14.832  76.435 -20.655  1.00  8.78           C  
ATOM    326  O   SER A 232      14.495  75.346 -21.143  1.00  6.82           O  
ATOM    327  CB  SER A 232      15.997  76.493 -18.423  1.00  7.58           C  
ATOM    328  OG  SER A 232      17.004  77.414 -18.825  1.00  9.90           O  
ATOM    329  N   HIS A 233      15.346  77.434 -21.361  1.00  5.01           N  
ATOM    330  CA  HIS A 233      15.767  77.256 -22.730  1.00  8.73           C  
ATOM    331  C   HIS A 233      16.795  78.285 -23.139  1.00 10.87           C  
ATOM    332  O   HIS A 233      16.990  79.291 -22.474  1.00  8.04           O  
ATOM    333  CB  HIS A 233      14.566  77.252 -23.702  1.00  7.29           C  
ATOM    334  CG  HIS A 233      13.961  78.603 -24.000  1.00  6.05           C  
ATOM    335  ND1 HIS A 233      12.605  78.783 -24.059  1.00  9.30           N  
ATOM    336  CD2 HIS A 233      14.510  79.802 -24.333  1.00  7.67           C  
ATOM    337  CE1 HIS A 233      12.332  80.038 -24.377  1.00  9.03           C  
ATOM    338  NE2 HIS A 233      13.471  80.678 -24.563  1.00  8.47           N  
ATOM    339  N   LEU A 234      17.428  77.998 -24.264  1.00  7.48           N  
ATOM    340  CA  LEU A 234      18.284  78.955 -24.978  1.00  9.46           C  
ATOM    341  C   LEU A 234      17.651  79.278 -26.337  1.00 10.16           C  
ATOM    342  O   LEU A 234      17.378  78.399 -27.147  1.00  9.10           O  
ATOM    343  CB  LEU A 234      19.681  78.382 -25.167  1.00  7.18           C  
ATOM    344  CG  LEU A 234      20.700  79.247 -25.946  1.00  8.41           C  
ATOM    345  CD1 LEU A 234      20.955  80.563 -25.213  1.00  9.64           C  
ATOM    346  CD2 LEU A 234      22.020  78.494 -26.199  1.00 10.55           C  
ATOM    347  N   GLU A 235      17.420  80.550 -26.592  1.00  7.85           N  
ATOM    348  CA  GLU A 235      16.939  80.983 -27.887  1.00 11.08           C  
ATOM    349  C   GLU A 235      18.181  81.358 -28.719  1.00 12.73           C  
ATOM    350  O   GLU A 235      19.002  82.197 -28.299  1.00 10.80           O  
ATOM    351  CB  GLU A 235      15.985  82.152 -27.731  1.00 10.57           C  
ATOM    352  CG  GLU A 235      15.452  82.660 -29.048  1.00 11.68           C  
ATOM    353  CD  GLU A 235      14.563  83.874 -28.906  1.00 21.01           C  
ATOM    354  OE1 GLU A 235      14.382  84.401 -27.768  1.00 23.01           O  
ATOM    355  OE2 GLU A 235      14.045  84.286 -29.960  1.00 30.93           O  
ATOM    356  N  AARG A 236      18.316  80.713 -29.871  0.50 10.74           N  
ATOM    357  N  BARG A 236      18.356  80.663 -29.846  0.50  9.80           N  
ATOM    358  CA AARG A 236      19.399  81.015 -30.800  0.50 12.49           C  
ATOM    359  CA BARG A 236      19.440  80.941 -30.807  0.50 11.05           C  
ATOM    360  C  AARG A 236      18.879  81.546 -32.116  0.50 12.40           C  
ATOM    361  C  BARG A 236      18.880  81.555 -32.090  0.50 12.15           C  
ATOM    362  O  AARG A 236      17.808  81.145 -32.584  0.50  9.90           O  
ATOM    363  O  BARG A 236      17.769  81.220 -32.511  0.50 11.31           O  
ATOM    364  CB AARG A 236      20.245  79.782 -31.063  0.50 11.26           C  
ATOM    365  CB BARG A 236      20.193  79.664 -31.200  0.50 10.74           C  
ATOM    366  CG AARG A 236      21.240  79.548 -29.990  0.50 12.36           C  
ATOM    367  CG BARG A 236      20.971  78.967 -30.097  0.50  7.37           C  
ATOM    368  CD AARG A 236      21.931  78.217 -30.134  0.50 15.28           C  
ATOM    369  CD BARG A 236      21.827  77.849 -30.677  0.50  9.01           C  
ATOM    370  NE AARG A 236      23.182  78.226 -29.380  0.50 18.75           N  
ATOM    371  NE BARG A 236      22.525  77.046 -29.674  0.50 11.44           N  
ATOM    372  CZ AARG A 236      23.817  77.144 -28.942  0.50 21.91           C  
ATOM    373  CZ BARG A 236      23.707  77.341 -29.124  0.50 15.89           C  
ATOM    374  NH1AARG A 236      23.333  75.926 -29.165  0.50 12.18           N  
ATOM    375  NH1BARG A 236      24.374  78.450 -29.447  0.50 16.57           N  
ATOM    376  NH2AARG A 236      24.951  77.283 -28.265  0.50 25.12           N  
ATOM    377  NH2BARG A 236      24.235  76.513 -28.224  0.50 16.72           N  
ATOM    378  N   ILE A 237      19.670  82.429 -32.716  1.00 13.28           N  
ATOM    379  CA  ILE A 237      19.353  82.987 -34.018  1.00 15.65           C  
ATOM    380  C   ILE A 237      20.188  82.205 -35.002  1.00 15.83           C  
ATOM    381  O   ILE A 237      21.426  82.304 -35.004  1.00 16.65           O  
ATOM    382  CB  ILE A 237      19.742  84.483 -34.141  1.00 21.70           C  
ATOM    383  CG1 ILE A 237      18.955  85.337 -33.149  1.00 22.10           C  
ATOM    384  CG2 ILE A 237      19.445  84.970 -35.540  1.00 22.11           C  
ATOM    385  CD1 ILE A 237      19.632  86.668 -32.850  1.00 28.46           C  
ATOM    386  N   GLY A 238      19.520  81.428 -35.852  1.00 13.96           N  
ATOM    387  CA  GLY A 238      20.213  80.546 -36.771  1.00 14.66           C  
ATOM    388  C   GLY A 238      20.075  79.100 -36.346  1.00 16.98           C  
ATOM    389  O   GLY A 238      19.043  78.705 -35.811  1.00 15.62           O  
ATOM    390  N   SER A 239      21.125  78.313 -36.554  1.00 15.04           N  
ATOM    391  CA  SER A 239      21.035  76.882 -36.313  1.00 15.43           C  
ATOM    392  C   SER A 239      20.867  76.520 -34.839  1.00 12.98           C  
ATOM    393  O   SER A 239      21.262  77.266 -33.939  1.00 11.82           O  
ATOM    394  CB  SER A 239      22.236  76.157 -36.899  1.00 21.44           C  
ATOM    395  OG  SER A 239      23.366  76.192 -36.061  1.00 17.01           O  
ATOM    396  N   CYS A 240      20.259  75.365 -34.596  1.00 13.02           N  
ATOM    397  CA  CYS A 240      20.037  74.909 -33.225  1.00 13.37           C  
ATOM    398  C   CYS A 240      21.338  74.681 -32.443  1.00 14.17           C  
ATOM    399  O   CYS A 240      21.365  74.898 -31.230  1.00 13.58           O  
ATOM    400  CB  CYS A 240      19.168  73.649 -33.232  1.00 13.96           C  
ATOM    401  SG  CYS A 240      17.436  73.929 -33.750  1.00 14.37           S  
ATOM    402  N   SER A 241      22.409  74.284 -33.145  1.00 12.92           N  
ATOM    403  CA  SER A 241      23.690  73.973 -32.518  1.00 19.37           C  
ATOM    404  C   SER A 241      24.653  75.135 -32.410  1.00 22.49           C  
ATOM    405  O   SER A 241      25.437  75.192 -31.464  1.00 26.84           O  
ATOM    406  CB  SER A 241      24.388  72.848 -33.261  1.00 21.69           C  
ATOM    407  OG  SER A 241      23.581  71.692 -33.246  1.00 22.06           O  
ATOM    408  N   ARG A 242      24.616  76.050 -33.375  1.00 19.40           N  
ATOM    409  CA  ARG A 242      25.655  77.071 -33.454  1.00 22.59           C  
ATOM    410  C   ARG A 242      25.162  78.464 -33.752  1.00 20.94           C  
ATOM    411  O   ARG A 242      25.970  79.358 -33.967  1.00 22.29           O  
ATOM    412  CB  ARG A 242      26.707  76.631 -34.474  1.00 26.23           C  
ATOM    413  CG  ARG A 242      27.426  75.389 -33.982  1.00 30.88           C  
ATOM    414  CD  ARG A 242      28.625  74.986 -34.766  1.00 34.47           C  
ATOM    415  NE  ARG A 242      29.095  73.684 -34.276  1.00 42.39           N  
ATOM    416  CZ  ARG A 242      30.013  72.930 -34.878  1.00 49.75           C  
ATOM    417  NH1 ARG A 242      30.594  73.333 -36.006  1.00 52.68           N  
ATOM    418  NH2 ARG A 242      30.353  71.761 -34.349  1.00 47.55           N  
ATOM    419  N   GLY A 243      23.846  78.666 -33.732  1.00 14.98           N  
ATOM    420  CA  GLY A 243      23.279  79.981 -33.860  1.00 15.01           C  
ATOM    421  C   GLY A 243      23.744  80.886 -32.733  1.00 13.62           C  
ATOM    422  O   GLY A 243      24.149  80.404 -31.670  1.00 17.77           O  
ATOM    423  N   VAL A 244      23.697  82.191 -32.976  1.00 16.29           N  
ATOM    424  CA  VAL A 244      24.059  83.181 -31.977  1.00 16.16           C  
ATOM    425  C   VAL A 244      23.102  83.053 -30.795  1.00 14.10           C  
ATOM    426  O   VAL A 244      21.904  82.947 -30.997  1.00 14.32           O  
ATOM    427  CB  VAL A 244      23.967  84.633 -32.538  1.00 22.20           C  
ATOM    428  CG1 VAL A 244      24.275  85.645 -31.465  1.00 27.32           C  
ATOM    429  CG2 VAL A 244      24.918  84.821 -33.696  1.00 30.36           C  
ATOM    430  N   SER A 245      23.640  83.079 -29.578  1.00 13.84           N  
ATOM    431  CA  SER A 245      22.832  82.961 -28.373  1.00 13.70           C  
ATOM    432  C   SER A 245      22.121  84.276 -28.121  1.00 14.41           C  
ATOM    433  O   SER A 245      22.759  85.307 -27.912  1.00 17.53           O  
ATOM    434  CB  SER A 245      23.694  82.544 -27.179  1.00 10.38           C  
ATOM    435  OG  SER A 245      24.203  81.240 -27.398  1.00 15.09           O  
ATOM    436  N   LYS A 246      20.803  84.260 -28.182  1.00 10.75           N  
ATOM    437  CA  LYS A 246      20.026  85.468 -28.023  1.00 12.21           C  
ATOM    438  C   LYS A 246      19.563  85.688 -26.591  1.00 16.35           C  
ATOM    439  O   LYS A 246      19.717  86.778 -26.058  1.00 11.35           O  
ATOM    440  CB  LYS A 246      18.810  85.406 -28.936  1.00 16.49           C  
ATOM    441  CG  LYS A 246      18.014  86.677 -29.016  1.00 19.11           C  
ATOM    442  CD  LYS A 246      16.906  86.533 -30.075  1.00 24.52           C  
ATOM    443  CE  LYS A 246      16.195  87.842 -30.320  1.00 34.46           C  
ATOM    444  NZ  LYS A 246      14.985  88.004 -29.487  1.00 42.93           N  
ATOM    445  N   GLN A 247      18.957  84.664 -25.986  1.00 11.38           N  
ATOM    446  CA  GLN A 247      18.387  84.786 -24.654  1.00 10.08           C  
ATOM    447  C   GLN A 247      18.326  83.435 -23.964  1.00 11.22           C  
ATOM    448  O   GLN A 247      17.941  82.446 -24.578  1.00 12.46           O  
ATOM    449  CB  GLN A 247      16.986  85.380 -24.710  1.00 10.42           C  
ATOM    450  CG  GLN A 247      16.393  85.744 -23.362  1.00 13.53           C  
ATOM    451  CD  GLN A 247      15.031  86.379 -23.510  1.00 15.36           C  
ATOM    452  OE1 GLN A 247      14.074  85.735 -23.942  1.00 21.34           O  
ATOM    453  NE2 GLN A 247      14.937  87.659 -23.169  1.00 25.22           N  
ATOM    454  N   ARG A 248      18.682  83.424 -22.679  1.00  9.02           N  
ATOM    455  CA  ARG A 248      18.482  82.278 -21.809  1.00  8.09           C  
ATOM    456  C   ARG A 248      17.336  82.696 -20.878  1.00  9.26           C  
ATOM    457  O   ARG A 248      17.381  83.784 -20.289  1.00 10.63           O  
ATOM    458  CB  ARG A 248      19.757  81.997 -20.996  1.00  9.48           C  
ATOM    459  CG  ARG A 248      19.623  81.094 -19.765  1.00  9.40           C  
ATOM    460  CD  ARG A 248      19.171  79.676 -20.100  1.00  9.02           C  
ATOM    461  NE  ARG A 248      20.220  79.007 -20.878  1.00  8.57           N  
ATOM    462  CZ  ARG A 248      20.194  77.738 -21.272  1.00 14.70           C  
ATOM    463  NH1 ARG A 248      21.213  77.253 -21.965  1.00 11.24           N  
ATOM    464  NH2 ARG A 248      19.169  76.955 -20.990  1.00 10.02           N  
ATOM    465  N  AILE A 249      16.355  81.805 -20.761  0.50  9.00           N  
ATOM    466  N  BILE A 249      16.317  81.866 -20.755  0.50  8.01           N  
ATOM    467  CA AILE A 249      15.213  81.908 -19.850  0.50  9.44           C  
ATOM    468  CA BILE A 249      15.314  82.096 -19.728  0.50  9.43           C  
ATOM    469  C  AILE A 249      15.395  80.871 -18.737  0.50  9.17           C  
ATOM    470  C  BILE A 249      15.279  80.922 -18.764  0.50  9.36           C  
ATOM    471  O  AILE A 249      15.789  79.737 -19.009  0.50  7.25           O  
ATOM    472  O  BILE A 249      15.413  79.759 -19.157  0.50  5.87           O  
ATOM    473  CB AILE A 249      13.883  81.598 -20.596  0.50 10.15           C  
ATOM    474  CB BILE A 249      13.912  82.478 -20.293  0.50 10.56           C  
ATOM    475  CG1AILE A 249      13.502  82.734 -21.563  0.50 10.64           C  
ATOM    476  CG1BILE A 249      13.120  81.262 -20.794  0.50  5.15           C  
ATOM    477  CG2AILE A 249      12.727  81.333 -19.609  0.50 12.22           C  
ATOM    478  CG2BILE A 249      14.041  83.570 -21.386  0.50  6.64           C  
ATOM    479  CD1AILE A 249      12.824  83.896 -20.902  0.50 13.60           C  
ATOM    480  CD1BILE A 249      11.818  81.652 -21.437  0.50  8.32           C  
ATOM    481  N   ILE A 250      15.137  81.267 -17.492  1.00  7.35           N  
ATOM    482  CA  ILE A 250      14.906  80.308 -16.393  1.00  9.22           C  
ATOM    483  C   ILE A 250      13.608  80.759 -15.711  1.00 11.11           C  
ATOM    484  O   ILE A 250      13.545  81.865 -15.153  1.00 10.17           O  
ATOM    485  CB  ILE A 250      16.081  80.273 -15.395  1.00 10.01           C  
ATOM    486  CG1 ILE A 250      17.396  79.895 -16.116  1.00 13.54           C  
ATOM    487  CG2 ILE A 250      15.809  79.280 -14.259  1.00  7.72           C  
ATOM    488  CD1 ILE A 250      18.597  79.838 -15.186  1.00  7.67           C  
ATOM    489  N   GLY A 251      12.577  79.914 -15.773  1.00  8.29           N  
ATOM    490  CA  GLY A 251      11.259  80.232 -15.268  1.00  8.95           C  
ATOM    491  C   GLY A 251      10.628  79.114 -14.453  1.00  9.61           C  
ATOM    492  O   GLY A 251      11.029  77.957 -14.554  1.00  8.15           O  
ATOM    493  N   VAL A 252       9.673  79.494 -13.613  1.00 10.37           N  
ATOM    494  CA  VAL A 252       8.862  78.544 -12.850  1.00  6.59           C  
ATOM    495  C   VAL A 252       7.401  78.927 -12.920  1.00  8.20           C  
ATOM    496  O   VAL A 252       7.046  80.007 -13.364  1.00  9.38           O  
ATOM    497  CB  VAL A 252       9.335  78.479 -11.389  1.00  8.86           C  
ATOM    498  CG1 VAL A 252      10.841  78.068 -11.323  1.00  5.86           C  
ATOM    499  CG2 VAL A 252       9.044  79.800 -10.646  1.00 10.47           C  
ATOM    500  N   GLY A 253       6.536  78.009 -12.503  1.00  8.70           N  
ATOM    501  CA  GLY A 253       5.101  78.251 -12.553  1.00 10.33           C  
ATOM    502  C   GLY A 253       4.354  77.093 -11.948  1.00  8.52           C  
ATOM    503  O   GLY A 253       4.949  76.272 -11.221  1.00  6.73           O  
ATOM    504  N   GLU A 254       3.053  77.063 -12.230  1.00 11.31           N  
ATOM    505  CA  GLU A 254       2.122  76.047 -11.737  1.00 11.72           C  
ATOM    506  C   GLU A 254       1.601  75.128 -12.831  1.00  8.83           C  
ATOM    507  O   GLU A 254       1.414  75.550 -13.978  1.00 11.75           O  
ATOM    508  CB  GLU A 254       0.919  76.726 -11.058  1.00 14.95           C  
ATOM    509  CG  GLU A 254       1.244  77.373  -9.757  1.00 22.84           C  
ATOM    510  CD  GLU A 254      -0.028  77.766  -9.000  1.00 26.37           C  
ATOM    511  OE1 GLU A 254      -0.363  77.073  -8.018  1.00 33.36           O  
ATOM    512  OE2 GLU A 254      -0.693  78.730  -9.436  1.00 27.56           O  
ATOM    513  N   VAL A 255       1.318  73.880 -12.452  1.00  9.97           N  
ATOM    514  CA  VAL A 255       0.639  72.923 -13.326  1.00 12.58           C  
ATOM    515  C   VAL A 255      -0.812  72.883 -12.872  1.00 16.80           C  
ATOM    516  O   VAL A 255      -1.099  72.530 -11.725  1.00 17.84           O  
ATOM    517  CB  VAL A 255       1.233  71.496 -13.240  1.00 15.66           C  
ATOM    518  CG1 VAL A 255       0.524  70.536 -14.276  1.00 11.49           C  
ATOM    519  CG2 VAL A 255       2.737  71.533 -13.465  1.00 13.32           C  
ATOM    520  N   LEU A 256      -1.710  73.315 -13.741  1.00 14.28           N  
ATOM    521  CA  LEU A 256      -3.106  73.483 -13.346  1.00 17.57           C  
ATOM    522  C   LEU A 256      -4.004  72.903 -14.402  1.00 18.09           C  
ATOM    523  O   LEU A 256      -3.644  72.840 -15.578  1.00 16.68           O  
ATOM    524  CB  LEU A 256      -3.432  74.966 -13.175  1.00 18.45           C  
ATOM    525  CG  LEU A 256      -2.593  75.781 -12.177  1.00 18.94           C  
ATOM    526  CD1 LEU A 256      -2.940  77.249 -12.308  1.00 23.65           C  
ATOM    527  CD2 LEU A 256      -2.743  75.305 -10.755  1.00 22.20           C  
ATOM    528  N   ASP A 257      -5.186  72.482 -13.974  1.00 19.17           N  
ATOM    529  CA  ASP A 257      -6.249  72.151 -14.897  1.00 20.18           C  
ATOM    530  C   ASP A 257      -6.510  73.403 -15.739  1.00 20.91           C  
ATOM    531  O   ASP A 257      -6.778  74.483 -15.199  1.00 18.83           O  
ATOM    532  CB  ASP A 257      -7.481  71.718 -14.105  1.00 20.99           C  
ATOM    533  CG  ASP A 257      -8.667  71.357 -14.982  1.00 22.76           C  
ATOM    534  OD1 ASP A 257      -8.673  71.615 -16.218  1.00 23.60           O  
ATOM    535  OD2 ASP A 257      -9.628  70.820 -14.402  1.00 24.84           O  
ATOM    536  N   ARG A 258      -6.400  73.259 -17.056  1.00 17.17           N  
ATOM    537  CA  ARG A 258      -6.547  74.392 -17.970  1.00 22.68           C  
ATOM    538  C   ARG A 258      -8.018  74.802 -18.150  1.00 24.91           C  
ATOM    539  O   ARG A 258      -8.293  75.882 -18.677  1.00 25.25           O  
ATOM    540  CB  ARG A 258      -5.928  74.093 -19.339  1.00 21.45           C  
ATOM    541  CG  ARG A 258      -6.762  73.194 -20.246  1.00 21.10           C  
ATOM    542  CD  ARG A 258      -6.029  72.881 -21.545  1.00 22.35           C  
ATOM    543  NE  ARG A 258      -6.699  71.830 -22.318  1.00 22.77           N  
ATOM    544  CZ  ARG A 258      -6.326  71.407 -23.520  1.00 19.26           C  
ATOM    545  NH1 ARG A 258      -5.291  71.950 -24.138  1.00 27.78           N  
ATOM    546  NH2 ARG A 258      -7.011  70.438 -24.119  1.00 28.30           N  
ATOM    547  N   GLY A 259      -8.936  73.934 -17.734  1.00 20.89           N  
ATOM    548  CA  GLY A 259     -10.373  74.220 -17.799  1.00 26.51           C  
ATOM    549  C   GLY A 259     -11.246  73.040 -18.179  1.00 29.39           C  
ATOM    550  O   GLY A 259     -12.442  73.042 -17.893  1.00 28.08           O  
ATOM    551  N   ASP A 260     -10.653  72.039 -18.822  1.00 26.10           N  
ATOM    552  CA  ASP A 260     -11.378  70.876 -19.321  1.00 28.04           C  
ATOM    553  C   ASP A 260     -10.773  69.575 -18.781  1.00 26.71           C  
ATOM    554  O   ASP A 260     -10.836  68.529 -19.443  1.00 28.94           O  
ATOM    555  CB  ASP A 260     -11.377  70.882 -20.859  1.00 29.12           C  
ATOM    556  CG  ASP A 260      -9.977  70.806 -21.444  1.00 30.26           C  
ATOM    557  OD1 ASP A 260      -9.020  70.985 -20.678  1.00 26.05           O  
ATOM    558  OD2 ASP A 260      -9.838  70.585 -22.660  1.00 25.71           O  
ATOM    559  N   GLU A 261     -10.216  69.651 -17.567  1.00 19.91           N  
ATOM    560  CA  GLU A 261      -9.592  68.520 -16.881  1.00 24.65           C  
ATOM    561  C   GLU A 261      -8.376  67.977 -17.644  1.00 22.95           C  
ATOM    562  O   GLU A 261      -8.082  66.786 -17.587  1.00 27.41           O  
ATOM    563  CB  GLU A 261     -10.618  67.411 -16.602  1.00 26.54           C  
ATOM    564  CG  GLU A 261     -11.811  67.910 -15.814  1.00 33.30           C  
ATOM    565  CD  GLU A 261     -12.594  66.798 -15.139  1.00 36.61           C  
ATOM    566  OE1 GLU A 261     -12.588  65.653 -15.650  1.00 42.30           O  
ATOM    567  OE2 GLU A 261     -13.216  67.084 -14.095  1.00 46.80           O  
ATOM    568  N   VAL A 262      -7.685  68.876 -18.347  1.00 20.80           N  
ATOM    569  CA  VAL A 262      -6.404  68.579 -18.999  1.00 19.05           C  
ATOM    570  C   VAL A 262      -5.366  69.523 -18.371  1.00 17.11           C  
ATOM    571  O   VAL A 262      -5.602  70.733 -18.310  1.00 18.80           O  
ATOM    572  CB  VAL A 262      -6.481  68.831 -20.522  1.00 17.44           C  
ATOM    573  CG1 VAL A 262      -5.107  68.712 -21.165  1.00 15.86           C  
ATOM    574  CG2 VAL A 262      -7.507  67.894 -21.193  1.00 21.50           C  
ATOM    575  N   PRO A 263      -4.229  68.981 -17.879  1.00 13.09           N  
ATOM    576  CA  PRO A 263      -3.249  69.831 -17.207  1.00 13.77           C  
ATOM    577  C   PRO A 263      -2.501  70.706 -18.201  1.00 17.93           C  
ATOM    578  O   PRO A 263      -2.353  70.335 -19.357  1.00 17.72           O  
ATOM    579  CB  PRO A 263      -2.297  68.837 -16.567  1.00 11.31           C  
ATOM    580  CG  PRO A 263      -2.370  67.657 -17.430  1.00 15.19           C  
ATOM    581  CD  PRO A 263      -3.796  67.574 -17.896  1.00 13.68           C  
ATOM    582  N   SER A 264      -2.070  71.872 -17.750  1.00 14.48           N  
ATOM    583  CA  SER A 264      -1.248  72.734 -18.571  1.00 13.91           C  
ATOM    584  C   SER A 264      -0.353  73.557 -17.658  1.00 13.31           C  
ATOM    585  O   SER A 264      -0.519  73.558 -16.442  1.00 13.60           O  
ATOM    586  CB  SER A 264      -2.100  73.631 -19.481  1.00 19.02           C  
ATOM    587  OG  SER A 264      -2.662  72.894 -20.560  1.00 31.39           O  
ATOM    588  N   LEU A 265       0.596  74.256 -18.258  1.00 13.12           N  
ATOM    589  CA  LEU A 265       1.599  74.973 -17.499  1.00 11.86           C  
ATOM    590  C   LEU A 265       1.343  76.456 -17.558  1.00 12.50           C  
ATOM    591  O   LEU A 265       1.195  77.020 -18.655  1.00 15.00           O  
ATOM    592  CB  LEU A 265       2.991  74.645 -18.041  1.00 14.80           C  
ATOM    593  CG  LEU A 265       3.404  73.175 -17.997  1.00 20.88           C  
ATOM    594  CD1 LEU A 265       4.916  73.095 -18.264  1.00 20.29           C  
ATOM    595  CD2 LEU A 265       3.057  72.521 -16.676  1.00 27.33           C  
ATOM    596  N   PHE A 266       1.349  77.088 -16.376  1.00  8.74           N  
ATOM    597  CA  PHE A 266       1.139  78.521 -16.222  1.00 12.54           C  
ATOM    598  C   PHE A 266       2.365  79.148 -15.538  1.00 10.52           C  
ATOM    599  O   PHE A 266       2.584  78.972 -14.336  1.00  9.81           O  
ATOM    600  CB  PHE A 266      -0.167  78.746 -15.452  1.00 12.87           C  
ATOM    601  CG  PHE A 266      -1.364  78.170 -16.174  1.00 15.78           C  
ATOM    602  CD1 PHE A 266      -2.095  78.941 -17.055  1.00 24.99           C  
ATOM    603  CD2 PHE A 266      -1.697  76.835 -16.045  1.00 17.49           C  
ATOM    604  CE1 PHE A 266      -3.158  78.397 -17.747  1.00 25.57           C  
ATOM    605  CE2 PHE A 266      -2.769  76.286 -16.753  1.00 13.54           C  
ATOM    606  CZ  PHE A 266      -3.488  77.071 -17.590  1.00 21.53           C  
ATOM    607  N   MET A 267       3.148  79.871 -16.325  1.00  8.89           N  
ATOM    608  CA  MET A 267       4.390  80.487 -15.850  1.00 11.86           C  
ATOM    609  C   MET A 267       4.048  81.624 -14.895  1.00 11.74           C  
ATOM    610  O   MET A 267       3.139  82.412 -15.181  1.00 12.82           O  
ATOM    611  CB  MET A 267       5.195  81.005 -17.037  1.00 15.98           C  
ATOM    612  CG  MET A 267       6.610  81.396 -16.712  1.00 16.71           C  
ATOM    613  SD  MET A 267       7.722  79.983 -16.645  1.00 18.65           S  
ATOM    614  CE  MET A 267       8.037  79.663 -18.366  1.00 22.26           C  
ATOM    615  N   THR A 268       4.767  81.694 -13.787  1.00 11.33           N  
ATOM    616  CA  THR A 268       4.577  82.735 -12.760  1.00 12.73           C  
ATOM    617  C   THR A 268       5.797  83.637 -12.510  1.00 14.69           C  
ATOM    618  O   THR A 268       5.650  84.726 -11.956  1.00 12.06           O  
ATOM    619  CB  THR A 268       4.170  82.121 -11.418  1.00  8.59           C  
ATOM    620  OG1 THR A 268       5.217  81.262 -10.933  1.00 12.41           O  
ATOM    621  CG2 THR A 268       2.859  81.360 -11.543  1.00 13.71           C  
ATOM    622  N   ASN A 269       7.002  83.206 -12.904  1.00 10.50           N  
ATOM    623  CA  ASN A 269       8.217  83.884 -12.450  1.00 10.97           C  
ATOM    624  C   ASN A 269       9.342  83.530 -13.408  1.00 12.32           C  
ATOM    625  O   ASN A 269       9.676  82.367 -13.526  1.00 12.17           O  
ATOM    626  CB  ASN A 269       8.542  83.442 -11.010  1.00  8.18           C  
ATOM    627  CG  ASN A 269       9.621  84.295 -10.329  1.00  8.44           C  
ATOM    628  OD1 ASN A 269      10.188  85.224 -10.922  1.00 10.42           O  
ATOM    629  ND2 ASN A 269       9.938  83.941  -9.078  1.00  8.59           N  
ATOM    630  N   VAL A 270       9.882  84.525 -14.115  1.00  8.47           N  
ATOM    631  CA  VAL A 270      10.942  84.296 -15.114  1.00  9.94           C  
ATOM    632  C   VAL A 270      12.150  85.183 -14.843  1.00 12.01           C  
ATOM    633  O   VAL A 270      12.022  86.386 -14.531  1.00 11.23           O  
ATOM    634  CB  VAL A 270      10.390  84.550 -16.537  1.00 13.33           C  
ATOM    635  CG1 VAL A 270      11.475  84.353 -17.606  1.00 16.90           C  
ATOM    636  CG2 VAL A 270       9.196  83.648 -16.806  1.00 11.59           C  
ATOM    637  N   TRP A 271      13.326  84.585 -14.946  1.00 10.90           N  
ATOM    638  CA  TRP A 271      14.597  85.279 -14.841  1.00  8.81           C  
ATOM    639  C   TRP A 271      15.451  85.086 -16.121  1.00 14.21           C  
ATOM    640  O   TRP A 271      15.508  83.992 -16.682  1.00  9.94           O  
ATOM    641  CB  TRP A 271      15.376  84.818 -13.622  1.00 14.09           C  
ATOM    642  CG  TRP A 271      16.671  85.570 -13.449  1.00 17.32           C  
ATOM    643  CD1 TRP A 271      16.820  86.920 -13.215  1.00 22.14           C  
ATOM    644  CD2 TRP A 271      17.995  85.035 -13.547  1.00 17.61           C  
ATOM    645  NE1 TRP A 271      18.158  87.241 -13.137  1.00 21.69           N  
ATOM    646  CE2 TRP A 271      18.897  86.103 -13.331  1.00 18.56           C  
ATOM    647  CE3 TRP A 271      18.507  83.756 -13.768  1.00 15.33           C  
ATOM    648  CZ2 TRP A 271      20.275  85.926 -13.341  1.00 18.82           C  
ATOM    649  CZ3 TRP A 271      19.876  83.582 -13.766  1.00 17.34           C  
ATOM    650  CH2 TRP A 271      20.747  84.661 -13.564  1.00 21.06           C  
ATOM    651  N   THR A 272      16.069  86.172 -16.588  1.00 12.51           N  
ATOM    652  CA  THR A 272      16.949  86.130 -17.768  1.00 12.21           C  
ATOM    653  C   THR A 272      18.358  86.534 -17.357  1.00 14.05           C  
ATOM    654  O   THR A 272      18.591  87.678 -16.924  1.00 14.57           O  
ATOM    655  CB  THR A 272      16.449  87.081 -18.883  1.00 16.88           C  
ATOM    656  OG1 THR A 272      15.099  86.738 -19.243  1.00 20.38           O  
ATOM    657  CG2 THR A 272      17.304  86.930 -20.114  1.00 21.16           C  
ATOM    658  N   PRO A 273      19.314  85.607 -17.464  1.00 12.95           N  
ATOM    659  CA  PRO A 273      20.689  85.952 -17.178  1.00 11.87           C  
ATOM    660  C   PRO A 273      21.191  87.069 -18.071  1.00 12.43           C  
ATOM    661  O   PRO A 273      20.735  87.183 -19.221  1.00 10.25           O  
ATOM    662  CB  PRO A 273      21.452  84.665 -17.487  1.00 14.76           C  
ATOM    663  CG  PRO A 273      20.461  83.602 -17.381  1.00 20.60           C  
ATOM    664  CD  PRO A 273      19.166  84.179 -17.793  1.00 15.65           C  
ATOM    665  N   PRO A 274      22.124  87.881 -17.557  1.00 13.17           N  
ATOM    666  CA  PRO A 274      22.589  89.038 -18.329  1.00 13.94           C  
ATOM    667  C   PRO A 274      23.260  88.646 -19.649  1.00 13.50           C  
ATOM    668  O   PRO A 274      23.120  89.348 -20.660  1.00 11.05           O  
ATOM    669  CB  PRO A 274      23.619  89.687 -17.395  1.00 18.40           C  
ATOM    670  CG  PRO A 274      24.078  88.595 -16.492  1.00 12.64           C  
ATOM    671  CD  PRO A 274      22.830  87.761 -16.268  1.00 14.66           C  
ATOM    672  N   ASN A 275      23.992  87.537 -19.606  1.00 12.42           N  
ATOM    673  CA  ASN A 275      24.780  87.055 -20.731  1.00 11.92           C  
ATOM    674  C   ASN A 275      24.313  85.648 -21.130  1.00  8.69           C  
ATOM    675  O   ASN A 275      24.615  84.673 -20.414  1.00  8.59           O  
ATOM    676  CB  ASN A 275      26.280  87.033 -20.371  1.00  9.41           C  
ATOM    677  CG  ASN A 275      27.173  86.807 -21.582  1.00 12.61           C  
ATOM    678  OD1 ASN A 275      26.728  86.254 -22.553  1.00 10.47           O  
ATOM    679  ND2 ASN A 275      28.434  87.274 -21.539  1.00  7.30           N  
ATOM    680  N   PRO A 276      23.639  85.537 -22.289  1.00  9.23           N  
ATOM    681  CA  PRO A 276      23.128  84.230 -22.759  1.00 11.22           C  
ATOM    682  C   PRO A 276      24.245  83.254 -23.129  1.00 10.88           C  
ATOM    683  O   PRO A 276      23.991  82.064 -23.273  1.00 12.91           O  
ATOM    684  CB  PRO A 276      22.325  84.599 -24.015  1.00 12.31           C  
ATOM    685  CG  PRO A 276      22.912  85.846 -24.497  1.00 15.82           C  
ATOM    686  CD  PRO A 276      23.370  86.601 -23.270  1.00 14.21           C  
ATOM    687  N   ASN A 277      25.475  83.753 -23.317  1.00  7.47           N  
ATOM    688  CA  ASN A 277      26.587  82.908 -23.766  1.00  9.10           C  
ATOM    689  C   ASN A 277      27.268  82.082 -22.687  1.00 12.87           C  
ATOM    690  O   ASN A 277      28.059  81.189 -23.002  1.00 14.54           O  
ATOM    691  CB  ASN A 277      27.671  83.772 -24.427  1.00 10.76           C  
ATOM    692  CG  ASN A 277      27.150  84.553 -25.604  1.00 10.17           C  
ATOM    693  OD1 ASN A 277      26.902  85.767 -25.518  1.00 12.20           O  
ATOM    694  ND2 ASN A 277      26.930  83.859 -26.696  1.00  9.87           N  
ATOM    695  N   THR A 278      27.014  82.384 -21.421  1.00  7.78           N  
ATOM    696  CA  THR A 278      27.867  81.853 -20.353  1.00  8.90           C  
ATOM    697  C   THR A 278      27.177  80.882 -19.387  1.00 11.24           C  
ATOM    698  O   THR A 278      27.810  80.422 -18.444  1.00 15.01           O  
ATOM    699  CB  THR A 278      28.482  83.000 -19.552  1.00 11.09           C  
ATOM    700  OG1 THR A 278      27.425  83.777 -18.966  1.00 11.57           O  
ATOM    701  CG2 THR A 278      29.352  83.880 -20.456  1.00 10.45           C  
ATOM    702  N   VAL A 279      25.896  80.569 -19.622  1.00  9.91           N  
ATOM    703  CA  VAL A 279      25.131  79.677 -18.741  1.00  9.77           C  
ATOM    704  C   VAL A 279      24.882  78.361 -19.476  1.00  5.30           C  
ATOM    705  O   VAL A 279      24.422  78.362 -20.634  1.00  6.49           O  
ATOM    706  CB  VAL A 279      23.784  80.315 -18.288  1.00  7.97           C  
ATOM    707  CG1 VAL A 279      22.963  79.339 -17.437  1.00 12.92           C  
ATOM    708  CG2 VAL A 279      24.074  81.601 -17.483  1.00  9.69           C  
ATOM    709  N   TYR A 280      25.225  77.261 -18.802  1.00  8.25           N  
ATOM    710  CA  TYR A 280      25.095  75.935 -19.373  1.00  7.80           C  
ATOM    711  C   TYR A 280      24.582  74.934 -18.353  1.00  8.90           C  
ATOM    712  O   TYR A 280      24.814  75.077 -17.137  1.00  6.21           O  
ATOM    713  CB  TYR A 280      26.459  75.418 -19.855  1.00  7.14           C  
ATOM    714  CG  TYR A 280      27.077  76.238 -20.967  1.00  5.59           C  
ATOM    715  CD1 TYR A 280      26.883  75.899 -22.288  1.00 12.70           C  
ATOM    716  CD2 TYR A 280      27.847  77.364 -20.673  1.00 12.44           C  
ATOM    717  CE1 TYR A 280      27.447  76.653 -23.308  1.00 14.52           C  
ATOM    718  CE2 TYR A 280      28.420  78.120 -21.681  1.00 13.44           C  
ATOM    719  CZ  TYR A 280      28.216  77.755 -22.994  1.00 15.13           C  
ATOM    720  OH  TYR A 280      28.794  78.488 -23.994  1.00 17.36           O  
ATOM    721  N   HIS A 281      23.936  73.891 -18.886  1.00  6.35           N  
ATOM    722  CA  HIS A 281      23.639  72.691 -18.136  1.00  4.50           C  
ATOM    723  C   HIS A 281      22.880  72.964 -16.840  1.00  5.16           C  
ATOM    724  O   HIS A 281      23.220  72.431 -15.788  1.00  6.71           O  
ATOM    725  CB  HIS A 281      24.912  71.904 -17.860  1.00  6.15           C  
ATOM    726  CG  HIS A 281      25.565  71.416 -19.100  1.00  8.99           C  
ATOM    727  ND1 HIS A 281      24.931  70.559 -19.971  1.00  8.38           N  
ATOM    728  CD2 HIS A 281      26.760  71.706 -19.649  1.00  6.92           C  
ATOM    729  CE1 HIS A 281      25.725  70.323 -21.000  1.00 11.96           C  
ATOM    730  NE2 HIS A 281      26.850  70.988 -20.818  1.00  8.40           N  
ATOM    731  N   CYS A 282      21.841  73.793 -16.924  1.00  5.73           N  
ATOM    732  CA  CYS A 282      21.001  74.003 -15.770  1.00  6.03           C  
ATOM    733  C   CYS A 282      20.288  72.703 -15.359  1.00  3.76           C  
ATOM    734  O   CYS A 282      19.948  71.840 -16.197  1.00  5.28           O  
ATOM    735  CB  CYS A 282      19.998  75.111 -16.017  1.00  8.60           C  
ATOM    736  SG  CYS A 282      20.811  76.691 -16.362  1.00 10.78           S  
ATOM    737  N   SER A 283      20.007  72.611 -14.067  1.00  8.72           N  
ATOM    738  CA  SER A 283      19.281  71.489 -13.455  1.00  5.87           C  
ATOM    739  C   SER A 283      18.439  72.015 -12.301  1.00  7.70           C  
ATOM    740  O   SER A 283      18.917  72.870 -11.549  1.00  7.42           O  
ATOM    741  CB  SER A 283      20.283  70.466 -12.937  1.00  5.79           C  
ATOM    742  OG  SER A 283      19.610  69.325 -12.454  1.00  6.09           O  
ATOM    743  N   ALA A 284      17.195  71.528 -12.154  1.00  4.48           N  
ATOM    744  CA  ALA A 284      16.248  72.116 -11.180  1.00  5.24           C  
ATOM    745  C   ALA A 284      15.767  71.149 -10.089  1.00  7.66           C  
ATOM    746  O   ALA A 284      15.459  69.973 -10.352  1.00  6.95           O  
ATOM    747  CB  ALA A 284      15.013  72.730 -11.915  1.00  2.92           C  
ATOM    748  N   VAL A 285      15.653  71.661  -8.863  1.00  6.74           N  
ATOM    749  CA  VAL A 285      15.068  70.879  -7.759  1.00  7.20           C  
ATOM    750  C   VAL A 285      14.091  71.793  -7.010  1.00  6.62           C  
ATOM    751  O   VAL A 285      14.415  72.948  -6.730  1.00  6.32           O  
ATOM    752  CB  VAL A 285      16.131  70.339  -6.768  1.00  4.51           C  
ATOM    753  CG1 VAL A 285      15.467  69.626  -5.562  1.00  5.98           C  
ATOM    754  CG2 VAL A 285      17.134  69.374  -7.487  1.00  5.79           C  
ATOM    755  N   TYR A 286      12.924  71.265  -6.696  1.00  6.96           N  
ATOM    756  CA  TYR A 286      11.917  72.004  -5.938  1.00  8.11           C  
ATOM    757  C   TYR A 286      12.055  71.742  -4.429  1.00  7.88           C  
ATOM    758  O   TYR A 286      12.275  70.608  -4.010  1.00  7.70           O  
ATOM    759  CB  TYR A 286      10.519  71.562  -6.382  1.00  9.50           C  
ATOM    760  CG  TYR A 286       9.437  72.164  -5.540  1.00  9.16           C  
ATOM    761  CD1 TYR A 286       9.008  73.457  -5.768  1.00  8.59           C  
ATOM    762  CD2 TYR A 286       8.872  71.463  -4.485  1.00  6.51           C  
ATOM    763  CE1 TYR A 286       8.016  74.035  -4.985  1.00 11.73           C  
ATOM    764  CE2 TYR A 286       7.873  72.049  -3.685  1.00 12.13           C  
ATOM    765  CZ  TYR A 286       7.466  73.318  -3.935  1.00 15.19           C  
ATOM    766  OH  TYR A 286       6.519  73.901  -3.131  1.00 13.94           O  
ATOM    767  N   ASN A 287      11.846  72.779  -3.617  1.00  9.83           N  
ATOM    768  CA  ASN A 287      11.714  72.593  -2.183  1.00 11.87           C  
ATOM    769  C   ASN A 287      11.031  73.772  -1.515  1.00 10.69           C  
ATOM    770  O   ASN A 287      11.454  74.910  -1.691  1.00  9.12           O  
ATOM    771  CB  ASN A 287      13.057  72.345  -1.513  1.00  9.97           C  
ATOM    772  CG  ASN A 287      12.912  72.088  -0.008  1.00 28.18           C  
ATOM    773  OD1 ASN A 287      12.281  71.103   0.416  1.00 25.14           O  
ATOM    774  ND2 ASN A 287      13.447  72.992   0.789  1.00 21.29           N  
ATOM    775  N  AASN A 288       9.962  73.494  -0.767  0.50 12.60           N  
ATOM    776  N  BASN A 288       9.948  73.466  -0.794  0.50 10.21           N  
ATOM    777  CA AASN A 288       9.338  74.480   0.134  0.50 13.43           C  
ATOM    778  CA BASN A 288       9.236  74.417   0.080  0.50 11.90           C  
ATOM    779  C  AASN A 288       9.014  75.816  -0.539  0.50 13.04           C  
ATOM    780  C  BASN A 288       9.003  75.781  -0.535  0.50 12.08           C  
ATOM    781  O  AASN A 288       9.437  76.881  -0.082  0.50 13.42           O  
ATOM    782  O  BASN A 288       9.471  76.812  -0.044  0.50 13.01           O  
ATOM    783  CB AASN A 288      10.227  74.693   1.370  0.50 16.24           C  
ATOM    784  CB BASN A 288       9.937  74.520   1.429  0.50 15.03           C  
ATOM    785  CG AASN A 288       9.457  75.248   2.563  0.50 16.95           C  
ATOM    786  CG BASN A 288       9.884  73.221   2.200  0.50 17.19           C  
ATOM    787  OD1AASN A 288       8.261  75.519   2.470  0.50 29.42           O  
ATOM    788  OD1BASN A 288       8.875  72.510   2.169  0.50 26.06           O  
ATOM    789  ND2AASN A 288      10.147  75.427   3.687  0.50 20.24           N  
ATOM    790  ND2BASN A 288      10.968  72.895   2.890  0.50 20.15           N  
ATOM    791  N   GLU A 289       8.274  75.738  -1.638  1.00  9.55           N  
ATOM    792  CA  GLU A 289       7.750  76.912  -2.358  1.00 11.75           C  
ATOM    793  C   GLU A 289       8.765  77.696  -3.201  1.00  8.64           C  
ATOM    794  O   GLU A 289       8.463  78.802  -3.674  1.00 11.39           O  
ATOM    795  CB  GLU A 289       6.929  77.822  -1.417  1.00 16.09           C  
ATOM    796  CG  GLU A 289       5.845  77.015  -0.658  1.00 15.84           C  
ATOM    797  CD  GLU A 289       5.029  77.827   0.351  1.00 16.18           C  
ATOM    798  OE1 GLU A 289       4.872  79.056   0.185  1.00 15.31           O  
ATOM    799  OE2 GLU A 289       4.549  77.215   1.325  1.00 15.69           O  
ATOM    800  N   PHE A 290       9.937  77.091  -3.431  1.00 11.05           N  
ATOM    801  CA  PHE A 290      10.948  77.623  -4.337  1.00  8.53           C  
ATOM    802  C   PHE A 290      11.450  76.513  -5.230  1.00  8.79           C  
ATOM    803  O   PHE A 290      11.481  75.361  -4.812  1.00  6.97           O  
ATOM    804  CB  PHE A 290      12.160  78.170  -3.605  1.00 10.70           C  
ATOM    805  CG  PHE A 290      11.844  79.283  -2.650  1.00  8.97           C  
ATOM    806  CD1 PHE A 290      11.830  80.598  -3.079  1.00 13.50           C  
ATOM    807  CD2 PHE A 290      11.531  79.000  -1.324  1.00 16.88           C  
ATOM    808  CE1 PHE A 290      11.505  81.630  -2.200  1.00 16.07           C  
ATOM    809  CE2 PHE A 290      11.218  80.030  -0.440  1.00 16.82           C  
ATOM    810  CZ  PHE A 290      11.215  81.356  -0.897  1.00 17.22           C  
ATOM    811  N   TYR A 291      11.848  76.888  -6.447  1.00  7.84           N  
ATOM    812  CA  TYR A 291      12.749  76.080  -7.259  1.00  7.18           C  
ATOM    813  C   TYR A 291      14.174  76.603  -7.167  1.00  7.80           C  
ATOM    814  O   TYR A 291      14.417  77.812  -7.229  1.00  9.00           O  
ATOM    815  CB  TYR A 291      12.357  76.070  -8.736  1.00  6.59           C  
ATOM    816  CG  TYR A 291      11.609  74.815  -9.145  1.00  8.98           C  
ATOM    817  CD1 TYR A 291      10.221  74.820  -9.346  1.00 12.76           C  
ATOM    818  CD2 TYR A 291      12.297  73.615  -9.292  1.00  6.53           C  
ATOM    819  CE1 TYR A 291       9.548  73.651  -9.743  1.00  9.85           C  
ATOM    820  CE2 TYR A 291      11.645  72.469  -9.699  1.00  7.67           C  
ATOM    821  CZ  TYR A 291      10.282  72.474  -9.904  1.00  6.06           C  
ATOM    822  OH  TYR A 291       9.623  71.293 -10.254  1.00  9.12           O  
ATOM    823  N   TYR A 292      15.092  75.662  -7.062  1.00  6.70           N  
ATOM    824  CA  TYR A 292      16.511  75.917  -7.059  1.00  5.79           C  
ATOM    825  C   TYR A 292      17.068  75.395  -8.379  1.00  8.85           C  
ATOM    826  O   TYR A 292      16.926  74.201  -8.692  1.00  6.99           O  
ATOM    827  CB  TYR A 292      17.177  75.210  -5.882  1.00  9.27           C  
ATOM    828  CG  TYR A 292      16.706  75.734  -4.544  1.00  8.92           C  
ATOM    829  CD1 TYR A 292      17.462  76.660  -3.824  1.00 12.37           C  
ATOM    830  CD2 TYR A 292      15.476  75.328  -4.014  1.00  9.58           C  
ATOM    831  CE1 TYR A 292      17.008  77.166  -2.614  1.00 11.40           C  
ATOM    832  CE2 TYR A 292      15.026  75.827  -2.812  1.00 12.52           C  
ATOM    833  CZ  TYR A 292      15.792  76.739  -2.121  1.00 14.43           C  
ATOM    834  OH  TYR A 292      15.313  77.232  -0.945  1.00 13.14           O  
ATOM    835  N   VAL A 293      17.718  76.279  -9.128  1.00  8.33           N  
ATOM    836  CA  VAL A 293      18.264  75.946 -10.444  1.00  6.50           C  
ATOM    837  C   VAL A 293      19.789  76.123 -10.426  1.00  6.56           C  
ATOM    838  O   VAL A 293      20.335  77.246 -10.273  1.00  7.62           O  
ATOM    839  CB  VAL A 293      17.603  76.756 -11.592  1.00  5.96           C  
ATOM    840  CG1 VAL A 293      18.141  76.290 -12.984  1.00  5.06           C  
ATOM    841  CG2 VAL A 293      16.131  76.629 -11.546  1.00  9.50           C  
ATOM    842  N   LEU A 294      20.484  75.008 -10.588  1.00  9.15           N  
ATOM    843  CA  LEU A 294      21.941  74.984 -10.546  1.00  6.11           C  
ATOM    844  C   LEU A 294      22.488  74.892 -11.963  1.00  7.65           C  
ATOM    845  O   LEU A 294      22.116  73.978 -12.697  1.00  5.25           O  
ATOM    846  CB  LEU A 294      22.407  73.780  -9.737  1.00  8.19           C  
ATOM    847  CG  LEU A 294      23.892  73.455  -9.586  1.00  9.42           C  
ATOM    848  CD1 LEU A 294      24.678  74.561  -8.890  1.00 11.34           C  
ATOM    849  CD2 LEU A 294      24.018  72.123  -8.815  1.00 16.08           C  
ATOM    850  N   CYS A 295      23.380  75.816 -12.328  1.00  6.36           N  
ATOM    851  CA  CYS A 295      23.931  75.880 -13.690  1.00  5.38           C  
ATOM    852  C   CYS A 295      25.448  76.049 -13.643  1.00  8.06           C  
ATOM    853  O   CYS A 295      26.002  76.450 -12.619  1.00  9.75           O  
ATOM    854  CB  CYS A 295      23.332  77.046 -14.484  1.00  7.91           C  
ATOM    855  SG  CYS A 295      21.519  77.283 -14.489  1.00  9.86           S  
ATOM    856  N   ALA A 296      26.101  75.683 -14.746  1.00  7.20           N  
ATOM    857  CA  ALA A 296      27.518  75.945 -14.981  1.00  4.91           C  
ATOM    858  C   ALA A 296      27.628  77.338 -15.548  1.00  5.07           C  
ATOM    859  O   ALA A 296      26.755  77.764 -16.304  1.00  7.82           O  
ATOM    860  CB  ALA A 296      28.095  74.944 -15.957  1.00  7.31           C  
ATOM    861  N   VAL A 297      28.651  78.071 -15.098  1.00  6.84           N  
ATOM    862  CA  VAL A 297      29.048  79.344 -15.700  1.00  7.73           C  
ATOM    863  C   VAL A 297      30.352  79.051 -16.448  1.00  6.47           C  
ATOM    864  O   VAL A 297      31.314  78.542 -15.862  1.00  6.79           O  
ATOM    865  CB  VAL A 297      29.246  80.455 -14.676  1.00 13.42           C  
ATOM    866  CG1 VAL A 297      29.699  81.770 -15.383  1.00 10.62           C  
ATOM    867  CG2 VAL A 297      27.942  80.675 -13.873  1.00 15.16           C  
ATOM    868  N   SER A 298      30.376  79.345 -17.733  1.00  9.95           N  
ATOM    869  CA  SER A 298      31.574  79.128 -18.565  1.00  7.87           C  
ATOM    870  C   SER A 298      31.858  80.261 -19.565  1.00  9.08           C  
ATOM    871  O   SER A 298      30.949  80.762 -20.234  1.00  8.12           O  
ATOM    872  CB  SER A 298      31.483  77.809 -19.338  1.00 11.11           C  
ATOM    873  OG  SER A 298      32.583  77.649 -20.219  1.00 11.90           O  
ATOM    874  N   THR A 299      33.136  80.652 -19.642  1.00 10.15           N  
ATOM    875  CA  THR A 299      33.619  81.598 -20.686  1.00 11.90           C  
ATOM    876  C   THR A 299      34.393  80.908 -21.825  1.00 17.95           C  
ATOM    877  O   THR A 299      34.973  81.573 -22.699  1.00 17.49           O  
ATOM    878  CB  THR A 299      34.493  82.679 -20.044  1.00 13.32           C  
ATOM    879  OG1 THR A 299      35.537  82.076 -19.270  1.00 15.69           O  
ATOM    880  CG2 THR A 299      33.644  83.596 -19.153  1.00 17.85           C  
ATOM    881  N   VAL A 300      34.358  79.573 -21.829  1.00 16.74           N  
ATOM    882  CA  VAL A 300      35.103  78.729 -22.776  1.00 15.61           C  
ATOM    883  C   VAL A 300      34.182  77.798 -23.586  1.00 16.78           C  
ATOM    884  O   VAL A 300      34.631  76.856 -24.244  1.00 19.48           O  
ATOM    885  CB  VAL A 300      36.208  77.929 -22.044  1.00 14.96           C  
ATOM    886  CG1 VAL A 300      37.120  78.867 -21.318  1.00 16.34           C  
ATOM    887  CG2 VAL A 300      35.607  76.884 -21.076  1.00 13.71           C  
ATOM    888  N   GLY A 301      32.898  78.105 -23.583  1.00 17.82           N  
ATOM    889  CA  GLY A 301      31.924  77.328 -24.320  1.00 15.99           C  
ATOM    890  C   GLY A 301      31.385  76.220 -23.441  1.00 14.22           C  
ATOM    891  O   GLY A 301      31.626  76.193 -22.235  1.00  9.48           O  
ATOM    892  N   ASP A 302      30.665  75.293 -24.050  1.00 13.34           N  
ATOM    893  CA  ASP A 302      30.142  74.132 -23.308  1.00 15.47           C  
ATOM    894  C   ASP A 302      31.255  73.418 -22.563  1.00 12.26           C  
ATOM    895  O   ASP A 302      32.169  72.877 -23.198  1.00 10.81           O  
ATOM    896  CB  ASP A 302      29.488  73.156 -24.288  1.00  9.72           C  
ATOM    897  CG  ASP A 302      28.649  72.103 -23.598  1.00 14.31           C  
ATOM    898  OD1 ASP A 302      28.984  71.673 -22.469  1.00  8.69           O  
ATOM    899  OD2 ASP A 302      27.648  71.700 -24.216  1.00 13.17           O  
ATOM    900  N   PRO A 303      31.183  73.372 -21.209  1.00 13.19           N  
ATOM    901  CA  PRO A 303      32.196  72.629 -20.437  1.00  9.19           C  
ATOM    902  C   PRO A 303      32.494  71.192 -20.903  1.00 10.31           C  
ATOM    903  O   PRO A 303      33.649  70.749 -20.817  1.00 10.90           O  
ATOM    904  CB  PRO A 303      31.641  72.642 -19.024  1.00 14.32           C  
ATOM    905  CG  PRO A 303      30.780  73.855 -18.964  1.00 11.69           C  
ATOM    906  CD  PRO A 303      30.200  74.027 -20.326  1.00 10.61           C  
ATOM    907  N   ILE A 304      31.479  70.477 -21.400  1.00  6.75           N  
ATOM    908  CA  ILE A 304      31.673  69.116 -21.913  1.00  8.48           C  
ATOM    909  C   ILE A 304      32.693  69.071 -23.076  1.00  8.93           C  
ATOM    910  O   ILE A 304      33.501  68.155 -23.162  1.00 11.93           O  
ATOM    911  CB  ILE A 304      30.317  68.476 -22.325  1.00  7.93           C  
ATOM    912  CG1 ILE A 304      29.417  68.302 -21.079  1.00  7.89           C  
ATOM    913  CG2 ILE A 304      30.540  67.134 -23.068  1.00  7.11           C  
ATOM    914  CD1 ILE A 304      29.925  67.257 -20.015  1.00  5.39           C  
ATOM    915  N   LEU A 305      32.666  70.092 -23.923  1.00 12.90           N  
ATOM    916  CA  LEU A 305      33.492  70.148 -25.132  1.00 13.31           C  
ATOM    917  C   LEU A 305      34.809  70.892 -24.925  1.00 15.19           C  
ATOM    918  O   LEU A 305      35.713  70.808 -25.769  1.00 16.68           O  
ATOM    919  CB  LEU A 305      32.714  70.774 -26.285  1.00 11.23           C  
ATOM    920  CG  LEU A 305      31.461  70.019 -26.750  1.00 15.65           C  
ATOM    921  CD1 LEU A 305      30.727  70.837 -27.791  1.00 20.81           C  
ATOM    922  CD2 LEU A 305      31.803  68.625 -27.282  1.00 14.68           C  
ATOM    923  N   ASN A 306      34.936  71.621 -23.825  1.00 12.47           N  
ATOM    924  CA  ASN A 306      36.231  72.250 -23.505  1.00 11.81           C  
ATOM    925  C   ASN A 306      36.519  72.116 -22.030  1.00 11.64           C  
ATOM    926  O   ASN A 306      36.730  73.103 -21.314  1.00 13.14           O  
ATOM    927  CB  ASN A 306      36.234  73.707 -23.967  1.00  9.99           C  
ATOM    928  CG  ASN A 306      37.631  74.235 -24.247  1.00 18.53           C  
ATOM    929  OD1 ASN A 306      38.640  73.533 -24.048  1.00 18.62           O  
ATOM    930  ND2 ASN A 306      37.703  75.479 -24.710  1.00 24.30           N  
ATOM    931  N  ASER A 307      36.532  70.865 -21.574  0.50 12.60           N  
ATOM    932  N  BSER A 307      36.549  70.864 -21.586  0.50 12.66           N  
ATOM    933  CA ASER A 307      36.628  70.549 -20.150  0.50 11.91           C  
ATOM    934  CA BSER A 307      36.631  70.527 -20.170  0.50 12.03           C  
ATOM    935  C  ASER A 307      37.927  70.995 -19.477  0.50 11.72           C  
ATOM    936  C  BSER A 307      37.926  70.968 -19.477  0.50 11.89           C  
ATOM    937  O  ASER A 307      37.912  71.373 -18.304  0.50 14.02           O  
ATOM    938  O  BSER A 307      37.905  71.315 -18.295  0.50 13.98           O  
ATOM    939  CB ASER A 307      36.443  69.044 -19.936  0.50 12.94           C  
ATOM    940  CB BSER A 307      36.447  69.018 -20.005  0.50 13.06           C  
ATOM    941  OG ASER A 307      37.301  68.296 -20.775  0.50 12.01           O  
ATOM    942  OG BSER A 307      35.238  68.594 -20.623  0.50 13.02           O  
ATOM    943  N   THR A 308      39.041  70.938 -20.201  1.00 16.77           N  
ATOM    944  CA  THR A 308      40.333  71.299 -19.608  1.00 17.15           C  
ATOM    945  C   THR A 308      40.406  72.800 -19.270  1.00 17.05           C  
ATOM    946  O   THR A 308      40.970  73.181 -18.246  1.00 20.60           O  
ATOM    947  CB  THR A 308      41.518  70.845 -20.484  1.00 18.80           C  
ATOM    948  OG1 THR A 308      41.479  71.513 -21.747  1.00 24.39           O  
ATOM    949  CG2 THR A 308      41.462  69.332 -20.715  1.00 16.52           C  
ATOM    950  N   TYR A 309      39.763  73.632 -20.088  1.00 14.28           N  
ATOM    951  CA  TYR A 309      39.760  75.083 -19.876  1.00 14.42           C  
ATOM    952  C   TYR A 309      38.623  75.609 -18.979  1.00 16.61           C  
ATOM    953  O   TYR A 309      38.704  76.725 -18.445  1.00 15.44           O  
ATOM    954  CB  TYR A 309      39.731  75.795 -21.213  1.00 20.45           C  
ATOM    955  CG  TYR A 309      41.053  75.727 -21.920  1.00 22.39           C  
ATOM    956  CD1 TYR A 309      42.031  76.692 -21.674  1.00 35.17           C  
ATOM    957  CD2 TYR A 309      41.348  74.684 -22.806  1.00 25.17           C  
ATOM    958  CE1 TYR A 309      43.271  76.645 -22.312  1.00 36.26           C  
ATOM    959  CE2 TYR A 309      42.586  74.622 -23.451  1.00 29.71           C  
ATOM    960  CZ  TYR A 309      43.542  75.616 -23.195  1.00 36.94           C  
ATOM    961  OH  TYR A 309      44.779  75.588 -23.805  1.00 43.76           O  
ATOM    962  N   TRP A 310      37.562  74.830 -18.794  1.00 13.64           N  
ATOM    963  CA  TRP A 310      36.456  75.280 -17.927  1.00 11.98           C  
ATOM    964  C   TRP A 310      36.905  75.544 -16.489  1.00  7.83           C  
ATOM    965  O   TRP A 310      37.582  74.717 -15.876  1.00 11.41           O  
ATOM    966  CB  TRP A 310      35.286  74.275 -17.947  1.00 11.08           C  
ATOM    967  CG  TRP A 310      34.137  74.710 -17.121  1.00  9.03           C  
ATOM    968  CD1 TRP A 310      33.537  75.934 -17.134  1.00 11.10           C  
ATOM    969  CD2 TRP A 310      33.416  73.915 -16.175  1.00  9.52           C  
ATOM    970  NE1 TRP A 310      32.505  75.968 -16.213  1.00 10.31           N  
ATOM    971  CE2 TRP A 310      32.398  74.738 -15.624  1.00  7.79           C  
ATOM    972  CE3 TRP A 310      33.552  72.601 -15.704  1.00  8.08           C  
ATOM    973  CZ2 TRP A 310      31.514  74.289 -14.627  1.00 12.20           C  
ATOM    974  CZ3 TRP A 310      32.654  72.155 -14.712  1.00  7.26           C  
ATOM    975  CH2 TRP A 310      31.649  72.991 -14.199  1.00  6.74           C  
ATOM    976  N   SER A 311      36.526  76.710 -15.969  1.00  8.92           N  
ATOM    977  CA  SER A 311      36.843  77.139 -14.610  1.00 13.01           C  
ATOM    978  C   SER A 311      36.273  76.258 -13.507  1.00 14.80           C  
ATOM    979  O   SER A 311      36.811  76.228 -12.391  1.00 12.26           O  
ATOM    980  CB  SER A 311      36.331  78.561 -14.371  1.00 13.55           C  
ATOM    981  OG  SER A 311      34.908  78.660 -14.435  1.00 17.64           O  
ATOM    982  N   GLY A 312      35.164  75.582 -13.798  1.00  6.39           N  
ATOM    983  CA  GLY A 312      34.440  74.818 -12.788  1.00 12.05           C  
ATOM    984  C   GLY A 312      33.407  75.645 -12.045  1.00  8.62           C  
ATOM    985  O   GLY A 312      32.809  75.176 -11.090  1.00 11.38           O  
ATOM    986  N   SER A 313      33.176  76.879 -12.502  1.00 11.96           N  
ATOM    987  CA  SER A 313      32.272  77.805 -11.826  1.00 11.85           C  
ATOM    988  C   SER A 313      30.815  77.371 -11.939  1.00 10.72           C  
ATOM    989  O   SER A 313      30.369  76.955 -13.008  1.00  9.24           O  
ATOM    990  CB  SER A 313      32.421  79.220 -12.383  1.00 15.90           C  
ATOM    991  OG  SER A 313      33.722  79.687 -12.125  1.00 22.05           O  
ATOM    992  N   LEU A 314      30.106  77.467 -10.814  1.00  7.65           N  
ATOM    993  CA  LEU A 314      28.708  77.098 -10.726  1.00  8.96           C  
ATOM    994  C   LEU A 314      27.924  78.272 -10.151  1.00 13.93           C  
ATOM    995  O   LEU A 314      28.468  79.094  -9.402  1.00 12.84           O  
ATOM    996  CB  LEU A 314      28.533  75.871  -9.827  1.00 10.50           C  
ATOM    997  CG  LEU A 314      29.277  74.598 -10.225  1.00 10.68           C  
ATOM    998  CD1 LEU A 314      29.070  73.474  -9.209  1.00  9.03           C  
ATOM    999  CD2 LEU A 314      28.852  74.119 -11.604  1.00 10.71           C  
ATOM   1000  N   MET A 315      26.650  78.348 -10.511  1.00  7.41           N  
ATOM   1001  CA  MET A 315      25.721  79.363  -9.968  1.00  9.72           C  
ATOM   1002  C   MET A 315      24.423  78.670  -9.543  1.00 11.22           C  
ATOM   1003  O   MET A 315      24.022  77.678 -10.149  1.00 10.13           O  
ATOM   1004  CB  MET A 315      25.397  80.429 -11.031  1.00  9.18           C  
ATOM   1005  CG  MET A 315      24.855  79.876 -12.355  1.00 20.61           C  
ATOM   1006  SD  MET A 315      24.460  81.110 -13.640  1.00 29.35           S  
ATOM   1007  CE  MET A 315      23.133  82.005 -12.848  1.00 30.34           C  
ATOM   1008  N   MET A 316      23.763  79.208  -8.525  1.00 12.13           N  
ATOM   1009  CA  MET A 316      22.473  78.688  -8.055  1.00  8.81           C  
ATOM   1010  C   MET A 316      21.494  79.849  -8.071  1.00 13.81           C  
ATOM   1011  O   MET A 316      21.807  80.922  -7.515  1.00 14.34           O  
ATOM   1012  CB  MET A 316      22.616  78.128  -6.628  1.00  9.03           C  
ATOM   1013  CG  MET A 316      21.354  77.505  -6.058  1.00 17.21           C  
ATOM   1014  SD  MET A 316      20.980  75.902  -6.782  1.00 15.56           S  
ATOM   1015  CE  MET A 316      22.127  74.852  -5.889  1.00 13.40           C  
ATOM   1016  N   THR A 317      20.351  79.644  -8.729  1.00 11.65           N  
ATOM   1017  CA  THR A 317      19.262  80.631  -8.823  1.00 10.80           C  
ATOM   1018  C   THR A 317      18.045  80.089  -8.094  1.00 14.38           C  
ATOM   1019  O   THR A 317      17.612  78.970  -8.371  1.00  9.17           O  
ATOM   1020  CB  THR A 317      18.889  80.883 -10.281  1.00 16.65           C  
ATOM   1021  OG1 THR A 317      20.034  81.397 -10.980  1.00 16.44           O  
ATOM   1022  CG2 THR A 317      17.715  81.862 -10.400  1.00 16.20           C  
ATOM   1023  N   ARG A 318      17.474  80.879  -7.183  1.00  9.39           N  
ATOM   1024  CA  ARG A 318      16.295  80.455  -6.456  1.00 10.15           C  
ATOM   1025  C   ARG A 318      15.101  81.319  -6.893  1.00  9.17           C  
ATOM   1026  O   ARG A 318      15.169  82.547  -6.853  1.00  7.27           O  
ATOM   1027  CB  ARG A 318      16.530  80.572  -4.937  1.00 11.96           C  
ATOM   1028  CG  ARG A 318      15.407  79.963  -4.097  1.00 12.28           C  
ATOM   1029  CD  ARG A 318      15.541  80.368  -2.634  1.00 14.55           C  
ATOM   1030  NE  ARG A 318      15.235  81.780  -2.489  1.00 18.93           N  
ATOM   1031  CZ  ARG A 318      15.426  82.491  -1.378  1.00 24.99           C  
ATOM   1032  NH1 ARG A 318      15.934  81.932  -0.296  1.00 17.87           N  
ATOM   1033  NH2 ARG A 318      15.103  83.772  -1.361  1.00 24.20           N  
ATOM   1034  N   LEU A 319      14.004  80.677  -7.280  1.00  8.31           N  
ATOM   1035  CA  LEU A 319      12.841  81.368  -7.785  1.00  8.58           C  
ATOM   1036  C   LEU A 319      11.591  80.925  -7.042  1.00 11.48           C  
ATOM   1037  O   LEU A 319      11.297  79.719  -6.993  1.00  7.85           O  
ATOM   1038  CB  LEU A 319      12.653  81.030  -9.272  1.00  8.23           C  
ATOM   1039  CG  LEU A 319      13.716  81.549 -10.243  1.00 11.60           C  
ATOM   1040  CD1 LEU A 319      13.431  81.056 -11.655  1.00 18.28           C  
ATOM   1041  CD2 LEU A 319      13.738  83.053 -10.196  1.00  8.99           C  
ATOM   1042  N   ALA A 320      10.845  81.895  -6.506  1.00 11.41           N  
ATOM   1043  CA  ALA A 320       9.565  81.628  -5.851  1.00 11.28           C  
ATOM   1044  C   ALA A 320       8.544  81.157  -6.862  1.00  9.13           C  
ATOM   1045  O   ALA A 320       8.349  81.779  -7.908  1.00  9.92           O  
ATOM   1046  CB  ALA A 320       9.054  82.916  -5.105  1.00 12.51           C  
ATOM   1047  N   VAL A 321       7.850  80.068  -6.549  1.00  8.59           N  
ATOM   1048  CA  VAL A 321       6.767  79.585  -7.431  1.00 13.27           C  
ATOM   1049  C   VAL A 321       5.525  80.504  -7.404  1.00 11.44           C  
ATOM   1050  O   VAL A 321       4.717  80.495  -8.350  1.00 13.85           O  
ATOM   1051  CB  VAL A 321       6.384  78.109  -7.140  1.00 10.83           C  
ATOM   1052  CG1 VAL A 321       7.573  77.208  -7.376  1.00  6.70           C  
ATOM   1053  CG2 VAL A 321       5.837  77.936  -5.698  1.00 13.34           C  
ATOM   1054  N   LYS A 322       5.397  81.288  -6.337  1.00 12.03           N  
ATOM   1055  CA  LYS A 322       4.305  82.268  -6.185  1.00 15.27           C  
ATOM   1056  C   LYS A 322       4.924  83.600  -5.774  1.00 13.45           C  
ATOM   1057  O   LYS A 322       5.053  83.903  -4.586  1.00 14.43           O  
ATOM   1058  CB  LYS A 322       3.264  81.798  -5.157  1.00 16.72           C  
ATOM   1059  CG  LYS A 322       2.130  82.811  -4.917  1.00 17.24           C  
ATOM   1060  CD  LYS A 322       0.893  82.160  -4.295  1.00 22.53           C  
ATOM   1061  CE  LYS A 322       1.123  81.706  -2.875  1.00 26.37           C  
ATOM   1062  NZ  LYS A 322       1.305  82.846  -1.946  1.00 28.73           N  
ATOM   1063  N   PRO A 323       5.379  84.383  -6.770  1.00 14.05           N  
ATOM   1064  CA  PRO A 323       6.062  85.619  -6.433  1.00 16.96           C  
ATOM   1065  C   PRO A 323       5.127  86.635  -5.771  1.00 21.15           C  
ATOM   1066  O   PRO A 323       3.889  86.572  -5.959  1.00 17.67           O  
ATOM   1067  CB  PRO A 323       6.629  86.120  -7.779  1.00 20.31           C  
ATOM   1068  CG  PRO A 323       5.941  85.354  -8.837  1.00 18.14           C  
ATOM   1069  CD  PRO A 323       5.286  84.147  -8.221  1.00 17.23           C  
ATOM   1070  N   LYS A 324       5.740  87.530  -4.997  1.00 22.47           N  
ATOM   1071  CA  LYS A 324       5.044  88.595  -4.266  1.00 27.00           C  
ATOM   1072  C   LYS A 324       5.221  89.950  -4.909  1.00 30.86           C  
ATOM   1073  O   LYS A 324       6.274  90.247  -5.473  1.00 27.89           O  
ATOM   1074  CB  LYS A 324       5.616  88.732  -2.863  1.00 26.55           C  
ATOM   1075  CG  LYS A 324       5.367  87.588  -1.955  1.00 33.68           C  
ATOM   1076  CD  LYS A 324       6.123  87.829  -0.669  1.00 33.59           C  
ATOM   1077  CE  LYS A 324       6.051  86.660   0.265  1.00 36.40           C  
ATOM   1078  NZ  LYS A 324       7.016  86.896   1.372  1.00 43.55           N  
ATOM   1079  N   SER A 325       4.211  90.807  -4.756  1.00 33.44           N  
ATOM   1080  CA  SER A 325       4.320  92.196  -5.190  1.00 38.92           C  
ATOM   1081  C   SER A 325       5.490  92.864  -4.463  1.00 38.49           C  
ATOM   1082  O   SER A 325       5.571  92.834  -3.232  1.00 38.47           O  
ATOM   1083  CB  SER A 325       3.014  92.947  -4.934  1.00 41.19           C  
ATOM   1084  OG  SER A 325       2.450  92.565  -3.692  1.00 48.84           O  
ATOM   1085  N   ASN A 326       6.407  93.422  -5.251  1.00 44.22           N  
ATOM   1086  CA  ASN A 326       7.651  94.012  -4.750  1.00 44.70           C  
ATOM   1087  C   ASN A 326       8.382  93.074  -3.774  1.00 45.62           C  
ATOM   1088  O   ASN A 326       8.821  93.481  -2.692  1.00 45.60           O  
ATOM   1089  CB  ASN A 326       7.364  95.388  -4.126  1.00 50.69           C  
ATOM   1090  CG  ASN A 326       6.603  96.322  -5.081  1.00 56.23           C  
ATOM   1091  OD1 ASN A 326       7.058  96.610  -6.195  1.00 59.23           O  
ATOM   1092  ND2 ASN A 326       5.437  96.786  -4.645  1.00 63.94           N  
ATOM   1093  N   GLY A 327       8.509  91.812  -4.179  1.00 42.92           N  
ATOM   1094  CA  GLY A 327       9.056  90.763  -3.318  1.00 39.09           C  
ATOM   1095  C   GLY A 327      10.563  90.574  -3.403  1.00 36.48           C  
ATOM   1096  O   GLY A 327      11.106  89.694  -2.746  1.00 38.70           O  
ATOM   1097  N   GLY A 328      11.235  91.373  -4.229  1.00 35.11           N  
ATOM   1098  CA  GLY A 328      12.697  91.439  -4.245  1.00 32.87           C  
ATOM   1099  C   GLY A 328      13.429  90.103  -4.229  1.00 31.07           C  
ATOM   1100  O   GLY A 328      13.315  89.296  -5.175  1.00 26.30           O  
ATOM   1101  N   GLY A 329      14.173  89.870  -3.148  1.00 26.11           N  
ATOM   1102  CA  GLY A 329      14.943  88.648  -2.970  1.00 25.68           C  
ATOM   1103  C   GLY A 329      14.122  87.401  -2.685  1.00 27.11           C  
ATOM   1104  O   GLY A 329      14.605  86.274  -2.891  1.00 26.01           O  
ATOM   1105  N   TYR A 330      12.890  87.585  -2.210  1.00 18.37           N  
ATOM   1106  CA  TYR A 330      11.974  86.461  -2.101  1.00 18.57           C  
ATOM   1107  C   TYR A 330      11.672  85.909  -3.493  1.00 14.97           C  
ATOM   1108  O   TYR A 330      11.653  84.701  -3.683  1.00 16.00           O  
ATOM   1109  CB  TYR A 330      10.672  86.861  -1.401  1.00 17.62           C  
ATOM   1110  CG  TYR A 330       9.646  85.748  -1.371  1.00 14.20           C  
ATOM   1111  CD1 TYR A 330       9.624  84.813  -0.337  1.00 16.22           C  
ATOM   1112  CD2 TYR A 330       8.715  85.614  -2.403  1.00 12.77           C  
ATOM   1113  CE1 TYR A 330       8.683  83.766  -0.331  1.00 18.36           C  
ATOM   1114  CE2 TYR A 330       7.777  84.575  -2.403  1.00 12.07           C  
ATOM   1115  CZ  TYR A 330       7.761  83.667  -1.372  1.00 15.04           C  
ATOM   1116  OH  TYR A 330       6.825  82.647  -1.397  1.00 12.68           O  
ATOM   1117  N   ASN A 331      11.399  86.788  -4.462  1.00 15.17           N  
ATOM   1118  CA  ASN A 331      10.998  86.329  -5.800  1.00 15.39           C  
ATOM   1119  C   ASN A 331      12.138  85.681  -6.578  1.00 13.33           C  
ATOM   1120  O   ASN A 331      11.953  84.622  -7.190  1.00 12.97           O  
ATOM   1121  CB  ASN A 331      10.429  87.468  -6.616  1.00 14.31           C  
ATOM   1122  CG  ASN A 331       9.103  87.956  -6.081  1.00 16.69           C  
ATOM   1123  OD1 ASN A 331       8.519  87.351  -5.168  1.00 12.80           O  
ATOM   1124  ND2 ASN A 331       8.618  89.061  -6.647  1.00 18.17           N  
ATOM   1125  N   GLN A 332      13.303  86.329  -6.543  1.00 14.02           N  
ATOM   1126  CA  GLN A 332      14.470  85.909  -7.340  1.00 11.80           C  
ATOM   1127  C   GLN A 332      15.723  86.168  -6.556  1.00 17.16           C  
ATOM   1128  O   GLN A 332      15.930  87.271  -6.068  1.00 16.50           O  
ATOM   1129  CB  GLN A 332      14.517  86.657  -8.674  1.00 10.37           C  
ATOM   1130  CG  GLN A 332      13.256  86.574  -9.463  1.00 13.47           C  
ATOM   1131  CD  GLN A 332      13.398  87.021 -10.905  1.00 13.62           C  
ATOM   1132  OE1 GLN A 332      14.337  87.722 -11.273  1.00 17.26           O  
ATOM   1133  NE2 GLN A 332      12.444  86.614 -11.734  1.00 11.49           N  
ATOM   1134  N   HIS A 333      16.555  85.143  -6.399  1.00 13.28           N  
ATOM   1135  CA  HIS A 333      17.754  85.259  -5.599  1.00 16.48           C  
ATOM   1136  C   HIS A 333      18.867  84.413  -6.181  1.00 17.76           C  
ATOM   1137  O   HIS A 333      18.664  83.246  -6.453  1.00 15.57           O  
ATOM   1138  CB  HIS A 333      17.447  84.831  -4.169  1.00 18.18           C  
ATOM   1139  CG  HIS A 333      18.593  85.009  -3.225  1.00 26.59           C  
ATOM   1140  ND1 HIS A 333      19.216  86.224  -3.030  1.00 35.37           N  
ATOM   1141  CD2 HIS A 333      19.203  84.133  -2.394  1.00 36.24           C  
ATOM   1142  CE1 HIS A 333      20.182  86.080  -2.141  1.00 38.97           C  
ATOM   1143  NE2 HIS A 333      20.193  84.822  -1.738  1.00 36.56           N  
ATOM   1144  N   GLN A 334      20.039  85.030  -6.330  1.00 19.73           N  
ATOM   1145  CA  GLN A 334      21.213  84.449  -6.971  1.00 21.64           C  
ATOM   1146  C   GLN A 334      22.334  84.145  -5.997  1.00 30.59           C  
ATOM   1147  O   GLN A 334      22.534  84.888  -5.032  1.00 31.26           O  
ATOM   1148  CB  GLN A 334      21.769  85.446  -7.995  1.00 27.87           C  
ATOM   1149  CG  GLN A 334      20.888  85.650  -9.196  1.00 32.96           C  
ATOM   1150  CD  GLN A 334      20.833  84.426 -10.055  1.00 35.14           C  
ATOM   1151  OE1 GLN A 334      19.762  83.921 -10.358  1.00 41.03           O  
ATOM   1152  NE2 GLN A 334      21.993  83.929 -10.446  1.00 36.72           N  
ATOM   1153  N   LEU A 335      23.064  83.058  -6.279  1.00 31.04           N  
ATOM   1154  CA  LEU A 335      24.326  82.711  -5.615  1.00 32.59           C  
ATOM   1155  C   LEU A 335      25.364  82.188  -6.623  1.00 31.24           C  
ATOM   1156  O   LEU A 335      25.010  81.568  -7.621  1.00 26.61           O  
ATOM   1157  CB  LEU A 335      24.113  81.609  -4.585  1.00 31.99           C  
ATOM   1158  CG  LEU A 335      23.582  81.907  -3.193  1.00 44.87           C  
ATOM   1159  CD1 LEU A 335      22.172  82.458  -3.256  1.00 51.65           C  
ATOM   1160  CD2 LEU A 335      23.629  80.610  -2.356  1.00 40.07           C  
ATOM   1161  N   ALA A 336      26.638  82.473  -6.357  1.00 30.36           N  
ATOM   1162  CA  ALA A 336      27.755  81.708  -6.910  1.00 29.60           C  
ATOM   1163  C   ALA A 336      28.102  80.685  -5.831  1.00 34.03           C  
ATOM   1164  O   ALA A 336      28.132  81.011  -4.640  1.00 35.60           O  
ATOM   1165  CB  ALA A 336      28.940  82.615  -7.194  1.00 31.09           C  
ATOM   1166  N   LEU A 337      28.326  79.440  -6.225  1.00 33.15           N  
ATOM   1167  CA  LEU A 337      28.666  78.402  -5.259  1.00 31.26           C  
ATOM   1168  C   LEU A 337      30.182  78.418  -5.034  1.00 32.85           C  
ATOM   1169  O   LEU A 337      30.955  78.091  -5.935  1.00 33.52           O  
ATOM   1170  CB  LEU A 337      28.212  77.032  -5.764  1.00 31.33           C  
ATOM   1171  CG  LEU A 337      26.771  76.907  -6.257  1.00 31.09           C  
ATOM   1172  CD1 LEU A 337      26.407  75.431  -6.321  1.00 35.09           C  
ATOM   1173  CD2 LEU A 337      25.796  77.656  -5.356  1.00 31.19           C  
ATOM   1174  N   ARG A 338      30.606  78.799  -3.836  1.00 26.28           N  
ATOM   1175  CA  ARG A 338      32.034  78.934  -3.551  1.00 29.01           C  
ATOM   1176  C   ARG A 338      32.628  77.602  -3.119  1.00 27.51           C  
ATOM   1177  O   ARG A 338      33.680  77.200  -3.615  1.00 33.50           O  
ATOM   1178  CB  ARG A 338      32.268  79.985  -2.454  1.00 36.13           C  
ATOM   1179  CG  ARG A 338      31.641  81.363  -2.734  1.00 45.25           C  
ATOM   1180  CD  ARG A 338      32.380  82.141  -3.832  1.00 52.24           C  
ATOM   1181  NE  ARG A 338      31.475  83.090  -4.483  1.00 55.16           N  
ATOM   1182  CZ  ARG A 338      31.546  84.423  -4.427  1.00 61.88           C  
ATOM   1183  NH1 ARG A 338      32.519  85.057  -3.765  1.00 62.21           N  
ATOM   1184  NH2 ARG A 338      30.625  85.139  -5.069  1.00 64.52           N  
ATOM   1185  N  ASER A 339      31.961  76.931  -2.179  0.50 22.30           N  
ATOM   1186  N  BSER A 339      31.929  76.899  -2.235  0.50 21.41           N  
ATOM   1187  CA ASER A 339      32.472  75.680  -1.623  0.50 20.18           C  
ATOM   1188  CA BSER A 339      32.469  75.695  -1.620  0.50 19.38           C  
ATOM   1189  C  ASER A 339      31.917  74.483  -2.381  0.50 15.65           C  
ATOM   1190  C  BSER A 339      31.932  74.431  -2.292  0.50 15.16           C  
ATOM   1191  O  ASER A 339      30.706  74.250  -2.402  0.50 13.76           O  
ATOM   1192  O  BSER A 339      30.753  74.097  -2.160  0.50 12.73           O  
ATOM   1193  CB ASER A 339      32.133  75.536  -0.145  0.50 20.59           C  
ATOM   1194  CB BSER A 339      32.153  75.700  -0.134  0.50 19.62           C  
ATOM   1195  OG ASER A 339      32.655  74.312   0.353  0.50 21.83           O  
ATOM   1196  OG BSER A 339      32.669  76.882   0.451  0.50 17.45           O  
ATOM   1197  N   ILE A 340      32.826  73.739  -2.993  1.00 13.19           N  
ATOM   1198  CA  ILE A 340      32.498  72.556  -3.777  1.00 15.19           C  
ATOM   1199  C   ILE A 340      33.423  71.427  -3.339  1.00 14.25           C  
ATOM   1200  O   ILE A 340      34.644  71.527  -3.468  1.00 16.43           O  
ATOM   1201  CB  ILE A 340      32.717  72.826  -5.268  1.00 14.34           C  
ATOM   1202  CG1 ILE A 340      31.921  74.045  -5.737  1.00 14.74           C  
ATOM   1203  CG2 ILE A 340      32.411  71.579  -6.129  1.00 13.74           C  
ATOM   1204  CD1 ILE A 340      32.334  74.528  -7.085  1.00 18.57           C  
ATOM   1205  N   GLU A 341      32.843  70.353  -2.819  1.00  9.58           N  
ATOM   1206  CA  GLU A 341      33.605  69.172  -2.416  1.00 13.47           C  
ATOM   1207  C   GLU A 341      33.415  68.106  -3.489  1.00 14.60           C  
ATOM   1208  O   GLU A 341      32.288  67.689  -3.756  1.00 12.22           O  
ATOM   1209  CB  GLU A 341      33.168  68.680  -1.032  1.00 13.05           C  
ATOM   1210  CG  GLU A 341      33.615  69.645   0.066  1.00 20.61           C  
ATOM   1211  CD  GLU A 341      33.270  69.197   1.487  1.00 15.39           C  
ATOM   1212  OE1 GLU A 341      32.341  68.381   1.701  1.00 14.26           O  
ATOM   1213  OE2 GLU A 341      33.912  69.714   2.420  1.00 17.58           O  
ATOM   1214  N   LYS A 342      34.523  67.731  -4.116  1.00 11.49           N  
ATOM   1215  CA  LYS A 342      34.549  66.885  -5.320  1.00 11.55           C  
ATOM   1216  C   LYS A 342      35.524  65.707  -5.233  1.00 12.33           C  
ATOM   1217  O   LYS A 342      35.727  64.966  -6.202  1.00 10.29           O  
ATOM   1218  CB  LYS A 342      34.858  67.768  -6.543  1.00 11.17           C  
ATOM   1219  CG  LYS A 342      36.158  68.501  -6.461  1.00 17.90           C  
ATOM   1220  CD  LYS A 342      36.386  69.377  -7.676  1.00 15.36           C  
ATOM   1221  CE  LYS A 342      37.659  70.172  -7.495  1.00 18.39           C  
ATOM   1222  NZ  LYS A 342      38.847  69.277  -7.409  1.00 18.11           N  
ATOM   1223  N   GLY A 343      36.134  65.507  -4.065  1.00 10.98           N  
ATOM   1224  CA  GLY A 343      37.076  64.413  -3.868  1.00 12.16           C  
ATOM   1225  C   GLY A 343      38.162  64.363  -4.920  1.00 12.57           C  
ATOM   1226  O   GLY A 343      38.862  65.360  -5.171  1.00 12.60           O  
ATOM   1227  N   ARG A 344      38.266  63.202  -5.561  1.00 12.45           N  
ATOM   1228  CA  ARG A 344      39.253  62.937  -6.616  1.00 16.25           C  
ATOM   1229  C   ARG A 344      38.986  63.637  -7.940  1.00 14.83           C  
ATOM   1230  O   ARG A 344      39.867  63.712  -8.798  1.00 15.82           O  
ATOM   1231  CB  ARG A 344      39.320  61.433  -6.884  1.00 19.96           C  
ATOM   1232  CG  ARG A 344      39.904  60.667  -5.730  1.00 26.44           C  
ATOM   1233  CD  ARG A 344      39.608  59.193  -5.815  1.00 28.74           C  
ATOM   1234  NE  ARG A 344      40.217  58.630  -7.005  1.00 26.82           N  
ATOM   1235  CZ  ARG A 344      39.560  58.134  -8.042  1.00 31.43           C  
ATOM   1236  NH1 ARG A 344      38.222  58.072  -8.048  1.00 20.60           N  
ATOM   1237  NH2 ARG A 344      40.273  57.671  -9.075  1.00 28.51           N  
ATOM   1238  N   TYR A 345      37.770  64.142  -8.121  1.00 12.72           N  
ATOM   1239  CA  TYR A 345      37.384  64.732  -9.399  1.00  9.37           C  
ATOM   1240  C   TYR A 345      37.967  66.123  -9.504  1.00  9.70           C  
ATOM   1241  O   TYR A 345      37.968  66.880  -8.514  1.00 12.74           O  
ATOM   1242  CB  TYR A 345      35.855  64.730  -9.515  1.00  9.29           C  
ATOM   1243  CG  TYR A 345      35.319  63.319  -9.569  1.00  6.64           C  
ATOM   1244  CD1 TYR A 345      34.963  62.618  -8.403  1.00  9.76           C  
ATOM   1245  CD2 TYR A 345      35.208  62.667 -10.780  1.00  9.91           C  
ATOM   1246  CE1 TYR A 345      34.520  61.317  -8.470  1.00 10.38           C  
ATOM   1247  CE2 TYR A 345      34.749  61.387 -10.860  1.00  7.73           C  
ATOM   1248  CZ  TYR A 345      34.416  60.701  -9.705  1.00 11.45           C  
ATOM   1249  OH  TYR A 345      33.984  59.408  -9.805  1.00 11.73           O  
ATOM   1250  N   ASP A 346      38.461  66.461 -10.698  1.00 11.10           N  
ATOM   1251  CA  ASP A 346      39.044  67.764 -10.981  1.00 11.45           C  
ATOM   1252  C   ASP A 346      37.993  68.871 -10.959  1.00 11.92           C  
ATOM   1253  O   ASP A 346      38.250  69.982 -10.502  1.00 12.17           O  
ATOM   1254  CB  ASP A 346      39.700  67.738 -12.371  1.00 11.64           C  
ATOM   1255  CG  ASP A 346      40.788  68.754 -12.523  1.00 29.98           C  
ATOM   1256  OD1 ASP A 346      41.323  69.194 -11.486  1.00 36.58           O  
ATOM   1257  OD2 ASP A 346      41.116  69.111 -13.677  1.00 31.02           O  
ATOM   1258  N   LYS A 347      36.813  68.572 -11.503  1.00 11.82           N  
ATOM   1259  CA  LYS A 347      35.688  69.507 -11.493  1.00 11.43           C  
ATOM   1260  C   LYS A 347      34.365  68.721 -11.624  1.00 11.31           C  
ATOM   1261  O   LYS A 347      34.348  67.544 -12.010  1.00  7.05           O  
ATOM   1262  CB  LYS A 347      35.825  70.589 -12.576  1.00 14.18           C  
ATOM   1263  CG  LYS A 347      36.142  70.123 -13.969  1.00 19.46           C  
ATOM   1264  CD  LYS A 347      36.730  71.255 -14.892  1.00 19.64           C  
ATOM   1265  CE  LYS A 347      38.217  71.498 -14.692  1.00 18.13           C  
ATOM   1266  NZ  LYS A 347      38.892  72.216 -15.817  1.00 14.97           N  
ATOM   1267  N   VAL A 348      33.287  69.355 -11.223  1.00  9.73           N  
ATOM   1268  CA  VAL A 348      31.970  68.698 -11.172  1.00  8.14           C  
ATOM   1269  C   VAL A 348      30.882  69.681 -11.683  1.00 10.85           C  
ATOM   1270  O   VAL A 348      31.038  70.903 -11.625  1.00  5.86           O  
ATOM   1271  CB  VAL A 348      31.659  68.164  -9.725  1.00  8.98           C  
ATOM   1272  CG1 VAL A 348      32.661  67.088  -9.283  1.00  6.86           C  
ATOM   1273  CG2 VAL A 348      31.611  69.355  -8.659  1.00  8.73           C  
ATOM   1274  N   MET A 349      29.772  69.159 -12.208  1.00  4.62           N  
ATOM   1275  CA  MET A 349      28.808  70.023 -12.892  1.00  6.63           C  
ATOM   1276  C   MET A 349      27.420  69.402 -12.839  1.00  7.46           C  
ATOM   1277  O   MET A 349      27.320  68.176 -12.940  1.00  6.67           O  
ATOM   1278  CB  MET A 349      29.268  70.190 -14.345  1.00  8.42           C  
ATOM   1279  CG  MET A 349      28.512  71.181 -15.219  1.00  4.22           C  
ATOM   1280  SD  MET A 349      29.059  71.149 -16.934  1.00  9.80           S  
ATOM   1281  CE  MET A 349      28.317  69.591 -17.495  1.00  8.91           C  
ATOM   1282  N   PRO A 350      26.356  70.231 -12.763  1.00  5.75           N  
ATOM   1283  CA  PRO A 350      25.014  69.694 -12.966  1.00  6.98           C  
ATOM   1284  C   PRO A 350      24.926  69.108 -14.377  1.00  6.19           C  
ATOM   1285  O   PRO A 350      25.567  69.622 -15.308  1.00  7.32           O  
ATOM   1286  CB  PRO A 350      24.116  70.929 -12.829  1.00  8.78           C  
ATOM   1287  CG  PRO A 350      24.986  72.064 -13.178  1.00 13.03           C  
ATOM   1288  CD  PRO A 350      26.312  71.696 -12.570  1.00  8.39           C  
ATOM   1289  N   TYR A 351      24.189  68.015 -14.516  1.00  6.80           N  
ATOM   1290  CA  TYR A 351      24.134  67.308 -15.789  1.00  2.00           C  
ATOM   1291  C   TYR A 351      22.833  66.482 -15.846  1.00  4.96           C  
ATOM   1292  O   TYR A 351      22.811  65.261 -15.707  1.00  7.48           O  
ATOM   1293  CB  TYR A 351      25.385  66.438 -15.983  1.00  3.70           C  
ATOM   1294  CG  TYR A 351      25.823  66.176 -17.420  1.00  4.90           C  
ATOM   1295  CD1 TYR A 351      26.477  65.006 -17.747  1.00  2.00           C  
ATOM   1296  CD2 TYR A 351      25.623  67.111 -18.438  1.00  6.00           C  
ATOM   1297  CE1 TYR A 351      26.912  64.766 -19.027  1.00  5.47           C  
ATOM   1298  CE2 TYR A 351      26.058  66.863 -19.762  1.00  6.26           C  
ATOM   1299  CZ  TYR A 351      26.711  65.699 -20.047  1.00  3.60           C  
ATOM   1300  OH  TYR A 351      27.142  65.432 -21.357  1.00  5.11           O  
ATOM   1301  N   GLY A 352      21.756  67.202 -16.130  1.00  4.25           N  
ATOM   1302  CA  GLY A 352      20.442  66.628 -16.339  1.00  5.81           C  
ATOM   1303  C   GLY A 352      19.359  67.620 -15.901  1.00  5.68           C  
ATOM   1304  O   GLY A 352      19.631  68.536 -15.129  1.00  6.27           O  
ATOM   1305  N   PRO A 353      18.121  67.419 -16.361  1.00  5.23           N  
ATOM   1306  CA  PRO A 353      17.107  68.452 -16.165  1.00  7.59           C  
ATOM   1307  C   PRO A 353      16.646  68.709 -14.722  1.00  5.15           C  
ATOM   1308  O   PRO A 353      16.314  69.834 -14.373  1.00  5.53           O  
ATOM   1309  CB  PRO A 353      15.929  67.962 -17.018  1.00  9.62           C  
ATOM   1310  CG  PRO A 353      16.143  66.500 -17.215  1.00  9.23           C  
ATOM   1311  CD  PRO A 353      17.625  66.266 -17.146  1.00  7.29           C  
ATOM   1312  N   SER A 354      16.580  67.667 -13.902  1.00  3.40           N  
ATOM   1313  CA  SER A 354      15.863  67.774 -12.640  1.00  6.71           C  
ATOM   1314  C   SER A 354      16.304  66.724 -11.632  1.00  6.70           C  
ATOM   1315  O   SER A 354      16.738  65.605 -11.997  1.00  2.77           O  
ATOM   1316  CB  SER A 354      14.364  67.624 -12.896  1.00  6.48           C  
ATOM   1317  OG  SER A 354      14.057  66.382 -13.515  1.00  7.53           O  
ATOM   1318  N   GLY A 355      16.149  67.085 -10.366  1.00  5.00           N  
ATOM   1319  CA  GLY A 355      16.475  66.214  -9.238  1.00  5.21           C  
ATOM   1320  C   GLY A 355      15.407  66.192  -8.144  1.00  4.42           C  
ATOM   1321  O   GLY A 355      14.258  66.583  -8.368  1.00  5.55           O  
ATOM   1322  N   ILE A 356      15.808  65.752  -6.951  1.00  5.69           N  
ATOM   1323  CA  ILE A 356      14.881  65.546  -5.855  1.00  5.92           C  
ATOM   1324  C   ILE A 356      15.295  66.300  -4.599  1.00  6.24           C  
ATOM   1325  O   ILE A 356      16.471  66.697  -4.435  1.00  6.42           O  
ATOM   1326  CB  ILE A 356      14.718  64.025  -5.478  1.00  5.32           C  
ATOM   1327  CG1 ILE A 356      16.024  63.390  -4.963  1.00  7.61           C  
ATOM   1328  CG2 ILE A 356      14.167  63.183  -6.669  1.00  7.56           C  
ATOM   1329  CD1 ILE A 356      15.831  62.031  -4.348  1.00  9.94           C  
ATOM   1330  N   LYS A 357      14.324  66.490  -3.713  1.00 10.08           N  
ATOM   1331  CA  LYS A 357      14.639  66.870  -2.330  1.00  8.76           C  
ATOM   1332  C   LYS A 357      14.369  65.717  -1.377  1.00 10.04           C  
ATOM   1333  O   LYS A 357      13.450  64.930  -1.590  1.00 10.65           O  
ATOM   1334  CB  LYS A 357      13.941  68.167  -1.913  1.00 10.29           C  
ATOM   1335  CG  LYS A 357      12.487  68.143  -1.608  1.00 13.61           C  
ATOM   1336  CD  LYS A 357      11.571  67.753  -2.752  1.00 26.19           C  
ATOM   1337  CE  LYS A 357      10.124  68.165  -2.426  1.00 29.05           C  
ATOM   1338  NZ  LYS A 357       9.094  67.551  -3.323  1.00 24.46           N  
ATOM   1339  N   GLN A 358      15.212  65.594  -0.360  1.00  8.81           N  
ATOM   1340  CA  GLN A 358      14.937  64.750   0.809  1.00 10.50           C  
ATOM   1341  C   GLN A 358      15.036  65.643   2.045  1.00 11.43           C  
ATOM   1342  O   GLN A 358      16.117  66.112   2.385  1.00 13.37           O  
ATOM   1343  CB  GLN A 358      15.894  63.589   0.878  1.00  8.66           C  
ATOM   1344  CG  GLN A 358      15.935  62.784  -0.390  1.00 11.60           C  
ATOM   1345  CD  GLN A 358      16.410  61.372  -0.197  1.00 13.70           C  
ATOM   1346  OE1 GLN A 358      17.443  61.118   0.419  1.00 14.81           O  
ATOM   1347  NE2 GLN A 358      15.671  60.442  -0.761  1.00 14.04           N  
ATOM   1348  N   GLY A 359      13.881  65.965   2.627  1.00 14.92           N  
ATOM   1349  CA  GLY A 359      13.817  66.971   3.693  1.00 14.67           C  
ATOM   1350  C   GLY A 359      14.301  68.311   3.176  1.00 14.57           C  
ATOM   1351  O   GLY A 359      13.720  68.870   2.236  1.00 18.51           O  
ATOM   1352  N  AASP A 360      15.353  68.886   3.736  0.50 14.50           N  
ATOM   1353  N  BASP A 360      15.417  68.737   3.775  0.50 13.30           N  
ATOM   1354  CA AASP A 360      15.858  70.135   3.144  0.50 14.00           C  
ATOM   1355  CA BASP A 360      16.090  70.016   3.516  0.50 12.66           C  
ATOM   1356  C  AASP A 360      17.222  69.947   2.463  0.50 10.28           C  
ATOM   1357  C  BASP A 360      17.175  69.951   2.428  0.50  9.35           C  
ATOM   1358  O  AASP A 360      18.039  70.874   2.399  0.50 10.49           O  
ATOM   1359  O  BASP A 360      17.730  70.983   2.039  0.50  9.96           O  
ATOM   1360  CB AASP A 360      15.846  71.274   4.173  0.50 15.89           C  
ATOM   1361  CB BASP A 360      16.707  70.554   4.829  0.50 11.00           C  
ATOM   1362  CG AASP A 360      14.427  71.795   4.467  0.50 22.18           C  
ATOM   1363  CG BASP A 360      17.591  69.517   5.569  0.50 19.78           C  
ATOM   1364  OD1AASP A 360      13.566  71.904   3.545  0.50 11.31           O  
ATOM   1365  OD1BASP A 360      18.018  69.820   6.702  0.50 19.16           O  
ATOM   1366  OD2AASP A 360      14.178  72.114   5.644  0.50 25.50           O  
ATOM   1367  OD2BASP A 360      17.862  68.402   5.057  0.50  8.78           O  
ATOM   1368  N   THR A 361      17.441  68.751   1.913  1.00 10.85           N  
ATOM   1369  CA  THR A 361      18.636  68.487   1.104  1.00  8.77           C  
ATOM   1370  C   THR A 361      18.228  68.230  -0.351  1.00  7.24           C  
ATOM   1371  O   THR A 361      17.338  67.423  -0.605  1.00 11.17           O  
ATOM   1372  CB  THR A 361      19.457  67.349   1.675  1.00 10.67           C  
ATOM   1373  OG1 THR A 361      19.870  67.687   3.020  1.00 13.38           O  
ATOM   1374  CG2 THR A 361      20.707  67.084   0.829  1.00  7.33           C  
ATOM   1375  N   LEU A 362      18.835  68.999  -1.254  1.00 12.51           N  
ATOM   1376  CA  LEU A 362      18.627  68.887  -2.693  1.00  9.07           C  
ATOM   1377  C   LEU A 362      19.695  67.986  -3.286  1.00 10.57           C  
ATOM   1378  O   LEU A 362      20.837  67.993  -2.830  1.00  8.27           O  
ATOM   1379  CB  LEU A 362      18.696  70.269  -3.358  1.00 11.11           C  
ATOM   1380  CG  LEU A 362      17.977  71.427  -2.633  1.00  8.48           C  
ATOM   1381  CD1 LEU A 362      18.083  72.701  -3.470  1.00  7.55           C  
ATOM   1382  CD2 LEU A 362      16.520  71.031  -2.315  1.00 11.03           C  
ATOM   1383  N   TYR A 363      19.308  67.212  -4.304  1.00  9.69           N  
ATOM   1384  CA  TYR A 363      20.205  66.352  -5.058  1.00  6.20           C  
ATOM   1385  C   TYR A 363      19.893  66.551  -6.540  1.00  9.56           C  
ATOM   1386  O   TYR A 363      18.793  66.204  -7.009  1.00  9.62           O  
ATOM   1387  CB  TYR A 363      19.988  64.886  -4.739  1.00  7.61           C  
ATOM   1388  CG  TYR A 363      20.300  64.521  -3.312  1.00  5.67           C  
ATOM   1389  CD1 TYR A 363      21.582  64.170  -2.954  1.00  9.11           C  
ATOM   1390  CD2 TYR A 363      19.300  64.537  -2.326  1.00  8.75           C  
ATOM   1391  CE1 TYR A 363      21.890  63.826  -1.661  1.00 10.93           C  
ATOM   1392  CE2 TYR A 363      19.603  64.193  -1.000  1.00  9.10           C  
ATOM   1393  CZ  TYR A 363      20.893  63.833  -0.690  1.00 11.95           C  
ATOM   1394  OH  TYR A 363      21.237  63.502   0.592  1.00 11.72           O  
ATOM   1395  N   PHE A 364      20.845  67.146  -7.226  1.00  5.15           N  
ATOM   1396  CA  PHE A 364      20.794  67.433  -8.672  1.00  5.08           C  
ATOM   1397  C   PHE A 364      21.569  66.360  -9.401  1.00  2.71           C  
ATOM   1398  O   PHE A 364      22.653  65.969  -8.940  1.00  4.87           O  
ATOM   1399  CB  PHE A 364      21.490  68.769  -8.984  1.00  5.58           C  
ATOM   1400  CG  PHE A 364      20.877  69.972  -8.314  1.00  6.21           C  
ATOM   1401  CD1 PHE A 364      19.968  70.767  -8.993  1.00  6.26           C  
ATOM   1402  CD2 PHE A 364      21.252  70.346  -7.009  1.00  6.34           C  
ATOM   1403  CE1 PHE A 364      19.414  71.905  -8.404  1.00  5.65           C  
ATOM   1404  CE2 PHE A 364      20.691  71.460  -6.404  1.00  6.43           C  
ATOM   1405  CZ  PHE A 364      19.780  72.263  -7.102  1.00  6.27           C  
ATOM   1406  N   PRO A 365      21.056  65.891 -10.560  1.00  4.47           N  
ATOM   1407  CA  PRO A 365      21.873  64.995 -11.373  1.00  3.32           C  
ATOM   1408  C   PRO A 365      23.142  65.759 -11.797  1.00  7.10           C  
ATOM   1409  O   PRO A 365      23.074  66.945 -12.084  1.00  5.02           O  
ATOM   1410  CB  PRO A 365      20.983  64.713 -12.584  1.00  5.65           C  
ATOM   1411  CG  PRO A 365      20.040  65.850 -12.649  1.00  5.65           C  
ATOM   1412  CD  PRO A 365      19.788  66.247 -11.230  1.00  5.39           C  
ATOM   1413  N   ALA A 366      24.279  65.084 -11.818  1.00  7.14           N  
ATOM   1414  CA  ALA A 366      25.556  65.755 -12.008  1.00  5.27           C  
ATOM   1415  C   ALA A 366      26.589  64.828 -12.669  1.00  4.77           C  
ATOM   1416  O   ALA A 366      26.333  63.651 -12.897  1.00  6.82           O  
ATOM   1417  CB  ALA A 366      26.054  66.231 -10.632  1.00  3.75           C  
ATOM   1418  N   VAL A 367      27.747  65.391 -12.997  1.00  5.51           N  
ATOM   1419  CA  VAL A 367      28.852  64.665 -13.606  1.00  6.31           C  
ATOM   1420  C   VAL A 367      30.167  65.147 -12.986  1.00  6.71           C  
ATOM   1421  O   VAL A 367      30.283  66.326 -12.622  1.00  7.05           O  
ATOM   1422  CB  VAL A 367      28.824  64.858 -15.142  1.00  8.02           C  
ATOM   1423  CG1 VAL A 367      29.224  66.284 -15.511  1.00  6.57           C  
ATOM   1424  CG2 VAL A 367      29.714  63.807 -15.865  1.00  4.06           C  
ATOM   1425  N   GLY A 368      31.108  64.206 -12.835  1.00  7.60           N  
ATOM   1426  CA  GLY A 368      32.459  64.472 -12.382  1.00  6.85           C  
ATOM   1427  C   GLY A 368      33.433  64.263 -13.512  1.00  7.26           C  
ATOM   1428  O   GLY A 368      33.321  63.324 -14.314  1.00  6.89           O  
ATOM   1429  N   PHE A 369      34.384  65.193 -13.624  1.00  7.73           N  
ATOM   1430  CA  PHE A 369      35.431  65.099 -14.627  1.00  3.92           C  
ATOM   1431  C   PHE A 369      36.674  64.547 -13.887  1.00  9.71           C  
ATOM   1432  O   PHE A 369      37.230  65.209 -12.991  1.00  7.35           O  
ATOM   1433  CB  PHE A 369      35.753  66.474 -15.216  1.00  5.03           C  
ATOM   1434  CG  PHE A 369      34.607  67.137 -15.967  1.00  7.79           C  
ATOM   1435  CD1 PHE A 369      34.582  67.150 -17.358  1.00 13.02           C  
ATOM   1436  CD2 PHE A 369      33.561  67.754 -15.286  1.00  5.67           C  
ATOM   1437  CE1 PHE A 369      33.544  67.761 -18.051  1.00  9.56           C  
ATOM   1438  CE2 PHE A 369      32.516  68.384 -15.995  1.00  8.08           C  
ATOM   1439  CZ  PHE A 369      32.526  68.380 -17.379  1.00  9.57           C  
ATOM   1440  N   LEU A 370      37.063  63.323 -14.215  1.00  7.89           N  
ATOM   1441  CA  LEU A 370      38.202  62.663 -13.573  1.00  7.56           C  
ATOM   1442  C   LEU A 370      39.322  62.536 -14.577  1.00  9.49           C  
ATOM   1443  O   LEU A 370      39.127  62.037 -15.688  1.00  8.11           O  
ATOM   1444  CB  LEU A 370      37.808  61.275 -13.088  1.00  9.76           C  
ATOM   1445  CG  LEU A 370      38.835  60.446 -12.327  1.00 12.49           C  
ATOM   1446  CD1 LEU A 370      39.116  61.053 -10.941  1.00 13.11           C  
ATOM   1447  CD2 LEU A 370      38.321  58.994 -12.194  1.00 12.34           C  
ATOM   1448  N   VAL A 371      40.517  62.985 -14.220  1.00 11.90           N  
ATOM   1449  CA  VAL A 371      41.661  62.765 -15.111  1.00 10.34           C  
ATOM   1450  C   VAL A 371      41.762  61.287 -15.496  1.00  7.45           C  
ATOM   1451  O   VAL A 371      41.739  60.394 -14.650  1.00  9.87           O  
ATOM   1452  CB  VAL A 371      42.995  63.287 -14.480  1.00 17.00           C  
ATOM   1453  CG1 VAL A 371      44.187  62.979 -15.420  1.00 13.74           C  
ATOM   1454  CG2 VAL A 371      42.859  64.786 -14.185  1.00 18.98           C  
ATOM   1455  N   ARG A 372      41.836  61.032 -16.794  1.00 13.24           N  
ATOM   1456  CA  ARG A 372      41.740  59.674 -17.315  1.00 10.89           C  
ATOM   1457  C   ARG A 372      42.839  58.753 -16.775  1.00 12.56           C  
ATOM   1458  O   ARG A 372      42.574  57.593 -16.476  1.00 14.52           O  
ATOM   1459  CB  ARG A 372      41.732  59.682 -18.836  1.00 10.73           C  
ATOM   1460  CG  ARG A 372      41.747  58.321 -19.458  1.00 11.33           C  
ATOM   1461  CD  ARG A 372      41.858  58.425 -20.950  1.00 12.78           C  
ATOM   1462  NE  ARG A 372      40.600  58.783 -21.620  1.00 11.01           N  
ATOM   1463  CZ  ARG A 372      39.613  57.916 -21.863  1.00 11.90           C  
ATOM   1464  NH1 ARG A 372      39.674  56.675 -21.422  1.00  9.02           N  
ATOM   1465  NH2 ARG A 372      38.543  58.311 -22.501  1.00 13.06           N  
ATOM   1466  N   THR A 373      44.037  59.287 -16.566  1.00 13.48           N  
ATOM   1467  CA  THR A 373      45.135  58.476 -16.024  1.00 16.40           C  
ATOM   1468  C   THR A 373      44.884  58.069 -14.561  1.00 18.61           C  
ATOM   1469  O   THR A 373      45.525  57.131 -14.055  1.00 18.44           O  
ATOM   1470  CB  THR A 373      46.488  59.217 -16.143  1.00 14.41           C  
ATOM   1471  OG1 THR A 373      46.356  60.515 -15.583  1.00 17.40           O  
ATOM   1472  CG2 THR A 373      46.931  59.338 -17.613  1.00 20.30           C  
ATOM   1473  N   GLU A 374      43.921  58.726 -13.897  1.00 14.30           N  
ATOM   1474  CA  GLU A 374      43.499  58.365 -12.540  1.00 15.61           C  
ATOM   1475  C   GLU A 374      42.308  57.401 -12.453  1.00 17.15           C  
ATOM   1476  O   GLU A 374      42.005  56.888 -11.373  1.00 16.07           O  
ATOM   1477  CB  GLU A 374      43.135  59.635 -11.745  1.00 17.83           C  
ATOM   1478  CG  GLU A 374      44.321  60.533 -11.459  1.00 26.30           C  
ATOM   1479  CD  GLU A 374      45.381  59.823 -10.627  1.00 34.07           C  
ATOM   1480  OE1 GLU A 374      45.023  59.187  -9.604  1.00 34.72           O  
ATOM   1481  OE2 GLU A 374      46.564  59.878 -11.020  1.00 45.19           O  
ATOM   1482  N   PHE A 375      41.657  57.146 -13.588  1.00 16.63           N  
ATOM   1483  CA  PHE A 375      40.490  56.295 -13.655  1.00 14.86           C  
ATOM   1484  C   PHE A 375      40.860  54.841 -13.368  1.00 16.80           C  
ATOM   1485  O   PHE A 375      41.778  54.296 -13.961  1.00 17.61           O  
ATOM   1486  CB  PHE A 375      39.844  56.409 -15.047  1.00 14.81           C  
ATOM   1487  CG  PHE A 375      38.546  55.630 -15.194  1.00 14.40           C  
ATOM   1488  CD1 PHE A 375      37.542  55.726 -14.244  1.00 10.67           C  
ATOM   1489  CD2 PHE A 375      38.331  54.833 -16.306  1.00 15.59           C  
ATOM   1490  CE1 PHE A 375      36.334  55.016 -14.405  1.00 10.04           C  
ATOM   1491  CE2 PHE A 375      37.141  54.128 -16.466  1.00 11.26           C  
ATOM   1492  CZ  PHE A 375      36.151  54.212 -15.512  1.00 11.66           C  
ATOM   1493  N   LYS A 376      40.128  54.220 -12.456  1.00 17.83           N  
ATOM   1494  CA  LYS A 376      40.368  52.820 -12.118  1.00 22.08           C  
ATOM   1495  C   LYS A 376      39.324  51.969 -12.809  1.00 21.17           C  
ATOM   1496  O   LYS A 376      38.138  52.069 -12.515  1.00 21.75           O  
ATOM   1497  CB  LYS A 376      40.319  52.598 -10.602  1.00 19.51           C  
ATOM   1498  CG  LYS A 376      41.223  53.553  -9.786  1.00 21.61           C  
ATOM   1499  CD  LYS A 376      42.676  53.542 -10.280  1.00 30.70           C  
ATOM   1500  CE  LYS A 376      43.630  54.309  -9.333  1.00 36.01           C  
ATOM   1501  NZ  LYS A 376      43.905  55.734  -9.727  1.00 32.10           N  
ATOM   1502  N   TYR A 377      39.775  51.137 -13.740  1.00 23.39           N  
ATOM   1503  CA  TYR A 377      38.876  50.240 -14.425  1.00 20.09           C  
ATOM   1504  C   TYR A 377      39.612  48.963 -14.787  1.00 19.22           C  
ATOM   1505  O   TYR A 377      40.711  49.015 -15.333  1.00 21.85           O  
ATOM   1506  CB  TYR A 377      38.303  50.913 -15.679  1.00 22.14           C  
ATOM   1507  CG  TYR A 377      37.182  50.117 -16.269  1.00 17.75           C  
ATOM   1508  CD1 TYR A 377      35.862  50.353 -15.901  1.00 15.59           C  
ATOM   1509  CD2 TYR A 377      37.441  49.093 -17.162  1.00 20.44           C  
ATOM   1510  CE1 TYR A 377      34.834  49.603 -16.439  1.00 13.12           C  
ATOM   1511  CE2 TYR A 377      36.439  48.340 -17.682  1.00 10.70           C  
ATOM   1512  CZ  TYR A 377      35.138  48.587 -17.331  1.00 14.94           C  
ATOM   1513  OH  TYR A 377      34.151  47.804 -17.873  1.00 19.37           O  
ATOM   1514  N   ASN A 378      39.006  47.838 -14.437  1.00 21.21           N  
ATOM   1515  CA  ASN A 378      39.485  46.506 -14.780  1.00 21.71           C  
ATOM   1516  C   ASN A 378      38.894  46.067 -16.137  1.00 16.80           C  
ATOM   1517  O   ASN A 378      37.731  45.716 -16.201  1.00 15.42           O  
ATOM   1518  CB  ASN A 378      39.041  45.538 -13.666  1.00 23.86           C  
ATOM   1519  CG  ASN A 378      39.481  44.100 -13.898  1.00 27.79           C  
ATOM   1520  OD1 ASN A 378      39.826  43.705 -15.014  1.00 35.29           O  
ATOM   1521  ND2 ASN A 378      39.478  43.305 -12.828  1.00 39.83           N  
ATOM   1522  N   ASP A 379      39.707  46.063 -17.186  1.00 16.02           N  
ATOM   1523  CA  ASP A 379      39.245  45.752 -18.544  1.00 17.75           C  
ATOM   1524  C   ASP A 379      38.577  44.381 -18.655  1.00 20.65           C  
ATOM   1525  O   ASP A 379      37.779  44.149 -19.568  1.00 18.33           O  
ATOM   1526  CB  ASP A 379      40.397  45.857 -19.559  1.00 16.08           C  
ATOM   1527  CG  ASP A 379      40.825  47.277 -19.825  1.00 20.97           C  
ATOM   1528  OD1 ASP A 379      40.093  48.224 -19.439  1.00 20.29           O  
ATOM   1529  OD2 ASP A 379      41.883  47.444 -20.469  1.00 21.90           O  
ATOM   1530  N   SER A 380      38.904  43.474 -17.729  1.00 18.26           N  
ATOM   1531  CA  SER A 380      38.242  42.172 -17.665  1.00 20.98           C  
ATOM   1532  C   SER A 380      36.763  42.282 -17.375  1.00 17.60           C  
ATOM   1533  O   SER A 380      36.007  41.360 -17.703  1.00 16.11           O  
ATOM   1534  CB  SER A 380      38.879  41.294 -16.573  1.00 26.15           C  
ATOM   1535  OG  SER A 380      40.292  41.280 -16.682  1.00 31.11           O  
ATOM   1536  N   ASN A 381      36.349  43.393 -16.748  1.00 18.13           N  
ATOM   1537  CA  ASN A 381      34.927  43.637 -16.498  1.00 16.92           C  
ATOM   1538  C   ASN A 381      34.110  44.150 -17.691  1.00 15.48           C  
ATOM   1539  O   ASN A 381      32.888  44.188 -17.625  1.00 14.26           O  
ATOM   1540  CB  ASN A 381      34.756  44.597 -15.306  1.00 20.15           C  
ATOM   1541  CG  ASN A 381      35.231  43.984 -14.007  1.00 28.99           C  
ATOM   1542  OD1 ASN A 381      35.097  42.777 -13.803  1.00 20.79           O  
ATOM   1543  ND2 ASN A 381      35.781  44.816 -13.115  1.00 22.91           N  
ATOM   1544  N   CYS A 382      34.761  44.516 -18.783  1.00 14.15           N  
ATOM   1545  CA  CYS A 382      34.039  45.000 -19.941  1.00 13.86           C  
ATOM   1546  C   CYS A 382      33.280  43.811 -20.546  1.00 11.52           C  
ATOM   1547  O   CYS A 382      33.910  42.792 -20.852  1.00 13.52           O  
ATOM   1548  CB  CYS A 382      35.044  45.607 -20.921  1.00 12.65           C  
ATOM   1549  SG  CYS A 382      34.289  46.421 -22.331  1.00 12.51           S  
ATOM   1550  N   PRO A 383      31.925  43.885 -20.616  1.00 11.50           N  
ATOM   1551  CA  PRO A 383      31.126  42.704 -21.017  1.00 12.16           C  
ATOM   1552  C   PRO A 383      31.171  42.414 -22.521  1.00  9.36           C  
ATOM   1553  O   PRO A 383      30.302  42.857 -23.264  1.00 11.13           O  
ATOM   1554  CB  PRO A 383      29.709  43.069 -20.565  1.00 14.53           C  
ATOM   1555  CG  PRO A 383      29.674  44.570 -20.615  1.00 15.95           C  
ATOM   1556  CD  PRO A 383      31.062  45.027 -20.259  1.00 11.70           C  
ATOM   1557  N   ILE A 384      32.168  41.634 -22.939  1.00 10.84           N  
ATOM   1558  CA  ILE A 384      32.386  41.342 -24.360  1.00 13.49           C  
ATOM   1559  C   ILE A 384      32.238  39.843 -24.714  1.00 17.64           C  
ATOM   1560  O   ILE A 384      32.562  39.423 -25.834  1.00 14.76           O  
ATOM   1561  CB  ILE A 384      33.762  41.905 -24.846  1.00 10.65           C  
ATOM   1562  CG1 ILE A 384      34.942  41.137 -24.201  1.00 12.68           C  
ATOM   1563  CG2 ILE A 384      33.892  43.411 -24.541  1.00 10.63           C  
ATOM   1564  CD1 ILE A 384      36.327  41.519 -24.714  1.00 11.32           C  
ATOM   1565  N   THR A 385      31.718  39.024 -23.805  1.00 16.24           N  
ATOM   1566  CA  THR A 385      31.727  37.569 -24.074  1.00 16.42           C  
ATOM   1567  C   THR A 385      30.814  37.161 -25.249  1.00 17.28           C  
ATOM   1568  O   THR A 385      31.050  36.127 -25.896  1.00 19.64           O  
ATOM   1569  CB  THR A 385      31.402  36.734 -22.811  1.00 17.13           C  
ATOM   1570  OG1 THR A 385      30.160  37.168 -22.272  1.00 21.19           O  
ATOM   1571  CG2 THR A 385      32.499  36.876 -21.775  1.00 14.43           C  
ATOM   1572  N   LYS A 386      29.812  37.991 -25.554  1.00 14.20           N  
ATOM   1573  CA  LYS A 386      28.894  37.768 -26.684  1.00 17.70           C  
ATOM   1574  C   LYS A 386      29.167  38.655 -27.888  1.00 16.62           C  
ATOM   1575  O   LYS A 386      28.346  38.731 -28.810  1.00 19.31           O  
ATOM   1576  CB  LYS A 386      27.459  37.961 -26.232  1.00 20.15           C  
ATOM   1577  CG  LYS A 386      27.046  37.026 -25.122  1.00 25.52           C  
ATOM   1578  CD  LYS A 386      25.609  37.280 -24.730  1.00 29.28           C  
ATOM   1579  CE  LYS A 386      25.113  36.226 -23.724  1.00 41.01           C  
ATOM   1580  NZ  LYS A 386      26.070  35.945 -22.602  1.00 40.08           N  
ATOM   1581  N   CYS A 387      30.331  39.301 -27.896  1.00 15.81           N  
ATOM   1582  CA  CYS A 387      30.658  40.338 -28.882  1.00 14.39           C  
ATOM   1583  C   CYS A 387      31.970  40.072 -29.610  1.00 11.83           C  
ATOM   1584  O   CYS A 387      33.038  40.546 -29.202  1.00 11.56           O  
ATOM   1585  CB  CYS A 387      30.737  41.678 -28.158  1.00 14.80           C  
ATOM   1586  SG  CYS A 387      29.193  42.065 -27.303  1.00 17.59           S  
ATOM   1587  N   GLN A 388      31.891  39.342 -30.723  1.00 14.70           N  
ATOM   1588  CA  GLN A 388      33.093  38.876 -31.394  1.00 15.24           C  
ATOM   1589  C   GLN A 388      34.077  39.959 -31.846  1.00 11.31           C  
ATOM   1590  O   GLN A 388      35.256  39.695 -31.928  1.00 16.67           O  
ATOM   1591  CB  GLN A 388      32.730  37.971 -32.577  1.00 18.77           C  
ATOM   1592  CG  GLN A 388      32.124  38.691 -33.757  1.00 19.73           C  
ATOM   1593  CD  GLN A 388      31.892  37.810 -34.967  1.00 25.89           C  
ATOM   1594  OE1 GLN A 388      32.665  36.916 -35.254  1.00 26.32           O  
ATOM   1595  NE2 GLN A 388      30.823  38.099 -35.709  1.00 44.27           N  
ATOM   1596  N   TYR A 389      33.604  41.168 -32.161  1.00 14.25           N  
ATOM   1597  CA  TYR A 389      34.514  42.241 -32.571  1.00 17.04           C  
ATOM   1598  C   TYR A 389      34.960  43.193 -31.447  1.00 16.57           C  
ATOM   1599  O   TYR A 389      35.922  43.951 -31.628  1.00 18.25           O  
ATOM   1600  CB  TYR A 389      33.905  43.048 -33.711  1.00 17.81           C  
ATOM   1601  CG  TYR A 389      33.851  42.280 -35.008  1.00 19.39           C  
ATOM   1602  CD1 TYR A 389      35.023  41.988 -35.726  1.00 19.94           C  
ATOM   1603  CD2 TYR A 389      32.656  41.860 -35.518  1.00 17.69           C  
ATOM   1604  CE1 TYR A 389      34.970  41.305 -36.932  1.00 23.27           C  
ATOM   1605  CE2 TYR A 389      32.591  41.173 -36.731  1.00 21.24           C  
ATOM   1606  CZ  TYR A 389      33.744  40.889 -37.419  1.00 20.88           C  
ATOM   1607  OH  TYR A 389      33.664  40.202 -38.602  1.00 23.84           O  
ATOM   1608  N   SER A 390      34.312  43.127 -30.285  1.00 12.25           N  
ATOM   1609  CA  SER A 390      34.679  43.966 -29.156  1.00 12.51           C  
ATOM   1610  C   SER A 390      36.008  43.566 -28.508  1.00 12.14           C  
ATOM   1611  O   SER A 390      36.377  42.397 -28.522  1.00 16.53           O  
ATOM   1612  CB  SER A 390      33.560  43.965 -28.105  1.00  9.89           C  
ATOM   1613  OG  SER A 390      32.375  44.553 -28.616  1.00  9.11           O  
ATOM   1614  N   LYS A 391      36.736  44.563 -28.006  1.00 11.62           N  
ATOM   1615  CA  LYS A 391      38.011  44.388 -27.312  1.00 11.71           C  
ATOM   1616  C   LYS A 391      37.839  44.761 -25.855  1.00 11.68           C  
ATOM   1617  O   LYS A 391      36.993  45.617 -25.530  1.00 10.89           O  
ATOM   1618  CB  LYS A 391      39.110  45.263 -27.932  1.00 16.45           C  
ATOM   1619  CG  LYS A 391      39.458  44.900 -29.374  1.00 20.36           C  
ATOM   1620  CD  LYS A 391      40.544  45.791 -29.959  1.00 23.68           C  
ATOM   1621  CE  LYS A 391      41.894  45.640 -29.258  1.00 34.76           C  
ATOM   1622  NZ  LYS A 391      42.809  46.795 -29.564  1.00 38.67           N  
ATOM   1623  N   PRO A 392      38.603  44.111 -24.952  1.00 14.67           N  
ATOM   1624  CA  PRO A 392      38.456  44.438 -23.526  1.00 11.53           C  
ATOM   1625  C   PRO A 392      38.555  45.938 -23.173  1.00  9.68           C  
ATOM   1626  O   PRO A 392      37.873  46.399 -22.281  1.00 13.11           O  
ATOM   1627  CB  PRO A 392      39.595  43.633 -22.870  1.00 15.75           C  
ATOM   1628  CG  PRO A 392      39.806  42.463 -23.796  1.00 15.94           C  
ATOM   1629  CD  PRO A 392      39.574  43.004 -25.167  1.00 11.88           C  
ATOM   1630  N   GLU A 393      39.384  46.682 -23.896  1.00  8.30           N  
ATOM   1631  CA  GLU A 393      39.617  48.109 -23.650  1.00 11.96           C  
ATOM   1632  C   GLU A 393      38.435  49.038 -23.956  1.00 13.09           C  
ATOM   1633  O   GLU A 393      38.469  50.210 -23.595  1.00 11.84           O  
ATOM   1634  CB  GLU A 393      40.804  48.567 -24.507  1.00 15.78           C  
ATOM   1635  CG  GLU A 393      40.495  48.574 -26.011  1.00 13.55           C  
ATOM   1636  CD  GLU A 393      41.697  48.897 -26.910  1.00 28.31           C  
ATOM   1637  OE1 GLU A 393      42.830  49.091 -26.412  1.00 36.32           O  
ATOM   1638  OE2 GLU A 393      41.481  48.977 -28.136  1.00 33.12           O  
ATOM   1639  N   ASN A 394      37.421  48.523 -24.646  1.00 11.53           N  
ATOM   1640  CA  ASN A 394      36.399  49.375 -25.248  1.00  9.73           C  
ATOM   1641  C   ASN A 394      35.645  50.145 -24.188  1.00  7.20           C  
ATOM   1642  O   ASN A 394      35.378  51.325 -24.380  1.00  9.42           O  
ATOM   1643  CB  ASN A 394      35.440  48.599 -26.154  1.00  9.49           C  
ATOM   1644  CG  ASN A 394      36.067  48.202 -27.485  1.00  9.94           C  
ATOM   1645  OD1 ASN A 394      37.204  48.521 -27.752  1.00  9.89           O  
ATOM   1646  ND2 ASN A 394      35.286  47.553 -28.348  1.00  9.32           N  
ATOM   1647  N   CYS A 395      35.317  49.510 -23.067  1.00  7.11           N  
ATOM   1648  CA  CYS A 395      34.535  50.186 -22.021  1.00  9.65           C  
ATOM   1649  C   CYS A 395      35.290  51.398 -21.446  1.00 11.75           C  
ATOM   1650  O   CYS A 395      34.773  52.503 -21.378  1.00 11.24           O  
ATOM   1651  CB  CYS A 395      34.153  49.206 -20.911  1.00 10.90           C  
ATOM   1652  SG  CYS A 395      33.027  47.892 -21.419  1.00 15.48           S  
ATOM   1653  N   ARG A 396      36.547  51.184 -21.073  1.00  9.08           N  
ATOM   1654  CA  ARG A 396      37.360  52.229 -20.511  1.00 10.48           C  
ATOM   1655  C   ARG A 396      37.587  53.377 -21.476  1.00 10.29           C  
ATOM   1656  O   ARG A 396      37.480  54.535 -21.092  1.00 11.73           O  
ATOM   1657  CB  ARG A 396      38.699  51.640 -20.055  1.00  9.83           C  
ATOM   1658  CG  ARG A 396      39.729  52.635 -19.611  1.00 10.62           C  
ATOM   1659  CD  ARG A 396      40.940  51.941 -19.033  1.00 11.99           C  
ATOM   1660  NE  ARG A 396      41.444  50.890 -19.929  1.00 12.98           N  
ATOM   1661  CZ  ARG A 396      42.219  51.073 -20.998  1.00 14.43           C  
ATOM   1662  NH1 ARG A 396      42.661  52.265 -21.357  1.00 18.33           N  
ATOM   1663  NH2 ARG A 396      42.564  50.021 -21.728  1.00 19.77           N  
ATOM   1664  N   LEU A 397      37.918  53.061 -22.722  1.00  9.39           N  
ATOM   1665  CA  LEU A 397      38.179  54.080 -23.722  1.00 11.32           C  
ATOM   1666  C   LEU A 397      36.926  54.906 -23.981  1.00  9.70           C  
ATOM   1667  O   LEU A 397      37.024  56.097 -24.261  1.00 10.35           O  
ATOM   1668  CB  LEU A 397      38.711  53.461 -25.011  1.00 15.43           C  
ATOM   1669  CG  LEU A 397      40.132  52.890 -24.869  1.00 14.71           C  
ATOM   1670  CD1 LEU A 397      40.601  52.311 -26.202  1.00 15.41           C  
ATOM   1671  CD2 LEU A 397      41.102  53.963 -24.365  1.00 12.88           C  
ATOM   1672  N   SER A 398      35.755  54.272 -23.846  1.00  9.04           N  
ATOM   1673  CA ASER A 398      34.499  54.958 -24.125  0.50  8.27           C  
ATOM   1674  CA BSER A 398      34.484  54.916 -24.109  0.50  8.95           C  
ATOM   1675  C   SER A 398      33.933  55.706 -22.907  1.00  8.87           C  
ATOM   1676  O   SER A 398      32.813  56.212 -22.968  1.00  7.81           O  
ATOM   1677  CB ASER A 398      33.459  53.993 -24.711  0.50  7.23           C  
ATOM   1678  CB BSER A 398      33.467  53.868 -24.568  0.50 10.10           C  
ATOM   1679  OG ASER A 398      33.062  53.033 -23.749  0.50  7.47           O  
ATOM   1680  OG BSER A 398      32.670  54.366 -25.605  0.50 12.19           O  
ATOM   1681  N   MET A 399      34.716  55.827 -21.817  1.00  7.35           N  
ATOM   1682  CA  MET A 399      34.261  56.596 -20.655  1.00  8.12           C  
ATOM   1683  C   MET A 399      34.556  58.083 -20.772  1.00  6.75           C  
ATOM   1684  O   MET A 399      34.204  58.874 -19.869  1.00  8.99           O  
ATOM   1685  CB  MET A 399      34.806  56.022 -19.340  1.00  5.57           C  
ATOM   1686  CG  MET A 399      34.098  54.766 -18.913  1.00  8.39           C  
ATOM   1687  SD  MET A 399      32.400  54.980 -18.440  1.00  8.67           S  
ATOM   1688  CE  MET A 399      32.429  56.123 -17.025  1.00  6.86           C  
ATOM   1689  N   GLY A 400      35.192  58.469 -21.884  1.00  9.95           N  
ATOM   1690  CA  GLY A 400      35.395  59.868 -22.222  1.00  8.31           C  
ATOM   1691  C   GLY A 400      34.876  60.159 -23.615  1.00 10.28           C  
ATOM   1692  O   GLY A 400      34.589  59.227 -24.381  1.00  6.93           O  
ATOM   1693  N   ILE A 401      34.759  61.449 -23.944  1.00  7.27           N  
ATOM   1694  CA  ILE A 401      34.126  61.872 -25.237  1.00  8.89           C  
ATOM   1695  C   ILE A 401      34.967  61.478 -26.472  1.00 12.51           C  
ATOM   1696  O   ILE A 401      34.454  61.395 -27.575  1.00 11.40           O  
ATOM   1697  CB  ILE A 401      33.719  63.375 -25.262  1.00 10.09           C  
ATOM   1698  CG1 ILE A 401      34.933  64.304 -25.288  1.00 12.37           C  
ATOM   1699  CG2 ILE A 401      32.744  63.704 -24.101  1.00 10.70           C  
ATOM   1700  CD1 ILE A 401      34.532  65.741 -25.628  1.00 10.29           C  
ATOM   1701  N  AARG A 402      36.259  61.246 -26.251  0.50  9.10           N  
ATOM   1702  N  BARG A 402      36.251  61.221 -26.247  0.50  7.69           N  
ATOM   1703  CA AARG A 402      37.152  60.616 -27.225  0.50 11.36           C  
ATOM   1704  CA BARG A 402      37.134  60.598 -27.227  0.50  8.90           C  
ATOM   1705  C  AARG A 402      37.991  59.596 -26.464  0.50 10.75           C  
ATOM   1706  C  BARG A 402      38.007  59.608 -26.470  0.50  9.65           C  
ATOM   1707  O  AARG A 402      38.172  59.738 -25.262  0.50 11.20           O  
ATOM   1708  O  BARG A 402      38.231  59.785 -25.278  0.50 10.07           O  
ATOM   1709  CB AARG A 402      38.092  61.640 -27.855  0.50 12.22           C  
ATOM   1710  CB BARG A 402      38.024  61.645 -27.882  0.50  9.22           C  
ATOM   1711  CG AARG A 402      37.450  62.902 -28.381  0.50 17.70           C  
ATOM   1712  CG BARG A 402      37.322  62.607 -28.801  0.50  9.67           C  
ATOM   1713  CD AARG A 402      38.481  63.700 -29.180  0.50 21.34           C  
ATOM   1714  CD BARG A 402      38.355  63.554 -29.402  0.50 13.00           C  
ATOM   1715  NE AARG A 402      38.290  65.147 -29.093  0.50 30.30           N  
ATOM   1716  NE BARG A 402      37.796  64.677 -30.153  0.50  8.53           N  
ATOM   1717  CZ AARG A 402      37.497  65.869 -29.884  0.50 30.64           C  
ATOM   1718  CZ BARG A 402      37.492  65.873 -29.642  0.50 15.40           C  
ATOM   1719  NH1AARG A 402      36.779  65.298 -30.843  0.50 32.69           N  
ATOM   1720  NH1BARG A 402      37.624  66.137 -28.337  0.50 14.49           N  
ATOM   1721  NH2AARG A 402      37.410  67.183 -29.707  0.50 33.64           N  
ATOM   1722  NH2BARG A 402      37.017  66.815 -30.450  0.50 20.56           N  
ATOM   1723  N   PRO A 403      38.523  58.569 -27.153  1.00 11.75           N  
ATOM   1724  CA  PRO A 403      39.337  57.550 -26.456  1.00 10.98           C  
ATOM   1725  C   PRO A 403      40.607  58.025 -25.736  1.00 11.28           C  
ATOM   1726  O   PRO A 403      40.977  57.441 -24.714  1.00 11.26           O  
ATOM   1727  CB  PRO A 403      39.650  56.523 -27.562  1.00  9.97           C  
ATOM   1728  CG  PRO A 403      39.450  57.254 -28.829  1.00 12.77           C  
ATOM   1729  CD  PRO A 403      38.365  58.251 -28.585  1.00 13.13           C  
ATOM   1730  N   ASN A 404      41.204  59.104 -26.220  1.00 13.70           N  
ATOM   1731  CA  ASN A 404      42.358  59.707 -25.583  1.00 16.03           C  
ATOM   1732  C   ASN A 404      42.008  61.012 -24.862  1.00 15.90           C  
ATOM   1733  O   ASN A 404      42.882  61.868 -24.667  1.00 15.34           O  
ATOM   1734  CB  ASN A 404      43.467  59.951 -26.619  1.00 19.13           C  
ATOM   1735  CG  ASN A 404      43.120  61.067 -27.613  1.00 30.79           C  
ATOM   1736  OD1 ASN A 404      41.973  61.185 -28.079  1.00 39.95           O  
ATOM   1737  ND2 ASN A 404      44.116  61.886 -27.944  1.00 45.04           N  
ATOM   1738  N   SER A 405      40.738  61.186 -24.475  1.00 12.30           N  
ATOM   1739  CA  SER A 405      40.344  62.405 -23.775  1.00  9.89           C  
ATOM   1740  C   SER A 405      41.107  62.568 -22.472  1.00 12.77           C  
ATOM   1741  O   SER A 405      41.417  61.590 -21.802  1.00 12.15           O  
ATOM   1742  CB  SER A 405      38.846  62.424 -23.474  1.00 10.41           C  
ATOM   1743  OG  SER A 405      38.516  61.318 -22.673  1.00  8.93           O  
ATOM   1744  N   HIS A 406      41.375  63.816 -22.103  1.00 12.39           N  
ATOM   1745  CA  HIS A 406      42.059  64.111 -20.859  1.00 12.11           C  
ATOM   1746  C   HIS A 406      41.272  63.608 -19.661  1.00 11.14           C  
ATOM   1747  O   HIS A 406      41.851  63.088 -18.719  1.00  9.64           O  
ATOM   1748  CB  HIS A 406      42.250  65.617 -20.712  1.00 13.02           C  
ATOM   1749  CG  HIS A 406      42.997  66.003 -19.482  1.00 13.22           C  
ATOM   1750  ND1 HIS A 406      44.346  65.761 -19.329  1.00 20.26           N  
ATOM   1751  CD2 HIS A 406      42.587  66.592 -18.339  1.00 13.44           C  
ATOM   1752  CE1 HIS A 406      44.733  66.194 -18.144  1.00 20.10           C  
ATOM   1753  NE2 HIS A 406      43.685  66.702 -17.523  1.00 19.10           N  
ATOM   1754  N   TYR A 407      39.943  63.799 -19.703  1.00 10.58           N  
ATOM   1755  CA  TYR A 407      39.040  63.369 -18.631  1.00 11.06           C  
ATOM   1756  C   TYR A 407      38.119  62.220 -19.053  1.00  9.26           C  
ATOM   1757  O   TYR A 407      37.784  62.052 -20.230  1.00  9.66           O  
ATOM   1758  CB  TYR A 407      38.103  64.501 -18.177  1.00  9.27           C  
ATOM   1759  CG  TYR A 407      38.740  65.729 -17.547  1.00  7.42           C  
ATOM   1760  CD1 TYR A 407      39.399  65.669 -16.327  1.00 12.40           C  
ATOM   1761  CD2 TYR A 407      38.657  66.950 -18.185  1.00 13.13           C  
ATOM   1762  CE1 TYR A 407      39.954  66.811 -15.749  1.00 13.63           C  
ATOM   1763  CE2 TYR A 407      39.198  68.099 -17.612  1.00 16.50           C  
ATOM   1764  CZ  TYR A 407      39.845  68.029 -16.414  1.00 17.65           C  
ATOM   1765  OH  TYR A 407      40.377  69.200 -15.887  1.00 17.72           O  
ATOM   1766  N   ILE A 408      37.721  61.437 -18.068  1.00  5.38           N  
ATOM   1767  CA  ILE A 408      36.540  60.595 -18.197  1.00  7.02           C  
ATOM   1768  C   ILE A 408      35.394  61.302 -17.429  1.00  6.14           C  
ATOM   1769  O   ILE A 408      35.639  62.179 -16.589  1.00  7.89           O  
ATOM   1770  CB  ILE A 408      36.761  59.119 -17.743  1.00  9.15           C  
ATOM   1771  CG1 ILE A 408      37.028  59.010 -16.219  1.00 10.17           C  
ATOM   1772  CG2 ILE A 408      37.886  58.442 -18.613  1.00  5.62           C  
ATOM   1773  CD1 ILE A 408      35.779  58.909 -15.335  1.00  8.24           C  
ATOM   1774  N   LEU A 409      34.155  60.943 -17.766  1.00  4.99           N  
ATOM   1775  CA  LEU A 409      32.948  61.527 -17.192  1.00  5.68           C  
ATOM   1776  C   LEU A 409      32.220  60.436 -16.400  1.00  8.88           C  
ATOM   1777  O   LEU A 409      32.016  59.319 -16.901  1.00  7.46           O  
ATOM   1778  CB  LEU A 409      32.022  62.043 -18.291  1.00  4.73           C  
ATOM   1779  CG  LEU A 409      32.647  63.031 -19.261  1.00  7.82           C  
ATOM   1780  CD1 LEU A 409      31.595  63.465 -20.293  1.00  7.27           C  
ATOM   1781  CD2 LEU A 409      33.271  64.234 -18.530  1.00  7.97           C  
ATOM   1782  N   ARG A 410      31.870  60.780 -15.169  1.00  7.37           N  
ATOM   1783  CA  ARG A 410      31.221  59.886 -14.232  1.00  7.38           C  
ATOM   1784  C   ARG A 410      29.964  60.588 -13.732  1.00  6.06           C  
ATOM   1785  O   ARG A 410      30.027  61.644 -13.098  1.00  8.41           O  
ATOM   1786  CB  ARG A 410      32.170  59.572 -13.090  1.00 12.00           C  
ATOM   1787  CG  ARG A 410      31.638  58.643 -11.989  1.00 13.61           C  
ATOM   1788  CD  ARG A 410      31.534  57.222 -12.438  1.00 12.54           C  
ATOM   1789  NE  ARG A 410      31.311  56.269 -11.335  1.00 11.27           N  
ATOM   1790  CZ  ARG A 410      32.199  55.377 -10.890  1.00 11.28           C  
ATOM   1791  NH1 ARG A 410      33.428  55.322 -11.385  1.00 14.85           N  
ATOM   1792  NH2 ARG A 410      31.863  54.530  -9.916  1.00 10.18           N  
ATOM   1793  N   SER A 411      28.809  60.008 -14.040  1.00  7.03           N  
ATOM   1794  CA  SER A 411      27.530  60.545 -13.517  1.00  5.40           C  
ATOM   1795  C   SER A 411      27.432  60.389 -11.987  1.00  7.74           C  
ATOM   1796  O   SER A 411      28.223  59.697 -11.354  1.00  7.11           O  
ATOM   1797  CB  SER A 411      26.336  59.922 -14.241  1.00  9.51           C  
ATOM   1798  OG  SER A 411      26.116  60.615 -15.481  1.00  9.26           O  
ATOM   1799  N   GLY A 412      26.474  61.086 -11.407  1.00  4.99           N  
ATOM   1800  CA  GLY A 412      26.308  61.135  -9.965  1.00  6.20           C  
ATOM   1801  C   GLY A 412      25.359  62.230  -9.582  1.00  7.14           C  
ATOM   1802  O   GLY A 412      24.526  62.627 -10.377  1.00  5.62           O  
ATOM   1803  N   LEU A 413      25.514  62.741  -8.362  1.00  6.85           N  
ATOM   1804  CA  LEU A 413      24.622  63.758  -7.819  1.00  5.11           C  
ATOM   1805  C   LEU A 413      25.447  64.884  -7.203  1.00  6.27           C  
ATOM   1806  O   LEU A 413      26.566  64.662  -6.758  1.00  8.29           O  
ATOM   1807  CB  LEU A 413      23.721  63.153  -6.762  1.00  5.58           C  
ATOM   1808  CG  LEU A 413      22.696  62.082  -7.162  1.00  4.67           C  
ATOM   1809  CD1 LEU A 413      22.140  61.425  -5.926  1.00  7.26           C  
ATOM   1810  CD2 LEU A 413      21.555  62.612  -8.065  1.00  6.09           C  
ATOM   1811  N   LEU A 414      24.884  66.081  -7.208  1.00  6.47           N  
ATOM   1812  CA  LEU A 414      25.384  67.210  -6.401  1.00  7.05           C  
ATOM   1813  C   LEU A 414      24.382  67.463  -5.277  1.00  9.35           C  
ATOM   1814  O   LEU A 414      23.201  67.744  -5.514  1.00  7.79           O  
ATOM   1815  CB  LEU A 414      25.640  68.464  -7.240  1.00  7.26           C  
ATOM   1816  CG  LEU A 414      26.916  68.405  -8.083  1.00  5.74           C  
ATOM   1817  CD1 LEU A 414      26.860  69.446  -9.193  1.00  7.64           C  
ATOM   1818  CD2 LEU A 414      28.191  68.563  -7.209  1.00  6.15           C  
ATOM   1819  N   LYS A 415      24.883  67.313  -4.051  1.00  9.70           N  
ATOM   1820  CA  LYS A 415      24.113  67.453  -2.824  1.00  7.17           C  
ATOM   1821  C   LYS A 415      24.280  68.859  -2.262  1.00  9.94           C  
ATOM   1822  O   LYS A 415      25.398  69.356  -2.155  1.00  8.31           O  
ATOM   1823  CB  LYS A 415      24.589  66.421  -1.792  1.00 10.08           C  
ATOM   1824  CG  LYS A 415      24.044  66.565  -0.382  1.00 12.50           C  
ATOM   1825  CD  LYS A 415      24.707  65.563   0.548  1.00 14.75           C  
ATOM   1826  CE  LYS A 415      24.158  65.683   1.965  1.00 14.77           C  
ATOM   1827  NZ  LYS A 415      24.965  64.837   2.901  1.00 18.16           N  
ATOM   1828  N   TYR A 416      23.157  69.438  -1.859  1.00  8.36           N  
ATOM   1829  CA  TYR A 416      23.074  70.805  -1.384  1.00  8.04           C  
ATOM   1830  C   TYR A 416      22.072  70.824  -0.231  1.00  7.11           C  
ATOM   1831  O   TYR A 416      20.845  70.793  -0.421  1.00  8.56           O  
ATOM   1832  CB  TYR A 416      22.610  71.682  -2.529  1.00 12.13           C  
ATOM   1833  CG  TYR A 416      22.658  73.182  -2.359  1.00 10.61           C  
ATOM   1834  CD1 TYR A 416      23.846  73.874  -2.559  1.00 16.38           C  
ATOM   1835  CD2 TYR A 416      21.494  73.919  -2.136  1.00 11.57           C  
ATOM   1836  CE1 TYR A 416      23.903  75.246  -2.500  1.00 14.65           C  
ATOM   1837  CE2 TYR A 416      21.536  75.308  -2.087  1.00 12.09           C  
ATOM   1838  CZ  TYR A 416      22.751  75.960  -2.263  1.00 16.64           C  
ATOM   1839  OH  TYR A 416      22.818  77.326  -2.208  1.00 20.91           O  
ATOM   1840  N   ASN A 417      22.613  70.919   0.982  1.00 10.66           N  
ATOM   1841  CA  ASN A 417      21.810  70.862   2.191  1.00 11.67           C  
ATOM   1842  C   ASN A 417      21.407  72.255   2.656  1.00 10.65           C  
ATOM   1843  O   ASN A 417      22.242  73.014   3.174  1.00 14.26           O  
ATOM   1844  CB  ASN A 417      22.605  70.160   3.274  1.00 12.64           C  
ATOM   1845  CG  ASN A 417      21.777  69.849   4.496  1.00 12.97           C  
ATOM   1846  OD1 ASN A 417      20.701  70.420   4.723  1.00 13.53           O  
ATOM   1847  ND2 ASN A 417      22.291  68.936   5.290  1.00 13.23           N  
ATOM   1848  N   LEU A 418      20.132  72.579   2.481  1.00 11.54           N  
ATOM   1849  CA  LEU A 418      19.633  73.928   2.740  1.00 12.68           C  
ATOM   1850  C   LEU A 418      19.673  74.279   4.243  1.00 16.53           C  
ATOM   1851  O   LEU A 418      19.744  75.453   4.595  1.00 14.91           O  
ATOM   1852  CB  LEU A 418      18.228  74.127   2.196  1.00 16.41           C  
ATOM   1853  CG  LEU A 418      17.953  74.046   0.692  1.00 15.56           C  
ATOM   1854  CD1 LEU A 418      16.429  74.117   0.403  1.00 12.71           C  
ATOM   1855  CD2 LEU A 418      18.707  75.158   0.001  1.00 14.63           C  
ATOM   1856  N   SER A 419      19.643  73.267   5.099  1.00 16.40           N  
ATOM   1857  CA  SER A 419      19.797  73.491   6.552  1.00 20.53           C  
ATOM   1858  C   SER A 419      21.154  74.062   6.929  1.00 21.65           C  
ATOM   1859  O   SER A 419      21.293  74.630   8.014  1.00 23.53           O  
ATOM   1860  CB  SER A 419      19.587  72.208   7.318  1.00 20.53           C  
ATOM   1861  OG  SER A 419      18.257  71.788   7.182  1.00 31.68           O  
ATOM   1862  N   ASP A 420      22.151  73.922   6.050  1.00 22.20           N  
ATOM   1863  CA  ASP A 420      23.469  74.548   6.261  1.00 21.95           C  
ATOM   1864  C   ASP A 420      23.387  76.064   6.438  1.00 20.99           C  
ATOM   1865  O   ASP A 420      24.258  76.656   7.045  1.00 23.07           O  
ATOM   1866  CB  ASP A 420      24.420  74.292   5.084  1.00 25.57           C  
ATOM   1867  CG  ASP A 420      25.005  72.880   5.056  1.00 28.36           C  
ATOM   1868  OD1 ASP A 420      24.614  72.021   5.879  1.00 32.25           O  
ATOM   1869  OD2 ASP A 420      25.886  72.638   4.183  1.00 28.05           O  
ATOM   1870  N   GLY A 421      22.367  76.693   5.878  1.00 23.93           N  
ATOM   1871  CA  GLY A 421      22.243  78.139   5.943  1.00 27.08           C  
ATOM   1872  C   GLY A 421      22.119  78.725   4.559  1.00 28.04           C  
ATOM   1873  O   GLY A 421      21.745  78.022   3.614  1.00 28.04           O  
ATOM   1874  N   GLU A 422      22.465  80.006   4.436  1.00 29.63           N  
ATOM   1875  CA  GLU A 422      22.282  80.750   3.188  1.00 30.19           C  
ATOM   1876  C   GLU A 422      23.323  80.452   2.098  1.00 30.86           C  
ATOM   1877  O   GLU A 422      23.078  80.750   0.930  1.00 31.51           O  
ATOM   1878  CB  GLU A 422      22.204  82.263   3.463  1.00 35.00           C  
ATOM   1879  CG  GLU A 422      20.875  82.701   4.085  1.00 38.76           C  
ATOM   1880  CD  GLU A 422      19.679  82.277   3.238  1.00 50.03           C  
ATOM   1881  OE1 GLU A 422      19.653  82.599   2.024  1.00 46.80           O  
ATOM   1882  OE2 GLU A 422      18.778  81.601   3.783  1.00 56.29           O  
ATOM   1883  N   ASN A 423      24.463  79.869   2.471  1.00 25.49           N  
ATOM   1884  CA  ASN A 423      25.466  79.457   1.509  1.00 27.65           C  
ATOM   1885  C   ASN A 423      25.944  78.032   1.759  1.00 23.92           C  
ATOM   1886  O   ASN A 423      27.094  77.841   2.140  1.00 25.58           O  
ATOM   1887  CB  ASN A 423      26.681  80.401   1.536  1.00 29.91           C  
ATOM   1888  CG  ASN A 423      26.357  81.790   1.048  1.00 39.02           C  
ATOM   1889  OD1 ASN A 423      25.759  81.968  -0.016  1.00 54.74           O  
ATOM   1890  ND2 ASN A 423      26.755  82.791   1.821  1.00 39.66           N  
ATOM   1891  N   PRO A 424      25.082  77.020   1.500  1.00 17.50           N  
ATOM   1892  CA  PRO A 424      25.514  75.645   1.682  1.00 18.95           C  
ATOM   1893  C   PRO A 424      26.685  75.280   0.760  1.00 14.80           C  
ATOM   1894  O   PRO A 424      26.845  75.875  -0.309  1.00 18.18           O  
ATOM   1895  CB  PRO A 424      24.269  74.833   1.291  1.00 21.30           C  
ATOM   1896  CG  PRO A 424      23.147  75.771   1.329  1.00 18.20           C  
ATOM   1897  CD  PRO A 424      23.690  77.095   1.021  1.00 21.19           C  
ATOM   1898  N   LYS A 425      27.506  74.326   1.178  1.00 15.20           N  
ATOM   1899  CA  LYS A 425      28.451  73.711   0.247  1.00 12.22           C  
ATOM   1900  C   LYS A 425      27.675  72.843  -0.749  1.00  7.41           C  
ATOM   1901  O   LYS A 425      26.528  72.497  -0.509  1.00 14.17           O  
ATOM   1902  CB  LYS A 425      29.516  72.884   0.973  1.00 16.50           C  
ATOM   1903  CG  LYS A 425      29.037  71.659   1.717  1.00 17.95           C  
ATOM   1904  CD  LYS A 425      30.156  71.120   2.586  1.00 19.96           C  
ATOM   1905  CE  LYS A 425      29.743  69.851   3.329  1.00 24.56           C  
ATOM   1906  NZ  LYS A 425      30.939  69.077   3.812  1.00 17.30           N  
ATOM   1907  N   VAL A 426      28.305  72.507  -1.860  1.00 13.81           N  
ATOM   1908  CA  VAL A 426      27.793  71.453  -2.744  1.00 12.76           C  
ATOM   1909  C   VAL A 426      28.801  70.286  -2.739  1.00 13.30           C  
ATOM   1910  O   VAL A 426      30.017  70.517  -2.745  1.00  9.58           O  
ATOM   1911  CB  VAL A 426      27.481  71.988  -4.173  1.00 16.63           C  
ATOM   1912  CG1 VAL A 426      28.743  72.311  -4.938  1.00 18.69           C  
ATOM   1913  CG2 VAL A 426      26.640  71.007  -4.926  1.00 15.71           C  
ATOM   1914  N   VAL A 427      28.291  69.051  -2.698  1.00  9.56           N  
ATOM   1915  CA  VAL A 427      29.097  67.846  -2.532  1.00  8.31           C  
ATOM   1916  C   VAL A 427      28.760  66.845  -3.642  1.00  9.17           C  
ATOM   1917  O   VAL A 427      27.599  66.450  -3.799  1.00  8.75           O  
ATOM   1918  CB  VAL A 427      28.827  67.163  -1.183  1.00 10.07           C  
ATOM   1919  CG1 VAL A 427      29.597  65.844  -1.044  1.00 14.28           C  
ATOM   1920  CG2 VAL A 427      29.170  68.123  -0.013  1.00  8.94           C  
ATOM   1921  N   PHE A 428      29.773  66.440  -4.392  1.00  8.57           N  
ATOM   1922  CA  PHE A 428      29.571  65.455  -5.462  1.00  7.17           C  
ATOM   1923  C   PHE A 428      29.492  64.053  -4.861  1.00 10.24           C  
ATOM   1924  O   PHE A 428      30.243  63.668  -3.936  1.00  9.16           O  
ATOM   1925  CB  PHE A 428      30.673  65.520  -6.521  1.00  7.25           C  
ATOM   1926  CG  PHE A 428      30.477  64.557  -7.684  1.00  6.29           C  
ATOM   1927  CD1 PHE A 428      29.376  64.704  -8.563  1.00  8.91           C  
ATOM   1928  CD2 PHE A 428      31.399  63.543  -7.938  1.00 10.86           C  
ATOM   1929  CE1 PHE A 428      29.187  63.824  -9.647  1.00  8.88           C  
ATOM   1930  CE2 PHE A 428      31.228  62.656  -9.016  1.00  8.81           C  
ATOM   1931  CZ  PHE A 428      30.131  62.786  -9.878  1.00  6.70           C  
ATOM   1932  N   ILE A 429      28.611  63.268  -5.452  1.00  7.51           N  
ATOM   1933  CA  ILE A 429      28.457  61.892  -5.105  1.00  5.24           C  
ATOM   1934  C   ILE A 429      28.377  60.955  -6.304  1.00  8.43           C  
ATOM   1935  O   ILE A 429      27.500  61.188  -7.143  1.00  8.08           O  
ATOM   1936  CB  ILE A 429      27.058  61.633  -4.368  1.00  6.78           C  
ATOM   1937  CG1 ILE A 429      26.950  62.379  -3.040  1.00 10.17           C  
ATOM   1938  CG2 ILE A 429      26.834  60.131  -4.119  1.00  6.53           C  
ATOM   1939  CD1 ILE A 429      25.569  62.596  -2.576  1.00 11.52           C  
ATOM   1940  N   GLU A 430      29.340  60.030  -6.519  1.00  8.28           N  
ATOM   1941  CA  GLU A 430      29.646  59.476  -7.858  1.00  6.86           C  
ATOM   1942  C   GLU A 430      28.480  58.400  -7.886  1.00  8.49           C  
ATOM   1943  O   GLU A 430      28.214  57.734  -6.877  1.00  7.13           O  
ATOM   1944  CB  GLU A 430      31.015  58.845  -7.989  1.00  6.20           C  
ATOM   1945  CG  GLU A 430      31.307  57.713  -7.064  1.00  8.65           C  
ATOM   1946  CD  GLU A 430      32.755  57.288  -7.125  1.00 16.24           C  
ATOM   1947  OE1 GLU A 430      33.592  58.000  -7.716  1.00 11.49           O  
ATOM   1948  OE2 GLU A 430      33.042  56.213  -6.587  1.00 22.00           O  
ATOM   1949  N   ILE A 431      27.854  58.089  -9.011  1.00 10.15           N  
ATOM   1950  CA  ILE A 431      27.365  56.734  -9.316  1.00  9.46           C  
ATOM   1951  C   ILE A 431      28.236  55.512  -9.104  1.00  5.51           C  
ATOM   1952  O   ILE A 431      29.425  55.548  -9.376  1.00  7.79           O  
ATOM   1953  CB  ILE A 431      26.624  56.734 -10.689  1.00  7.64           C  
ATOM   1954  CG1 ILE A 431      25.449  55.743 -10.683  1.00  8.66           C  
ATOM   1955  CG2 ILE A 431      27.600  56.565 -11.843  1.00  6.88           C  
ATOM   1956  CD1 ILE A 431      24.389  56.069 -11.798  1.00  3.32           C  
ATOM   1957  N   SER A 432      27.615  54.425  -8.635  1.00  8.31           N  
ATOM   1958  CA  SER A 432      28.379  53.177  -8.481  1.00 11.83           C  
ATOM   1959  C   SER A 432      28.812  52.664  -9.844  1.00 12.49           C  
ATOM   1960  O   SER A 432      28.277  53.072 -10.881  1.00 12.76           O  
ATOM   1961  CB  SER A 432      27.598  52.115  -7.695  1.00 14.60           C  
ATOM   1962  OG  SER A 432      26.720  51.386  -8.534  1.00 14.63           O  
ATOM   1963  N   ASP A 433      29.749  51.730  -9.846  1.00  8.64           N  
ATOM   1964  CA  ASP A 433      30.285  51.212 -11.093  1.00 10.68           C  
ATOM   1965  C   ASP A 433      29.514  50.028 -11.695  1.00  9.92           C  
ATOM   1966  O   ASP A 433      29.963  49.432 -12.671  1.00 11.69           O  
ATOM   1967  CB  ASP A 433      31.766  50.926 -10.959  1.00 16.39           C  
ATOM   1968  CG  ASP A 433      32.068  49.684 -10.160  1.00 20.74           C  
ATOM   1969  OD1 ASP A 433      31.181  49.132  -9.464  1.00 14.77           O  
ATOM   1970  OD2 ASP A 433      33.228  49.244 -10.270  1.00 28.17           O  
ATOM   1971  N   GLN A 434      28.362  49.683 -11.132  1.00 10.91           N  
ATOM   1972  CA  GLN A 434      27.520  48.661 -11.751  1.00 12.35           C  
ATOM   1973  C   GLN A 434      26.898  49.207 -13.029  1.00 12.02           C  
ATOM   1974  O   GLN A 434      26.260  50.239 -13.004  1.00 11.09           O  
ATOM   1975  CB  GLN A 434      26.459  48.162 -10.772  1.00 17.60           C  
ATOM   1976  CG  GLN A 434      27.099  47.388  -9.623  1.00 33.37           C  
ATOM   1977  CD  GLN A 434      27.983  46.240 -10.116  1.00 45.61           C  
ATOM   1978  OE1 GLN A 434      27.524  45.372 -10.863  1.00 51.54           O  
ATOM   1979  NE2 GLN A 434      29.262  46.252  -9.723  1.00 47.01           N  
ATOM   1980  N  AARG A 435      27.094  48.486 -14.134  0.50  9.89           N  
ATOM   1981  N  BARG A 435      27.117  48.500 -14.136  0.50 10.81           N  
ATOM   1982  CA AARG A 435      26.650  48.916 -15.457  0.50  9.30           C  
ATOM   1983  CA BARG A 435      26.627  48.906 -15.443  0.50  9.53           C  
ATOM   1984  C  AARG A 435      27.022  50.366 -15.697  0.50  9.24           C  
ATOM   1985  C  BARG A 435      27.046  50.332 -15.774  0.50  8.75           C  
ATOM   1986  O  AARG A 435      26.184  51.224 -16.005  0.50 12.27           O  
ATOM   1987  O  BARG A 435      26.252  51.141 -16.264  0.50 12.07           O  
ATOM   1988  CB AARG A 435      25.161  48.616 -15.661  0.50  7.46           C  
ATOM   1989  CB BARG A 435      25.112  48.729 -15.535  0.50  9.11           C  
ATOM   1990  CG AARG A 435      24.946  47.160 -16.025  0.50  9.07           C  
ATOM   1991  CG BARG A 435      24.626  48.729 -16.957  0.50 14.52           C  
ATOM   1992  CD AARG A 435      23.550  46.667 -15.771  0.50 15.98           C  
ATOM   1993  CD BARG A 435      23.156  48.437 -17.076  0.50 12.27           C  
ATOM   1994  NE AARG A 435      22.596  47.146 -16.761  0.50 19.01           N  
ATOM   1995  NE BARG A 435      22.678  48.906 -18.367  0.50 18.51           N  
ATOM   1996  CZ AARG A 435      21.296  46.846 -16.757  0.50 16.01           C  
ATOM   1997  CZ BARG A 435      21.572  48.485 -18.969  0.50 13.90           C  
ATOM   1998  NH1AARG A 435      20.508  47.347 -17.700  0.50 16.58           N  
ATOM   1999  NH1BARG A 435      21.259  48.989 -20.151  0.50  2.43           N  
ATOM   2000  NH2AARG A 435      20.781  46.064 -15.814  0.50  7.49           N  
ATOM   2001  NH2BARG A 435      20.782  47.588 -18.398  0.50 22.67           N  
ATOM   2002  N   LEU A 436      28.304  50.638 -15.482  1.00  7.68           N  
ATOM   2003  CA  LEU A 436      28.883  51.947 -15.757  1.00  8.39           C  
ATOM   2004  C   LEU A 436      28.828  52.306 -17.251  1.00  9.34           C  
ATOM   2005  O   LEU A 436      29.174  51.489 -18.110  1.00  8.83           O  
ATOM   2006  CB  LEU A 436      30.340  51.934 -15.275  1.00  9.86           C  
ATOM   2007  CG  LEU A 436      31.074  53.258 -15.178  1.00 12.17           C  
ATOM   2008  CD1 LEU A 436      30.421  54.144 -14.147  1.00  5.13           C  
ATOM   2009  CD2 LEU A 436      32.539  53.032 -14.887  1.00 13.10           C  
ATOM   2010  N   SER A 437      28.393  53.538 -17.540  1.00  6.38           N  
ATOM   2011  CA  SER A 437      28.387  54.106 -18.869  1.00  9.24           C  
ATOM   2012  C   SER A 437      28.912  55.553 -18.759  1.00  4.96           C  
ATOM   2013  O   SER A 437      28.857  56.145 -17.668  1.00  9.31           O  
ATOM   2014  CB  SER A 437      26.951  54.071 -19.448  1.00 12.88           C  
ATOM   2015  OG  SER A 437      26.885  54.678 -20.696  1.00 20.49           O  
ATOM   2016  N   ILE A 438      29.402  56.138 -19.859  1.00  6.67           N  
ATOM   2017  CA  ILE A 438      29.927  57.509 -19.802  1.00  7.04           C  
ATOM   2018  C   ILE A 438      28.921  58.447 -19.117  1.00  5.46           C  
ATOM   2019  O   ILE A 438      27.714  58.395 -19.434  1.00  6.36           O  
ATOM   2020  CB  ILE A 438      30.307  58.068 -21.238  1.00  6.74           C  
ATOM   2021  CG1 ILE A 438      31.055  59.395 -21.106  1.00  4.69           C  
ATOM   2022  CG2 ILE A 438      29.085  58.179 -22.165  1.00  7.63           C  
ATOM   2023  CD1 ILE A 438      31.751  59.855 -22.370  1.00  5.89           C  
ATOM   2024  N   GLY A 439      29.412  59.277 -18.180  1.00  5.43           N  
ATOM   2025  CA  GLY A 439      28.664  60.380 -17.613  1.00  6.64           C  
ATOM   2026  C   GLY A 439      27.907  61.106 -18.691  1.00  5.80           C  
ATOM   2027  O   GLY A 439      28.465  61.481 -19.716  1.00  6.92           O  
ATOM   2028  N   SER A 440      26.606  61.267 -18.459  1.00  6.99           N  
ATOM   2029  CA  SER A 440      25.695  61.778 -19.446  1.00  5.67           C  
ATOM   2030  C   SER A 440      24.508  62.408 -18.735  1.00  5.47           C  
ATOM   2031  O   SER A 440      24.306  62.177 -17.521  1.00  5.56           O  
ATOM   2032  CB  SER A 440      25.221  60.629 -20.327  1.00  6.47           C  
ATOM   2033  OG  SER A 440      24.607  59.623 -19.538  1.00  5.82           O  
ATOM   2034  N   PRO A 441      23.724  63.207 -19.458  1.00  5.33           N  
ATOM   2035  CA  PRO A 441      22.599  63.860 -18.790  1.00  4.66           C  
ATOM   2036  C   PRO A 441      21.682  62.820 -18.146  1.00  5.29           C  
ATOM   2037  O   PRO A 441      21.338  61.810 -18.776  1.00  3.67           O  
ATOM   2038  CB  PRO A 441      21.904  64.601 -19.924  1.00  8.15           C  
ATOM   2039  CG  PRO A 441      23.009  64.825 -20.930  1.00 10.14           C  
ATOM   2040  CD  PRO A 441      23.790  63.569 -20.881  1.00  6.60           C  
ATOM   2041  N   SER A 442      21.338  63.076 -16.883  1.00  5.34           N  
ATOM   2042  CA  SER A 442      20.622  62.127 -16.032  1.00  4.96           C  
ATOM   2043  C   SER A 442      19.526  62.817 -15.255  1.00  5.15           C  
ATOM   2044  O   SER A 442      19.310  64.019 -15.375  1.00  7.16           O  
ATOM   2045  CB  SER A 442      21.587  61.402 -15.094  1.00  4.62           C  
ATOM   2046  OG  SER A 442      22.567  60.661 -15.818  1.00  7.12           O  
ATOM   2047  N   LYS A 443      18.799  62.054 -14.459  1.00  6.09           N  
ATOM   2048  CA  LYS A 443      17.668  62.603 -13.743  1.00  4.56           C  
ATOM   2049  C   LYS A 443      17.375  61.711 -12.580  1.00  4.72           C  
ATOM   2050  O   LYS A 443      17.378  60.505 -12.730  1.00  4.69           O  
ATOM   2051  CB  LYS A 443      16.480  62.678 -14.693  1.00  6.13           C  
ATOM   2052  CG  LYS A 443      15.142  63.011 -14.093  1.00  6.09           C  
ATOM   2053  CD  LYS A 443      14.171  63.312 -15.240  1.00  5.36           C  
ATOM   2054  CE  LYS A 443      12.724  63.251 -14.869  1.00  8.30           C  
ATOM   2055  NZ  LYS A 443      11.835  63.791 -15.980  1.00  6.78           N  
ATOM   2056  N   ILE A 444      17.124  62.316 -11.427  1.00  5.30           N  
ATOM   2057  CA  ILE A 444      16.608  61.584 -10.262  1.00  6.14           C  
ATOM   2058  C   ILE A 444      15.250  62.187  -9.917  1.00  6.63           C  
ATOM   2059  O   ILE A 444      15.099  63.423  -9.863  1.00  4.98           O  
ATOM   2060  CB  ILE A 444      17.610  61.604  -9.100  1.00  2.38           C  
ATOM   2061  CG1 ILE A 444      17.140  60.744  -7.906  1.00  2.00           C  
ATOM   2062  CG2 ILE A 444      17.976  63.048  -8.633  1.00  4.06           C  
ATOM   2063  CD1 ILE A 444      18.250  60.418  -6.888  1.00  4.82           C  
ATOM   2064  N   TYR A 445      14.247  61.323  -9.738  1.00  6.29           N  
ATOM   2065  CA  TYR A 445      12.896  61.793  -9.487  1.00  7.22           C  
ATOM   2066  C   TYR A 445      12.179  60.918  -8.491  1.00  5.81           C  
ATOM   2067  O   TYR A 445      12.483  59.740  -8.351  1.00  6.18           O  
ATOM   2068  CB  TYR A 445      12.050  61.871 -10.774  1.00  8.33           C  
ATOM   2069  CG  TYR A 445      11.847  60.563 -11.550  1.00  9.09           C  
ATOM   2070  CD1 TYR A 445      10.738  59.748 -11.339  1.00  3.77           C  
ATOM   2071  CD2 TYR A 445      12.761  60.164 -12.517  1.00  5.51           C  
ATOM   2072  CE1 TYR A 445      10.548  58.579 -12.092  1.00  7.60           C  
ATOM   2073  CE2 TYR A 445      12.604  58.992 -13.239  1.00  3.98           C  
ATOM   2074  CZ  TYR A 445      11.475  58.212 -13.038  1.00  6.78           C  
ATOM   2075  OH  TYR A 445      11.306  57.078 -13.771  1.00  5.33           O  
ATOM   2076  N   ASP A 446      11.225  61.516  -7.800  1.00  7.48           N  
ATOM   2077  CA  ASP A 446      10.391  60.772  -6.881  1.00 10.81           C  
ATOM   2078  C   ASP A 446       9.232  60.186  -7.689  1.00  9.09           C  
ATOM   2079  O   ASP A 446       8.594  60.891  -8.481  1.00  7.78           O  
ATOM   2080  CB  ASP A 446       9.828  61.697  -5.800  1.00 14.27           C  
ATOM   2081  CG  ASP A 446      10.881  62.155  -4.793  1.00 18.41           C  
ATOM   2082  OD1 ASP A 446      11.719  61.330  -4.358  1.00 19.34           O  
ATOM   2083  OD2 ASP A 446      10.843  63.347  -4.406  1.00 29.74           O  
ATOM   2084  N   SER A 447       8.963  58.906  -7.500  1.00  9.20           N  
ATOM   2085  CA  SER A 447       7.727  58.339  -7.993  1.00  9.20           C  
ATOM   2086  C   SER A 447       7.153  57.366  -6.979  1.00  9.44           C  
ATOM   2087  O   SER A 447       7.827  56.434  -6.555  1.00 11.32           O  
ATOM   2088  CB  SER A 447       7.922  57.646  -9.335  1.00  9.06           C  
ATOM   2089  OG  SER A 447       6.660  57.175  -9.786  1.00 13.85           O  
ATOM   2090  N   LEU A 448       5.902  57.581  -6.594  1.00 11.22           N  
ATOM   2091  CA  LEU A 448       5.194  56.627  -5.693  1.00 10.43           C  
ATOM   2092  C   LEU A 448       5.996  56.258  -4.443  1.00 17.33           C  
ATOM   2093  O   LEU A 448       6.103  55.074  -4.099  1.00 21.02           O  
ATOM   2094  CB  LEU A 448       4.849  55.347  -6.473  1.00 14.26           C  
ATOM   2095  CG  LEU A 448       3.919  55.610  -7.647  1.00 17.37           C  
ATOM   2096  CD1 LEU A 448       3.864  54.424  -8.610  1.00 16.98           C  
ATOM   2097  CD2 LEU A 448       2.549  55.962  -7.117  1.00 18.75           C  
ATOM   2098  N   GLY A 449       6.594  57.259  -3.799  1.00 16.90           N  
ATOM   2099  CA  GLY A 449       7.289  57.059  -2.524  1.00 20.22           C  
ATOM   2100  C   GLY A 449       8.778  56.715  -2.481  1.00 22.89           C  
ATOM   2101  O   GLY A 449       9.338  56.578  -1.384  1.00 20.36           O  
ATOM   2102  N  AGLN A 450       9.421  56.546  -3.642  0.50 15.71           N  
ATOM   2103  N  BGLN A 450       9.426  56.567  -3.634  0.50 17.33           N  
ATOM   2104  CA AGLN A 450      10.855  56.221  -3.698  0.50 13.19           C  
ATOM   2105  CA BGLN A 450      10.863  56.329  -3.623  0.50 15.37           C  
ATOM   2106  C  AGLN A 450      11.495  56.956  -4.873  0.50  9.93           C  
ATOM   2107  C  BGLN A 450      11.534  56.859  -4.879  0.50 12.28           C  
ATOM   2108  O  AGLN A 450      10.811  57.258  -5.855  0.50  5.49           O  
ATOM   2109  O  BGLN A 450      10.933  56.868  -5.944  0.50 11.48           O  
ATOM   2110  CB AGLN A 450      11.099  54.712  -3.826  0.50 10.20           C  
ATOM   2111  CB BGLN A 450      11.203  54.853  -3.384  0.50 14.63           C  
ATOM   2112  CG AGLN A 450      12.595  54.254  -3.640  0.50 14.51           C  
ATOM   2113  CG BGLN A 450      11.544  54.004  -4.607  0.50 18.83           C  
ATOM   2114  CD AGLN A 450      12.795  52.724  -3.671  0.50 19.91           C  
ATOM   2115  CD BGLN A 450      12.858  53.253  -4.456  0.50 21.14           C  
ATOM   2116  OE1AGLN A 450      11.837  51.967  -3.791  0.50 10.88           O  
ATOM   2117  OE1BGLN A 450      12.871  52.014  -4.330  0.50 21.19           O  
ATOM   2118  NE2AGLN A 450      14.055  52.277  -3.592  0.50 14.14           N  
ATOM   2119  NE2BGLN A 450      13.974  53.998  -4.449  0.50  3.61           N  
ATOM   2120  N   PRO A 451      12.778  57.322  -4.741  1.00 11.77           N  
ATOM   2121  CA  PRO A 451      13.446  57.877  -5.933  1.00  8.25           C  
ATOM   2122  C   PRO A 451      13.854  56.863  -6.986  1.00  4.24           C  
ATOM   2123  O   PRO A 451      14.172  55.712  -6.674  1.00  6.88           O  
ATOM   2124  CB  PRO A 451      14.701  58.576  -5.373  1.00 11.77           C  
ATOM   2125  CG  PRO A 451      14.699  58.323  -3.881  1.00 17.51           C  
ATOM   2126  CD  PRO A 451      13.625  57.376  -3.530  1.00 12.18           C  
ATOM   2127  N   VAL A 452      13.886  57.339  -8.230  1.00  7.11           N  
ATOM   2128  CA  VAL A 452      14.241  56.558  -9.401  1.00  3.90           C  
ATOM   2129  C   VAL A 452      15.286  57.397 -10.133  1.00  4.90           C  
ATOM   2130  O   VAL A 452      15.173  58.612 -10.197  1.00  7.21           O  
ATOM   2131  CB  VAL A 452      13.015  56.355 -10.359  1.00  7.79           C  
ATOM   2132  CG1 VAL A 452      13.396  55.586 -11.648  1.00  5.30           C  
ATOM   2133  CG2 VAL A 452      11.837  55.691  -9.662  1.00  9.24           C  
ATOM   2134  N   PHE A 453      16.271  56.730 -10.724  1.00  6.62           N  
ATOM   2135  CA  PHE A 453      17.319  57.410 -11.500  1.00  6.36           C  
ATOM   2136  C   PHE A 453      17.273  56.926 -12.949  1.00  7.54           C  
ATOM   2137  O   PHE A 453      17.086  55.741 -13.198  1.00  7.83           O  
ATOM   2138  CB  PHE A 453      18.670  57.069 -10.869  1.00  6.67           C  
ATOM   2139  CG  PHE A 453      19.821  57.927 -11.337  1.00  2.94           C  
ATOM   2140  CD1 PHE A 453      20.205  59.043 -10.618  1.00  7.23           C  
ATOM   2141  CD2 PHE A 453      20.572  57.579 -12.446  1.00  9.28           C  
ATOM   2142  CE1 PHE A 453      21.284  59.827 -11.039  1.00  9.87           C  
ATOM   2143  CE2 PHE A 453      21.648  58.354 -12.845  1.00  9.25           C  
ATOM   2144  CZ  PHE A 453      21.994  59.474 -12.152  1.00  7.53           C  
ATOM   2145  N   TYR A 454      17.458  57.862 -13.884  1.00  4.10           N  
ATOM   2146  CA  TYR A 454      17.542  57.623 -15.316  1.00  3.22           C  
ATOM   2147  C   TYR A 454      18.887  58.257 -15.750  1.00  3.77           C  
ATOM   2148  O   TYR A 454      19.178  59.399 -15.403  1.00  4.83           O  
ATOM   2149  CB  TYR A 454      16.361  58.285 -16.078  1.00  5.12           C  
ATOM   2150  CG  TYR A 454      16.623  58.406 -17.561  1.00  3.61           C  
ATOM   2151  CD1 TYR A 454      16.371  57.322 -18.427  1.00  7.18           C  
ATOM   2152  CD2 TYR A 454      17.177  59.564 -18.101  1.00  4.14           C  
ATOM   2153  CE1 TYR A 454      16.683  57.404 -19.791  1.00  5.25           C  
ATOM   2154  CE2 TYR A 454      17.448  59.662 -19.443  1.00  2.55           C  
ATOM   2155  CZ  TYR A 454      17.219  58.578 -20.290  1.00  7.50           C  
ATOM   2156  OH  TYR A 454      17.507  58.675 -21.627  1.00  5.90           O  
ATOM   2157  N   GLN A 455      19.656  57.518 -16.536  1.00  3.20           N  
ATOM   2158  CA  GLN A 455      20.872  58.038 -17.191  1.00  6.37           C  
ATOM   2159  C   GLN A 455      20.781  57.872 -18.717  1.00  6.26           C  
ATOM   2160  O   GLN A 455      20.530  56.792 -19.210  1.00  5.16           O  
ATOM   2161  CB  GLN A 455      22.111  57.314 -16.665  1.00  6.93           C  
ATOM   2162  CG  GLN A 455      23.400  57.771 -17.337  1.00  4.69           C  
ATOM   2163  CD  GLN A 455      24.655  57.049 -16.896  1.00 10.02           C  
ATOM   2164  OE1 GLN A 455      24.605  56.070 -16.147  1.00 11.35           O  
ATOM   2165  NE2 GLN A 455      25.809  57.537 -17.388  1.00  6.06           N  
ATOM   2166  N   ALA A 456      21.007  58.937 -19.469  1.00  6.23           N  
ATOM   2167  CA  ALA A 456      20.970  58.806 -20.929  1.00  3.93           C  
ATOM   2168  C   ALA A 456      22.083  57.883 -21.402  1.00  6.05           C  
ATOM   2169  O   ALA A 456      23.158  57.834 -20.791  1.00  4.88           O  
ATOM   2170  CB  ALA A 456      21.112  60.159 -21.588  1.00  5.25           C  
ATOM   2171  N   SER A 457      21.800  57.157 -22.480  1.00  4.36           N  
ATOM   2172  CA  SER A 457      22.732  56.229 -23.062  1.00  5.48           C  
ATOM   2173  C   SER A 457      23.510  56.957 -24.149  1.00  5.92           C  
ATOM   2174  O   SER A 457      23.092  57.010 -25.300  1.00  7.02           O  
ATOM   2175  CB  SER A 457      21.991  55.014 -23.614  1.00  5.56           C  
ATOM   2176  OG  SER A 457      21.470  54.226 -22.552  1.00  9.34           O  
ATOM   2177  N   PHE A 458      24.622  57.559 -23.766  1.00  4.85           N  
ATOM   2178  CA  PHE A 458      25.432  58.288 -24.707  1.00  6.05           C  
ATOM   2179  C   PHE A 458      26.653  57.512 -25.222  1.00  4.86           C  
ATOM   2180  O   PHE A 458      27.578  58.103 -25.785  1.00  4.14           O  
ATOM   2181  CB  PHE A 458      25.832  59.631 -24.121  1.00  4.20           C  
ATOM   2182  CG  PHE A 458      24.782  60.714 -24.255  1.00  4.77           C  
ATOM   2183  CD1 PHE A 458      23.454  60.451 -24.640  1.00  3.48           C  
ATOM   2184  CD2 PHE A 458      25.127  62.035 -23.969  1.00  6.20           C  
ATOM   2185  CE1 PHE A 458      22.542  61.479 -24.767  1.00  7.57           C  
ATOM   2186  CE2 PHE A 458      24.194  63.063 -24.108  1.00  8.70           C  
ATOM   2187  CZ  PHE A 458      22.923  62.791 -24.477  1.00  6.30           C  
ATOM   2188  N  ASER A 459      26.680  56.199 -25.002  0.50  6.45           N  
ATOM   2189  N  BSER A 459      26.648  56.198 -25.022  0.50  6.69           N  
ATOM   2190  CA ASER A 459      27.708  55.364 -25.627  0.50  5.92           C  
ATOM   2191  CA BSER A 459      27.709  55.354 -25.552  0.50  6.21           C  
ATOM   2192  C  ASER A 459      27.109  54.027 -26.094  0.50  6.96           C  
ATOM   2193  C  BSER A 459      27.120  54.035 -26.087  0.50  7.28           C  
ATOM   2194  O  ASER A 459      26.016  54.010 -26.677  0.50  9.20           O  
ATOM   2195  O  BSER A 459      26.052  54.041 -26.712  0.50  9.49           O  
ATOM   2196  CB ASER A 459      28.941  55.217 -24.715  0.50  6.21           C  
ATOM   2197  CB BSER A 459      28.795  55.150 -24.490  0.50  7.95           C  
ATOM   2198  OG ASER A 459      28.659  54.479 -23.540  0.50  7.59           O  
ATOM   2199  OG BSER A 459      29.960  54.592 -25.061  0.50  6.81           O  
ATOM   2200  N   TRP A 460      27.810  52.920 -25.832  1.00  7.97           N  
ATOM   2201  CA  TRP A 460      27.502  51.614 -26.457  1.00  9.00           C  
ATOM   2202  C   TRP A 460      26.369  50.827 -25.792  1.00  5.85           C  
ATOM   2203  O   TRP A 460      25.776  49.920 -26.394  1.00  6.21           O  
ATOM   2204  CB  TRP A 460      28.784  50.739 -26.451  1.00  5.19           C  
ATOM   2205  CG  TRP A 460      29.339  50.563 -25.108  1.00  7.97           C  
ATOM   2206  CD1 TRP A 460      30.305  51.328 -24.514  1.00  9.38           C  
ATOM   2207  CD2 TRP A 460      28.946  49.591 -24.134  1.00  8.00           C  
ATOM   2208  NE1 TRP A 460      30.525  50.897 -23.243  1.00  6.44           N  
ATOM   2209  CE2 TRP A 460      29.705  49.834 -22.980  1.00  6.22           C  
ATOM   2210  CE3 TRP A 460      28.026  48.546 -24.124  1.00 10.25           C  
ATOM   2211  CZ2 TRP A 460      29.572  49.060 -21.823  1.00  9.12           C  
ATOM   2212  CZ3 TRP A 460      27.909  47.763 -22.968  1.00  8.42           C  
ATOM   2213  CH2 TRP A 460      28.681  48.038 -21.846  1.00  8.25           C  
ATOM   2214  N   ASP A 461      26.068  51.179 -24.549  1.00  7.16           N  
ATOM   2215  CA  ASP A 461      25.041  50.504 -23.777  1.00  9.30           C  
ATOM   2216  C   ASP A 461      23.744  51.250 -24.077  1.00  6.43           C  
ATOM   2217  O   ASP A 461      23.377  52.165 -23.339  1.00  8.38           O  
ATOM   2218  CB  ASP A 461      25.439  50.591 -22.287  1.00 10.17           C  
ATOM   2219  CG  ASP A 461      24.485  49.867 -21.347  1.00 20.99           C  
ATOM   2220  OD1 ASP A 461      23.467  49.327 -21.829  1.00 16.85           O  
ATOM   2221  OD2 ASP A 461      24.780  49.886 -20.118  1.00 23.72           O  
ATOM   2222  N   THR A 462      23.086  50.880 -25.178  1.00  4.86           N  
ATOM   2223  CA  THR A 462      21.992  51.689 -25.760  1.00  7.13           C  
ATOM   2224  C   THR A 462      20.590  51.338 -25.280  1.00  6.40           C  
ATOM   2225  O   THR A 462      19.618  51.999 -25.683  1.00  5.40           O  
ATOM   2226  CB  THR A 462      21.984  51.665 -27.296  1.00  5.16           C  
ATOM   2227  OG1 THR A 462      21.462  50.424 -27.766  1.00  4.76           O  
ATOM   2228  CG2 THR A 462      23.396  51.907 -27.863  1.00  5.70           C  
ATOM   2229  N   MET A 463      20.486  50.333 -24.418  1.00  8.50           N  
ATOM   2230  CA  MET A 463      19.201  49.977 -23.837  1.00  8.71           C  
ATOM   2231  C   MET A 463      18.980  50.889 -22.635  1.00  5.59           C  
ATOM   2232  O   MET A 463      19.941  51.399 -22.031  1.00  8.73           O  
ATOM   2233  CB  MET A 463      19.155  48.504 -23.463  1.00  7.11           C  
ATOM   2234  CG  MET A 463      19.416  47.561 -24.623  1.00  5.73           C  
ATOM   2235  SD  MET A 463      18.453  47.855 -26.111  1.00  8.54           S  
ATOM   2236  CE  MET A 463      16.829  47.365 -25.596  1.00 10.84           C  
ATOM   2237  N   ILE A 464      17.721  51.139 -22.312  1.00  5.23           N  
ATOM   2238  CA  ILE A 464      17.421  52.152 -21.258  1.00  5.10           C  
ATOM   2239  C   ILE A 464      18.102  51.839 -19.931  1.00  5.38           C  
ATOM   2240  O   ILE A 464      18.062  50.697 -19.441  1.00  4.70           O  
ATOM   2241  CB  ILE A 464      15.920  52.408 -21.074  1.00  4.99           C  
ATOM   2242  CG1 ILE A 464      15.722  53.592 -20.119  1.00  6.33           C  
ATOM   2243  CG2 ILE A 464      15.135  51.155 -20.587  1.00  3.47           C  
ATOM   2244  CD1 ILE A 464      14.271  54.127 -20.163  1.00  5.40           C  
ATOM   2245  N  ALYS A 465      18.739  52.872 -19.377  0.50  5.28           N  
ATOM   2246  N  BLYS A 465      18.744  52.855 -19.355  0.50  4.38           N  
ATOM   2247  CA ALYS A 465      19.385  52.826 -18.085  0.50  6.66           C  
ATOM   2248  CA BLYS A 465      19.407  52.742 -18.072  0.50  5.83           C  
ATOM   2249  C  ALYS A 465      18.507  53.580 -17.101  0.50  4.06           C  
ATOM   2250  C  BLYS A 465      18.612  53.533 -17.048  0.50  4.69           C  
ATOM   2251  O  ALYS A 465      18.464  54.809 -17.093  0.50  3.52           O  
ATOM   2252  O  BLYS A 465      18.763  54.741 -16.946  0.50  7.85           O  
ATOM   2253  CB ALYS A 465      20.766  53.482 -18.148  0.50  5.85           C  
ATOM   2254  CB BLYS A 465      20.834  53.290 -18.149  0.50  3.70           C  
ATOM   2255  CG ALYS A 465      21.720  52.908 -19.203  0.50  8.71           C  
ATOM   2256  CG BLYS A 465      21.795  52.508 -19.070  0.50  2.00           C  
ATOM   2257  CD ALYS A 465      23.157  53.362 -18.948  0.50 10.04           C  
ATOM   2258  CD BLYS A 465      23.206  53.115 -19.024  0.50  7.50           C  
ATOM   2259  CE ALYS A 465      23.800  52.564 -17.814  0.50 17.56           C  
ATOM   2260  CE BLYS A 465      23.884  52.930 -17.666  0.50 16.19           C  
ATOM   2261  NZ ALYS A 465      25.113  53.128 -17.369  0.50 11.06           N  
ATOM   2262  NZ BLYS A 465      23.962  51.493 -17.250  0.50 11.96           N  
ATOM   2263  N   PHE A 466      17.767  52.843 -16.285  1.00  6.10           N  
ATOM   2264  CA  PHE A 466      17.019  53.471 -15.205  1.00  4.28           C  
ATOM   2265  C   PHE A 466      16.654  52.453 -14.164  1.00  5.58           C  
ATOM   2266  O   PHE A 466      16.763  51.258 -14.424  1.00  4.92           O  
ATOM   2267  CB  PHE A 466      15.822  54.345 -15.663  1.00  4.64           C  
ATOM   2268  CG  PHE A 466      14.537  53.600 -16.064  1.00  5.21           C  
ATOM   2269  CD1 PHE A 466      13.308  54.167 -15.736  1.00  9.17           C  
ATOM   2270  CD2 PHE A 466      14.546  52.425 -16.812  1.00  8.43           C  
ATOM   2271  CE1 PHE A 466      12.100  53.540 -16.117  1.00  8.36           C  
ATOM   2272  CE2 PHE A 466      13.358  51.785 -17.178  1.00  8.71           C  
ATOM   2273  CZ  PHE A 466      12.132  52.348 -16.840  1.00  7.54           C  
ATOM   2274  N   GLY A 467      16.263  52.929 -12.999  1.00  5.69           N  
ATOM   2275  CA  GLY A 467      15.829  52.030 -11.941  1.00  5.49           C  
ATOM   2276  C   GLY A 467      15.662  52.695 -10.623  1.00  6.80           C  
ATOM   2277  O   GLY A 467      16.035  53.845 -10.449  1.00  6.19           O  
ATOM   2278  N   ASP A 468      15.059  51.977  -9.684  1.00  6.46           N  
ATOM   2279  CA  ASP A 468      14.918  52.515  -8.321  1.00  6.40           C  
ATOM   2280  C   ASP A 468      16.302  52.763  -7.712  1.00  8.05           C  
ATOM   2281  O   ASP A 468      17.246  51.964  -7.864  1.00 10.84           O  
ATOM   2282  CB  ASP A 468      14.178  51.544  -7.407  1.00  9.28           C  
ATOM   2283  CG  ASP A 468      12.699  51.505  -7.665  1.00 13.25           C  
ATOM   2284  OD1 ASP A 468      12.122  52.537  -8.042  1.00 14.97           O  
ATOM   2285  OD2 ASP A 468      12.103  50.438  -7.460  1.00 19.79           O  
ATOM   2286  N   VAL A 469      16.390  53.861  -6.984  1.00  8.06           N  
ATOM   2287  CA  VAL A 469      17.566  54.194  -6.201  1.00  6.97           C  
ATOM   2288  C   VAL A 469      17.568  53.349  -4.907  1.00 11.76           C  
ATOM   2289  O   VAL A 469      16.674  53.507  -4.058  1.00 13.27           O  
ATOM   2290  CB  VAL A 469      17.582  55.684  -5.883  1.00  9.70           C  
ATOM   2291  CG1 VAL A 469      18.721  56.037  -4.880  1.00  7.94           C  
ATOM   2292  CG2 VAL A 469      17.730  56.523  -7.215  1.00 11.04           C  
ATOM   2293  N  ALEU A 470      18.548  52.454  -4.780  0.50 11.47           N  
ATOM   2294  N  BLEU A 470      18.553  52.462  -4.785  0.50 10.05           N  
ATOM   2295  CA ALEU A 470      18.733  51.672  -3.537  0.50 12.95           C  
ATOM   2296  CA BLEU A 470      18.744  51.666  -3.555  0.50 12.00           C  
ATOM   2297  C  ALEU A 470      19.205  52.590  -2.415  0.50 11.99           C  
ATOM   2298  C  BLEU A 470      19.245  52.538  -2.403  0.50 11.46           C  
ATOM   2299  O  ALEU A 470      18.606  52.619  -1.337  0.50 13.54           O  
ATOM   2300  O  BLEU A 470      18.719  52.469  -1.290  0.50 12.79           O  
ATOM   2301  CB ALEU A 470      19.737  50.527  -3.726  0.50 12.66           C  
ATOM   2302  CB BLEU A 470      19.722  50.507  -3.788  0.50 11.89           C  
ATOM   2303  CG ALEU A 470      19.914  49.589  -2.516  0.50 14.82           C  
ATOM   2304  CG BLEU A 470      19.235  49.277  -4.559  0.50  8.65           C  
ATOM   2305  CD1ALEU A 470      18.700  48.694  -2.351  0.50 12.57           C  
ATOM   2306  CD1BLEU A 470      20.304  48.220  -4.524  0.50 20.61           C  
ATOM   2307  CD2ALEU A 470      21.168  48.739  -2.643  0.50 13.66           C  
ATOM   2308  CD2BLEU A 470      17.936  48.728  -3.978  0.50 20.26           C  
ATOM   2309  N   THR A 471      20.288  53.323  -2.669  1.00 10.87           N  
ATOM   2310  CA  THR A 471      20.789  54.319  -1.723  1.00 11.53           C  
ATOM   2311  C   THR A 471      21.156  55.601  -2.486  1.00 11.01           C  
ATOM   2312  O   THR A 471      21.691  55.528  -3.587  1.00  9.82           O  
ATOM   2313  CB  THR A 471      22.037  53.781  -0.932  1.00 13.00           C  
ATOM   2314  OG1 THR A 471      23.012  53.261  -1.837  1.00 13.40           O  
ATOM   2315  CG2 THR A 471      21.633  52.640   0.033  1.00 12.21           C  
ATOM   2316  N   VAL A 472      20.864  56.752  -1.894  1.00 12.81           N  
ATOM   2317  CA  VAL A 472      21.242  58.047  -2.481  1.00 12.20           C  
ATOM   2318  C   VAL A 472      22.723  58.343  -2.305  1.00 14.51           C  
ATOM   2319  O   VAL A 472      23.368  58.847  -3.225  1.00 11.31           O  
ATOM   2320  CB  VAL A 472      20.332  59.175  -1.945  1.00 10.10           C  
ATOM   2321  CG1 VAL A 472      20.785  60.522  -2.410  1.00 16.38           C  
ATOM   2322  CG2 VAL A 472      18.923  58.942  -2.424  1.00  9.63           C  
ATOM   2323  N   ASN A 473      23.263  58.031  -1.125  1.00 11.50           N  
ATOM   2324  CA  ASN A 473      24.642  58.351  -0.819  1.00 12.97           C  
ATOM   2325  C   ASN A 473      25.192  57.200   0.012  1.00 14.96           C  
ATOM   2326  O   ASN A 473      24.800  57.048   1.167  1.00 16.48           O  
ATOM   2327  CB  ASN A 473      24.716  59.697  -0.053  1.00 10.44           C  
ATOM   2328  CG  ASN A 473      26.123  60.218   0.066  1.00  9.75           C  
ATOM   2329  OD1 ASN A 473      27.073  59.579  -0.372  1.00 14.27           O  
ATOM   2330  ND2 ASN A 473      26.266  61.380   0.669  1.00 18.68           N  
ATOM   2331  N   PRO A 474      26.063  56.361  -0.574  1.00 14.04           N  
ATOM   2332  CA  PRO A 474      26.592  56.409  -1.929  1.00 12.59           C  
ATOM   2333  C   PRO A 474      25.487  56.067  -2.918  1.00 13.82           C  
ATOM   2334  O   PRO A 474      24.491  55.410  -2.534  1.00 16.93           O  
ATOM   2335  CB  PRO A 474      27.663  55.319  -1.907  1.00 12.04           C  
ATOM   2336  CG  PRO A 474      27.145  54.349  -0.921  1.00 16.53           C  
ATOM   2337  CD  PRO A 474      26.579  55.185   0.157  1.00 14.77           C  
ATOM   2338  N   LEU A 475      25.614  56.537  -4.155  1.00 10.11           N  
ATOM   2339  CA  LEU A 475      24.555  56.360  -5.118  1.00  8.20           C  
ATOM   2340  C   LEU A 475      24.633  54.979  -5.723  1.00  9.56           C  
ATOM   2341  O   LEU A 475      25.610  54.635  -6.406  1.00 10.86           O  
ATOM   2342  CB  LEU A 475      24.629  57.427  -6.233  1.00  7.70           C  
ATOM   2343  CG  LEU A 475      23.536  57.314  -7.311  1.00  9.05           C  
ATOM   2344  CD1 LEU A 475      22.099  57.318  -6.713  1.00 13.62           C  
ATOM   2345  CD2 LEU A 475      23.737  58.415  -8.377  1.00  8.77           C  
ATOM   2346  N   VAL A 476      23.617  54.178  -5.452  1.00  7.20           N  
ATOM   2347  CA  VAL A 476      23.455  52.874  -6.098  1.00 10.14           C  
ATOM   2348  C   VAL A 476      22.060  52.786  -6.719  1.00  7.70           C  
ATOM   2349  O   VAL A 476      21.064  53.065  -6.063  1.00  8.53           O  
ATOM   2350  CB  VAL A 476      23.665  51.700  -5.106  1.00 12.93           C  
ATOM   2351  CG1 VAL A 476      23.443  50.328  -5.799  1.00  8.75           C  
ATOM   2352  CG2 VAL A 476      25.055  51.802  -4.489  1.00 14.28           C  
ATOM   2353  N   VAL A 477      22.023  52.352  -7.981  1.00  9.04           N  
ATOM   2354  CA  VAL A 477      20.813  52.275  -8.766  1.00  8.68           C  
ATOM   2355  C   VAL A 477      20.593  50.812  -9.145  1.00  9.36           C  
ATOM   2356  O   VAL A 477      21.498  50.155  -9.652  1.00 11.56           O  
ATOM   2357  CB  VAL A 477      20.872  53.176 -10.057  1.00 11.04           C  
ATOM   2358  CG1 VAL A 477      19.528  53.071 -10.835  1.00  9.97           C  
ATOM   2359  CG2 VAL A 477      21.194  54.631  -9.718  1.00  7.39           C  
ATOM   2360  N   ASN A 478      19.397  50.309  -8.865  1.00  9.93           N  
ATOM   2361  CA  ASN A 478      19.017  48.947  -9.239  1.00 11.27           C  
ATOM   2362  C   ASN A 478      18.492  48.969 -10.651  1.00  7.95           C  
ATOM   2363  O   ASN A 478      17.276  49.000 -10.875  1.00  7.13           O  
ATOM   2364  CB  ASN A 478      17.972  48.385  -8.269  1.00 11.14           C  
ATOM   2365  CG  ASN A 478      17.717  46.916  -8.480  1.00 13.61           C  
ATOM   2366  OD1 ASN A 478      18.499  46.225  -9.146  1.00 16.69           O  
ATOM   2367  ND2 ASN A 478      16.605  46.413  -7.914  1.00 19.68           N  
ATOM   2368  N   TRP A 479      19.432  49.004 -11.600  1.00  7.83           N  
ATOM   2369  CA  TRP A 479      19.100  49.178 -13.003  1.00  9.28           C  
ATOM   2370  C   TRP A 479      18.160  48.063 -13.467  1.00  7.72           C  
ATOM   2371  O   TRP A 479      18.400  46.892 -13.168  1.00  6.50           O  
ATOM   2372  CB  TRP A 479      20.329  49.104 -13.872  1.00  9.68           C  
ATOM   2373  CG  TRP A 479      21.439  50.049 -13.532  1.00  8.31           C  
ATOM   2374  CD1 TRP A 479      22.640  49.713 -12.984  1.00  9.42           C  
ATOM   2375  CD2 TRP A 479      21.486  51.449 -13.778  1.00  8.89           C  
ATOM   2376  NE1 TRP A 479      23.419  50.805 -12.852  1.00  9.50           N  
ATOM   2377  CE2 TRP A 479      22.755  51.899 -13.337  1.00  7.18           C  
ATOM   2378  CE3 TRP A 479      20.593  52.373 -14.338  1.00 10.17           C  
ATOM   2379  CZ2 TRP A 479      23.151  53.241 -13.416  1.00 10.77           C  
ATOM   2380  CZ3 TRP A 479      20.990  53.723 -14.424  1.00 10.57           C  
ATOM   2381  CH2 TRP A 479      22.261  54.138 -13.966  1.00 10.20           C  
ATOM   2382  N   ARG A 480      17.130  48.449 -14.218  1.00  7.80           N  
ATOM   2383  CA  ARG A 480      16.223  47.502 -14.877  1.00  6.03           C  
ATOM   2384  C   ARG A 480      16.989  46.698 -15.925  1.00  7.03           C  
ATOM   2385  O   ARG A 480      17.826  47.224 -16.649  1.00  5.88           O  
ATOM   2386  CB  ARG A 480      15.063  48.231 -15.575  1.00  5.96           C  
ATOM   2387  CG  ARG A 480      14.141  49.112 -14.713  1.00  7.40           C  
ATOM   2388  CD  ARG A 480      13.810  48.494 -13.349  1.00  6.34           C  
ATOM   2389  NE  ARG A 480      12.911  47.349 -13.468  1.00  7.82           N  
ATOM   2390  CZ  ARG A 480      12.344  46.737 -12.433  1.00 13.01           C  
ATOM   2391  NH1 ARG A 480      12.613  47.119 -11.185  1.00 11.94           N  
ATOM   2392  NH2 ARG A 480      11.528  45.723 -12.646  1.00  8.77           N  
ATOM   2393  N   ASN A 481      16.659  45.421 -16.026  1.00  6.43           N  
ATOM   2394  CA  ASN A 481      17.044  44.627 -17.184  1.00  8.50           C  
ATOM   2395  C   ASN A 481      15.997  44.756 -18.275  1.00  8.80           C  
ATOM   2396  O   ASN A 481      15.153  43.868 -18.514  1.00  8.52           O  
ATOM   2397  CB  ASN A 481      17.249  43.204 -16.719  1.00 10.68           C  
ATOM   2398  CG  ASN A 481      18.300  43.139 -15.648  1.00 12.42           C  
ATOM   2399  OD1 ASN A 481      19.455  43.525 -15.885  1.00 15.01           O  
ATOM   2400  ND2 ASN A 481      17.897  42.709 -14.437  1.00 16.49           N  
ATOM   2401  N   ASN A 482      16.010  45.924 -18.906  1.00  6.64           N  
ATOM   2402  CA  ASN A 482      15.007  46.267 -19.903  1.00  6.91           C  
ATOM   2403  C   ASN A 482      15.540  45.931 -21.287  1.00  7.00           C  
ATOM   2404  O   ASN A 482      16.630  46.367 -21.655  1.00  8.22           O  
ATOM   2405  CB  ASN A 482      14.615  47.756 -19.798  1.00  9.10           C  
ATOM   2406  CG  ASN A 482      13.601  48.177 -20.855  1.00  6.82           C  
ATOM   2407  OD1 ASN A 482      13.867  48.081 -22.055  1.00  6.11           O  
ATOM   2408  ND2 ASN A 482      12.423  48.657 -20.409  1.00  4.95           N  
ATOM   2409  N   THR A 483      14.782  45.124 -22.020  1.00  8.66           N  
ATOM   2410  CA  THR A 483      15.187  44.620 -23.326  1.00 10.12           C  
ATOM   2411  C   THR A 483      14.416  45.237 -24.509  1.00 10.54           C  
ATOM   2412  O   THR A 483      14.527  44.747 -25.641  1.00  9.63           O  
ATOM   2413  CB  THR A 483      14.999  43.074 -23.347  1.00 12.63           C  
ATOM   2414  OG1 THR A 483      13.611  42.771 -23.152  1.00 10.51           O  
ATOM   2415  CG2 THR A 483      15.829  42.405 -22.242  1.00  9.52           C  
ATOM   2416  N   VAL A 484      13.616  46.278 -24.271  1.00  9.46           N  
ATOM   2417  CA  VAL A 484      12.740  46.797 -25.321  1.00  8.25           C  
ATOM   2418  C   VAL A 484      12.851  48.293 -25.662  1.00  9.97           C  
ATOM   2419  O   VAL A 484      12.411  48.696 -26.739  1.00  7.63           O  
ATOM   2420  CB  VAL A 484      11.236  46.484 -25.070  1.00  6.93           C  
ATOM   2421  CG1 VAL A 484      10.926  44.968 -25.182  1.00  8.81           C  
ATOM   2422  CG2 VAL A 484      10.734  47.105 -23.752  1.00  9.26           C  
ATOM   2423  N   ILE A 485      13.411  49.110 -24.765  1.00  6.60           N  
ATOM   2424  CA  ILE A 485      13.537  50.568 -24.994  1.00  5.33           C  
ATOM   2425  C   ILE A 485      14.979  50.942 -25.279  1.00  5.55           C  
ATOM   2426  O   ILE A 485      15.879  50.654 -24.490  1.00  5.36           O  
ATOM   2427  CB  ILE A 485      13.014  51.404 -23.791  1.00  2.00           C  
ATOM   2428  CG1 ILE A 485      11.530  51.064 -23.477  1.00  6.74           C  
ATOM   2429  CG2 ILE A 485      13.182  52.949 -23.992  1.00  3.99           C  
ATOM   2430  CD1 ILE A 485      10.548  51.195 -24.621  1.00  6.22           C  
ATOM   2431  N   SER A 486      15.167  51.634 -26.390  1.00  5.15           N  
ATOM   2432  CA  SER A 486      16.485  52.098 -26.792  1.00  4.39           C  
ATOM   2433  C   SER A 486      16.322  53.480 -27.420  1.00  8.97           C  
ATOM   2434  O   SER A 486      15.298  54.133 -27.244  1.00 10.66           O  
ATOM   2435  CB  SER A 486      17.088  51.092 -27.769  1.00  5.96           C  
ATOM   2436  OG  SER A 486      18.441  51.381 -28.100  1.00  5.23           O  
ATOM   2437  N   ARG A 487      17.354  53.937 -28.118  1.00  7.20           N  
ATOM   2438  CA  ARG A 487      17.337  55.253 -28.738  1.00  6.26           C  
ATOM   2439  C   ARG A 487      18.213  55.217 -29.979  1.00  3.77           C  
ATOM   2440  O   ARG A 487      19.123  54.378 -30.083  1.00  4.43           O  
ATOM   2441  CB  ARG A 487      17.848  56.313 -27.725  1.00  5.76           C  
ATOM   2442  CG  ARG A 487      19.397  56.553 -27.644  1.00  9.39           C  
ATOM   2443  CD  ARG A 487      20.247  55.378 -27.162  1.00  5.60           C  
ATOM   2444  NE  ARG A 487      21.696  55.580 -27.364  1.00  3.49           N  
ATOM   2445  CZ  ARG A 487      22.418  55.172 -28.407  1.00  4.54           C  
ATOM   2446  NH1 ARG A 487      21.868  54.530 -29.430  1.00  3.15           N  
ATOM   2447  NH2 ARG A 487      23.718  55.442 -28.431  1.00  9.37           N  
ATOM   2448  N   PRO A 488      17.990  56.172 -30.884  1.00  5.54           N  
ATOM   2449  CA  PRO A 488      18.849  56.296 -32.036  1.00  5.68           C  
ATOM   2450  C   PRO A 488      20.271  56.714 -31.679  1.00  3.67           C  
ATOM   2451  O   PRO A 488      20.503  57.520 -30.787  1.00  5.14           O  
ATOM   2452  CB  PRO A 488      18.165  57.385 -32.879  1.00  3.51           C  
ATOM   2453  CG  PRO A 488      17.360  58.134 -31.952  1.00  4.89           C  
ATOM   2454  CD  PRO A 488      16.937  57.196 -30.875  1.00  5.06           C  
ATOM   2455  N   GLY A 489      21.227  56.142 -32.395  1.00  5.22           N  
ATOM   2456  CA  GLY A 489      22.615  56.535 -32.268  1.00  6.40           C  
ATOM   2457  C   GLY A 489      23.147  56.878 -33.632  1.00  7.76           C  
ATOM   2458  O   GLY A 489      22.402  57.297 -34.524  1.00  7.60           O  
ATOM   2459  N   GLN A 490      24.443  56.730 -33.815  1.00  5.93           N  
ATOM   2460  CA  GLN A 490      24.971  56.825 -35.177  1.00  7.42           C  
ATOM   2461  C   GLN A 490      25.494  55.437 -35.594  1.00  8.45           C  
ATOM   2462  O   GLN A 490      24.911  54.419 -35.201  1.00  7.12           O  
ATOM   2463  CB  GLN A 490      25.895  58.045 -35.322  1.00  8.52           C  
ATOM   2464  CG  GLN A 490      25.133  59.371 -35.032  1.00 11.37           C  
ATOM   2465  CD  GLN A 490      25.683  60.605 -35.734  1.00 11.33           C  
ATOM   2466  OE1 GLN A 490      26.736  61.091 -35.380  1.00 13.20           O  
ATOM   2467  NE2 GLN A 490      24.905  61.170 -36.664  1.00 18.61           N  
ATOM   2468  N  ASER A 491      26.545  55.380 -36.396  0.50  5.03           N  
ATOM   2469  N  BSER A 491      26.534  55.359 -36.412  0.50  5.21           N  
ATOM   2470  CA ASER A 491      26.922  54.111 -37.029  0.50  5.66           C  
ATOM   2471  CA BSER A 491      26.859  54.061 -37.027  0.50  5.91           C  
ATOM   2472  C  ASER A 491      27.452  53.076 -36.047  0.50  4.24           C  
ATOM   2473  C  BSER A 491      27.466  53.052 -36.051  0.50  4.52           C  
ATOM   2474  O  ASER A 491      27.125  51.891 -36.146  0.50  7.01           O  
ATOM   2475  O  BSER A 491      27.191  51.852 -36.153  0.50  7.18           O  
ATOM   2476  CB ASER A 491      27.962  54.338 -38.129  0.50  7.23           C  
ATOM   2477  CB BSER A 491      27.745  54.212 -38.278  0.50  6.57           C  
ATOM   2478  OG ASER A 491      28.203  53.153 -38.860  0.50  3.64           O  
ATOM   2479  OG BSER A 491      29.112  54.390 -37.958  0.50  7.96           O  
ATOM   2480  N   GLN A 492      28.290  53.520 -35.121  1.00  5.72           N  
ATOM   2481  CA  GLN A 492      28.985  52.618 -34.213  1.00  7.10           C  
ATOM   2482  C   GLN A 492      28.085  52.094 -33.101  1.00  4.60           C  
ATOM   2483  O   GLN A 492      28.197  50.949 -32.705  1.00  7.90           O  
ATOM   2484  CB  GLN A 492      30.202  53.307 -33.610  1.00  8.41           C  
ATOM   2485  CG  GLN A 492      31.177  52.335 -32.919  1.00 17.84           C  
ATOM   2486  CD  GLN A 492      32.122  51.640 -33.896  1.00 32.71           C  
ATOM   2487  OE1 GLN A 492      32.007  50.438 -34.167  1.00 36.82           O  
ATOM   2488  NE2 GLN A 492      33.061  52.396 -34.416  1.00 31.78           N  
ATOM   2489  N   CYS A 493      27.216  52.969 -32.606  1.00  3.79           N  
ATOM   2490  CA  CYS A 493      26.336  52.689 -31.460  1.00  6.55           C  
ATOM   2491  C   CYS A 493      24.877  53.043 -31.733  1.00  5.29           C  
ATOM   2492  O   CYS A 493      24.249  53.891 -31.036  1.00  6.13           O  
ATOM   2493  CB  CYS A 493      26.887  53.412 -30.236  1.00  6.73           C  
ATOM   2494  SG  CYS A 493      28.485  52.688 -29.776  1.00  7.85           S  
ATOM   2495  N   PRO A 494      24.299  52.372 -32.736  1.00  5.86           N  
ATOM   2496  CA  PRO A 494      22.946  52.671 -33.144  1.00  7.65           C  
ATOM   2497  C   PRO A 494      21.962  52.062 -32.164  1.00  5.23           C  
ATOM   2498  O   PRO A 494      22.366  51.313 -31.251  1.00  5.87           O  
ATOM   2499  CB  PRO A 494      22.833  51.978 -34.509  1.00  8.09           C  
ATOM   2500  CG  PRO A 494      23.763  50.833 -34.418  1.00 10.93           C  
ATOM   2501  CD  PRO A 494      24.888  51.271 -33.521  1.00  5.28           C  
ATOM   2502  N   ARG A 495      20.673  52.305 -32.396  1.00  6.53           N  
ATOM   2503  CA  ARG A 495      19.625  51.713 -31.582  1.00  5.82           C  
ATOM   2504  C   ARG A 495      19.790  50.194 -31.470  1.00  7.87           C  
ATOM   2505  O   ARG A 495      20.160  49.504 -32.425  1.00  5.44           O  
ATOM   2506  CB  ARG A 495      18.238  52.046 -32.137  1.00  3.10           C  
ATOM   2507  CG  ARG A 495      17.110  51.737 -31.182  1.00  5.47           C  
ATOM   2508  CD  ARG A 495      15.813  52.325 -31.649  1.00  5.49           C  
ATOM   2509  NE  ARG A 495      15.431  51.848 -32.979  1.00  6.80           N  
ATOM   2510  CZ  ARG A 495      14.181  51.807 -33.431  1.00 11.51           C  
ATOM   2511  NH1 ARG A 495      13.159  52.162 -32.664  1.00  9.76           N  
ATOM   2512  NH2 ARG A 495      13.960  51.373 -34.652  1.00  8.82           N  
ATOM   2513  N   PHE A 496      19.546  49.708 -30.269  1.00  6.64           N  
ATOM   2514  CA  PHE A 496      19.656  48.295 -29.895  1.00  7.47           C  
ATOM   2515  C   PHE A 496      21.062  47.718 -29.736  1.00  9.23           C  
ATOM   2516  O   PHE A 496      21.205  46.553 -29.368  1.00  9.51           O  
ATOM   2517  CB  PHE A 496      18.798  47.409 -30.818  1.00 11.70           C  
ATOM   2518  CG  PHE A 496      17.372  47.849 -30.911  1.00 10.35           C  
ATOM   2519  CD1 PHE A 496      16.606  47.965 -29.772  1.00 11.22           C  
ATOM   2520  CD2 PHE A 496      16.800  48.188 -32.146  1.00 14.34           C  
ATOM   2521  CE1 PHE A 496      15.290  48.421 -29.841  1.00 15.35           C  
ATOM   2522  CE2 PHE A 496      15.475  48.622 -32.206  1.00 12.70           C  
ATOM   2523  CZ  PHE A 496      14.738  48.735 -31.053  1.00 11.43           C  
ATOM   2524  N   ASN A 497      22.096  48.518 -29.942  1.00  4.93           N  
ATOM   2525  CA  ASN A 497      23.449  48.055 -29.685  1.00  7.70           C  
ATOM   2526  C   ASN A 497      23.637  47.682 -28.218  1.00  6.73           C  
ATOM   2527  O   ASN A 497      23.200  48.437 -27.320  1.00  6.17           O  
ATOM   2528  CB  ASN A 497      24.454  49.141 -30.027  1.00  6.61           C  
ATOM   2529  CG  ASN A 497      25.878  48.649 -29.944  1.00  6.92           C  
ATOM   2530  OD1 ASN A 497      26.611  48.911 -28.946  1.00 10.28           O  
ATOM   2531  ND2 ASN A 497      26.293  47.930 -30.963  1.00  5.57           N  
ATOM   2532  N   THR A 498      24.307  46.551 -27.973  1.00  6.72           N  
ATOM   2533  CA  THR A 498      24.655  46.152 -26.602  1.00  6.41           C  
ATOM   2534  C   THR A 498      26.125  45.798 -26.395  1.00  9.58           C  
ATOM   2535  O   THR A 498      26.551  45.617 -25.264  1.00  9.73           O  
ATOM   2536  CB  THR A 498      23.760  44.951 -26.136  1.00 10.49           C  
ATOM   2537  OG1 THR A 498      23.924  43.824 -27.002  1.00  9.98           O  
ATOM   2538  CG2 THR A 498      22.280  45.345 -26.118  1.00 10.61           C  
ATOM   2539  N   CYS A 499      26.880  45.695 -27.480  1.00  9.73           N  
ATOM   2540  CA  CYS A 499      28.284  45.341 -27.407  1.00 10.14           C  
ATOM   2541  C   CYS A 499      29.159  46.561 -27.183  1.00  8.67           C  
ATOM   2542  O   CYS A 499      28.982  47.589 -27.856  1.00  7.60           O  
ATOM   2543  CB  CYS A 499      28.728  44.675 -28.703  1.00 11.02           C  
ATOM   2544  SG  CYS A 499      28.117  42.981 -28.800  1.00 19.06           S  
ATOM   2545  N   PRO A 500      30.109  46.452 -26.259  1.00  6.59           N  
ATOM   2546  CA  PRO A 500      31.085  47.521 -26.072  1.00  6.65           C  
ATOM   2547  C   PRO A 500      31.799  48.003 -27.357  1.00  7.81           C  
ATOM   2548  O   PRO A 500      32.300  47.209 -28.130  1.00  9.05           O  
ATOM   2549  CB  PRO A 500      32.049  46.916 -25.061  1.00  7.92           C  
ATOM   2550  CG  PRO A 500      31.199  46.023 -24.241  1.00  7.07           C  
ATOM   2551  CD  PRO A 500      30.282  45.388 -25.244  1.00  7.41           C  
ATOM   2552  N   GLU A 501      31.771  49.320 -27.566  1.00  5.88           N  
ATOM   2553  CA  GLU A 501      32.310  50.003 -28.731  1.00  7.11           C  
ATOM   2554  C   GLU A 501      32.858  51.314 -28.162  1.00  9.38           C  
ATOM   2555  O   GLU A 501      32.463  51.738 -27.070  1.00  7.04           O  
ATOM   2556  CB  GLU A 501      31.236  50.318 -29.790  1.00  8.90           C  
ATOM   2557  CG  GLU A 501      30.529  49.158 -30.445  1.00  5.66           C  
ATOM   2558  CD  GLU A 501      31.419  48.325 -31.365  1.00 11.54           C  
ATOM   2559  OE1 GLU A 501      32.597  48.710 -31.570  1.00 18.26           O  
ATOM   2560  OE2 GLU A 501      30.937  47.283 -31.888  1.00 13.58           O  
ATOM   2561  N   ILE A 502      33.775  51.926 -28.900  1.00  7.98           N  
ATOM   2562  CA  ILE A 502      34.276  53.247 -28.590  1.00  9.19           C  
ATOM   2563  C   ILE A 502      33.422  54.253 -29.340  1.00  9.77           C  
ATOM   2564  O   ILE A 502      33.539  54.415 -30.570  1.00  8.60           O  
ATOM   2565  CB  ILE A 502      35.745  53.396 -29.014  1.00 11.25           C  
ATOM   2566  CG1 ILE A 502      36.592  52.345 -28.284  1.00 14.26           C  
ATOM   2567  CG2 ILE A 502      36.231  54.831 -28.786  1.00  9.20           C  
ATOM   2568  CD1 ILE A 502      37.988  52.181 -28.851  1.00 16.35           C  
ATOM   2569  N   CYS A 503      32.561  54.934 -28.593  1.00  8.13           N  
ATOM   2570  CA  CYS A 503      31.585  55.845 -29.199  1.00  9.01           C  
ATOM   2571  C   CYS A 503      31.029  56.809 -28.140  1.00  8.21           C  
ATOM   2572  O   CYS A 503      30.986  56.503 -26.954  1.00 10.89           O  
ATOM   2573  CB  CYS A 503      30.425  55.075 -29.864  1.00 10.36           C  
ATOM   2574  SG  CYS A 503      29.431  54.152 -28.677  1.00 13.01           S  
ATOM   2575  N   TRP A 504      30.607  57.975 -28.611  1.00  8.93           N  
ATOM   2576  CA  TRP A 504      29.956  58.955 -27.776  1.00  7.90           C  
ATOM   2577  C   TRP A 504      28.885  59.572 -28.643  1.00  5.58           C  
ATOM   2578  O   TRP A 504      29.176  60.376 -29.520  1.00  7.08           O  
ATOM   2579  CB  TRP A 504      30.937  60.003 -27.279  1.00  5.78           C  
ATOM   2580  CG  TRP A 504      30.296  61.041 -26.398  1.00  6.93           C  
ATOM   2581  CD1 TRP A 504      29.541  60.820 -25.258  1.00  5.76           C  
ATOM   2582  CD2 TRP A 504      30.336  62.463 -26.581  1.00  6.86           C  
ATOM   2583  NE1 TRP A 504      29.132  62.021 -24.729  1.00  5.82           N  
ATOM   2584  CE2 TRP A 504      29.581  63.043 -25.525  1.00  5.37           C  
ATOM   2585  CE3 TRP A 504      30.896  63.301 -27.560  1.00  5.43           C  
ATOM   2586  CZ2 TRP A 504      29.434  64.438 -25.384  1.00  6.93           C  
ATOM   2587  CZ3 TRP A 504      30.744  64.681 -27.425  1.00  7.86           C  
ATOM   2588  CH2 TRP A 504      30.009  65.234 -26.336  1.00  7.02           C  
ATOM   2589  N   GLU A 505      27.653  59.116 -28.444  1.00  5.90           N  
ATOM   2590  CA  GLU A 505      26.519  59.484 -29.303  1.00  7.68           C  
ATOM   2591  C   GLU A 505      25.222  58.969 -28.688  1.00  8.30           C  
ATOM   2592  O   GLU A 505      25.235  58.031 -27.885  1.00  6.86           O  
ATOM   2593  CB  GLU A 505      26.707  58.913 -30.709  1.00  6.54           C  
ATOM   2594  CG  GLU A 505      26.798  57.357 -30.782  1.00  4.44           C  
ATOM   2595  CD  GLU A 505      27.356  56.849 -32.092  1.00  6.40           C  
ATOM   2596  OE1 GLU A 505      28.314  57.441 -32.632  1.00 10.18           O  
ATOM   2597  OE2 GLU A 505      26.837  55.836 -32.595  1.00  9.39           O  
ATOM   2598  N   GLY A 506      24.114  59.613 -29.038  1.00  7.61           N  
ATOM   2599  CA  GLY A 506      22.803  59.222 -28.529  1.00  6.18           C  
ATOM   2600  C   GLY A 506      21.909  60.432 -28.297  1.00  6.43           C  
ATOM   2601  O   GLY A 506      22.224  61.562 -28.700  1.00  5.82           O  
ATOM   2602  N   VAL A 507      20.783  60.174 -27.661  1.00  4.42           N  
ATOM   2603  CA AVAL A 507      19.762  61.184 -27.359  0.50  4.16           C  
ATOM   2604  CA BVAL A 507      19.822  61.220 -27.319  0.50  5.03           C  
ATOM   2605  C   VAL A 507      19.240  60.944 -25.929  1.00  6.37           C  
ATOM   2606  O   VAL A 507      19.123  59.800 -25.501  1.00  7.35           O  
ATOM   2607  CB AVAL A 507      18.588  61.090 -28.373  0.50  3.92           C  
ATOM   2608  CB BVAL A 507      18.680  61.335 -28.352  0.50  6.82           C  
ATOM   2609  CG1AVAL A 507      17.536  62.179 -28.118  0.50  2.00           C  
ATOM   2610  CG1BVAL A 507      19.226  61.665 -29.764  0.50  8.34           C  
ATOM   2611  CG2AVAL A 507      19.102  61.194 -29.824  0.50  7.37           C  
ATOM   2612  CG2BVAL A 507      17.850  60.071 -28.379  0.50  5.84           C  
ATOM   2613  N   TYR A 508      18.944  62.020 -25.200  1.00  2.00           N  
ATOM   2614  CA  TYR A 508      18.260  61.931 -23.882  1.00  3.25           C  
ATOM   2615  C   TYR A 508      16.742  61.813 -24.111  1.00  6.48           C  
ATOM   2616  O   TYR A 508      16.128  62.747 -24.654  1.00  4.16           O  
ATOM   2617  CB  TYR A 508      18.561  63.191 -23.075  1.00  5.45           C  
ATOM   2618  CG  TYR A 508      17.847  63.243 -21.736  1.00  4.84           C  
ATOM   2619  CD1 TYR A 508      18.551  63.079 -20.562  1.00  2.11           C  
ATOM   2620  CD2 TYR A 508      16.481  63.515 -21.645  1.00  3.35           C  
ATOM   2621  CE1 TYR A 508      17.916  63.112 -19.336  1.00  5.14           C  
ATOM   2622  CE2 TYR A 508      15.828  63.571 -20.417  1.00  2.79           C  
ATOM   2623  CZ  TYR A 508      16.555  63.350 -19.256  1.00  4.87           C  
ATOM   2624  OH  TYR A 508      15.951  63.388 -17.993  1.00  4.96           O  
ATOM   2625  N   ASN A 509      16.167  60.667 -23.726  1.00  3.05           N  
ATOM   2626  CA  ASN A 509      14.737  60.355 -23.840  1.00  2.07           C  
ATOM   2627  C   ASN A 509      14.345  59.650 -22.543  1.00  3.58           C  
ATOM   2628  O   ASN A 509      14.478  58.435 -22.411  1.00  5.42           O  
ATOM   2629  CB  ASN A 509      14.441  59.423 -25.029  1.00  2.00           C  
ATOM   2630  CG  ASN A 509      14.733  60.044 -26.374  1.00  5.17           C  
ATOM   2631  OD1 ASN A 509      14.486  61.245 -26.624  1.00 10.89           O  
ATOM   2632  ND2 ASN A 509      15.195  59.229 -27.266  1.00 10.75           N  
ATOM   2633  N   ASP A 510      13.932  60.399 -21.541  1.00  3.47           N  
ATOM   2634  CA  ASP A 510      13.751  59.771 -20.224  1.00  5.66           C  
ATOM   2635  C   ASP A 510      12.419  59.033 -20.062  1.00  3.59           C  
ATOM   2636  O   ASP A 510      11.545  59.044 -20.954  1.00  4.57           O  
ATOM   2637  CB  ASP A 510      14.043  60.768 -19.074  1.00  3.81           C  
ATOM   2638  CG  ASP A 510      12.987  61.842 -18.917  1.00  4.27           C  
ATOM   2639  OD1 ASP A 510      11.835  61.662 -19.395  1.00  7.02           O  
ATOM   2640  OD2 ASP A 510      13.306  62.902 -18.314  1.00  5.32           O  
ATOM   2641  N   ALA A 511      12.304  58.287 -18.959  1.00  5.46           N  
ATOM   2642  CA  ALA A 511      11.125  57.484 -18.701  1.00  4.88           C  
ATOM   2643  C   ALA A 511      10.726  57.686 -17.258  1.00  6.16           C  
ATOM   2644  O   ALA A 511      11.595  57.800 -16.392  1.00  6.51           O  
ATOM   2645  CB  ALA A 511      11.388  55.997 -18.957  1.00  5.99           C  
ATOM   2646  N   PHE A 512       9.418  57.738 -17.030  1.00  4.37           N  
ATOM   2647  CA  PHE A 512       8.848  58.057 -15.708  1.00  3.20           C  
ATOM   2648  C   PHE A 512       8.022  56.855 -15.239  1.00  5.69           C  
ATOM   2649  O   PHE A 512       7.042  56.464 -15.896  1.00  7.46           O  
ATOM   2650  CB  PHE A 512       7.988  59.314 -15.760  1.00  6.25           C  
ATOM   2651  CG  PHE A 512       7.756  59.952 -14.416  1.00  7.10           C  
ATOM   2652  CD1 PHE A 512       8.527  61.010 -13.999  1.00  7.36           C  
ATOM   2653  CD2 PHE A 512       6.778  59.454 -13.556  1.00  9.08           C  
ATOM   2654  CE1 PHE A 512       8.328  61.583 -12.745  1.00  7.95           C  
ATOM   2655  CE2 PHE A 512       6.581  60.009 -12.297  1.00  5.97           C  
ATOM   2656  CZ  PHE A 512       7.346  61.067 -11.900  1.00  7.51           C  
ATOM   2657  N   LEU A 513       8.458  56.275 -14.121  1.00  4.23           N  
ATOM   2658  CA  LEU A 513       7.721  55.209 -13.424  1.00  5.79           C  
ATOM   2659  C   LEU A 513       6.295  55.642 -13.042  1.00  4.78           C  
ATOM   2660  O   LEU A 513       6.113  56.606 -12.307  1.00  8.61           O  
ATOM   2661  CB  LEU A 513       8.487  54.793 -12.170  1.00  4.33           C  
ATOM   2662  CG  LEU A 513       7.873  53.637 -11.359  1.00  8.59           C  
ATOM   2663  CD1 LEU A 513       7.950  52.338 -12.180  1.00  7.42           C  
ATOM   2664  CD2 LEU A 513       8.615  53.472 -10.066  1.00  6.28           C  
ATOM   2665  N   ILE A 514       5.289  54.895 -13.495  1.00  5.58           N  
ATOM   2666  CA  ILE A 514       3.873  55.214 -13.180  1.00  6.95           C  
ATOM   2667  C   ILE A 514       3.143  54.153 -12.318  1.00 11.60           C  
ATOM   2668  O   ILE A 514       2.050  54.420 -11.779  1.00 12.45           O  
ATOM   2669  CB  ILE A 514       3.062  55.532 -14.456  1.00  7.20           C  
ATOM   2670  CG1 ILE A 514       3.050  54.375 -15.460  1.00 13.43           C  
ATOM   2671  CG2 ILE A 514       3.607  56.849 -15.112  1.00  7.43           C  
ATOM   2672  CD1 ILE A 514       2.018  54.586 -16.595  1.00 14.65           C  
ATOM   2673  N   ASP A 515       3.767  52.988 -12.168  1.00  9.64           N  
ATOM   2674  CA  ASP A 515       3.256  51.892 -11.317  1.00  8.38           C  
ATOM   2675  C   ASP A 515       4.469  51.112 -10.798  1.00 10.43           C  
ATOM   2676  O   ASP A 515       5.141  50.442 -11.563  1.00  9.16           O  
ATOM   2677  CB  ASP A 515       2.316  51.048 -12.155  1.00  8.31           C  
ATOM   2678  CG  ASP A 515       1.778  49.818 -11.417  1.00 13.69           C  
ATOM   2679  OD1 ASP A 515       0.760  49.281 -11.892  1.00 18.94           O  
ATOM   2680  OD2 ASP A 515       2.382  49.396 -10.407  1.00 10.80           O  
ATOM   2681  N   ARG A 516       4.800  51.242  -9.509  1.00 11.81           N  
ATOM   2682  CA  ARG A 516       5.988  50.558  -8.980  1.00 10.44           C  
ATOM   2683  C   ARG A 516       5.752  49.067  -8.769  1.00  7.73           C  
ATOM   2684  O   ARG A 516       6.628  48.233  -9.071  1.00  8.66           O  
ATOM   2685  CB  ARG A 516       6.507  51.172  -7.663  1.00 15.35           C  
ATOM   2686  CG  ARG A 516       7.658  50.295  -7.092  1.00 14.59           C  
ATOM   2687  CD  ARG A 516       8.593  50.908  -6.038  1.00 21.01           C  
ATOM   2688  NE  ARG A 516       9.470  51.964  -6.565  1.00 10.95           N  
ATOM   2689  CZ  ARG A 516       9.127  53.245  -6.566  1.00 13.44           C  
ATOM   2690  NH1 ARG A 516       7.958  53.616  -6.086  1.00 17.30           N  
ATOM   2691  NH2 ARG A 516       9.948  54.154  -7.049  1.00 10.62           N  
ATOM   2692  N   ILE A 517       4.582  48.720  -8.242  1.00 11.63           N  
ATOM   2693  CA  ILE A 517       4.277  47.306  -7.951  1.00 10.54           C  
ATOM   2694  C   ILE A 517       4.459  46.423  -9.187  1.00  7.94           C  
ATOM   2695  O   ILE A 517       5.065  45.348  -9.109  1.00  8.77           O  
ATOM   2696  CB  ILE A 517       2.852  47.139  -7.352  1.00 13.29           C  
ATOM   2697  CG1 ILE A 517       2.781  47.739  -5.944  1.00 13.62           C  
ATOM   2698  CG2 ILE A 517       2.437  45.641  -7.279  1.00 13.86           C  
ATOM   2699  CD1 ILE A 517       1.351  47.671  -5.302  1.00 15.40           C  
ATOM   2700  N   ASN A 518       3.949  46.889 -10.326  1.00  8.73           N  
ATOM   2701  CA  ASN A 518       4.065  46.185 -11.602  1.00  8.22           C  
ATOM   2702  C   ASN A 518       5.230  46.683 -12.519  1.00 12.21           C  
ATOM   2703  O   ASN A 518       5.443  46.158 -13.610  1.00 11.14           O  
ATOM   2704  CB  ASN A 518       2.722  46.303 -12.310  1.00  7.98           C  
ATOM   2705  CG  ASN A 518       1.597  45.687 -11.496  1.00 10.62           C  
ATOM   2706  OD1 ASN A 518       1.679  44.509 -11.103  1.00 14.26           O  
ATOM   2707  ND2 ASN A 518       0.576  46.472 -11.207  1.00  7.55           N  
ATOM   2708  N   TRP A 519       5.988  47.666 -12.036  1.00  9.80           N  
ATOM   2709  CA  TRP A 519       7.126  48.313 -12.757  1.00  8.21           C  
ATOM   2710  C   TRP A 519       6.823  48.695 -14.211  1.00  7.02           C  
ATOM   2711  O   TRP A 519       7.457  48.224 -15.165  1.00 10.94           O  
ATOM   2712  CB  TRP A 519       8.500  47.610 -12.587  1.00 10.36           C  
ATOM   2713  CG  TRP A 519       9.428  48.521 -11.805  1.00 12.41           C  
ATOM   2714  CD1 TRP A 519       9.573  48.579 -10.448  1.00 15.92           C  
ATOM   2715  CD2 TRP A 519      10.226  49.569 -12.326  1.00  6.79           C  
ATOM   2716  NE1 TRP A 519      10.429  49.589 -10.101  1.00 15.21           N  
ATOM   2717  CE2 TRP A 519      10.852  50.209 -11.235  1.00 13.22           C  
ATOM   2718  CE3 TRP A 519      10.496  50.032 -13.630  1.00 11.69           C  
ATOM   2719  CZ2 TRP A 519      11.726  51.282 -11.400  1.00 11.17           C  
ATOM   2720  CZ3 TRP A 519      11.361  51.088 -13.781  1.00 13.17           C  
ATOM   2721  CH2 TRP A 519      11.969  51.699 -12.685  1.00 11.37           C  
ATOM   2722  N   ILE A 520       5.833  49.560 -14.331  1.00  4.74           N  
ATOM   2723  CA  ILE A 520       5.400  50.105 -15.623  1.00  7.52           C  
ATOM   2724  C   ILE A 520       5.807  51.591 -15.675  1.00  7.19           C  
ATOM   2725  O   ILE A 520       5.636  52.352 -14.705  1.00  6.14           O  
ATOM   2726  CB  ILE A 520       3.879  49.952 -15.830  1.00  7.61           C  
ATOM   2727  CG1 ILE A 520       3.461  48.466 -15.830  1.00 10.37           C  
ATOM   2728  CG2 ILE A 520       3.417  50.599 -17.139  1.00  9.85           C  
ATOM   2729  CD1 ILE A 520       1.958  48.280 -15.541  1.00 14.13           C  
ATOM   2730  N   SER A 521       6.313  52.003 -16.833  1.00  7.39           N  
ATOM   2731  CA  SER A 521       6.837  53.353 -17.027  1.00  5.55           C  
ATOM   2732  C   SER A 521       6.359  53.938 -18.355  1.00  6.85           C  
ATOM   2733  O   SER A 521       5.882  53.212 -19.253  1.00  7.83           O  
ATOM   2734  CB  SER A 521       8.379  53.341 -16.997  1.00  8.63           C  
ATOM   2735  OG  SER A 521       8.899  52.729 -15.828  1.00  6.57           O  
ATOM   2736  N   ALA A 522       6.545  55.248 -18.480  1.00  5.70           N  
ATOM   2737  CA  ALA A 522       6.149  56.003 -19.667  1.00  5.47           C  
ATOM   2738  C   ALA A 522       7.246  56.981 -20.091  1.00  4.38           C  
ATOM   2739  O   ALA A 522       7.853  57.636 -19.268  1.00  6.46           O  
ATOM   2740  CB  ALA A 522       4.862  56.766 -19.433  1.00  4.24           C  
ATOM   2741  N   GLY A 523       7.398  57.123 -21.392  1.00  5.57           N  
ATOM   2742  CA  GLY A 523       8.266  58.138 -21.965  1.00  4.61           C  
ATOM   2743  C   GLY A 523       8.040  58.294 -23.442  1.00  7.34           C  
ATOM   2744  O   GLY A 523       7.269  57.565 -24.053  1.00  5.96           O  
ATOM   2745  N   VAL A 524       8.728  59.260 -24.030  1.00  5.51           N  
ATOM   2746  CA  VAL A 524       8.667  59.475 -25.449  1.00  4.35           C  
ATOM   2747  C   VAL A 524       9.995  59.092 -26.080  1.00  3.95           C  
ATOM   2748  O   VAL A 524      11.054  59.679 -25.787  1.00  5.12           O  
ATOM   2749  CB  VAL A 524       8.309  60.933 -25.788  1.00  5.00           C  
ATOM   2750  CG1 VAL A 524       8.295  61.149 -27.283  1.00  3.63           C  
ATOM   2751  CG2 VAL A 524       6.940  61.306 -25.141  1.00  6.61           C  
ATOM   2752  N   PHE A 525       9.919  58.100 -26.966  1.00  3.65           N  
ATOM   2753  CA  PHE A 525      11.069  57.525 -27.604  1.00  2.03           C  
ATOM   2754  C   PHE A 525      11.046  57.764 -29.108  1.00  7.51           C  
ATOM   2755  O   PHE A 525       9.985  57.948 -29.711  1.00  8.48           O  
ATOM   2756  CB  PHE A 525      11.205  56.041 -27.228  1.00  5.87           C  
ATOM   2757  CG  PHE A 525      11.146  55.826 -25.745  1.00  4.38           C  
ATOM   2758  CD1 PHE A 525      12.094  56.434 -24.898  1.00  3.23           C  
ATOM   2759  CD2 PHE A 525      10.103  55.143 -25.173  1.00  6.41           C  
ATOM   2760  CE1 PHE A 525      12.007  56.315 -23.525  1.00  5.73           C  
ATOM   2761  CE2 PHE A 525      10.015  55.013 -23.801  1.00  7.27           C  
ATOM   2762  CZ  PHE A 525      10.950  55.608 -22.964  1.00  6.57           C  
ATOM   2763  N   LEU A 526      12.231  57.803 -29.690  1.00  6.01           N  
ATOM   2764  CA  LEU A 526      12.369  58.085 -31.105  1.00  5.37           C  
ATOM   2765  C   LEU A 526      12.470  56.781 -31.866  1.00  8.50           C  
ATOM   2766  O   LEU A 526      13.445  56.006 -31.720  1.00  5.85           O  
ATOM   2767  CB  LEU A 526      13.605  58.970 -31.345  1.00  6.36           C  
ATOM   2768  CG  LEU A 526      13.680  60.299 -30.557  1.00  7.41           C  
ATOM   2769  CD1 LEU A 526      14.987  61.043 -30.865  1.00  4.27           C  
ATOM   2770  CD2 LEU A 526      12.504  61.216 -30.857  1.00  4.30           C  
ATOM   2771  N   ASP A 527      11.458  56.512 -32.680  1.00  9.37           N  
ATOM   2772  CA  ASP A 527      11.355  55.214 -33.329  1.00  6.06           C  
ATOM   2773  C   ASP A 527      12.174  55.221 -34.621  1.00  7.02           C  
ATOM   2774  O   ASP A 527      11.632  55.253 -35.727  1.00  8.87           O  
ATOM   2775  CB  ASP A 527       9.883  54.876 -33.587  1.00 11.42           C  
ATOM   2776  CG  ASP A 527       9.668  53.445 -34.018  1.00 16.11           C  
ATOM   2777  OD1 ASP A 527      10.587  52.587 -33.958  1.00 10.20           O  
ATOM   2778  OD2 ASP A 527       8.525  53.188 -34.428  1.00 16.59           O  
ATOM   2779  N   SER A 528      13.488  55.199 -34.451  1.00  5.59           N  
ATOM   2780  CA  SER A 528      14.461  55.254 -35.539  1.00  8.01           C  
ATOM   2781  C   SER A 528      15.795  54.713 -35.062  1.00  6.67           C  
ATOM   2782  O   SER A 528      16.132  54.846 -33.869  1.00  6.58           O  
ATOM   2783  CB  SER A 528      14.621  56.685 -36.012  1.00  8.51           C  
ATOM   2784  OG  SER A 528      15.472  56.734 -37.127  1.00 10.07           O  
ATOM   2785  N   ASN A 529      16.555  54.080 -35.957  1.00  6.75           N  
ATOM   2786  CA  ASN A 529      17.829  53.471 -35.548  1.00  8.74           C  
ATOM   2787  C   ASN A 529      18.965  54.478 -35.408  1.00  5.02           C  
ATOM   2788  O   ASN A 529      19.807  54.349 -34.534  1.00  7.31           O  
ATOM   2789  CB  ASN A 529      18.254  52.392 -36.535  1.00  7.07           C  
ATOM   2790  CG  ASN A 529      17.465  51.120 -36.392  1.00 13.01           C  
ATOM   2791  OD1 ASN A 529      16.797  50.883 -35.388  1.00  7.55           O  
ATOM   2792  ND2 ASN A 529      17.642  50.239 -37.373  1.00 12.33           N  
ATOM   2793  N   GLN A 530      19.014  55.450 -36.317  1.00  6.16           N  
ATOM   2794  CA  GLN A 530      20.145  56.412 -36.386  1.00  6.25           C  
ATOM   2795  C   GLN A 530      19.744  57.873 -36.661  1.00  6.91           C  
ATOM   2796  O   GLN A 530      20.604  58.731 -36.714  1.00  7.49           O  
ATOM   2797  CB  GLN A 530      21.160  55.975 -37.467  1.00  9.27           C  
ATOM   2798  CG  GLN A 530      21.953  54.735 -37.104  1.00  8.33           C  
ATOM   2799  CD  GLN A 530      23.055  54.418 -38.088  1.00  5.89           C  
ATOM   2800  OE1 GLN A 530      23.757  55.323 -38.583  1.00  8.85           O  
ATOM   2801  NE2 GLN A 530      23.247  53.125 -38.352  1.00  6.62           N  
ATOM   2802  N   THR A 531      18.456  58.146 -36.795  1.00  6.57           N  
ATOM   2803  CA  THR A 531      17.980  59.510 -37.046  1.00  5.65           C  
ATOM   2804  C   THR A 531      17.120  59.995 -35.875  1.00  7.27           C  
ATOM   2805  O   THR A 531      16.474  59.212 -35.200  1.00  8.04           O  
ATOM   2806  CB  THR A 531      17.214  59.634 -38.365  1.00 12.16           C  
ATOM   2807  OG1 THR A 531      15.940  58.975 -38.278  1.00 11.15           O  
ATOM   2808  CG2 THR A 531      18.056  59.058 -39.538  1.00  8.07           C  
ATOM   2809  N   ALA A 532      17.122  61.292 -35.668  1.00  6.58           N  
ATOM   2810  CA  ALA A 532      16.298  61.953 -34.643  1.00  7.91           C  
ATOM   2811  C   ALA A 532      14.913  62.210 -35.233  1.00  4.93           C  
ATOM   2812  O   ALA A 532      14.659  63.329 -35.686  1.00  6.13           O  
ATOM   2813  CB  ALA A 532      16.976  63.280 -34.261  1.00  5.91           C  
ATOM   2814  N   GLU A 533      14.064  61.173 -35.286  1.00  6.36           N  
ATOM   2815  CA  GLU A 533      12.761  61.243 -35.935  1.00  7.92           C  
ATOM   2816  C   GLU A 533      11.725  60.417 -35.182  1.00  6.23           C  
ATOM   2817  O   GLU A 533      12.068  59.521 -34.416  1.00  7.69           O  
ATOM   2818  CB  GLU A 533      12.819  60.669 -37.362  1.00  5.81           C  
ATOM   2819  CG  GLU A 533      13.517  61.507 -38.448  1.00  7.38           C  
ATOM   2820  CD  GLU A 533      13.451  60.800 -39.806  1.00  9.48           C  
ATOM   2821  OE1 GLU A 533      14.228  59.837 -40.024  1.00 10.66           O  
ATOM   2822  OE2 GLU A 533      12.626  61.225 -40.655  1.00 10.03           O  
ATOM   2823  N   ASN A 534      10.461  60.756 -35.432  1.00  7.32           N  
ATOM   2824  CA  ASN A 534       9.300  59.915 -35.091  1.00  6.13           C  
ATOM   2825  C   ASN A 534       9.119  59.684 -33.590  1.00  5.44           C  
ATOM   2826  O   ASN A 534       9.341  58.576 -33.092  1.00  6.11           O  
ATOM   2827  CB  ASN A 534       9.376  58.592 -35.843  1.00  6.41           C  
ATOM   2828  CG  ASN A 534       8.052  57.821 -35.809  1.00 13.43           C  
ATOM   2829  OD1 ASN A 534       7.006  58.349 -35.382  1.00 12.33           O  
ATOM   2830  ND2 ASN A 534       8.095  56.598 -36.266  1.00 15.55           N  
ATOM   2831  N   PRO A 535       8.722  60.742 -32.854  1.00  7.06           N  
ATOM   2832  CA  PRO A 535       8.516  60.578 -31.423  1.00  7.27           C  
ATOM   2833  C   PRO A 535       7.253  59.771 -31.113  1.00  9.21           C  
ATOM   2834  O   PRO A 535       6.195  60.000 -31.695  1.00  8.33           O  
ATOM   2835  CB  PRO A 535       8.371  62.015 -30.908  1.00  6.94           C  
ATOM   2836  CG  PRO A 535       7.852  62.766 -32.137  1.00  7.57           C  
ATOM   2837  CD  PRO A 535       8.471  62.119 -33.313  1.00  7.84           C  
ATOM   2838  N   VAL A 536       7.393  58.807 -30.216  1.00  7.89           N  
ATOM   2839  CA  VAL A 536       6.289  57.941 -29.869  1.00  7.35           C  
ATOM   2840  C   VAL A 536       6.157  57.865 -28.349  1.00  8.38           C  
ATOM   2841  O   VAL A 536       7.077  57.439 -27.654  1.00  7.77           O  
ATOM   2842  CB  VAL A 536       6.521  56.522 -30.420  1.00  8.17           C  
ATOM   2843  CG1 VAL A 536       5.369  55.582 -30.005  1.00  4.79           C  
ATOM   2844  CG2 VAL A 536       6.696  56.536 -31.933  1.00  7.67           C  
ATOM   2845  N   PHE A 537       5.000  58.255 -27.827  1.00  6.06           N  
ATOM   2846  CA  PHE A 537       4.734  58.092 -26.391  1.00  5.75           C  
ATOM   2847  C   PHE A 537       4.455  56.618 -26.099  1.00  7.03           C  
ATOM   2848  O   PHE A 537       3.568  56.025 -26.703  1.00 10.07           O  
ATOM   2849  CB  PHE A 537       3.556  58.966 -25.960  1.00  7.96           C  
ATOM   2850  CG  PHE A 537       3.347  59.018 -24.472  1.00  5.87           C  
ATOM   2851  CD1 PHE A 537       3.877  60.047 -23.727  1.00  6.77           C  
ATOM   2852  CD2 PHE A 537       2.612  58.037 -23.821  1.00  9.60           C  
ATOM   2853  CE1 PHE A 537       3.703  60.097 -22.359  1.00  6.93           C  
ATOM   2854  CE2 PHE A 537       2.433  58.071 -22.452  1.00  7.19           C  
ATOM   2855  CZ  PHE A 537       2.986  59.106 -21.717  1.00  6.85           C  
ATOM   2856  N   THR A 538       5.206  56.047 -25.164  1.00  5.68           N  
ATOM   2857  CA  THR A 538       5.284  54.604 -24.981  1.00  5.12           C  
ATOM   2858  C   THR A 538       5.121  54.232 -23.509  1.00  7.78           C  
ATOM   2859  O   THR A 538       5.803  54.774 -22.668  1.00  7.73           O  
ATOM   2860  CB  THR A 538       6.662  54.121 -25.523  1.00  9.19           C  
ATOM   2861  OG1 THR A 538       6.849  54.544 -26.897  1.00  6.33           O  
ATOM   2862  CG2 THR A 538       6.831  52.596 -25.403  1.00  6.61           C  
ATOM   2863  N   VAL A 539       4.231  53.282 -23.215  1.00  4.28           N  
ATOM   2864  CA  VAL A 539       4.063  52.737 -21.877  1.00  6.70           C  
ATOM   2865  C   VAL A 539       4.606  51.290 -21.941  1.00  9.34           C  
ATOM   2866  O   VAL A 539       4.279  50.502 -22.860  1.00  7.60           O  
ATOM   2867  CB  VAL A 539       2.568  52.817 -21.422  1.00  4.68           C  
ATOM   2868  CG1 VAL A 539       2.357  52.113 -20.046  1.00  6.26           C  
ATOM   2869  CG2 VAL A 539       2.063  54.277 -21.425  1.00  6.03           C  
ATOM   2870  N   PHE A 540       5.474  50.949 -21.001  1.00  6.29           N  
ATOM   2871  CA  PHE A 540       6.247  49.721 -21.109  1.00  5.75           C  
ATOM   2872  C   PHE A 540       6.665  49.125 -19.769  1.00  6.45           C  
ATOM   2873  O   PHE A 540       6.768  49.814 -18.766  1.00  8.76           O  
ATOM   2874  CB  PHE A 540       7.512  49.940 -21.971  1.00  6.44           C  
ATOM   2875  CG  PHE A 540       8.502  50.888 -21.355  1.00  4.19           C  
ATOM   2876  CD1 PHE A 540       9.537  50.406 -20.523  1.00  7.51           C  
ATOM   2877  CD2 PHE A 540       8.340  52.266 -21.502  1.00 10.13           C  
ATOM   2878  CE1 PHE A 540      10.440  51.268 -19.915  1.00  4.52           C  
ATOM   2879  CE2 PHE A 540       9.245  53.145 -20.881  1.00  7.12           C  
ATOM   2880  CZ  PHE A 540      10.286  52.650 -20.087  1.00  6.24           C  
ATOM   2881  N   LYS A 541       6.921  47.823 -19.821  1.00  8.04           N  
ATOM   2882  CA  LYS A 541       7.574  47.063 -18.750  1.00  7.68           C  
ATOM   2883  C   LYS A 541       8.964  46.689 -19.241  1.00  6.82           C  
ATOM   2884  O   LYS A 541       9.330  46.998 -20.395  1.00  8.13           O  
ATOM   2885  CB  LYS A 541       6.758  45.812 -18.462  1.00  7.65           C  
ATOM   2886  CG  LYS A 541       5.402  46.067 -17.840  1.00 17.65           C  
ATOM   2887  CD  LYS A 541       4.750  44.746 -17.481  1.00 21.62           C  
ATOM   2888  CE  LYS A 541       3.510  44.965 -16.644  1.00 27.12           C  
ATOM   2889  NZ  LYS A 541       2.894  43.652 -16.255  1.00 31.50           N  
ATOM   2890  N   ASP A 542       9.729  45.979 -18.401  1.00  9.43           N  
ATOM   2891  CA  ASP A 542      11.101  45.599 -18.742  1.00  9.46           C  
ATOM   2892  C   ASP A 542      11.209  44.893 -20.103  1.00  7.83           C  
ATOM   2893  O   ASP A 542      12.103  45.195 -20.895  1.00  8.66           O  
ATOM   2894  CB  ASP A 542      11.723  44.658 -17.679  1.00  9.04           C  
ATOM   2895  CG  ASP A 542      11.968  45.316 -16.333  1.00 12.97           C  
ATOM   2896  OD1 ASP A 542      12.095  46.565 -16.228  1.00  8.21           O  
ATOM   2897  OD2 ASP A 542      12.051  44.546 -15.334  1.00  8.89           O  
ATOM   2898  N   ASN A 543      10.318  43.940 -20.367  1.00  8.64           N  
ATOM   2899  CA  ASN A 543      10.431  43.085 -21.546  1.00 11.03           C  
ATOM   2900  C   ASN A 543       9.284  43.189 -22.539  1.00 11.74           C  
ATOM   2901  O   ASN A 543       9.165  42.362 -23.460  1.00 11.20           O  
ATOM   2902  CB  ASN A 543      10.595  41.642 -21.080  1.00 13.31           C  
ATOM   2903  CG  ASN A 543      11.803  41.471 -20.219  1.00 16.22           C  
ATOM   2904  OD1 ASN A 543      12.914  41.803 -20.623  1.00 15.40           O  
ATOM   2905  ND2 ASN A 543      11.599  40.971 -18.998  1.00 18.53           N  
ATOM   2906  N   GLU A 544       8.490  44.237 -22.410  1.00 10.41           N  
ATOM   2907  CA  GLU A 544       7.297  44.365 -23.188  1.00 12.19           C  
ATOM   2908  C   GLU A 544       6.849  45.802 -23.296  1.00 10.69           C  
ATOM   2909  O   GLU A 544       6.673  46.493 -22.285  1.00 10.19           O  
ATOM   2910  CB  GLU A 544       6.180  43.532 -22.505  1.00 14.77           C  
ATOM   2911  CG  GLU A 544       4.956  43.326 -23.311  1.00 25.45           C  
ATOM   2912  CD  GLU A 544       3.920  42.450 -22.594  1.00 18.86           C  
ATOM   2913  OE1 GLU A 544       3.851  42.446 -21.337  1.00 27.02           O  
ATOM   2914  OE2 GLU A 544       3.180  41.769 -23.311  1.00 37.00           O  
ATOM   2915  N   ILE A 545       6.605  46.263 -24.519  1.00  9.65           N  
ATOM   2916  CA  ILE A 545       5.880  47.512 -24.698  1.00  9.38           C  
ATOM   2917  C   ILE A 545       4.372  47.209 -24.623  1.00 12.69           C  
ATOM   2918  O   ILE A 545       3.868  46.333 -25.319  1.00 15.26           O  
ATOM   2919  CB  ILE A 545       6.235  48.185 -26.034  1.00 10.44           C  
ATOM   2920  CG1 ILE A 545       7.686  48.691 -25.982  1.00  7.59           C  
ATOM   2921  CG2 ILE A 545       5.259  49.292 -26.367  1.00 13.11           C  
ATOM   2922  CD1 ILE A 545       8.220  49.158 -27.320  1.00 11.21           C  
ATOM   2923  N   LEU A 546       3.672  47.947 -23.786  1.00 11.05           N  
ATOM   2924  CA  LEU A 546       2.244  47.688 -23.505  1.00  9.18           C  
ATOM   2925  C   LEU A 546       1.374  48.382 -24.535  1.00 10.22           C  
ATOM   2926  O   LEU A 546       0.550  47.743 -25.224  1.00 12.37           O  
ATOM   2927  CB  LEU A 546       1.891  48.097 -22.077  1.00 11.68           C  
ATOM   2928  CG  LEU A 546       2.558  47.312 -20.939  1.00  8.96           C  
ATOM   2929  CD1 LEU A 546       2.002  47.763 -19.593  1.00  9.05           C  
ATOM   2930  CD2 LEU A 546       2.409  45.798 -21.134  1.00 16.22           C  
ATOM   2931  N   TYR A 547       1.570  49.688 -24.689  1.00 12.78           N  
ATOM   2932  CA  TYR A 547       0.822  50.440 -25.681  1.00 11.67           C  
ATOM   2933  C   TYR A 547       1.541  51.749 -25.971  1.00 11.20           C  
ATOM   2934  O   TYR A 547       2.399  52.175 -25.203  1.00 11.80           O  
ATOM   2935  CB  TYR A 547      -0.651  50.635 -25.250  1.00 14.72           C  
ATOM   2936  CG  TYR A 547      -0.883  50.894 -23.763  1.00 10.01           C  
ATOM   2937  CD1 TYR A 547      -0.921  52.177 -23.268  1.00 11.54           C  
ATOM   2938  CD2 TYR A 547      -1.062  49.839 -22.861  1.00  7.97           C  
ATOM   2939  CE1 TYR A 547      -1.112  52.431 -21.914  1.00 16.54           C  
ATOM   2940  CE2 TYR A 547      -1.261  50.083 -21.492  1.00 13.68           C  
ATOM   2941  CZ  TYR A 547      -1.276  51.374 -21.027  1.00 12.23           C  
ATOM   2942  OH  TYR A 547      -1.488  51.630 -19.685  1.00 17.19           O  
ATOM   2943  N   ARG A 548       1.226  52.344 -27.111  1.00  8.21           N  
ATOM   2944  CA  ARG A 548       1.957  53.497 -27.578  1.00 10.22           C  
ATOM   2945  C   ARG A 548       1.094  54.418 -28.442  1.00 13.29           C  
ATOM   2946  O   ARG A 548       0.001  54.044 -28.901  1.00 14.15           O  
ATOM   2947  CB  ARG A 548       3.214  53.060 -28.348  1.00 13.60           C  
ATOM   2948  CG  ARG A 548       2.971  52.452 -29.706  1.00 17.58           C  
ATOM   2949  CD  ARG A 548       4.198  51.691 -30.197  1.00 18.85           C  
ATOM   2950  NE  ARG A 548       4.088  50.299 -29.812  1.00 30.43           N  
ATOM   2951  CZ  ARG A 548       5.069  49.406 -29.901  1.00 29.71           C  
ATOM   2952  NH1 ARG A 548       6.273  49.756 -30.335  1.00 38.77           N  
ATOM   2953  NH2 ARG A 548       4.832  48.154 -29.528  1.00 26.14           N  
ATOM   2954  N   ALA A 549       1.591  55.637 -28.629  1.00 10.25           N  
ATOM   2955  CA  ALA A 549       0.953  56.604 -29.520  1.00 11.64           C  
ATOM   2956  C   ALA A 549       2.011  57.436 -30.207  1.00 12.12           C  
ATOM   2957  O   ALA A 549       2.774  58.146 -29.564  1.00  8.83           O  
ATOM   2958  CB  ALA A 549      -0.013  57.506 -28.775  1.00  9.46           C  
ATOM   2959  N   GLN A 550       2.030  57.360 -31.527  1.00 10.65           N  
ATOM   2960  CA  GLN A 550       2.807  58.289 -32.343  1.00 14.11           C  
ATOM   2961  C   GLN A 550       2.349  59.731 -32.089  1.00 16.73           C  
ATOM   2962  O   GLN A 550       1.152  60.032 -32.152  1.00 11.77           O  
ATOM   2963  CB  GLN A 550       2.633  57.910 -33.807  1.00 19.25           C  
ATOM   2964  CG  GLN A 550       3.792  58.234 -34.684  1.00 19.68           C  
ATOM   2965  CD  GLN A 550       3.601  57.673 -36.072  1.00 24.68           C  
ATOM   2966  OE1 GLN A 550       2.508  57.279 -36.442  1.00 25.48           O  
ATOM   2967  NE2 GLN A 550       4.652  57.640 -36.837  1.00 26.68           N  
ATOM   2968  N   LEU A 551       3.290  60.631 -31.781  1.00  9.03           N  
ATOM   2969  CA  LEU A 551       2.946  61.999 -31.433  1.00  9.10           C  
ATOM   2970  C   LEU A 551       2.788  62.900 -32.668  1.00 12.13           C  
ATOM   2971  O   LEU A 551       2.114  63.925 -32.592  1.00 12.04           O  
ATOM   2972  CB  LEU A 551       3.979  62.608 -30.478  1.00 11.51           C  
ATOM   2973  CG  LEU A 551       4.045  62.002 -29.076  1.00 11.24           C  
ATOM   2974  CD1 LEU A 551       5.032  62.778 -28.236  1.00 14.19           C  
ATOM   2975  CD2 LEU A 551       2.614  61.992 -28.423  1.00 12.81           C  
ATOM   2976  N   ALA A 552       3.421  62.519 -33.774  1.00 11.12           N  
ATOM   2977  CA  ALA A 552       3.462  63.320 -34.999  1.00 11.49           C  
ATOM   2978  C   ALA A 552       3.491  62.356 -36.218  1.00 15.82           C  
ATOM   2979  O   ALA A 552       2.760  61.368 -36.225  1.00 15.07           O  
ATOM   2980  CB  ALA A 552       4.666  64.270 -34.963  1.00 14.25           C  
ATOM   2981  N   SER A 553       4.319  62.627 -37.232  1.00 13.36           N  
ATOM   2982  CA  SER A 553       4.481  61.740 -38.374  1.00 13.26           C  
ATOM   2983  C   SER A 553       5.765  60.957 -38.228  1.00 12.87           C  
ATOM   2984  O   SER A 553       6.627  61.302 -37.393  1.00 10.63           O  
ATOM   2985  CB  SER A 553       4.554  62.545 -39.670  1.00 15.76           C  
ATOM   2986  OG  SER A 553       3.456  63.438 -39.741  1.00 23.71           O  
ATOM   2987  N   GLU A 554       5.918  59.957 -39.095  1.00 13.98           N  
ATOM   2988  CA AGLU A 554       7.107  59.115 -39.149  0.50 15.10           C  
ATOM   2989  CA BGLU A 554       7.114  59.122 -39.119  0.50 14.97           C  
ATOM   2990  C   GLU A 554       8.355  59.912 -39.517  1.00 12.22           C  
ATOM   2991  O   GLU A 554       9.454  59.574 -39.109  1.00 15.63           O  
ATOM   2992  CB AGLU A 554       6.903  57.977 -40.173  0.50 17.78           C  
ATOM   2993  CB BGLU A 554       6.917  57.912 -40.062  0.50 17.64           C  
ATOM   2994  CG AGLU A 554       8.001  56.930 -40.147  0.50 20.96           C  
ATOM   2995  CG BGLU A 554       6.465  56.631 -39.344  0.50 17.95           C  
ATOM   2996  CD AGLU A 554       7.885  55.892 -41.247  0.50 22.48           C  
ATOM   2997  CD BGLU A 554       5.318  55.892 -40.033  0.50 23.93           C  
ATOM   2998  OE1AGLU A 554       8.825  55.795 -42.069  0.50 25.92           O  
ATOM   2999  OE1BGLU A 554       4.987  56.214 -41.197  0.50 29.05           O  
ATOM   3000  OE2AGLU A 554       6.876  55.162 -41.267  0.50 22.81           O  
ATOM   3001  OE2BGLU A 554       4.735  54.984 -39.394  0.50 25.38           O  
ATOM   3002  N   ASP A 555       8.177  60.962 -40.317  1.00 10.55           N  
ATOM   3003  CA  ASP A 555       9.290  61.821 -40.737  1.00 10.10           C  
ATOM   3004  C   ASP A 555       9.392  63.156 -39.991  1.00  6.83           C  
ATOM   3005  O   ASP A 555      10.146  64.059 -40.404  1.00  7.48           O  
ATOM   3006  CB  ASP A 555       9.241  62.042 -42.264  1.00 15.43           C  
ATOM   3007  CG  ASP A 555       7.976  62.750 -42.734  1.00 25.81           C  
ATOM   3008  OD1 ASP A 555       7.025  62.902 -41.931  1.00 27.01           O  
ATOM   3009  OD2 ASP A 555       7.942  63.156 -43.922  1.00 36.42           O  
ATOM   3010  N   THR A 556       8.630  63.299 -38.908  1.00  7.05           N  
ATOM   3011  CA  THR A 556       8.747  64.459 -38.046  1.00  7.43           C  
ATOM   3012  C   THR A 556      10.071  64.342 -37.306  1.00  6.71           C  
ATOM   3013  O   THR A 556      10.409  63.268 -36.789  1.00  7.08           O  
ATOM   3014  CB  THR A 556       7.593  64.544 -37.037  1.00  8.10           C  
ATOM   3015  OG1 THR A 556       6.354  64.738 -37.745  1.00 10.98           O  
ATOM   3016  CG2 THR A 556       7.837  65.691 -36.038  1.00  6.62           C  
ATOM   3017  N   ASN A 557      10.797  65.448 -37.237  1.00  5.95           N  
ATOM   3018  CA  ASN A 557      12.067  65.491 -36.527  1.00  7.89           C  
ATOM   3019  C   ASN A 557      11.838  65.659 -35.014  1.00  3.93           C  
ATOM   3020  O   ASN A 557      11.025  66.473 -34.583  1.00  6.18           O  
ATOM   3021  CB  ASN A 557      12.921  66.629 -37.075  1.00 10.55           C  
ATOM   3022  CG  ASN A 557      13.149  66.517 -38.556  1.00  9.94           C  
ATOM   3023  OD1 ASN A 557      13.440  65.426 -39.086  1.00  7.60           O  
ATOM   3024  ND2 ASN A 557      12.985  67.635 -39.249  1.00 11.18           N  
ATOM   3025  N   ALA A 558      12.558  64.901 -34.206  1.00  6.80           N  
ATOM   3026  CA  ALA A 558      12.466  65.082 -32.758  1.00  5.90           C  
ATOM   3027  C   ALA A 558      13.748  64.631 -32.066  1.00  5.91           C  
ATOM   3028  O   ALA A 558      14.480  63.798 -32.590  1.00  6.59           O  
ATOM   3029  CB  ALA A 558      11.255  64.305 -32.212  1.00  4.74           C  
ATOM   3030  N   GLN A 559      14.032  65.183 -30.896  1.00  5.39           N  
ATOM   3031  CA  GLN A 559      15.329  64.956 -30.295  1.00  6.32           C  
ATOM   3032  C   GLN A 559      15.122  64.724 -28.792  1.00  6.35           C  
ATOM   3033  O   GLN A 559      14.533  63.706 -28.433  1.00  5.00           O  
ATOM   3034  CB  GLN A 559      16.263  66.107 -30.661  1.00  3.24           C  
ATOM   3035  CG  GLN A 559      17.758  65.857 -30.425  1.00  6.54           C  
ATOM   3036  CD  GLN A 559      18.611  66.996 -31.010  1.00  7.16           C  
ATOM   3037  OE1 GLN A 559      19.381  66.777 -31.950  1.00  6.80           O  
ATOM   3038  NE2 GLN A 559      18.477  68.201 -30.453  1.00  6.21           N  
ATOM   3039  N   LYS A 560      15.554  65.630 -27.920  1.00  6.64           N  
ATOM   3040  CA  LYS A 560      15.410  65.407 -26.479  1.00  4.21           C  
ATOM   3041  C   LYS A 560      13.939  65.334 -26.046  1.00  3.93           C  
ATOM   3042  O   LYS A 560      13.098  66.136 -26.475  1.00  5.57           O  
ATOM   3043  CB  LYS A 560      16.151  66.487 -25.695  1.00  4.72           C  
ATOM   3044  CG  LYS A 560      16.257  66.295 -24.169  1.00  9.98           C  
ATOM   3045  CD  LYS A 560      17.294  67.274 -23.631  1.00 11.57           C  
ATOM   3046  CE  LYS A 560      17.774  67.025 -22.199  1.00 13.90           C  
ATOM   3047  NZ  LYS A 560      19.189  67.516 -22.139  1.00 14.33           N  
ATOM   3048  N   THR A 561      13.658  64.383 -25.153  1.00  5.59           N  
ATOM   3049  CA  THR A 561      12.342  64.281 -24.545  1.00  4.53           C  
ATOM   3050  C   THR A 561      12.451  64.133 -23.027  1.00  5.65           C  
ATOM   3051  O   THR A 561      13.319  63.418 -22.528  1.00  3.82           O  
ATOM   3052  CB  THR A 561      11.514  63.161 -25.131  1.00  5.99           C  
ATOM   3053  OG1 THR A 561      12.016  61.876 -24.722  1.00  4.77           O  
ATOM   3054  CG2 THR A 561      11.488  63.277 -26.684  1.00  6.96           C  
ATOM   3055  N   ILE A 562      11.547  64.814 -22.329  1.00  4.16           N  
ATOM   3056  CA  ILE A 562      11.562  64.889 -20.851  1.00  3.81           C  
ATOM   3057  C   ILE A 562      10.132  64.690 -20.373  1.00  4.55           C  
ATOM   3058  O   ILE A 562       9.270  65.544 -20.583  1.00  8.44           O  
ATOM   3059  CB  ILE A 562      12.037  66.266 -20.348  1.00  3.89           C  
ATOM   3060  CG1 ILE A 562      13.386  66.676 -20.983  1.00  4.97           C  
ATOM   3061  CG2 ILE A 562      12.080  66.293 -18.754  1.00  6.76           C  
ATOM   3062  CD1 ILE A 562      13.805  68.153 -20.667  1.00  5.29           C  
ATOM   3063  N   THR A 563       9.891  63.581 -19.711  1.00  4.16           N  
ATOM   3064  CA  THR A 563       8.553  63.177 -19.296  1.00  6.47           C  
ATOM   3065  C   THR A 563       8.458  63.189 -17.759  1.00  7.18           C  
ATOM   3066  O   THR A 563       9.373  62.723 -17.072  1.00  6.12           O  
ATOM   3067  CB  THR A 563       8.254  61.764 -19.820  1.00  7.78           C  
ATOM   3068  OG1 THR A 563       8.285  61.778 -21.246  1.00  7.25           O  
ATOM   3069  CG2 THR A 563       6.877  61.241 -19.347  1.00  4.30           C  
ATOM   3070  N   ASN A 564       7.368  63.751 -17.242  1.00  6.23           N  
ATOM   3071  CA  ASN A 564       7.047  63.726 -15.815  1.00  7.95           C  
ATOM   3072  C   ASN A 564       5.561  63.381 -15.651  1.00  7.26           C  
ATOM   3073  O   ASN A 564       4.738  63.908 -16.373  1.00  6.06           O  
ATOM   3074  CB  ASN A 564       7.323  65.076 -15.155  1.00  9.54           C  
ATOM   3075  CG  ASN A 564       8.819  65.380 -15.016  1.00  8.13           C  
ATOM   3076  OD1 ASN A 564       9.495  64.878 -14.112  1.00  8.29           O  
ATOM   3077  ND2 ASN A 564       9.321  66.218 -15.899  1.00  6.24           N  
ATOM   3078  N   CYS A 565       5.233  62.512 -14.706  1.00  8.38           N  
ATOM   3079  CA  CYS A 565       3.835  62.120 -14.490  1.00  6.26           C  
ATOM   3080  C   CYS A 565       3.374  62.448 -13.072  1.00  6.82           C  
ATOM   3081  O   CYS A 565       4.184  62.551 -12.136  1.00  8.55           O  
ATOM   3082  CB  CYS A 565       3.619  60.642 -14.819  1.00  9.09           C  
ATOM   3083  SG  CYS A 565       4.323  60.178 -16.376  1.00 10.24           S  
ATOM   3084  N   PHE A 566       2.068  62.640 -12.945  1.00  5.60           N  
ATOM   3085  CA  PHE A 566       1.491  63.174 -11.721  1.00  9.66           C  
ATOM   3086  C   PHE A 566      -0.013  62.945 -11.736  1.00 10.80           C  
ATOM   3087  O   PHE A 566      -0.565  62.538 -12.752  1.00  8.98           O  
ATOM   3088  CB  PHE A 566       1.779  64.669 -11.624  1.00  7.32           C  
ATOM   3089  CG  PHE A 566       1.376  65.419 -12.825  1.00  8.39           C  
ATOM   3090  CD1 PHE A 566       0.080  65.903 -12.962  1.00  9.98           C  
ATOM   3091  CD2 PHE A 566       2.264  65.586 -13.882  1.00  9.90           C  
ATOM   3092  CE1 PHE A 566      -0.307  66.562 -14.092  1.00  8.05           C  
ATOM   3093  CE2 PHE A 566       1.877  66.237 -15.022  1.00 11.78           C  
ATOM   3094  CZ  PHE A 566       0.601  66.740 -15.134  1.00  9.09           C  
ATOM   3095  N   LEU A 567      -0.680  63.267 -10.625  1.00 12.51           N  
ATOM   3096  CA  LEU A 567      -2.150  63.184 -10.568  1.00 11.21           C  
ATOM   3097  C   LEU A 567      -2.815  64.524 -10.828  1.00 10.82           C  
ATOM   3098  O   LEU A 567      -2.400  65.558 -10.282  1.00 12.83           O  
ATOM   3099  CB  LEU A 567      -2.614  62.627  -9.218  1.00 14.03           C  
ATOM   3100  CG  LEU A 567      -2.183  61.189  -8.958  1.00 18.30           C  
ATOM   3101  CD1 LEU A 567      -2.504  60.779  -7.537  1.00 23.47           C  
ATOM   3102  CD2 LEU A 567      -2.838  60.222  -9.961  1.00 20.94           C  
ATOM   3103  N   LEU A 568      -3.831  64.510 -11.672  1.00 14.38           N  
ATOM   3104  CA  LEU A 568      -4.741  65.640 -11.834  1.00 17.92           C  
ATOM   3105  C   LEU A 568      -6.130  65.117 -11.598  1.00 17.82           C  
ATOM   3106  O   LEU A 568      -6.564  64.170 -12.277  1.00 19.49           O  
ATOM   3107  CB  LEU A 568      -4.678  66.278 -13.227  1.00 18.55           C  
ATOM   3108  CG  LEU A 568      -5.551  67.543 -13.377  1.00 19.01           C  
ATOM   3109  CD1 LEU A 568      -4.912  68.710 -12.587  1.00 24.05           C  
ATOM   3110  CD2 LEU A 568      -5.839  67.946 -14.837  1.00 22.61           C  
ATOM   3111  N   LYS A 569      -6.809  65.688 -10.604  1.00 20.71           N  
ATOM   3112  CA  LYS A 569      -8.156  65.248 -10.220  1.00 22.79           C  
ATOM   3113  C   LYS A 569      -8.296  63.725 -10.283  1.00 21.58           C  
ATOM   3114  O   LYS A 569      -9.145  63.181 -11.014  1.00 21.68           O  
ATOM   3115  CB  LYS A 569      -9.212  65.940 -11.074  1.00 28.81           C  
ATOM   3116  CG  LYS A 569      -9.305  67.443 -10.848  1.00 34.65           C  
ATOM   3117  CD  LYS A 569     -10.297  68.087 -11.807  1.00 32.31           C  
ATOM   3118  CE  LYS A 569     -10.773  69.470 -11.342  1.00 36.50           C  
ATOM   3119  NZ  LYS A 569      -9.713  70.511 -11.417  1.00 31.07           N  
ATOM   3120  N   ASN A 570      -7.424  63.055  -9.535  1.00 22.08           N  
ATOM   3121  CA  ASN A 570      -7.456  61.608  -9.335  1.00 19.43           C  
ATOM   3122  C   ASN A 570      -7.018  60.751 -10.520  1.00 22.99           C  
ATOM   3123  O   ASN A 570      -7.078  59.533 -10.438  1.00 27.79           O  
ATOM   3124  CB  ASN A 570      -8.855  61.166  -8.865  1.00 26.80           C  
ATOM   3125  CG  ASN A 570      -9.330  61.962  -7.660  1.00 25.72           C  
ATOM   3126  OD1 ASN A 570      -8.544  62.237  -6.763  1.00 23.15           O  
ATOM   3127  ND2 ASN A 570     -10.603  62.356  -7.651  1.00 25.09           N  
ATOM   3128  N   LYS A 571      -6.561  61.374 -11.603  1.00 18.04           N  
ATOM   3129  CA  LYS A 571      -6.160  60.638 -12.795  1.00 17.89           C  
ATOM   3130  C   LYS A 571      -4.666  60.839 -13.050  1.00 19.82           C  
ATOM   3131  O   LYS A 571      -4.136  61.924 -12.830  1.00 15.98           O  
ATOM   3132  CB  LYS A 571      -6.968  61.110 -14.003  1.00 21.81           C  
ATOM   3133  CG  LYS A 571      -8.481  60.985 -13.828  1.00 22.96           C  
ATOM   3134  CD  LYS A 571      -8.890  59.577 -13.441  1.00 31.55           C  
ATOM   3135  CE  LYS A 571     -10.409  59.432 -13.384  1.00 39.34           C  
ATOM   3136  NZ  LYS A 571     -10.960  59.376 -14.760  1.00 46.67           N  
ATOM   3137  N   ILE A 572      -4.012  59.776 -13.503  1.00 15.28           N  
ATOM   3138  CA  ILE A 572      -2.585  59.815 -13.836  1.00 12.98           C  
ATOM   3139  C   ILE A 572      -2.407  60.472 -15.185  1.00 11.23           C  
ATOM   3140  O   ILE A 572      -2.900  59.972 -16.221  1.00 12.45           O  
ATOM   3141  CB  ILE A 572      -1.982  58.425 -13.926  1.00 15.88           C  
ATOM   3142  CG1 ILE A 572      -2.161  57.655 -12.615  1.00 26.25           C  
ATOM   3143  CG2 ILE A 572      -0.495  58.536 -14.251  1.00 10.89           C  
ATOM   3144  CD1 ILE A 572      -1.570  56.219 -12.662  1.00 22.72           C  
ATOM   3145  N   TRP A 573      -1.656  61.571 -15.188  1.00 11.52           N  
ATOM   3146  CA  TRP A 573      -1.318  62.270 -16.413  1.00  8.27           C  
ATOM   3147  C   TRP A 573       0.199  62.338 -16.542  1.00  6.44           C  
ATOM   3148  O   TRP A 573       0.908  62.442 -15.537  1.00  7.66           O  
ATOM   3149  CB  TRP A 573      -1.843  63.702 -16.384  1.00 13.32           C  
ATOM   3150  CG  TRP A 573      -3.278  63.861 -16.703  1.00 11.26           C  
ATOM   3151  CD1 TRP A 573      -4.332  63.780 -15.838  1.00 12.55           C  
ATOM   3152  CD2 TRP A 573      -3.825  64.180 -17.981  1.00 13.85           C  
ATOM   3153  NE1 TRP A 573      -5.521  64.020 -16.512  1.00 12.75           N  
ATOM   3154  CE2 TRP A 573      -5.235  64.250 -17.834  1.00 11.24           C  
ATOM   3155  CE3 TRP A 573      -3.266  64.366 -19.250  1.00 11.33           C  
ATOM   3156  CZ2 TRP A 573      -6.073  64.531 -18.898  1.00 12.54           C  
ATOM   3157  CZ3 TRP A 573      -4.098  64.652 -20.306  1.00 12.07           C  
ATOM   3158  CH2 TRP A 573      -5.498  64.719 -20.130  1.00 14.63           C  
ATOM   3159  N   CYS A 574       0.673  62.341 -17.779  1.00 10.08           N  
ATOM   3160  CA  CYS A 574       2.073  62.658 -18.047  1.00  7.36           C  
ATOM   3161  C   CYS A 574       2.162  63.879 -18.937  1.00  6.59           C  
ATOM   3162  O   CYS A 574       1.351  64.032 -19.837  1.00  9.75           O  
ATOM   3163  CB  CYS A 574       2.771  61.481 -18.712  1.00  9.01           C  
ATOM   3164  SG  CYS A 574       2.789  59.936 -17.713  1.00 11.44           S  
ATOM   3165  N   ILE A 575       3.153  64.738 -18.693  1.00  9.16           N  
ATOM   3166  CA  ILE A 575       3.446  65.830 -19.619  1.00  6.51           C  
ATOM   3167  C   ILE A 575       4.847  65.564 -20.119  1.00  7.23           C  
ATOM   3168  O   ILE A 575       5.774  65.325 -19.317  1.00  5.97           O  
ATOM   3169  CB  ILE A 575       3.343  67.230 -18.973  1.00  7.29           C  
ATOM   3170  CG1 ILE A 575       1.858  67.567 -18.712  1.00 11.50           C  
ATOM   3171  CG2 ILE A 575       4.019  68.326 -19.899  1.00  5.75           C  
ATOM   3172  CD1 ILE A 575       1.631  68.880 -17.930  1.00  9.52           C  
ATOM   3173  N   SER A 576       4.985  65.581 -21.436  1.00  5.69           N  
ATOM   3174  CA  SER A 576       6.275  65.353 -22.102  1.00  3.84           C  
ATOM   3175  C   SER A 576       6.674  66.593 -22.924  1.00  6.80           C  
ATOM   3176  O   SER A 576       5.920  67.051 -23.784  1.00  6.57           O  
ATOM   3177  CB  SER A 576       6.218  64.127 -22.992  1.00  6.36           C  
ATOM   3178  OG  SER A 576       5.933  62.930 -22.307  1.00  5.16           O  
ATOM   3179  N   LEU A 577       7.834  67.148 -22.625  1.00  3.99           N  
ATOM   3180  CA  LEU A 577       8.478  68.151 -23.494  1.00  6.50           C  
ATOM   3181  C   LEU A 577       9.200  67.384 -24.598  1.00  6.25           C  
ATOM   3182  O   LEU A 577       9.978  66.451 -24.306  1.00  6.75           O  
ATOM   3183  CB  LEU A 577       9.466  68.990 -22.699  1.00  8.03           C  
ATOM   3184  CG  LEU A 577      10.269  70.058 -23.483  1.00  7.23           C  
ATOM   3185  CD1 LEU A 577      10.609  71.250 -22.616  1.00  7.27           C  
ATOM   3186  CD2 LEU A 577      11.541  69.468 -24.121  1.00  9.18           C  
ATOM   3187  N   VAL A 578       8.970  67.771 -25.850  1.00  5.55           N  
ATOM   3188  CA  VAL A 578       9.568  67.111 -26.977  1.00  4.45           C  
ATOM   3189  C   VAL A 578      10.196  68.163 -27.907  1.00  5.37           C  
ATOM   3190  O   VAL A 578       9.509  69.037 -28.397  1.00  7.07           O  
ATOM   3191  CB  VAL A 578       8.527  66.229 -27.750  1.00  6.06           C  
ATOM   3192  CG1 VAL A 578       9.199  65.457 -28.916  1.00  8.48           C  
ATOM   3193  CG2 VAL A 578       7.783  65.197 -26.784  1.00  7.18           C  
ATOM   3194  N   GLU A 579      11.512  68.101 -28.098  1.00  5.31           N  
ATOM   3195  CA  GLU A 579      12.168  68.867 -29.126  1.00  4.74           C  
ATOM   3196  C   GLU A 579      11.619  68.303 -30.414  1.00  3.95           C  
ATOM   3197  O   GLU A 579      11.673  67.090 -30.621  1.00  7.78           O  
ATOM   3198  CB  GLU A 579      13.697  68.698 -29.073  1.00  9.32           C  
ATOM   3199  CG  GLU A 579      14.375  69.358 -27.879  1.00  4.14           C  
ATOM   3200  CD  GLU A 579      15.870  69.452 -28.051  1.00 10.56           C  
ATOM   3201  OE1 GLU A 579      16.515  68.400 -28.276  1.00  6.53           O  
ATOM   3202  OE2 GLU A 579      16.386  70.598 -27.990  1.00 13.69           O  
ATOM   3203  N   ILE A 580      11.116  69.165 -31.287  1.00  6.62           N  
ATOM   3204  CA  ILE A 580      10.289  68.698 -32.418  1.00  6.98           C  
ATOM   3205  C   ILE A 580      10.205  69.760 -33.492  1.00  4.88           C  
ATOM   3206  O   ILE A 580      10.166  70.939 -33.197  1.00  6.43           O  
ATOM   3207  CB  ILE A 580       8.858  68.258 -31.937  1.00  5.66           C  
ATOM   3208  CG1 ILE A 580       8.194  67.307 -32.942  1.00  7.03           C  
ATOM   3209  CG2 ILE A 580       7.965  69.463 -31.597  1.00  7.16           C  
ATOM   3210  CD1 ILE A 580       6.839  66.747 -32.494  1.00  9.02           C  
ATOM   3211  N   TYR A 581      10.250  69.332 -34.747  1.00  6.49           N  
ATOM   3212  CA  TYR A 581       9.806  70.199 -35.836  1.00  5.69           C  
ATOM   3213  C   TYR A 581       9.573  69.411 -37.092  1.00  7.95           C  
ATOM   3214  O   TYR A 581      10.058  68.292 -37.241  1.00  5.29           O  
ATOM   3215  CB  TYR A 581      10.789  71.318 -36.116  1.00  4.98           C  
ATOM   3216  CG  TYR A 581      12.038  70.981 -36.931  1.00  3.68           C  
ATOM   3217  CD1 TYR A 581      12.162  71.427 -38.259  1.00  4.43           C  
ATOM   3218  CD2 TYR A 581      13.119  70.305 -36.372  1.00  7.37           C  
ATOM   3219  CE1 TYR A 581      13.325  71.187 -38.998  1.00  8.97           C  
ATOM   3220  CE2 TYR A 581      14.283  70.086 -37.097  1.00  8.53           C  
ATOM   3221  CZ  TYR A 581      14.374  70.504 -38.421  1.00 10.50           C  
ATOM   3222  OH  TYR A 581      15.538  70.275 -39.158  1.00 11.29           O  
ATOM   3223  N   ASP A 582       8.842  70.012 -38.024  1.00  6.86           N  
ATOM   3224  CA  ASP A 582       8.671  69.375 -39.328  1.00  9.34           C  
ATOM   3225  C   ASP A 582       9.397  70.201 -40.359  1.00  6.82           C  
ATOM   3226  O   ASP A 582       9.456  71.439 -40.253  1.00  8.21           O  
ATOM   3227  CB  ASP A 582       7.213  69.270 -39.708  1.00 10.58           C  
ATOM   3228  CG  ASP A 582       6.502  68.140 -38.972  1.00 18.05           C  
ATOM   3229  OD1 ASP A 582       6.694  66.934 -39.300  1.00 21.79           O  
ATOM   3230  OD2 ASP A 582       5.767  68.494 -38.054  1.00 17.78           O  
ATOM   3231  N   THR A 583       9.946  69.510 -41.349  1.00  8.18           N  
ATOM   3232  CA  THR A 583      10.609  70.138 -42.492  1.00  9.57           C  
ATOM   3233  C   THR A 583       9.778  71.282 -43.052  1.00  9.89           C  
ATOM   3234  O   THR A 583       8.568  71.129 -43.263  1.00 11.82           O  
ATOM   3235  CB  THR A 583      10.941  69.085 -43.578  1.00 11.25           C  
ATOM   3236  OG1 THR A 583      11.799  68.104 -42.992  1.00 18.14           O  
ATOM   3237  CG2 THR A 583      11.646  69.708 -44.779  1.00 11.49           C  
ATOM   3238  N   GLY A 584      10.433  72.434 -43.208  1.00  9.50           N  
ATOM   3239  CA  GLY A 584       9.810  73.655 -43.700  1.00  9.25           C  
ATOM   3240  C   GLY A 584       9.442  74.679 -42.632  1.00 13.90           C  
ATOM   3241  O   GLY A 584       9.179  75.834 -42.958  1.00 16.93           O  
ATOM   3242  N   ASP A 585       9.412  74.268 -41.362  1.00 11.79           N  
ATOM   3243  CA  ASP A 585       9.109  75.180 -40.256  1.00 15.15           C  
ATOM   3244  C   ASP A 585      10.209  76.239 -40.141  1.00 19.07           C  
ATOM   3245  O   ASP A 585      11.387  75.897 -40.155  1.00 16.47           O  
ATOM   3246  CB  ASP A 585       9.039  74.421 -38.921  1.00 15.79           C  
ATOM   3247  CG  ASP A 585       7.788  73.546 -38.764  1.00 23.50           C  
ATOM   3248  OD1 ASP A 585       6.804  73.700 -39.544  1.00 25.50           O  
ATOM   3249  OD2 ASP A 585       7.799  72.711 -37.815  1.00 19.95           O  
ATOM   3250  N   ASN A 586       9.832  77.516 -40.027  1.00 19.06           N  
ATOM   3251  CA  ASN A 586      10.806  78.605 -39.918  1.00 19.94           C  
ATOM   3252  C   ASN A 586      11.266  78.874 -38.477  1.00 18.74           C  
ATOM   3253  O   ASN A 586      12.168  79.674 -38.253  1.00 18.28           O  
ATOM   3254  CB  ASN A 586      10.213  79.929 -40.439  1.00 27.93           C  
ATOM   3255  CG  ASN A 586       9.620  79.813 -41.837  1.00 36.40           C  
ATOM   3256  OD1 ASN A 586       8.683  79.039 -42.067  1.00 40.24           O  
ATOM   3257  ND2 ASN A 586      10.129  80.625 -42.766  1.00 39.75           N  
ATOM   3258  N   VAL A 587      10.599  78.264 -37.510  1.00 13.39           N  
ATOM   3259  CA  VAL A 587      10.998  78.397 -36.113  1.00 10.66           C  
ATOM   3260  C   VAL A 587      10.990  77.003 -35.513  1.00 11.46           C  
ATOM   3261  O   VAL A 587      10.053  76.253 -35.711  1.00 14.76           O  
ATOM   3262  CB  VAL A 587      10.050  79.323 -35.345  1.00 13.13           C  
ATOM   3263  CG1 VAL A 587      10.402  79.383 -33.852  1.00 17.61           C  
ATOM   3264  CG2 VAL A 587      10.060  80.702 -35.949  1.00 15.18           C  
ATOM   3265  N   ILE A 588      12.063  76.639 -34.823  1.00  9.87           N  
ATOM   3266  CA  ILE A 588      12.112  75.333 -34.170  1.00  9.18           C  
ATOM   3267  C   ILE A 588      11.941  75.587 -32.676  1.00  5.88           C  
ATOM   3268  O   ILE A 588      12.673  76.376 -32.064  1.00 10.73           O  
ATOM   3269  CB  ILE A 588      13.424  74.574 -34.501  1.00  8.42           C  
ATOM   3270  CG1 ILE A 588      13.494  74.285 -35.994  1.00 15.69           C  
ATOM   3271  CG2 ILE A 588      13.546  73.249 -33.693  1.00  8.65           C  
ATOM   3272  CD1 ILE A 588      14.790  73.738 -36.408  1.00 11.76           C  
ATOM   3273  N   ARG A 589      10.939  74.956 -32.084  1.00  9.30           N  
ATOM   3274  CA  ARG A 589      10.784  75.017 -30.656  1.00  9.21           C  
ATOM   3275  C   ARG A 589      10.034  73.840 -30.106  1.00  8.55           C  
ATOM   3276  O   ARG A 589       9.233  73.230 -30.801  1.00  9.35           O  
ATOM   3277  CB  ARG A 589      10.152  76.323 -30.197  1.00 14.87           C  
ATOM   3278  CG  ARG A 589       8.730  76.527 -30.459  1.00 18.70           C  
ATOM   3279  CD  ARG A 589       8.347  77.878 -29.851  1.00 29.25           C  
ATOM   3280  NE  ARG A 589       7.069  77.826 -29.166  1.00 47.51           N  
ATOM   3281  CZ  ARG A 589       6.619  78.765 -28.336  1.00 58.20           C  
ATOM   3282  NH1 ARG A 589       7.342  79.853 -28.065  1.00 62.43           N  
ATOM   3283  NH2 ARG A 589       5.428  78.606 -27.771  1.00 62.04           N  
ATOM   3284  N   PRO A 590      10.405  73.424 -28.893  1.00  7.27           N  
ATOM   3285  CA  PRO A 590       9.769  72.240 -28.350  1.00  7.77           C  
ATOM   3286  C   PRO A 590       8.254  72.345 -28.192  1.00  7.95           C  
ATOM   3287  O   PRO A 590       7.694  73.456 -28.052  1.00 10.75           O  
ATOM   3288  CB  PRO A 590      10.417  72.099 -26.974  1.00  9.44           C  
ATOM   3289  CG  PRO A 590      11.761  72.744 -27.124  1.00 10.64           C  
ATOM   3290  CD  PRO A 590      11.517  73.893 -28.046  1.00 10.64           C  
ATOM   3291  N   LYS A 591       7.599  71.198 -28.194  1.00  8.18           N  
ATOM   3292  CA  LYS A 591       6.178  71.135 -27.898  1.00  8.00           C  
ATOM   3293  C   LYS A 591       5.950  70.345 -26.613  1.00 11.27           C  
ATOM   3294  O   LYS A 591       6.755  69.490 -26.259  1.00 10.23           O  
ATOM   3295  CB  LYS A 591       5.421  70.480 -29.045  1.00  9.90           C  
ATOM   3296  CG  LYS A 591       5.354  71.322 -30.306  1.00 12.82           C  
ATOM   3297  CD  LYS A 591       4.460  70.649 -31.317  1.00 12.72           C  
ATOM   3298  CE  LYS A 591       4.352  71.457 -32.627  1.00 22.03           C  
ATOM   3299  NZ  LYS A 591       3.183  70.981 -33.398  1.00 31.54           N  
ATOM   3300  N   LEU A 592       4.852  70.654 -25.927  1.00  5.79           N  
ATOM   3301  CA  LEU A 592       4.446  69.977 -24.704  1.00  8.32           C  
ATOM   3302  C   LEU A 592       3.236  69.132 -25.005  1.00 11.45           C  
ATOM   3303  O   LEU A 592       2.265  69.619 -25.599  1.00  9.73           O  
ATOM   3304  CB  LEU A 592       4.079  70.984 -23.616  1.00  8.69           C  
ATOM   3305  CG  LEU A 592       5.199  71.834 -23.033  1.00 17.33           C  
ATOM   3306  CD1 LEU A 592       4.581  72.851 -22.098  1.00 21.07           C  
ATOM   3307  CD2 LEU A 592       6.201  70.977 -22.306  1.00 18.22           C  
ATOM   3308  N   PHE A 593       3.297  67.854 -24.626  1.00  6.74           N  
ATOM   3309  CA  PHE A 593       2.189  66.933 -24.841  1.00 10.25           C  
ATOM   3310  C   PHE A 593       1.714  66.435 -23.498  1.00 11.50           C  
ATOM   3311  O   PHE A 593       2.527  66.026 -22.686  1.00  9.06           O  
ATOM   3312  CB  PHE A 593       2.621  65.755 -25.700  1.00  9.36           C  
ATOM   3313  CG  PHE A 593       2.913  66.122 -27.110  1.00 10.02           C  
ATOM   3314  CD1 PHE A 593       1.902  66.095 -28.074  1.00 15.46           C  
ATOM   3315  CD2 PHE A 593       4.200  66.509 -27.493  1.00 11.82           C  
ATOM   3316  CE1 PHE A 593       2.174  66.447 -29.389  1.00 15.14           C  
ATOM   3317  CE2 PHE A 593       4.472  66.860 -28.824  1.00 10.82           C  
ATOM   3318  CZ  PHE A 593       3.464  66.818 -29.767  1.00 16.04           C  
ATOM   3319  N   ALA A 594       0.408  66.508 -23.265  1.00 11.90           N  
ATOM   3320  CA  ALA A 594      -0.220  65.912 -22.076  1.00  9.39           C  
ATOM   3321  C   ALA A 594      -0.922  64.615 -22.463  1.00 10.14           C  
ATOM   3322  O   ALA A 594      -1.675  64.551 -23.440  1.00  9.93           O  
ATOM   3323  CB  ALA A 594      -1.210  66.910 -21.457  1.00  9.59           C  
ATOM   3324  N   VAL A 595      -0.661  63.559 -21.711  1.00  8.82           N  
ATOM   3325  CA  VAL A 595      -1.214  62.253 -22.039  1.00  8.53           C  
ATOM   3326  C   VAL A 595      -1.736  61.618 -20.775  1.00 10.05           C  
ATOM   3327  O   VAL A 595      -0.972  61.320 -19.869  1.00 10.57           O  
ATOM   3328  CB  VAL A 595      -0.168  61.288 -22.692  1.00 11.03           C  
ATOM   3329  CG1 VAL A 595      -0.849  60.032 -23.196  1.00 16.47           C  
ATOM   3330  CG2 VAL A 595       0.625  61.967 -23.820  1.00 12.76           C  
ATOM   3331  N   LYS A 596      -3.046  61.385 -20.740  1.00 11.26           N  
ATOM   3332  CA  LYS A 596      -3.689  60.692 -19.632  1.00  9.28           C  
ATOM   3333  C   LYS A 596      -3.456  59.206 -19.784  1.00 12.89           C  
ATOM   3334  O   LYS A 596      -3.642  58.634 -20.867  1.00 12.02           O  
ATOM   3335  CB  LYS A 596      -5.200  60.944 -19.640  1.00 12.16           C  
ATOM   3336  CG  LYS A 596      -5.922  60.374 -18.400  1.00 16.08           C  
ATOM   3337  CD  LYS A 596      -7.326  60.916 -18.234  1.00 21.22           C  
ATOM   3338  CE  LYS A 596      -8.237  60.456 -19.341  1.00 26.67           C  
ATOM   3339  NZ  LYS A 596      -9.686  60.563 -18.947  1.00 31.20           N  
ATOM   3340  N   ILE A 597      -3.076  58.556 -18.704  1.00 11.21           N  
ATOM   3341  CA  ILE A 597      -2.846  57.134 -18.765  1.00 12.00           C  
ATOM   3342  C   ILE A 597      -4.200  56.439 -18.626  1.00 15.08           C  
ATOM   3343  O   ILE A 597      -4.899  56.655 -17.635  1.00 14.71           O  
ATOM   3344  CB  ILE A 597      -1.881  56.660 -17.675  1.00 12.45           C  
ATOM   3345  CG1 ILE A 597      -0.512  57.366 -17.789  1.00 13.14           C  
ATOM   3346  CG2 ILE A 597      -1.743  55.150 -17.745  1.00 11.66           C  
ATOM   3347  CD1 ILE A 597       0.224  57.182 -19.110  1.00 18.07           C  
ATOM   3348  N   PRO A 598      -4.565  55.606 -19.616  1.00 17.00           N  
ATOM   3349  CA  PRO A 598      -5.912  55.018 -19.626  1.00 19.45           C  
ATOM   3350  C   PRO A 598      -6.117  54.035 -18.471  1.00 20.57           C  
ATOM   3351  O   PRO A 598      -5.196  53.329 -18.087  1.00 15.81           O  
ATOM   3352  CB  PRO A 598      -5.970  54.294 -20.978  1.00 20.45           C  
ATOM   3353  CG  PRO A 598      -4.553  53.997 -21.319  1.00 22.81           C  
ATOM   3354  CD  PRO A 598      -3.734  55.118 -20.736  1.00 19.02           C  
ATOM   3355  N   GLU A 599      -7.323  54.005 -17.914  1.00 25.22           N  
ATOM   3356  CA  GLU A 599      -7.651  53.052 -16.855  1.00 30.22           C  
ATOM   3357  C   GLU A 599      -8.034  51.683 -17.424  1.00 29.52           C  
ATOM   3358  O   GLU A 599      -7.666  50.643 -16.867  1.00 31.58           O  
ATOM   3359  CB  GLU A 599      -8.773  53.604 -15.979  1.00 32.09           C  
ATOM   3360  CG  GLU A 599      -8.412  54.904 -15.290  1.00 38.79           C  
ATOM   3361  CD  GLU A 599      -9.551  55.454 -14.443  1.00 45.53           C  
ATOM   3362  OE1 GLU A 599     -10.153  54.671 -13.669  1.00 59.55           O  
ATOM   3363  OE2 GLU A 599      -9.842  56.667 -14.560  1.00 54.31           O  
ATOM   3364  N   GLN A 600      -8.741  51.688 -18.548  1.00 29.44           N  
ATOM   3365  CA  GLN A 600      -9.148  50.445 -19.209  1.00 31.19           C  
ATOM   3366  C   GLN A 600      -8.392  50.245 -20.524  1.00 29.07           C  
ATOM   3367  O   GLN A 600      -7.877  51.190 -21.117  1.00 30.56           O  
ATOM   3368  CB  GLN A 600     -10.668  50.412 -19.447  1.00 34.27           C  
ATOM   3369  CG  GLN A 600     -11.224  51.580 -20.257  1.00 34.63           C  
ATOM   3370  CD  GLN A 600     -11.519  52.799 -19.392  1.00 55.12           C  
ATOM   3371  OE1 GLN A 600     -12.270  52.714 -18.415  1.00 58.39           O  
ATOM   3372  NE2 GLN A 600     -10.921  53.941 -19.745  1.00 56.02           N  
ATOM   3373  N   CYS A 601      -8.338  49.003 -20.980  1.00 31.04           N  
ATOM   3374  CA  CYS A 601      -7.551  48.645 -22.153  1.00 32.46           C  
ATOM   3375  C   CYS A 601      -8.404  48.641 -23.418  1.00 33.46           C  
ATOM   3376  O   CYS A 601      -7.892  48.413 -24.510  1.00 27.25           O  
ATOM   3377  CB  CYS A 601      -6.903  47.274 -21.944  1.00 32.78           C  
ATOM   3378  SG  CYS A 601      -5.869  47.184 -20.447  1.00 34.79           S  
ATOM   3379  N   THR A 602      -9.700  48.907 -23.254  1.00 38.27           N  
ATOM   3380  CA  THR A 602     -10.684  48.815 -24.339  1.00 43.22           C  
ATOM   3381  C   THR A 602     -10.604  50.042 -25.246  1.00 44.85           C  
ATOM   3382  O   THR A 602     -10.493  51.167 -24.762  1.00 39.93           O  
ATOM   3383  CB  THR A 602     -12.124  48.687 -23.762  1.00 44.29           C  
ATOM   3384  OG1 THR A 602     -12.291  49.613 -22.679  1.00 46.65           O  
ATOM   3385  CG2 THR A 602     -12.375  47.280 -23.240  1.00 41.03           C  
ATOM   3386  N   HIS A 603     -10.698  49.806 -26.557  1.00 51.87           N  
ATOM   3387  CA  HIS A 603     -10.360  50.807 -27.589  1.00 52.80           C  
ATOM   3388  C   HIS A 603     -10.930  52.201 -27.326  1.00 55.99           C  
ATOM   3389  O   HIS A 603     -10.261  53.204 -27.586  1.00 60.20           O  
ATOM   3390  CB  HIS A 603     -10.792  50.314 -28.984  1.00 54.29           C  
ATOM   3391  CG  HIS A 603     -10.249  51.136 -30.119  1.00 58.60           C  
ATOM   3392  ND1 HIS A 603      -9.081  50.817 -30.782  1.00 63.51           N  
ATOM   3393  CD2 HIS A 603     -10.721  52.261 -30.713  1.00 65.26           C  
ATOM   3394  CE1 HIS A 603      -8.856  51.709 -31.731  1.00 65.34           C  
ATOM   3395  NE2 HIS A 603      -9.835  52.597 -31.709  1.00 66.50           N  
TER    3396      HIS A 603                                                      
