# Supplementary material for: PLM-interact: extending protein language models to predict protein-protein interactions
Source: Nat Commun. 2025 Oct 27;16:9012. doi: 10.1038/s41467-025-64512-w (PMC12559430; doi:10.1038/s41467-025-64512-w)
Supplement: Supplementary file 4 — Source Data [file 41467_2025_64512_MOESM4_ESM.zip › Source Data/Figure7_human_virus PPI structures/Q92956-P57083.pdb]

ATOM      1  N   CYS B   4     -48.692  56.357  -1.178  1.00 75.61           N  
ATOM      2  CA  CYS B   4     -47.248  56.691  -1.357  1.00 76.33           C  
ATOM      3  C   CYS B   4     -47.008  57.317  -2.720  1.00 75.65           C  
ATOM      4  O   CYS B   4     -47.836  57.175  -3.623  1.00 76.48           O  
ATOM      5  CB  CYS B   4     -46.398  55.427  -1.226  1.00 77.53           C  
ATOM      6  SG  CYS B   4     -46.507  54.631   0.405  1.00 81.95           S  
ATOM      7  N   LYS B   5     -45.881  58.007  -2.874  1.00 74.81           N  
ATOM      8  CA  LYS B   5     -45.567  58.623  -4.158  1.00 73.28           C  
ATOM      9  C   LYS B   5     -45.121  57.557  -5.150  1.00 72.39           C  
ATOM     10  O   LYS B   5     -44.643  56.492  -4.756  1.00 71.34           O  
ATOM     11  CB  LYS B   5     -44.472  59.681  -4.007  1.00 74.02           C  
ATOM     12  CG  LYS B   5     -44.918  60.960  -3.313  1.00 73.89           C  
ATOM     13  CD  LYS B   5     -45.127  60.749  -1.822  1.00 73.27           C  
ATOM     14  CE  LYS B   5     -45.603  62.027  -1.157  1.00 72.45           C  
ATOM     15  NZ  LYS B   5     -46.914  62.465  -1.714  1.00 73.14           N  
ATOM     16  N   GLU B   6     -45.286  57.856  -6.436  1.00 71.13           N  
ATOM     17  CA  GLU B   6     -44.928  56.937  -7.514  1.00 70.50           C  
ATOM     18  C   GLU B   6     -43.649  56.139  -7.270  1.00 70.01           C  
ATOM     19  O   GLU B   6     -43.572  54.956  -7.615  1.00 70.13           O  
ATOM     20  CB  GLU B   6     -44.795  57.711  -8.826  1.00 69.58           C  
ATOM     21  CG  GLU B   6     -44.644  56.279  -9.894  1.00 35.00           C  
ATOM     22  CD  GLU B   6     -46.057  54.612 -10.104  1.00 75.83           C  
ATOM     23  OE1 GLU B   6     -46.121  53.516 -10.702  1.00 76.83           O  
ATOM     24  OE2 GLU B   6     -46.995  55.074  -9.419  1.00 76.58           O  
ATOM     25  N   ASP B   7     -42.659  56.783  -6.660  1.00 68.80           N  
ATOM     26  CA  ASP B   7     -41.368  56.154  -6.400  1.00 67.39           C  
ATOM     27  C   ASP B   7     -41.187  55.640  -4.973  1.00 66.34           C  
ATOM     28  O   ASP B   7     -40.063  55.448  -4.511  1.00 65.94           O  
ATOM     29  CB  ASP B   7     -40.272  57.161  -6.701  1.00 68.12           C  
ATOM     30  CG  ASP B   7     -40.360  58.370  -5.803  1.00 70.35           C  
ATOM     31  OD1 ASP B   7     -41.419  59.038  -5.820  1.00 71.00           O  
ATOM     32  OD2 ASP B   7     -39.384  58.647  -5.074  1.00 71.18           O  
ATOM     33  N   GLU B   8     -42.283  55.419  -4.266  1.00 65.35           N  
ATOM     34  CA  GLU B   8     -42.181  54.928  -2.901  1.00 64.14           C  
ATOM     35  C   GLU B   8     -42.995  53.667  -2.715  1.00 62.14           C  
ATOM     36  O   GLU B   8     -43.994  53.459  -3.396  1.00 63.16           O  
ATOM     37  CB  GLU B   8     -42.641  56.006  -1.932  1.00 65.28           C  
ATOM     38  CG  GLU B   8     -41.752  57.223  -1.952  1.00 65.90           C  
ATOM     39  CD  GLU B   8     -42.323  58.364  -1.146  1.00 67.27           C  
ATOM     40  OE1 GLU B   8     -42.634  58.145   0.045  1.00 66.91           O  
ATOM     41  OE2 GLU B   8     -42.459  59.477  -1.703  1.00 67.02           O  
ATOM     42  N   TYR B   9     -42.562  52.820  -1.795  1.00 60.38           N  
ATOM     43  CA  TYR B   9     -43.270  51.582  -1.546  1.00 59.98           C  
ATOM     44  C   TYR B   9     -43.756  51.512  -0.109  1.00 60.29           C  
ATOM     45  O   TYR B   9     -42.974  51.653   0.832  1.00 60.02           O  
ATOM     46  CB  TYR B   9     -42.369  50.390  -1.858  1.00 58.51           C  
ATOM     47  CG  TYR B   9     -41.274  50.141  -0.850  1.00 58.69           C  
ATOM     48  CD1 TYR B   9     -41.303  49.012  -0.033  1.00 58.61           C  
ATOM     49  CD2 TYR B   9     -40.190  51.013  -0.733  1.00 58.09           C  
ATOM     50  CE1 TYR B   9     -40.275  48.747   0.877  1.00 58.80           C  
ATOM     51  CE2 TYR B   9     -39.156  50.762   0.176  1.00 59.81           C  
ATOM     52  CZ  TYR B   9     -39.205  49.625   0.974  1.00 59.35           C  
ATOM     53  OH  TYR B   9     -38.180  49.352   1.855  1.00 59.54           O  
ATOM     54  N   PRO B  10     -45.068  51.290   0.076  1.00 60.55           N  
ATOM     55  CA  PRO B  10     -45.694  51.197   1.397  1.00 59.99           C  
ATOM     56  C   PRO B  10     -45.116  50.096   2.276  1.00 59.34           C  
ATOM     57  O   PRO B  10     -44.837  48.991   1.807  1.00 58.10           O  
ATOM     58  CB  PRO B  10     -47.163  50.930   1.067  1.00 60.24           C  
ATOM     59  CG  PRO B  10     -47.347  51.580  -0.269  1.00 60.73           C  
ATOM     60  CD  PRO B  10     -46.082  51.176  -0.989  1.00 60.47           C  
ATOM     61  N   VAL B  11     -44.931  50.423   3.549  1.00 59.93           N  
ATOM     62  CA  VAL B  11     -44.436  49.490   4.558  1.00 62.76           C  
ATOM     63  C   VAL B  11     -45.054  49.966   5.867  1.00 64.05           C  
ATOM     64  O   VAL B  11     -44.587  50.932   6.481  1.00 63.71           O  
ATOM     65  CB  VAL B  11     -42.887  49.485   4.665  1.00 62.58           C  
ATOM     66  CG1 VAL B  11     -42.341  50.903   4.606  1.00 64.61           C  
ATOM     67  CG2 VAL B  11     -42.469  48.801   5.963  1.00 61.02           C  
ATOM     68  N   GLY B  12     -46.116  49.279   6.282  1.00 65.56           N  
ATOM     69  CA  GLY B  12     -46.825  49.678   7.479  1.00 65.93           C  
ATOM     70  C   GLY B  12     -47.684  50.830   6.998  1.00 67.84           C  
ATOM     71  O   GLY B  12     -48.253  50.762   5.908  1.00 67.28           O  
ATOM     72  N   SER B  13     -47.771  51.898   7.780  1.00 69.75           N  
ATOM     73  CA  SER B  13     -48.567  53.050   7.370  1.00 71.86           C  
ATOM     74  C   SER B  13     -47.643  54.073   6.719  1.00 73.31           C  
ATOM     75  O   SER B  13     -48.100  55.055   6.124  1.00 72.76           O  
ATOM     76  CB  SER B  13     -49.255  53.676   8.584  1.00 71.92           C  
ATOM     77  OG  SER B  13     -49.900  52.682   9.361  1.00 72.17           O  
ATOM     78  N   GLU B  14     -46.337  53.831   6.837  1.00 75.22           N  
ATOM     79  CA  GLU B  14     -45.329  54.728   6.281  1.00 76.87           C  
ATOM     80  C   GLU B  14     -44.801  54.293   4.917  1.00 76.75           C  
ATOM     81  O   GLU B  14     -44.781  53.104   4.586  1.00 76.68           O  
ATOM     82  CB  GLU B  14     -44.154  54.886   7.256  1.00 77.94           C  
ATOM     83  CG  GLU B  14     -44.446  55.796   8.444  1.00 79.59           C  
ATOM     84  CD  GLU B  14     -45.133  55.077   9.595  1.00 81.31           C  
ATOM     85  OE1 GLU B  14     -46.118  54.348   9.348  1.00 82.82           O  
ATOM     86  OE2 GLU B  14     -44.688  55.245  10.753  1.00 81.21           O  
ATOM     87  N   CYS B  15     -44.373  55.282   4.139  1.00 76.58           N  
ATOM     88  CA  CYS B  15     -43.841  55.067   2.800  1.00 76.33           C  
ATOM     89  C   CYS B  15     -42.323  55.079   2.774  1.00 74.21           C  
ATOM     90  O   CYS B  15     -41.690  55.596   3.690  1.00 72.90           O  
ATOM     91  CB  CYS B  15     -44.348  56.156   1.863  1.00 78.50           C  
ATOM     92  SG  CYS B  15     -46.150  56.173   1.687  1.00 81.84           S  
ATOM     93  N   CYS B  16     -41.743  54.539   1.706  1.00 72.36           N  
ATOM     94  CA  CYS B  16     -40.298  54.514   1.596  1.00 70.59           C  
ATOM     95  C   CYS B  16     -39.709  54.461   0.211  1.00 68.67           C  
ATOM     96  O   CYS B  16     -40.281  53.876  -0.701  1.00 67.87           O  
ATOM     97  CB  CYS B  16     -39.744  53.382   2.436  1.00 70.37           C  
ATOM     98  SG  CYS B  16     -39.676  53.930   4.156  1.00 73.77           S  
ATOM     99  N   PRO B  17     -38.531  55.081   0.045  1.00 66.78           N  
ATOM    100  CA  PRO B  17     -37.834  55.125  -1.238  1.00 65.66           C  
ATOM    101  C   PRO B  17     -37.548  53.733  -1.762  1.00 63.38           C  
ATOM    102  O   PRO B  17     -37.044  52.872  -1.039  1.00 62.49           O  
ATOM    103  CB  PRO B  17     -36.558  55.899  -0.911  1.00 65.25           C  
ATOM    104  CG  PRO B  17     -36.961  56.762   0.241  1.00 65.61           C  
ATOM    105  CD  PRO B  17     -37.751  55.790   1.075  1.00 66.16           C  
ATOM    106  N   LYS B  18     -37.886  53.521  -3.025  1.00 62.16           N  
ATOM    107  CA  LYS B  18     -37.664  52.236  -3.662  1.00 61.90           C  
ATOM    108  C   LYS B  18     -36.252  52.170  -4.238  1.00 58.02           C  
ATOM    109  O   LYS B  18     -35.581  53.192  -4.379  1.00 55.08           O  
ATOM    110  CB  LYS B  18     -38.707  52.017  -4.767  1.00 66.53           C  
ATOM    111  CG  LYS B  18     -38.983  53.248  -5.607  1.00 73.85           C  
ATOM    112  CD  LYS B  18     -37.694  53.832  -6.177  1.00 80.04           C  
ATOM    113  CE  LYS B  18     -37.666  55.354  -6.043  1.00 83.00           C  
ATOM    114  NZ  LYS B  18     -36.446  55.989  -6.634  1.00 85.05           N  
ATOM    115  N   CYS B  19     -35.805  50.964  -4.561  1.00 55.31           N  
ATOM    116  CA  CYS B  19     -34.484  50.775  -5.127  1.00 52.86           C  
ATOM    117  C   CYS B  19     -34.424  51.205  -6.580  1.00 50.91           C  
ATOM    118  O   CYS B  19     -35.444  51.493  -7.208  1.00 52.00           O  
ATOM    119  CB  CYS B  19     -34.089  49.315  -5.034  1.00 54.44           C  
ATOM    120  SG  CYS B  19     -34.097  48.749  -3.322  1.00 59.81           S  
ATOM    121  N   SER B  20     -33.215  51.232  -7.118  1.00 47.19           N  
ATOM    122  CA  SER B  20     -33.020  51.610  -8.503  1.00 44.57           C  
ATOM    123  C   SER B  20     -32.956  50.342  -9.354  1.00 42.41           C  
ATOM    124  O   SER B  20     -32.741  49.240  -8.837  1.00 40.75           O  
ATOM    125  CB  SER B  20     -31.713  52.390  -8.646  1.00 44.38           C  
ATOM    126  OG  SER B  20     -31.645  53.421  -7.684  1.00 44.37           O  
ATOM    127  N   PRO B  21     -33.155  50.484 -10.673  1.00 39.87           N  
ATOM    128  CA  PRO B  21     -33.106  49.340 -11.583  1.00 39.43           C  
ATOM    129  C   PRO B  21     -31.947  48.424 -11.213  1.00 39.36           C  
ATOM    130  O   PRO B  21     -30.881  48.896 -10.845  1.00 41.37           O  
ATOM    131  CB  PRO B  21     -32.898  50.003 -12.932  1.00 38.89           C  
ATOM    132  CG  PRO B  21     -33.722  51.263 -12.801  1.00 38.57           C  
ATOM    133  CD  PRO B  21     -33.419  51.741 -11.402  1.00 39.29           C  
ATOM    134  N   GLY B  22     -32.148  47.117 -11.299  1.00 39.30           N  
ATOM    135  CA  GLY B  22     -31.068  46.212 -10.971  1.00 38.00           C  
ATOM    136  C   GLY B  22     -31.003  45.846  -9.508  1.00 39.62           C  
ATOM    137  O   GLY B  22     -30.200  44.997  -9.124  1.00 38.79           O  
ATOM    138  N   TYR B  23     -31.831  46.475  -8.679  1.00 41.05           N  
ATOM    139  CA  TYR B  23     -31.837  46.148  -7.253  1.00 43.83           C  
ATOM    140  C   TYR B  23     -33.201  45.716  -6.707  1.00 45.63           C  
ATOM    141  O   TYR B  23     -34.244  45.970  -7.309  1.00 47.44           O  
ATOM    142  CB  TYR B  23     -31.375  47.333  -6.404  1.00 42.22           C  
ATOM    143  CG  TYR B  23     -29.954  47.763  -6.608  1.00 41.94           C  
ATOM    144  CD1 TYR B  23     -29.613  48.621  -7.655  1.00 41.67           C  
ATOM    145  CD2 TYR B  23     -28.957  47.375  -5.716  1.00 41.58           C  
ATOM    146  CE1 TYR B  23     -28.331  49.089  -7.798  1.00 41.03           C  
ATOM    147  CE2 TYR B  23     -27.662  47.836  -5.851  1.00 41.15           C  
ATOM    148  CZ  TYR B  23     -27.357  48.697  -6.892  1.00 41.96           C  
ATOM    149  OH  TYR B  23     -26.082  49.193  -7.016  1.00 42.55           O  
ATOM    150  N   ARG B  24     -33.170  45.083  -5.538  1.00 47.12           N  
ATOM    151  CA  ARG B  24     -34.370  44.642  -4.836  1.00 48.68           C  
ATOM    152  C   ARG B  24     -34.232  45.083  -3.374  1.00 48.87           C  
ATOM    153  O   ARG B  24     -33.117  45.248  -2.873  1.00 48.96           O  
ATOM    154  CB  ARG B  24     -34.494  43.130  -4.896  1.00 49.68           C  
ATOM    155  CG  ARG B  24     -33.220  42.416  -4.505  1.00 54.31           C  
ATOM    156  CD  ARG B  24     -33.520  41.085  -3.864  1.00 58.66           C  
ATOM    157  NE  ARG B  24     -32.367  40.197  -3.892  1.00 62.65           N  
ATOM    158  CZ  ARG B  24     -32.341  38.999  -3.321  1.00 65.00           C  
ATOM    159  NH1 ARG B  24     -33.406  38.549  -2.672  1.00 66.56           N  
ATOM    160  NH2 ARG B  24     -31.253  38.246  -3.410  1.00 64.72           N  
ATOM    161  N   VAL B  25     -35.354  45.279  -2.689  1.00 48.97           N  
ATOM    162  CA  VAL B  25     -35.306  45.698  -1.292  1.00 48.12           C  
ATOM    163  C   VAL B  25     -34.768  44.570  -0.420  1.00 50.50           C  
ATOM    164  O   VAL B  25     -35.144  43.410  -0.596  1.00 51.10           O  
ATOM    165  CB  VAL B  25     -36.687  46.099  -0.779  1.00 45.25           C  
ATOM    166  CG1 VAL B  25     -36.616  46.374   0.700  1.00 45.96           C  
ATOM    167  CG2 VAL B  25     -37.188  47.328  -1.528  1.00 44.65           C  
ATOM    168  N   LYS B  26     -33.887  44.911   0.518  1.00 51.23           N  
ATOM    169  CA  LYS B  26     -33.282  43.921   1.404  1.00 50.80           C  
ATOM    170  C   LYS B  26     -33.634  44.181   2.865  1.00 53.05           C  
ATOM    171  O   LYS B  26     -33.687  43.261   3.684  1.00 52.23           O  
ATOM    172  CB  LYS B  26     -31.766  43.924   1.219  1.00 49.26           C  
ATOM    173  CG  LYS B  26     -31.025  43.129   2.269  1.00 49.59           C  
ATOM    174  CD  LYS B  26     -29.565  42.933   1.914  1.00 49.91           C  
ATOM    175  CE  LYS B  26     -28.815  42.343   3.093  1.00 50.39           C  
ATOM    176  NZ  LYS B  26     -27.398  42.055   2.766  1.00 52.23           N  
ATOM    177  N   GLU B  27     -33.861  45.450   3.179  1.00 54.64           N  
ATOM    178  CA  GLU B  27     -34.229  45.887   4.516  1.00 56.36           C  
ATOM    179  C   GLU B  27     -34.927  47.212   4.316  1.00 56.92           C  
ATOM    180  O   GLU B  27     -34.544  47.993   3.444  1.00 58.12           O  
ATOM    181  CB  GLU B  27     -32.996  46.077   5.403  1.00 57.48           C  
ATOM    182  CG  GLU B  27     -33.296  46.811   6.716  1.00 61.25           C  
ATOM    183  CD  GLU B  27     -32.191  46.651   7.760  1.00 63.42           C  
ATOM    184  OE1 GLU B  27     -31.000  46.768   7.399  1.00 63.72           O  
ATOM    185  OE2 GLU B  27     -32.515  46.413   8.948  1.00 65.28           O  
ATOM    186  N   ALA B  28     -35.958  47.466   5.108  1.00 57.63           N  
ATOM    187  CA  ALA B  28     -36.692  48.707   4.964  1.00 58.21           C  
ATOM    188  C   ALA B  28     -35.960  49.897   5.563  1.00 58.09           C  
ATOM    189  O   ALA B  28     -35.093  49.766   6.427  1.00 56.92           O  
ATOM    190  CB  ALA B  28     -38.080  48.577   5.579  1.00 59.36           C  
ATOM    191  N   CYS B  29     -36.337  51.055   5.050  1.00 58.82           N  
ATOM    192  CA  CYS B  29     -35.829  52.370   5.416  1.00 61.95           C  
ATOM    193  C   CYS B  29     -35.778  52.646   6.914  1.00 61.22           C  
ATOM    194  O   CYS B  29     -35.351  51.818   7.717  1.00 62.07           O  
ATOM    195  CB  CYS B  29     -36.750  53.376   4.775  1.00 64.24           C  
ATOM    196  SG  CYS B  29     -38.385  52.632   5.004  1.00 72.91           S  
ATOM    197  N   GLY B  30     -36.224  53.847   7.265  1.00 59.40           N  
ATOM    198  CA  GLY B  30     -36.238  54.283   8.644  1.00 57.08           C  
ATOM    199  C   GLY B  30     -36.645  55.739   8.663  1.00 56.01           C  
ATOM    200  O   GLY B  30     -36.603  56.412   7.635  1.00 55.13           O  
ATOM    201  N   GLU B  31     -37.072  56.204   9.835  1.00 55.65           N  
ATOM    202  CA  GLU B  31     -37.452  57.608   9.928  1.00 54.25           C  
ATOM    203  C   GLU B  31     -36.413  58.505   9.265  1.00 54.47           C  
ATOM    204  O   GLU B  31     -36.722  59.304   8.416  1.00 55.24           O  
ATOM    205  CB  GLU B  31     -37.655  58.014  11.389  1.00 35.00           C  
ATOM    206  CG  GLU B  31     -38.272  59.391  11.571  1.00 35.00           C  
ATOM    207  CD  GLU B  31     -39.728  59.437  11.150  1.00 35.00           C  
ATOM    208  OE1 GLU B  31     -40.258  58.388  10.730  1.00 35.00           O  
ATOM    209  OE2 GLU B  31     -40.338  60.523  11.240  1.00 35.00           O  
ATOM    210  N   LEU B  32     -35.154  58.249   9.627  1.00 53.96           N  
ATOM    211  CA  LEU B  32     -34.057  59.040   9.091  1.00 53.45           C  
ATOM    212  C   LEU B  32     -33.013  58.256   8.306  1.00 53.90           C  
ATOM    213  O   LEU B  32     -32.058  58.838   7.799  1.00 53.71           O  
ATOM    214  CB  LEU B  32     -33.377  59.786  10.236  1.00 51.99           C  
ATOM    215  CG  LEU B  32     -34.339  60.658  11.037  1.00 51.20           C  
ATOM    216  CD1 LEU B  32     -33.673  61.141  12.307  1.00 49.72           C  
ATOM    217  CD2 LEU B  32     -34.797  61.820  10.174  1.00 51.68           C  
ATOM    218  N   THR B  33     -33.175  56.943   8.219  1.00 54.11           N  
ATOM    219  CA  THR B  33     -32.226  56.127   7.475  1.00 54.64           C  
ATOM    220  C   THR B  33     -32.857  55.795   6.127  1.00 54.11           C  
ATOM    221  O   THR B  33     -34.001  56.164   5.877  1.00 55.13           O  
ATOM    222  CB  THR B  33     -31.877  54.829   8.245  1.00 55.94           C  
ATOM    223  OG1 THR B  33     -30.985  54.030   7.460  1.00 57.96           O  
ATOM    224  CG2 THR B  33     -33.129  54.021   8.545  1.00 56.01           C  
ATOM    225  N   GLY B  34     -32.122  55.116   5.254  1.00 53.37           N  
ATOM    226  CA  GLY B  34     -32.675  54.788   3.951  1.00 51.80           C  
ATOM    227  C   GLY B  34     -32.892  53.303   3.732  1.00 51.10           C  
ATOM    228  O   GLY B  34     -32.560  52.476   4.587  1.00 51.27           O  
ATOM    229  N   THR B  35     -33.445  52.960   2.575  1.00 50.00           N  
ATOM    230  CA  THR B  35     -33.702  51.566   2.247  1.00 49.30           C  
ATOM    231  C   THR B  35     -32.419  50.849   1.864  1.00 49.05           C  
ATOM    232  O   THR B  35     -31.623  51.365   1.079  1.00 49.36           O  
ATOM    233  CB  THR B  35     -34.653  51.418   1.044  1.00 49.46           C  
ATOM    234  OG1 THR B  35     -35.828  52.214   1.239  1.00 49.67           O  
ATOM    235  CG2 THR B  35     -35.048  49.960   0.879  1.00 48.64           C  
ATOM    236  N   VAL B  36     -32.221  49.656   2.406  1.00 48.77           N  
ATOM    237  CA  VAL B  36     -31.041  48.879   2.068  1.00 48.86           C  
ATOM    238  C   VAL B  36     -31.342  48.056   0.826  1.00 50.46           C  
ATOM    239  O   VAL B  36     -32.077  47.077   0.895  1.00 51.16           O  
ATOM    240  CB  VAL B  36     -30.659  47.918   3.194  1.00 48.28           C  
ATOM    241  CG1 VAL B  36     -29.545  46.988   2.724  1.00 44.86           C  
ATOM    242  CG2 VAL B  36     -30.235  48.707   4.414  1.00 46.36           C  
ATOM    243  N   CYS B  37     -30.780  48.455  -0.308  1.00 51.59           N  
ATOM    244  CA  CYS B  37     -31.012  47.736  -1.549  1.00 52.23           C  
ATOM    245  C   CYS B  37     -29.950  46.697  -1.847  1.00 52.72           C  
ATOM    246  O   CYS B  37     -28.811  46.797  -1.399  1.00 52.54           O  
ATOM    247  CB  CYS B  37     -31.119  48.717  -2.698  1.00 52.58           C  
ATOM    248  SG  CYS B  37     -32.556  49.798  -2.489  1.00 58.11           S  
ATOM    249  N   GLU B  38     -30.335  45.687  -2.610  1.00 53.08           N  
ATOM    250  CA  GLU B  38     -29.416  44.628  -2.956  1.00 53.99           C  
ATOM    251  C   GLU B  38     -29.557  44.354  -4.437  1.00 54.24           C  
ATOM    252  O   GLU B  38     -30.643  44.470  -4.994  1.00 54.87           O  
ATOM    253  CB  GLU B  38     -29.755  43.390  -2.136  1.00 55.70           C  
ATOM    254  CG  GLU B  38     -28.877  42.192  -2.387  1.00 59.37           C  
ATOM    255  CD  GLU B  38     -29.064  41.115  -1.327  1.00 61.64           C  
ATOM    256  OE1 GLU B  38     -30.215  40.668  -1.116  1.00 60.43           O  
ATOM    257  OE2 GLU B  38     -28.053  40.721  -0.702  1.00 63.61           O  
ATOM    258  N   PRO B  39     -28.450  44.013  -5.104  1.00 54.86           N  
ATOM    259  CA  PRO B  39     -28.492  43.726  -6.542  1.00 56.07           C  
ATOM    260  C   PRO B  39     -29.416  42.545  -6.823  1.00 56.50           C  
ATOM    261  O   PRO B  39     -29.591  41.685  -5.959  1.00 58.06           O  
ATOM    262  CB  PRO B  39     -27.038  43.386  -6.869  1.00 55.19           C  
ATOM    263  CG  PRO B  39     -26.269  44.161  -5.855  1.00 55.71           C  
ATOM    264  CD  PRO B  39     -27.071  43.946  -4.597  1.00 55.68           C  
ATOM    265  N   CYS B  40     -30.005  42.504  -8.019  1.00 54.85           N  
ATOM    266  CA  CYS B  40     -30.876  41.397  -8.389  1.00 54.13           C  
ATOM    267  C   CYS B  40     -30.036  40.125  -8.431  1.00 53.00           C  
ATOM    268  O   CYS B  40     -28.867  40.158  -8.808  1.00 52.52           O  
ATOM    269  CB  CYS B  40     -31.519  41.637  -9.759  1.00 55.47           C  
ATOM    270  SG  CYS B  40     -32.861  42.869  -9.767  1.00 60.60           S  
ATOM    271  N   PRO B  41     -30.620  38.985  -8.029  1.00 52.65           N  
ATOM    272  CA  PRO B  41     -29.918  37.695  -8.021  1.00 52.86           C  
ATOM    273  C   PRO B  41     -29.650  37.215  -9.436  1.00 52.01           C  
ATOM    274  O   PRO B  41     -30.331  37.623 -10.375  1.00 51.06           O  
ATOM    275  CB  PRO B  41     -30.896  36.765  -7.302  1.00 52.41           C  
ATOM    276  CG  PRO B  41     -31.763  37.701  -6.503  1.00 54.21           C  
ATOM    277  CD  PRO B  41     -31.963  38.848  -7.441  1.00 53.12           C  
ATOM    278  N   PRO B  42     -28.655  36.334  -9.611  1.00 52.57           N  
ATOM    279  CA  PRO B  42     -28.367  35.840 -10.959  1.00 52.73           C  
ATOM    280  C   PRO B  42     -29.652  35.292 -11.577  1.00 53.80           C  
ATOM    281  O   PRO B  42     -30.455  34.644 -10.897  1.00 54.29           O  
ATOM    282  CB  PRO B  42     -27.333  34.748 -10.712  1.00 51.90           C  
ATOM    283  CG  PRO B  42     -26.614  35.246  -9.510  1.00 52.50           C  
ATOM    284  CD  PRO B  42     -27.745  35.729  -8.627  1.00 51.66           C  
ATOM    285  N   GLY B  43     -29.849  35.567 -12.860  1.00 54.48           N  
ATOM    286  CA  GLY B  43     -31.044  35.100 -13.533  1.00 54.95           C  
ATOM    287  C   GLY B  43     -32.158  36.133 -13.533  1.00 55.87           C  
ATOM    288  O   GLY B  43     -33.040  36.080 -14.388  1.00 57.18           O  
ATOM    289  N   THR B  44     -32.140  37.074 -12.593  1.00 55.29           N  
ATOM    290  CA  THR B  44     -33.197  38.083 -12.555  1.00 54.64           C  
ATOM    291  C   THR B  44     -32.736  39.462 -13.009  1.00 53.69           C  
ATOM    292  O   THR B  44     -31.564  39.672 -13.336  1.00 53.53           O  
ATOM    293  CB  THR B  44     -33.798  38.222 -11.150  1.00 55.59           C  
ATOM    294  OG1 THR B  44     -32.873  38.908 -10.300  1.00 55.42           O  
ATOM    295  CG2 THR B  44     -34.095  36.848 -10.569  1.00 56.03           C  
ATOM    296  N   TYR B  45     -33.669  40.404 -13.012  1.00 52.18           N  
ATOM    297  CA  TYR B  45     -33.373  41.759 -13.438  1.00 52.05           C  
ATOM    298  C   TYR B  45     -34.554  42.671 -13.089  1.00 51.82           C  
ATOM    299  O   TYR B  45     -35.598  42.202 -12.653  1.00 52.84           O  
ATOM    300  CB  TYR B  45     -33.128  41.767 -14.950  1.00 52.57           C  
ATOM    301  CG  TYR B  45     -34.408  41.802 -15.750  1.00 54.19           C  
ATOM    302  CD1 TYR B  45     -35.000  43.020 -16.086  1.00 54.18           C  
ATOM    303  CD2 TYR B  45     -35.077  40.627 -16.092  1.00 53.76           C  
ATOM    304  CE1 TYR B  45     -36.222  43.074 -16.731  1.00 53.92           C  
ATOM    305  CE2 TYR B  45     -36.310  40.670 -16.743  1.00 53.89           C  
ATOM    306  CZ  TYR B  45     -36.877  41.902 -17.055  1.00 53.97           C  
ATOM    307  OH  TYR B  45     -38.109  41.975 -17.659  1.00 51.59           O  
ATOM    308  N   ILE B  46     -34.384  43.970 -13.291  1.00 51.65           N  
ATOM    309  CA  ILE B  46     -35.427  44.953 -13.015  1.00 51.84           C  
ATOM    310  C   ILE B  46     -35.007  46.221 -13.736  1.00 52.53           C  
ATOM    311  O   ILE B  46     -33.876  46.680 -13.576  1.00 54.45           O  
ATOM    312  CB  ILE B  46     -35.554  45.219 -11.502  1.00 52.26           C  
ATOM    313  CG1 ILE B  46     -36.689  44.376 -10.922  1.00 53.34           C  
ATOM    314  CG2 ILE B  46     -35.826  46.687 -11.244  1.00 52.52           C  
ATOM    315  CD1 ILE B  46     -38.061  44.738 -11.469  1.00 52.35           C  
ATOM    316  N   ALA B  47     -35.900  46.790 -14.534  1.00 51.50           N  
ATOM    317  CA  ALA B  47     -35.545  47.983 -15.288  1.00 50.94           C  
ATOM    318  C   ALA B  47     -36.228  49.231 -14.793  1.00 51.78           C  
ATOM    319  O   ALA B  47     -36.189  50.265 -15.454  1.00 51.63           O  
ATOM    320  CB  ALA B  47     -35.863  47.779 -16.754  1.00 49.53           C  
ATOM    321  N   HIS B  48     -36.864  49.144 -13.636  1.00 53.01           N  
ATOM    322  CA  HIS B  48     -37.552  50.302 -13.094  1.00 55.26           C  
ATOM    323  C   HIS B  48     -37.309  50.345 -11.610  1.00 54.92           C  
ATOM    324  O   HIS B  48     -36.757  49.406 -11.046  1.00 54.96           O  
ATOM    325  CB  HIS B  48     -39.057  50.217 -13.363  1.00 58.11           C  
ATOM    326  CG  HIS B  48     -39.412  50.155 -14.818  1.00 62.42           C  
ATOM    327  ND1 HIS B  48     -39.242  49.019 -15.581  1.00 63.46           N  
ATOM    328  CD2 HIS B  48     -39.916  51.097 -15.652  1.00 63.74           C  
ATOM    329  CE1 HIS B  48     -39.626  49.264 -16.822  1.00 64.65           C  
ATOM    330  NE2 HIS B  48     -40.039  50.517 -16.892  1.00 64.64           N  
ATOM    331  N   LEU B  49     -37.705  51.445 -10.981  1.00 54.72           N  
ATOM    332  CA  LEU B  49     -37.542  51.587  -9.542  1.00 55.40           C  
ATOM    333  C   LEU B  49     -38.307  50.423  -8.939  1.00 55.99           C  
ATOM    334  O   LEU B  49     -39.496  50.263  -9.197  1.00 57.38           O  
ATOM    335  CB  LEU B  49     -38.130  52.913  -9.090  1.00 55.24           C  
ATOM    336  CG  LEU B  49     -37.307  54.152  -9.443  1.00 55.66           C  
ATOM    337  CD1 LEU B  49     -36.707  54.036 -10.834  1.00 57.99           C  
ATOM    338  CD2 LEU B  49     -38.204  55.367  -9.357  1.00 55.93           C  
ATOM    339  N   ASN B  50     -37.628  49.602  -8.152  1.00 56.30           N  
ATOM    340  CA  ASN B  50     -38.258  48.433  -7.563  1.00 57.13           C  
ATOM    341  C   ASN B  50     -38.569  48.594  -6.073  1.00 58.37           C  
ATOM    342  O   ASN B  50     -37.837  49.262  -5.345  1.00 58.65           O  
ATOM    343  CB  ASN B  50     -37.357  47.222  -7.817  1.00 58.75           C  
ATOM    344  CG  ASN B  50     -37.832  45.984  -7.115  1.00 60.11           C  
ATOM    345  OD1 ASN B  50     -39.030  45.714  -7.057  1.00 62.69           O  
ATOM    346  ND2 ASN B  50     -36.892  45.204  -6.587  1.00 61.42           N  
ATOM    347  N   GLY B  51     -39.666  47.988  -5.623  1.00 58.38           N  
ATOM    348  CA  GLY B  51     -40.042  48.087  -4.223  1.00 57.54           C  
ATOM    349  C   GLY B  51     -40.309  46.748  -3.554  1.00 57.46           C  
ATOM    350  O   GLY B  51     -40.729  46.702  -2.397  1.00 57.43           O  
ATOM    351  N   LEU B  52     -40.052  45.658  -4.269  1.00 57.11           N  
ATOM    352  CA  LEU B  52     -40.289  44.316  -3.744  1.00 58.44           C  
ATOM    353  C   LEU B  52     -38.970  43.672  -3.360  1.00 58.64           C  
ATOM    354  O   LEU B  52     -37.910  44.160  -3.733  1.00 60.32           O  
ATOM    355  CB  LEU B  52     -40.982  43.459  -4.808  1.00 58.96           C  
ATOM    356  CG  LEU B  52     -41.961  44.199  -5.732  1.00 59.25           C  
ATOM    357  CD1 LEU B  52     -42.407  43.263  -6.842  1.00 58.84           C  
ATOM    358  CD2 LEU B  52     -43.153  44.725  -4.941  1.00 56.30           C  
ATOM    359  N   SER B  53     -39.034  42.566  -2.631  1.00 59.46           N  
ATOM    360  CA  SER B  53     -37.823  41.883  -2.209  1.00 59.64           C  
ATOM    361  C   SER B  53     -37.290  40.949  -3.286  1.00 60.40           C  
ATOM    362  O   SER B  53     -36.439  40.104  -3.003  1.00 60.76           O  
ATOM    363  CB  SER B  53     -38.069  41.089  -0.927  1.00 59.53           C  
ATOM    364  OG  SER B  53     -38.773  39.890  -1.193  1.00 59.95           O  
ATOM    365  N   LYS B  54     -37.800  41.084  -4.511  1.00 61.15           N  
ATOM    366  CA  LYS B  54     -37.331  40.259  -5.630  1.00 62.11           C  
ATOM    367  C   LYS B  54     -37.495  40.925  -6.990  1.00 61.55           C  
ATOM    368  O   LYS B  54     -38.227  41.907  -7.134  1.00 61.06           O  
ATOM    369  CB  LYS B  54     -38.010  38.883  -5.629  1.00 62.96           C  
ATOM    370  CG  LYS B  54     -39.515  38.893  -5.427  1.00 64.60           C  
ATOM    371  CD  LYS B  54     -39.999  37.488  -5.090  1.00 66.33           C  
ATOM    372  CE  LYS B  54     -39.278  36.950  -3.848  1.00 66.74           C  
ATOM    373  NZ  LYS B  54     -39.579  35.521  -3.542  1.00 67.07           N  
ATOM    374  N   CYS B  55     -36.797  40.382  -7.983  1.00 61.58           N  
ATOM    375  CA  CYS B  55     -36.819  40.924  -9.339  1.00 62.65           C  
ATOM    376  C   CYS B  55     -37.603  40.039 -10.312  1.00 62.92           C  
ATOM    377  O   CYS B  55     -38.279  39.097  -9.899  1.00 63.32           O  
ATOM    378  CB  CYS B  55     -35.372  41.092  -9.828  1.00 62.14           C  
ATOM    379  SG  CYS B  55     -34.327  42.014  -8.646  1.00 63.77           S  
ATOM    380  N   LEU B  56     -37.508  40.354 -11.601  1.00 62.71           N  
ATOM    381  CA  LEU B  56     -38.177  39.593 -12.649  1.00 62.14           C  
ATOM    382  C   LEU B  56     -37.241  38.505 -13.155  1.00 63.63           C  
ATOM    383  O   LEU B  56     -36.025  38.657 -13.112  1.00 64.71           O  
ATOM    384  CB  LEU B  56     -38.554  40.512 -13.807  1.00 60.68           C  
ATOM    385  CG  LEU B  56     -39.846  41.329 -13.735  1.00 58.96           C  
ATOM    386  CD1 LEU B  56     -40.098  41.827 -12.335  1.00 60.08           C  
ATOM    387  CD2 LEU B  56     -39.740  42.487 -14.706  1.00 59.21           C  
ATOM    388  N   GLN B  57     -37.813  37.407 -13.637  1.00 65.02           N  
ATOM    389  CA  GLN B  57     -37.031  36.290 -14.154  1.00 66.75           C  
ATOM    390  C   GLN B  57     -36.595  36.532 -15.601  1.00 66.80           C  
ATOM    391  O   GLN B  57     -37.398  36.917 -16.452  1.00 65.69           O  
ATOM    392  CB  GLN B  57     -37.850  34.998 -14.052  1.00 67.92           C  
ATOM    393  CG  GLN B  57     -39.246  35.074 -14.685  1.00 71.06           C  
ATOM    394  CD  GLN B  57     -40.152  36.145 -14.063  1.00 72.01           C  
ATOM    395  OE1 GLN B  57     -40.583  37.085 -14.744  1.00 71.18           O  
ATOM    396  NE2 GLN B  57     -40.445  36.003 -12.770  1.00 69.76           N  
ATOM    397  N   CYS B  58     -35.312  36.315 -15.869  1.00 67.76           N  
ATOM    398  CA  CYS B  58     -34.767  36.517 -17.205  1.00 68.14           C  
ATOM    399  C   CYS B  58     -35.339  35.555 -18.218  1.00 68.66           C  
ATOM    400  O   CYS B  58     -35.478  34.356 -17.958  1.00 67.92           O  
ATOM    401  CB  CYS B  58     -33.242  36.369 -17.209  1.00 68.19           C  
ATOM    402  SG  CYS B  58     -32.333  37.779 -16.506  1.00 70.43           S  
ATOM    403  N   GLN B  59     -35.652  36.099 -19.385  1.00 68.74           N  
ATOM    404  CA  GLN B  59     -36.195  35.327 -20.484  1.00 70.07           C  
ATOM    405  C   GLN B  59     -35.085  34.451 -21.049  1.00 70.37           C  
ATOM    406  O   GLN B  59     -33.905  34.725 -20.843  1.00 70.60           O  
ATOM    407  CB  GLN B  59     -36.702  36.279 -21.561  1.00 70.00           C  
ATOM    408  CG  GLN B  59     -37.258  35.615 -22.795  1.00 71.91           C  
ATOM    409  CD  GLN B  59     -37.618  36.626 -23.863  1.00 72.84           C  
ATOM    410  OE1 GLN B  59     -38.444  37.516 -23.643  1.00 73.31           O  
ATOM    411  NE2 GLN B  59     -36.992  36.501 -25.029  1.00 72.78           N  
ATOM    412  N   MET B  60     -35.464  33.391 -21.751  1.00 71.32           N  
ATOM    413  CA  MET B  60     -34.482  32.500 -22.356  1.00 71.45           C  
ATOM    414  C   MET B  60     -34.757  32.365 -23.851  1.00 70.97           C  
ATOM    415  O   MET B  60     -35.869  32.626 -24.308  1.00 70.71           O  
ATOM    416  CB  MET B  60     -34.505  31.138 -21.665  1.00 71.76           C  
ATOM    417  CG  MET B  60     -33.964  31.191 -20.241  1.00 74.14           C  
ATOM    418  SD  MET B  60     -33.771  29.573 -19.475  1.00 76.83           S  
ATOM    419  CE  MET B  60     -34.617  29.834 -17.898  1.00 74.40           C  
ATOM    420  N   CYS B  61     -33.743  31.984 -24.620  1.00 70.39           N  
ATOM    421  CA  CYS B  61     -33.914  31.846 -26.059  1.00 70.00           C  
ATOM    422  C   CYS B  61     -33.759  30.405 -26.516  1.00 69.48           C  
ATOM    423  O   CYS B  61     -32.645  29.904 -26.678  1.00 69.10           O  
ATOM    424  CB  CYS B  61     -32.926  32.752 -26.797  1.00 69.93           C  
ATOM    425  SG  CYS B  61     -33.082  34.499 -26.316  1.00 70.41           S  
ATOM    426  N   ASP B  62     -34.903  29.761 -26.728  1.00 69.63           N  
ATOM    427  CA  ASP B  62     -34.988  28.371 -27.149  1.00 70.05           C  
ATOM    428  C   ASP B  62     -33.966  27.969 -28.208  1.00 69.33           C  
ATOM    429  O   ASP B  62     -34.059  28.385 -29.366  1.00 68.72           O  
ATOM    430  CB  ASP B  62     -36.389  28.088 -27.681  1.00 71.86           C  
ATOM    431  CG  ASP B  62     -36.768  26.628 -27.572  1.00 72.57           C  
ATOM    432  OD1 ASP B  62     -35.929  25.765 -27.916  1.00 72.17           O  
ATOM    433  OD2 ASP B  62     -37.908  26.346 -27.144  1.00 72.05           O  
ATOM    434  N   PRO B  63     -32.984  27.138 -27.823  1.00 68.69           N  
ATOM    435  CA  PRO B  63     -31.940  26.675 -28.745  1.00 68.70           C  
ATOM    436  C   PRO B  63     -32.608  26.021 -29.947  1.00 68.12           C  
ATOM    437  O   PRO B  63     -32.218  26.242 -31.096  1.00 68.11           O  
ATOM    438  CB  PRO B  63     -31.159  25.662 -27.904  1.00 68.76           C  
ATOM    439  CG  PRO B  63     -31.377  26.142 -26.489  1.00 69.44           C  
ATOM    440  CD  PRO B  63     -32.838  26.502 -26.502  1.00 69.15           C  
ATOM    441  N   ALA B  64     -33.630  25.219 -29.653  1.00 68.52           N  
ATOM    442  CA  ALA B  64     -34.392  24.512 -30.674  1.00 68.03           C  
ATOM    443  C   ALA B  64     -34.817  25.475 -31.764  1.00 67.91           C  
ATOM    444  O   ALA B  64     -34.263  25.458 -32.858  1.00 68.41           O  
ATOM    445  CB  ALA B  64     -35.620  23.860 -30.053  1.00 68.13           C  
ATOM    446  N   MET B  65     -35.789  26.323 -31.448  1.00 67.67           N  
ATOM    447  CA  MET B  65     -36.323  27.299 -32.397  1.00 67.69           C  
ATOM    448  C   MET B  65     -35.303  28.191 -33.112  1.00 65.53           C  
ATOM    449  O   MET B  65     -35.685  29.194 -33.721  1.00 65.99           O  
ATOM    450  CB  MET B  65     -37.349  28.187 -31.696  1.00 69.26           C  
ATOM    451  CG  MET B  65     -38.541  27.435 -31.146  1.00 72.67           C  
ATOM    452  SD  MET B  65     -39.777  28.585 -30.527  1.00 77.53           S  
ATOM    453  CE  MET B  65     -40.396  29.274 -32.118  1.00 73.79           C  
ATOM    454  N   GLY B  66     -34.022  27.835 -33.037  1.00 63.67           N  
ATOM    455  CA  GLY B  66     -32.987  28.616 -33.700  1.00 62.06           C  
ATOM    456  C   GLY B  66     -32.752  29.978 -33.071  1.00 61.49           C  
ATOM    457  O   GLY B  66     -32.234  30.900 -33.708  1.00 58.98           O  
ATOM    458  N   LEU B  67     -33.132  30.100 -31.807  1.00 60.70           N  
ATOM    459  CA  LEU B  67     -32.969  31.351 -31.092  1.00 60.19           C  
ATOM    460  C   LEU B  67     -31.716  31.357 -30.221  1.00 60.25           C  
ATOM    461  O   LEU B  67     -31.447  30.412 -29.472  1.00 60.38           O  
ATOM    462  CB  LEU B  67     -34.198  31.612 -30.217  1.00 57.92           C  
ATOM    463  CG  LEU B  67     -35.552  31.557 -30.925  1.00 57.58           C  
ATOM    464  CD1 LEU B  67     -36.673  31.658 -29.903  1.00 56.39           C  
ATOM    465  CD2 LEU B  67     -35.641  32.679 -31.950  1.00 57.31           C  
ATOM    466  N   ARG B  68     -30.943  32.426 -30.343  1.00 59.97           N  
ATOM    467  CA  ARG B  68     -29.744  32.604 -29.541  1.00 59.73           C  
ATOM    468  C   ARG B  68     -29.744  34.064 -29.131  1.00 59.32           C  
ATOM    469  O   ARG B  68     -29.797  34.948 -29.985  1.00 59.54           O  
ATOM    470  CB  ARG B  68     -28.485  32.295 -30.344  1.00 60.95           C  
ATOM    471  CG  ARG B  68     -27.222  32.808 -29.674  1.00 62.50           C  
ATOM    472  CD  ARG B  68     -25.985  32.579 -30.523  1.00 64.42           C  
ATOM    473  NE  ARG B  68     -25.602  31.170 -30.583  1.00 66.34           N  
ATOM    474  CZ  ARG B  68     -24.517  30.719 -31.208  1.00 67.71           C  
ATOM    475  NH1 ARG B  68     -23.706  31.567 -31.830  1.00 69.07           N  
ATOM    476  NH2 ARG B  68     -24.237  29.422 -31.205  1.00 66.93           N  
ATOM    477  N   ALA B  69     -29.698  34.313 -27.827  1.00 58.49           N  
ATOM    478  CA  ALA B  69     -29.704  35.676 -27.303  1.00 56.91           C  
ATOM    479  C   ALA B  69     -28.754  36.613 -28.051  1.00 55.90           C  
ATOM    480  O   ALA B  69     -27.592  36.281 -28.292  1.00 54.07           O  
ATOM    481  CB  ALA B  69     -29.352  35.657 -25.831  1.00 56.55           C  
ATOM    482  N   SER B  70     -29.269  37.781 -28.422  1.00 55.33           N  
ATOM    483  CA  SER B  70     -28.483  38.784 -29.125  1.00 55.05           C  
ATOM    484  C   SER B  70     -27.886  39.711 -28.073  1.00 55.91           C  
ATOM    485  O   SER B  70     -26.766  40.196 -28.217  1.00 55.65           O  
ATOM    486  CB  SER B  70     -29.368  39.579 -30.078  1.00 55.40           C  
ATOM    487  OG  SER B  70     -30.335  40.327 -29.370  1.00 56.93           O  
ATOM    488  N   ARG B  71     -28.654  39.951 -27.015  1.00 55.84           N  
ATOM    489  CA  ARG B  71     -28.221  40.782 -25.899  1.00 56.57           C  
ATOM    490  C   ARG B  71     -28.560  39.988 -24.648  1.00 57.42           C  
ATOM    491  O   ARG B  71     -29.736  39.769 -24.350  1.00 57.87           O  
ATOM    492  CB  ARG B  71     -28.971  42.115 -25.882  1.00 55.58           C  
ATOM    493  CG  ARG B  71     -29.045  42.836 -26.804  1.00 35.00           C  
ATOM    494  CD  ARG B  71     -29.367  44.301 -26.522  1.00 35.00           C  
ATOM    495  NE  ARG B  71     -28.484  45.192 -27.263  1.00 35.00           N  
ATOM    496  CZ  ARG B  71     -28.642  46.514 -27.398  1.00 35.00           C  
ATOM    497  NH1 ARG B  71     -29.683  47.116 -26.844  1.00 35.00           N  
ATOM    498  NH2 ARG B  71     -27.754  47.235 -28.087  1.00 35.00           N  
ATOM    499  N   ASN B  72     -27.536  39.534 -23.931  1.00 57.04           N  
ATOM    500  CA  ASN B  72     -27.758  38.763 -22.719  1.00 55.74           C  
ATOM    501  C   ASN B  72     -28.490  39.547 -21.667  1.00 56.49           C  
ATOM    502  O   ASN B  72     -28.710  40.745 -21.798  1.00 56.11           O  
ATOM    503  CB  ASN B  72     -26.447  38.283 -22.135  1.00 55.38           C  
ATOM    504  CG  ASN B  72     -25.990  37.000 -22.750  1.00 57.10           C  
ATOM    505  OD1 ASN B  72     -26.700  35.998 -22.702  1.00 60.23           O  
ATOM    506  ND2 ASN B  72     -24.800  37.022 -23.333  1.00 54.46           N  
ATOM    507  N   CYS B  73     -28.861  38.855 -20.605  1.00 57.62           N  
ATOM    508  CA  CYS B  73     -29.583  39.485 -19.524  1.00 57.37           C  
ATOM    509  C   CYS B  73     -28.616  40.240 -18.625  1.00 55.87           C  
ATOM    510  O   CYS B  73     -27.450  39.878 -18.504  1.00 55.34           O  
ATOM    511  CB  CYS B  73     -30.333  38.419 -18.720  1.00 60.14           C  
ATOM    512  SG  CYS B  73     -31.947  38.984 -18.106  1.00 70.07           S  
ATOM    513  N   SER B  74     -29.101  41.313 -18.020  1.00 54.44           N  
ATOM    514  CA  SER B  74     -28.296  42.096 -17.097  1.00 52.87           C  
ATOM    515  C   SER B  74     -29.201  42.255 -15.881  1.00 52.39           C  
ATOM    516  O   SER B  74     -30.302  41.706 -15.856  1.00 53.06           O  
ATOM    517  CB  SER B  74     -27.942  43.462 -17.699  1.00 51.34           C  
ATOM    518  OG  SER B  74     -29.013  44.378 -17.581  1.00 48.79           O  
ATOM    519  N   ARG B  75     -28.761  42.985 -14.870  1.00 51.21           N  
ATOM    520  CA  ARG B  75     -29.607  43.154 -13.707  1.00 50.67           C  
ATOM    521  C   ARG B  75     -30.642  44.214 -13.996  1.00 49.65           C  
ATOM    522  O   ARG B  75     -31.601  44.367 -13.253  1.00 49.05           O  
ATOM    523  CB  ARG B  75     -28.770  43.536 -12.485  1.00 52.51           C  
ATOM    524  CG  ARG B  75     -27.925  42.385 -11.961  1.00 54.22           C  
ATOM    525  CD  ARG B  75     -27.013  42.807 -10.827  1.00 56.31           C  
ATOM    526  NE  ARG B  75     -26.167  41.703 -10.376  1.00 59.23           N  
ATOM    527  CZ  ARG B  75     -25.062  41.855  -9.649  1.00 59.34           C  
ATOM    528  NH1 ARG B  75     -24.667  43.070  -9.292  1.00 59.59           N  
ATOM    529  NH2 ARG B  75     -24.355  40.795  -9.275  1.00 57.69           N  
ATOM    530  N   THR B  76     -30.458  44.938 -15.092  1.00 50.46           N  
ATOM    531  CA  THR B  76     -31.403  45.990 -15.451  1.00 52.94           C  
ATOM    532  C   THR B  76     -32.129  45.757 -16.779  1.00 54.47           C  
ATOM    533  O   THR B  76     -33.190  46.335 -17.021  1.00 53.95           O  
ATOM    534  CB  THR B  76     -30.704  47.367 -15.505  1.00 51.52           C  
ATOM    535  OG1 THR B  76     -29.496  47.261 -16.266  1.00 52.31           O  
ATOM    536  CG2 THR B  76     -30.376  47.857 -14.105  1.00 50.55           C  
ATOM    537  N   GLU B  77     -31.557  44.917 -17.636  1.00 56.79           N  
ATOM    538  CA  GLU B  77     -32.154  44.623 -18.935  1.00 58.29           C  
ATOM    539  C   GLU B  77     -32.347  43.134 -19.125  1.00 58.92           C  
ATOM    540  O   GLU B  77     -31.485  42.334 -18.753  1.00 58.68           O  
ATOM    541  CB  GLU B  77     -31.276  45.142 -20.071  1.00 60.15           C  
ATOM    542  CG  GLU B  77     -31.222  46.649 -20.206  1.00 64.48           C  
ATOM    543  CD  GLU B  77     -30.297  47.078 -21.329  1.00 66.31           C  
ATOM    544  OE1 GLU B  77     -29.090  46.752 -21.263  1.00 66.99           O  
ATOM    545  OE2 GLU B  77     -30.779  47.732 -22.280  1.00 67.81           O  
ATOM    546  N   ASN B  78     -33.477  42.769 -19.716  1.00 57.79           N  
ATOM    547  CA  ASN B  78     -33.781  41.371 -19.960  1.00 57.15           C  
ATOM    548  C   ASN B  78     -33.112  40.927 -21.262  1.00 55.61           C  
ATOM    549  O   ASN B  78     -32.803  41.754 -22.119  1.00 53.65           O  
ATOM    550  CB  ASN B  78     -35.301  41.184 -20.027  1.00 58.55           C  
ATOM    551  CG  ASN B  78     -35.712  39.725 -20.092  1.00 60.17           C  
ATOM    552  OD1 ASN B  78     -35.245  38.894 -19.307  1.00 60.91           O  
ATOM    553  ND2 ASN B  78     -36.601  39.407 -21.023  1.00 61.34           N  
ATOM    554  N   ALA B  79     -32.863  39.630 -21.398  1.00 54.89           N  
ATOM    555  CA  ALA B  79     -32.231  39.111 -22.603  1.00 54.08           C  
ATOM    556  C   ALA B  79     -33.110  39.410 -23.818  1.00 53.99           C  
ATOM    557  O   ALA B  79     -34.320  39.627 -23.688  1.00 52.80           O  
ATOM    558  CB  ALA B  79     -32.002  37.612 -22.473  1.00 53.76           C  
ATOM    559  N   VAL B  80     -32.489  39.432 -24.993  1.00 54.04           N  
ATOM    560  CA  VAL B  80     -33.185  39.705 -26.244  1.00 54.27           C  
ATOM    561  C   VAL B  80     -32.765  38.642 -27.242  1.00 56.15           C  
ATOM    562  O   VAL B  80     -31.582  38.520 -27.553  1.00 55.69           O  
ATOM    563  CB  VAL B  80     -32.815  41.103 -26.789  1.00 53.96           C  
ATOM    564  CG1 VAL B  80     -33.330  41.272 -28.199  1.00 51.04           C  
ATOM    565  CG2 VAL B  80     -33.408  42.173 -25.894  1.00 53.27           C  
ATOM    566  N   CYS B  81     -33.733  37.874 -27.741  1.00 58.82           N  
ATOM    567  CA  CYS B  81     -33.435  36.801 -28.685  1.00 60.11           C  
ATOM    568  C   CYS B  81     -33.172  37.247 -30.105  1.00 59.62           C  
ATOM    569  O   CYS B  81     -33.766  38.202 -30.608  1.00 58.18           O  
ATOM    570  CB  CYS B  81     -34.551  35.754 -28.693  1.00 61.89           C  
ATOM    571  SG  CYS B  81     -34.905  35.067 -27.046  1.00 69.90           S  
ATOM    572  N   GLY B  82     -32.254  36.531 -30.735  1.00 59.70           N  
ATOM    573  CA  GLY B  82     -31.888  36.792 -32.108  1.00 60.61           C  
ATOM    574  C   GLY B  82     -31.824  35.417 -32.732  1.00 61.13           C  
ATOM    575  O   GLY B  82     -32.427  34.480 -32.207  1.00 62.00           O  
ATOM    576  N   CYS B  83     -31.094  35.267 -33.828  1.00 61.54           N  
ATOM    577  CA  CYS B  83     -31.010  33.961 -34.455  1.00 62.65           C  
ATOM    578  C   CYS B  83     -29.645  33.312 -34.314  1.00 62.93           C  
ATOM    579  O   CYS B  83     -28.621  33.949 -34.549  1.00 62.99           O  
ATOM    580  CB  CYS B  83     -31.379  34.059 -35.938  1.00 64.36           C  
ATOM    581  SG  CYS B  83     -33.088  34.602 -36.227  1.00 67.82           S  
ATOM    582  N   SER B  84     -29.628  32.043 -33.922  1.00 63.00           N  
ATOM    583  CA  SER B  84     -28.365  31.334 -33.796  1.00 63.50           C  
ATOM    584  C   SER B  84     -27.749  31.298 -35.194  1.00 64.12           C  
ATOM    585  O   SER B  84     -28.436  31.554 -36.186  1.00 64.27           O  
ATOM    586  CB  SER B  84     -28.597  29.916 -33.269  1.00 62.03           C  
ATOM    587  OG  SER B  84     -29.571  29.240 -34.036  1.00 62.07           O  
ATOM    588  N   PRO B  85     -26.442  30.999 -35.297  1.00 63.79           N  
ATOM    589  CA  PRO B  85     -25.795  30.951 -36.613  1.00 63.50           C  
ATOM    590  C   PRO B  85     -26.473  29.985 -37.577  1.00 62.09           C  
ATOM    591  O   PRO B  85     -27.043  28.970 -37.167  1.00 61.53           O  
ATOM    592  CB  PRO B  85     -24.367  30.529 -36.280  1.00 62.60           C  
ATOM    593  CG  PRO B  85     -24.152  31.147 -34.939  1.00 62.96           C  
ATOM    594  CD  PRO B  85     -25.449  30.817 -34.226  1.00 63.51           C  
ATOM    595  N   GLY B  86     -26.404  30.318 -38.861  1.00 61.47           N  
ATOM    596  CA  GLY B  86     -27.016  29.482 -39.875  1.00 61.32           C  
ATOM    597  C   GLY B  86     -28.517  29.695 -39.966  1.00 61.05           C  
ATOM    598  O   GLY B  86     -29.241  28.842 -40.485  1.00 60.77           O  
ATOM    599  N   HIS B  87     -28.983  30.830 -39.450  1.00 59.69           N  
ATOM    600  CA  HIS B  87     -30.400  31.161 -39.472  1.00 58.11           C  
ATOM    601  C   HIS B  87     -30.580  32.655 -39.644  1.00 57.98           C  
ATOM    602  O   HIS B  87     -29.621  33.422 -39.553  1.00 58.47           O  
ATOM    603  CB  HIS B  87     -31.080  30.738 -38.168  1.00 56.63           C  
ATOM    604  CG  HIS B  87     -31.133  29.258 -37.964  1.00 57.14           C  
ATOM    605  ND1 HIS B  87     -30.001  28.479 -37.871  1.00 56.52           N  
ATOM    606  CD2 HIS B  87     -32.183  28.413 -37.840  1.00 56.92           C  
ATOM    607  CE1 HIS B  87     -30.351  27.217 -37.699  1.00 57.94           C  
ATOM    608  NE2 HIS B  87     -31.669  27.149 -37.676  1.00 57.18           N  
ATOM    609  N   PHE B  88     -31.815  33.062 -39.911  1.00 56.14           N  
ATOM    610  CA  PHE B  88     -32.134  34.467 -40.051  1.00 55.19           C  
ATOM    611  C   PHE B  88     -33.570  34.655 -39.599  1.00 55.31           C  
ATOM    612  O   PHE B  88     -34.361  33.712 -39.607  1.00 54.06           O  
ATOM    613  CB  PHE B  88     -31.915  34.951 -41.489  1.00 54.16           C  
ATOM    614  CG  PHE B  88     -32.833  34.330 -42.496  1.00 54.66           C  
ATOM    615  CD1 PHE B  88     -33.822  35.093 -43.110  1.00 53.15           C  
ATOM    616  CD2 PHE B  88     -32.694  32.990 -42.858  1.00 54.52           C  
ATOM    617  CE1 PHE B  88     -34.663  34.535 -44.066  1.00 51.01           C  
ATOM    618  CE2 PHE B  88     -33.534  32.419 -43.816  1.00 54.27           C  
ATOM    619  CZ  PHE B  88     -34.517  33.196 -44.422  1.00 53.33           C  
ATOM    620  N   CYS B  89     -33.892  35.869 -39.169  1.00 56.26           N  
ATOM    621  CA  CYS B  89     -35.224  36.172 -38.672  1.00 56.46           C  
ATOM    622  C   CYS B  89     -36.245  36.360 -39.792  1.00 54.99           C  
ATOM    623  O   CYS B  89     -35.964  37.015 -40.793  1.00 54.37           O  
ATOM    624  CB  CYS B  89     -35.171  37.422 -37.780  1.00 59.77           C  
ATOM    625  SG  CYS B  89     -36.704  37.692 -36.843  1.00 65.31           S  
ATOM    626  N   ILE B  90     -37.422  35.762 -39.625  1.00 53.28           N  
ATOM    627  CA  ILE B  90     -38.491  35.881 -40.610  1.00 53.02           C  
ATOM    628  C   ILE B  90     -39.739  36.407 -39.916  1.00 54.71           C  
ATOM    629  O   ILE B  90     -40.746  36.695 -40.568  1.00 55.27           O  
ATOM    630  CB  ILE B  90     -38.844  34.526 -41.265  1.00 51.03           C  
ATOM    631  CG1 ILE B  90     -39.137  33.487 -40.183  1.00 51.30           C  
ATOM    632  CG2 ILE B  90     -37.728  34.069 -42.170  1.00 48.79           C  
ATOM    633  CD1 ILE B  90     -39.737  32.208 -40.709  1.00 48.31           C  
ATOM    634  N   VAL B  91     -39.660  36.530 -38.592  1.00 55.55           N  
ATOM    635  CA  VAL B  91     -40.774  37.011 -37.783  1.00 56.86           C  
ATOM    636  C   VAL B  91     -40.289  37.943 -36.672  1.00 59.23           C  
ATOM    637  O   VAL B  91     -39.552  37.515 -35.787  1.00 59.28           O  
ATOM    638  CB  VAL B  91     -41.526  35.826 -37.126  1.00 56.64           C  
ATOM    639  CG1 VAL B  91     -42.723  36.337 -36.337  1.00 54.36           C  
ATOM    640  CG2 VAL B  91     -41.963  34.834 -38.187  1.00 55.10           C  
ATOM    641  N   GLN B  92     -40.680  39.240 -36.683  1.00 62.17           N  
ATOM    642  CA  GLN B  92     -40.258  40.139 -35.607  1.00 64.98           C  
ATOM    643  C   GLN B  92     -41.328  40.009 -34.549  1.00 66.15           C  
ATOM    644  O   GLN B  92     -41.963  38.958 -34.477  1.00 66.52           O  
ATOM    645  CB  GLN B  92     -40.091  41.540 -36.134  1.00 65.67           C  
ATOM    646  CG  GLN B  92     -39.006  41.640 -37.209  1.00 69.66           C  
ATOM    647  CD  GLN B  92     -37.669  41.979 -36.592  1.00 71.87           C  
ATOM    648  OE1 GLN B  92     -37.496  43.059 -36.058  1.00 72.58           O  
ATOM    649  NE2 GLN B  92     -36.588  41.213 -36.544  1.00 73.49           N  
ATOM    650  N   ASP B  95     -39.721  44.032 -30.790  1.00 70.47           N  
ATOM    651  CA  ASP B  95     -38.686  44.139 -31.757  1.00 71.80           C  
ATOM    652  C   ASP B  95     -37.621  43.038 -31.618  1.00 71.98           C  
ATOM    653  O   ASP B  95     -36.651  43.063 -32.380  1.00 72.27           O  
ATOM    654  CB  ASP B  95     -38.209  45.578 -31.827  1.00 35.00           C  
ATOM    655  CG  ASP B  95     -39.318  46.421 -32.504  1.00 35.00           C  
ATOM    656  OD1 ASP B  95     -39.986  45.914 -33.430  1.00 35.00           O  
ATOM    657  OD2 ASP B  95     -39.510  47.587 -32.082  1.00 35.00           O  
ATOM    658  N   HIS B  96     -37.745  42.084 -30.727  1.00 71.27           N  
ATOM    659  CA  HIS B  96     -36.728  41.084 -30.874  1.00 71.03           C  
ATOM    660  C   HIS B  96     -37.430  39.907 -31.498  1.00 71.44           C  
ATOM    661  O   HIS B  96     -38.660  39.828 -31.527  1.00 71.98           O  
ATOM    662  CB  HIS B  96     -35.902  41.028 -29.617  1.00 35.00           C  
ATOM    663  CG  HIS B  96     -35.506  42.522 -29.278  1.00 35.00           C  
ATOM    664  ND1 HIS B  96     -34.901  42.850 -28.082  1.00 35.00           N  
ATOM    665  CD2 HIS B  96     -35.635  43.693 -29.977  1.00 35.00           C  
ATOM    666  CE1 HIS B  96     -34.697  44.161 -28.046  1.00 35.00           C  
ATOM    667  NE2 HIS B  96     -35.127  44.682 -29.164  1.00 35.00           N  
ATOM    668  N   CYS B  97     -36.645  39.002 -31.992  1.00 70.74           N  
ATOM    669  CA  CYS B  97     -37.123  38.102 -33.041  1.00 69.41           C  
ATOM    670  C   CYS B  97     -37.974  36.958 -32.481  1.00 68.22           C  
ATOM    671  O   CYS B  97     -37.695  36.432 -31.405  1.00 66.75           O  
ATOM    672  CB  CYS B  97     -35.948  37.519 -33.849  1.00 69.11           C  
ATOM    673  SG  CYS B  97     -36.530  36.459 -35.218  1.00 72.24           S  
ATOM    674  N   ALA B  98     -39.001  36.569 -33.235  1.00 67.34           N  
ATOM    675  CA  ALA B  98     -39.924  35.508 -32.828  1.00 65.78           C  
ATOM    676  C   ALA B  98     -39.611  34.134 -33.412  1.00 64.69           C  
ATOM    677  O   ALA B  98     -39.673  33.124 -32.704  1.00 64.51           O  
ATOM    678  CB  ALA B  98     -41.353  35.905 -33.191  1.00 65.25           C  
ATOM    679  N   ALA B  99     -39.294  34.094 -34.703  1.00 62.98           N  
ATOM    680  CA  ALA B  99     -38.982  32.830 -35.364  1.00 62.15           C  
ATOM    681  C   ALA B  99     -37.885  32.987 -36.416  1.00 61.90           C  
ATOM    682  O   ALA B  99     -37.882  33.944 -37.194  1.00 61.30           O  
ATOM    683  CB  ALA B  99     -40.238  32.252 -35.997  1.00 61.44           C  
ATOM    684  N   CYS B 100     -36.952  32.042 -36.432  1.00 61.74           N  
ATOM    685  CA  CYS B 100     -35.853  32.080 -37.385  1.00 61.43           C  
ATOM    686  C   CYS B 100     -36.001  30.961 -38.405  1.00 60.40           C  
ATOM    687  O   CYS B 100     -36.646  29.947 -38.145  1.00 59.84           O  
ATOM    688  CB  CYS B 100     -34.512  31.931 -36.660  1.00 63.93           C  
ATOM    689  SG  CYS B 100     -34.220  33.156 -35.342  1.00 68.68           S  
ATOM    690  N   ARG B 101     -35.396  31.153 -39.568  1.00 58.18           N  
ATOM    691  CA  ARG B 101     -35.454  30.163 -40.626  1.00 55.60           C  
ATOM    692  C   ARG B 101     -34.024  29.786 -40.984  1.00 55.98           C  
ATOM    693  O   ARG B 101     -33.123  30.625 -40.949  1.00 55.19           O  
ATOM    694  CB  ARG B 101     -36.190  30.740 -41.838  1.00 54.44           C  
ATOM    695  CG  ARG B 101     -36.221  29.831 -43.051  1.00 53.32           C  
ATOM    696  CD  ARG B 101     -37.237  30.303 -44.089  1.00 52.33           C  
ATOM    697  NE  ARG B 101     -38.617  30.053 -43.670  1.00 50.34           N  
ATOM    698  CZ  ARG B 101     -39.681  30.208 -44.452  1.00 49.92           C  
ATOM    699  NH1 ARG B 101     -39.532  30.619 -45.699  1.00 50.73           N  
ATOM    700  NH2 ARG B 101     -40.892  29.926 -43.997  1.00 48.34           N  
ATOM    701  N   ALA B 102     -33.815  28.519 -41.314  1.00 55.70           N  
ATOM    702  CA  ALA B 102     -32.490  28.032 -41.660  1.00 55.13           C  
ATOM    703  C   ALA B 102     -32.058  28.454 -43.056  1.00 54.86           C  
ATOM    704  O   ALA B 102     -32.855  28.435 -43.989  1.00 55.28           O  
ATOM    705  CB  ALA B 102     -32.462  26.520 -41.552  1.00 54.39           C  
ATOM    706  N   TYR B 103     -30.793  28.842 -43.193  1.00 55.35           N  
ATOM    707  CA  TYR B 103     -30.257  29.224 -44.489  1.00 56.25           C  
ATOM    708  C   TYR B 103     -30.229  27.940 -45.297  1.00 57.28           C  
ATOM    709  O   TYR B 103     -30.078  26.860 -44.735  1.00 56.19           O  
ATOM    710  CB  TYR B 103     -28.831  29.757 -44.358  1.00 56.42           C  
ATOM    711  CG  TYR B 103     -28.716  31.160 -43.805  1.00 57.45           C  
ATOM    712  CD1 TYR B 103     -27.785  31.464 -42.812  1.00 57.87           C  
ATOM    713  CD2 TYR B 103     -29.512  32.190 -44.292  1.00 57.14           C  
ATOM    714  CE1 TYR B 103     -27.650  32.761 -42.317  1.00 56.99           C  
ATOM    715  CE2 TYR B 103     -29.386  33.492 -43.807  1.00 57.66           C  
ATOM    716  CZ  TYR B 103     -28.452  33.770 -42.818  1.00 57.19           C  
ATOM    717  OH  TYR B 103     -28.318  35.052 -42.329  1.00 56.95           O  
ATOM    718  N   ALA B 104     -30.383  28.052 -46.610  1.00 59.56           N  
ATOM    719  CA  ALA B 104     -30.366  26.876 -47.470  1.00 61.90           C  
ATOM    720  C   ALA B 104     -28.980  26.248 -47.448  1.00 64.13           C  
ATOM    721  O   ALA B 104     -27.974  26.962 -47.402  1.00 63.69           O  
ATOM    722  CB  ALA B 104     -30.724  27.265 -48.884  1.00 62.18           C  
ATOM    723  N   THR B 105     -28.926  24.917 -47.486  1.00 65.99           N  
ATOM    724  CA  THR B 105     -27.643  24.211 -47.482  1.00 68.31           C  
ATOM    725  C   THR B 105     -27.152  23.917 -48.908  1.00 68.44           C  
ATOM    726  O   THR B 105     -26.055  24.396 -49.278  1.00 68.31           O  
ATOM    727  CB  THR B 105     -27.735  22.877 -46.704  1.00 68.99           C  
ATOM    728  OG1 THR B 105     -28.717  22.026 -47.314  1.00 70.52           O  
ATOM    729  CG2 THR B 105     -28.112  23.138 -45.254  1.00 68.30           C  
TER     730      THR B 105                                                      
ATOM    731  N   LYS A   1     -39.682  75.059  -9.124  1.00 63.06           N  
ATOM    732  CA  LYS A   1     -39.281  73.623  -9.038  1.00 63.71           C  
ATOM    733  C   LYS A   1     -37.956  73.376  -9.767  1.00 63.30           C  
ATOM    734  O   LYS A   1     -37.478  74.223 -10.529  1.00 62.81           O  
ATOM    735  CB  LYS A   1     -40.359  72.722  -9.651  1.00 64.32           C  
ATOM    736  CG  LYS A   1     -40.522  72.909 -11.154  1.00 64.06           C  
ATOM    737  CD  LYS A   1     -41.149  71.686 -11.800  1.00 65.12           C  
ATOM    738  CE  LYS A   1     -41.126  71.803 -13.321  1.00 65.02           C  
ATOM    739  NZ  LYS A   1     -41.620  70.562 -13.988  1.00 63.57           N  
ATOM    740  N   TYR A   2     -37.383  72.199  -9.535  1.00 61.75           N  
ATOM    741  CA  TYR A   2     -36.117  71.819 -10.144  1.00 59.48           C  
ATOM    742  C   TYR A   2     -36.285  70.541 -10.958  1.00 58.55           C  
ATOM    743  O   TYR A   2     -37.389  70.008 -11.051  1.00 59.90           O  
ATOM    744  CB  TYR A   2     -35.084  71.612  -9.048  1.00 58.62           C  
ATOM    745  CG  TYR A   2     -35.019  72.756  -8.059  1.00 58.65           C  
ATOM    746  CD1 TYR A   2     -35.711  72.704  -6.848  1.00 57.53           C  
ATOM    747  CD2 TYR A   2     -34.260  73.896  -8.335  1.00 58.28           C  
ATOM    748  CE1 TYR A   2     -35.641  73.762  -5.933  1.00 57.29           C  
ATOM    749  CE2 TYR A   2     -34.185  74.958  -7.430  1.00 58.55           C  
ATOM    750  CZ  TYR A   2     -34.873  74.883  -6.233  1.00 58.34           C  
ATOM    751  OH  TYR A   2     -34.763  75.923  -5.336  1.00 59.44           O  
ATOM    752  N   ALA A   3     -35.202  70.040 -11.542  1.00 56.94           N  
ATOM    753  CA  ALA A   3     -35.287  68.820 -12.343  1.00 55.38           C  
ATOM    754  C   ALA A   3     -34.849  67.586 -11.562  1.00 54.62           C  
ATOM    755  O   ALA A   3     -33.692  67.479 -11.147  1.00 56.06           O  
ATOM    756  CB  ALA A   3     -34.448  68.962 -13.604  1.00 53.07           C  
ATOM    757  N   LEU A   4     -35.772  66.651 -11.367  1.00 53.04           N  
ATOM    758  CA  LEU A   4     -35.454  65.433 -10.639  1.00 52.60           C  
ATOM    759  C   LEU A   4     -34.336  64.677 -11.341  1.00 52.11           C  
ATOM    760  O   LEU A   4     -34.313  64.587 -12.567  1.00 52.88           O  
ATOM    761  CB  LEU A   4     -36.682  64.535 -10.527  1.00 52.14           C  
ATOM    762  CG  LEU A   4     -37.120  64.240  -9.094  1.00 52.99           C  
ATOM    763  CD1 LEU A   4     -38.283  65.147  -8.703  1.00 52.92           C  
ATOM    764  CD2 LEU A   4     -37.520  62.786  -8.995  1.00 52.96           C  
ATOM    765  N   ALA A   5     -33.408  64.139 -10.554  1.00 51.11           N  
ATOM    766  CA  ALA A   5     -32.271  63.392 -11.086  1.00 50.10           C  
ATOM    767  C   ALA A   5     -32.631  61.929 -11.275  1.00 48.83           C  
ATOM    768  O   ALA A   5     -33.376  61.358 -10.482  1.00 46.92           O  
ATOM    769  CB  ALA A   5     -31.082  63.515 -10.143  1.00 51.33           C  
ATOM    770  N   ASP A   6     -32.092  61.325 -12.327  1.00 48.12           N  
ATOM    771  CA  ASP A   6     -32.365  59.927 -12.611  1.00 47.66           C  
ATOM    772  C   ASP A   6     -32.000  59.082 -11.405  1.00 46.05           C  
ATOM    773  O   ASP A   6     -30.913  59.218 -10.853  1.00 47.43           O  
ATOM    774  CB  ASP A   6     -31.559  59.467 -13.817  1.00 50.13           C  
ATOM    775  CG  ASP A   6     -31.909  58.054 -14.240  1.00 52.76           C  
ATOM    776  OD1 ASP A   6     -31.902  57.152 -13.375  1.00 53.41           O  
ATOM    777  OD2 ASP A   6     -32.185  57.844 -15.438  1.00 55.00           O  
ATOM    778  N   ALA A   7     -32.902  58.193 -11.013  1.00 44.52           N  
ATOM    779  CA  ALA A   7     -32.692  57.337  -9.851  1.00 42.90           C  
ATOM    780  C   ALA A   7     -31.478  56.410  -9.920  1.00 42.79           C  
ATOM    781  O   ALA A   7     -30.887  56.085  -8.894  1.00 40.51           O  
ATOM    782  CB  ALA A   7     -33.948  56.521  -9.593  1.00 42.83           C  
ATOM    783  N   SER A   8     -31.107  55.977 -11.119  1.00 41.74           N  
ATOM    784  CA  SER A   8     -29.972  55.074 -11.258  1.00 43.25           C  
ATOM    785  C   SER A   8     -28.660  55.657 -10.730  1.00 43.55           C  
ATOM    786  O   SER A   8     -27.795  54.915 -10.262  1.00 43.42           O  
ATOM    787  CB  SER A   8     -29.803  54.653 -12.722  1.00 43.91           C  
ATOM    788  OG  SER A   8     -29.728  55.781 -13.576  1.00 47.04           O  
ATOM    789  N   LEU A   9     -28.529  56.983 -10.811  1.00 42.91           N  
ATOM    790  CA  LEU A   9     -27.345  57.711 -10.354  1.00 42.19           C  
ATOM    791  C   LEU A   9     -27.073  57.596  -8.853  1.00 43.14           C  
ATOM    792  O   LEU A   9     -25.939  57.751  -8.413  1.00 42.14           O  
ATOM    793  CB  LEU A   9     -27.490  59.194 -10.679  1.00 40.97           C  
ATOM    794  CG  LEU A   9     -27.679  59.618 -12.130  1.00 41.60           C  
ATOM    795  CD1 LEU A   9     -28.061  61.092 -12.181  1.00 37.58           C  
ATOM    796  CD2 LEU A   9     -26.407  59.341 -12.906  1.00 38.80           C  
ATOM    797  N   LYS A  10     -28.115  57.331  -8.073  1.00 44.50           N  
ATOM    798  CA  LYS A  10     -27.990  57.241  -6.624  1.00 45.00           C  
ATOM    799  C   LYS A  10     -27.064  56.160  -6.096  1.00 45.28           C  
ATOM    800  O   LYS A  10     -26.447  56.336  -5.043  1.00 45.56           O  
ATOM    801  CB  LYS A  10     -29.371  57.062  -5.972  1.00 46.70           C  
ATOM    802  CG  LYS A  10     -30.340  58.195  -6.266  1.00 50.22           C  
ATOM    803  CD  LYS A  10     -31.456  58.278  -5.234  1.00 52.79           C  
ATOM    804  CE  LYS A  10     -32.513  59.295  -5.671  1.00 55.23           C  
ATOM    805  NZ  LYS A  10     -33.314  59.842  -4.535  1.00 56.93           N  
ATOM    806  N   MET A  11     -26.955  55.049  -6.811  1.00 43.80           N  
ATOM    807  CA  MET A  11     -26.116  53.963  -6.334  1.00 43.12           C  
ATOM    808  C   MET A  11     -25.283  53.298  -7.410  1.00 42.48           C  
ATOM    809  O   MET A  11     -25.371  53.651  -8.579  1.00 40.82           O  
ATOM    810  CB  MET A  11     -26.987  52.928  -5.614  1.00 47.80           C  
ATOM    811  CG  MET A  11     -28.219  52.460  -6.389  1.00 48.68           C  
ATOM    812  SD  MET A  11     -29.649  52.204  -5.310  1.00 51.17           S  
ATOM    813  CE  MET A  11     -29.539  50.515  -5.022  1.00 46.23           C  
ATOM    814  N   ALA A  12     -24.466  52.334  -6.998  1.00 42.09           N  
ATOM    815  CA  ALA A  12     -23.592  51.631  -7.920  1.00 43.12           C  
ATOM    816  C   ALA A  12     -24.324  51.118  -9.143  1.00 44.88           C  
ATOM    817  O   ALA A  12     -25.530  50.878  -9.111  1.00 44.76           O  
ATOM    818  CB  ALA A  12     -22.911  50.476  -7.209  1.00 43.02           C  
ATOM    819  N   ASP A  13     -23.580  50.974 -10.233  1.00 46.69           N  
ATOM    820  CA  ASP A  13     -24.126  50.448 -11.468  1.00 48.52           C  
ATOM    821  C   ASP A  13     -24.347  48.985 -11.125  1.00 48.34           C  
ATOM    822  O   ASP A  13     -23.406  48.281 -10.754  1.00 48.34           O  
ATOM    823  CB  ASP A  13     -23.106  50.561 -12.589  1.00 51.43           C  
ATOM    824  CG  ASP A  13     -23.620  50.015 -13.905  1.00 54.06           C  
ATOM    825  OD1 ASP A  13     -24.344  48.986 -13.893  1.00 53.97           O  
ATOM    826  OD2 ASP A  13     -23.279  50.613 -14.950  1.00 53.21           O  
ATOM    827  N   PRO A  14     -25.585  48.499 -11.273  1.00 48.13           N  
ATOM    828  CA  PRO A  14     -25.829  47.093 -10.931  1.00 47.46           C  
ATOM    829  C   PRO A  14     -25.074  46.075 -11.778  1.00 47.71           C  
ATOM    830  O   PRO A  14     -24.943  44.914 -11.385  1.00 46.21           O  
ATOM    831  CB  PRO A  14     -27.340  46.934 -11.088  1.00 47.19           C  
ATOM    832  CG  PRO A  14     -27.833  48.257 -11.592  1.00 48.52           C  
ATOM    833  CD  PRO A  14     -26.670  49.040 -12.112  1.00 47.64           C  
ATOM    834  N   ASN A  15     -24.572  46.509 -12.931  1.00 48.15           N  
ATOM    835  CA  ASN A  15     -23.857  45.609 -13.838  1.00 48.81           C  
ATOM    836  C   ASN A  15     -22.327  45.727 -13.853  1.00 48.92           C  
ATOM    837  O   ASN A  15     -21.650  44.906 -14.462  1.00 47.23           O  
ATOM    838  CB  ASN A  15     -24.381  45.803 -15.265  1.00 48.33           C  
ATOM    839  CG  ASN A  15     -25.884  45.663 -15.355  1.00 48.09           C  
ATOM    840  OD1 ASN A  15     -26.442  44.641 -14.959  1.00 50.16           O  
ATOM    841  ND2 ASN A  15     -26.551  46.689 -15.876  1.00 45.16           N  
ATOM    842  N   ARG A  16     -21.761  46.714 -13.169  1.00 50.39           N  
ATOM    843  CA  ARG A  16     -20.330  46.959 -13.186  1.00 51.04           C  
ATOM    844  C   ARG A  16     -19.574  45.796 -12.567  1.00 52.17           C  
ATOM    845  O   ARG A  16     -18.508  45.409 -13.106  1.00 52.33           O  
ATOM    846  CB  ARG A  16     -19.996  48.264 -12.465  1.00 50.96           C  
ATOM    847  CG  ARG A  16     -18.924  49.091 -13.157  1.00 35.00           C  
ATOM    848  CD  ARG A  16     -18.605  50.352 -12.371  1.00 35.00           C  
ATOM    849  NE  ARG A  16     -17.232  50.354 -11.875  1.00 35.00           N  
ATOM    850  CZ  ARG A  16     -16.858  50.862 -10.704  1.00 35.00           C  
ATOM    851  NH1 ARG A  16     -17.760  51.414  -9.902  1.00 35.00           N  
ATOM    852  NH2 ARG A  16     -15.585  50.817 -10.338  1.00 35.00           N  
ATOM    853  N   PHE A  17     -20.018  45.247 -11.452  1.00 54.31           N  
ATOM    854  CA  PHE A  17     -19.269  44.181 -10.791  1.00 56.50           C  
ATOM    855  C   PHE A  17     -19.769  42.755 -10.986  1.00 58.87           C  
ATOM    856  O   PHE A  17     -20.389  42.172 -10.095  1.00 59.02           O  
ATOM    857  CB  PHE A  17     -19.149  44.488  -9.293  1.00 54.68           C  
ATOM    858  CG  PHE A  17     -18.459  45.792  -9.000  1.00 51.74           C  
ATOM    859  CD1 PHE A  17     -19.145  46.833  -8.389  1.00 51.30           C  
ATOM    860  CD2 PHE A  17     -17.133  45.989  -9.369  1.00 51.34           C  
ATOM    861  CE1 PHE A  17     -18.527  48.054  -8.150  1.00 51.05           C  
ATOM    862  CE2 PHE A  17     -16.504  47.203  -9.137  1.00 51.90           C  
ATOM    863  CZ  PHE A  17     -17.203  48.241  -8.526  1.00 52.00           C  
ATOM    864  N   ARG A  18     -19.477  42.189 -12.152  1.00 62.29           N  
ATOM    865  CA  ARG A  18     -19.882  40.820 -12.455  1.00 64.56           C  
ATOM    866  C   ARG A  18     -18.986  39.858 -11.685  1.00 65.98           C  
ATOM    867  O   ARG A  18     -18.160  40.280 -10.879  1.00 67.40           O  
ATOM    868  CB  ARG A  18     -19.759  40.548 -13.959  1.00 64.75           C  
ATOM    869  CG  ARG A  18     -20.651  41.459 -14.825  1.00 35.00           C  
ATOM    870  CD  ARG A  18     -19.847  42.684 -15.291  1.00 35.00           C  
ATOM    871  NE  ARG A  18     -19.014  42.396 -16.464  1.00 35.00           N  
ATOM    872  CZ  ARG A  18     -18.235  43.289 -17.076  1.00 35.00           C  
ATOM    873  NH1 ARG A  18     -18.171  44.538 -16.630  1.00 35.00           N  
ATOM    874  NH2 ARG A  18     -17.522  42.938 -18.140  1.00 35.00           N  
ATOM    875  N   GLY A  19     -19.144  38.566 -11.938  1.00 67.49           N  
ATOM    876  CA  GLY A  19     -18.334  37.585 -11.242  1.00 67.78           C  
ATOM    877  C   GLY A  19     -19.144  36.941 -10.142  1.00 68.39           C  
ATOM    878  O   GLY A  19     -19.589  37.618  -9.212  1.00 68.41           O  
ATOM    879  N   LYS A  20     -19.338  35.630 -10.255  1.00 68.55           N  
ATOM    880  CA  LYS A  20     -20.108  34.868  -9.277  1.00 68.19           C  
ATOM    881  C   LYS A  20     -19.458  34.838  -7.895  1.00 67.51           C  
ATOM    882  O   LYS A  20     -20.149  34.666  -6.890  1.00 67.43           O  
ATOM    883  CB  LYS A  20     -20.307  33.436  -9.777  1.00 68.40           C  
ATOM    884  CG  LYS A  20     -21.564  33.376 -10.873  1.00 35.00           C  
ATOM    885  CD  LYS A  20     -22.055  31.991 -11.257  1.00 35.00           C  
ATOM    886  CE  LYS A  20     -22.897  32.036 -12.523  1.00 35.00           C  
ATOM    887  NZ  LYS A  20     -23.391  30.686 -12.909  1.00 35.00           N  
ATOM    888  N   ASP A  21     -18.138  35.007  -7.847  1.00 66.62           N  
ATOM    889  CA  ASP A  21     -17.408  34.983  -6.580  1.00 65.84           C  
ATOM    890  C   ASP A  21     -17.554  36.270  -5.763  1.00 65.58           C  
ATOM    891  O   ASP A  21     -17.775  36.225  -4.552  1.00 65.65           O  
ATOM    892  CB  ASP A  21     -16.067  34.389  -6.897  1.00 35.00           C  
ATOM    893  CG  ASP A  21     -16.192  33.251  -7.870  1.00 35.00           C  
ATOM    894  OD1 ASP A  21     -17.322  32.777  -8.100  1.00 35.00           O  
ATOM    895  OD2 ASP A  21     -15.148  32.822  -8.415  1.00 35.00           O  
ATOM    896  N   LEU A  22     -17.425  37.412  -6.433  1.00 64.80           N  
ATOM    897  CA  LEU A  22     -17.526  38.717  -5.786  1.00 63.15           C  
ATOM    898  C   LEU A  22     -18.609  38.829  -4.727  1.00 61.95           C  
ATOM    899  O   LEU A  22     -19.786  38.625  -5.019  1.00 62.18           O  
ATOM    900  CB  LEU A  22     -17.787  39.806  -6.823  1.00 62.92           C  
ATOM    901  CG  LEU A  22     -16.628  40.470  -7.558  1.00 64.04           C  
ATOM    902  CD1 LEU A  22     -15.839  39.447  -8.347  1.00 65.48           C  
ATOM    903  CD2 LEU A  22     -17.196  41.540  -8.480  1.00 64.91           C  
ATOM    904  N   PRO A  23     -18.225  39.155  -3.480  1.00 60.55           N  
ATOM    905  CA  PRO A  23     -19.224  39.295  -2.414  1.00 58.68           C  
ATOM    906  C   PRO A  23     -20.158  40.415  -2.872  1.00 58.29           C  
ATOM    907  O   PRO A  23     -19.708  41.389  -3.477  1.00 58.58           O  
ATOM    908  CB  PRO A  23     -18.384  39.699  -1.208  1.00 58.49           C  
ATOM    909  CG  PRO A  23     -17.080  39.032  -1.475  1.00 59.26           C  
ATOM    910  CD  PRO A  23     -16.864  39.306  -2.942  1.00 59.07           C  
ATOM    911  N   VAL A  24     -21.448  40.291  -2.598  1.00 58.09           N  
ATOM    912  CA  VAL A  24     -22.387  41.305  -3.061  1.00 56.43           C  
ATOM    913  C   VAL A  24     -22.233  42.628  -2.334  1.00 54.15           C  
ATOM    914  O   VAL A  24     -21.915  42.656  -1.147  1.00 55.16           O  
ATOM    915  CB  VAL A  24     -23.850  40.815  -2.942  1.00 58.21           C  
ATOM    916  CG1 VAL A  24     -24.415  41.122  -1.545  1.00 57.11           C  
ATOM    917  CG2 VAL A  24     -24.686  41.449  -4.049  1.00 58.71           C  
ATOM    918  N   LEU A  25     -22.469  43.721  -3.056  1.00 51.32           N  
ATOM    919  CA  LEU A  25     -22.336  45.060  -2.497  1.00 48.71           C  
ATOM    920  C   LEU A  25     -23.689  45.725  -2.323  1.00 48.14           C  
ATOM    921  O   LEU A  25     -24.310  46.129  -3.304  1.00 47.21           O  
ATOM    922  CB  LEU A  25     -21.460  45.917  -3.422  1.00 46.95           C  
ATOM    923  CG  LEU A  25     -20.846  47.250  -2.968  1.00 45.02           C  
ATOM    924  CD1 LEU A  25     -21.164  48.298  -4.003  1.00 43.35           C  
ATOM    925  CD2 LEU A  25     -21.361  47.683  -1.608  1.00 42.99           C  
ATOM    926  N   ASP A  26     -24.150  45.843  -1.081  1.00 48.60           N  
ATOM    927  CA  ASP A  26     -25.437  46.489  -0.836  1.00 49.40           C  
ATOM    928  C   ASP A  26     -25.286  47.983  -1.023  1.00 48.04           C  
ATOM    929  O   ASP A  26     -24.177  48.508  -1.018  1.00 47.88           O  
ATOM    930  CB  ASP A  26     -25.950  46.224   0.579  1.00 50.82           C  
ATOM    931  CG  ASP A  26     -26.204  44.760   0.846  1.00 53.63           C  
ATOM    932  OD1 ASP A  26     -26.910  44.112   0.037  1.00 55.43           O  
ATOM    933  OD2 ASP A  26     -25.701  44.261   1.877  1.00 54.75           O  
ATOM    934  N   GLN A  27     -26.413  48.667  -1.149  1.00 46.50           N  
ATOM    935  CA  GLN A  27     -26.406  50.096  -1.369  1.00 45.56           C  
ATOM    936  C   GLN A  27     -27.602  50.721  -0.651  1.00 46.21           C  
ATOM    937  O   GLN A  27     -28.587  50.041  -0.378  1.00 46.68           O  
ATOM    938  CB  GLN A  27     -26.480  50.357  -2.876  1.00 47.05           C  
ATOM    939  CG  GLN A  27     -25.596  51.482  -3.371  1.00 49.74           C  
ATOM    940  CD  GLN A  27     -24.130  51.078  -3.491  1.00 49.06           C  
ATOM    941  OE1 GLN A  27     -23.275  51.906  -3.754  1.00 49.39           O  
ATOM    942  NE2 GLN A  27     -23.845  49.798  -3.302  1.00 49.29           N  
ATOM    943  N   LEU A  28     -27.510  52.013  -0.343  1.00 45.76           N  
ATOM    944  CA  LEU A  28     -28.572  52.736   0.358  1.00 44.28           C  
ATOM    945  C   LEU A  28     -29.288  53.702  -0.560  1.00 45.03           C  
ATOM    946  O   LEU A  28     -28.736  54.123  -1.569  1.00 44.90           O  
ATOM    947  CB  LEU A  28     -27.998  53.558   1.514  1.00 43.70           C  
ATOM    948  CG  LEU A  28     -27.788  53.000   2.922  1.00 43.93           C  
ATOM    949  CD1 LEU A  28     -29.141  52.662   3.525  1.00 42.54           C  
ATOM    950  CD2 LEU A  28     -26.875  51.786   2.885  1.00 44.57           C  
ATOM    951  N   THR A  29     -30.517  54.060  -0.200  1.00 45.31           N  
ATOM    952  CA  THR A  29     -31.294  55.030  -0.964  1.00 45.44           C  
ATOM    953  C   THR A  29     -31.264  56.244  -0.072  1.00 44.36           C  
ATOM    954  O   THR A  29     -30.715  56.192   1.025  1.00 44.20           O  
ATOM    955  CB  THR A  29     -32.787  54.629  -1.121  1.00 46.34           C  
ATOM    956  OG1 THR A  29     -33.392  54.509   0.176  1.00 47.73           O  
ATOM    957  CG2 THR A  29     -32.920  53.312  -1.866  1.00 47.78           C  
ATOM    958  N   ASP A  30     -31.848  57.338  -0.528  1.00 45.23           N  
ATOM    959  CA  ASP A  30     -31.895  58.526   0.308  1.00 47.12           C  
ATOM    960  C   ASP A  30     -32.921  58.300   1.425  1.00 47.68           C  
ATOM    961  O   ASP A  30     -33.847  57.497   1.288  1.00 48.22           O  
ATOM    962  CB  ASP A  30     -32.333  59.759  -0.496  1.00 49.12           C  
ATOM    963  CG  ASP A  30     -31.164  60.564  -1.034  1.00 50.62           C  
ATOM    964  OD1 ASP A  30     -30.199  60.803  -0.274  1.00 51.85           O  
ATOM    965  OD2 ASP A  30     -31.218  60.975  -2.213  1.00 50.33           O  
ATOM    966  N   PRO A  31     -32.762  59.004   2.553  1.00 47.33           N  
ATOM    967  CA  PRO A  31     -33.710  58.849   3.647  1.00 47.40           C  
ATOM    968  C   PRO A  31     -35.055  59.319   3.124  1.00 47.09           C  
ATOM    969  O   PRO A  31     -35.124  60.014   2.116  1.00 47.29           O  
ATOM    970  CB  PRO A  31     -33.148  59.787   4.704  1.00 46.76           C  
ATOM    971  CG  PRO A  31     -31.693  59.633   4.501  1.00 45.99           C  
ATOM    972  CD  PRO A  31     -31.604  59.796   3.000  1.00 48.06           C  
ATOM    973  N   PRO A  32     -36.141  58.961   3.811  1.00 48.07           N  
ATOM    974  CA  PRO A  32     -37.475  59.373   3.369  1.00 47.43           C  
ATOM    975  C   PRO A  32     -37.653  60.888   3.231  1.00 46.76           C  
ATOM    976  O   PRO A  32     -37.205  61.664   4.074  1.00 45.45           O  
ATOM    977  CB  PRO A  32     -38.381  58.799   4.451  1.00 46.98           C  
ATOM    978  CG  PRO A  32     -37.646  57.581   4.893  1.00 49.43           C  
ATOM    979  CD  PRO A  32     -36.234  58.100   5.001  1.00 48.19           C  
ATOM    980  N   GLY A  33     -38.310  61.301   2.157  1.00 46.55           N  
ATOM    981  CA  GLY A  33     -38.563  62.712   1.962  1.00 48.28           C  
ATOM    982  C   GLY A  33     -37.409  63.526   1.425  1.00 49.65           C  
ATOM    983  O   GLY A  33     -37.371  64.747   1.612  1.00 50.74           O  
ATOM    984  N   VAL A  34     -36.460  62.866   0.770  1.00 49.12           N  
ATOM    985  CA  VAL A  34     -35.320  63.572   0.198  1.00 48.84           C  
ATOM    986  C   VAL A  34     -35.346  63.366  -1.306  1.00 48.00           C  
ATOM    987  O   VAL A  34     -35.423  62.230  -1.773  1.00 48.53           O  
ATOM    988  CB  VAL A  34     -33.977  63.041   0.746  1.00 49.20           C  
ATOM    989  CG1 VAL A  34     -32.828  63.714   0.031  1.00 47.77           C  
ATOM    990  CG2 VAL A  34     -33.886  63.307   2.236  1.00 48.96           C  
ATOM    991  N   ARG A  35     -35.281  64.462  -2.081  1.00 46.84           N  
ATOM    992  CA  ARG A  35     -35.313  64.352  -3.528  1.00 47.24           C  
ATOM    993  C   ARG A  35     -34.051  64.934  -4.143  1.00 47.04           C  
ATOM    994  O   ARG A  35     -33.607  66.045  -3.813  1.00 46.61           O  
ATOM    995  CB  ARG A  35     -36.550  65.050  -4.094  1.00 46.71           C  
ATOM    996  CG  ARG A  35     -36.421  66.562  -4.189  1.00 35.00           C  
ATOM    997  CD  ARG A  35     -37.756  67.204  -4.524  1.00 35.00           C  
ATOM    998  NE  ARG A  35     -37.906  67.441  -5.956  1.00 35.00           N  
ATOM    999  CZ  ARG A  35     -38.617  68.436  -6.476  1.00 35.00           C  
ATOM   1000  NH1 ARG A  35     -39.244  69.289  -5.678  1.00 35.00           N  
ATOM   1001  NH2 ARG A  35     -38.697  68.576  -7.791  1.00 35.00           N  
ATOM   1002  N   ARG A  36     -33.453  64.187  -5.104  1.00 44.93           N  
ATOM   1003  CA  ARG A  36     -32.240  64.609  -5.812  1.00 43.74           C  
ATOM   1004  C   ARG A  36     -32.550  65.383  -7.075  1.00 43.97           C  
ATOM   1005  O   ARG A  36     -33.395  64.984  -7.869  1.00 44.92           O  
ATOM   1006  CB  ARG A  36     -31.379  63.407  -6.194  1.00 42.26           C  
ATOM   1007  CG  ARG A  36     -30.789  62.675  -5.014  1.00 42.11           C  
ATOM   1008  CD  ARG A  36     -29.888  63.583  -4.217  1.00 39.93           C  
ATOM   1009  NE  ARG A  36     -29.380  62.898  -3.039  1.00 40.03           N  
ATOM   1010  CZ  ARG A  36     -28.418  63.373  -2.262  1.00 40.04           C  
ATOM   1011  NH1 ARG A  36     -27.859  64.538  -2.550  1.00 40.71           N  
ATOM   1012  NH2 ARG A  36     -28.021  62.688  -1.201  1.00 37.99           N  
ATOM   1013  N   VAL A  37     -31.835  66.480  -7.271  1.00 44.07           N  
ATOM   1014  CA  VAL A  37     -32.032  67.325  -8.436  1.00 44.50           C  
ATOM   1015  C   VAL A  37     -30.715  67.543  -9.193  1.00 45.06           C  
ATOM   1016  O   VAL A  37     -29.635  67.461  -8.602  1.00 45.78           O  
ATOM   1017  CB  VAL A  37     -32.596  68.685  -7.989  1.00 44.72           C  
ATOM   1018  CG1 VAL A  37     -32.726  69.601  -9.162  1.00 47.02           C  
ATOM   1019  CG2 VAL A  37     -33.943  68.491  -7.342  1.00 46.70           C  
ATOM   1020  N   TYR A  38     -30.799  67.817 -10.496  1.00 44.13           N  
ATOM   1021  CA  TYR A  38     -29.595  68.062 -11.289  1.00 42.89           C  
ATOM   1022  C   TYR A  38     -28.954  69.413 -10.983  1.00 42.57           C  
ATOM   1023  O   TYR A  38     -27.733  69.534 -11.018  1.00 44.61           O  
ATOM   1024  CB  TYR A  38     -29.888  67.974 -12.785  1.00 41.16           C  
ATOM   1025  CG  TYR A  38     -30.093  66.563 -13.279  1.00 41.67           C  
ATOM   1026  CD1 TYR A  38     -31.325  66.148 -13.777  1.00 42.00           C  
ATOM   1027  CD2 TYR A  38     -29.055  65.641 -13.245  1.00 41.70           C  
ATOM   1028  CE1 TYR A  38     -31.516  64.851 -14.226  1.00 42.35           C  
ATOM   1029  CE2 TYR A  38     -29.237  64.337 -13.693  1.00 42.86           C  
ATOM   1030  CZ  TYR A  38     -30.468  63.949 -14.179  1.00 43.98           C  
ATOM   1031  OH  TYR A  38     -30.653  62.651 -14.599  1.00 45.96           O  
ATOM   1032  N   HIS A  39     -29.762  70.429 -10.696  1.00 41.49           N  
ATOM   1033  CA  HIS A  39     -29.222  71.750 -10.374  1.00 42.70           C  
ATOM   1034  C   HIS A  39     -30.083  72.461  -9.342  1.00 42.80           C  
ATOM   1035  O   HIS A  39     -31.214  72.066  -9.097  1.00 44.74           O  
ATOM   1036  CB  HIS A  39     -29.150  72.652 -11.610  1.00 41.86           C  
ATOM   1037  CG  HIS A  39     -28.381  72.072 -12.757  1.00 43.40           C  
ATOM   1038  ND1 HIS A  39     -28.891  71.083 -13.569  1.00 44.05           N  
ATOM   1039  CD2 HIS A  39     -27.148  72.356 -13.240  1.00 42.53           C  
ATOM   1040  CE1 HIS A  39     -28.005  70.784 -14.505  1.00 43.19           C  
ATOM   1041  NE2 HIS A  39     -26.939  71.542 -14.327  1.00 41.94           N  
ATOM   1042  N   ILE A  40     -29.532  73.508  -8.738  1.00 41.81           N  
ATOM   1043  CA  ILE A  40     -30.239  74.330  -7.762  1.00 40.96           C  
ATOM   1044  C   ILE A  40     -29.662  75.724  -7.920  1.00 42.55           C  
ATOM   1045  O   ILE A  40     -30.394  76.689  -8.090  1.00 44.72           O  
ATOM   1046  CB  ILE A  40     -30.014  73.874  -6.319  1.00 39.81           C  
ATOM   1047  CG1 ILE A  40     -30.711  72.539  -6.065  1.00 40.53           C  
ATOM   1048  CG2 ILE A  40     -30.577  74.904  -5.374  1.00 39.04           C  
ATOM   1049  CD1 ILE A  40     -30.459  71.980  -4.665  1.00 39.55           C  
ATOM   1050  N   GLN A  41     -28.342  75.830  -7.849  1.00 43.07           N  
ATOM   1051  CA  GLN A  41     -27.686  77.110  -8.046  1.00 44.26           C  
ATOM   1052  C   GLN A  41     -27.338  77.197  -9.527  1.00 45.25           C  
ATOM   1053  O   GLN A  41     -27.175  76.174 -10.186  1.00 45.21           O  
ATOM   1054  CB  GLN A  41     -26.432  77.207  -7.195  1.00 44.74           C  
ATOM   1055  CG  GLN A  41     -26.737  77.283  -5.723  1.00 47.74           C  
ATOM   1056  CD  GLN A  41     -27.823  78.295  -5.427  1.00 49.50           C  
ATOM   1057  OE1 GLN A  41     -27.774  79.429  -5.915  1.00 50.17           O  
ATOM   1058  NE2 GLN A  41     -28.810  77.893  -4.629  1.00 47.46           N  
ATOM   1059  N   ALA A  42     -27.234  78.415 -10.047  1.00 46.22           N  
ATOM   1060  CA  ALA A  42     -26.945  78.629 -11.461  1.00 46.58           C  
ATOM   1061  C   ALA A  42     -25.553  78.176 -11.890  1.00 46.81           C  
ATOM   1062  O   ALA A  42     -25.382  77.615 -12.973  1.00 46.74           O  
ATOM   1063  CB  ALA A  42     -27.135  80.099 -11.799  1.00 46.27           C  
ATOM   1064  N   GLY A  43     -24.559  78.427 -11.046  1.00 46.05           N  
ATOM   1065  CA  GLY A  43     -23.206  78.042 -11.392  1.00 45.28           C  
ATOM   1066  C   GLY A  43     -22.359  77.708 -10.185  1.00 44.60           C  
ATOM   1067  O   GLY A  43     -22.848  77.655  -9.061  1.00 46.22           O  
ATOM   1068  N   LEU A  44     -21.073  77.493 -10.416  1.00 42.95           N  
ATOM   1069  CA  LEU A  44     -20.163  77.139  -9.343  1.00 41.27           C  
ATOM   1070  C   LEU A  44     -19.893  78.295  -8.395  1.00 38.40           C  
ATOM   1071  O   LEU A  44     -19.953  79.451  -8.787  1.00 38.71           O  
ATOM   1072  CB  LEU A  44     -18.852  76.643  -9.942  1.00 41.86           C  
ATOM   1073  CG  LEU A  44     -19.064  75.434 -10.848  1.00 43.13           C  
ATOM   1074  CD1 LEU A  44     -17.848  75.208 -11.697  1.00 45.07           C  
ATOM   1075  CD2 LEU A  44     -19.371  74.214  -9.993  1.00 44.77           C  
ATOM   1076  N   PRO A  45     -19.622  77.986  -7.119  1.00 36.93           N  
ATOM   1077  CA  PRO A  45     -19.331  78.990  -6.098  1.00 35.80           C  
ATOM   1078  C   PRO A  45     -17.986  79.550  -6.494  1.00 35.97           C  
ATOM   1079  O   PRO A  45     -17.193  78.847  -7.115  1.00 37.29           O  
ATOM   1080  CB  PRO A  45     -19.221  78.166  -4.817  1.00 35.57           C  
ATOM   1081  CG  PRO A  45     -20.027  76.953  -5.102  1.00 36.73           C  
ATOM   1082  CD  PRO A  45     -19.676  76.642  -6.523  1.00 36.69           C  
ATOM   1083  N   ASP A  46     -17.710  80.795  -6.140  1.00 35.53           N  
ATOM   1084  CA  ASP A  46     -16.434  81.398  -6.499  1.00 35.96           C  
ATOM   1085  C   ASP A  46     -15.435  81.222  -5.352  1.00 36.09           C  
ATOM   1086  O   ASP A  46     -15.592  81.809  -4.281  1.00 35.11           O  
ATOM   1087  CB  ASP A  46     -16.632  82.883  -6.812  1.00 36.58           C  
ATOM   1088  CG  ASP A  46     -15.361  83.557  -7.292  1.00 39.00           C  
ATOM   1089  OD1 ASP A  46     -14.268  83.186  -6.808  1.00 39.45           O  
ATOM   1090  OD2 ASP A  46     -15.456  84.471  -8.144  1.00 40.85           O  
ATOM   1091  N   PRO A  47     -14.386  80.412  -5.568  1.00 36.07           N  
ATOM   1092  CA  PRO A  47     -13.373  80.175  -4.533  1.00 35.67           C  
ATOM   1093  C   PRO A  47     -12.479  81.392  -4.302  1.00 34.94           C  
ATOM   1094  O   PRO A  47     -11.741  81.448  -3.323  1.00 33.33           O  
ATOM   1095  CB  PRO A  47     -12.560  78.994  -5.080  1.00 35.34           C  
ATOM   1096  CG  PRO A  47     -13.359  78.473  -6.234  1.00 37.20           C  
ATOM   1097  CD  PRO A  47     -14.064  79.666  -6.793  1.00 36.30           C  
ATOM   1098  N   PHE A  48     -12.533  82.363  -5.211  1.00 36.52           N  
ATOM   1099  CA  PHE A  48     -11.701  83.551  -5.078  1.00 36.35           C  
ATOM   1100  C   PHE A  48     -12.409  84.731  -4.430  1.00 39.13           C  
ATOM   1101  O   PHE A  48     -11.814  85.788  -4.245  1.00 40.47           O  
ATOM   1102  CB  PHE A  48     -11.132  83.958  -6.440  1.00 32.35           C  
ATOM   1103  CG  PHE A  48     -10.218  82.923  -7.056  1.00 31.39           C  
ATOM   1104  CD1 PHE A  48     -10.719  81.962  -7.942  1.00 28.98           C  
ATOM   1105  CD2 PHE A  48      -8.861  82.897  -6.737  1.00 28.78           C  
ATOM   1106  CE1 PHE A  48      -9.873  80.989  -8.503  1.00 28.21           C  
ATOM   1107  CE2 PHE A  48      -8.009  81.928  -7.288  1.00 28.16           C  
ATOM   1108  CZ  PHE A  48      -8.513  80.974  -8.174  1.00 28.42           C  
ATOM   1109  N   GLN A  49     -13.677  84.551  -4.081  1.00 42.29           N  
ATOM   1110  CA  GLN A  49     -14.449  85.606  -3.427  1.00 45.93           C  
ATOM   1111  C   GLN A  49     -13.956  85.678  -1.985  1.00 46.28           C  
ATOM   1112  O   GLN A  49     -13.789  84.652  -1.332  1.00 45.52           O  
ATOM   1113  CB  GLN A  49     -15.939  85.251  -3.425  1.00 50.55           C  
ATOM   1114  CG  GLN A  49     -16.280  84.049  -2.511  1.00 58.71           C  
ATOM   1115  CD  GLN A  49     -17.728  83.577  -2.620  1.00 63.18           C  
ATOM   1116  OE1 GLN A  49     -18.669  84.368  -2.472  1.00 66.47           O  
ATOM   1117  NE2 GLN A  49     -17.911  82.282  -2.873  1.00 61.83           N  
ATOM   1118  N   PRO A  50     -13.704  86.887  -1.466  1.00 47.52           N  
ATOM   1119  CA  PRO A  50     -13.233  86.929  -0.075  1.00 48.30           C  
ATOM   1120  C   PRO A  50     -14.284  86.336   0.866  1.00 47.76           C  
ATOM   1121  O   PRO A  50     -15.463  86.676   0.791  1.00 48.27           O  
ATOM   1122  CB  PRO A  50     -12.981  88.415   0.155  1.00 48.42           C  
ATOM   1123  CG  PRO A  50     -12.526  88.864  -1.214  1.00 48.32           C  
ATOM   1124  CD  PRO A  50     -13.567  88.205  -2.102  1.00 46.85           C  
ATOM   1125  N   PRO A  51     -13.861  85.432   1.759  1.00 47.33           N  
ATOM   1126  CA  PRO A  51     -14.728  84.752   2.728  1.00 46.90           C  
ATOM   1127  C   PRO A  51     -15.282  85.651   3.824  1.00 46.05           C  
ATOM   1128  O   PRO A  51     -14.751  86.724   4.094  1.00 45.27           O  
ATOM   1129  CB  PRO A  51     -13.821  83.666   3.312  1.00 46.31           C  
ATOM   1130  CG  PRO A  51     -12.659  83.596   2.365  1.00 46.63           C  
ATOM   1131  CD  PRO A  51     -12.468  85.004   1.937  1.00 46.35           C  
ATOM   1132  N   SER A  52     -16.345  85.181   4.464  1.00 46.31           N  
ATOM   1133  CA  SER A  52     -16.988  85.906   5.555  1.00 46.83           C  
ATOM   1134  C   SER A  52     -16.145  85.667   6.795  1.00 46.71           C  
ATOM   1135  O   SER A  52     -16.557  85.993   7.905  1.00 47.31           O  
ATOM   1136  CB  SER A  52     -18.390  85.344   5.825  1.00 45.71           C  
ATOM   1137  OG  SER A  52     -19.106  85.098   4.626  1.00 48.67           O  
ATOM   1138  N   LEU A  53     -14.954  85.110   6.606  1.00 46.05           N  
ATOM   1139  CA  LEU A  53     -14.115  84.775   7.748  1.00 44.29           C  
ATOM   1140  C   LEU A  53     -12.685  84.461   7.304  1.00 43.17           C  
ATOM   1141  O   LEU A  53     -12.456  84.051   6.164  1.00 42.05           O  
ATOM   1142  CB  LEU A  53     -14.754  83.568   8.428  1.00 45.33           C  
ATOM   1143  CG  LEU A  53     -14.356  83.071   9.804  1.00 46.55           C  
ATOM   1144  CD1 LEU A  53     -15.526  82.296  10.382  1.00 45.72           C  
ATOM   1145  CD2 LEU A  53     -13.108  82.203   9.719  1.00 49.77           C  
ATOM   1146  N   PRO A  54     -11.706  84.642   8.203  1.00 42.23           N  
ATOM   1147  CA  PRO A  54     -10.306  84.371   7.868  1.00 40.95           C  
ATOM   1148  C   PRO A  54     -10.076  82.917   7.486  1.00 40.23           C  
ATOM   1149  O   PRO A  54     -10.657  81.999   8.069  1.00 40.37           O  
ATOM   1150  CB  PRO A  54      -9.557  84.749   9.145  1.00 42.13           C  
ATOM   1151  CG  PRO A  54     -10.441  85.758   9.772  1.00 43.59           C  
ATOM   1152  CD  PRO A  54     -11.811  85.149   9.578  1.00 42.13           C  
ATOM   1153  N   ILE A  55      -9.202  82.723   6.508  1.00 38.92           N  
ATOM   1154  CA  ILE A  55      -8.876  81.399   6.007  1.00 36.22           C  
ATOM   1155  C   ILE A  55      -7.731  80.727   6.754  1.00 35.87           C  
ATOM   1156  O   ILE A  55      -6.638  81.261   6.822  1.00 34.00           O  
ATOM   1157  CB  ILE A  55      -8.491  81.490   4.536  1.00 35.20           C  
ATOM   1158  CG1 ILE A  55      -9.686  82.030   3.740  1.00 33.87           C  
ATOM   1159  CG2 ILE A  55      -7.995  80.150   4.054  1.00 34.04           C  
ATOM   1160  CD1 ILE A  55      -9.357  82.433   2.325  1.00 31.38           C  
ATOM   1161  N   THR A  56      -7.991  79.554   7.320  1.00 36.26           N  
ATOM   1162  CA  THR A  56      -6.960  78.793   8.022  1.00 36.29           C  
ATOM   1163  C   THR A  56      -6.433  77.733   7.038  1.00 35.58           C  
ATOM   1164  O   THR A  56      -7.167  77.257   6.160  1.00 35.06           O  
ATOM   1165  CB  THR A  56      -7.525  78.078   9.270  1.00 37.09           C  
ATOM   1166  OG1 THR A  56      -8.142  79.035  10.136  1.00 37.35           O  
ATOM   1167  CG2 THR A  56      -6.419  77.377  10.025  1.00 35.94           C  
ATOM   1168  N   VAL A  57      -5.160  77.380   7.171  1.00 33.82           N  
ATOM   1169  CA  VAL A  57      -4.575  76.393   6.282  1.00 32.72           C  
ATOM   1170  C   VAL A  57      -4.056  75.213   7.066  1.00 31.62           C  
ATOM   1171  O   VAL A  57      -3.170  75.355   7.895  1.00 32.80           O  
ATOM   1172  CB  VAL A  57      -3.417  76.983   5.471  1.00 32.47           C  
ATOM   1173  CG1 VAL A  57      -2.854  75.933   4.530  1.00 29.63           C  
ATOM   1174  CG2 VAL A  57      -3.902  78.191   4.692  1.00 31.00           C  
ATOM   1175  N   TYR A  58      -4.617  74.046   6.803  1.00 29.93           N  
ATOM   1176  CA  TYR A  58      -4.193  72.849   7.487  1.00 28.18           C  
ATOM   1177  C   TYR A  58      -3.285  72.009   6.629  1.00 28.58           C  
ATOM   1178  O   TYR A  58      -3.153  72.244   5.424  1.00 28.70           O  
ATOM   1179  CB  TYR A  58      -5.393  72.039   7.893  1.00 27.39           C  
ATOM   1180  CG  TYR A  58      -6.205  72.764   8.897  1.00 26.85           C  
ATOM   1181  CD1 TYR A  58      -7.191  73.655   8.508  1.00 26.67           C  
ATOM   1182  CD2 TYR A  58      -5.965  72.584  10.253  1.00 27.91           C  
ATOM   1183  CE1 TYR A  58      -7.923  74.347   9.449  1.00 27.60           C  
ATOM   1184  CE2 TYR A  58      -6.684  73.271  11.198  1.00 28.60           C  
ATOM   1185  CZ  TYR A  58      -7.662  74.146  10.793  1.00 28.45           C  
ATOM   1186  OH  TYR A  58      -8.393  74.796  11.746  1.00 33.20           O  
ATOM   1187  N   TYR A  59      -2.681  71.005   7.252  1.00 27.79           N  
ATOM   1188  CA  TYR A  59      -1.747  70.134   6.560  1.00 26.88           C  
ATOM   1189  C   TYR A  59      -2.141  68.653   6.684  1.00 26.88           C  
ATOM   1190  O   TYR A  59      -2.762  68.243   7.669  1.00 28.36           O  
ATOM   1191  CB  TYR A  59      -0.363  70.352   7.162  1.00 26.08           C  
ATOM   1192  CG  TYR A  59       0.764  70.304   6.168  1.00 27.02           C  
ATOM   1193  CD1 TYR A  59       1.047  71.403   5.353  1.00 26.33           C  
ATOM   1194  CD2 TYR A  59       1.517  69.139   6.002  1.00 28.09           C  
ATOM   1195  CE1 TYR A  59       2.044  71.342   4.389  1.00 28.39           C  
ATOM   1196  CE2 TYR A  59       2.523  69.060   5.041  1.00 29.32           C  
ATOM   1197  CZ  TYR A  59       2.781  70.160   4.234  1.00 29.93           C  
ATOM   1198  OH  TYR A  59       3.746  70.062   3.253  1.00 30.61           O  
ATOM   1199  N   ALA A  60      -1.778  67.850   5.690  1.00 24.57           N  
ATOM   1200  CA  ALA A  60      -2.074  66.424   5.743  1.00 22.89           C  
ATOM   1201  C   ALA A  60      -0.927  65.637   5.130  1.00 23.20           C  
ATOM   1202  O   ALA A  60      -0.394  66.019   4.093  1.00 23.47           O  
ATOM   1203  CB  ALA A  60      -3.355  66.124   4.997  1.00 21.89           C  
ATOM   1204  N   VAL A  61      -0.538  64.540   5.767  1.00 23.67           N  
ATOM   1205  CA  VAL A  61       0.532  63.723   5.209  1.00 23.67           C  
ATOM   1206  C   VAL A  61       0.104  62.277   5.057  1.00 24.70           C  
ATOM   1207  O   VAL A  61      -0.268  61.639   6.030  1.00 26.52           O  
ATOM   1208  CB  VAL A  61       1.818  63.741   6.080  1.00 23.01           C  
ATOM   1209  CG1 VAL A  61       2.884  62.871   5.422  1.00 20.35           C  
ATOM   1210  CG2 VAL A  61       2.340  65.168   6.244  1.00 20.89           C  
ATOM   1211  N   LEU A  62       0.137  61.762   3.834  1.00 26.63           N  
ATOM   1212  CA  LEU A  62      -0.209  60.363   3.599  1.00 28.77           C  
ATOM   1213  C   LEU A  62       1.073  59.626   3.948  1.00 31.06           C  
ATOM   1214  O   LEU A  62       1.976  59.555   3.124  1.00 31.58           O  
ATOM   1215  CB  LEU A  62      -0.536  60.110   2.126  1.00 27.51           C  
ATOM   1216  CG  LEU A  62      -0.822  58.634   1.842  1.00 26.67           C  
ATOM   1217  CD1 LEU A  62      -2.201  58.281   2.378  1.00 27.70           C  
ATOM   1218  CD2 LEU A  62      -0.747  58.361   0.360  1.00 25.83           C  
ATOM   1219  N   GLU A  63       1.164  59.089   5.161  1.00 34.19           N  
ATOM   1220  CA  GLU A  63       2.388  58.406   5.584  1.00 35.84           C  
ATOM   1221  C   GLU A  63       2.730  57.120   4.841  1.00 37.16           C  
ATOM   1222  O   GLU A  63       3.880  56.919   4.464  1.00 36.91           O  
ATOM   1223  CB  GLU A  63       2.356  58.169   7.092  1.00 37.00           C  
ATOM   1224  CG  GLU A  63       2.351  59.473   7.908  1.00 38.78           C  
ATOM   1225  CD  GLU A  63       3.680  60.238   7.885  1.00 39.53           C  
ATOM   1226  OE1 GLU A  63       4.607  59.852   7.143  1.00 40.68           O  
ATOM   1227  OE2 GLU A  63       3.793  61.241   8.623  1.00 41.74           O  
ATOM   1228  N   ARG A  64       1.748  56.249   4.638  1.00 38.18           N  
ATOM   1229  CA  ARG A  64       1.970  55.017   3.891  1.00 39.22           C  
ATOM   1230  C   ARG A  64       1.224  55.149   2.560  1.00 38.64           C  
ATOM   1231  O   ARG A  64       0.081  55.604   2.520  1.00 37.35           O  
ATOM   1232  CB  ARG A  64       1.455  53.794   4.663  1.00 43.07           C  
ATOM   1233  CG  ARG A  64       2.429  53.195   5.685  1.00 47.05           C  
ATOM   1234  CD  ARG A  64       2.329  51.643   5.733  1.00 52.71           C  
ATOM   1235  NE  ARG A  64       2.828  51.000   4.501  1.00 57.21           N  
ATOM   1236  CZ  ARG A  64       2.088  50.678   3.432  1.00 58.03           C  
ATOM   1237  NH1 ARG A  64       0.780  50.915   3.403  1.00 58.46           N  
ATOM   1238  NH2 ARG A  64       2.670  50.144   2.363  1.00 56.63           N  
ATOM   1239  N   ALA A  65       1.871  54.740   1.474  1.00 39.73           N  
ATOM   1240  CA  ALA A  65       1.287  54.845   0.140  1.00 39.30           C  
ATOM   1241  C   ALA A  65      -0.084  54.205  -0.096  1.00 40.97           C  
ATOM   1242  O   ALA A  65      -0.870  54.709  -0.902  1.00 41.26           O  
ATOM   1243  CB  ALA A  65       2.275  54.327  -0.885  1.00 38.07           C  
ATOM   1244  N   CYS A  66      -0.392  53.108   0.584  1.00 41.33           N  
ATOM   1245  CA  CYS A  66      -1.681  52.481   0.353  1.00 42.12           C  
ATOM   1246  C   CYS A  66      -2.753  52.765   1.393  1.00 41.72           C  
ATOM   1247  O   CYS A  66      -3.806  52.133   1.365  1.00 41.25           O  
ATOM   1248  CB  CYS A  66      -1.525  50.967   0.186  1.00 45.50           C  
ATOM   1249  SG  CYS A  66      -0.660  50.402  -1.336  1.00 55.92           S  
ATOM   1250  N   ARG A  67      -2.505  53.707   2.304  1.00 40.08           N  
ATOM   1251  CA  ARG A  67      -3.500  54.044   3.318  1.00 40.21           C  
ATOM   1252  C   ARG A  67      -4.422  55.149   2.796  1.00 39.01           C  
ATOM   1253  O   ARG A  67      -4.478  55.389   1.593  1.00 39.49           O  
ATOM   1254  CB  ARG A  67      -2.818  54.499   4.608  1.00 43.92           C  
ATOM   1255  CG  ARG A  67      -1.870  53.479   5.201  1.00 48.12           C  
ATOM   1256  CD  ARG A  67      -2.581  52.202   5.638  1.00 51.44           C  
ATOM   1257  NE  ARG A  67      -1.600  51.145   5.885  1.00 56.83           N  
ATOM   1258  CZ  ARG A  67      -1.361  50.580   7.067  1.00 57.28           C  
ATOM   1259  NH1 ARG A  67      -2.040  50.954   8.147  1.00 55.74           N  
ATOM   1260  NH2 ARG A  67      -0.413  49.656   7.170  1.00 58.38           N  
ATOM   1261  N   SER A  68      -5.135  55.824   3.695  1.00 36.78           N  
ATOM   1262  CA  SER A  68      -6.060  56.883   3.293  1.00 34.56           C  
ATOM   1263  C   SER A  68      -5.816  58.207   4.005  1.00 33.87           C  
ATOM   1264  O   SER A  68      -5.190  58.252   5.063  1.00 34.14           O  
ATOM   1265  CB  SER A  68      -7.498  56.455   3.563  1.00 34.33           C  
ATOM   1266  OG  SER A  68      -7.770  55.186   3.000  1.00 34.32           O  
ATOM   1267  N   VAL A  69      -6.333  59.285   3.422  1.00 31.66           N  
ATOM   1268  CA  VAL A  69      -6.177  60.607   4.007  1.00 29.06           C  
ATOM   1269  C   VAL A  69      -7.517  61.279   4.128  1.00 28.46           C  
ATOM   1270  O   VAL A  69      -8.331  61.217   3.218  1.00 28.63           O  
ATOM   1271  CB  VAL A  69      -5.341  61.536   3.146  1.00 28.21           C  
ATOM   1272  CG1 VAL A  69      -4.574  62.470   4.038  1.00 27.48           C  
ATOM   1273  CG2 VAL A  69      -4.428  60.751   2.250  1.00 30.79           C  
ATOM   1274  N   LEU A  70      -7.739  61.940   5.249  1.00 27.40           N  
ATOM   1275  CA  LEU A  70      -8.982  62.654   5.455  1.00 25.69           C  
ATOM   1276  C   LEU A  70      -8.691  64.142   5.633  1.00 25.72           C  
ATOM   1277  O   LEU A  70      -8.205  64.545   6.678  1.00 25.19           O  
ATOM   1278  CB  LEU A  70      -9.695  62.138   6.700  1.00 23.17           C  
ATOM   1279  CG  LEU A  70     -10.838  63.072   7.097  1.00 22.44           C  
ATOM   1280  CD1 LEU A  70     -11.928  62.970   6.043  1.00 20.28           C  
ATOM   1281  CD2 LEU A  70     -11.372  62.727   8.481  1.00 16.53           C  
ATOM   1282  N   LEU A  71      -8.955  64.952   4.617  1.00 25.05           N  
ATOM   1283  CA  LEU A  71      -8.742  66.380   4.764  1.00 25.63           C  
ATOM   1284  C   LEU A  71      -9.979  66.902   5.484  1.00 29.11           C  
ATOM   1285  O   LEU A  71     -11.101  66.862   4.956  1.00 30.36           O  
ATOM   1286  CB  LEU A  71      -8.607  67.069   3.407  1.00 22.64           C  
ATOM   1287  CG  LEU A  71      -7.522  66.548   2.465  1.00 22.34           C  
ATOM   1288  CD1 LEU A  71      -7.422  67.449   1.236  1.00 22.49           C  
ATOM   1289  CD2 LEU A  71      -6.206  66.507   3.193  1.00 16.63           C  
ATOM   1290  N   ASN A  72      -9.786  67.366   6.708  1.00 29.59           N  
ATOM   1291  CA  ASN A  72     -10.911  67.882   7.454  1.00 31.86           C  
ATOM   1292  C   ASN A  72     -10.402  68.734   8.587  1.00 31.20           C  
ATOM   1293  O   ASN A  72      -9.274  68.560   9.045  1.00 29.97           O  
ATOM   1294  CB  ASN A  72     -11.772  66.734   7.988  1.00 34.64           C  
ATOM   1295  CG  ASN A  72     -13.200  67.168   8.289  1.00 36.43           C  
ATOM   1296  OD1 ASN A  72     -14.028  66.360   8.700  1.00 39.25           O  
ATOM   1297  ND2 ASN A  72     -13.493  68.443   8.080  1.00 36.29           N  
ATOM   1298  N   ALA A  73     -11.242  69.666   9.018  1.00 31.49           N  
ATOM   1299  CA  ALA A  73     -10.905  70.594  10.085  1.00 32.64           C  
ATOM   1300  C   ALA A  73     -12.201  71.184  10.612  1.00 33.68           C  
ATOM   1301  O   ALA A  73     -13.245  71.065   9.973  1.00 34.67           O  
ATOM   1302  CB  ALA A  73     -10.012  71.693   9.543  1.00 32.30           C  
ATOM   1303  N   PRO A  74     -12.155  71.831  11.787  1.00 34.50           N  
ATOM   1304  CA  PRO A  74     -13.350  72.436  12.383  1.00 37.03           C  
ATOM   1305  C   PRO A  74     -13.998  73.423  11.432  1.00 38.41           C  
ATOM   1306  O   PRO A  74     -13.321  74.038  10.607  1.00 38.44           O  
ATOM   1307  CB  PRO A  74     -12.801  73.137  13.617  1.00 35.47           C  
ATOM   1308  CG  PRO A  74     -11.601  72.316  13.972  1.00 35.49           C  
ATOM   1309  CD  PRO A  74     -10.976  72.066  12.638  1.00 35.08           C  
ATOM   1310  N   SER A  75     -15.310  73.573  11.544  1.00 40.08           N  
ATOM   1311  CA  SER A  75     -16.027  74.516  10.703  1.00 42.88           C  
ATOM   1312  C   SER A  75     -17.028  75.292  11.526  1.00 44.65           C  
ATOM   1313  O   SER A  75     -17.506  74.809  12.547  1.00 45.74           O  
ATOM   1314  CB  SER A  75     -16.768  73.798   9.584  1.00 44.49           C  
ATOM   1315  OG  SER A  75     -17.504  74.726   8.807  1.00 43.63           O  
ATOM   1316  N   GLU A  76     -17.345  76.495  11.064  1.00 46.57           N  
ATOM   1317  CA  GLU A  76     -18.301  77.361  11.736  1.00 48.81           C  
ATOM   1318  C   GLU A  76     -19.710  77.111  11.223  1.00 49.31           C  
ATOM   1319  O   GLU A  76     -20.688  77.414  11.903  1.00 50.29           O  
ATOM   1320  CB  GLU A  76     -17.941  78.824  11.499  1.00 51.46           C  
ATOM   1321  CG  GLU A  76     -16.749  79.306  12.281  1.00 55.40           C  
ATOM   1322  CD  GLU A  76     -16.992  79.232  13.771  1.00 59.86           C  
ATOM   1323  OE1 GLU A  76     -17.992  79.821  14.239  1.00 61.23           O  
ATOM   1324  OE2 GLU A  76     -16.183  78.583  14.474  1.00 63.75           O  
ATOM   1325  N   ALA A  77     -19.805  76.566  10.014  1.00 48.68           N  
ATOM   1326  CA  ALA A  77     -21.089  76.292   9.390  1.00 47.82           C  
ATOM   1327  C   ALA A  77     -22.121  75.695  10.344  1.00 48.84           C  
ATOM   1328  O   ALA A  77     -23.256  76.166  10.399  1.00 49.44           O  
ATOM   1329  CB  ALA A  77     -20.896  75.383   8.191  1.00 46.71           C  
ATOM   1330  N   PRO A  78     -21.753  74.647  11.105  1.00 49.59           N  
ATOM   1331  CA  PRO A  78     -22.744  74.072  12.021  1.00 49.91           C  
ATOM   1332  C   PRO A  78     -23.284  75.116  12.994  1.00 51.05           C  
ATOM   1333  O   PRO A  78     -24.493  75.243  13.184  1.00 51.79           O  
ATOM   1334  CB  PRO A  78     -21.958  72.975  12.728  1.00 49.04           C  
ATOM   1335  CG  PRO A  78     -21.001  72.526  11.676  1.00 48.08           C  
ATOM   1336  CD  PRO A  78     -20.516  73.847  11.115  1.00 49.33           C  
ATOM   1337  N   GLN A  79     -22.372  75.871  13.596  1.00 52.34           N  
ATOM   1338  CA  GLN A  79     -22.746  76.905  14.548  1.00 53.83           C  
ATOM   1339  C   GLN A  79     -23.565  78.022  13.906  1.00 53.87           C  
ATOM   1340  O   GLN A  79     -24.400  78.643  14.563  1.00 55.14           O  
ATOM   1341  CB  GLN A  79     -21.501  77.506  15.204  1.00 54.73           C  
ATOM   1342  CG  GLN A  79     -21.836  78.387  16.388  1.00 57.98           C  
ATOM   1343  CD  GLN A  79     -22.602  77.627  17.470  1.00 60.81           C  
ATOM   1344  OE1 GLN A  79     -23.210  78.232  18.355  1.00 60.72           O  
ATOM   1345  NE2 GLN A  79     -22.566  76.293  17.404  1.00 61.45           N  
ATOM   1346  N   ILE A  80     -23.321  78.292  12.630  1.00 53.30           N  
ATOM   1347  CA  ILE A  80     -24.071  79.334  11.951  1.00 53.11           C  
ATOM   1348  C   ILE A  80     -25.551  78.975  11.943  1.00 54.45           C  
ATOM   1349  O   ILE A  80     -26.401  79.854  12.064  1.00 54.80           O  
ATOM   1350  CB  ILE A  80     -23.591  79.530  10.499  1.00 51.79           C  
ATOM   1351  CG1 ILE A  80     -22.221  80.205  10.489  1.00 50.87           C  
ATOM   1352  CG2 ILE A  80     -24.592  80.371   9.723  1.00 50.02           C  
ATOM   1353  CD1 ILE A  80     -22.215  81.597  11.081  1.00 48.71           C  
ATOM   1354  N   VAL A  81     -25.862  77.689  11.813  1.00 55.34           N  
ATOM   1355  CA  VAL A  81     -27.258  77.274  11.798  1.00 57.61           C  
ATOM   1356  C   VAL A  81     -27.903  77.356  13.179  1.00 58.84           C  
ATOM   1357  O   VAL A  81     -28.909  78.041  13.349  1.00 59.06           O  
ATOM   1358  CB  VAL A  81     -27.417  75.850  11.243  1.00 56.80           C  
ATOM   1359  CG1 VAL A  81     -28.847  75.368  11.447  1.00 56.84           C  
ATOM   1360  CG2 VAL A  81     -27.079  75.840   9.763  1.00 55.81           C  
ATOM   1361  N   ARG A  82     -27.331  76.666  14.162  1.00 60.39           N  
ATOM   1362  CA  ARG A  82     -27.869  76.691  15.524  1.00 63.22           C  
ATOM   1363  C   ARG A  82     -28.051  78.121  16.054  1.00 65.13           C  
ATOM   1364  O   ARG A  82     -29.146  78.505  16.470  1.00 65.90           O  
ATOM   1365  CB  ARG A  82     -26.942  75.937  16.478  1.00 63.40           C  
ATOM   1366  CG  ARG A  82     -26.827  74.453  16.222  1.00 66.54           C  
ATOM   1367  CD  ARG A  82     -25.499  73.937  16.748  1.00 69.74           C  
ATOM   1368  NE  ARG A  82     -25.278  72.529  16.428  1.00 71.80           N  
ATOM   1369  CZ  ARG A  82     -24.078  71.957  16.380  1.00 72.68           C  
ATOM   1370  NH1 ARG A  82     -22.992  72.679  16.630  1.00 73.16           N  
ATOM   1371  NH2 ARG A  82     -23.961  70.668  16.086  1.00 72.10           N  
ATOM   1372  N   GLY A  83     -26.975  78.902  16.036  1.00 65.79           N  
ATOM   1373  CA  GLY A  83     -27.031  80.263  16.538  1.00 65.93           C  
ATOM   1374  C   GLY A  83     -27.913  81.243  15.785  1.00 67.36           C  
ATOM   1375  O   GLY A  83     -27.913  82.438  16.097  1.00 67.72           O  
ATOM   1376  N   ALA A  84     -28.670  80.760  14.805  1.00 68.11           N  
ATOM   1377  CA  ALA A  84     -29.546  81.634  14.023  1.00 68.64           C  
ATOM   1378  C   ALA A  84     -30.706  82.206  14.841  1.00 69.01           C  
ATOM   1379  O   ALA A  84     -31.413  81.477  15.547  1.00 69.01           O  
ATOM   1380  CB  ALA A  84     -30.085  80.882  12.816  1.00 67.68           C  
ATOM   1381  N   SER A  85     -30.897  83.519  14.727  1.00 69.66           N  
ATOM   1382  CA  SER A  85     -31.965  84.225  15.432  1.00 69.80           C  
ATOM   1383  C   SER A  85     -33.345  83.819  14.910  1.00 70.26           C  
ATOM   1384  O   SER A  85     -33.456  83.078  13.936  1.00 69.45           O  
ATOM   1385  CB  SER A  85     -31.784  85.736  15.262  1.00 70.41           C  
ATOM   1386  OG  SER A  85     -31.933  86.127  13.906  1.00 70.37           O  
ATOM   1387  N   GLU A  86     -34.391  84.321  15.562  1.00 70.35           N  
ATOM   1388  CA  GLU A  86     -35.765  84.020  15.180  1.00 68.19           C  
ATOM   1389  C   GLU A  86     -36.095  84.589  13.806  1.00 67.73           C  
ATOM   1390  O   GLU A  86     -36.703  83.910  12.978  1.00 68.19           O  
ATOM   1391  CB  GLU A  86     -37.203  84.189  16.107  1.00 35.00           C  
ATOM   1392  CG  GLU A  86     -38.597  83.679  15.792  1.00 35.00           C  
ATOM   1393  CD  GLU A  86     -38.762  82.173  15.904  1.00 35.00           C  
ATOM   1394  OE1 GLU A  86     -37.764  81.482  16.229  1.00 35.00           O  
ATOM   1395  OE2 GLU A  86     -39.888  81.685  15.674  1.00 35.00           O  
ATOM   1396  N   ASP A  87     -35.697  85.833  13.562  1.00 66.79           N  
ATOM   1397  CA  ASP A  87     -35.963  86.466  12.276  1.00 66.94           C  
ATOM   1398  C   ASP A  87     -35.406  85.607  11.143  1.00 67.07           C  
ATOM   1399  O   ASP A  87     -36.163  85.094  10.316  1.00 66.61           O  
ATOM   1400  CB  ASP A  87     -35.334  87.861  12.232  1.00 67.12           C  
ATOM   1401  CG  ASP A  87     -35.746  88.789  13.007  1.00 35.00           C  
ATOM   1402  OD1 ASP A  87     -35.335  89.973  12.902  1.00 35.00           O  
ATOM   1403  OD2 ASP A  87     -36.570  88.411  13.874  1.00 35.00           O  
ATOM   1404  N   VAL A  88     -34.085  85.445  11.117  1.00 66.35           N  
ATOM   1405  CA  VAL A  88     -33.425  84.645  10.087  1.00 65.01           C  
ATOM   1406  C   VAL A  88     -33.973  83.221  10.069  1.00 64.33           C  
ATOM   1407  O   VAL A  88     -34.377  82.706   9.023  1.00 64.25           O  
ATOM   1408  CB  VAL A  88     -31.906  84.564  10.340  1.00 64.69           C  
ATOM   1409  CG1 VAL A  88     -31.226  83.872   9.178  1.00 64.02           C  
ATOM   1410  CG2 VAL A  88     -31.340  85.952  10.552  1.00 64.54           C  
ATOM   1411  N   ARG A  89     -33.984  82.604  11.247  1.00 62.61           N  
ATOM   1412  CA  ARG A  89     -34.452  81.237  11.421  1.00 62.13           C  
ATOM   1413  C   ARG A  89     -35.827  80.984  10.817  1.00 61.96           C  
ATOM   1414  O   ARG A  89     -36.229  79.834  10.662  1.00 62.28           O  
ATOM   1415  CB  ARG A  89     -34.465  80.894  12.917  1.00 61.95           C  
ATOM   1416  CG  ARG A  89     -34.647  79.430  13.258  1.00 61.56           C  
ATOM   1417  CD  ARG A  89     -34.370  79.189  14.736  1.00 59.11           C  
ATOM   1418  NE  ARG A  89     -33.573  79.246  15.699  1.00 35.00           N  
ATOM   1419  CZ  ARG A  89     -33.826  78.686  16.876  1.00 35.00           C  
ATOM   1420  NH1 ARG A  89     -35.080  78.541  17.284  1.00 35.00           N  
ATOM   1421  NH2 ARG A  89     -32.827  78.271  17.643  1.00 35.00           N  
ATOM   1422  N   LYS A  90     -36.546  82.044  10.460  1.00 61.99           N  
ATOM   1423  CA  LYS A  90     -37.882  81.866   9.896  1.00 62.22           C  
ATOM   1424  C   LYS A  90     -37.880  81.276   8.482  1.00 62.23           C  
ATOM   1425  O   LYS A  90     -38.668  80.373   8.183  1.00 62.84           O  
ATOM   1426  CB  LYS A  90     -38.663  83.196   9.910  1.00 62.01           C  
ATOM   1427  CG  LYS A  90     -38.272  84.200   8.833  1.00 61.78           C  
ATOM   1428  CD  LYS A  90     -39.214  85.408   8.896  1.00 35.00           C  
ATOM   1429  CE  LYS A  90     -38.952  86.400   7.750  1.00 35.00           C  
ATOM   1430  NZ  LYS A  90     -39.742  87.679   7.877  1.00 35.00           N  
ATOM   1431  N   GLN A  91     -36.995  81.777   7.621  1.00 60.94           N  
ATOM   1432  CA  GLN A  91     -36.915  81.298   6.243  1.00 60.46           C  
ATOM   1433  C   GLN A  91     -35.797  80.281   6.047  1.00 60.25           C  
ATOM   1434  O   GLN A  91     -34.653  80.525   6.433  1.00 60.90           O  
ATOM   1435  CB  GLN A  91     -36.704  82.478   5.292  1.00 59.81           C  
ATOM   1436  CG  GLN A  91     -36.482  82.073   3.845  1.00 60.20           C  
ATOM   1437  CD  GLN A  91     -37.657  82.093   3.015  1.00 35.00           C  
ATOM   1438  OE1 GLN A  91     -38.642  82.373   3.698  1.00 35.00           O  
ATOM   1439  NE2 GLN A  91     -37.972  81.777   1.763  1.00 35.00           N  
ATOM   1440  N   PRO A  92     -36.114  79.124   5.442  1.00 59.30           N  
ATOM   1441  CA  PRO A  92     -35.130  78.064   5.190  1.00 58.60           C  
ATOM   1442  C   PRO A  92     -33.861  78.623   4.544  1.00 57.37           C  
ATOM   1443  O   PRO A  92     -33.877  79.715   3.971  1.00 57.40           O  
ATOM   1444  CB  PRO A  92     -35.884  77.113   4.266  1.00 58.44           C  
ATOM   1445  CG  PRO A  92     -37.285  77.235   4.766  1.00 58.03           C  
ATOM   1446  CD  PRO A  92     -37.439  78.731   4.933  1.00 58.63           C  
ATOM   1447  N   TYR A  93     -32.767  77.875   4.626  1.00 55.41           N  
ATOM   1448  CA  TYR A  93     -31.507  78.340   4.061  1.00 53.57           C  
ATOM   1449  C   TYR A  93     -30.959  77.486   2.921  1.00 52.43           C  
ATOM   1450  O   TYR A  93     -31.373  76.338   2.721  1.00 52.62           O  
ATOM   1451  CB  TYR A  93     -30.458  78.438   5.174  1.00 53.48           C  
ATOM   1452  CG  TYR A  93     -29.992  77.108   5.745  1.00 52.66           C  
ATOM   1453  CD1 TYR A  93     -28.910  76.428   5.191  1.00 51.30           C  
ATOM   1454  CD2 TYR A  93     -30.629  76.538   6.843  1.00 52.05           C  
ATOM   1455  CE1 TYR A  93     -28.474  75.214   5.720  1.00 51.70           C  
ATOM   1456  CE2 TYR A  93     -30.201  75.322   7.376  1.00 51.93           C  
ATOM   1457  CZ  TYR A  93     -29.124  74.666   6.810  1.00 51.95           C  
ATOM   1458  OH  TYR A  93     -28.715  73.452   7.321  1.00 53.43           O  
ATOM   1459  N   ASN A  94     -30.035  78.069   2.162  1.00 51.08           N  
ATOM   1460  CA  ASN A  94     -29.380  77.360   1.065  1.00 50.39           C  
ATOM   1461  C   ASN A  94     -27.974  76.958   1.500  1.00 47.62           C  
ATOM   1462  O   ASN A  94     -27.317  77.689   2.248  1.00 45.94           O  
ATOM   1463  CB  ASN A  94     -29.273  78.240  -0.173  1.00 51.99           C  
ATOM   1464  CG  ASN A  94     -30.599  78.479  -0.831  1.00 54.22           C  
ATOM   1465  OD1 ASN A  94     -31.421  77.567  -0.966  1.00 53.51           O  
ATOM   1466  ND2 ASN A  94     -30.800  79.718  -1.260  1.00 57.21           N  
ATOM   1467  N   LEU A  95     -27.518  75.800   1.028  1.00 45.47           N  
ATOM   1468  CA  LEU A  95     -26.191  75.308   1.370  1.00 43.35           C  
ATOM   1469  C   LEU A  95     -25.399  74.782   0.175  1.00 42.89           C  
ATOM   1470  O   LEU A  95     -25.939  74.121  -0.715  1.00 43.42           O  
ATOM   1471  CB  LEU A  95     -26.285  74.192   2.417  1.00 41.00           C  
ATOM   1472  CG  LEU A  95     -24.938  73.553   2.801  1.00 42.44           C  
ATOM   1473  CD1 LEU A  95     -24.073  74.572   3.525  1.00 39.89           C  
ATOM   1474  CD2 LEU A  95     -25.156  72.331   3.684  1.00 39.87           C  
ATOM   1475  N   THR A  96     -24.109  75.087   0.160  1.00 41.77           N  
ATOM   1476  CA  THR A  96     -23.230  74.597  -0.885  1.00 40.55           C  
ATOM   1477  C   THR A  96     -21.932  74.152  -0.229  1.00 38.41           C  
ATOM   1478  O   THR A  96     -21.391  74.851   0.632  1.00 36.85           O  
ATOM   1479  CB  THR A  96     -22.872  75.673  -1.919  1.00 42.17           C  
ATOM   1480  OG1 THR A  96     -24.065  76.212  -2.487  1.00 45.98           O  
ATOM   1481  CG2 THR A  96     -22.030  75.062  -3.041  1.00 41.49           C  
ATOM   1482  N   ILE A  97     -21.456  72.977  -0.617  1.00 35.28           N  
ATOM   1483  CA  ILE A  97     -20.196  72.457  -0.116  1.00 35.11           C  
ATOM   1484  C   ILE A  97     -19.423  72.076  -1.365  1.00 32.95           C  
ATOM   1485  O   ILE A  97     -19.928  71.337  -2.202  1.00 32.93           O  
ATOM   1486  CB  ILE A  97     -20.401  71.226   0.772  1.00 37.10           C  
ATOM   1487  CG1 ILE A  97     -21.182  71.628   2.033  1.00 37.85           C  
ATOM   1488  CG2 ILE A  97     -19.046  70.626   1.137  1.00 36.41           C  
ATOM   1489  CD1 ILE A  97     -21.545  70.471   2.952  1.00 36.53           C  
ATOM   1490  N   ALA A  98     -18.216  72.609  -1.515  1.00 30.49           N  
ATOM   1491  CA  ALA A  98     -17.413  72.317  -2.697  1.00 28.80           C  
ATOM   1492  C   ALA A  98     -15.935  72.224  -2.366  1.00 28.73           C  
ATOM   1493  O   ALA A  98     -15.446  72.906  -1.470  1.00 29.70           O  
ATOM   1494  CB  ALA A  98     -17.631  73.389  -3.745  1.00 25.37           C  
ATOM   1495  N   TRP A  99     -15.231  71.364  -3.093  1.00 27.15           N  
ATOM   1496  CA  TRP A  99     -13.798  71.190  -2.918  1.00 25.05           C  
ATOM   1497  C   TRP A  99     -13.082  71.497  -4.229  1.00 26.87           C  
ATOM   1498  O   TRP A  99     -13.597  71.206  -5.314  1.00 28.66           O  
ATOM   1499  CB  TRP A  99     -13.477  69.769  -2.487  1.00 23.29           C  
ATOM   1500  CG  TRP A  99     -13.800  69.503  -1.069  1.00 23.02           C  
ATOM   1501  CD1 TRP A  99     -14.998  69.108  -0.558  1.00 20.99           C  
ATOM   1502  CD2 TRP A  99     -12.900  69.610   0.041  1.00 20.65           C  
ATOM   1503  NE1 TRP A  99     -14.899  68.951   0.804  1.00 20.46           N  
ATOM   1504  CE2 TRP A  99     -13.623  69.255   1.198  1.00 20.09           C  
ATOM   1505  CE3 TRP A  99     -11.547  69.966   0.165  1.00 18.64           C  
ATOM   1506  CZ2 TRP A  99     -13.042  69.247   2.476  1.00 21.09           C  
ATOM   1507  CZ3 TRP A  99     -10.965  69.957   1.433  1.00 20.04           C  
ATOM   1508  CH2 TRP A  99     -11.715  69.598   2.575  1.00 20.61           C  
ATOM   1509  N   PHE A 100     -11.896  72.090  -4.132  1.00 25.26           N  
ATOM   1510  CA  PHE A 100     -11.143  72.427  -5.322  1.00 24.37           C  
ATOM   1511  C   PHE A 100      -9.679  72.087  -5.156  1.00 24.88           C  
ATOM   1512  O   PHE A 100      -9.150  72.123  -4.052  1.00 25.34           O  
ATOM   1513  CB  PHE A 100     -11.199  73.937  -5.627  1.00 26.78           C  
ATOM   1514  CG  PHE A 100     -12.581  74.535  -5.650  1.00 27.91           C  
ATOM   1515  CD1 PHE A 100     -13.265  74.803  -4.470  1.00 28.50           C  
ATOM   1516  CD2 PHE A 100     -13.174  74.894  -6.857  1.00 30.18           C  
ATOM   1517  CE1 PHE A 100     -14.513  75.421  -4.492  1.00 27.46           C  
ATOM   1518  CE2 PHE A 100     -14.430  75.516  -6.885  1.00 27.70           C  
ATOM   1519  CZ  PHE A 100     -15.095  75.780  -5.701  1.00 26.04           C  
ATOM   1520  N   ARG A 101      -9.034  71.779  -6.278  1.00 24.30           N  
ATOM   1521  CA  ARG A 101      -7.603  71.521  -6.323  1.00 24.53           C  
ATOM   1522  C   ARG A 101      -7.080  72.871  -6.811  1.00 25.82           C  
ATOM   1523  O   ARG A 101      -7.470  73.345  -7.885  1.00 24.96           O  
ATOM   1524  CB  ARG A 101      -7.277  70.431  -7.350  1.00 25.82           C  
ATOM   1525  CG  ARG A 101      -5.785  70.214  -7.596  1.00 26.40           C  
ATOM   1526  CD  ARG A 101      -5.063  69.717  -6.356  1.00 25.51           C  
ATOM   1527  NE  ARG A 101      -3.639  69.518  -6.629  1.00 27.61           N  
ATOM   1528  CZ  ARG A 101      -3.106  68.415  -7.151  1.00 26.53           C  
ATOM   1529  NH1 ARG A 101      -3.871  67.376  -7.456  1.00 25.86           N  
ATOM   1530  NH2 ARG A 101      -1.805  68.370  -7.407  1.00 23.23           N  
ATOM   1531  N   MET A 102      -6.223  73.507  -6.021  1.00 27.45           N  
ATOM   1532  CA  MET A 102      -5.695  74.823  -6.379  1.00 27.27           C  
ATOM   1533  C   MET A 102      -4.490  74.805  -7.307  1.00 26.55           C  
ATOM   1534  O   MET A 102      -3.652  73.917  -7.234  1.00 27.82           O  
ATOM   1535  CB  MET A 102      -5.359  75.593  -5.113  1.00 28.67           C  
ATOM   1536  CG  MET A 102      -6.556  75.745  -4.191  1.00 32.95           C  
ATOM   1537  SD  MET A 102      -7.959  76.418  -5.100  1.00 38.11           S  
ATOM   1538  CE  MET A 102      -7.326  78.070  -5.429  1.00 36.49           C  
ATOM   1539  N   GLY A 103      -4.421  75.795  -8.187  1.00 25.35           N  
ATOM   1540  CA  GLY A 103      -3.320  75.890  -9.124  1.00 25.34           C  
ATOM   1541  C   GLY A 103      -2.810  77.318  -9.216  1.00 26.59           C  
ATOM   1542  O   GLY A 103      -3.146  78.144  -8.374  1.00 27.75           O  
ATOM   1543  N   GLY A 104      -2.006  77.618 -10.231  1.00 26.22           N  
ATOM   1544  CA  GLY A 104      -1.477  78.959 -10.372  1.00 26.86           C  
ATOM   1545  C   GLY A 104      -2.531  79.872 -10.954  1.00 30.15           C  
ATOM   1546  O   GLY A 104      -2.783  79.841 -12.157  1.00 31.17           O  
ATOM   1547  N   ASN A 105      -3.150  80.680 -10.094  1.00 30.42           N  
ATOM   1548  CA  ASN A 105      -4.195  81.606 -10.504  1.00 28.92           C  
ATOM   1549  C   ASN A 105      -5.418  80.866 -11.025  1.00 28.66           C  
ATOM   1550  O   ASN A 105      -6.059  81.301 -11.981  1.00 28.49           O  
ATOM   1551  CB  ASN A 105      -3.677  82.558 -11.581  1.00 29.12           C  
ATOM   1552  CG  ASN A 105      -4.704  83.605 -11.964  1.00 31.70           C  
ATOM   1553  OD1 ASN A 105      -5.280  84.252 -11.098  1.00 31.78           O  
ATOM   1554  ND2 ASN A 105      -4.939  83.773 -13.257  1.00 30.78           N  
ATOM   1555  N   CYS A 106      -5.740  79.742 -10.395  1.00 29.81           N  
ATOM   1556  CA  CYS A 106      -6.885  78.951 -10.818  1.00 29.30           C  
ATOM   1557  C   CYS A 106      -7.296  77.920  -9.778  1.00 28.54           C  
ATOM   1558  O   CYS A 106      -6.554  77.620  -8.842  1.00 26.42           O  
ATOM   1559  CB  CYS A 106      -6.566  78.227 -12.126  1.00 33.94           C  
ATOM   1560  SG  CYS A 106      -5.347  76.881 -11.935  1.00 35.52           S  
ATOM   1561  N   ALA A 107      -8.492  77.377  -9.970  1.00 28.80           N  
ATOM   1562  CA  ALA A 107      -9.043  76.359  -9.092  1.00 30.07           C  
ATOM   1563  C   ALA A 107      -9.790  75.324  -9.943  1.00 29.82           C  
ATOM   1564  O   ALA A 107     -10.511  75.683 -10.867  1.00 31.86           O  
ATOM   1565  CB  ALA A 107      -9.982  76.997  -8.090  1.00 29.90           C  
ATOM   1566  N   ILE A 108      -9.593  74.042  -9.645  1.00 27.90           N  
ATOM   1567  CA  ILE A 108     -10.246  72.953 -10.378  1.00 25.63           C  
ATOM   1568  C   ILE A 108     -11.315  72.410  -9.454  1.00 27.35           C  
ATOM   1569  O   ILE A 108     -11.007  71.989  -8.342  1.00 29.10           O  
ATOM   1570  CB  ILE A 108      -9.259  71.800 -10.673  1.00 24.99           C  
ATOM   1571  CG1 ILE A 108      -8.097  72.318 -11.520  1.00 22.17           C  
ATOM   1572  CG2 ILE A 108      -9.981  70.636 -11.348  1.00 21.47           C  
ATOM   1573  CD1 ILE A 108      -6.811  71.534 -11.317  1.00 19.67           C  
ATOM   1574  N   PRO A 109     -12.587  72.436  -9.883  1.00 28.31           N  
ATOM   1575  CA  PRO A 109     -13.662  71.918  -9.028  1.00 28.91           C  
ATOM   1576  C   PRO A 109     -13.539  70.401  -8.975  1.00 28.84           C  
ATOM   1577  O   PRO A 109     -13.391  69.770 -10.008  1.00 30.44           O  
ATOM   1578  CB  PRO A 109     -14.935  72.372  -9.748  1.00 28.81           C  
ATOM   1579  CG  PRO A 109     -14.500  73.603 -10.463  1.00 28.98           C  
ATOM   1580  CD  PRO A 109     -13.147  73.205 -11.005  1.00 28.59           C  
ATOM   1581  N   ILE A 110     -13.571  69.832  -7.776  1.00 28.81           N  
ATOM   1582  CA  ILE A 110     -13.451  68.390  -7.597  1.00 30.75           C  
ATOM   1583  C   ILE A 110     -14.841  67.822  -7.345  1.00 31.51           C  
ATOM   1584  O   ILE A 110     -15.275  66.861  -7.979  1.00 33.45           O  
ATOM   1585  CB  ILE A 110     -12.597  68.054  -6.379  1.00 32.49           C  
ATOM   1586  CG1 ILE A 110     -11.203  68.653  -6.517  1.00 34.30           C  
ATOM   1587  CG2 ILE A 110     -12.499  66.560  -6.226  1.00 35.68           C  
ATOM   1588  CD1 ILE A 110     -10.337  68.390  -5.283  1.00 35.73           C  
ATOM   1589  N   THR A 111     -15.536  68.416  -6.394  1.00 30.19           N  
ATOM   1590  CA  THR A 111     -16.870  67.968  -6.092  1.00 31.78           C  
ATOM   1591  C   THR A 111     -17.652  69.139  -5.549  1.00 31.83           C  
ATOM   1592  O   THR A 111     -17.103  70.022  -4.888  1.00 31.74           O  
ATOM   1593  CB  THR A 111     -16.864  66.826  -5.056  1.00 33.17           C  
ATOM   1594  OG1 THR A 111     -18.194  66.318  -4.905  1.00 33.88           O  
ATOM   1595  CG2 THR A 111     -16.370  67.322  -3.705  1.00 31.81           C  
ATOM   1596  N   VAL A 112     -18.941  69.150  -5.845  1.00 32.76           N  
ATOM   1597  CA  VAL A 112     -19.810  70.218  -5.374  1.00 32.53           C  
ATOM   1598  C   VAL A 112     -21.182  69.651  -5.050  1.00 32.06           C  
ATOM   1599  O   VAL A 112     -21.730  68.848  -5.801  1.00 31.48           O  
ATOM   1600  CB  VAL A 112     -19.915  71.361  -6.423  1.00 28.77           C  
ATOM   1601  CG1 VAL A 112     -20.115  70.778  -7.795  1.00 31.57           C  
ATOM   1602  CG2 VAL A 112     -21.051  72.288  -6.077  1.00 24.45           C  
ATOM   1603  N   MET A 113     -21.709  70.063  -3.905  1.00 34.31           N  
ATOM   1604  CA  MET A 113     -23.012  69.624  -3.429  1.00 37.66           C  
ATOM   1605  C   MET A 113     -23.850  70.824  -3.012  1.00 39.25           C  
ATOM   1606  O   MET A 113     -23.410  71.652  -2.218  1.00 40.13           O  
ATOM   1607  CB  MET A 113     -22.850  68.697  -2.229  1.00 37.97           C  
ATOM   1608  CG  MET A 113     -21.938  67.524  -2.475  1.00 40.41           C  
ATOM   1609  SD  MET A 113     -21.673  66.539  -0.984  1.00 44.14           S  
ATOM   1610  CE  MET A 113     -21.170  65.000  -1.730  1.00 48.71           C  
ATOM   1611  N   GLU A 114     -25.059  70.912  -3.551  1.00 41.17           N  
ATOM   1612  CA  GLU A 114     -25.958  72.006  -3.217  1.00 42.81           C  
ATOM   1613  C   GLU A 114     -27.137  71.444  -2.444  1.00 42.74           C  
ATOM   1614  O   GLU A 114     -27.486  70.268  -2.580  1.00 42.63           O  
ATOM   1615  CB  GLU A 114     -26.443  72.700  -4.489  1.00 44.68           C  
ATOM   1616  CG  GLU A 114     -25.321  73.320  -5.318  1.00 48.56           C  
ATOM   1617  CD  GLU A 114     -25.774  73.720  -6.713  1.00 50.22           C  
ATOM   1618  OE1 GLU A 114     -24.927  74.154  -7.525  1.00 52.95           O  
ATOM   1619  OE2 GLU A 114     -26.981  73.600  -7.002  1.00 52.86           O  
ATOM   1620  N   TYR A 115     -27.732  72.287  -1.614  1.00 43.57           N  
ATOM   1621  CA  TYR A 115     -28.882  71.897  -0.812  1.00 45.22           C  
ATOM   1622  C   TYR A 115     -29.784  73.113  -0.757  1.00 47.12           C  
ATOM   1623  O   TYR A 115     -29.291  74.242  -0.734  1.00 47.43           O  
ATOM   1624  CB  TYR A 115     -28.462  71.543   0.616  1.00 44.60           C  
ATOM   1625  CG  TYR A 115     -27.345  70.535   0.734  1.00 45.39           C  
ATOM   1626  CD1 TYR A 115     -26.038  70.854   0.353  1.00 43.64           C  
ATOM   1627  CD2 TYR A 115     -27.585  69.268   1.267  1.00 44.89           C  
ATOM   1628  CE1 TYR A 115     -24.999  69.931   0.510  1.00 45.09           C  
ATOM   1629  CE2 TYR A 115     -26.559  68.345   1.428  1.00 43.96           C  
ATOM   1630  CZ  TYR A 115     -25.268  68.680   1.051  1.00 44.46           C  
ATOM   1631  OH  TYR A 115     -24.258  67.766   1.230  1.00 42.89           O  
ATOM   1632  N   THR A 116     -31.096  72.895  -0.737  1.00 49.28           N  
ATOM   1633  CA  THR A 116     -32.041  74.008  -0.667  1.00 51.82           C  
ATOM   1634  C   THR A 116     -33.199  73.648   0.250  1.00 53.17           C  
ATOM   1635  O   THR A 116     -33.368  72.482   0.607  1.00 53.48           O  
ATOM   1636  CB  THR A 116     -32.598  74.357  -2.053  1.00 51.63           C  
ATOM   1637  OG1 THR A 116     -33.485  75.477  -1.947  1.00 53.12           O  
ATOM   1638  CG2 THR A 116     -33.341  73.174  -2.634  1.00 51.07           C  
ATOM   1639  N   GLU A 117     -33.995  74.645   0.625  1.00 55.62           N  
ATOM   1640  CA  GLU A 117     -35.136  74.420   1.514  1.00 57.50           C  
ATOM   1641  C   GLU A 117     -34.668  73.781   2.814  1.00 57.95           C  
ATOM   1642  O   GLU A 117     -35.344  72.918   3.368  1.00 58.29           O  
ATOM   1643  CB  GLU A 117     -36.173  73.499   0.857  1.00 58.84           C  
ATOM   1644  CG  GLU A 117     -36.878  74.082  -0.351  1.00 61.78           C  
ATOM   1645  CD  GLU A 117     -37.408  75.478  -0.082  1.00 65.44           C  
ATOM   1646  OE1 GLU A 117     -37.956  75.701   1.020  1.00 66.62           O  
ATOM   1647  OE2 GLU A 117     -37.278  76.352  -0.970  1.00 66.76           O  
ATOM   1648  N   CYS A 118     -33.513  74.206   3.306  1.00 59.02           N  
ATOM   1649  CA  CYS A 118     -32.975  73.630   4.527  1.00 58.78           C  
ATOM   1650  C   CYS A 118     -33.584  74.222   5.777  1.00 59.48           C  
ATOM   1651  O   CYS A 118     -33.845  75.421   5.855  1.00 59.27           O  
ATOM   1652  CB  CYS A 118     -31.461  73.804   4.581  1.00 58.40           C  
ATOM   1653  SG  CYS A 118     -30.530  72.997   3.239  1.00 58.54           S  
ATOM   1654  N   SER A 119     -33.796  73.358   6.759  1.00 59.96           N  
ATOM   1655  CA  SER A 119     -34.383  73.749   8.033  1.00 60.61           C  
ATOM   1656  C   SER A 119     -33.314  74.101   9.061  1.00 60.47           C  
ATOM   1657  O   SER A 119     -32.277  73.434   9.136  1.00 61.33           O  
ATOM   1658  CB  SER A 119     -35.238  72.600   8.569  1.00 60.12           C  
ATOM   1659  OG  SER A 119     -35.253  72.598   9.986  1.00 62.39           O  
ATOM   1660  N   TYR A 120     -33.565  75.136   9.859  1.00 59.54           N  
ATOM   1661  CA  TYR A 120     -32.602  75.521  10.875  1.00 58.91           C  
ATOM   1662  C   TYR A 120     -32.668  74.637  12.111  1.00 59.92           C  
ATOM   1663  O   TYR A 120     -31.802  74.721  12.981  1.00 59.70           O  
ATOM   1664  CB  TYR A 120     -32.791  76.971  11.284  1.00 57.08           C  
ATOM   1665  CG  TYR A 120     -32.214  77.956  10.301  1.00 56.64           C  
ATOM   1666  CD1 TYR A 120     -32.882  78.269   9.120  1.00 55.38           C  
ATOM   1667  CD2 TYR A 120     -31.004  78.597  10.564  1.00 56.96           C  
ATOM   1668  CE1 TYR A 120     -32.362  79.206   8.228  1.00 56.17           C  
ATOM   1669  CE2 TYR A 120     -30.473  79.534   9.680  1.00 55.62           C  
ATOM   1670  CZ  TYR A 120     -31.156  79.836   8.517  1.00 56.66           C  
ATOM   1671  OH  TYR A 120     -30.642  80.779   7.653  1.00 55.24           O  
ATOM   1672  N   ASN A 121     -33.693  73.796  12.204  1.00 61.23           N  
ATOM   1673  CA  ASN A 121     -33.800  72.908  13.354  1.00 63.10           C  
ATOM   1674  C   ASN A 121     -33.554  71.472  12.903  1.00 62.98           C  
ATOM   1675  O   ASN A 121     -34.283  70.536  13.246  1.00 63.23           O  
ATOM   1676  CB  ASN A 121     -35.161  73.076  14.076  1.00 64.56           C  
ATOM   1677  CG  ASN A 121     -36.345  72.612  13.246  1.00 66.70           C  
ATOM   1678  OD1 ASN A 121     -36.504  72.999  12.087  1.00 68.76           O  
ATOM   1679  ND2 ASN A 121     -37.200  71.791  13.852  1.00 65.90           N  
ATOM   1680  N   LYS A 122     -32.498  71.332  12.110  1.00 62.64           N  
ATOM   1681  CA  LYS A 122     -32.047  70.053  11.585  1.00 61.54           C  
ATOM   1682  C   LYS A 122     -30.562  70.187  11.278  1.00 60.62           C  
ATOM   1683  O   LYS A 122     -30.069  71.294  11.048  1.00 60.55           O  
ATOM   1684  CB  LYS A 122     -32.819  69.677  10.323  1.00 61.73           C  
ATOM   1685  CG  LYS A 122     -34.233  69.209  10.599  1.00 62.48           C  
ATOM   1686  CD  LYS A 122     -34.882  68.674   9.338  1.00 64.97           C  
ATOM   1687  CE  LYS A 122     -36.249  68.082   9.619  1.00 65.66           C  
ATOM   1688  NZ  LYS A 122     -36.842  67.504   8.379  1.00 65.79           N  
ATOM   1689  N   SER A 123     -29.853  69.062  11.292  1.00 59.88           N  
ATOM   1690  CA  SER A 123     -28.419  69.052  11.022  1.00 59.29           C  
ATOM   1691  C   SER A 123     -28.062  69.712   9.697  1.00 58.74           C  
ATOM   1692  O   SER A 123     -28.870  69.761   8.764  1.00 58.23           O  
ATOM   1693  CB  SER A 123     -27.891  67.618  11.011  1.00 57.84           C  
ATOM   1694  OG  SER A 123     -28.097  66.996  12.261  1.00 60.75           O  
ATOM   1695  N   LEU A 124     -26.837  70.214   9.623  1.00 57.40           N  
ATOM   1696  CA  LEU A 124     -26.357  70.849   8.413  1.00 56.50           C  
ATOM   1697  C   LEU A 124     -26.433  69.840   7.272  1.00 56.29           C  
ATOM   1698  O   LEU A 124     -25.917  68.722   7.386  1.00 55.59           O  
ATOM   1699  CB  LEU A 124     -24.910  71.297   8.612  1.00 55.62           C  
ATOM   1700  CG  LEU A 124     -24.184  71.974   7.448  1.00 55.73           C  
ATOM   1701  CD1 LEU A 124     -24.745  73.371   7.195  1.00 52.61           C  
ATOM   1702  CD2 LEU A 124     -22.704  72.041   7.785  1.00 54.35           C  
ATOM   1703  N   GLY A 125     -27.098  70.225   6.187  1.00 56.89           N  
ATOM   1704  CA  GLY A 125     -27.195  69.351   5.031  1.00 58.26           C  
ATOM   1705  C   GLY A 125     -28.123  68.156   5.121  1.00 59.03           C  
ATOM   1706  O   GLY A 125     -27.861  67.104   4.532  1.00 59.70           O  
ATOM   1707  N   ALA A 126     -29.205  68.309   5.869  1.00 59.20           N  
ATOM   1708  CA  ALA A 126     -30.193  67.247   6.006  1.00 58.51           C  
ATOM   1709  C   ALA A 126     -31.464  67.882   5.449  1.00 58.22           C  
ATOM   1710  O   ALA A 126     -32.499  67.949   6.114  1.00 59.21           O  
ATOM   1711  CB  ALA A 126     -30.366  66.878   7.471  1.00 57.55           C  
ATOM   1712  N   CYS A 127     -31.356  68.358   4.213  1.00 56.86           N  
ATOM   1713  CA  CYS A 127     -32.452  69.035   3.548  1.00 54.76           C  
ATOM   1714  C   CYS A 127     -33.271  68.113   2.633  1.00 53.87           C  
ATOM   1715  O   CYS A 127     -32.840  67.012   2.282  1.00 52.48           O  
ATOM   1716  CB  CYS A 127     -31.878  70.236   2.793  1.00 55.06           C  
ATOM   1717  SG  CYS A 127     -30.500  71.005   3.720  1.00 56.83           S  
ATOM   1718  N   PRO A 128     -34.483  68.556   2.256  1.00 52.79           N  
ATOM   1719  CA  PRO A 128     -35.428  67.834   1.396  1.00 51.26           C  
ATOM   1720  C   PRO A 128     -34.968  67.732  -0.048  1.00 50.40           C  
ATOM   1721  O   PRO A 128     -35.138  66.691  -0.690  1.00 50.10           O  
ATOM   1722  CB  PRO A 128     -36.708  68.664   1.508  1.00 51.17           C  
ATOM   1723  CG  PRO A 128     -36.512  69.476   2.768  1.00 51.95           C  
ATOM   1724  CD  PRO A 128     -35.071  69.828   2.704  1.00 52.23           C  
ATOM   1725  N   ILE A 129     -34.407  68.829  -0.551  1.00 49.01           N  
ATOM   1726  CA  ILE A 129     -33.918  68.897  -1.923  1.00 48.44           C  
ATOM   1727  C   ILE A 129     -32.399  69.012  -1.989  1.00 48.58           C  
ATOM   1728  O   ILE A 129     -31.815  69.988  -1.505  1.00 48.23           O  
ATOM   1729  CB  ILE A 129     -34.484  70.111  -2.658  1.00 49.53           C  
ATOM   1730  CG1 ILE A 129     -36.004  70.148  -2.515  1.00 49.97           C  
ATOM   1731  CG2 ILE A 129     -34.081  70.055  -4.127  1.00 48.24           C  
ATOM   1732  CD1 ILE A 129     -36.690  68.924  -3.065  1.00 51.70           C  
ATOM   1733  N   ARG A 130     -31.765  68.023  -2.606  1.00 47.21           N  
ATOM   1734  CA  ARG A 130     -30.314  68.028  -2.737  1.00 45.24           C  
ATOM   1735  C   ARG A 130     -29.921  67.726  -4.167  1.00 44.27           C  
ATOM   1736  O   ARG A 130     -30.607  66.972  -4.857  1.00 44.48           O  
ATOM   1737  CB  ARG A 130     -29.706  66.974  -1.820  1.00 44.03           C  
ATOM   1738  CG  ARG A 130     -30.178  67.084  -0.394  1.00 42.83           C  
ATOM   1739  CD  ARG A 130     -29.696  65.920   0.419  1.00 41.82           C  
ATOM   1740  NE  ARG A 130     -30.224  65.967   1.771  1.00 41.38           N  
ATOM   1741  CZ  ARG A 130     -30.149  64.960   2.631  1.00 42.86           C  
ATOM   1742  NH1 ARG A 130     -29.561  63.827   2.275  1.00 42.96           N  
ATOM   1743  NH2 ARG A 130     -30.682  65.075   3.840  1.00 45.00           N  
ATOM   1744  N   THR A 131     -28.826  68.323  -4.620  1.00 42.27           N  
ATOM   1745  CA  THR A 131     -28.356  68.058  -5.972  1.00 40.45           C  
ATOM   1746  C   THR A 131     -27.633  66.724  -5.929  1.00 39.13           C  
ATOM   1747  O   THR A 131     -27.220  66.277  -4.861  1.00 37.37           O  
ATOM   1748  CB  THR A 131     -27.361  69.138  -6.468  1.00 41.38           C  
ATOM   1749  OG1 THR A 131     -26.423  69.440  -5.430  1.00 45.11           O  
ATOM   1750  CG2 THR A 131     -28.087  70.410  -6.863  1.00 41.70           C  
ATOM   1751  N   GLN A 132     -27.527  66.073  -7.082  1.00 39.68           N  
ATOM   1752  CA  GLN A 132     -26.807  64.810  -7.195  1.00 40.12           C  
ATOM   1753  C   GLN A 132     -25.346  65.245  -7.184  1.00 39.76           C  
ATOM   1754  O   GLN A 132     -24.917  65.970  -8.084  1.00 41.97           O  
ATOM   1755  CB  GLN A 132     -27.137  64.142  -8.520  1.00 41.32           C  
ATOM   1756  CG  GLN A 132     -28.155  63.059  -8.400  1.00 44.88           C  
ATOM   1757  CD  GLN A 132     -27.597  61.846  -7.710  1.00 45.49           C  
ATOM   1758  OE1 GLN A 132     -27.984  61.524  -6.599  1.00 46.48           O  
ATOM   1759  NE2 GLN A 132     -26.672  61.165  -8.371  1.00 47.42           N  
ATOM   1760  N   PRO A 133     -24.566  64.812  -6.175  1.00 37.72           N  
ATOM   1761  CA  PRO A 133     -23.145  65.158  -6.020  1.00 36.59           C  
ATOM   1762  C   PRO A 133     -22.353  65.209  -7.317  1.00 36.69           C  
ATOM   1763  O   PRO A 133     -22.231  64.213  -8.025  1.00 37.45           O  
ATOM   1764  CB  PRO A 133     -22.634  64.087  -5.070  1.00 35.69           C  
ATOM   1765  CG  PRO A 133     -23.808  63.861  -4.209  1.00 35.31           C  
ATOM   1766  CD  PRO A 133     -24.932  63.759  -5.219  1.00 36.21           C  
ATOM   1767  N   ARG A 134     -21.824  66.384  -7.628  1.00 35.72           N  
ATOM   1768  CA  ARG A 134     -21.042  66.561  -8.845  1.00 33.16           C  
ATOM   1769  C   ARG A 134     -19.568  66.283  -8.586  1.00 30.88           C  
ATOM   1770  O   ARG A 134     -18.997  66.746  -7.596  1.00 28.31           O  
ATOM   1771  CB  ARG A 134     -21.207  67.985  -9.373  1.00 34.67           C  
ATOM   1772  CG  ARG A 134     -22.590  68.287  -9.871  1.00 35.40           C  
ATOM   1773  CD  ARG A 134     -22.887  67.553 -11.159  1.00 36.42           C  
ATOM   1774  NE  ARG A 134     -24.230  67.864 -11.638  1.00 38.53           N  
ATOM   1775  CZ  ARG A 134     -24.607  67.827 -12.914  1.00 38.42           C  
ATOM   1776  NH1 ARG A 134     -23.744  67.498 -13.863  1.00 37.43           N  
ATOM   1777  NH2 ARG A 134     -25.860  68.113 -13.239  1.00 38.91           N  
ATOM   1778  N   TRP A 135     -18.967  65.517  -9.483  1.00 29.72           N  
ATOM   1779  CA  TRP A 135     -17.563  65.179  -9.373  1.00 29.96           C  
ATOM   1780  C   TRP A 135     -16.818  65.345 -10.673  1.00 30.64           C  
ATOM   1781  O   TRP A 135     -17.401  65.376 -11.754  1.00 30.23           O  
ATOM   1782  CB  TRP A 135     -17.373  63.732  -8.923  1.00 29.86           C  
ATOM   1783  CG  TRP A 135     -17.667  63.498  -7.488  1.00 31.90           C  
ATOM   1784  CD1 TRP A 135     -18.888  63.322  -6.925  1.00 31.10           C  
ATOM   1785  CD2 TRP A 135     -16.713  63.391  -6.428  1.00 32.89           C  
ATOM   1786  NE1 TRP A 135     -18.761  63.106  -5.578  1.00 33.16           N  
ATOM   1787  CE2 TRP A 135     -17.434  63.150  -5.244  1.00 32.69           C  
ATOM   1788  CE3 TRP A 135     -15.318  63.488  -6.362  1.00 32.77           C  
ATOM   1789  CZ2 TRP A 135     -16.809  62.989  -4.005  1.00 32.59           C  
ATOM   1790  CZ3 TRP A 135     -14.696  63.331  -5.133  1.00 33.42           C  
ATOM   1791  CH2 TRP A 135     -15.441  63.090  -3.971  1.00 32.82           C  
ATOM   1792  N   ASN A 136     -15.504  65.427 -10.544  1.00 31.93           N  
ATOM   1793  CA  ASN A 136     -14.621  65.536 -11.679  1.00 29.96           C  
ATOM   1794  C   ASN A 136     -13.267  65.053 -11.210  1.00 29.50           C  
ATOM   1795  O   ASN A 136     -12.850  65.375 -10.101  1.00 30.02           O  
ATOM   1796  CB  ASN A 136     -14.517  66.980 -12.145  1.00 31.71           C  
ATOM   1797  CG  ASN A 136     -14.660  67.109 -13.642  1.00 34.76           C  
ATOM   1798  OD1 ASN A 136     -14.506  66.133 -14.373  1.00 36.09           O  
ATOM   1799  ND2 ASN A 136     -14.952  68.314 -14.111  1.00 35.58           N  
ATOM   1800  N   TYR A 137     -12.623  64.236 -12.039  1.00 28.07           N  
ATOM   1801  CA  TYR A 137     -11.281  63.704 -11.801  1.00 25.35           C  
ATOM   1802  C   TYR A 137     -10.987  62.841 -10.561  1.00 26.31           C  
ATOM   1803  O   TYR A 137     -10.223  61.887 -10.655  1.00 27.16           O  
ATOM   1804  CB  TYR A 137     -10.283  64.869 -11.868  1.00 25.23           C  
ATOM   1805  CG  TYR A 137     -10.551  65.805 -13.033  1.00 24.82           C  
ATOM   1806  CD1 TYR A 137     -10.961  67.118 -12.817  1.00 25.70           C  
ATOM   1807  CD2 TYR A 137     -10.473  65.355 -14.344  1.00 24.48           C  
ATOM   1808  CE1 TYR A 137     -11.293  67.955 -13.871  1.00 23.94           C  
ATOM   1809  CE2 TYR A 137     -10.806  66.181 -15.403  1.00 24.90           C  
ATOM   1810  CZ  TYR A 137     -11.217  67.483 -15.160  1.00 24.61           C  
ATOM   1811  OH  TYR A 137     -11.551  68.309 -16.207  1.00 24.75           O  
ATOM   1812  N   TYR A 138     -11.586  63.150  -9.415  1.00 24.89           N  
ATOM   1813  CA  TYR A 138     -11.330  62.397  -8.186  1.00 25.86           C  
ATOM   1814  C   TYR A 138     -12.318  61.302  -7.744  1.00 28.80           C  
ATOM   1815  O   TYR A 138     -11.974  60.490  -6.876  1.00 29.43           O  
ATOM   1816  CB  TYR A 138     -11.209  63.359  -7.008  1.00 23.78           C  
ATOM   1817  CG  TYR A 138      -9.946  64.186  -6.944  1.00 25.66           C  
ATOM   1818  CD1 TYR A 138      -9.640  65.127  -7.935  1.00 23.69           C  
ATOM   1819  CD2 TYR A 138      -9.067  64.052  -5.868  1.00 24.26           C  
ATOM   1820  CE1 TYR A 138      -8.495  65.908  -7.850  1.00 24.08           C  
ATOM   1821  CE2 TYR A 138      -7.923  64.829  -5.777  1.00 25.15           C  
ATOM   1822  CZ  TYR A 138      -7.640  65.752  -6.768  1.00 25.69           C  
ATOM   1823  OH  TYR A 138      -6.494  66.509  -6.669  1.00 28.23           O  
ATOM   1824  N   ASP A 139     -13.523  61.269  -8.312  1.00 31.09           N  
ATOM   1825  CA  ASP A 139     -14.545  60.307  -7.870  1.00 32.94           C  
ATOM   1826  C   ASP A 139     -14.253  58.802  -7.845  1.00 32.00           C  
ATOM   1827  O   ASP A 139     -14.924  58.062  -7.139  1.00 33.82           O  
ATOM   1828  CB  ASP A 139     -15.862  60.543  -8.617  1.00 35.07           C  
ATOM   1829  CG  ASP A 139     -15.725  60.365 -10.101  1.00 39.97           C  
ATOM   1830  OD1 ASP A 139     -15.156  61.271 -10.748  1.00 40.58           O  
ATOM   1831  OD2 ASP A 139     -16.178  59.312 -10.615  1.00 42.49           O  
ATOM   1832  N   SER A 140     -13.267  58.334  -8.589  1.00 31.60           N  
ATOM   1833  CA  SER A 140     -12.971  56.911  -8.562  1.00 30.88           C  
ATOM   1834  C   SER A 140     -12.387  56.419  -7.251  1.00 30.77           C  
ATOM   1835  O   SER A 140     -12.560  55.260  -6.908  1.00 32.87           O  
ATOM   1836  CB  SER A 140     -11.989  56.538  -9.667  1.00 31.31           C  
ATOM   1837  OG  SER A 140     -12.643  56.447 -10.919  1.00 37.55           O  
ATOM   1838  N   PHE A 141     -11.709  57.292  -6.513  1.00 30.20           N  
ATOM   1839  CA  PHE A 141     -11.033  56.885  -5.280  1.00 28.04           C  
ATOM   1840  C   PHE A 141     -11.240  57.823  -4.112  1.00 28.67           C  
ATOM   1841  O   PHE A 141     -10.590  57.686  -3.075  1.00 31.18           O  
ATOM   1842  CB  PHE A 141      -9.538  56.804  -5.560  1.00 25.76           C  
ATOM   1843  CG  PHE A 141      -8.941  58.115  -5.979  1.00 24.23           C  
ATOM   1844  CD1 PHE A 141      -8.518  59.045  -5.030  1.00 24.68           C  
ATOM   1845  CD2 PHE A 141      -8.851  58.450  -7.316  1.00 23.90           C  
ATOM   1846  CE1 PHE A 141      -8.014  60.286  -5.411  1.00 22.96           C  
ATOM   1847  CE2 PHE A 141      -8.348  59.696  -7.712  1.00 24.52           C  
ATOM   1848  CZ  PHE A 141      -7.930  60.615  -6.751  1.00 23.00           C  
ATOM   1849  N   SER A 142     -12.130  58.786  -4.277  1.00 29.40           N  
ATOM   1850  CA  SER A 142     -12.374  59.753  -3.227  1.00 28.37           C  
ATOM   1851  C   SER A 142     -13.824  59.721  -2.813  1.00 28.85           C  
ATOM   1852  O   SER A 142     -14.650  59.076  -3.443  1.00 29.26           O  
ATOM   1853  CB  SER A 142     -12.017  61.147  -3.727  1.00 28.00           C  
ATOM   1854  OG  SER A 142     -10.731  61.138  -4.316  1.00 28.25           O  
ATOM   1855  N   ALA A 143     -14.130  60.435  -1.747  1.00 28.98           N  
ATOM   1856  CA  ALA A 143     -15.484  60.490  -1.251  1.00 29.49           C  
ATOM   1857  C   ALA A 143     -15.537  61.578  -0.189  1.00 29.59           C  
ATOM   1858  O   ALA A 143     -14.513  62.125   0.199  1.00 30.91           O  
ATOM   1859  CB  ALA A 143     -15.872  59.134  -0.660  1.00 28.91           C  
ATOM   1860  N   VAL A 144     -16.733  61.890   0.274  1.00 30.13           N  
ATOM   1861  CA  VAL A 144     -16.917  62.902   1.296  1.00 31.78           C  
ATOM   1862  C   VAL A 144     -17.125  62.218   2.657  1.00 34.17           C  
ATOM   1863  O   VAL A 144     -17.511  61.053   2.721  1.00 34.34           O  
ATOM   1864  CB  VAL A 144     -18.113  63.787   0.902  1.00 31.52           C  
ATOM   1865  CG1 VAL A 144     -18.686  64.489   2.095  1.00 35.65           C  
ATOM   1866  CG2 VAL A 144     -17.662  64.795  -0.123  1.00 30.32           C  
ATOM   1867  N   SER A 145     -16.857  62.922   3.749  1.00 36.45           N  
ATOM   1868  CA  SER A 145     -17.026  62.311   5.061  1.00 38.64           C  
ATOM   1869  C   SER A 145     -18.474  62.394   5.555  1.00 39.66           C  
ATOM   1870  O   SER A 145     -19.244  63.227   5.082  1.00 40.22           O  
ATOM   1871  CB  SER A 145     -16.086  62.979   6.069  1.00 38.52           C  
ATOM   1872  OG  SER A 145     -16.365  64.362   6.179  1.00 41.50           O  
ATOM   1873  N   GLU A 146     -18.844  61.517   6.489  1.00 40.98           N  
ATOM   1874  CA  GLU A 146     -20.188  61.519   7.054  1.00 42.92           C  
ATOM   1875  C   GLU A 146     -20.411  62.925   7.567  1.00 43.53           C  
ATOM   1876  O   GLU A 146     -21.497  63.483   7.484  1.00 43.75           O  
ATOM   1877  CB  GLU A 146     -20.272  60.532   8.206  1.00 45.87           C  
ATOM   1878  CG  GLU A 146     -20.258  59.081   7.777  1.00 54.10           C  
ATOM   1879  CD  GLU A 146     -19.882  58.155   8.922  1.00 59.75           C  
ATOM   1880  OE1 GLU A 146     -18.671  58.078   9.242  1.00 64.06           O  
ATOM   1881  OE2 GLU A 146     -20.789  57.518   9.515  1.00 62.57           O  
ATOM   1882  N   ASP A 147     -19.341  63.488   8.102  1.00 45.21           N  
ATOM   1883  CA  ASP A 147     -19.322  64.845   8.616  1.00 45.61           C  
ATOM   1884  C   ASP A 147     -19.982  65.757   7.572  1.00 44.27           C  
ATOM   1885  O   ASP A 147     -20.825  66.585   7.896  1.00 43.13           O  
ATOM   1886  CB  ASP A 147     -17.858  65.270   8.806  1.00 49.17           C  
ATOM   1887  CG  ASP A 147     -17.705  66.432   9.755  1.00 53.71           C  
ATOM   1888  OD1 ASP A 147     -18.649  67.245   9.834  1.00 57.39           O  
ATOM   1889  OD2 ASP A 147     -16.641  66.544  10.416  1.00 55.77           O  
ATOM   1890  N   ASN A 148     -19.570  65.579   6.316  1.00 43.69           N  
ATOM   1891  CA  ASN A 148     -20.034  66.363   5.169  1.00 41.52           C  
ATOM   1892  C   ASN A 148     -19.075  67.520   4.932  1.00 39.16           C  
ATOM   1893  O   ASN A 148     -19.180  68.222   3.933  1.00 37.48           O  
ATOM   1894  CB  ASN A 148     -21.437  66.921   5.401  1.00 43.60           C  
ATOM   1895  CG  ASN A 148     -22.525  66.060   4.785  1.00 45.52           C  
ATOM   1896  OD1 ASN A 148     -23.681  66.125   5.196  1.00 49.09           O  
ATOM   1897  ND2 ASN A 148     -22.167  65.266   3.788  1.00 44.36           N  
ATOM   1898  N   LEU A 149     -18.146  67.717   5.866  1.00 37.46           N  
ATOM   1899  CA  LEU A 149     -17.174  68.798   5.765  1.00 36.63           C  
ATOM   1900  C   LEU A 149     -15.768  68.320   5.399  1.00 37.23           C  
ATOM   1901  O   LEU A 149     -14.864  69.139   5.239  1.00 38.47           O  
ATOM   1902  CB  LEU A 149     -17.097  69.581   7.082  1.00 35.42           C  
ATOM   1903  CG  LEU A 149     -18.219  70.513   7.557  1.00 36.64           C  
ATOM   1904  CD1 LEU A 149     -18.894  71.164   6.360  1.00 36.33           C  
ATOM   1905  CD2 LEU A 149     -19.232  69.742   8.364  1.00 36.12           C  
ATOM   1906  N   GLY A 150     -15.589  67.006   5.265  1.00 34.51           N  
ATOM   1907  CA  GLY A 150     -14.285  66.461   4.937  1.00 33.00           C  
ATOM   1908  C   GLY A 150     -14.195  65.787   3.584  1.00 32.69           C  
ATOM   1909  O   GLY A 150     -15.201  65.356   3.017  1.00 34.85           O  
ATOM   1910  N   PHE A 151     -12.972  65.702   3.066  1.00 31.13           N  
ATOM   1911  CA  PHE A 151     -12.695  65.087   1.765  1.00 29.61           C  
ATOM   1912  C   PHE A 151     -11.833  63.875   2.060  1.00 29.40           C  
ATOM   1913  O   PHE A 151     -10.798  63.994   2.716  1.00 30.52           O  
ATOM   1914  CB  PHE A 151     -11.931  66.064   0.858  1.00 26.02           C  
ATOM   1915  CG  PHE A 151     -11.877  65.639  -0.590  1.00 25.77           C  
ATOM   1916  CD1 PHE A 151     -12.980  65.807  -1.425  1.00 25.69           C  
ATOM   1917  CD2 PHE A 151     -10.728  65.064  -1.118  1.00 23.51           C  
ATOM   1918  CE1 PHE A 151     -12.933  65.408  -2.761  1.00 24.15           C  
ATOM   1919  CE2 PHE A 151     -10.673  64.664  -2.446  1.00 20.52           C  
ATOM   1920  CZ  PHE A 151     -11.777  64.836  -3.269  1.00 23.69           C  
ATOM   1921  N   LEU A 152     -12.253  62.720   1.561  1.00 29.54           N  
ATOM   1922  CA  LEU A 152     -11.568  61.453   1.819  1.00 30.14           C  
ATOM   1923  C   LEU A 152     -10.986  60.802   0.579  1.00 30.47           C  
ATOM   1924  O   LEU A 152     -11.705  60.585  -0.392  1.00 33.76           O  
ATOM   1925  CB  LEU A 152     -12.571  60.497   2.448  1.00 32.22           C  
ATOM   1926  CG  LEU A 152     -12.085  59.234   3.134  1.00 34.69           C  
ATOM   1927  CD1 LEU A 152     -11.179  59.609   4.302  1.00 33.80           C  
ATOM   1928  CD2 LEU A 152     -13.297  58.456   3.623  1.00 32.64           C  
ATOM   1929  N   MET A 153      -9.697  60.474   0.617  1.00 29.64           N  
ATOM   1930  CA  MET A 153      -9.019  59.830  -0.511  1.00 30.43           C  
ATOM   1931  C   MET A 153      -8.390  58.498  -0.095  1.00 31.96           C  
ATOM   1932  O   MET A 153      -7.706  58.420   0.927  1.00 31.89           O  
ATOM   1933  CB  MET A 153      -7.935  60.746  -1.071  1.00 31.35           C  
ATOM   1934  CG  MET A 153      -8.476  62.021  -1.687  1.00 34.92           C  
ATOM   1935  SD  MET A 153      -7.210  63.010  -2.495  1.00 36.31           S  
ATOM   1936  CE  MET A 153      -6.792  64.161  -1.168  1.00 37.24           C  
ATOM   1937  N   HIS A 154      -8.626  57.448  -0.882  1.00 31.88           N  
ATOM   1938  CA  HIS A 154      -8.076  56.122  -0.587  1.00 30.58           C  
ATOM   1939  C   HIS A 154      -6.918  55.819  -1.529  1.00 29.56           C  
ATOM   1940  O   HIS A 154      -7.053  55.951  -2.739  1.00 31.63           O  
ATOM   1941  CB  HIS A 154      -9.167  55.060  -0.740  1.00 30.30           C  
ATOM   1942  CG  HIS A 154     -10.342  55.272   0.161  1.00 30.10           C  
ATOM   1943  ND1 HIS A 154     -10.264  55.134   1.531  1.00 30.63           N  
ATOM   1944  CD2 HIS A 154     -11.611  55.663  -0.104  1.00 30.46           C  
ATOM   1945  CE1 HIS A 154     -11.432  55.436   2.072  1.00 31.24           C  
ATOM   1946  NE2 HIS A 154     -12.267  55.760   1.101  1.00 32.58           N  
ATOM   1947  N   ALA A 155      -5.782  55.416  -0.970  1.00 29.32           N  
ATOM   1948  CA  ALA A 155      -4.588  55.103  -1.757  1.00 28.06           C  
ATOM   1949  C   ALA A 155      -4.377  56.081  -2.906  1.00 29.34           C  
ATOM   1950  O   ALA A 155      -4.189  55.669  -4.042  1.00 32.12           O  
ATOM   1951  CB  ALA A 155      -4.691  53.710  -2.305  1.00 26.33           C  
ATOM   1952  N   PRO A 156      -4.375  57.389  -2.623  1.00 29.17           N  
ATOM   1953  CA  PRO A 156      -4.192  58.417  -3.654  1.00 29.17           C  
ATOM   1954  C   PRO A 156      -2.907  58.364  -4.469  1.00 29.18           C  
ATOM   1955  O   PRO A 156      -1.826  58.103  -3.950  1.00 28.93           O  
ATOM   1956  CB  PRO A 156      -4.272  59.719  -2.864  1.00 28.11           C  
ATOM   1957  CG  PRO A 156      -5.044  59.350  -1.662  1.00 31.88           C  
ATOM   1958  CD  PRO A 156      -4.490  58.015  -1.300  1.00 30.31           C  
ATOM   1959  N   ALA A 157      -3.037  58.647  -5.753  1.00 29.81           N  
ATOM   1960  CA  ALA A 157      -1.893  58.696  -6.640  1.00 31.73           C  
ATOM   1961  C   ALA A 157      -1.000  59.852  -6.175  1.00 33.95           C  
ATOM   1962  O   ALA A 157      -1.477  60.823  -5.575  1.00 33.48           O  
ATOM   1963  CB  ALA A 157      -2.356  58.940  -8.065  1.00 30.69           C  
ATOM   1964  N   PHE A 158       0.291  59.750  -6.461  1.00 34.90           N  
ATOM   1965  CA  PHE A 158       1.248  60.779  -6.080  1.00 37.78           C  
ATOM   1966  C   PHE A 158       0.830  62.187  -6.551  1.00 37.25           C  
ATOM   1967  O   PHE A 158       1.107  63.179  -5.874  1.00 36.30           O  
ATOM   1968  CB  PHE A 158       2.624  60.428  -6.656  1.00 42.74           C  
ATOM   1969  CG  PHE A 158       3.751  61.214  -6.060  1.00 48.75           C  
ATOM   1970  CD1 PHE A 158       4.060  61.097  -4.705  1.00 52.11           C  
ATOM   1971  CD2 PHE A 158       4.493  62.096  -6.845  1.00 51.92           C  
ATOM   1972  CE1 PHE A 158       5.096  61.853  -4.137  1.00 55.10           C  
ATOM   1973  CE2 PHE A 158       5.533  62.857  -6.289  1.00 53.21           C  
ATOM   1974  CZ  PHE A 158       5.833  62.736  -4.934  1.00 54.73           C  
ATOM   1975  N   GLU A 159       0.161  62.261  -7.701  1.00 35.64           N  
ATOM   1976  CA  GLU A 159      -0.280  63.531  -8.282  1.00 35.48           C  
ATOM   1977  C   GLU A 159      -1.346  64.283  -7.473  1.00 33.40           C  
ATOM   1978  O   GLU A 159      -1.694  65.414  -7.809  1.00 32.90           O  
ATOM   1979  CB  GLU A 159      -0.798  63.310  -9.706  1.00 39.09           C  
ATOM   1980  CG  GLU A 159       0.185  62.604 -10.632  1.00 45.96           C  
ATOM   1981  CD  GLU A 159       0.426  61.139 -10.253  1.00 49.03           C  
ATOM   1982  OE1 GLU A 159      -0.495  60.308 -10.420  1.00 50.49           O  
ATOM   1983  OE2 GLU A 159       1.541  60.823  -9.782  1.00 51.50           O  
ATOM   1984  N   THR A 160      -1.871  63.663  -6.420  1.00 29.35           N  
ATOM   1985  CA  THR A 160      -2.867  64.319  -5.587  1.00 25.49           C  
ATOM   1986  C   THR A 160      -2.193  65.276  -4.596  1.00 26.18           C  
ATOM   1987  O   THR A 160      -2.867  66.087  -3.951  1.00 24.11           O  
ATOM   1988  CB  THR A 160      -3.697  63.300  -4.790  1.00 25.94           C  
ATOM   1989  OG1 THR A 160      -2.820  62.457  -4.026  1.00 25.16           O  
ATOM   1990  CG2 THR A 160      -4.550  62.461  -5.723  1.00 21.75           C  
ATOM   1991  N   ALA A 161      -0.870  65.168  -4.457  1.00 25.13           N  
ATOM   1992  CA  ALA A 161      -0.128  66.053  -3.564  1.00 24.72           C  
ATOM   1993  C   ALA A 161      -0.318  67.467  -4.076  1.00 25.38           C  
ATOM   1994  O   ALA A 161      -0.231  67.714  -5.269  1.00 26.93           O  
ATOM   1995  CB  ALA A 161       1.338  65.712  -3.573  1.00 22.25           C  
ATOM   1996  N   GLY A 162      -0.564  68.401  -3.175  1.00 25.37           N  
ATOM   1997  CA  GLY A 162      -0.780  69.759  -3.606  1.00 25.02           C  
ATOM   1998  C   GLY A 162      -1.718  70.462  -2.654  1.00 27.23           C  
ATOM   1999  O   GLY A 162      -1.936  69.999  -1.530  1.00 29.23           O  
ATOM   2000  N   THR A 163      -2.301  71.562  -3.123  1.00 25.58           N  
ATOM   2001  CA  THR A 163      -3.186  72.382  -2.313  1.00 23.45           C  
ATOM   2002  C   THR A 163      -4.662  72.222  -2.586  1.00 22.36           C  
ATOM   2003  O   THR A 163      -5.085  72.310  -3.724  1.00 22.50           O  
ATOM   2004  CB  THR A 163      -2.841  73.850  -2.508  1.00 22.86           C  
ATOM   2005  OG1 THR A 163      -1.456  74.044  -2.206  1.00 24.89           O  
ATOM   2006  CG2 THR A 163      -3.685  74.722  -1.606  1.00 21.54           C  
ATOM   2007  N   TYR A 164      -5.443  72.004  -1.530  1.00 22.09           N  
ATOM   2008  CA  TYR A 164      -6.893  71.871  -1.663  1.00 21.82           C  
ATOM   2009  C   TYR A 164      -7.636  73.002  -0.951  1.00 22.68           C  
ATOM   2010  O   TYR A 164      -7.107  73.646  -0.043  1.00 22.69           O  
ATOM   2011  CB  TYR A 164      -7.381  70.522  -1.125  1.00 20.36           C  
ATOM   2012  CG  TYR A 164      -6.871  69.347  -1.921  1.00 21.02           C  
ATOM   2013  CD1 TYR A 164      -5.575  68.874  -1.753  1.00 21.69           C  
ATOM   2014  CD2 TYR A 164      -7.665  68.742  -2.876  1.00 20.14           C  
ATOM   2015  CE1 TYR A 164      -5.088  67.830  -2.524  1.00 19.64           C  
ATOM   2016  CE2 TYR A 164      -7.188  67.703  -3.645  1.00 19.52           C  
ATOM   2017  CZ  TYR A 164      -5.897  67.252  -3.471  1.00 20.06           C  
ATOM   2018  OH  TYR A 164      -5.404  66.267  -4.295  1.00 18.96           O  
ATOM   2019  N   LEU A 165      -8.874  73.228  -1.363  1.00 23.68           N  
ATOM   2020  CA  LEU A 165      -9.674  74.280  -0.778  1.00 24.86           C  
ATOM   2021  C   LEU A 165     -11.122  73.837  -0.548  1.00 26.44           C  
ATOM   2022  O   LEU A 165     -11.802  73.387  -1.472  1.00 27.79           O  
ATOM   2023  CB  LEU A 165      -9.630  75.478  -1.707  1.00 25.84           C  
ATOM   2024  CG  LEU A 165     -10.084  76.839  -1.205  1.00 29.45           C  
ATOM   2025  CD1 LEU A 165      -9.583  77.892  -2.184  1.00 28.45           C  
ATOM   2026  CD2 LEU A 165     -11.607  76.887  -1.082  1.00 27.20           C  
ATOM   2027  N   ARG A 166     -11.579  73.944   0.696  1.00 27.10           N  
ATOM   2028  CA  ARG A 166     -12.955  73.594   1.039  1.00 27.17           C  
ATOM   2029  C   ARG A 166     -13.773  74.890   1.150  1.00 28.02           C  
ATOM   2030  O   ARG A 166     -13.370  75.844   1.827  1.00 28.11           O  
ATOM   2031  CB  ARG A 166     -13.023  72.838   2.372  1.00 25.21           C  
ATOM   2032  CG  ARG A 166     -14.448  72.535   2.813  1.00 23.61           C  
ATOM   2033  CD  ARG A 166     -14.522  71.936   4.203  1.00 25.39           C  
ATOM   2034  NE  ARG A 166     -14.146  72.877   5.249  1.00 26.99           N  
ATOM   2035  CZ  ARG A 166     -13.935  72.531   6.517  1.00 30.66           C  
ATOM   2036  NH1 ARG A 166     -14.066  71.266   6.895  1.00 28.05           N  
ATOM   2037  NH2 ARG A 166     -13.583  73.446   7.410  1.00 30.90           N  
ATOM   2038  N   LEU A 167     -14.914  74.923   0.478  1.00 27.98           N  
ATOM   2039  CA  LEU A 167     -15.766  76.092   0.512  1.00 30.06           C  
ATOM   2040  C   LEU A 167     -17.147  75.704   1.017  1.00 31.83           C  
ATOM   2041  O   LEU A 167     -17.785  74.810   0.461  1.00 33.32           O  
ATOM   2042  CB  LEU A 167     -15.868  76.698  -0.886  1.00 29.08           C  
ATOM   2043  CG  LEU A 167     -16.751  77.935  -1.084  1.00 31.30           C  
ATOM   2044  CD1 LEU A 167     -16.485  78.537  -2.448  1.00 29.57           C  
ATOM   2045  CD2 LEU A 167     -18.218  77.557  -0.966  1.00 33.02           C  
ATOM   2046  N   VAL A 168     -17.588  76.372   2.079  1.00 33.01           N  
ATOM   2047  CA  VAL A 168     -18.898  76.140   2.668  1.00 34.73           C  
ATOM   2048  C   VAL A 168     -19.682  77.442   2.582  1.00 37.05           C  
ATOM   2049  O   VAL A 168     -19.234  78.477   3.076  1.00 35.91           O  
ATOM   2050  CB  VAL A 168     -18.790  75.700   4.134  1.00 34.25           C  
ATOM   2051  CG1 VAL A 168     -20.179  75.554   4.729  1.00 34.04           C  
ATOM   2052  CG2 VAL A 168     -18.066  74.376   4.219  1.00 32.74           C  
ATOM   2053  N   LYS A 169     -20.855  77.381   1.954  1.00 39.75           N  
ATOM   2054  CA  LYS A 169     -21.686  78.566   1.750  1.00 41.31           C  
ATOM   2055  C   LYS A 169     -23.122  78.464   2.259  1.00 41.45           C  
ATOM   2056  O   LYS A 169     -23.914  77.679   1.740  1.00 41.12           O  
ATOM   2057  CB  LYS A 169     -21.710  78.888   0.257  1.00 43.24           C  
ATOM   2058  CG  LYS A 169     -22.223  80.263  -0.083  1.00 47.92           C  
ATOM   2059  CD  LYS A 169     -22.032  80.535  -1.564  1.00 50.82           C  
ATOM   2060  CE  LYS A 169     -22.263  81.997  -1.898  1.00 51.81           C  
ATOM   2061  NZ  LYS A 169     -22.034  82.236  -3.351  1.00 53.30           N  
ATOM   2062  N   ILE A 170     -23.448  79.259   3.276  1.00 42.70           N  
ATOM   2063  CA  ILE A 170     -24.806  79.298   3.835  1.00 44.13           C  
ATOM   2064  C   ILE A 170     -25.409  80.598   3.324  1.00 44.60           C  
ATOM   2065  O   ILE A 170     -25.060  81.668   3.807  1.00 43.47           O  
ATOM   2066  CB  ILE A 170     -24.813  79.371   5.378  1.00 45.59           C  
ATOM   2067  CG1 ILE A 170     -24.038  78.198   5.979  1.00 44.03           C  
ATOM   2068  CG2 ILE A 170     -26.250  79.347   5.878  1.00 46.45           C  
ATOM   2069  CD1 ILE A 170     -24.681  76.867   5.740  1.00 43.86           C  
ATOM   2070  N   ASN A 171     -26.300  80.511   2.344  1.00 45.59           N  
ATOM   2071  CA  ASN A 171     -26.900  81.710   1.767  1.00 47.79           C  
ATOM   2072  C   ASN A 171     -25.820  82.672   1.281  1.00 47.99           C  
ATOM   2073  O   ASN A 171     -25.269  82.486   0.199  1.00 49.33           O  
ATOM   2074  CB  ASN A 171     -27.814  82.396   2.783  1.00 47.62           C  
ATOM   2075  CG  ASN A 171     -29.013  81.537   3.145  1.00 47.37           C  
ATOM   2076  OD1 ASN A 171     -29.647  80.933   2.276  1.00 46.74           O  
ATOM   2077  ND2 ASN A 171     -29.329  81.478   4.428  1.00 48.28           N  
ATOM   2078  N   ASP A 172     -25.507  83.697   2.059  1.00 48.81           N  
ATOM   2079  CA  ASP A 172     -24.468  84.626   1.630  1.00 51.01           C  
ATOM   2080  C   ASP A 172     -23.232  84.531   2.511  1.00 49.50           C  
ATOM   2081  O   ASP A 172     -22.252  85.257   2.321  1.00 49.69           O  
ATOM   2082  CB  ASP A 172     -24.998  86.057   1.611  1.00 54.47           C  
ATOM   2083  CG  ASP A 172     -26.098  86.249   0.585  1.00 59.96           C  
ATOM   2084  OD1 ASP A 172     -25.900  85.838  -0.584  1.00 61.32           O  
ATOM   2085  OD2 ASP A 172     -27.159  86.811   0.942  1.00 62.68           O  
ATOM   2086  N   TRP A 173     -23.285  83.626   3.479  1.00 47.36           N  
ATOM   2087  CA  TRP A 173     -22.161  83.412   4.371  1.00 44.90           C  
ATOM   2088  C   TRP A 173     -21.226  82.413   3.683  1.00 44.30           C  
ATOM   2089  O   TRP A 173     -21.678  81.414   3.107  1.00 44.49           O  
ATOM   2090  CB  TRP A 173     -22.641  82.836   5.694  1.00 42.77           C  
ATOM   2091  CG  TRP A 173     -21.546  82.669   6.663  1.00 41.96           C  
ATOM   2092  CD1 TRP A 173     -20.944  83.649   7.395  1.00 40.96           C  
ATOM   2093  CD2 TRP A 173     -20.891  81.445   7.006  1.00 40.90           C  
ATOM   2094  NE1 TRP A 173     -19.953  83.109   8.182  1.00 42.05           N  
ATOM   2095  CE2 TRP A 173     -19.900  81.756   7.962  1.00 41.64           C  
ATOM   2096  CE3 TRP A 173     -21.045  80.116   6.600  1.00 39.05           C  
ATOM   2097  CZ2 TRP A 173     -19.066  80.778   8.522  1.00 40.50           C  
ATOM   2098  CZ3 TRP A 173     -20.214  79.144   7.159  1.00 39.42           C  
ATOM   2099  CH2 TRP A 173     -19.240  79.481   8.108  1.00 38.84           C  
ATOM   2100  N   THR A 174     -19.928  82.674   3.751  1.00 40.81           N  
ATOM   2101  CA  THR A 174     -18.971  81.799   3.105  1.00 38.95           C  
ATOM   2102  C   THR A 174     -17.752  81.495   3.954  1.00 37.36           C  
ATOM   2103  O   THR A 174     -17.125  82.396   4.491  1.00 36.86           O  
ATOM   2104  CB  THR A 174     -18.508  82.420   1.777  1.00 39.72           C  
ATOM   2105  OG1 THR A 174     -19.621  82.490   0.875  1.00 40.04           O  
ATOM   2106  CG2 THR A 174     -17.396  81.592   1.156  1.00 39.66           C  
ATOM   2107  N   GLU A 175     -17.424  80.215   4.077  1.00 36.82           N  
ATOM   2108  CA  GLU A 175     -16.246  79.800   4.836  1.00 36.64           C  
ATOM   2109  C   GLU A 175     -15.270  79.056   3.924  1.00 35.66           C  
ATOM   2110  O   GLU A 175     -15.640  78.078   3.288  1.00 35.03           O  
ATOM   2111  CB  GLU A 175     -16.618  78.886   6.007  1.00 36.92           C  
ATOM   2112  CG  GLU A 175     -15.413  78.536   6.876  1.00 39.46           C  
ATOM   2113  CD  GLU A 175     -15.707  77.490   7.945  1.00 41.68           C  
ATOM   2114  OE1 GLU A 175     -16.036  76.333   7.585  1.00 41.80           O  
ATOM   2115  OE2 GLU A 175     -15.597  77.826   9.147  1.00 41.81           O  
ATOM   2116  N   ILE A 176     -14.033  79.536   3.854  1.00 34.27           N  
ATOM   2117  CA  ILE A 176     -13.007  78.898   3.038  1.00 32.90           C  
ATOM   2118  C   ILE A 176     -11.939  78.320   3.965  1.00 33.46           C  
ATOM   2119  O   ILE A 176     -11.467  79.004   4.871  1.00 33.06           O  
ATOM   2120  CB  ILE A 176     -12.294  79.904   2.105  1.00 32.38           C  
ATOM   2121  CG1 ILE A 176     -13.282  80.546   1.121  1.00 31.56           C  
ATOM   2122  CG2 ILE A 176     -11.161  79.207   1.375  1.00 30.77           C  
ATOM   2123  CD1 ILE A 176     -13.821  79.628   0.063  1.00 32.52           C  
ATOM   2124  N   THR A 177     -11.564  77.064   3.746  1.00 32.56           N  
ATOM   2125  CA  THR A 177     -10.522  76.429   4.545  1.00 30.57           C  
ATOM   2126  C   THR A 177      -9.569  75.766   3.551  1.00 30.61           C  
ATOM   2127  O   THR A 177     -10.004  75.218   2.541  1.00 31.58           O  
ATOM   2128  CB  THR A 177     -11.102  75.361   5.481  1.00 31.52           C  
ATOM   2129  OG1 THR A 177     -12.237  75.892   6.170  1.00 35.39           O  
ATOM   2130  CG2 THR A 177     -10.068  74.941   6.504  1.00 31.21           C  
ATOM   2131  N   GLN A 178      -8.273  75.821   3.814  1.00 29.85           N  
ATOM   2132  CA  GLN A 178      -7.328  75.210   2.892  1.00 31.98           C  
ATOM   2133  C   GLN A 178      -6.532  74.067   3.497  1.00 30.37           C  
ATOM   2134  O   GLN A 178      -6.249  74.051   4.696  1.00 31.23           O  
ATOM   2135  CB  GLN A 178      -6.367  76.261   2.350  1.00 35.62           C  
ATOM   2136  CG  GLN A 178      -7.081  77.427   1.723  1.00 40.73           C  
ATOM   2137  CD  GLN A 178      -6.341  77.992   0.538  1.00 42.71           C  
ATOM   2138  OE1 GLN A 178      -5.174  78.390   0.643  1.00 42.19           O  
ATOM   2139  NE2 GLN A 178      -7.016  78.032  -0.607  1.00 41.47           N  
ATOM   2140  N   PHE A 179      -6.168  73.110   2.655  1.00 28.35           N  
ATOM   2141  CA  PHE A 179      -5.397  71.964   3.103  1.00 26.83           C  
ATOM   2142  C   PHE A 179      -4.277  71.673   2.131  1.00 27.41           C  
ATOM   2143  O   PHE A 179      -4.475  71.681   0.913  1.00 28.72           O  
ATOM   2144  CB  PHE A 179      -6.278  70.725   3.202  1.00 22.89           C  
ATOM   2145  CG  PHE A 179      -7.454  70.898   4.097  1.00 21.04           C  
ATOM   2146  CD1 PHE A 179      -8.579  71.580   3.659  1.00 23.11           C  
ATOM   2147  CD2 PHE A 179      -7.443  70.381   5.382  1.00 19.07           C  
ATOM   2148  CE1 PHE A 179      -9.683  71.739   4.498  1.00 22.86           C  
ATOM   2149  CE2 PHE A 179      -8.536  70.531   6.230  1.00 18.53           C  
ATOM   2150  CZ  PHE A 179      -9.659  71.209   5.789  1.00 20.35           C  
ATOM   2151  N   ILE A 180      -3.092  71.432   2.668  1.00 26.55           N  
ATOM   2152  CA  ILE A 180      -1.961  71.084   1.834  1.00 26.22           C  
ATOM   2153  C   ILE A 180      -1.635  69.626   2.108  1.00 27.75           C  
ATOM   2154  O   ILE A 180      -1.323  69.242   3.241  1.00 28.57           O  
ATOM   2155  CB  ILE A 180      -0.759  71.947   2.131  1.00 25.90           C  
ATOM   2156  CG1 ILE A 180      -1.099  73.397   1.795  1.00 25.03           C  
ATOM   2157  CG2 ILE A 180       0.425  71.475   1.304  1.00 25.16           C  
ATOM   2158  CD1 ILE A 180      -0.005  74.366   2.120  1.00 24.04           C  
ATOM   2159  N   LEU A 181      -1.733  68.814   1.064  1.00 26.96           N  
ATOM   2160  CA  LEU A 181      -1.479  67.394   1.176  1.00 27.07           C  
ATOM   2161  C   LEU A 181      -0.088  67.033   0.667  1.00 28.77           C  
ATOM   2162  O   LEU A 181       0.313  67.448  -0.414  1.00 28.09           O  
ATOM   2163  CB  LEU A 181      -2.540  66.636   0.389  1.00 25.78           C  
ATOM   2164  CG  LEU A 181      -2.353  65.126   0.304  1.00 27.09           C  
ATOM   2165  CD1 LEU A 181      -2.413  64.492   1.702  1.00 23.84           C  
ATOM   2166  CD2 LEU A 181      -3.431  64.566  -0.602  1.00 25.96           C  
ATOM   2167  N   GLU A 182       0.641  66.256   1.457  1.00 30.80           N  
ATOM   2168  CA  GLU A 182       1.982  65.822   1.089  1.00 31.29           C  
ATOM   2169  C   GLU A 182       2.080  64.307   1.225  1.00 31.41           C  
ATOM   2170  O   GLU A 182       1.449  63.714   2.103  1.00 31.47           O  
ATOM   2171  CB  GLU A 182       3.015  66.466   2.004  1.00 31.85           C  
ATOM   2172  CG  GLU A 182       4.438  66.336   1.497  1.00 36.27           C  
ATOM   2173  CD  GLU A 182       5.455  66.971   2.434  1.00 39.02           C  
ATOM   2174  OE1 GLU A 182       5.066  67.883   3.200  1.00 40.19           O  
ATOM   2175  OE2 GLU A 182       6.643  66.571   2.401  1.00 38.75           O  
ATOM   2176  N   HIS A 183       2.868  63.686   0.356  1.00 31.09           N  
ATOM   2177  CA  HIS A 183       3.064  62.242   0.404  1.00 31.29           C  
ATOM   2178  C   HIS A 183       4.441  61.920   0.969  1.00 32.04           C  
ATOM   2179  O   HIS A 183       5.444  62.411   0.471  1.00 32.29           O  
ATOM   2180  CB  HIS A 183       2.931  61.631  -0.989  1.00 30.11           C  
ATOM   2181  CG  HIS A 183       1.535  61.653  -1.533  1.00 31.47           C  
ATOM   2182  ND1 HIS A 183       1.017  60.624  -2.290  1.00 31.68           N  
ATOM   2183  CD2 HIS A 183       0.560  62.588  -1.456  1.00 32.09           C  
ATOM   2184  CE1 HIS A 183      -0.216  60.924  -2.655  1.00 32.67           C  
ATOM   2185  NE2 HIS A 183      -0.517  62.111  -2.162  1.00 32.16           N  
ATOM   2186  N   ARG A 184       4.490  61.094   2.010  1.00 33.65           N  
ATOM   2187  CA  ARG A 184       5.762  60.734   2.627  1.00 36.51           C  
ATOM   2188  C   ARG A 184       6.582  59.875   1.687  1.00 38.46           C  
ATOM   2189  O   ARG A 184       7.753  60.153   1.449  1.00 37.03           O  
ATOM   2190  CB  ARG A 184       5.540  59.973   3.934  1.00 36.07           C  
ATOM   2191  CG  ARG A 184       6.818  59.765   4.728  1.00 33.19           C  
ATOM   2192  CD  ARG A 184       7.320  61.073   5.317  1.00 34.18           C  
ATOM   2193  NE  ARG A 184       6.521  61.461   6.474  1.00 34.19           N  
ATOM   2194  CZ  ARG A 184       6.664  62.604   7.135  1.00 33.43           C  
ATOM   2195  NH1 ARG A 184       7.578  63.480   6.754  1.00 34.36           N  
ATOM   2196  NH2 ARG A 184       5.886  62.874   8.174  1.00 33.71           N  
ATOM   2197  N   ALA A 185       5.963  58.823   1.163  1.00 42.45           N  
ATOM   2198  CA  ALA A 185       6.641  57.927   0.228  1.00 47.14           C  
ATOM   2199  C   ALA A 185       7.018  58.683  -1.044  1.00 49.51           C  
ATOM   2200  O   ALA A 185       6.655  59.851  -1.217  1.00 51.01           O  
ATOM   2201  CB  ALA A 185       5.741  56.739  -0.119  1.00 47.22           C  
ATOM   2202  N   LYS A 186       7.729  58.010  -1.957  1.00 52.12           N  
ATOM   2203  CA  LYS A 186       8.198  58.616  -3.191  1.00 55.08           C  
ATOM   2204  C   LYS A 186       7.138  58.514  -4.278  1.00 56.43           C  
ATOM   2205  O   LYS A 186       6.781  59.535  -4.914  1.00 57.90           O  
ATOM   2206  CB  LYS A 186       9.508  57.967  -3.632  1.00 35.00           C  
ATOM   2207  CG  LYS A 186       9.548  56.461  -3.423  1.00 35.00           C  
ATOM   2208  CD  LYS A 186       9.104  56.085  -2.021  1.00 35.00           C  
ATOM   2209  CE  LYS A 186       8.993  54.576  -1.864  1.00 35.00           C  
ATOM   2210  NZ  LYS A 186       9.124  54.154  -0.443  1.00 35.00           N  
ATOM   2211  N   GLY A 187       6.653  57.315  -4.566  1.00 56.03           N  
ATOM   2212  CA  GLY A 187       5.661  57.142  -5.610  1.00 55.24           C  
ATOM   2213  C   GLY A 187       4.318  56.679  -5.084  1.00 54.96           C  
ATOM   2214  O   GLY A 187       4.068  56.712  -3.880  1.00 56.92           O  
ATOM   2215  N   SER A 188       3.463  56.222  -5.992  1.00 53.28           N  
ATOM   2216  CA  SER A 188       2.124  55.771  -5.646  1.00 51.31           C  
ATOM   2217  C   SER A 188       2.009  54.305  -5.258  1.00 50.35           C  
ATOM   2218  O   SER A 188       2.948  53.522  -5.384  1.00 49.55           O  
ATOM   2219  CB  SER A 188       1.178  56.043  -6.810  1.00 51.01           C  
ATOM   2220  OG  SER A 188       1.290  57.381  -7.253  1.00 50.50           O  
ATOM   2221  N   CYS A 189       0.814  53.962  -4.797  1.00 50.01           N  
ATOM   2222  CA  CYS A 189       0.448  52.625  -4.364  1.00 49.70           C  
ATOM   2223  C   CYS A 189       0.019  51.790  -5.577  1.00 49.24           C  
ATOM   2224  O   CYS A 189      -0.461  52.328  -6.573  1.00 47.90           O  
ATOM   2225  CB  CYS A 189      -0.696  52.753  -3.341  1.00 48.75           C  
ATOM   2226  SG  CYS A 189      -1.630  51.245  -2.946  1.00 51.11           S  
ATOM   2227  N   LYS A 190       0.213  50.478  -5.494  1.00 49.27           N  
ATOM   2228  CA  LYS A 190      -0.165  49.562  -6.569  1.00 48.74           C  
ATOM   2229  C   LYS A 190      -1.572  49.803  -7.090  1.00 47.11           C  
ATOM   2230  O   LYS A 190      -1.799  49.849  -8.290  1.00 46.88           O  
ATOM   2231  CB  LYS A 190      -0.114  48.122  -6.072  1.00 50.92           C  
ATOM   2232  CG  LYS A 190       1.222  47.447  -6.165  1.00 51.57           C  
ATOM   2233  CD  LYS A 190       1.188  46.142  -5.380  1.00 53.68           C  
ATOM   2234  CE  LYS A 190      -0.012  45.277  -5.753  1.00 55.89           C  
ATOM   2235  NZ  LYS A 190       0.005  43.978  -5.018  1.00 56.07           N  
ATOM   2236  N   TYR A 191      -2.515  49.938  -6.168  1.00 45.25           N  
ATOM   2237  CA  TYR A 191      -3.912  50.124  -6.513  1.00 46.17           C  
ATOM   2238  C   TYR A 191      -4.307  51.556  -6.841  1.00 46.17           C  
ATOM   2239  O   TYR A 191      -5.457  51.822  -7.184  1.00 46.19           O  
ATOM   2240  CB  TYR A 191      -4.787  49.604  -5.371  1.00 48.46           C  
ATOM   2241  CG  TYR A 191      -4.434  48.196  -4.926  1.00 50.92           C  
ATOM   2242  CD1 TYR A 191      -3.430  47.967  -3.979  1.00 52.54           C  
ATOM   2243  CD2 TYR A 191      -5.082  47.088  -5.477  1.00 50.04           C  
ATOM   2244  CE1 TYR A 191      -3.082  46.667  -3.593  1.00 53.06           C  
ATOM   2245  CE2 TYR A 191      -4.742  45.791  -5.102  1.00 51.26           C  
ATOM   2246  CZ  TYR A 191      -3.744  45.586  -4.161  1.00 52.81           C  
ATOM   2247  OH  TYR A 191      -3.419  44.305  -3.784  1.00 53.62           O  
ATOM   2248  N   ALA A 192      -3.355  52.476  -6.749  1.00 45.44           N  
ATOM   2249  CA  ALA A 192      -3.637  53.878  -7.014  1.00 44.77           C  
ATOM   2250  C   ALA A 192      -4.340  54.049  -8.337  1.00 44.96           C  
ATOM   2251  O   ALA A 192      -3.935  53.468  -9.340  1.00 45.40           O  
ATOM   2252  CB  ALA A 192      -2.363  54.677  -7.007  1.00 44.23           C  
ATOM   2253  N   LEU A 193      -5.405  54.842  -8.332  1.00 45.40           N  
ATOM   2254  CA  LEU A 193      -6.159  55.103  -9.544  1.00 44.87           C  
ATOM   2255  C   LEU A 193      -5.506  56.241 -10.314  1.00 44.05           C  
ATOM   2256  O   LEU A 193      -4.701  57.001  -9.779  1.00 43.79           O  
ATOM   2257  CB  LEU A 193      -7.614  55.464  -9.211  1.00 45.86           C  
ATOM   2258  CG  LEU A 193      -8.621  54.331  -8.950  1.00 47.81           C  
ATOM   2259  CD1 LEU A 193      -8.613  53.365 -10.136  1.00 47.05           C  
ATOM   2260  CD2 LEU A 193      -8.279  53.591  -7.665  1.00 47.90           C  
ATOM   2261  N   PRO A 194      -5.843  56.366 -11.592  1.00 43.35           N  
ATOM   2262  CA  PRO A 194      -5.274  57.427 -12.428  1.00 44.38           C  
ATOM   2263  C   PRO A 194      -5.843  58.805 -12.087  1.00 43.65           C  
ATOM   2264  O   PRO A 194      -7.017  58.928 -11.719  1.00 45.15           O  
ATOM   2265  CB  PRO A 194      -5.659  56.998 -13.844  1.00 44.69           C  
ATOM   2266  CG  PRO A 194      -5.900  55.508 -13.717  1.00 45.35           C  
ATOM   2267  CD  PRO A 194      -6.591  55.391 -12.398  1.00 43.04           C  
ATOM   2268  N   LEU A 195      -5.001  59.830 -12.198  1.00 41.32           N  
ATOM   2269  CA  LEU A 195      -5.412  61.208 -11.947  1.00 38.59           C  
ATOM   2270  C   LEU A 195      -4.973  61.954 -13.188  1.00 38.04           C  
ATOM   2271  O   LEU A 195      -3.805  62.305 -13.320  1.00 38.56           O  
ATOM   2272  CB  LEU A 195      -4.694  61.796 -10.738  1.00 37.14           C  
ATOM   2273  CG  LEU A 195      -5.495  62.743  -9.833  1.00 37.71           C  
ATOM   2274  CD1 LEU A 195      -4.704  64.019  -9.595  1.00 36.04           C  
ATOM   2275  CD2 LEU A 195      -6.845  63.057 -10.441  1.00 37.01           C  
ATOM   2276  N   ARG A 196      -5.899  62.174 -14.110  1.00 36.54           N  
ATOM   2277  CA  ARG A 196      -5.562  62.851 -15.344  1.00 35.31           C  
ATOM   2278  C   ARG A 196      -6.442  64.079 -15.537  1.00 34.61           C  
ATOM   2279  O   ARG A 196      -7.631  63.974 -15.831  1.00 37.67           O  
ATOM   2280  CB  ARG A 196      -5.707  61.876 -16.515  1.00 35.17           C  
ATOM   2281  CG  ARG A 196      -4.852  60.681 -16.529  1.00 35.00           C  
ATOM   2282  CD  ARG A 196      -5.523  59.415 -17.099  1.00 35.00           C  
ATOM   2283  NE  ARG A 196      -4.662  58.683 -18.037  1.00 35.00           N  
ATOM   2284  CZ  ARG A 196      -4.944  57.470 -18.558  1.00 35.00           C  
ATOM   2285  NH1 ARG A 196      -6.064  56.852 -18.214  1.00 35.00           N  
ATOM   2286  NH2 ARG A 196      -4.092  56.895 -19.412  1.00 35.00           N  
ATOM   2287  N   ILE A 197      -5.838  65.248 -15.373  1.00 32.23           N  
ATOM   2288  CA  ILE A 197      -6.546  66.516 -15.497  1.00 30.40           C  
ATOM   2289  C   ILE A 197      -5.932  67.417 -16.565  1.00 28.68           C  
ATOM   2290  O   ILE A 197      -4.739  67.691 -16.549  1.00 30.27           O  
ATOM   2291  CB  ILE A 197      -6.533  67.271 -14.153  1.00 29.83           C  
ATOM   2292  CG1 ILE A 197      -7.050  66.354 -13.037  1.00 30.16           C  
ATOM   2293  CG2 ILE A 197      -7.377  68.515 -14.255  1.00 28.47           C  
ATOM   2294  CD1 ILE A 197      -7.072  66.998 -11.670  1.00 27.37           C  
ATOM   2295  N   PRO A 198      -6.745  67.893 -17.507  1.00 27.34           N  
ATOM   2296  CA  PRO A 198      -6.259  68.771 -18.578  1.00 25.89           C  
ATOM   2297  C   PRO A 198      -6.071  70.218 -18.104  1.00 25.64           C  
ATOM   2298  O   PRO A 198      -6.706  70.658 -17.152  1.00 25.82           O  
ATOM   2299  CB  PRO A 198      -7.352  68.653 -19.625  1.00 25.83           C  
ATOM   2300  CG  PRO A 198      -8.596  68.550 -18.771  1.00 27.03           C  
ATOM   2301  CD  PRO A 198      -8.187  67.619 -17.644  1.00 25.78           C  
ATOM   2302  N   PRO A 199      -5.195  70.982 -18.768  1.00 27.85           N  
ATOM   2303  CA  PRO A 199      -4.995  72.375 -18.340  1.00 26.69           C  
ATOM   2304  C   PRO A 199      -6.293  73.186 -18.391  1.00 27.10           C  
ATOM   2305  O   PRO A 199      -6.447  74.162 -17.672  1.00 27.72           O  
ATOM   2306  CB  PRO A 199      -3.969  72.913 -19.331  1.00 27.38           C  
ATOM   2307  CG  PRO A 199      -3.298  71.688 -19.876  1.00 25.91           C  
ATOM   2308  CD  PRO A 199      -4.384  70.657 -19.950  1.00 25.09           C  
ATOM   2309  N   SER A 200      -7.230  72.779 -19.236  1.00 28.25           N  
ATOM   2310  CA  SER A 200      -8.496  73.500 -19.353  1.00 29.64           C  
ATOM   2311  C   SER A 200      -9.382  73.377 -18.119  1.00 30.86           C  
ATOM   2312  O   SER A 200     -10.330  74.138 -17.950  1.00 32.51           O  
ATOM   2313  CB  SER A 200      -9.276  72.992 -20.556  1.00 30.26           C  
ATOM   2314  OG  SER A 200      -9.537  71.608 -20.414  1.00 32.74           O  
ATOM   2315  N   ALA A 201      -9.076  72.418 -17.257  1.00 30.82           N  
ATOM   2316  CA  ALA A 201      -9.875  72.199 -16.066  1.00 30.21           C  
ATOM   2317  C   ALA A 201      -9.597  73.197 -14.968  1.00 31.11           C  
ATOM   2318  O   ALA A 201     -10.442  73.425 -14.102  1.00 33.11           O  
ATOM   2319  CB  ALA A 201      -9.648  70.795 -15.540  1.00 29.77           C  
ATOM   2320  N   CYS A 202      -8.416  73.788 -14.972  1.00 31.76           N  
ATOM   2321  CA  CYS A 202      -8.127  74.722 -13.906  1.00 34.62           C  
ATOM   2322  C   CYS A 202      -8.577  76.130 -14.326  1.00 31.86           C  
ATOM   2323  O   CYS A 202      -7.933  76.830 -15.099  1.00 29.91           O  
ATOM   2324  CB  CYS A 202      -6.650  74.554 -13.474  1.00 38.63           C  
ATOM   2325  SG  CYS A 202      -5.443  75.879 -13.709  1.00 54.96           S  
ATOM   2326  N   LEU A 203      -9.761  76.471 -13.811  1.00 30.73           N  
ATOM   2327  CA  LEU A 203     -10.505  77.697 -14.073  1.00 26.41           C  
ATOM   2328  C   LEU A 203      -9.989  78.983 -13.449  1.00 28.11           C  
ATOM   2329  O   LEU A 203      -9.582  79.018 -12.283  1.00 28.17           O  
ATOM   2330  CB  LEU A 203     -11.951  77.472 -13.648  1.00 22.67           C  
ATOM   2331  CG  LEU A 203     -12.579  76.122 -14.041  1.00 21.68           C  
ATOM   2332  CD1 LEU A 203     -13.990  76.022 -13.467  1.00 22.37           C  
ATOM   2333  CD2 LEU A 203     -12.630  75.954 -15.545  1.00 20.10           C  
ATOM   2334  N   SER A 204     -10.032  80.052 -14.238  1.00 29.31           N  
ATOM   2335  CA  SER A 204      -9.577  81.368 -13.797  1.00 30.57           C  
ATOM   2336  C   SER A 204     -10.576  82.061 -12.867  1.00 30.68           C  
ATOM   2337  O   SER A 204     -11.766  81.723 -12.828  1.00 31.01           O  
ATOM   2338  CB  SER A 204      -9.342  82.271 -15.005  1.00 32.37           C  
ATOM   2339  OG  SER A 204     -10.573  82.626 -15.604  1.00 32.83           O  
ATOM   2340  N   PRO A 205     -10.099  83.047 -12.103  1.00 29.63           N  
ATOM   2341  CA  PRO A 205     -10.999  83.759 -11.194  1.00 30.46           C  
ATOM   2342  C   PRO A 205     -12.167  84.401 -11.935  1.00 31.99           C  
ATOM   2343  O   PRO A 205     -13.301  84.368 -11.456  1.00 31.56           O  
ATOM   2344  CB  PRO A 205     -10.089  84.794 -10.547  1.00 28.78           C  
ATOM   2345  CG  PRO A 205      -8.770  84.085 -10.507  1.00 29.70           C  
ATOM   2346  CD  PRO A 205      -8.698  83.440 -11.879  1.00 29.47           C  
ATOM   2347  N   GLN A 206     -11.895  84.979 -13.105  1.00 32.66           N  
ATOM   2348  CA  GLN A 206     -12.951  85.626 -13.866  1.00 34.41           C  
ATOM   2349  C   GLN A 206     -13.917  84.608 -14.446  1.00 34.98           C  
ATOM   2350  O   GLN A 206     -15.057  84.942 -14.762  1.00 35.94           O  
ATOM   2351  CB  GLN A 206     -12.384  86.527 -14.967  1.00 33.96           C  
ATOM   2352  CG  GLN A 206     -10.973  86.209 -15.353  1.00 39.71           C  
ATOM   2353  CD  GLN A 206      -9.960  86.704 -14.342  1.00 39.44           C  
ATOM   2354  OE1 GLN A 206      -8.914  86.089 -14.152  1.00 39.99           O  
ATOM   2355  NE2 GLN A 206     -10.255  87.826 -13.705  1.00 38.56           N  
ATOM   2356  N   ALA A 207     -13.485  83.361 -14.574  1.00 34.31           N  
ATOM   2357  CA  ALA A 207     -14.403  82.345 -15.073  1.00 34.52           C  
ATOM   2358  C   ALA A 207     -15.496  82.156 -14.013  1.00 34.93           C  
ATOM   2359  O   ALA A 207     -16.674  82.022 -14.341  1.00 35.43           O  
ATOM   2360  CB  ALA A 207     -13.679  81.036 -15.313  1.00 31.98           C  
ATOM   2361  N   TYR A 208     -15.107  82.154 -12.740  1.00 34.39           N  
ATOM   2362  CA  TYR A 208     -16.088  81.989 -11.679  1.00 35.78           C  
ATOM   2363  C   TYR A 208     -16.955  83.243 -11.564  1.00 38.40           C  
ATOM   2364  O   TYR A 208     -18.176  83.155 -11.493  1.00 37.57           O  
ATOM   2365  CB  TYR A 208     -15.409  81.697 -10.330  1.00 33.98           C  
ATOM   2366  CG  TYR A 208     -14.743  80.338 -10.229  1.00 31.49           C  
ATOM   2367  CD1 TYR A 208     -13.383  80.176 -10.520  1.00 30.83           C  
ATOM   2368  CD2 TYR A 208     -15.477  79.211  -9.877  1.00 30.82           C  
ATOM   2369  CE1 TYR A 208     -12.775  78.917 -10.465  1.00 29.45           C  
ATOM   2370  CE2 TYR A 208     -14.884  77.951  -9.821  1.00 31.16           C  
ATOM   2371  CZ  TYR A 208     -13.536  77.807 -10.118  1.00 31.04           C  
ATOM   2372  OH  TYR A 208     -12.964  76.553 -10.091  1.00 31.35           O  
ATOM   2373  N   GLN A 209     -16.316  84.410 -11.551  1.00 42.35           N  
ATOM   2374  CA  GLN A 209     -17.026  85.687 -11.451  1.00 44.84           C  
ATOM   2375  C   GLN A 209     -18.134  85.814 -12.492  1.00 45.44           C  
ATOM   2376  O   GLN A 209     -19.279  86.108 -12.163  1.00 45.97           O  
ATOM   2377  CB  GLN A 209     -16.049  86.850 -11.632  1.00 46.12           C  
ATOM   2378  CG  GLN A 209     -14.970  86.919 -10.567  1.00 51.41           C  
ATOM   2379  CD  GLN A 209     -13.788  87.795 -10.976  1.00 54.59           C  
ATOM   2380  OE1 GLN A 209     -12.823  87.941 -10.222  1.00 54.54           O  
ATOM   2381  NE2 GLN A 209     -13.858  88.378 -12.176  1.00 54.24           N  
ATOM   2382  N   GLN A 210     -17.783  85.585 -13.751  1.00 45.73           N  
ATOM   2383  CA  GLN A 210     -18.731  85.705 -14.848  1.00 44.43           C  
ATOM   2384  C   GLN A 210     -19.546  84.449 -15.073  1.00 44.25           C  
ATOM   2385  O   GLN A 210     -19.998  84.192 -16.189  1.00 44.53           O  
ATOM   2386  CB  GLN A 210     -17.980  86.092 -16.123  1.00 44.02           C  
ATOM   2387  CG  GLN A 210     -17.309  87.448 -15.991  1.00 45.12           C  
ATOM   2388  CD  GLN A 210     -16.500  87.851 -17.205  1.00 47.56           C  
ATOM   2389  OE1 GLN A 210     -16.942  87.694 -18.351  1.00 49.66           O  
ATOM   2390  NE2 GLN A 210     -15.312  88.399 -16.962  1.00 46.83           N  
ATOM   2391  N   GLY A 211     -19.729  83.666 -14.015  1.00 42.75           N  
ATOM   2392  CA  GLY A 211     -20.510  82.445 -14.126  1.00 42.49           C  
ATOM   2393  C   GLY A 211     -19.957  81.305 -14.974  1.00 41.51           C  
ATOM   2394  O   GLY A 211     -19.547  81.480 -16.126  1.00 41.54           O  
ATOM   2395  N   VAL A 212     -19.956  80.118 -14.385  1.00 40.05           N  
ATOM   2396  CA  VAL A 212     -19.481  78.914 -15.046  1.00 40.77           C  
ATOM   2397  C   VAL A 212     -20.328  77.777 -14.464  1.00 40.38           C  
ATOM   2398  O   VAL A 212     -20.526  77.696 -13.253  1.00 39.85           O  
ATOM   2399  CB  VAL A 212     -17.966  78.689 -14.761  1.00 41.16           C  
ATOM   2400  CG1 VAL A 212     -17.735  78.403 -13.280  1.00 39.66           C  
ATOM   2401  CG2 VAL A 212     -17.439  77.560 -15.613  1.00 42.12           C  
ATOM   2402  N   THR A 213     -20.847  76.908 -15.320  1.00 40.54           N  
ATOM   2403  CA  THR A 213     -21.696  75.829 -14.835  1.00 41.14           C  
ATOM   2404  C   THR A 213     -21.044  74.453 -14.813  1.00 42.51           C  
ATOM   2405  O   THR A 213     -20.103  74.160 -15.562  1.00 44.60           O  
ATOM   2406  CB  THR A 213     -23.014  75.741 -15.658  1.00 40.95           C  
ATOM   2407  OG1 THR A 213     -22.767  75.113 -16.923  1.00 39.76           O  
ATOM   2408  CG2 THR A 213     -23.566  77.131 -15.901  1.00 37.93           C  
ATOM   2409  N   VAL A 214     -21.568  73.618 -13.929  1.00 42.78           N  
ATOM   2410  CA  VAL A 214     -21.104  72.261 -13.749  1.00 42.75           C  
ATOM   2411  C   VAL A 214     -21.041  71.477 -15.062  1.00 43.21           C  
ATOM   2412  O   VAL A 214     -20.187  70.597 -15.234  1.00 43.60           O  
ATOM   2413  CB  VAL A 214     -22.018  71.549 -12.720  1.00 43.21           C  
ATOM   2414  CG1 VAL A 214     -21.951  70.045 -12.877  1.00 45.26           C  
ATOM   2415  CG2 VAL A 214     -21.580  71.939 -11.317  1.00 41.63           C  
ATOM   2416  N   ASP A 215     -21.926  71.790 -16.001  1.00 42.90           N  
ATOM   2417  CA  ASP A 215     -21.911  71.069 -17.272  1.00 42.44           C  
ATOM   2418  C   ASP A 215     -20.900  71.571 -18.301  1.00 40.94           C  
ATOM   2419  O   ASP A 215     -20.493  70.821 -19.188  1.00 39.06           O  
ATOM   2420  CB  ASP A 215     -23.313  71.036 -17.873  1.00 43.48           C  
ATOM   2421  CG  ASP A 215     -24.255  70.169 -17.062  1.00 47.05           C  
ATOM   2422  OD1 ASP A 215     -23.948  68.966 -16.869  1.00 47.16           O  
ATOM   2423  OD2 ASP A 215     -25.293  70.689 -16.603  1.00 48.90           O  
ATOM   2424  N   SER A 216     -20.473  72.822 -18.174  1.00 40.19           N  
ATOM   2425  CA  SER A 216     -19.501  73.376 -19.113  1.00 41.42           C  
ATOM   2426  C   SER A 216     -18.144  72.723 -18.929  1.00 40.04           C  
ATOM   2427  O   SER A 216     -17.423  72.480 -19.896  1.00 38.72           O  
ATOM   2428  CB  SER A 216     -19.330  74.871 -18.888  1.00 41.91           C  
ATOM   2429  OG  SER A 216     -20.583  75.509 -18.890  1.00 47.54           O  
ATOM   2430  N   ILE A 217     -17.811  72.445 -17.671  1.00 38.76           N  
ATOM   2431  CA  ILE A 217     -16.523  71.861 -17.313  1.00 35.97           C  
ATOM   2432  C   ILE A 217     -16.527  70.342 -17.205  1.00 35.73           C  
ATOM   2433  O   ILE A 217     -15.517  69.737 -16.836  1.00 35.36           O  
ATOM   2434  CB  ILE A 217     -16.022  72.467 -16.001  1.00 32.88           C  
ATOM   2435  CG1 ILE A 217     -17.022  72.183 -14.885  1.00 32.21           C  
ATOM   2436  CG2 ILE A 217     -15.875  73.971 -16.165  1.00 31.13           C  
ATOM   2437  CD1 ILE A 217     -16.627  72.752 -13.562  1.00 32.13           C  
ATOM   2438  N   GLY A 218     -17.664  69.731 -17.519  1.00 33.97           N  
ATOM   2439  CA  GLY A 218     -17.755  68.283 -17.488  1.00 33.05           C  
ATOM   2440  C   GLY A 218     -17.996  67.557 -16.177  1.00 34.08           C  
ATOM   2441  O   GLY A 218     -17.790  66.353 -16.127  1.00 34.96           O  
ATOM   2442  N   MET A 219     -18.419  68.243 -15.117  1.00 33.72           N  
ATOM   2443  CA  MET A 219     -18.667  67.548 -13.857  1.00 33.65           C  
ATOM   2444  C   MET A 219     -19.899  66.646 -13.992  1.00 33.94           C  
ATOM   2445  O   MET A 219     -20.941  67.082 -14.450  1.00 34.90           O  
ATOM   2446  CB  MET A 219     -18.906  68.536 -12.720  1.00 34.12           C  
ATOM   2447  CG  MET A 219     -17.765  69.479 -12.426  1.00 34.86           C  
ATOM   2448  SD  MET A 219     -18.095  70.424 -10.913  1.00 37.36           S  
ATOM   2449  CE  MET A 219     -17.383  69.379  -9.673  1.00 34.04           C  
ATOM   2450  N   LEU A 220     -19.779  65.393 -13.587  1.00 34.57           N  
ATOM   2451  CA  LEU A 220     -20.891  64.462 -13.671  1.00 36.18           C  
ATOM   2452  C   LEU A 220     -21.560  64.180 -12.336  1.00 36.85           C  
ATOM   2453  O   LEU A 220     -20.933  64.265 -11.283  1.00 36.96           O  
ATOM   2454  CB  LEU A 220     -20.420  63.129 -14.235  1.00 34.40           C  
ATOM   2455  CG  LEU A 220     -19.757  63.232 -15.592  1.00 37.17           C  
ATOM   2456  CD1 LEU A 220     -19.325  61.852 -16.070  1.00 35.68           C  
ATOM   2457  CD2 LEU A 220     -20.739  63.855 -16.559  1.00 35.86           C  
ATOM   2458  N   PRO A 221     -22.859  63.838 -12.376  1.00 38.51           N  
ATOM   2459  CA  PRO A 221     -23.697  63.507 -11.218  1.00 37.87           C  
ATOM   2460  C   PRO A 221     -23.253  62.109 -10.799  1.00 38.27           C  
ATOM   2461  O   PRO A 221     -23.337  61.163 -11.586  1.00 37.90           O  
ATOM   2462  CB  PRO A 221     -25.104  63.475 -11.806  1.00 39.15           C  
ATOM   2463  CG  PRO A 221     -25.008  64.365 -12.990  1.00 39.10           C  
ATOM   2464  CD  PRO A 221     -23.692  63.980 -13.580  1.00 37.39           C  
ATOM   2465  N   ARG A 222     -22.763  61.970  -9.580  1.00 38.20           N  
ATOM   2466  CA  ARG A 222     -22.303  60.669  -9.124  1.00 38.75           C  
ATOM   2467  C   ARG A 222     -23.187  60.172  -8.003  1.00 37.48           C  
ATOM   2468  O   ARG A 222     -24.222  60.759  -7.722  1.00 36.89           O  
ATOM   2469  CB  ARG A 222     -20.844  60.751  -8.668  1.00 41.55           C  
ATOM   2470  CG  ARG A 222     -19.902  59.868  -9.464  1.00 44.12           C  
ATOM   2471  CD  ARG A 222     -19.990  60.160 -10.938  1.00 45.71           C  
ATOM   2472  NE  ARG A 222     -19.082  59.320 -11.713  1.00 51.14           N  
ATOM   2473  CZ  ARG A 222     -18.961  59.378 -13.040  1.00 53.53           C  
ATOM   2474  NH1 ARG A 222     -19.700  60.238 -13.731  1.00 54.31           N  
ATOM   2475  NH2 ARG A 222     -18.093  58.595 -13.680  1.00 53.15           N  
ATOM   2476  N   PHE A 223     -22.776  59.093  -7.355  1.00 37.70           N  
ATOM   2477  CA  PHE A 223     -23.576  58.507  -6.288  1.00 38.83           C  
ATOM   2478  C   PHE A 223     -23.972  59.447  -5.166  1.00 40.54           C  
ATOM   2479  O   PHE A 223     -23.538  60.594  -5.069  1.00 42.86           O  
ATOM   2480  CB  PHE A 223     -22.848  57.325  -5.652  1.00 35.82           C  
ATOM   2481  CG  PHE A 223     -22.247  56.386  -6.636  1.00 35.69           C  
ATOM   2482  CD1 PHE A 223     -20.880  56.103  -6.593  1.00 36.30           C  
ATOM   2483  CD2 PHE A 223     -23.030  55.789  -7.612  1.00 34.94           C  
ATOM   2484  CE1 PHE A 223     -20.301  55.238  -7.515  1.00 38.12           C  
ATOM   2485  CE2 PHE A 223     -22.465  54.922  -8.542  1.00 35.12           C  
ATOM   2486  CZ  PHE A 223     -21.098  54.645  -8.496  1.00 37.38           C  
ATOM   2487  N   ILE A 224     -24.812  58.897  -4.310  1.00 42.19           N  
ATOM   2488  CA  ILE A 224     -25.309  59.541  -3.116  1.00 43.24           C  
ATOM   2489  C   ILE A 224     -24.078  59.421  -2.193  1.00 42.10           C  
ATOM   2490  O   ILE A 224     -23.343  58.429  -2.262  1.00 41.91           O  
ATOM   2491  CB  ILE A 224     -26.489  58.703  -2.578  1.00 44.48           C  
ATOM   2492  CG1 ILE A 224     -27.656  59.590  -2.203  1.00 46.77           C  
ATOM   2493  CG2 ILE A 224     -26.050  57.861  -1.384  1.00 47.82           C  
ATOM   2494  CD1 ILE A 224     -28.791  58.772  -1.622  1.00 50.89           C  
ATOM   2495  N   PRO A 225     -23.838  60.411  -1.325  1.00 38.93           N  
ATOM   2496  CA  PRO A 225     -22.684  60.372  -0.419  1.00 37.75           C  
ATOM   2497  C   PRO A 225     -22.374  59.040   0.283  1.00 40.55           C  
ATOM   2498  O   PRO A 225     -21.225  58.572   0.267  1.00 38.94           O  
ATOM   2499  CB  PRO A 225     -22.991  61.488   0.561  1.00 38.33           C  
ATOM   2500  CG  PRO A 225     -23.670  62.501  -0.320  1.00 40.20           C  
ATOM   2501  CD  PRO A 225     -24.623  61.641  -1.132  1.00 38.85           C  
ATOM   2502  N  AGLU A 226     -23.392  58.425   0.885  0.50 38.58           N  
ATOM   2503  N  BGLU A 226     -23.370  58.398   0.918  0.50 38.73           N  
ATOM   2504  CA AGLU A 226     -23.194  57.159   1.584  0.50 37.15           C  
ATOM   2505  CA BGLU A 226     -23.138  57.133   1.604  0.50 37.55           C  
ATOM   2506  C  AGLU A 226     -22.701  56.053   0.643  0.50 36.64           C  
ATOM   2507  C  BGLU A 226     -22.686  56.030   0.643  0.50 36.96           C  
ATOM   2508  O  AGLU A 226     -21.867  55.224   1.028  0.50 36.23           O  
ATOM   2509  O  BGLU A 226     -21.863  55.182   1.001  0.50 36.92           O  
ATOM   2510  CB AGLU A 226     -24.490  56.705   2.270  0.50 38.01           C  
ATOM   2511  CB BGLU A 226     -24.394  56.701   2.365  0.50 38.58           C  
ATOM   2512  CG AGLU A 226     -25.685  57.623   2.072  0.50 38.87           C  
ATOM   2513  CG BGLU A 226     -24.302  55.302   2.956  0.50 39.79           C  
ATOM   2514  CD AGLU A 226     -25.605  58.906   2.879  0.50 38.97           C  
ATOM   2515  CD BGLU A 226     -23.035  55.069   3.774  0.50 39.99           C  
ATOM   2516  OE1AGLU A 226     -25.530  58.817   4.132  0.50 37.79           O  
ATOM   2517  OE1BGLU A 226     -22.710  53.886   4.010  0.50 39.73           O  
ATOM   2518  OE2AGLU A 226     -25.629  59.997   2.254  0.50 37.43           O  
ATOM   2519  OE2BGLU A 226     -22.373  56.050   4.184  0.50 39.84           O  
ATOM   2520  N   ASN A 227     -23.213  56.037  -0.585  1.00 36.38           N  
ATOM   2521  CA  ASN A 227     -22.812  55.023  -1.554  1.00 34.44           C  
ATOM   2522  C   ASN A 227     -21.445  55.347  -2.148  1.00 33.92           C  
ATOM   2523  O   ASN A 227     -20.698  54.448  -2.550  1.00 32.53           O  
ATOM   2524  CB  ASN A 227     -23.858  54.896  -2.660  1.00 36.25           C  
ATOM   2525  CG  ASN A 227     -25.197  54.426  -2.128  1.00 40.24           C  
ATOM   2526  OD1 ASN A 227     -25.257  53.531  -1.275  1.00 39.12           O  
ATOM   2527  ND2 ASN A 227     -26.278  55.020  -2.626  1.00 39.38           N  
ATOM   2528  N  AGLN A 228     -21.127  56.640  -2.205  0.50 34.56           N  
ATOM   2529  N  BGLN A 228     -21.137  56.657  -2.180  0.50 33.58           N  
ATOM   2530  CA AGLN A 228     -19.847  57.110  -2.724  0.50 33.46           C  
ATOM   2531  CA BGLN A 228     -19.848  57.065  -2.711  0.50 31.94           C  
ATOM   2532  C  AGLN A 228     -18.753  56.489  -1.849  0.50 33.03           C  
ATOM   2533  C  BGLN A 228     -18.762  56.480  -1.814  0.50 31.97           C  
ATOM   2534  O  AGLN A 228     -17.808  55.878  -2.353  0.50 32.85           O  
ATOM   2535  O  BGLN A 228     -17.816  55.863  -2.301  0.50 31.81           O  
ATOM   2536  CB AGLN A 228     -19.766  58.640  -2.624  0.50 34.21           C  
ATOM   2537  CB BGLN A 228     -19.732  58.592  -2.759  0.50 31.01           C  
ATOM   2538  CG AGLN A 228     -18.910  59.343  -3.683  0.50 33.08           C  
ATOM   2539  CG BGLN A 228     -19.418  59.120  -4.150  0.50 27.63           C  
ATOM   2540  CD AGLN A 228     -19.727  59.782  -4.900  0.50 33.36           C  
ATOM   2541  CD BGLN A 228     -18.094  58.623  -4.669  0.50 24.39           C  
ATOM   2542  OE1AGLN A 228     -19.657  59.157  -5.960  0.50 33.96           O  
ATOM   2543  OE1BGLN A 228     -17.907  58.440  -5.868  0.50 22.70           O  
ATOM   2544  NE2AGLN A 228     -20.518  60.852  -4.744  0.50 29.93           N  
ATOM   2545  NE2BGLN A 228     -17.160  58.411  -3.766  0.50 24.66           N  
ATOM   2546  N   ARG A 229     -18.894  56.647  -0.535  1.00 34.85           N  
ATOM   2547  CA  ARG A 229     -17.920  56.109   0.415  1.00 34.01           C  
ATOM   2548  C   ARG A 229     -17.791  54.594   0.214  1.00 36.38           C  
ATOM   2549  O   ARG A 229     -16.689  54.047   0.113  1.00 38.35           O  
ATOM   2550  CB  ARG A 229     -18.350  56.399   1.865  1.00 32.91           C  
ATOM   2551  CG  ARG A 229     -18.385  57.873   2.248  1.00 32.45           C  
ATOM   2552  CD  ARG A 229     -18.628  58.057   3.742  1.00 29.63           C  
ATOM   2553  NE  ARG A 229     -20.031  58.283   4.085  1.00 31.37           N  
ATOM   2554  CZ  ARG A 229     -20.697  59.406   3.819  1.00 32.50           C  
ATOM   2555  NH1 ARG A 229     -20.089  60.410   3.206  1.00 34.60           N  
ATOM   2556  NH2 ARG A 229     -21.971  59.535   4.169  1.00 32.50           N  
ATOM   2557  N   THR A 230     -18.934  53.931   0.125  1.00 35.82           N  
ATOM   2558  CA  THR A 230     -18.989  52.492  -0.034  1.00 36.34           C  
ATOM   2559  C   THR A 230     -18.381  51.942  -1.319  1.00 36.51           C  
ATOM   2560  O   THR A 230     -17.634  50.962  -1.290  1.00 37.60           O  
ATOM   2561  CB  THR A 230     -20.449  52.034   0.075  1.00 38.96           C  
ATOM   2562  OG1 THR A 230     -20.793  51.901   1.457  1.00 40.45           O  
ATOM   2563  CG2 THR A 230     -20.664  50.729  -0.631  1.00 41.01           C  
ATOM   2564  N   VAL A 231     -18.701  52.557  -2.450  1.00 35.57           N  
ATOM   2565  CA  VAL A 231     -18.188  52.062  -3.712  1.00 34.38           C  
ATOM   2566  C   VAL A 231     -16.681  52.223  -3.820  1.00 35.11           C  
ATOM   2567  O   VAL A 231     -15.981  51.298  -4.232  1.00 37.00           O  
ATOM   2568  CB  VAL A 231     -18.865  52.764  -4.902  1.00 34.48           C  
ATOM   2569  CG1 VAL A 231     -18.394  52.141  -6.209  1.00 32.00           C  
ATOM   2570  CG2 VAL A 231     -20.373  52.654  -4.773  1.00 32.18           C  
ATOM   2571  N   ALA A 232     -16.185  53.396  -3.442  1.00 35.03           N  
ATOM   2572  CA  ALA A 232     -14.755  53.685  -3.500  1.00 35.09           C  
ATOM   2573  C   ALA A 232     -13.984  52.580  -2.806  1.00 35.17           C  
ATOM   2574  O   ALA A 232     -12.962  52.098  -3.302  1.00 31.03           O  
ATOM   2575  CB  ALA A 232     -14.458  55.037  -2.826  1.00 35.54           C  
ATOM   2576  N   VAL A 233     -14.484  52.191  -1.641  1.00 36.41           N  
ATOM   2577  CA  VAL A 233     -13.843  51.145  -0.873  1.00 38.34           C  
ATOM   2578  C   VAL A 233     -14.007  49.780  -1.535  1.00 39.91           C  
ATOM   2579  O   VAL A 233     -13.016  49.082  -1.796  1.00 39.38           O  
ATOM   2580  CB  VAL A 233     -14.404  51.089   0.557  1.00 36.96           C  
ATOM   2581  CG1 VAL A 233     -13.899  49.841   1.259  1.00 37.77           C  
ATOM   2582  CG2 VAL A 233     -13.976  52.332   1.330  1.00 34.72           C  
ATOM   2583  N   TYR A 234     -15.256  49.405  -1.803  1.00 40.08           N  
ATOM   2584  CA  TYR A 234     -15.555  48.119  -2.419  1.00 41.30           C  
ATOM   2585  C   TYR A 234     -14.670  47.862  -3.632  1.00 41.25           C  
ATOM   2586  O   TYR A 234     -13.993  46.841  -3.726  1.00 41.31           O  
ATOM   2587  CB  TYR A 234     -17.021  48.067  -2.857  1.00 43.73           C  
ATOM   2588  CG  TYR A 234     -17.419  46.741  -3.471  1.00 45.30           C  
ATOM   2589  CD1 TYR A 234     -17.688  45.634  -2.667  1.00 46.55           C  
ATOM   2590  CD2 TYR A 234     -17.493  46.583  -4.856  1.00 45.68           C  
ATOM   2591  CE1 TYR A 234     -18.023  44.396  -3.226  1.00 49.22           C  
ATOM   2592  CE2 TYR A 234     -17.822  45.355  -5.429  1.00 47.36           C  
ATOM   2593  CZ  TYR A 234     -18.085  44.264  -4.608  1.00 49.66           C  
ATOM   2594  OH  TYR A 234     -18.382  43.035  -5.159  1.00 51.13           O  
ATOM   2595  N   SER A 235     -14.691  48.807  -4.557  1.00 41.20           N  
ATOM   2596  CA  SER A 235     -13.928  48.721  -5.785  1.00 41.65           C  
ATOM   2597  C   SER A 235     -12.449  48.495  -5.547  1.00 41.65           C  
ATOM   2598  O   SER A 235     -11.753  47.933  -6.381  1.00 44.72           O  
ATOM   2599  CB  SER A 235     -14.124  50.003  -6.583  1.00 42.37           C  
ATOM   2600  OG  SER A 235     -13.150  50.105  -7.602  1.00 48.00           O  
ATOM   2601  N   LEU A 236     -11.962  48.938  -4.403  1.00 41.38           N  
ATOM   2602  CA  LEU A 236     -10.555  48.783  -4.089  1.00 40.25           C  
ATOM   2603  C   LEU A 236     -10.263  47.414  -3.468  1.00 41.25           C  
ATOM   2604  O   LEU A 236      -9.265  46.788  -3.806  1.00 41.27           O  
ATOM   2605  CB  LEU A 236     -10.135  49.910  -3.145  1.00 38.74           C  
ATOM   2606  CG  LEU A 236      -8.860  50.710  -3.399  1.00 36.70           C  
ATOM   2607  CD1 LEU A 236      -8.511  50.771  -4.862  1.00 34.58           C  
ATOM   2608  CD2 LEU A 236      -9.077  52.107  -2.835  1.00 36.96           C  
ATOM   2609  N   LYS A 237     -11.125  46.946  -2.569  1.00 41.57           N  
ATOM   2610  CA  LYS A 237     -10.913  45.643  -1.933  1.00 44.17           C  
ATOM   2611  C   LYS A 237     -10.965  44.540  -2.984  1.00 44.84           C  
ATOM   2612  O   LYS A 237     -10.077  43.690  -3.071  1.00 44.37           O  
ATOM   2613  CB  LYS A 237     -11.982  45.386  -0.875  1.00 44.90           C  
ATOM   2614  CG  LYS A 237     -12.105  46.501   0.123  1.00 46.00           C  
ATOM   2615  CD  LYS A 237     -11.841  46.026   1.533  1.00 47.75           C  
ATOM   2616  CE  LYS A 237     -13.050  45.362   2.134  1.00 47.16           C  
ATOM   2617  NZ  LYS A 237     -12.750  44.862   3.503  1.00 52.11           N  
ATOM   2618  N   ILE A 238     -12.027  44.574  -3.775  1.00 45.02           N  
ATOM   2619  CA  ILE A 238     -12.258  43.637  -4.857  1.00 45.24           C  
ATOM   2620  C   ILE A 238     -10.985  43.312  -5.626  1.00 45.25           C  
ATOM   2621  O   ILE A 238     -10.814  42.197  -6.114  1.00 45.12           O  
ATOM   2622  CB  ILE A 238     -13.284  44.240  -5.825  1.00 46.28           C  
ATOM   2623  CG1 ILE A 238     -14.629  44.347  -5.125  1.00 47.97           C  
ATOM   2624  CG2 ILE A 238     -13.403  43.414  -7.054  1.00 48.55           C  
ATOM   2625  CD1 ILE A 238     -15.052  43.063  -4.489  1.00 49.18           C  
ATOM   2626  N   ALA A 239     -10.094  44.292  -5.738  1.00 45.69           N  
ATOM   2627  CA  ALA A 239      -8.846  44.107  -6.473  1.00 44.82           C  
ATOM   2628  C   ALA A 239      -7.676  43.668  -5.610  1.00 45.26           C  
ATOM   2629  O   ALA A 239      -6.581  43.442  -6.133  1.00 46.21           O  
ATOM   2630  CB  ALA A 239      -8.483  45.389  -7.209  1.00 43.33           C  
ATOM   2631  N   GLY A 240      -7.888  43.558  -4.299  1.00 45.25           N  
ATOM   2632  CA  GLY A 240      -6.806  43.133  -3.423  1.00 46.02           C  
ATOM   2633  C   GLY A 240      -6.355  44.097  -2.333  1.00 45.89           C  
ATOM   2634  O   GLY A 240      -5.634  43.695  -1.420  1.00 45.45           O  
ATOM   2635  N   TRP A 241      -6.766  45.361  -2.427  1.00 45.86           N  
ATOM   2636  CA  TRP A 241      -6.406  46.378  -1.436  1.00 44.44           C  
ATOM   2637  C   TRP A 241      -6.741  45.874  -0.046  1.00 45.33           C  
ATOM   2638  O   TRP A 241      -7.756  45.214   0.157  1.00 45.12           O  
ATOM   2639  CB  TRP A 241      -7.184  47.669  -1.702  1.00 42.08           C  
ATOM   2640  CG  TRP A 241      -6.812  48.852  -0.834  1.00 38.61           C  
ATOM   2641  CD1 TRP A 241      -5.581  49.432  -0.716  1.00 37.97           C  
ATOM   2642  CD2 TRP A 241      -7.709  49.673  -0.073  1.00 36.64           C  
ATOM   2643  NE1 TRP A 241      -5.659  50.564   0.054  1.00 35.35           N  
ATOM   2644  CE2 TRP A 241      -6.953  50.736   0.462  1.00 35.20           C  
ATOM   2645  CE3 TRP A 241      -9.081  49.617   0.198  1.00 37.37           C  
ATOM   2646  CZ2 TRP A 241      -7.520  51.733   1.256  1.00 36.04           C  
ATOM   2647  CZ3 TRP A 241      -9.649  50.615   0.991  1.00 37.90           C  
ATOM   2648  CH2 TRP A 241      -8.866  51.659   1.509  1.00 35.64           C  
ATOM   2649  N   HIS A 242      -5.800  46.292   0.989  1.00 47.53           N  
ATOM   2650  CA  HIS A 242      -5.941  45.913   2.392  1.00 49.52           C  
ATOM   2651  C   HIS A 242      -6.659  46.928   3.284  1.00 48.32           C  
ATOM   2652  O   HIS A 242      -6.652  46.791   4.506  1.00 50.47           O  
ATOM   2653  CB  HIS A 242      -4.567  45.596   2.985  1.00 54.35           C  
ATOM   2654  CG  HIS A 242      -3.981  44.311   2.487  1.00 60.26           C  
ATOM   2655  ND1 HIS A 242      -2.619  44.101   2.391  1.00 62.73           N  
ATOM   2656  CD2 HIS A 242      -4.571  43.172   2.046  1.00 62.19           C  
ATOM   2657  CE1 HIS A 242      -2.397  42.890   1.906  1.00 64.44           C  
ATOM   2658  NE2 HIS A 242      -3.564  42.305   1.688  1.00 64.25           N  
ATOM   2659  N   GLY A 243      -7.281  47.937   2.682  1.00 46.47           N  
ATOM   2660  CA  GLY A 243      -7.999  48.927   3.464  1.00 44.18           C  
ATOM   2661  C   GLY A 243      -9.412  48.451   3.732  1.00 41.69           C  
ATOM   2662  O   GLY A 243      -9.773  47.365   3.301  1.00 41.52           O  
ATOM   2663  N   PRO A 244     -10.252  49.245   4.407  1.00 41.06           N  
ATOM   2664  CA  PRO A 244     -10.035  50.585   4.951  1.00 41.69           C  
ATOM   2665  C   PRO A 244      -9.515  50.627   6.372  1.00 41.95           C  
ATOM   2666  O   PRO A 244     -10.025  49.935   7.249  1.00 43.36           O  
ATOM   2667  CB  PRO A 244     -11.420  51.230   4.881  1.00 39.37           C  
ATOM   2668  CG  PRO A 244     -12.369  50.107   4.481  1.00 40.96           C  
ATOM   2669  CD  PRO A 244     -11.631  48.825   4.663  1.00 40.41           C  
ATOM   2670  N   LYS A 245      -8.504  51.458   6.586  1.00 40.90           N  
ATOM   2671  CA  LYS A 245      -7.920  51.665   7.899  1.00 40.53           C  
ATOM   2672  C   LYS A 245      -8.293  53.109   8.236  1.00 39.02           C  
ATOM   2673  O   LYS A 245      -8.585  53.891   7.337  1.00 39.71           O  
ATOM   2674  CB  LYS A 245      -6.402  51.538   7.824  1.00 43.31           C  
ATOM   2675  CG  LYS A 245      -5.888  50.303   8.449  1.00 49.09           C  
ATOM   2676  CD  LYS A 245      -5.672  49.215   7.405  1.00 52.37           C  
ATOM   2677  CE  LYS A 245      -4.747  48.129   7.946  1.00 55.21           C  
ATOM   2678  NZ  LYS A 245      -4.425  47.104   6.920  1.00 57.55           N  
ATOM   2679  N   ALA A 246      -8.232  53.494   9.471  1.00 36.27           N  
ATOM   2680  CA  ALA A 246      -8.565  54.861   9.849  1.00 33.35           C  
ATOM   2681  C   ALA A 246      -7.690  55.772   8.986  1.00 31.87           C  
ATOM   2682  O   ALA A 246      -6.487  55.555   8.864  1.00 32.00           O  
ATOM   2683  CB  ALA A 246      -8.269  55.084  11.310  1.00 31.87           C  
ATOM   2684  N   PRO A 247      -8.283  56.792   8.357  1.00 30.84           N  
ATOM   2685  CA  PRO A 247      -7.482  57.683   7.517  1.00 30.04           C  
ATOM   2686  C   PRO A 247      -6.671  58.687   8.318  1.00 30.36           C  
ATOM   2687  O   PRO A 247      -7.051  59.058   9.427  1.00 32.12           O  
ATOM   2688  CB  PRO A 247      -8.535  58.362   6.657  1.00 30.60           C  
ATOM   2689  CG  PRO A 247      -9.665  58.533   7.627  1.00 30.07           C  
ATOM   2690  CD  PRO A 247      -9.706  57.176   8.324  1.00 30.38           C  
ATOM   2691  N   TYR A 248      -5.507  59.122   7.768  1.00 30.14           N  
ATOM   2692  CA  TYR A 248      -4.688  60.122   8.442  1.00 29.48           C  
ATOM   2693  C   TYR A 248      -5.486  61.422   8.497  1.00 29.25           C  
ATOM   2694  O   TYR A 248      -6.061  61.833   7.495  1.00 28.93           O  
ATOM   2695  CB  TYR A 248      -3.405  60.368   7.661  1.00 29.34           C  
ATOM   2696  CG  TYR A 248      -2.553  59.148   7.528  1.00 32.20           C  
ATOM   2697  CD1 TYR A 248      -2.438  58.489   6.312  1.00 32.59           C  
ATOM   2698  CD2 TYR A 248      -1.867  58.636   8.629  1.00 34.51           C  
ATOM   2699  CE1 TYR A 248      -1.654  57.346   6.191  1.00 37.09           C  
ATOM   2700  CE2 TYR A 248      -1.084  57.493   8.524  1.00 35.59           C  
ATOM   2701  CZ  TYR A 248      -0.979  56.855   7.302  1.00 37.36           C  
ATOM   2702  OH  TYR A 248      -0.185  55.740   7.179  1.00 40.06           O  
ATOM   2703  N   THR A 249      -5.536  62.071   9.654  1.00 28.42           N  
ATOM   2704  CA  THR A 249      -6.279  63.315   9.738  1.00 27.73           C  
ATOM   2705  C   THR A 249      -5.405  64.551   9.524  1.00 28.07           C  
ATOM   2706  O   THR A 249      -4.175  64.488   9.564  1.00 26.62           O  
ATOM   2707  CB  THR A 249      -6.983  63.438  11.072  1.00 27.33           C  
ATOM   2708  OG1 THR A 249      -6.013  63.505  12.122  1.00 29.58           O  
ATOM   2709  CG2 THR A 249      -7.885  62.242  11.288  1.00 24.94           C  
ATOM   2710  N   SER A 250      -6.061  65.679   9.293  1.00 28.11           N  
ATOM   2711  CA  SER A 250      -5.376  66.936   9.048  1.00 29.11           C  
ATOM   2712  C   SER A 250      -4.718  67.481  10.311  1.00 30.07           C  
ATOM   2713  O   SER A 250      -5.171  67.195  11.416  1.00 32.97           O  
ATOM   2714  CB  SER A 250      -6.378  67.942   8.496  1.00 29.47           C  
ATOM   2715  OG  SER A 250      -7.063  67.397   7.382  1.00 30.42           O  
ATOM   2716  N   THR A 251      -3.650  68.264  10.153  1.00 28.98           N  
ATOM   2717  CA  THR A 251      -2.948  68.831  11.307  1.00 28.21           C  
ATOM   2718  C   THR A 251      -2.622  70.312  11.153  1.00 28.43           C  
ATOM   2719  O   THR A 251      -2.635  70.861  10.054  1.00 28.58           O  
ATOM   2720  CB  THR A 251      -1.608  68.121  11.560  1.00 29.14           C  
ATOM   2721  OG1 THR A 251      -0.670  68.500  10.545  1.00 28.42           O  
ATOM   2722  CG2 THR A 251      -1.786  66.621  11.530  1.00 30.32           C  
ATOM   2723  N   LEU A 252      -2.310  70.951  12.268  1.00 28.26           N  
ATOM   2724  CA  LEU A 252      -1.952  72.355  12.251  1.00 29.02           C  
ATOM   2725  C   LEU A 252      -0.738  72.573  13.128  1.00 29.69           C  
ATOM   2726  O   LEU A 252      -0.746  72.217  14.304  1.00 30.47           O  
ATOM   2727  CB  LEU A 252      -3.107  73.209  12.761  1.00 28.79           C  
ATOM   2728  CG  LEU A 252      -2.961  74.713  12.506  1.00 27.43           C  
ATOM   2729  CD1 LEU A 252      -2.698  74.969  11.027  1.00 20.76           C  
ATOM   2730  CD2 LEU A 252      -4.231  75.416  12.956  1.00 23.82           C  
ATOM   2731  N   LEU A 253       0.306  73.154  12.554  1.00 29.84           N  
ATOM   2732  CA  LEU A 253       1.539  73.415  13.290  1.00 31.20           C  
ATOM   2733  C   LEU A 253       1.276  74.431  14.406  1.00 32.20           C  
ATOM   2734  O   LEU A 253       0.327  75.205  14.324  1.00 32.14           O  
ATOM   2735  CB  LEU A 253       2.576  73.971  12.317  1.00 30.44           C  
ATOM   2736  CG  LEU A 253       4.054  73.638  12.471  1.00 31.12           C  
ATOM   2737  CD1 LEU A 253       4.234  72.138  12.631  1.00 33.29           C  
ATOM   2738  CD2 LEU A 253       4.794  74.137  11.226  1.00 29.67           C  
ATOM   2739  N   PRO A 254       2.090  74.417  15.481  1.00 33.53           N  
ATOM   2740  CA  PRO A 254       1.905  75.372  16.583  1.00 33.30           C  
ATOM   2741  C   PRO A 254       2.073  76.781  16.000  1.00 35.14           C  
ATOM   2742  O   PRO A 254       2.910  76.991  15.120  1.00 33.46           O  
ATOM   2743  CB  PRO A 254       3.037  75.024  17.540  1.00 31.03           C  
ATOM   2744  CG  PRO A 254       3.230  73.604  17.327  1.00 31.92           C  
ATOM   2745  CD  PRO A 254       3.137  73.443  15.820  1.00 33.03           C  
ATOM   2746  N   PRO A 255       1.287  77.755  16.487  1.00 36.41           N  
ATOM   2747  CA  PRO A 255       1.324  79.146  16.027  1.00 37.75           C  
ATOM   2748  C   PRO A 255       2.733  79.726  16.028  1.00 39.78           C  
ATOM   2749  O   PRO A 255       3.157  80.344  15.056  1.00 40.14           O  
ATOM   2750  CB  PRO A 255       0.426  79.872  17.023  1.00 37.56           C  
ATOM   2751  CG  PRO A 255      -0.449  78.795  17.582  1.00 38.40           C  
ATOM   2752  CD  PRO A 255       0.487  77.640  17.717  1.00 38.32           C  
ATOM   2753  N   GLU A 256       3.451  79.521  17.128  1.00 40.34           N  
ATOM   2754  CA  GLU A 256       4.809  80.025  17.279  1.00 41.18           C  
ATOM   2755  C   GLU A 256       5.776  79.565  16.189  1.00 43.11           C  
ATOM   2756  O   GLU A 256       6.802  80.194  15.965  1.00 44.61           O  
ATOM   2757  CB  GLU A 256       5.353  79.626  18.653  1.00 40.45           C  
ATOM   2758  CG  GLU A 256       4.453  80.043  19.819  1.00 42.17           C  
ATOM   2759  CD  GLU A 256       3.369  79.015  20.184  1.00 44.10           C  
ATOM   2760  OE1 GLU A 256       3.168  78.032  19.433  1.00 43.14           O  
ATOM   2761  OE2 GLU A 256       2.712  79.203  21.241  1.00 43.64           O  
ATOM   2762  N   LEU A 257       5.447  78.475  15.508  1.00 45.74           N  
ATOM   2763  CA  LEU A 257       6.297  77.930  14.449  1.00 48.56           C  
ATOM   2764  C   LEU A 257       5.835  78.276  13.039  1.00 54.14           C  
ATOM   2765  O   LEU A 257       6.567  78.037  12.077  1.00 55.11           O  
ATOM   2766  CB  LEU A 257       6.369  76.407  14.571  1.00 46.35           C  
ATOM   2767  CG  LEU A 257       7.568  75.732  15.239  1.00 44.59           C  
ATOM   2768  CD1 LEU A 257       8.216  76.652  16.243  1.00 43.53           C  
ATOM   2769  CD2 LEU A 257       7.095  74.444  15.901  1.00 43.19           C  
ATOM   2770  N   SER A 258       4.622  78.817  12.910  1.00 59.88           N  
ATOM   2771  CA  SER A 258       4.067  79.178  11.598  1.00 64.33           C  
ATOM   2772  C   SER A 258       4.783  80.374  10.972  1.00 68.21           C  
ATOM   2773  O   SER A 258       5.293  80.228   9.837  1.00 68.43           O  
ATOM   2774  CB  SER A 258       2.571  79.501  11.716  1.00 64.82           C  
ATOM   2775  OG  SER A 258       1.838  78.395  12.218  1.00 67.63           O  
ATOM   2776  N   GLU A 259       4.705  81.546  11.169  1.00 70.90           N  
ATOM   2777  CA  GLU A 259       5.077  82.710  10.250  1.00 74.14           C  
ATOM   2778  C   GLU A 259       6.524  83.296  10.233  1.00 76.37           C  
ATOM   2779  O   GLU A 259       7.205  83.137   9.208  1.00 78.00           O  
ATOM   2780  CB  GLU A 259       4.080  83.849  10.499  1.00 35.00           C  
ATOM   2781  CG  GLU A 259       3.571  84.533   9.222  1.00 35.00           C  
ATOM   2782  CD  GLU A 259       3.763  83.675   7.986  1.00 83.92           C  
ATOM   2783  OE1 GLU A 259       4.889  83.654   7.447  1.00 84.96           O  
ATOM   2784  OE2 GLU A 259       2.786  83.026   7.556  1.00 84.76           O  
TER    2785      GLU A 259                                                      
