# Supplementary material for: PLM-interact: extending protein language models to predict protein-protein interactions
Source: Nat Commun. 2025 Oct 27;16:9012. doi: 10.1038/s41467-025-64512-w (PMC12559430; doi:10.1038/s41467-025-64512-w)
Supplement: Supplementary file 4 — Source Data [file 41467_2025_64512_MOESM4_ESM.zip › Source Data/Supplementary Figure8_AF3_mutation_protein-protein structures/P33993-P33992_mutant_Y600E.cif]

# By using this file you agree to the legally binding terms of use found at alphafoldserver.com/output-terms
data_51767c4edadfe861
#
_entry.id 51767c4edadfe861
#
loop_
_atom_type.symbol
C 
N 
O 
S 
#
loop_
_audit_author.name
_audit_author.pdbx_ordinal
"Google DeepMind" 1 
"Isomorphic Labs" 2 
#
_audit_conform.dict_location https://raw.githubusercontent.com/ihmwg/ModelCIF/master/dist/mmcif_ma.dic
_audit_conform.dict_name     mmcif_ma.dic
_audit_conform.dict_version  1.4.5
#
loop_
_chem_comp.formula
_chem_comp.formula_weight
_chem_comp.id
_chem_comp.mon_nstd_flag
_chem_comp.name
_chem_comp.pdbx_smiles
_chem_comp.pdbx_synonyms
_chem_comp.type
"C3 H7 N O2"    89.093  ALA y ALANINE         C[C@H](N)C(O)=O                  ? "L-PEPTIDE LINKING" 
"C6 H15 N4 O2"  175.209 ARG y ARGININE        N[C@@H](CCCNC(N)=[NH2+])C(O)=O   ? "L-PEPTIDE LINKING" 
"C4 H8 N2 O3"   132.118 ASN y ASPARAGINE      N[C@@H](CC(N)=O)C(O)=O           ? "L-PEPTIDE LINKING" 
"C4 H7 N O4"    133.103 ASP y "ASPARTIC ACID" N[C@@H](CC(O)=O)C(O)=O           ? "L-PEPTIDE LINKING" 
"C3 H7 N O2 S"  121.158 CYS y CYSTEINE        N[C@@H](CS)C(O)=O                ? "L-PEPTIDE LINKING" 
"C5 H10 N2 O3"  146.144 GLN y GLUTAMINE       N[C@@H](CCC(N)=O)C(O)=O          ? "L-PEPTIDE LINKING" 
"C5 H9 N O4"    147.129 GLU y "GLUTAMIC ACID" N[C@@H](CCC(O)=O)C(O)=O          ? "L-PEPTIDE LINKING" 
"C2 H5 N O2"    75.067  GLY y GLYCINE         NCC(O)=O                         ? "PEPTIDE LINKING"   
"C6 H10 N3 O2"  156.162 HIS y HISTIDINE       N[C@@H](Cc1c[nH]c[nH+]1)C(O)=O   ? "L-PEPTIDE LINKING" 
"C6 H13 N O2"   131.173 ILE y ISOLEUCINE      CC[C@H](C)[C@H](N)C(O)=O         ? "L-PEPTIDE LINKING" 
"C6 H13 N O2"   131.173 LEU y LEUCINE         CC(C)C[C@H](N)C(O)=O             ? "L-PEPTIDE LINKING" 
"C6 H15 N2 O2"  147.195 LYS y LYSINE          N[C@@H](CCCC[NH3+])C(O)=O        ? "L-PEPTIDE LINKING" 
"C5 H11 N O2 S" 149.211 MET y METHIONINE      CSCC[C@H](N)C(O)=O               ? "L-PEPTIDE LINKING" 
"C9 H11 N O2"   165.189 PHE y PHENYLALANINE   N[C@@H](Cc1ccccc1)C(O)=O         ? "L-PEPTIDE LINKING" 
"C5 H9 N O2"    115.130 PRO y PROLINE         OC(=O)[C@@H]1CCCN1               ? "L-PEPTIDE LINKING" 
"C3 H7 N O3"    105.093 SER y SERINE          N[C@@H](CO)C(O)=O                ? "L-PEPTIDE LINKING" 
"C4 H9 N O3"    119.119 THR y THREONINE       C[C@@H](O)[C@H](N)C(O)=O         ? "L-PEPTIDE LINKING" 
"C11 H12 N2 O2" 204.225 TRP y TRYPTOPHAN      N[C@@H](Cc1c[nH]c2ccccc12)C(O)=O ? "L-PEPTIDE LINKING" 
"C9 H11 N O3"   181.189 TYR y TYROSINE        N[C@@H](Cc1ccc(O)cc1)C(O)=O      ? "L-PEPTIDE LINKING" 
"C5 H11 N O2"   117.146 VAL y VALINE          CC(C)[C@H](N)C(O)=O              ? "L-PEPTIDE LINKING" 
#
_citation.book_publisher          ?
_citation.country                 UK
_citation.id                      primary
_citation.journal_full            Nature
_citation.journal_id_ASTM         NATUAS
_citation.journal_id_CSD          0006
_citation.journal_id_ISSN         0028-0836
_citation.journal_volume          630
_citation.page_first              493
_citation.page_last               500
_citation.pdbx_database_id_DOI    10.1038/s41586-024-07487-w
_citation.pdbx_database_id_PubMed 38718835
_citation.title                   "Accurate structure prediction of biomolecular interactions with AlphaFold 3"
_citation.year                    2024
#
loop_
_citation_author.citation_id
_citation_author.name
_citation_author.ordinal
primary "Google DeepMind" 1 
primary "Isomorphic Labs" 2 
#
loop_
_entity.id
_entity.pdbx_description
_entity.type
1 . polymer 
2 . polymer 
#
loop_
_entity_poly.entity_id
_entity_poly.pdbx_strand_id
_entity_poly.type
1 A polypeptide(L) 
2 B polypeptide(L) 
#
loop_
_entity_poly_seq.entity_id
_entity_poly_seq.hetero
_entity_poly_seq.mon_id
_entity_poly_seq.num
1 n MET 1   
1 n ALA 2   
1 n LEU 3   
1 n LYS 4   
1 n ASP 5   
1 n TYR 6   
1 n ALA 7   
1 n LEU 8   
1 n GLU 9   
1 n LYS 10  
1 n GLU 11  
1 n LYS 12  
1 n VAL 13  
1 n LYS 14  
1 n LYS 15  
1 n PHE 16  
1 n LEU 17  
1 n GLN 18  
1 n GLU 19  
1 n PHE 20  
1 n TYR 21  
1 n GLN 22  
1 n ASP 23  
1 n ASP 24  
1 n GLU 25  
1 n LEU 26  
1 n GLY 27  
1 n LYS 28  
1 n LYS 29  
1 n GLN 30  
1 n PHE 31  
1 n LYS 32  
1 n TYR 33  
1 n GLY 34  
1 n ASN 35  
1 n GLN 36  
1 n LEU 37  
1 n VAL 38  
1 n ARG 39  
1 n LEU 40  
1 n ALA 41  
1 n HIS 42  
1 n ARG 43  
1 n GLU 44  
1 n GLN 45  
1 n VAL 46  
1 n ALA 47  
1 n LEU 48  
1 n TYR 49  
1 n VAL 50  
1 n ASP 51  
1 n LEU 52  
1 n ASP 53  
1 n ASP 54  
1 n VAL 55  
1 n ALA 56  
1 n GLU 57  
1 n ASP 58  
1 n ASP 59  
1 n PRO 60  
1 n GLU 61  
1 n LEU 62  
1 n VAL 63  
1 n ASP 64  
1 n SER 65  
1 n ILE 66  
1 n CYS 67  
1 n GLU 68  
1 n ASN 69  
1 n ALA 70  
1 n ARG 71  
1 n ARG 72  
1 n TYR 73  
1 n ALA 74  
1 n LYS 75  
1 n LEU 76  
1 n PHE 77  
1 n ALA 78  
1 n ASP 79  
1 n ALA 80  
1 n VAL 81  
1 n GLN 82  
1 n GLU 83  
1 n LEU 84  
1 n LEU 85  
1 n PRO 86  
1 n GLN 87  
1 n TYR 88  
1 n LYS 89  
1 n GLU 90  
1 n ARG 91  
1 n GLU 92  
1 n VAL 93  
1 n VAL 94  
1 n ASN 95  
1 n LYS 96  
1 n ASP 97  
1 n VAL 98  
1 n LEU 99  
1 n ASP 100 
1 n VAL 101 
1 n TYR 102 
1 n ILE 103 
1 n GLU 104 
1 n HIS 105 
1 n ARG 106 
1 n LEU 107 
1 n MET 108 
1 n MET 109 
1 n GLU 110 
1 n GLN 111 
1 n ARG 112 
1 n SER 113 
1 n ARG 114 
1 n ASP 115 
1 n PRO 116 
1 n GLY 117 
1 n MET 118 
1 n VAL 119 
1 n ARG 120 
1 n SER 121 
1 n PRO 122 
1 n GLN 123 
1 n ASN 124 
1 n GLN 125 
1 n TYR 126 
1 n PRO 127 
1 n ALA 128 
1 n GLU 129 
1 n LEU 130 
1 n MET 131 
1 n ARG 132 
1 n ARG 133 
1 n PHE 134 
1 n GLU 135 
1 n LEU 136 
1 n TYR 137 
1 n PHE 138 
1 n GLN 139 
1 n GLY 140 
1 n PRO 141 
1 n SER 142 
1 n SER 143 
1 n ASN 144 
1 n LYS 145 
1 n PRO 146 
1 n ARG 147 
1 n VAL 148 
1 n ILE 149 
1 n ARG 150 
1 n GLU 151 
1 n VAL 152 
1 n ARG 153 
1 n ALA 154 
1 n ASP 155 
1 n SER 156 
1 n VAL 157 
1 n GLY 158 
1 n LYS 159 
1 n LEU 160 
1 n VAL 161 
1 n THR 162 
1 n VAL 163 
1 n ARG 164 
1 n GLY 165 
1 n ILE 166 
1 n VAL 167 
1 n THR 168 
1 n ARG 169 
1 n VAL 170 
1 n SER 171 
1 n GLU 172 
1 n VAL 173 
1 n LYS 174 
1 n PRO 175 
1 n LYS 176 
1 n MET 177 
1 n VAL 178 
1 n VAL 179 
1 n ALA 180 
1 n THR 181 
1 n TYR 182 
1 n THR 183 
1 n CYS 184 
1 n ASP 185 
1 n GLN 186 
1 n CYS 187 
1 n GLY 188 
1 n ALA 189 
1 n GLU 190 
1 n THR 191 
1 n TYR 192 
1 n GLN 193 
1 n PRO 194 
1 n ILE 195 
1 n GLN 196 
1 n SER 197 
1 n PRO 198 
1 n THR 199 
1 n PHE 200 
1 n MET 201 
1 n PRO 202 
1 n LEU 203 
1 n ILE 204 
1 n MET 205 
1 n CYS 206 
1 n PRO 207 
1 n SER 208 
1 n GLN 209 
1 n GLU 210 
1 n CYS 211 
1 n GLN 212 
1 n THR 213 
1 n ASN 214 
1 n ARG 215 
1 n SER 216 
1 n GLY 217 
1 n GLY 218 
1 n ARG 219 
1 n LEU 220 
1 n TYR 221 
1 n LEU 222 
1 n GLN 223 
1 n THR 224 
1 n ARG 225 
1 n GLY 226 
1 n SER 227 
1 n ARG 228 
1 n PHE 229 
1 n ILE 230 
1 n LYS 231 
1 n PHE 232 
1 n GLN 233 
1 n GLU 234 
1 n MET 235 
1 n LYS 236 
1 n MET 237 
1 n GLN 238 
1 n GLU 239 
1 n HIS 240 
1 n SER 241 
1 n ASP 242 
1 n GLN 243 
1 n VAL 244 
1 n PRO 245 
1 n VAL 246 
1 n GLY 247 
1 n ASN 248 
1 n ILE 249 
1 n PRO 250 
1 n ARG 251 
1 n SER 252 
1 n ILE 253 
1 n THR 254 
1 n VAL 255 
1 n LEU 256 
1 n VAL 257 
1 n GLU 258 
1 n GLY 259 
1 n GLU 260 
1 n ASN 261 
1 n THR 262 
1 n ARG 263 
1 n ILE 264 
1 n ALA 265 
1 n GLN 266 
1 n PRO 267 
1 n GLY 268 
1 n ASP 269 
1 n HIS 270 
1 n VAL 271 
1 n SER 272 
1 n VAL 273 
1 n THR 274 
1 n GLY 275 
1 n ILE 276 
1 n PHE 277 
1 n LEU 278 
1 n PRO 279 
1 n ILE 280 
1 n LEU 281 
1 n ARG 282 
1 n THR 283 
1 n GLY 284 
1 n PHE 285 
1 n ARG 286 
1 n GLN 287 
1 n VAL 288 
1 n VAL 289 
1 n GLN 290 
1 n GLY 291 
1 n LEU 292 
1 n LEU 293 
1 n SER 294 
1 n GLU 295 
1 n THR 296 
1 n TYR 297 
1 n LEU 298 
1 n GLU 299 
1 n ALA 300 
1 n HIS 301 
1 n ARG 302 
1 n ILE 303 
1 n VAL 304 
1 n LYS 305 
1 n MET 306 
1 n ASN 307 
1 n LYS 308 
1 n SER 309 
1 n GLU 310 
1 n ASP 311 
1 n ASP 312 
1 n GLU 313 
1 n SER 314 
1 n GLY 315 
1 n ALA 316 
1 n GLY 317 
1 n GLU 318 
1 n LEU 319 
1 n THR 320 
1 n ARG 321 
1 n GLU 322 
1 n GLU 323 
1 n LEU 324 
1 n ARG 325 
1 n GLN 326 
1 n ILE 327 
1 n ALA 328 
1 n GLU 329 
1 n GLU 330 
1 n ASP 331 
1 n PHE 332 
1 n TYR 333 
1 n GLU 334 
1 n LYS 335 
1 n LEU 336 
1 n ALA 337 
1 n ALA 338 
1 n SER 339 
1 n ILE 340 
1 n ALA 341 
1 n PRO 342 
1 n GLU 343 
1 n ILE 344 
1 n TYR 345 
1 n GLY 346 
1 n HIS 347 
1 n GLU 348 
1 n ASP 349 
1 n VAL 350 
1 n LYS 351 
1 n LYS 352 
1 n ALA 353 
1 n LEU 354 
1 n LEU 355 
1 n LEU 356 
1 n LEU 357 
1 n LEU 358 
1 n VAL 359 
1 n GLY 360 
1 n GLY 361 
1 n VAL 362 
1 n ASP 363 
1 n GLN 364 
1 n SER 365 
1 n PRO 366 
1 n ARG 367 
1 n GLY 368 
1 n MET 369 
1 n LYS 370 
1 n ILE 371 
1 n ARG 372 
1 n GLY 373 
1 n ASN 374 
1 n ILE 375 
1 n ASN 376 
1 n ILE 377 
1 n CYS 378 
1 n LEU 379 
1 n MET 380 
1 n GLY 381 
1 n ASP 382 
1 n PRO 383 
1 n GLY 384 
1 n VAL 385 
1 n ALA 386 
1 n LYS 387 
1 n SER 388 
1 n GLN 389 
1 n LEU 390 
1 n LEU 391 
1 n SER 392 
1 n TYR 393 
1 n ILE 394 
1 n ASP 395 
1 n ARG 396 
1 n LEU 397 
1 n ALA 398 
1 n PRO 399 
1 n ARG 400 
1 n SER 401 
1 n GLN 402 
1 n TYR 403 
1 n THR 404 
1 n THR 405 
1 n GLY 406 
1 n ARG 407 
1 n GLY 408 
1 n SER 409 
1 n SER 410 
1 n GLY 411 
1 n VAL 412 
1 n GLY 413 
1 n LEU 414 
1 n THR 415 
1 n ALA 416 
1 n ALA 417 
1 n VAL 418 
1 n LEU 419 
1 n ARG 420 
1 n ASP 421 
1 n SER 422 
1 n VAL 423 
1 n SER 424 
1 n GLY 425 
1 n GLU 426 
1 n LEU 427 
1 n THR 428 
1 n LEU 429 
1 n GLU 430 
1 n GLY 431 
1 n GLY 432 
1 n ALA 433 
1 n LEU 434 
1 n VAL 435 
1 n LEU 436 
1 n ALA 437 
1 n ASP 438 
1 n GLN 439 
1 n GLY 440 
1 n VAL 441 
1 n CYS 442 
1 n CYS 443 
1 n ILE 444 
1 n ASP 445 
1 n GLU 446 
1 n PHE 447 
1 n ASP 448 
1 n LYS 449 
1 n MET 450 
1 n ALA 451 
1 n GLU 452 
1 n ALA 453 
1 n ASP 454 
1 n ARG 455 
1 n THR 456 
1 n ALA 457 
1 n ILE 458 
1 n HIS 459 
1 n GLU 460 
1 n VAL 461 
1 n MET 462 
1 n GLU 463 
1 n GLN 464 
1 n GLN 465 
1 n THR 466 
1 n ILE 467 
1 n SER 468 
1 n ILE 469 
1 n ALA 470 
1 n LYS 471 
1 n ALA 472 
1 n GLY 473 
1 n ILE 474 
1 n LEU 475 
1 n THR 476 
1 n THR 477 
1 n LEU 478 
1 n ASN 479 
1 n ALA 480 
1 n ARG 481 
1 n CYS 482 
1 n SER 483 
1 n ILE 484 
1 n LEU 485 
1 n ALA 486 
1 n ALA 487 
1 n ALA 488 
1 n ASN 489 
1 n PRO 490 
1 n ALA 491 
1 n TYR 492 
1 n GLY 493 
1 n ARG 494 
1 n TYR 495 
1 n ASN 496 
1 n PRO 497 
1 n ARG 498 
1 n ARG 499 
1 n SER 500 
1 n LEU 501 
1 n GLU 502 
1 n GLN 503 
1 n ASN 504 
1 n ILE 505 
1 n GLN 506 
1 n LEU 507 
1 n PRO 508 
1 n ALA 509 
1 n ALA 510 
1 n LEU 511 
1 n LEU 512 
1 n SER 513 
1 n ARG 514 
1 n PHE 515 
1 n ASP 516 
1 n LEU 517 
1 n LEU 518 
1 n TRP 519 
1 n LEU 520 
1 n ILE 521 
1 n GLN 522 
1 n ASP 523 
1 n ARG 524 
1 n PRO 525 
1 n ASP 526 
1 n ARG 527 
1 n ASP 528 
1 n ASN 529 
1 n ASP 530 
1 n LEU 531 
1 n ARG 532 
1 n LEU 533 
1 n ALA 534 
1 n GLN 535 
1 n HIS 536 
1 n ILE 537 
1 n THR 538 
1 n TYR 539 
1 n VAL 540 
1 n HIS 541 
1 n GLN 542 
1 n HIS 543 
1 n SER 544 
1 n ARG 545 
1 n GLN 546 
1 n PRO 547 
1 n PRO 548 
1 n SER 549 
1 n GLN 550 
1 n PHE 551 
1 n GLU 552 
1 n PRO 553 
1 n LEU 554 
1 n ASP 555 
1 n MET 556 
1 n LYS 557 
1 n LEU 558 
1 n MET 559 
1 n ARG 560 
1 n ARG 561 
1 n TYR 562 
1 n ILE 563 
1 n ALA 564 
1 n MET 565 
1 n CYS 566 
1 n ARG 567 
1 n GLU 568 
1 n LYS 569 
1 n GLN 570 
1 n PRO 571 
1 n MET 572 
1 n VAL 573 
1 n PRO 574 
1 n GLU 575 
1 n SER 576 
1 n LEU 577 
1 n ALA 578 
1 n ASP 579 
1 n TYR 580 
1 n ILE 581 
1 n THR 582 
1 n ALA 583 
1 n ALA 584 
1 n TYR 585 
1 n VAL 586 
1 n GLU 587 
1 n MET 588 
1 n ARG 589 
1 n ARG 590 
1 n GLU 591 
1 n ALA 592 
1 n TRP 593 
1 n ALA 594 
1 n SER 595 
1 n LYS 596 
1 n ASP 597 
1 n ALA 598 
1 n THR 599 
1 n GLU 600 
1 n THR 601 
1 n SER 602 
1 n ALA 603 
1 n ARG 604 
1 n THR 605 
1 n LEU 606 
1 n LEU 607 
1 n ALA 608 
1 n ILE 609 
1 n LEU 610 
1 n ARG 611 
1 n LEU 612 
1 n SER 613 
1 n THR 614 
1 n ALA 615 
1 n LEU 616 
1 n ALA 617 
1 n ARG 618 
1 n LEU 619 
1 n ARG 620 
1 n MET 621 
1 n VAL 622 
1 n ASP 623 
1 n VAL 624 
1 n VAL 625 
1 n GLU 626 
1 n LYS 627 
1 n GLU 628 
1 n ASP 629 
1 n VAL 630 
1 n ASN 631 
1 n GLU 632 
1 n ALA 633 
1 n ILE 634 
1 n ARG 635 
1 n LEU 636 
1 n MET 637 
1 n GLU 638 
1 n MET 639 
1 n SER 640 
1 n LYS 641 
1 n ASP 642 
1 n SER 643 
1 n LEU 644 
1 n LEU 645 
1 n GLY 646 
1 n ASP 647 
1 n LYS 648 
1 n GLY 649 
1 n GLN 650 
1 n THR 651 
1 n ALA 652 
1 n ARG 653 
1 n THR 654 
1 n GLN 655 
1 n ARG 656 
1 n PRO 657 
1 n ALA 658 
1 n ASP 659 
1 n VAL 660 
1 n ILE 661 
1 n PHE 662 
1 n ALA 663 
1 n THR 664 
1 n VAL 665 
1 n ARG 666 
1 n GLU 667 
1 n LEU 668 
1 n VAL 669 
1 n SER 670 
1 n GLY 671 
1 n GLY 672 
1 n ARG 673 
1 n SER 674 
1 n VAL 675 
1 n ARG 676 
1 n PHE 677 
1 n SER 678 
1 n GLU 679 
1 n ALA 680 
1 n GLU 681 
1 n GLN 682 
1 n ARG 683 
1 n CYS 684 
1 n VAL 685 
1 n SER 686 
1 n ARG 687 
1 n GLY 688 
1 n PHE 689 
1 n THR 690 
1 n PRO 691 
1 n ALA 692 
1 n GLN 693 
1 n PHE 694 
1 n GLN 695 
1 n ALA 696 
1 n ALA 697 
1 n LEU 698 
1 n ASP 699 
1 n GLU 700 
1 n TYR 701 
1 n GLU 702 
1 n GLU 703 
1 n LEU 704 
1 n ASN 705 
1 n VAL 706 
1 n TRP 707 
1 n GLN 708 
1 n VAL 709 
1 n ASN 710 
1 n ALA 711 
1 n SER 712 
1 n ARG 713 
1 n THR 714 
1 n ARG 715 
1 n ILE 716 
1 n THR 717 
1 n PHE 718 
1 n VAL 719 
2 n MET 1   
2 n SER 2   
2 n GLY 3   
2 n PHE 4   
2 n ASP 5   
2 n ASP 6   
2 n PRO 7   
2 n GLY 8   
2 n ILE 9   
2 n PHE 10  
2 n TYR 11  
2 n SER 12  
2 n ASP 13  
2 n SER 14  
2 n PHE 15  
2 n GLY 16  
2 n GLY 17  
2 n ASP 18  
2 n ALA 19  
2 n GLN 20  
2 n ALA 21  
2 n ASP 22  
2 n GLU 23  
2 n GLY 24  
2 n GLN 25  
2 n ALA 26  
2 n ARG 27  
2 n LYS 28  
2 n SER 29  
2 n GLN 30  
2 n LEU 31  
2 n GLN 32  
2 n ARG 33  
2 n ARG 34  
2 n PHE 35  
2 n LYS 36  
2 n GLU 37  
2 n PHE 38  
2 n LEU 39  
2 n ARG 40  
2 n GLN 41  
2 n TYR 42  
2 n ARG 43  
2 n VAL 44  
2 n GLY 45  
2 n THR 46  
2 n ASP 47  
2 n ARG 48  
2 n THR 49  
2 n GLY 50  
2 n PHE 51  
2 n THR 52  
2 n PHE 53  
2 n LYS 54  
2 n TYR 55  
2 n ARG 56  
2 n ASP 57  
2 n GLU 58  
2 n LEU 59  
2 n LYS 60  
2 n ARG 61  
2 n HIS 62  
2 n TYR 63  
2 n ASN 64  
2 n LEU 65  
2 n GLY 66  
2 n GLU 67  
2 n TYR 68  
2 n TRP 69  
2 n ILE 70  
2 n GLU 71  
2 n VAL 72  
2 n GLU 73  
2 n MET 74  
2 n GLU 75  
2 n ASP 76  
2 n LEU 77  
2 n ALA 78  
2 n SER 79  
2 n PHE 80  
2 n ASP 81  
2 n GLU 82  
2 n ASP 83  
2 n LEU 84  
2 n ALA 85  
2 n ASP 86  
2 n TYR 87  
2 n LEU 88  
2 n TYR 89  
2 n LYS 90  
2 n GLN 91  
2 n PRO 92  
2 n ALA 93  
2 n GLU 94  
2 n HIS 95  
2 n LEU 96  
2 n GLN 97  
2 n LEU 98  
2 n LEU 99  
2 n GLU 100 
2 n GLU 101 
2 n ALA 102 
2 n ALA 103 
2 n LYS 104 
2 n GLU 105 
2 n VAL 106 
2 n ALA 107 
2 n ASP 108 
2 n GLU 109 
2 n VAL 110 
2 n THR 111 
2 n ARG 112 
2 n PRO 113 
2 n ARG 114 
2 n PRO 115 
2 n SER 116 
2 n GLY 117 
2 n GLU 118 
2 n GLU 119 
2 n VAL 120 
2 n LEU 121 
2 n GLN 122 
2 n ASP 123 
2 n ILE 124 
2 n GLN 125 
2 n VAL 126 
2 n MET 127 
2 n LEU 128 
2 n LYS 129 
2 n SER 130 
2 n ASP 131 
2 n ALA 132 
2 n SER 133 
2 n PRO 134 
2 n SER 135 
2 n SER 136 
2 n ILE 137 
2 n ARG 138 
2 n SER 139 
2 n LEU 140 
2 n LYS 141 
2 n SER 142 
2 n ASP 143 
2 n MET 144 
2 n MET 145 
2 n SER 146 
2 n HIS 147 
2 n LEU 148 
2 n VAL 149 
2 n LYS 150 
2 n ILE 151 
2 n PRO 152 
2 n GLY 153 
2 n ILE 154 
2 n ILE 155 
2 n ILE 156 
2 n ALA 157 
2 n ALA 158 
2 n SER 159 
2 n ALA 160 
2 n VAL 161 
2 n ARG 162 
2 n ALA 163 
2 n LYS 164 
2 n ALA 165 
2 n THR 166 
2 n ARG 167 
2 n ILE 168 
2 n SER 169 
2 n ILE 170 
2 n GLN 171 
2 n CYS 172 
2 n ARG 173 
2 n SER 174 
2 n CYS 175 
2 n ARG 176 
2 n ASN 177 
2 n THR 178 
2 n LEU 179 
2 n THR 180 
2 n ASN 181 
2 n ILE 182 
2 n ALA 183 
2 n MET 184 
2 n ARG 185 
2 n PRO 186 
2 n GLY 187 
2 n LEU 188 
2 n GLU 189 
2 n GLY 190 
2 n TYR 191 
2 n ALA 192 
2 n LEU 193 
2 n PRO 194 
2 n ARG 195 
2 n LYS 196 
2 n CYS 197 
2 n ASN 198 
2 n THR 199 
2 n ASP 200 
2 n GLN 201 
2 n ALA 202 
2 n GLY 203 
2 n ARG 204 
2 n PRO 205 
2 n LYS 206 
2 n CYS 207 
2 n PRO 208 
2 n LEU 209 
2 n ASP 210 
2 n PRO 211 
2 n TYR 212 
2 n PHE 213 
2 n ILE 214 
2 n MET 215 
2 n PRO 216 
2 n ASP 217 
2 n LYS 218 
2 n CYS 219 
2 n LYS 220 
2 n CYS 221 
2 n VAL 222 
2 n ASP 223 
2 n PHE 224 
2 n GLN 225 
2 n THR 226 
2 n LEU 227 
2 n LYS 228 
2 n LEU 229 
2 n GLN 230 
2 n GLU 231 
2 n LEU 232 
2 n PRO 233 
2 n ASP 234 
2 n ALA 235 
2 n VAL 236 
2 n PRO 237 
2 n HIS 238 
2 n GLY 239 
2 n GLU 240 
2 n MET 241 
2 n PRO 242 
2 n ARG 243 
2 n HIS 244 
2 n MET 245 
2 n GLN 246 
2 n LEU 247 
2 n TYR 248 
2 n CYS 249 
2 n ASP 250 
2 n ARG 251 
2 n TYR 252 
2 n LEU 253 
2 n CYS 254 
2 n ASP 255 
2 n LYS 256 
2 n VAL 257 
2 n VAL 258 
2 n PRO 259 
2 n GLY 260 
2 n ASN 261 
2 n ARG 262 
2 n VAL 263 
2 n THR 264 
2 n ILE 265 
2 n MET 266 
2 n GLY 267 
2 n ILE 268 
2 n TYR 269 
2 n SER 270 
2 n ILE 271 
2 n LYS 272 
2 n LYS 273 
2 n PHE 274 
2 n GLY 275 
2 n LEU 276 
2 n THR 277 
2 n THR 278 
2 n SER 279 
2 n ARG 280 
2 n GLY 281 
2 n ARG 282 
2 n ASP 283 
2 n ARG 284 
2 n VAL 285 
2 n GLY 286 
2 n VAL 287 
2 n GLY 288 
2 n ILE 289 
2 n ARG 290 
2 n SER 291 
2 n SER 292 
2 n TYR 293 
2 n ILE 294 
2 n ARG 295 
2 n VAL 296 
2 n LEU 297 
2 n GLY 298 
2 n ILE 299 
2 n GLN 300 
2 n VAL 301 
2 n ASP 302 
2 n THR 303 
2 n ASP 304 
2 n GLY 305 
2 n SER 306 
2 n GLY 307 
2 n ARG 308 
2 n SER 309 
2 n PHE 310 
2 n ALA 311 
2 n GLY 312 
2 n ALA 313 
2 n VAL 314 
2 n SER 315 
2 n PRO 316 
2 n GLN 317 
2 n GLU 318 
2 n GLU 319 
2 n GLU 320 
2 n GLU 321 
2 n PHE 322 
2 n ARG 323 
2 n ARG 324 
2 n LEU 325 
2 n ALA 326 
2 n ALA 327 
2 n LEU 328 
2 n PRO 329 
2 n ASN 330 
2 n VAL 331 
2 n TYR 332 
2 n GLU 333 
2 n VAL 334 
2 n ILE 335 
2 n SER 336 
2 n LYS 337 
2 n SER 338 
2 n ILE 339 
2 n ALA 340 
2 n PRO 341 
2 n SER 342 
2 n ILE 343 
2 n PHE 344 
2 n GLY 345 
2 n GLY 346 
2 n THR 347 
2 n ASP 348 
2 n MET 349 
2 n LYS 350 
2 n LYS 351 
2 n ALA 352 
2 n ILE 353 
2 n ALA 354 
2 n CYS 355 
2 n LEU 356 
2 n LEU 357 
2 n PHE 358 
2 n GLY 359 
2 n GLY 360 
2 n SER 361 
2 n ARG 362 
2 n LYS 363 
2 n ARG 364 
2 n LEU 365 
2 n PRO 366 
2 n ASP 367 
2 n GLY 368 
2 n LEU 369 
2 n THR 370 
2 n ARG 371 
2 n ARG 372 
2 n GLY 373 
2 n ASP 374 
2 n ILE 375 
2 n ASN 376 
2 n LEU 377 
2 n LEU 378 
2 n MET 379 
2 n LEU 380 
2 n GLY 381 
2 n ASP 382 
2 n PRO 383 
2 n GLY 384 
2 n THR 385 
2 n ALA 386 
2 n LYS 387 
2 n SER 388 
2 n GLN 389 
2 n LEU 390 
2 n LEU 391 
2 n LYS 392 
2 n PHE 393 
2 n VAL 394 
2 n GLU 395 
2 n LYS 396 
2 n CYS 397 
2 n SER 398 
2 n PRO 399 
2 n ILE 400 
2 n GLY 401 
2 n VAL 402 
2 n TYR 403 
2 n THR 404 
2 n SER 405 
2 n GLY 406 
2 n LYS 407 
2 n GLY 408 
2 n SER 409 
2 n SER 410 
2 n ALA 411 
2 n ALA 412 
2 n GLY 413 
2 n LEU 414 
2 n THR 415 
2 n ALA 416 
2 n SER 417 
2 n VAL 418 
2 n MET 419 
2 n ARG 420 
2 n ASP 421 
2 n PRO 422 
2 n SER 423 
2 n SER 424 
2 n ARG 425 
2 n ASN 426 
2 n PHE 427 
2 n ILE 428 
2 n MET 429 
2 n GLU 430 
2 n GLY 431 
2 n GLY 432 
2 n ALA 433 
2 n MET 434 
2 n VAL 435 
2 n LEU 436 
2 n ALA 437 
2 n ASP 438 
2 n GLY 439 
2 n GLY 440 
2 n VAL 441 
2 n VAL 442 
2 n CYS 443 
2 n ILE 444 
2 n ASP 445 
2 n GLU 446 
2 n PHE 447 
2 n ASP 448 
2 n LYS 449 
2 n MET 450 
2 n ARG 451 
2 n GLU 452 
2 n ASP 453 
2 n ASP 454 
2 n ARG 455 
2 n VAL 456 
2 n ALA 457 
2 n ILE 458 
2 n HIS 459 
2 n GLU 460 
2 n ALA 461 
2 n MET 462 
2 n GLU 463 
2 n GLN 464 
2 n GLN 465 
2 n THR 466 
2 n ILE 467 
2 n SER 468 
2 n ILE 469 
2 n ALA 470 
2 n LYS 471 
2 n ALA 472 
2 n GLY 473 
2 n ILE 474 
2 n THR 475 
2 n THR 476 
2 n THR 477 
2 n LEU 478 
2 n ASN 479 
2 n SER 480 
2 n ARG 481 
2 n CYS 482 
2 n SER 483 
2 n VAL 484 
2 n LEU 485 
2 n ALA 486 
2 n ALA 487 
2 n ALA 488 
2 n ASN 489 
2 n SER 490 
2 n VAL 491 
2 n PHE 492 
2 n GLY 493 
2 n ARG 494 
2 n TRP 495 
2 n ASP 496 
2 n GLU 497 
2 n THR 498 
2 n LYS 499 
2 n GLY 500 
2 n GLU 501 
2 n ASP 502 
2 n ASN 503 
2 n ILE 504 
2 n ASP 505 
2 n PHE 506 
2 n MET 507 
2 n PRO 508 
2 n THR 509 
2 n ILE 510 
2 n LEU 511 
2 n SER 512 
2 n ARG 513 
2 n PHE 514 
2 n ASP 515 
2 n MET 516 
2 n ILE 517 
2 n PHE 518 
2 n ILE 519 
2 n VAL 520 
2 n LYS 521 
2 n ASP 522 
2 n GLU 523 
2 n HIS 524 
2 n ASN 525 
2 n GLU 526 
2 n GLU 527 
2 n ARG 528 
2 n ASP 529 
2 n VAL 530 
2 n MET 531 
2 n LEU 532 
2 n ALA 533 
2 n LYS 534 
2 n HIS 535 
2 n VAL 536 
2 n ILE 537 
2 n THR 538 
2 n LEU 539 
2 n HIS 540 
2 n VAL 541 
2 n SER 542 
2 n ALA 543 
2 n LEU 544 
2 n THR 545 
2 n GLN 546 
2 n THR 547 
2 n GLN 548 
2 n ALA 549 
2 n VAL 550 
2 n GLU 551 
2 n GLY 552 
2 n GLU 553 
2 n ILE 554 
2 n ASP 555 
2 n LEU 556 
2 n ALA 557 
2 n LYS 558 
2 n LEU 559 
2 n LYS 560 
2 n LYS 561 
2 n PHE 562 
2 n ILE 563 
2 n ALA 564 
2 n TYR 565 
2 n CYS 566 
2 n ARG 567 
2 n VAL 568 
2 n LYS 569 
2 n CYS 570 
2 n GLY 571 
2 n PRO 572 
2 n ARG 573 
2 n LEU 574 
2 n SER 575 
2 n ALA 576 
2 n GLU 577 
2 n ALA 578 
2 n ALA 579 
2 n GLU 580 
2 n LYS 581 
2 n LEU 582 
2 n LYS 583 
2 n ASN 584 
2 n ARG 585 
2 n TYR 586 
2 n ILE 587 
2 n ILE 588 
2 n MET 589 
2 n ARG 590 
2 n SER 591 
2 n GLY 592 
2 n ALA 593 
2 n ARG 594 
2 n GLN 595 
2 n HIS 596 
2 n GLU 597 
2 n ARG 598 
2 n ASP 599 
2 n SER 600 
2 n ASP 601 
2 n ARG 602 
2 n ARG 603 
2 n SER 604 
2 n SER 605 
2 n ILE 606 
2 n PRO 607 
2 n ILE 608 
2 n THR 609 
2 n VAL 610 
2 n ARG 611 
2 n GLN 612 
2 n LEU 613 
2 n GLU 614 
2 n ALA 615 
2 n ILE 616 
2 n VAL 617 
2 n ARG 618 
2 n ILE 619 
2 n ALA 620 
2 n GLU 621 
2 n ALA 622 
2 n LEU 623 
2 n SER 624 
2 n LYS 625 
2 n MET 626 
2 n LYS 627 
2 n LEU 628 
2 n GLN 629 
2 n PRO 630 
2 n PHE 631 
2 n ALA 632 
2 n THR 633 
2 n GLU 634 
2 n ALA 635 
2 n ASP 636 
2 n VAL 637 
2 n GLU 638 
2 n GLU 639 
2 n ALA 640 
2 n LEU 641 
2 n ARG 642 
2 n LEU 643 
2 n PHE 644 
2 n GLN 645 
2 n VAL 646 
2 n SER 647 
2 n THR 648 
2 n LEU 649 
2 n ASP 650 
2 n ALA 651 
2 n ALA 652 
2 n LEU 653 
2 n SER 654 
2 n GLY 655 
2 n THR 656 
2 n LEU 657 
2 n SER 658 
2 n GLY 659 
2 n VAL 660 
2 n GLU 661 
2 n GLY 662 
2 n PHE 663 
2 n THR 664 
2 n SER 665 
2 n GLN 666 
2 n GLU 667 
2 n ASP 668 
2 n GLN 669 
2 n GLU 670 
2 n MET 671 
2 n LEU 672 
2 n SER 673 
2 n ARG 674 
2 n ILE 675 
2 n GLU 676 
2 n LYS 677 
2 n GLN 678 
2 n LEU 679 
2 n LYS 680 
2 n ARG 681 
2 n ARG 682 
2 n PHE 683 
2 n ALA 684 
2 n ILE 685 
2 n GLY 686 
2 n SER 687 
2 n GLN 688 
2 n VAL 689 
2 n SER 690 
2 n GLU 691 
2 n HIS 692 
2 n SER 693 
2 n ILE 694 
2 n ILE 695 
2 n LYS 696 
2 n ASP 697 
2 n PHE 698 
2 n THR 699 
2 n LYS 700 
2 n GLN 701 
2 n LYS 702 
2 n TYR 703 
2 n PRO 704 
2 n GLU 705 
2 n HIS 706 
2 n ALA 707 
2 n ILE 708 
2 n HIS 709 
2 n LYS 710 
2 n VAL 711 
2 n LEU 712 
2 n GLN 713 
2 n LEU 714 
2 n MET 715 
2 n LEU 716 
2 n ARG 717 
2 n ARG 718 
2 n GLY 719 
2 n GLU 720 
2 n ILE 721 
2 n GLN 722 
2 n HIS 723 
2 n ARG 724 
2 n MET 725 
2 n GLN 726 
2 n ARG 727 
2 n LYS 728 
2 n VAL 729 
2 n LEU 730 
2 n TYR 731 
2 n ARG 732 
2 n LEU 733 
2 n LYS 734 
#
_ma_data.content_type "model coordinates"
_ma_data.id           1
_ma_data.name         Model
#
_ma_model_list.data_id          1
_ma_model_list.model_group_id   1
_ma_model_list.model_group_name "AlphaFold-beta-20231127 (2b86f29d-618d-47cf-8aef-20020b1102eb @ 2025-06-12 13:27:21)"
_ma_model_list.model_id         1
_ma_model_list.model_name       "Top ranked model"
_ma_model_list.model_type       "Ab initio model"
_ma_model_list.ordinal_id       1
#
loop_
_ma_protocol_step.method_type
_ma_protocol_step.ordinal_id
_ma_protocol_step.protocol_id
_ma_protocol_step.step_id
"coevolution MSA" 1 1 1 
"template search" 2 1 2 
modeling          3 1 3 
#
loop_
_ma_qa_metric.id
_ma_qa_metric.mode
_ma_qa_metric.name
_ma_qa_metric.software_group_id
_ma_qa_metric.type
1 global pLDDT 1 pLDDT 
2 local  pLDDT 1 pLDDT 
#
_ma_qa_metric_global.metric_id    1
_ma_qa_metric_global.metric_value 72.08
_ma_qa_metric_global.model_id     1
_ma_qa_metric_global.ordinal_id   1
#
_ma_software_group.group_id    1
_ma_software_group.ordinal_id  1
_ma_software_group.software_id 1
#
loop_
_ma_target_entity.data_id
_ma_target_entity.entity_id
_ma_target_entity.origin
1 1 . 
1 2 . 
#
loop_
_ma_target_entity_instance.asym_id
_ma_target_entity_instance.details
_ma_target_entity_instance.entity_id
A . 1 
B . 2 
#
loop_
_pdbx_data_usage.details
_pdbx_data_usage.id
_pdbx_data_usage.type
_pdbx_data_usage.url
;NON-COMMERCIAL USE ONLY, BY USING THIS FILE YOU AGREE TO THE TERMS OF USE FOUND
AT alphafoldserver.com/output-terms.
;
1 license    ? 
;THE INFORMATION IS NOT INTENDED FOR, HAS NOT BEEN VALIDATED FOR, AND IS NOT
APPROVED FOR CLINICAL USE. IT SHOULD NOT BE USED FOR CLINICAL PURPOSE OR RELIED
ON FOR MEDICAL OR OTHER PROFESSIONAL ADVICE. IT IS THEORETICAL MODELLING ONLY
AND CAUTION SHOULD BE EXERCISED IN ITS USE. IT IS PROVIDED "AS-IS" WITHOUT ANY
WARRANTY OF ANY KIND, WHETHER EXPRESSED OR IMPLIED. NO WARRANTY IS GIVEN THAT
USE OF THE INFORMATION SHALL NOT INFRINGE THE RIGHTS OF ANY THIRD PARTY.
;
2 disclaimer ? 
#
loop_
_pdbx_poly_seq_scheme.asym_id
_pdbx_poly_seq_scheme.auth_seq_num
_pdbx_poly_seq_scheme.entity_id
_pdbx_poly_seq_scheme.hetero
_pdbx_poly_seq_scheme.mon_id
_pdbx_poly_seq_scheme.pdb_ins_code
_pdbx_poly_seq_scheme.pdb_seq_num
_pdbx_poly_seq_scheme.pdb_strand_id
_pdbx_poly_seq_scheme.seq_id
A 1   1 n MET . 1   A 1   
A 2   1 n ALA . 2   A 2   
A 3   1 n LEU . 3   A 3   
A 4   1 n LYS . 4   A 4   
A 5   1 n ASP . 5   A 5   
A 6   1 n TYR . 6   A 6   
A 7   1 n ALA . 7   A 7   
A 8   1 n LEU . 8   A 8   
A 9   1 n GLU . 9   A 9   
A 10  1 n LYS . 10  A 10  
A 11  1 n GLU . 11  A 11  
A 12  1 n LYS . 12  A 12  
A 13  1 n VAL . 13  A 13  
A 14  1 n LYS . 14  A 14  
A 15  1 n LYS . 15  A 15  
A 16  1 n PHE . 16  A 16  
A 17  1 n LEU . 17  A 17  
A 18  1 n GLN . 18  A 18  
A 19  1 n GLU . 19  A 19  
A 20  1 n PHE . 20  A 20  
A 21  1 n TYR . 21  A 21  
A 22  1 n GLN . 22  A 22  
A 23  1 n ASP . 23  A 23  
A 24  1 n ASP . 24  A 24  
A 25  1 n GLU . 25  A 25  
A 26  1 n LEU . 26  A 26  
A 27  1 n GLY . 27  A 27  
A 28  1 n LYS . 28  A 28  
A 29  1 n LYS . 29  A 29  
A 30  1 n GLN . 30  A 30  
A 31  1 n PHE . 31  A 31  
A 32  1 n LYS . 32  A 32  
A 33  1 n TYR . 33  A 33  
A 34  1 n GLY . 34  A 34  
A 35  1 n ASN . 35  A 35  
A 36  1 n GLN . 36  A 36  
A 37  1 n LEU . 37  A 37  
A 38  1 n VAL . 38  A 38  
A 39  1 n ARG . 39  A 39  
A 40  1 n LEU . 40  A 40  
A 41  1 n ALA . 41  A 41  
A 42  1 n HIS . 42  A 42  
A 43  1 n ARG . 43  A 43  
A 44  1 n GLU . 44  A 44  
A 45  1 n GLN . 45  A 45  
A 46  1 n VAL . 46  A 46  
A 47  1 n ALA . 47  A 47  
A 48  1 n LEU . 48  A 48  
A 49  1 n TYR . 49  A 49  
A 50  1 n VAL . 50  A 50  
A 51  1 n ASP . 51  A 51  
A 52  1 n LEU . 52  A 52  
A 53  1 n ASP . 53  A 53  
A 54  1 n ASP . 54  A 54  
A 55  1 n VAL . 55  A 55  
A 56  1 n ALA . 56  A 56  
A 57  1 n GLU . 57  A 57  
A 58  1 n ASP . 58  A 58  
A 59  1 n ASP . 59  A 59  
A 60  1 n PRO . 60  A 60  
A 61  1 n GLU . 61  A 61  
A 62  1 n LEU . 62  A 62  
A 63  1 n VAL . 63  A 63  
A 64  1 n ASP . 64  A 64  
A 65  1 n SER . 65  A 65  
A 66  1 n ILE . 66  A 66  
A 67  1 n CYS . 67  A 67  
A 68  1 n GLU . 68  A 68  
A 69  1 n ASN . 69  A 69  
A 70  1 n ALA . 70  A 70  
A 71  1 n ARG . 71  A 71  
A 72  1 n ARG . 72  A 72  
A 73  1 n TYR . 73  A 73  
A 74  1 n ALA . 74  A 74  
A 75  1 n LYS . 75  A 75  
A 76  1 n LEU . 76  A 76  
A 77  1 n PHE . 77  A 77  
A 78  1 n ALA . 78  A 78  
A 79  1 n ASP . 79  A 79  
A 80  1 n ALA . 80  A 80  
A 81  1 n VAL . 81  A 81  
A 82  1 n GLN . 82  A 82  
A 83  1 n GLU . 83  A 83  
A 84  1 n LEU . 84  A 84  
A 85  1 n LEU . 85  A 85  
A 86  1 n PRO . 86  A 86  
A 87  1 n GLN . 87  A 87  
A 88  1 n TYR . 88  A 88  
A 89  1 n LYS . 89  A 89  
A 90  1 n GLU . 90  A 90  
A 91  1 n ARG . 91  A 91  
A 92  1 n GLU . 92  A 92  
A 93  1 n VAL . 93  A 93  
A 94  1 n VAL . 94  A 94  
A 95  1 n ASN . 95  A 95  
A 96  1 n LYS . 96  A 96  
A 97  1 n ASP . 97  A 97  
A 98  1 n VAL . 98  A 98  
A 99  1 n LEU . 99  A 99  
A 100 1 n ASP . 100 A 100 
A 101 1 n VAL . 101 A 101 
A 102 1 n TYR . 102 A 102 
A 103 1 n ILE . 103 A 103 
A 104 1 n GLU . 104 A 104 
A 105 1 n HIS . 105 A 105 
A 106 1 n ARG . 106 A 106 
A 107 1 n LEU . 107 A 107 
A 108 1 n MET . 108 A 108 
A 109 1 n MET . 109 A 109 
A 110 1 n GLU . 110 A 110 
A 111 1 n GLN . 111 A 111 
A 112 1 n ARG . 112 A 112 
A 113 1 n SER . 113 A 113 
A 114 1 n ARG . 114 A 114 
A 115 1 n ASP . 115 A 115 
A 116 1 n PRO . 116 A 116 
A 117 1 n GLY . 117 A 117 
A 118 1 n MET . 118 A 118 
A 119 1 n VAL . 119 A 119 
A 120 1 n ARG . 120 A 120 
A 121 1 n SER . 121 A 121 
A 122 1 n PRO . 122 A 122 
A 123 1 n GLN . 123 A 123 
A 124 1 n ASN . 124 A 124 
A 125 1 n GLN . 125 A 125 
A 126 1 n TYR . 126 A 126 
A 127 1 n PRO . 127 A 127 
A 128 1 n ALA . 128 A 128 
A 129 1 n GLU . 129 A 129 
A 130 1 n LEU . 130 A 130 
A 131 1 n MET . 131 A 131 
A 132 1 n ARG . 132 A 132 
A 133 1 n ARG . 133 A 133 
A 134 1 n PHE . 134 A 134 
A 135 1 n GLU . 135 A 135 
A 136 1 n LEU . 136 A 136 
A 137 1 n TYR . 137 A 137 
A 138 1 n PHE . 138 A 138 
A 139 1 n GLN . 139 A 139 
A 140 1 n GLY . 140 A 140 
A 141 1 n PRO . 141 A 141 
A 142 1 n SER . 142 A 142 
A 143 1 n SER . 143 A 143 
A 144 1 n ASN . 144 A 144 
A 145 1 n LYS . 145 A 145 
A 146 1 n PRO . 146 A 146 
A 147 1 n ARG . 147 A 147 
A 148 1 n VAL . 148 A 148 
A 149 1 n ILE . 149 A 149 
A 150 1 n ARG . 150 A 150 
A 151 1 n GLU . 151 A 151 
A 152 1 n VAL . 152 A 152 
A 153 1 n ARG . 153 A 153 
A 154 1 n ALA . 154 A 154 
A 155 1 n ASP . 155 A 155 
A 156 1 n SER . 156 A 156 
A 157 1 n VAL . 157 A 157 
A 158 1 n GLY . 158 A 158 
A 159 1 n LYS . 159 A 159 
A 160 1 n LEU . 160 A 160 
A 161 1 n VAL . 161 A 161 
A 162 1 n THR . 162 A 162 
A 163 1 n VAL . 163 A 163 
A 164 1 n ARG . 164 A 164 
A 165 1 n GLY . 165 A 165 
A 166 1 n ILE . 166 A 166 
A 167 1 n VAL . 167 A 167 
A 168 1 n THR . 168 A 168 
A 169 1 n ARG . 169 A 169 
A 170 1 n VAL . 170 A 170 
A 171 1 n SER . 171 A 171 
A 172 1 n GLU . 172 A 172 
A 173 1 n VAL . 173 A 173 
A 174 1 n LYS . 174 A 174 
A 175 1 n PRO . 175 A 175 
A 176 1 n LYS . 176 A 176 
A 177 1 n MET . 177 A 177 
A 178 1 n VAL . 178 A 178 
A 179 1 n VAL . 179 A 179 
A 180 1 n ALA . 180 A 180 
A 181 1 n THR . 181 A 181 
A 182 1 n TYR . 182 A 182 
A 183 1 n THR . 183 A 183 
A 184 1 n CYS . 184 A 184 
A 185 1 n ASP . 185 A 185 
A 186 1 n GLN . 186 A 186 
A 187 1 n CYS . 187 A 187 
A 188 1 n GLY . 188 A 188 
A 189 1 n ALA . 189 A 189 
A 190 1 n GLU . 190 A 190 
A 191 1 n THR . 191 A 191 
A 192 1 n TYR . 192 A 192 
A 193 1 n GLN . 193 A 193 
A 194 1 n PRO . 194 A 194 
A 195 1 n ILE . 195 A 195 
A 196 1 n GLN . 196 A 196 
A 197 1 n SER . 197 A 197 
A 198 1 n PRO . 198 A 198 
A 199 1 n THR . 199 A 199 
A 200 1 n PHE . 200 A 200 
A 201 1 n MET . 201 A 201 
A 202 1 n PRO . 202 A 202 
A 203 1 n LEU . 203 A 203 
A 204 1 n ILE . 204 A 204 
A 205 1 n MET . 205 A 205 
A 206 1 n CYS . 206 A 206 
A 207 1 n PRO . 207 A 207 
A 208 1 n SER . 208 A 208 
A 209 1 n GLN . 209 A 209 
A 210 1 n GLU . 210 A 210 
A 211 1 n CYS . 211 A 211 
A 212 1 n GLN . 212 A 212 
A 213 1 n THR . 213 A 213 
A 214 1 n ASN . 214 A 214 
A 215 1 n ARG . 215 A 215 
A 216 1 n SER . 216 A 216 
A 217 1 n GLY . 217 A 217 
A 218 1 n GLY . 218 A 218 
A 219 1 n ARG . 219 A 219 
A 220 1 n LEU . 220 A 220 
A 221 1 n TYR . 221 A 221 
A 222 1 n LEU . 222 A 222 
A 223 1 n GLN . 223 A 223 
A 224 1 n THR . 224 A 224 
A 225 1 n ARG . 225 A 225 
A 226 1 n GLY . 226 A 226 
A 227 1 n SER . 227 A 227 
A 228 1 n ARG . 228 A 228 
A 229 1 n PHE . 229 A 229 
A 230 1 n ILE . 230 A 230 
A 231 1 n LYS . 231 A 231 
A 232 1 n PHE . 232 A 232 
A 233 1 n GLN . 233 A 233 
A 234 1 n GLU . 234 A 234 
A 235 1 n MET . 235 A 235 
A 236 1 n LYS . 236 A 236 
A 237 1 n MET . 237 A 237 
A 238 1 n GLN . 238 A 238 
A 239 1 n GLU . 239 A 239 
A 240 1 n HIS . 240 A 240 
A 241 1 n SER . 241 A 241 
A 242 1 n ASP . 242 A 242 
A 243 1 n GLN . 243 A 243 
A 244 1 n VAL . 244 A 244 
A 245 1 n PRO . 245 A 245 
A 246 1 n VAL . 246 A 246 
A 247 1 n GLY . 247 A 247 
A 248 1 n ASN . 248 A 248 
A 249 1 n ILE . 249 A 249 
A 250 1 n PRO . 250 A 250 
A 251 1 n ARG . 251 A 251 
A 252 1 n SER . 252 A 252 
A 253 1 n ILE . 253 A 253 
A 254 1 n THR . 254 A 254 
A 255 1 n VAL . 255 A 255 
A 256 1 n LEU . 256 A 256 
A 257 1 n VAL . 257 A 257 
A 258 1 n GLU . 258 A 258 
A 259 1 n GLY . 259 A 259 
A 260 1 n GLU . 260 A 260 
A 261 1 n ASN . 261 A 261 
A 262 1 n THR . 262 A 262 
A 263 1 n ARG . 263 A 263 
A 264 1 n ILE . 264 A 264 
A 265 1 n ALA . 265 A 265 
A 266 1 n GLN . 266 A 266 
A 267 1 n PRO . 267 A 267 
A 268 1 n GLY . 268 A 268 
A 269 1 n ASP . 269 A 269 
A 270 1 n HIS . 270 A 270 
A 271 1 n VAL . 271 A 271 
A 272 1 n SER . 272 A 272 
A 273 1 n VAL . 273 A 273 
A 274 1 n THR . 274 A 274 
A 275 1 n GLY . 275 A 275 
A 276 1 n ILE . 276 A 276 
A 277 1 n PHE . 277 A 277 
A 278 1 n LEU . 278 A 278 
A 279 1 n PRO . 279 A 279 
A 280 1 n ILE . 280 A 280 
A 281 1 n LEU . 281 A 281 
A 282 1 n ARG . 282 A 282 
A 283 1 n THR . 283 A 283 
A 284 1 n GLY . 284 A 284 
A 285 1 n PHE . 285 A 285 
A 286 1 n ARG . 286 A 286 
A 287 1 n GLN . 287 A 287 
A 288 1 n VAL . 288 A 288 
A 289 1 n VAL . 289 A 289 
A 290 1 n GLN . 290 A 290 
A 291 1 n GLY . 291 A 291 
A 292 1 n LEU . 292 A 292 
A 293 1 n LEU . 293 A 293 
A 294 1 n SER . 294 A 294 
A 295 1 n GLU . 295 A 295 
A 296 1 n THR . 296 A 296 
A 297 1 n TYR . 297 A 297 
A 298 1 n LEU . 298 A 298 
A 299 1 n GLU . 299 A 299 
A 300 1 n ALA . 300 A 300 
A 301 1 n HIS . 301 A 301 
A 302 1 n ARG . 302 A 302 
A 303 1 n ILE . 303 A 303 
A 304 1 n VAL . 304 A 304 
A 305 1 n LYS . 305 A 305 
A 306 1 n MET . 306 A 306 
A 307 1 n ASN . 307 A 307 
A 308 1 n LYS . 308 A 308 
A 309 1 n SER . 309 A 309 
A 310 1 n GLU . 310 A 310 
A 311 1 n ASP . 311 A 311 
A 312 1 n ASP . 312 A 312 
A 313 1 n GLU . 313 A 313 
A 314 1 n SER . 314 A 314 
A 315 1 n GLY . 315 A 315 
A 316 1 n ALA . 316 A 316 
A 317 1 n GLY . 317 A 317 
A 318 1 n GLU . 318 A 318 
A 319 1 n LEU . 319 A 319 
A 320 1 n THR . 320 A 320 
A 321 1 n ARG . 321 A 321 
A 322 1 n GLU . 322 A 322 
A 323 1 n GLU . 323 A 323 
A 324 1 n LEU . 324 A 324 
A 325 1 n ARG . 325 A 325 
A 326 1 n GLN . 326 A 326 
A 327 1 n ILE . 327 A 327 
A 328 1 n ALA . 328 A 328 
A 329 1 n GLU . 329 A 329 
A 330 1 n GLU . 330 A 330 
A 331 1 n ASP . 331 A 331 
A 332 1 n PHE . 332 A 332 
A 333 1 n TYR . 333 A 333 
A 334 1 n GLU . 334 A 334 
A 335 1 n LYS . 335 A 335 
A 336 1 n LEU . 336 A 336 
A 337 1 n ALA . 337 A 337 
A 338 1 n ALA . 338 A 338 
A 339 1 n SER . 339 A 339 
A 340 1 n ILE . 340 A 340 
A 341 1 n ALA . 341 A 341 
A 342 1 n PRO . 342 A 342 
A 343 1 n GLU . 343 A 343 
A 344 1 n ILE . 344 A 344 
A 345 1 n TYR . 345 A 345 
A 346 1 n GLY . 346 A 346 
A 347 1 n HIS . 347 A 347 
A 348 1 n GLU . 348 A 348 
A 349 1 n ASP . 349 A 349 
A 350 1 n VAL . 350 A 350 
A 351 1 n LYS . 351 A 351 
A 352 1 n LYS . 352 A 352 
A 353 1 n ALA . 353 A 353 
A 354 1 n LEU . 354 A 354 
A 355 1 n LEU . 355 A 355 
A 356 1 n LEU . 356 A 356 
A 357 1 n LEU . 357 A 357 
A 358 1 n LEU . 358 A 358 
A 359 1 n VAL . 359 A 359 
A 360 1 n GLY . 360 A 360 
A 361 1 n GLY . 361 A 361 
A 362 1 n VAL . 362 A 362 
A 363 1 n ASP . 363 A 363 
A 364 1 n GLN . 364 A 364 
A 365 1 n SER . 365 A 365 
A 366 1 n PRO . 366 A 366 
A 367 1 n ARG . 367 A 367 
A 368 1 n GLY . 368 A 368 
A 369 1 n MET . 369 A 369 
A 370 1 n LYS . 370 A 370 
A 371 1 n ILE . 371 A 371 
A 372 1 n ARG . 372 A 372 
A 373 1 n GLY . 373 A 373 
A 374 1 n ASN . 374 A 374 
A 375 1 n ILE . 375 A 375 
A 376 1 n ASN . 376 A 376 
A 377 1 n ILE . 377 A 377 
A 378 1 n CYS . 378 A 378 
A 379 1 n LEU . 379 A 379 
A 380 1 n MET . 380 A 380 
A 381 1 n GLY . 381 A 381 
A 382 1 n ASP . 382 A 382 
A 383 1 n PRO . 383 A 383 
A 384 1 n GLY . 384 A 384 
A 385 1 n VAL . 385 A 385 
A 386 1 n ALA . 386 A 386 
A 387 1 n LYS . 387 A 387 
A 388 1 n SER . 388 A 388 
A 389 1 n GLN . 389 A 389 
A 390 1 n LEU . 390 A 390 
A 391 1 n LEU . 391 A 391 
A 392 1 n SER . 392 A 392 
A 393 1 n TYR . 393 A 393 
A 394 1 n ILE . 394 A 394 
A 395 1 n ASP . 395 A 395 
A 396 1 n ARG . 396 A 396 
A 397 1 n LEU . 397 A 397 
A 398 1 n ALA . 398 A 398 
A 399 1 n PRO . 399 A 399 
A 400 1 n ARG . 400 A 400 
A 401 1 n SER . 401 A 401 
A 402 1 n GLN . 402 A 402 
A 403 1 n TYR . 403 A 403 
A 404 1 n THR . 404 A 404 
A 405 1 n THR . 405 A 405 
A 406 1 n GLY . 406 A 406 
A 407 1 n ARG . 407 A 407 
A 408 1 n GLY . 408 A 408 
A 409 1 n SER . 409 A 409 
A 410 1 n SER . 410 A 410 
A 411 1 n GLY . 411 A 411 
A 412 1 n VAL . 412 A 412 
A 413 1 n GLY . 413 A 413 
A 414 1 n LEU . 414 A 414 
A 415 1 n THR . 415 A 415 
A 416 1 n ALA . 416 A 416 
A 417 1 n ALA . 417 A 417 
A 418 1 n VAL . 418 A 418 
A 419 1 n LEU . 419 A 419 
A 420 1 n ARG . 420 A 420 
A 421 1 n ASP . 421 A 421 
A 422 1 n SER . 422 A 422 
A 423 1 n VAL . 423 A 423 
A 424 1 n SER . 424 A 424 
A 425 1 n GLY . 425 A 425 
A 426 1 n GLU . 426 A 426 
A 427 1 n LEU . 427 A 427 
A 428 1 n THR . 428 A 428 
A 429 1 n LEU . 429 A 429 
A 430 1 n GLU . 430 A 430 
A 431 1 n GLY . 431 A 431 
A 432 1 n GLY . 432 A 432 
A 433 1 n ALA . 433 A 433 
A 434 1 n LEU . 434 A 434 
A 435 1 n VAL . 435 A 435 
A 436 1 n LEU . 436 A 436 
A 437 1 n ALA . 437 A 437 
A 438 1 n ASP . 438 A 438 
A 439 1 n GLN . 439 A 439 
A 440 1 n GLY . 440 A 440 
A 441 1 n VAL . 441 A 441 
A 442 1 n CYS . 442 A 442 
A 443 1 n CYS . 443 A 443 
A 444 1 n ILE . 444 A 444 
A 445 1 n ASP . 445 A 445 
A 446 1 n GLU . 446 A 446 
A 447 1 n PHE . 447 A 447 
A 448 1 n ASP . 448 A 448 
A 449 1 n LYS . 449 A 449 
A 450 1 n MET . 450 A 450 
A 451 1 n ALA . 451 A 451 
A 452 1 n GLU . 452 A 452 
A 453 1 n ALA . 453 A 453 
A 454 1 n ASP . 454 A 454 
A 455 1 n ARG . 455 A 455 
A 456 1 n THR . 456 A 456 
A 457 1 n ALA . 457 A 457 
A 458 1 n ILE . 458 A 458 
A 459 1 n HIS . 459 A 459 
A 460 1 n GLU . 460 A 460 
A 461 1 n VAL . 461 A 461 
A 462 1 n MET . 462 A 462 
A 463 1 n GLU . 463 A 463 
A 464 1 n GLN . 464 A 464 
A 465 1 n GLN . 465 A 465 
A 466 1 n THR . 466 A 466 
A 467 1 n ILE . 467 A 467 
A 468 1 n SER . 468 A 468 
A 469 1 n ILE . 469 A 469 
A 470 1 n ALA . 470 A 470 
A 471 1 n LYS . 471 A 471 
A 472 1 n ALA . 472 A 472 
A 473 1 n GLY . 473 A 473 
A 474 1 n ILE . 474 A 474 
A 475 1 n LEU . 475 A 475 
A 476 1 n THR . 476 A 476 
A 477 1 n THR . 477 A 477 
A 478 1 n LEU . 478 A 478 
A 479 1 n ASN . 479 A 479 
A 480 1 n ALA . 480 A 480 
A 481 1 n ARG . 481 A 481 
A 482 1 n CYS . 482 A 482 
A 483 1 n SER . 483 A 483 
A 484 1 n ILE . 484 A 484 
A 485 1 n LEU . 485 A 485 
A 486 1 n ALA . 486 A 486 
A 487 1 n ALA . 487 A 487 
A 488 1 n ALA . 488 A 488 
A 489 1 n ASN . 489 A 489 
A 490 1 n PRO . 490 A 490 
A 491 1 n ALA . 491 A 491 
A 492 1 n TYR . 492 A 492 
A 493 1 n GLY . 493 A 493 
A 494 1 n ARG . 494 A 494 
A 495 1 n TYR . 495 A 495 
A 496 1 n ASN . 496 A 496 
A 497 1 n PRO . 497 A 497 
A 498 1 n ARG . 498 A 498 
A 499 1 n ARG . 499 A 499 
A 500 1 n SER . 500 A 500 
A 501 1 n LEU . 501 A 501 
A 502 1 n GLU . 502 A 502 
A 503 1 n GLN . 503 A 503 
A 504 1 n ASN . 504 A 504 
A 505 1 n ILE . 505 A 505 
A 506 1 n GLN . 506 A 506 
A 507 1 n LEU . 507 A 507 
A 508 1 n PRO . 508 A 508 
A 509 1 n ALA . 509 A 509 
A 510 1 n ALA . 510 A 510 
A 511 1 n LEU . 511 A 511 
A 512 1 n LEU . 512 A 512 
A 513 1 n SER . 513 A 513 
A 514 1 n ARG . 514 A 514 
A 515 1 n PHE . 515 A 515 
A 516 1 n ASP . 516 A 516 
A 517 1 n LEU . 517 A 517 
A 518 1 n LEU . 518 A 518 
A 519 1 n TRP . 519 A 519 
A 520 1 n LEU . 520 A 520 
A 521 1 n ILE . 521 A 521 
A 522 1 n GLN . 522 A 522 
A 523 1 n ASP . 523 A 523 
A 524 1 n ARG . 524 A 524 
A 525 1 n PRO . 525 A 525 
A 526 1 n ASP . 526 A 526 
A 527 1 n ARG . 527 A 527 
A 528 1 n ASP . 528 A 528 
A 529 1 n ASN . 529 A 529 
A 530 1 n ASP . 530 A 530 
A 531 1 n LEU . 531 A 531 
A 532 1 n ARG . 532 A 532 
A 533 1 n LEU . 533 A 533 
A 534 1 n ALA . 534 A 534 
A 535 1 n GLN . 535 A 535 
A 536 1 n HIS . 536 A 536 
A 537 1 n ILE . 537 A 537 
A 538 1 n THR . 538 A 538 
A 539 1 n TYR . 539 A 539 
A 540 1 n VAL . 540 A 540 
A 541 1 n HIS . 541 A 541 
A 542 1 n GLN . 542 A 542 
A 543 1 n HIS . 543 A 543 
A 544 1 n SER . 544 A 544 
A 545 1 n ARG . 545 A 545 
A 546 1 n GLN . 546 A 546 
A 547 1 n PRO . 547 A 547 
A 548 1 n PRO . 548 A 548 
A 549 1 n SER . 549 A 549 
A 550 1 n GLN . 550 A 550 
A 551 1 n PHE . 551 A 551 
A 552 1 n GLU . 552 A 552 
A 553 1 n PRO . 553 A 553 
A 554 1 n LEU . 554 A 554 
A 555 1 n ASP . 555 A 555 
A 556 1 n MET . 556 A 556 
A 557 1 n LYS . 557 A 557 
A 558 1 n LEU . 558 A 558 
A 559 1 n MET . 559 A 559 
A 560 1 n ARG . 560 A 560 
A 561 1 n ARG . 561 A 561 
A 562 1 n TYR . 562 A 562 
A 563 1 n ILE . 563 A 563 
A 564 1 n ALA . 564 A 564 
A 565 1 n MET . 565 A 565 
A 566 1 n CYS . 566 A 566 
A 567 1 n ARG . 567 A 567 
A 568 1 n GLU . 568 A 568 
A 569 1 n LYS . 569 A 569 
A 570 1 n GLN . 570 A 570 
A 571 1 n PRO . 571 A 571 
A 572 1 n MET . 572 A 572 
A 573 1 n VAL . 573 A 573 
A 574 1 n PRO . 574 A 574 
A 575 1 n GLU . 575 A 575 
A 576 1 n SER . 576 A 576 
A 577 1 n LEU . 577 A 577 
A 578 1 n ALA . 578 A 578 
A 579 1 n ASP . 579 A 579 
A 580 1 n TYR . 580 A 580 
A 581 1 n ILE . 581 A 581 
A 582 1 n THR . 582 A 582 
A 583 1 n ALA . 583 A 583 
A 584 1 n ALA . 584 A 584 
A 585 1 n TYR . 585 A 585 
A 586 1 n VAL . 586 A 586 
A 587 1 n GLU . 587 A 587 
A 588 1 n MET . 588 A 588 
A 589 1 n ARG . 589 A 589 
A 590 1 n ARG . 590 A 590 
A 591 1 n GLU . 591 A 591 
A 592 1 n ALA . 592 A 592 
A 593 1 n TRP . 593 A 593 
A 594 1 n ALA . 594 A 594 
A 595 1 n SER . 595 A 595 
A 596 1 n LYS . 596 A 596 
A 597 1 n ASP . 597 A 597 
A 598 1 n ALA . 598 A 598 
A 599 1 n THR . 599 A 599 
A 600 1 n GLU . 600 A 600 
A 601 1 n THR . 601 A 601 
A 602 1 n SER . 602 A 602 
A 603 1 n ALA . 603 A 603 
A 604 1 n ARG . 604 A 604 
A 605 1 n THR . 605 A 605 
A 606 1 n LEU . 606 A 606 
A 607 1 n LEU . 607 A 607 
A 608 1 n ALA . 608 A 608 
A 609 1 n ILE . 609 A 609 
A 610 1 n LEU . 610 A 610 
A 611 1 n ARG . 611 A 611 
A 612 1 n LEU . 612 A 612 
A 613 1 n SER . 613 A 613 
A 614 1 n THR . 614 A 614 
A 615 1 n ALA . 615 A 615 
A 616 1 n LEU . 616 A 616 
A 617 1 n ALA . 617 A 617 
A 618 1 n ARG . 618 A 618 
A 619 1 n LEU . 619 A 619 
A 620 1 n ARG . 620 A 620 
A 621 1 n MET . 621 A 621 
A 622 1 n VAL . 622 A 622 
A 623 1 n ASP . 623 A 623 
A 624 1 n VAL . 624 A 624 
A 625 1 n VAL . 625 A 625 
A 626 1 n GLU . 626 A 626 
A 627 1 n LYS . 627 A 627 
A 628 1 n GLU . 628 A 628 
A 629 1 n ASP . 629 A 629 
A 630 1 n VAL . 630 A 630 
A 631 1 n ASN . 631 A 631 
A 632 1 n GLU . 632 A 632 
A 633 1 n ALA . 633 A 633 
A 634 1 n ILE . 634 A 634 
A 635 1 n ARG . 635 A 635 
A 636 1 n LEU . 636 A 636 
A 637 1 n MET . 637 A 637 
A 638 1 n GLU . 638 A 638 
A 639 1 n MET . 639 A 639 
A 640 1 n SER . 640 A 640 
A 641 1 n LYS . 641 A 641 
A 642 1 n ASP . 642 A 642 
A 643 1 n SER . 643 A 643 
A 644 1 n LEU . 644 A 644 
A 645 1 n LEU . 645 A 645 
A 646 1 n GLY . 646 A 646 
A 647 1 n ASP . 647 A 647 
A 648 1 n LYS . 648 A 648 
A 649 1 n GLY . 649 A 649 
A 650 1 n GLN . 650 A 650 
A 651 1 n THR . 651 A 651 
A 652 1 n ALA . 652 A 652 
A 653 1 n ARG . 653 A 653 
A 654 1 n THR . 654 A 654 
A 655 1 n GLN . 655 A 655 
A 656 1 n ARG . 656 A 656 
A 657 1 n PRO . 657 A 657 
A 658 1 n ALA . 658 A 658 
A 659 1 n ASP . 659 A 659 
A 660 1 n VAL . 660 A 660 
A 661 1 n ILE . 661 A 661 
A 662 1 n PHE . 662 A 662 
A 663 1 n ALA . 663 A 663 
A 664 1 n THR . 664 A 664 
A 665 1 n VAL . 665 A 665 
A 666 1 n ARG . 666 A 666 
A 667 1 n GLU . 667 A 667 
A 668 1 n LEU . 668 A 668 
A 669 1 n VAL . 669 A 669 
A 670 1 n SER . 670 A 670 
A 671 1 n GLY . 671 A 671 
A 672 1 n GLY . 672 A 672 
A 673 1 n ARG . 673 A 673 
A 674 1 n SER . 674 A 674 
A 675 1 n VAL . 675 A 675 
A 676 1 n ARG . 676 A 676 
A 677 1 n PHE . 677 A 677 
A 678 1 n SER . 678 A 678 
A 679 1 n GLU . 679 A 679 
A 680 1 n ALA . 680 A 680 
A 681 1 n GLU . 681 A 681 
A 682 1 n GLN . 682 A 682 
A 683 1 n ARG . 683 A 683 
A 684 1 n CYS . 684 A 684 
A 685 1 n VAL . 685 A 685 
A 686 1 n SER . 686 A 686 
A 687 1 n ARG . 687 A 687 
A 688 1 n GLY . 688 A 688 
A 689 1 n PHE . 689 A 689 
A 690 1 n THR . 690 A 690 
A 691 1 n PRO . 691 A 691 
A 692 1 n ALA . 692 A 692 
A 693 1 n GLN . 693 A 693 
A 694 1 n PHE . 694 A 694 
A 695 1 n GLN . 695 A 695 
A 696 1 n ALA . 696 A 696 
A 697 1 n ALA . 697 A 697 
A 698 1 n LEU . 698 A 698 
A 699 1 n ASP . 699 A 699 
A 700 1 n GLU . 700 A 700 
A 701 1 n TYR . 701 A 701 
A 702 1 n GLU . 702 A 702 
A 703 1 n GLU . 703 A 703 
A 704 1 n LEU . 704 A 704 
A 705 1 n ASN . 705 A 705 
A 706 1 n VAL . 706 A 706 
A 707 1 n TRP . 707 A 707 
A 708 1 n GLN . 708 A 708 
A 709 1 n VAL . 709 A 709 
A 710 1 n ASN . 710 A 710 
A 711 1 n ALA . 711 A 711 
A 712 1 n SER . 712 A 712 
A 713 1 n ARG . 713 A 713 
A 714 1 n THR . 714 A 714 
A 715 1 n ARG . 715 A 715 
A 716 1 n ILE . 716 A 716 
A 717 1 n THR . 717 A 717 
A 718 1 n PHE . 718 A 718 
A 719 1 n VAL . 719 A 719 
B 1   2 n MET . 1   B 1   
B 2   2 n SER . 2   B 2   
B 3   2 n GLY . 3   B 3   
B 4   2 n PHE . 4   B 4   
B 5   2 n ASP . 5   B 5   
B 6   2 n ASP . 6   B 6   
B 7   2 n PRO . 7   B 7   
B 8   2 n GLY . 8   B 8   
B 9   2 n ILE . 9   B 9   
B 10  2 n PHE . 10  B 10  
B 11  2 n TYR . 11  B 11  
B 12  2 n SER . 12  B 12  
B 13  2 n ASP . 13  B 13  
B 14  2 n SER . 14  B 14  
B 15  2 n PHE . 15  B 15  
B 16  2 n GLY . 16  B 16  
B 17  2 n GLY . 17  B 17  
B 18  2 n ASP . 18  B 18  
B 19  2 n ALA . 19  B 19  
B 20  2 n GLN . 20  B 20  
B 21  2 n ALA . 21  B 21  
B 22  2 n ASP . 22  B 22  
B 23  2 n GLU . 23  B 23  
B 24  2 n GLY . 24  B 24  
B 25  2 n GLN . 25  B 25  
B 26  2 n ALA . 26  B 26  
B 27  2 n ARG . 27  B 27  
B 28  2 n LYS . 28  B 28  
B 29  2 n SER . 29  B 29  
B 30  2 n GLN . 30  B 30  
B 31  2 n LEU . 31  B 31  
B 32  2 n GLN . 32  B 32  
B 33  2 n ARG . 33  B 33  
B 34  2 n ARG . 34  B 34  
B 35  2 n PHE . 35  B 35  
B 36  2 n LYS . 36  B 36  
B 37  2 n GLU . 37  B 37  
B 38  2 n PHE . 38  B 38  
B 39  2 n LEU . 39  B 39  
B 40  2 n ARG . 40  B 40  
B 41  2 n GLN . 41  B 41  
B 42  2 n TYR . 42  B 42  
B 43  2 n ARG . 43  B 43  
B 44  2 n VAL . 44  B 44  
B 45  2 n GLY . 45  B 45  
B 46  2 n THR . 46  B 46  
B 47  2 n ASP . 47  B 47  
B 48  2 n ARG . 48  B 48  
B 49  2 n THR . 49  B 49  
B 50  2 n GLY . 50  B 50  
B 51  2 n PHE . 51  B 51  
B 52  2 n THR . 52  B 52  
B 53  2 n PHE . 53  B 53  
B 54  2 n LYS . 54  B 54  
B 55  2 n TYR . 55  B 55  
B 56  2 n ARG . 56  B 56  
B 57  2 n ASP . 57  B 57  
B 58  2 n GLU . 58  B 58  
B 59  2 n LEU . 59  B 59  
B 60  2 n LYS . 60  B 60  
B 61  2 n ARG . 61  B 61  
B 62  2 n HIS . 62  B 62  
B 63  2 n TYR . 63  B 63  
B 64  2 n ASN . 64  B 64  
B 65  2 n LEU . 65  B 65  
B 66  2 n GLY . 66  B 66  
B 67  2 n GLU . 67  B 67  
B 68  2 n TYR . 68  B 68  
B 69  2 n TRP . 69  B 69  
B 70  2 n ILE . 70  B 70  
B 71  2 n GLU . 71  B 71  
B 72  2 n VAL . 72  B 72  
B 73  2 n GLU . 73  B 73  
B 74  2 n MET . 74  B 74  
B 75  2 n GLU . 75  B 75  
B 76  2 n ASP . 76  B 76  
B 77  2 n LEU . 77  B 77  
B 78  2 n ALA . 78  B 78  
B 79  2 n SER . 79  B 79  
B 80  2 n PHE . 80  B 80  
B 81  2 n ASP . 81  B 81  
B 82  2 n GLU . 82  B 82  
B 83  2 n ASP . 83  B 83  
B 84  2 n LEU . 84  B 84  
B 85  2 n ALA . 85  B 85  
B 86  2 n ASP . 86  B 86  
B 87  2 n TYR . 87  B 87  
B 88  2 n LEU . 88  B 88  
B 89  2 n TYR . 89  B 89  
B 90  2 n LYS . 90  B 90  
B 91  2 n GLN . 91  B 91  
B 92  2 n PRO . 92  B 92  
B 93  2 n ALA . 93  B 93  
B 94  2 n GLU . 94  B 94  
B 95  2 n HIS . 95  B 95  
B 96  2 n LEU . 96  B 96  
B 97  2 n GLN . 97  B 97  
B 98  2 n LEU . 98  B 98  
B 99  2 n LEU . 99  B 99  
B 100 2 n GLU . 100 B 100 
B 101 2 n GLU . 101 B 101 
B 102 2 n ALA . 102 B 102 
B 103 2 n ALA . 103 B 103 
B 104 2 n LYS . 104 B 104 
B 105 2 n GLU . 105 B 105 
B 106 2 n VAL . 106 B 106 
B 107 2 n ALA . 107 B 107 
B 108 2 n ASP . 108 B 108 
B 109 2 n GLU . 109 B 109 
B 110 2 n VAL . 110 B 110 
B 111 2 n THR . 111 B 111 
B 112 2 n ARG . 112 B 112 
B 113 2 n PRO . 113 B 113 
B 114 2 n ARG . 114 B 114 
B 115 2 n PRO . 115 B 115 
B 116 2 n SER . 116 B 116 
B 117 2 n GLY . 117 B 117 
B 118 2 n GLU . 118 B 118 
B 119 2 n GLU . 119 B 119 
B 120 2 n VAL . 120 B 120 
B 121 2 n LEU . 121 B 121 
B 122 2 n GLN . 122 B 122 
B 123 2 n ASP . 123 B 123 
B 124 2 n ILE . 124 B 124 
B 125 2 n GLN . 125 B 125 
B 126 2 n VAL . 126 B 126 
B 127 2 n MET . 127 B 127 
B 128 2 n LEU . 128 B 128 
B 129 2 n LYS . 129 B 129 
B 130 2 n SER . 130 B 130 
B 131 2 n ASP . 131 B 131 
B 132 2 n ALA . 132 B 132 
B 133 2 n SER . 133 B 133 
B 134 2 n PRO . 134 B 134 
B 135 2 n SER . 135 B 135 
B 136 2 n SER . 136 B 136 
B 137 2 n ILE . 137 B 137 
B 138 2 n ARG . 138 B 138 
B 139 2 n SER . 139 B 139 
B 140 2 n LEU . 140 B 140 
B 141 2 n LYS . 141 B 141 
B 142 2 n SER . 142 B 142 
B 143 2 n ASP . 143 B 143 
B 144 2 n MET . 144 B 144 
B 145 2 n MET . 145 B 145 
B 146 2 n SER . 146 B 146 
B 147 2 n HIS . 147 B 147 
B 148 2 n LEU . 148 B 148 
B 149 2 n VAL . 149 B 149 
B 150 2 n LYS . 150 B 150 
B 151 2 n ILE . 151 B 151 
B 152 2 n PRO . 152 B 152 
B 153 2 n GLY . 153 B 153 
B 154 2 n ILE . 154 B 154 
B 155 2 n ILE . 155 B 155 
B 156 2 n ILE . 156 B 156 
B 157 2 n ALA . 157 B 157 
B 158 2 n ALA . 158 B 158 
B 159 2 n SER . 159 B 159 
B 160 2 n ALA . 160 B 160 
B 161 2 n VAL . 161 B 161 
B 162 2 n ARG . 162 B 162 
B 163 2 n ALA . 163 B 163 
B 164 2 n LYS . 164 B 164 
B 165 2 n ALA . 165 B 165 
B 166 2 n THR . 166 B 166 
B 167 2 n ARG . 167 B 167 
B 168 2 n ILE . 168 B 168 
B 169 2 n SER . 169 B 169 
B 170 2 n ILE . 170 B 170 
B 171 2 n GLN . 171 B 171 
B 172 2 n CYS . 172 B 172 
B 173 2 n ARG . 173 B 173 
B 174 2 n SER . 174 B 174 
B 175 2 n CYS . 175 B 175 
B 176 2 n ARG . 176 B 176 
B 177 2 n ASN . 177 B 177 
B 178 2 n THR . 178 B 178 
B 179 2 n LEU . 179 B 179 
B 180 2 n THR . 180 B 180 
B 181 2 n ASN . 181 B 181 
B 182 2 n ILE . 182 B 182 
B 183 2 n ALA . 183 B 183 
B 184 2 n MET . 184 B 184 
B 185 2 n ARG . 185 B 185 
B 186 2 n PRO . 186 B 186 
B 187 2 n GLY . 187 B 187 
B 188 2 n LEU . 188 B 188 
B 189 2 n GLU . 189 B 189 
B 190 2 n GLY . 190 B 190 
B 191 2 n TYR . 191 B 191 
B 192 2 n ALA . 192 B 192 
B 193 2 n LEU . 193 B 193 
B 194 2 n PRO . 194 B 194 
B 195 2 n ARG . 195 B 195 
B 196 2 n LYS . 196 B 196 
B 197 2 n CYS . 197 B 197 
B 198 2 n ASN . 198 B 198 
B 199 2 n THR . 199 B 199 
B 200 2 n ASP . 200 B 200 
B 201 2 n GLN . 201 B 201 
B 202 2 n ALA . 202 B 202 
B 203 2 n GLY . 203 B 203 
B 204 2 n ARG . 204 B 204 
B 205 2 n PRO . 205 B 205 
B 206 2 n LYS . 206 B 206 
B 207 2 n CYS . 207 B 207 
B 208 2 n PRO . 208 B 208 
B 209 2 n LEU . 209 B 209 
B 210 2 n ASP . 210 B 210 
B 211 2 n PRO . 211 B 211 
B 212 2 n TYR . 212 B 212 
B 213 2 n PHE . 213 B 213 
B 214 2 n ILE . 214 B 214 
B 215 2 n MET . 215 B 215 
B 216 2 n PRO . 216 B 216 
B 217 2 n ASP . 217 B 217 
B 218 2 n LYS . 218 B 218 
B 219 2 n CYS . 219 B 219 
B 220 2 n LYS . 220 B 220 
B 221 2 n CYS . 221 B 221 
B 222 2 n VAL . 222 B 222 
B 223 2 n ASP . 223 B 223 
B 224 2 n PHE . 224 B 224 
B 225 2 n GLN . 225 B 225 
B 226 2 n THR . 226 B 226 
B 227 2 n LEU . 227 B 227 
B 228 2 n LYS . 228 B 228 
B 229 2 n LEU . 229 B 229 
B 230 2 n GLN . 230 B 230 
B 231 2 n GLU . 231 B 231 
B 232 2 n LEU . 232 B 232 
B 233 2 n PRO . 233 B 233 
B 234 2 n ASP . 234 B 234 
B 235 2 n ALA . 235 B 235 
B 236 2 n VAL . 236 B 236 
B 237 2 n PRO . 237 B 237 
B 238 2 n HIS . 238 B 238 
B 239 2 n GLY . 239 B 239 
B 240 2 n GLU . 240 B 240 
B 241 2 n MET . 241 B 241 
B 242 2 n PRO . 242 B 242 
B 243 2 n ARG . 243 B 243 
B 244 2 n HIS . 244 B 244 
B 245 2 n MET . 245 B 245 
B 246 2 n GLN . 246 B 246 
B 247 2 n LEU . 247 B 247 
B 248 2 n TYR . 248 B 248 
B 249 2 n CYS . 249 B 249 
B 250 2 n ASP . 250 B 250 
B 251 2 n ARG . 251 B 251 
B 252 2 n TYR . 252 B 252 
B 253 2 n LEU . 253 B 253 
B 254 2 n CYS . 254 B 254 
B 255 2 n ASP . 255 B 255 
B 256 2 n LYS . 256 B 256 
B 257 2 n VAL . 257 B 257 
B 258 2 n VAL . 258 B 258 
B 259 2 n PRO . 259 B 259 
B 260 2 n GLY . 260 B 260 
B 261 2 n ASN . 261 B 261 
B 262 2 n ARG . 262 B 262 
B 263 2 n VAL . 263 B 263 
B 264 2 n THR . 264 B 264 
B 265 2 n ILE . 265 B 265 
B 266 2 n MET . 266 B 266 
B 267 2 n GLY . 267 B 267 
B 268 2 n ILE . 268 B 268 
B 269 2 n TYR . 269 B 269 
B 270 2 n SER . 270 B 270 
B 271 2 n ILE . 271 B 271 
B 272 2 n LYS . 272 B 272 
B 273 2 n LYS . 273 B 273 
B 274 2 n PHE . 274 B 274 
B 275 2 n GLY . 275 B 275 
B 276 2 n LEU . 276 B 276 
B 277 2 n THR . 277 B 277 
B 278 2 n THR . 278 B 278 
B 279 2 n SER . 279 B 279 
B 280 2 n ARG . 280 B 280 
B 281 2 n GLY . 281 B 281 
B 282 2 n ARG . 282 B 282 
B 283 2 n ASP . 283 B 283 
B 284 2 n ARG . 284 B 284 
B 285 2 n VAL . 285 B 285 
B 286 2 n GLY . 286 B 286 
B 287 2 n VAL . 287 B 287 
B 288 2 n GLY . 288 B 288 
B 289 2 n ILE . 289 B 289 
B 290 2 n ARG . 290 B 290 
B 291 2 n SER . 291 B 291 
B 292 2 n SER . 292 B 292 
B 293 2 n TYR . 293 B 293 
B 294 2 n ILE . 294 B 294 
B 295 2 n ARG . 295 B 295 
B 296 2 n VAL . 296 B 296 
B 297 2 n LEU . 297 B 297 
B 298 2 n GLY . 298 B 298 
B 299 2 n ILE . 299 B 299 
B 300 2 n GLN . 300 B 300 
B 301 2 n VAL . 301 B 301 
B 302 2 n ASP . 302 B 302 
B 303 2 n THR . 303 B 303 
B 304 2 n ASP . 304 B 304 
B 305 2 n GLY . 305 B 305 
B 306 2 n SER . 306 B 306 
B 307 2 n GLY . 307 B 307 
B 308 2 n ARG . 308 B 308 
B 309 2 n SER . 309 B 309 
B 310 2 n PHE . 310 B 310 
B 311 2 n ALA . 311 B 311 
B 312 2 n GLY . 312 B 312 
B 313 2 n ALA . 313 B 313 
B 314 2 n VAL . 314 B 314 
B 315 2 n SER . 315 B 315 
B 316 2 n PRO . 316 B 316 
B 317 2 n GLN . 317 B 317 
B 318 2 n GLU . 318 B 318 
B 319 2 n GLU . 319 B 319 
B 320 2 n GLU . 320 B 320 
B 321 2 n GLU . 321 B 321 
B 322 2 n PHE . 322 B 322 
B 323 2 n ARG . 323 B 323 
B 324 2 n ARG . 324 B 324 
B 325 2 n LEU . 325 B 325 
B 326 2 n ALA . 326 B 326 
B 327 2 n ALA . 327 B 327 
B 328 2 n LEU . 328 B 328 
B 329 2 n PRO . 329 B 329 
B 330 2 n ASN . 330 B 330 
B 331 2 n VAL . 331 B 331 
B 332 2 n TYR . 332 B 332 
B 333 2 n GLU . 333 B 333 
B 334 2 n VAL . 334 B 334 
B 335 2 n ILE . 335 B 335 
B 336 2 n SER . 336 B 336 
B 337 2 n LYS . 337 B 337 
B 338 2 n SER . 338 B 338 
B 339 2 n ILE . 339 B 339 
B 340 2 n ALA . 340 B 340 
B 341 2 n PRO . 341 B 341 
B 342 2 n SER . 342 B 342 
B 343 2 n ILE . 343 B 343 
B 344 2 n PHE . 344 B 344 
B 345 2 n GLY . 345 B 345 
B 346 2 n GLY . 346 B 346 
B 347 2 n THR . 347 B 347 
B 348 2 n ASP . 348 B 348 
B 349 2 n MET . 349 B 349 
B 350 2 n LYS . 350 B 350 
B 351 2 n LYS . 351 B 351 
B 352 2 n ALA . 352 B 352 
B 353 2 n ILE . 353 B 353 
B 354 2 n ALA . 354 B 354 
B 355 2 n CYS . 355 B 355 
B 356 2 n LEU . 356 B 356 
B 357 2 n LEU . 357 B 357 
B 358 2 n PHE . 358 B 358 
B 359 2 n GLY . 359 B 359 
B 360 2 n GLY . 360 B 360 
B 361 2 n SER . 361 B 361 
B 362 2 n ARG . 362 B 362 
B 363 2 n LYS . 363 B 363 
B 364 2 n ARG . 364 B 364 
B 365 2 n LEU . 365 B 365 
B 366 2 n PRO . 366 B 366 
B 367 2 n ASP . 367 B 367 
B 368 2 n GLY . 368 B 368 
B 369 2 n LEU . 369 B 369 
B 370 2 n THR . 370 B 370 
B 371 2 n ARG . 371 B 371 
B 372 2 n ARG . 372 B 372 
B 373 2 n GLY . 373 B 373 
B 374 2 n ASP . 374 B 374 
B 375 2 n ILE . 375 B 375 
B 376 2 n ASN . 376 B 376 
B 377 2 n LEU . 377 B 377 
B 378 2 n LEU . 378 B 378 
B 379 2 n MET . 379 B 379 
B 380 2 n LEU . 380 B 380 
B 381 2 n GLY . 381 B 381 
B 382 2 n ASP . 382 B 382 
B 383 2 n PRO . 383 B 383 
B 384 2 n GLY . 384 B 384 
B 385 2 n THR . 385 B 385 
B 386 2 n ALA . 386 B 386 
B 387 2 n LYS . 387 B 387 
B 388 2 n SER . 388 B 388 
B 389 2 n GLN . 389 B 389 
B 390 2 n LEU . 390 B 390 
B 391 2 n LEU . 391 B 391 
B 392 2 n LYS . 392 B 392 
B 393 2 n PHE . 393 B 393 
B 394 2 n VAL . 394 B 394 
B 395 2 n GLU . 395 B 395 
B 396 2 n LYS . 396 B 396 
B 397 2 n CYS . 397 B 397 
B 398 2 n SER . 398 B 398 
B 399 2 n PRO . 399 B 399 
B 400 2 n ILE . 400 B 400 
B 401 2 n GLY . 401 B 401 
B 402 2 n VAL . 402 B 402 
B 403 2 n TYR . 403 B 403 
B 404 2 n THR . 404 B 404 
B 405 2 n SER . 405 B 405 
B 406 2 n GLY . 406 B 406 
B 407 2 n LYS . 407 B 407 
B 408 2 n GLY . 408 B 408 
B 409 2 n SER . 409 B 409 
B 410 2 n SER . 410 B 410 
B 411 2 n ALA . 411 B 411 
B 412 2 n ALA . 412 B 412 
B 413 2 n GLY . 413 B 413 
B 414 2 n LEU . 414 B 414 
B 415 2 n THR . 415 B 415 
B 416 2 n ALA . 416 B 416 
B 417 2 n SER . 417 B 417 
B 418 2 n VAL . 418 B 418 
B 419 2 n MET . 419 B 419 
B 420 2 n ARG . 420 B 420 
B 421 2 n ASP . 421 B 421 
B 422 2 n PRO . 422 B 422 
B 423 2 n SER . 423 B 423 
B 424 2 n SER . 424 B 424 
B 425 2 n ARG . 425 B 425 
B 426 2 n ASN . 426 B 426 
B 427 2 n PHE . 427 B 427 
B 428 2 n ILE . 428 B 428 
B 429 2 n MET . 429 B 429 
B 430 2 n GLU . 430 B 430 
B 431 2 n GLY . 431 B 431 
B 432 2 n GLY . 432 B 432 
B 433 2 n ALA . 433 B 433 
B 434 2 n MET . 434 B 434 
B 435 2 n VAL . 435 B 435 
B 436 2 n LEU . 436 B 436 
B 437 2 n ALA . 437 B 437 
B 438 2 n ASP . 438 B 438 
B 439 2 n GLY . 439 B 439 
B 440 2 n GLY . 440 B 440 
B 441 2 n VAL . 441 B 441 
B 442 2 n VAL . 442 B 442 
B 443 2 n CYS . 443 B 443 
B 444 2 n ILE . 444 B 444 
B 445 2 n ASP . 445 B 445 
B 446 2 n GLU . 446 B 446 
B 447 2 n PHE . 447 B 447 
B 448 2 n ASP . 448 B 448 
B 449 2 n LYS . 449 B 449 
B 450 2 n MET . 450 B 450 
B 451 2 n ARG . 451 B 451 
B 452 2 n GLU . 452 B 452 
B 453 2 n ASP . 453 B 453 
B 454 2 n ASP . 454 B 454 
B 455 2 n ARG . 455 B 455 
B 456 2 n VAL . 456 B 456 
B 457 2 n ALA . 457 B 457 
B 458 2 n ILE . 458 B 458 
B 459 2 n HIS . 459 B 459 
B 460 2 n GLU . 460 B 460 
B 461 2 n ALA . 461 B 461 
B 462 2 n MET . 462 B 462 
B 463 2 n GLU . 463 B 463 
B 464 2 n GLN . 464 B 464 
B 465 2 n GLN . 465 B 465 
B 466 2 n THR . 466 B 466 
B 467 2 n ILE . 467 B 467 
B 468 2 n SER . 468 B 468 
B 469 2 n ILE . 469 B 469 
B 470 2 n ALA . 470 B 470 
B 471 2 n LYS . 471 B 471 
B 472 2 n ALA . 472 B 472 
B 473 2 n GLY . 473 B 473 
B 474 2 n ILE . 474 B 474 
B 475 2 n THR . 475 B 475 
B 476 2 n THR . 476 B 476 
B 477 2 n THR . 477 B 477 
B 478 2 n LEU . 478 B 478 
B 479 2 n ASN . 479 B 479 
B 480 2 n SER . 480 B 480 
B 481 2 n ARG . 481 B 481 
B 482 2 n CYS . 482 B 482 
B 483 2 n SER . 483 B 483 
B 484 2 n VAL . 484 B 484 
B 485 2 n LEU . 485 B 485 
B 486 2 n ALA . 486 B 486 
B 487 2 n ALA . 487 B 487 
B 488 2 n ALA . 488 B 488 
B 489 2 n ASN . 489 B 489 
B 490 2 n SER . 490 B 490 
B 491 2 n VAL . 491 B 491 
B 492 2 n PHE . 492 B 492 
B 493 2 n GLY . 493 B 493 
B 494 2 n ARG . 494 B 494 
B 495 2 n TRP . 495 B 495 
B 496 2 n ASP . 496 B 496 
B 497 2 n GLU . 497 B 497 
B 498 2 n THR . 498 B 498 
B 499 2 n LYS . 499 B 499 
B 500 2 n GLY . 500 B 500 
B 501 2 n GLU . 501 B 501 
B 502 2 n ASP . 502 B 502 
B 503 2 n ASN . 503 B 503 
B 504 2 n ILE . 504 B 504 
B 505 2 n ASP . 505 B 505 
B 506 2 n PHE . 506 B 506 
B 507 2 n MET . 507 B 507 
B 508 2 n PRO . 508 B 508 
B 509 2 n THR . 509 B 509 
B 510 2 n ILE . 510 B 510 
B 511 2 n LEU . 511 B 511 
B 512 2 n SER . 512 B 512 
B 513 2 n ARG . 513 B 513 
B 514 2 n PHE . 514 B 514 
B 515 2 n ASP . 515 B 515 
B 516 2 n MET . 516 B 516 
B 517 2 n ILE . 517 B 517 
B 518 2 n PHE . 518 B 518 
B 519 2 n ILE . 519 B 519 
B 520 2 n VAL . 520 B 520 
B 521 2 n LYS . 521 B 521 
B 522 2 n ASP . 522 B 522 
B 523 2 n GLU . 523 B 523 
B 524 2 n HIS . 524 B 524 
B 525 2 n ASN . 525 B 525 
B 526 2 n GLU . 526 B 526 
B 527 2 n GLU . 527 B 527 
B 528 2 n ARG . 528 B 528 
B 529 2 n ASP . 529 B 529 
B 530 2 n VAL . 530 B 530 
B 531 2 n MET . 531 B 531 
B 532 2 n LEU . 532 B 532 
B 533 2 n ALA . 533 B 533 
B 534 2 n LYS . 534 B 534 
B 535 2 n HIS . 535 B 535 
B 536 2 n VAL . 536 B 536 
B 537 2 n ILE . 537 B 537 
B 538 2 n THR . 538 B 538 
B 539 2 n LEU . 539 B 539 
B 540 2 n HIS . 540 B 540 
B 541 2 n VAL . 541 B 541 
B 542 2 n SER . 542 B 542 
B 543 2 n ALA . 543 B 543 
B 544 2 n LEU . 544 B 544 
B 545 2 n THR . 545 B 545 
B 546 2 n GLN . 546 B 546 
B 547 2 n THR . 547 B 547 
B 548 2 n GLN . 548 B 548 
B 549 2 n ALA . 549 B 549 
B 550 2 n VAL . 550 B 550 
B 551 2 n GLU . 551 B 551 
B 552 2 n GLY . 552 B 552 
B 553 2 n GLU . 553 B 553 
B 554 2 n ILE . 554 B 554 
B 555 2 n ASP . 555 B 555 
B 556 2 n LEU . 556 B 556 
B 557 2 n ALA . 557 B 557 
B 558 2 n LYS . 558 B 558 
B 559 2 n LEU . 559 B 559 
B 560 2 n LYS . 560 B 560 
B 561 2 n LYS . 561 B 561 
B 562 2 n PHE . 562 B 562 
B 563 2 n ILE . 563 B 563 
B 564 2 n ALA . 564 B 564 
B 565 2 n TYR . 565 B 565 
B 566 2 n CYS . 566 B 566 
B 567 2 n ARG . 567 B 567 
B 568 2 n VAL . 568 B 568 
B 569 2 n LYS . 569 B 569 
B 570 2 n CYS . 570 B 570 
B 571 2 n GLY . 571 B 571 
B 572 2 n PRO . 572 B 572 
B 573 2 n ARG . 573 B 573 
B 574 2 n LEU . 574 B 574 
B 575 2 n SER . 575 B 575 
B 576 2 n ALA . 576 B 576 
B 577 2 n GLU . 577 B 577 
B 578 2 n ALA . 578 B 578 
B 579 2 n ALA . 579 B 579 
B 580 2 n GLU . 580 B 580 
B 581 2 n LYS . 581 B 581 
B 582 2 n LEU . 582 B 582 
B 583 2 n LYS . 583 B 583 
B 584 2 n ASN . 584 B 584 
B 585 2 n ARG . 585 B 585 
B 586 2 n TYR . 586 B 586 
B 587 2 n ILE . 587 B 587 
B 588 2 n ILE . 588 B 588 
B 589 2 n MET . 589 B 589 
B 590 2 n ARG . 590 B 590 
B 591 2 n SER . 591 B 591 
B 592 2 n GLY . 592 B 592 
B 593 2 n ALA . 593 B 593 
B 594 2 n ARG . 594 B 594 
B 595 2 n GLN . 595 B 595 
B 596 2 n HIS . 596 B 596 
B 597 2 n GLU . 597 B 597 
B 598 2 n ARG . 598 B 598 
B 599 2 n ASP . 599 B 599 
B 600 2 n SER . 600 B 600 
B 601 2 n ASP . 601 B 601 
B 602 2 n ARG . 602 B 602 
B 603 2 n ARG . 603 B 603 
B 604 2 n SER . 604 B 604 
B 605 2 n SER . 605 B 605 
B 606 2 n ILE . 606 B 606 
B 607 2 n PRO . 607 B 607 
B 608 2 n ILE . 608 B 608 
B 609 2 n THR . 609 B 609 
B 610 2 n VAL . 610 B 610 
B 611 2 n ARG . 611 B 611 
B 612 2 n GLN . 612 B 612 
B 613 2 n LEU . 613 B 613 
B 614 2 n GLU . 614 B 614 
B 615 2 n ALA . 615 B 615 
B 616 2 n ILE . 616 B 616 
B 617 2 n VAL . 617 B 617 
B 618 2 n ARG . 618 B 618 
B 619 2 n ILE . 619 B 619 
B 620 2 n ALA . 620 B 620 
B 621 2 n GLU . 621 B 621 
B 622 2 n ALA . 622 B 622 
B 623 2 n LEU . 623 B 623 
B 624 2 n SER . 624 B 624 
B 625 2 n LYS . 625 B 625 
B 626 2 n MET . 626 B 626 
B 627 2 n LYS . 627 B 627 
B 628 2 n LEU . 628 B 628 
B 629 2 n GLN . 629 B 629 
B 630 2 n PRO . 630 B 630 
B 631 2 n PHE . 631 B 631 
B 632 2 n ALA . 632 B 632 
B 633 2 n THR . 633 B 633 
B 634 2 n GLU . 634 B 634 
B 635 2 n ALA . 635 B 635 
B 636 2 n ASP . 636 B 636 
B 637 2 n VAL . 637 B 637 
B 638 2 n GLU . 638 B 638 
B 639 2 n GLU . 639 B 639 
B 640 2 n ALA . 640 B 640 
B 641 2 n LEU . 641 B 641 
B 642 2 n ARG . 642 B 642 
B 643 2 n LEU . 643 B 643 
B 644 2 n PHE . 644 B 644 
B 645 2 n GLN . 645 B 645 
B 646 2 n VAL . 646 B 646 
B 647 2 n SER . 647 B 647 
B 648 2 n THR . 648 B 648 
B 649 2 n LEU . 649 B 649 
B 650 2 n ASP . 650 B 650 
B 651 2 n ALA . 651 B 651 
B 652 2 n ALA . 652 B 652 
B 653 2 n LEU . 653 B 653 
B 654 2 n SER . 654 B 654 
B 655 2 n GLY . 655 B 655 
B 656 2 n THR . 656 B 656 
B 657 2 n LEU . 657 B 657 
B 658 2 n SER . 658 B 658 
B 659 2 n GLY . 659 B 659 
B 660 2 n VAL . 660 B 660 
B 661 2 n GLU . 661 B 661 
B 662 2 n GLY . 662 B 662 
B 663 2 n PHE . 663 B 663 
B 664 2 n THR . 664 B 664 
B 665 2 n SER . 665 B 665 
B 666 2 n GLN . 666 B 666 
B 667 2 n GLU . 667 B 667 
B 668 2 n ASP . 668 B 668 
B 669 2 n GLN . 669 B 669 
B 670 2 n GLU . 670 B 670 
B 671 2 n MET . 671 B 671 
B 672 2 n LEU . 672 B 672 
B 673 2 n SER . 673 B 673 
B 674 2 n ARG . 674 B 674 
B 675 2 n ILE . 675 B 675 
B 676 2 n GLU . 676 B 676 
B 677 2 n LYS . 677 B 677 
B 678 2 n GLN . 678 B 678 
B 679 2 n LEU . 679 B 679 
B 680 2 n LYS . 680 B 680 
B 681 2 n ARG . 681 B 681 
B 682 2 n ARG . 682 B 682 
B 683 2 n PHE . 683 B 683 
B 684 2 n ALA . 684 B 684 
B 685 2 n ILE . 685 B 685 
B 686 2 n GLY . 686 B 686 
B 687 2 n SER . 687 B 687 
B 688 2 n GLN . 688 B 688 
B 689 2 n VAL . 689 B 689 
B 690 2 n SER . 690 B 690 
B 691 2 n GLU . 691 B 691 
B 692 2 n HIS . 692 B 692 
B 693 2 n SER . 693 B 693 
B 694 2 n ILE . 694 B 694 
B 695 2 n ILE . 695 B 695 
B 696 2 n LYS . 696 B 696 
B 697 2 n ASP . 697 B 697 
B 698 2 n PHE . 698 B 698 
B 699 2 n THR . 699 B 699 
B 700 2 n LYS . 700 B 700 
B 701 2 n GLN . 701 B 701 
B 702 2 n LYS . 702 B 702 
B 703 2 n TYR . 703 B 703 
B 704 2 n PRO . 704 B 704 
B 705 2 n GLU . 705 B 705 
B 706 2 n HIS . 706 B 706 
B 707 2 n ALA . 707 B 707 
B 708 2 n ILE . 708 B 708 
B 709 2 n HIS . 709 B 709 
B 710 2 n LYS . 710 B 710 
B 711 2 n VAL . 711 B 711 
B 712 2 n LEU . 712 B 712 
B 713 2 n GLN . 713 B 713 
B 714 2 n LEU . 714 B 714 
B 715 2 n MET . 715 B 715 
B 716 2 n LEU . 716 B 716 
B 717 2 n ARG . 717 B 717 
B 718 2 n ARG . 718 B 718 
B 719 2 n GLY . 719 B 719 
B 720 2 n GLU . 720 B 720 
B 721 2 n ILE . 721 B 721 
B 722 2 n GLN . 722 B 722 
B 723 2 n HIS . 723 B 723 
B 724 2 n ARG . 724 B 724 
B 725 2 n MET . 725 B 725 
B 726 2 n GLN . 726 B 726 
B 727 2 n ARG . 727 B 727 
B 728 2 n LYS . 728 B 728 
B 729 2 n VAL . 729 B 729 
B 730 2 n LEU . 730 B 730 
B 731 2 n TYR . 731 B 731 
B 732 2 n ARG . 732 B 732 
B 733 2 n LEU . 733 B 733 
B 734 2 n LYS . 734 B 734 
#
_software.classification other
_software.date           ?
_software.description    "Structure prediction"
_software.name           AlphaFold
_software.pdbx_ordinal   1
_software.type           package
_software.version        "AlphaFold-beta-20231127 (2b86f29d-618d-47cf-8aef-20020b1102eb @ 2025-06-12 13:27:21)"
#
loop_
_struct_asym.entity_id
_struct_asym.id
1 A 
2 B 
#
loop_
_atom_site.group_PDB
_atom_site.id
_atom_site.type_symbol
_atom_site.label_atom_id
_atom_site.label_alt_id
_atom_site.label_comp_id
_atom_site.label_asym_id
_atom_site.label_entity_id
_atom_site.label_seq_id
_atom_site.pdbx_PDB_ins_code
_atom_site.Cartn_x
_atom_site.Cartn_y
_atom_site.Cartn_z
_atom_site.occupancy
_atom_site.B_iso_or_equiv
_atom_site.auth_seq_id
_atom_site.auth_asym_id
_atom_site.pdbx_PDB_model_num
ATOM 1     N N   . MET A 1 1   ? -21.570 22.392  27.828  1.00 37.13 1   A 1 
ATOM 2     C CA  . MET A 1 1   ? -22.706 21.882  27.037  1.00 40.60 1   A 1 
ATOM 3     C C   . MET A 1 1   ? -23.953 22.015  27.889  1.00 42.65 1   A 1 
ATOM 4     O O   . MET A 1 1   ? -23.937 21.521  29.013  1.00 40.95 1   A 1 
ATOM 5     C CB  . MET A 1 1   ? -22.493 20.417  26.623  1.00 39.38 1   A 1 
ATOM 6     C CG  . MET A 1 1   ? -21.502 20.282  25.460  1.00 37.27 1   A 1 
ATOM 7     S SD  . MET A 1 1   ? -21.125 18.559  25.074  1.00 34.94 1   A 1 
ATOM 8     C CE  . MET A 1 1   ? -20.245 18.785  23.513  1.00 32.49 1   A 1 
ATOM 9     N N   . ALA A 1 2   ? -24.975 22.723  27.405  1.00 44.53 2   A 1 
ATOM 10    C CA  . ALA A 1 2   ? -26.226 22.850  28.130  1.00 46.74 2   A 1 
ATOM 11    C C   . ALA A 1 2   ? -26.820 21.452  28.360  1.00 49.31 2   A 1 
ATOM 12    O O   . ALA A 1 2   ? -26.731 20.584  27.489  1.00 45.93 2   A 1 
ATOM 13    C CB  . ALA A 1 2   ? -27.170 23.769  27.345  1.00 42.25 2   A 1 
ATOM 14    N N   . LEU A 1 3   ? -27.392 21.232  29.542  1.00 56.80 3   A 1 
ATOM 15    C CA  . LEU A 1 3   ? -28.150 20.023  29.849  1.00 58.19 3   A 1 
ATOM 16    C C   . LEU A 1 3   ? -29.373 20.007  28.931  1.00 61.67 3   A 1 
ATOM 17    O O   . LEU A 1 3   ? -30.386 20.630  29.238  1.00 56.06 3   A 1 
ATOM 18    C CB  . LEU A 1 3   ? -28.546 20.044  31.342  1.00 50.78 3   A 1 
ATOM 19    C CG  . LEU A 1 3   ? -27.485 19.425  32.269  1.00 45.51 3   A 1 
ATOM 20    C CD1 . LEU A 1 3   ? -27.404 20.172  33.599  1.00 39.93 3   A 1 
ATOM 21    C CD2 . LEU A 1 3   ? -27.824 17.959  32.560  1.00 39.77 3   A 1 
ATOM 22    N N   . LYS A 1 4   ? -29.264 19.335  27.779  1.00 66.19 4   A 1 
ATOM 23    C CA  . LYS A 1 4   ? -30.403 19.149  26.889  1.00 68.63 4   A 1 
ATOM 24    C C   . LYS A 1 4   ? -31.458 18.341  27.627  1.00 71.79 4   A 1 
ATOM 25    O O   . LYS A 1 4   ? -31.154 17.292  28.201  1.00 65.91 4   A 1 
ATOM 26    C CB  . LYS A 1 4   ? -29.997 18.498  25.554  1.00 62.21 4   A 1 
ATOM 27    C CG  . LYS A 1 4   ? -29.271 19.493  24.631  1.00 58.70 4   A 1 
ATOM 28    C CD  . LYS A 1 4   ? -29.115 18.947  23.205  1.00 55.05 4   A 1 
ATOM 29    C CE  . LYS A 1 4   ? -28.552 20.041  22.285  1.00 49.72 4   A 1 
ATOM 30    N NZ  . LYS A 1 4   ? -28.668 19.706  20.854  1.00 45.10 4   A 1 
ATOM 31    N N   . ASP A 1 5   ? -32.674 18.851  27.617  1.00 77.61 5   A 1 
ATOM 32    C CA  . ASP A 1 5   ? -33.796 18.143  28.201  1.00 79.38 5   A 1 
ATOM 33    C C   . ASP A 1 5   ? -34.244 17.038  27.241  1.00 81.66 5   A 1 
ATOM 34    O O   . ASP A 1 5   ? -34.867 17.278  26.209  1.00 75.47 5   A 1 
ATOM 35    C CB  . ASP A 1 5   ? -34.924 19.114  28.571  1.00 72.78 5   A 1 
ATOM 36    C CG  . ASP A 1 5   ? -36.007 18.418  29.397  1.00 64.77 5   A 1 
ATOM 37    O OD1 . ASP A 1 5   ? -35.907 17.180  29.588  1.00 56.42 5   A 1 
ATOM 38    O OD2 . ASP A 1 5   ? -36.932 19.121  29.847  1.00 58.17 5   A 1 
ATOM 39    N N   . TYR A 1 6   ? -33.888 15.803  27.572  1.00 82.45 6   A 1 
ATOM 40    C CA  . TYR A 1 6   ? -34.186 14.649  26.725  1.00 83.19 6   A 1 
ATOM 41    C C   . TYR A 1 6   ? -35.680 14.325  26.637  1.00 84.89 6   A 1 
ATOM 42    O O   . TYR A 1 6   ? -36.075 13.592  25.738  1.00 81.31 6   A 1 
ATOM 43    C CB  . TYR A 1 6   ? -33.377 13.432  27.199  1.00 80.07 6   A 1 
ATOM 44    C CG  . TYR A 1 6   ? -31.897 13.607  26.961  1.00 79.19 6   A 1 
ATOM 45    C CD1 . TYR A 1 6   ? -31.332 13.308  25.703  1.00 73.16 6   A 1 
ATOM 46    C CD2 . TYR A 1 6   ? -31.082 14.158  27.964  1.00 73.70 6   A 1 
ATOM 47    C CE1 . TYR A 1 6   ? -29.977 13.557  25.447  1.00 70.54 6   A 1 
ATOM 48    C CE2 . TYR A 1 6   ? -29.722 14.420  27.716  1.00 71.24 6   A 1 
ATOM 49    C CZ  . TYR A 1 6   ? -29.177 14.121  26.455  1.00 72.57 6   A 1 
ATOM 50    O OH  . TYR A 1 6   ? -27.860 14.404  26.207  1.00 70.54 6   A 1 
ATOM 51    N N   . ALA A 1 7   ? -36.512 14.877  27.521  1.00 85.99 7   A 1 
ATOM 52    C CA  . ALA A 1 7   ? -37.960 14.750  27.403  1.00 86.26 7   A 1 
ATOM 53    C C   . ALA A 1 7   ? -38.485 15.554  26.202  1.00 87.24 7   A 1 
ATOM 54    O O   . ALA A 1 7   ? -39.251 15.026  25.396  1.00 84.27 7   A 1 
ATOM 55    C CB  . ALA A 1 7   ? -38.600 15.191  28.725  1.00 83.98 7   A 1 
ATOM 56    N N   . LEU A 1 8   ? -38.004 16.787  26.026  1.00 88.06 8   A 1 
ATOM 57    C CA  . LEU A 1 8   ? -38.312 17.625  24.868  1.00 87.99 8   A 1 
ATOM 58    C C   . LEU A 1 8   ? -37.764 17.033  23.569  1.00 88.52 8   A 1 
ATOM 59    O O   . LEU A 1 8   ? -38.466 17.001  22.562  1.00 86.06 8   A 1 
ATOM 60    C CB  . LEU A 1 8   ? -37.729 19.039  25.105  1.00 86.16 8   A 1 
ATOM 61    C CG  . LEU A 1 8   ? -38.692 19.953  25.880  1.00 77.86 8   A 1 
ATOM 62    C CD1 . LEU A 1 8   ? -37.937 21.053  26.602  1.00 69.43 8   A 1 
ATOM 63    C CD2 . LEU A 1 8   ? -39.688 20.606  24.924  1.00 69.75 8   A 1 
ATOM 64    N N   . GLU A 1 9   ? -36.546 16.500  23.601  1.00 87.14 9   A 1 
ATOM 65    C CA  . GLU A 1 9   ? -35.954 15.821  22.442  1.00 86.97 9   A 1 
ATOM 66    C C   . GLU A 1 9   ? -36.777 14.587  22.033  1.00 88.27 9   A 1 
ATOM 67    O O   . GLU A 1 9   ? -36.980 14.330  20.853  1.00 86.06 9   A 1 
ATOM 68    C CB  . GLU A 1 9   ? -34.512 15.407  22.783  1.00 84.76 9   A 1 
ATOM 69    C CG  . GLU A 1 9   ? -33.539 16.594  22.922  1.00 80.36 9   A 1 
ATOM 70    C CD  . GLU A 1 9   ? -33.165 17.277  21.600  1.00 76.41 9   A 1 
ATOM 71    O OE1 . GLU A 1 9   ? -32.834 18.483  21.649  1.00 68.17 9   A 1 
ATOM 72    O OE2 . GLU A 1 9   ? -33.153 16.591  20.563  1.00 67.98 9   A 1 
ATOM 73    N N   . LYS A 1 10  ? -37.315 13.840  22.986  1.00 87.48 10  A 1 
ATOM 74    C CA  . LYS A 1 10  ? -38.176 12.690  22.705  1.00 88.00 10  A 1 
ATOM 75    C C   . LYS A 1 10  ? -39.491 13.098  22.029  1.00 88.66 10  A 1 
ATOM 76    O O   . LYS A 1 10  ? -39.932 12.409  21.111  1.00 86.84 10  A 1 
ATOM 77    C CB  . LYS A 1 10  ? -38.421 11.913  24.007  1.00 86.83 10  A 1 
ATOM 78    C CG  . LYS A 1 10  ? -39.067 10.550  23.746  1.00 83.57 10  A 1 
ATOM 79    C CD  . LYS A 1 10  ? -39.290 9.818   25.070  1.00 80.68 10  A 1 
ATOM 80    C CE  . LYS A 1 10  ? -39.930 8.467   24.795  1.00 74.23 10  A 1 
ATOM 81    N NZ  . LYS A 1 10  ? -40.307 7.773   26.041  1.00 67.43 10  A 1 
ATOM 82    N N   . GLU A 1 11  ? -40.095 14.203  22.448  1.00 90.03 11  A 1 
ATOM 83    C CA  . GLU A 1 11  ? -41.271 14.784  21.786  1.00 89.72 11  A 1 
ATOM 84    C C   . GLU A 1 11  ? -40.949 15.215  20.350  1.00 90.00 11  A 1 
ATOM 85    O O   . GLU A 1 11  ? -41.684 14.865  19.424  1.00 87.96 11  A 1 
ATOM 86    C CB  . GLU A 1 11  ? -41.777 15.990  22.604  1.00 89.03 11  A 1 
ATOM 87    C CG  . GLU A 1 11  ? -42.615 15.606  23.833  1.00 79.94 11  A 1 
ATOM 88    C CD  . GLU A 1 11  ? -44.091 15.316  23.504  1.00 71.03 11  A 1 
ATOM 89    O OE1 . GLU A 1 11  ? -44.630 14.349  24.089  1.00 62.15 11  A 1 
ATOM 90    O OE2 . GLU A 1 11  ? -44.662 16.052  22.673  1.00 61.48 11  A 1 
ATOM 91    N N   . LYS A 1 12  ? -39.814 15.884  20.125  1.00 89.34 12  A 1 
ATOM 92    C CA  . LYS A 1 12  ? -39.350 16.241  18.777  1.00 88.99 12  A 1 
ATOM 93    C C   . LYS A 1 12  ? -39.202 15.014  17.880  1.00 89.50 12  A 1 
ATOM 94    O O   . LYS A 1 12  ? -39.696 15.013  16.760  1.00 87.32 12  A 1 
ATOM 95    C CB  . LYS A 1 12  ? -38.004 16.976  18.832  1.00 87.21 12  A 1 
ATOM 96    C CG  . LYS A 1 12  ? -38.091 18.454  19.251  1.00 80.62 12  A 1 
ATOM 97    C CD  . LYS A 1 12  ? -36.690 19.051  19.107  1.00 78.08 12  A 1 
ATOM 98    C CE  . LYS A 1 12  ? -36.633 20.575  19.195  1.00 70.69 12  A 1 
ATOM 99    N NZ  . LYS A 1 12  ? -35.348 21.053  18.623  1.00 64.23 12  A 1 
ATOM 100   N N   . VAL A 1 13  ? -38.562 13.953  18.372  1.00 89.86 13  A 1 
ATOM 101   C CA  . VAL A 1 13  ? -38.378 12.699  17.630  1.00 89.84 13  A 1 
ATOM 102   C C   . VAL A 1 13  ? -39.720 12.044  17.294  1.00 90.02 13  A 1 
ATOM 103   O O   . VAL A 1 13  ? -39.906 11.566  16.177  1.00 88.22 13  A 1 
ATOM 104   C CB  . VAL A 1 13  ? -37.474 11.737  18.426  1.00 88.99 13  A 1 
ATOM 105   C CG1 . VAL A 1 13  ? -37.450 10.323  17.843  1.00 81.66 13  A 1 
ATOM 106   C CG2 . VAL A 1 13  ? -36.031 12.248  18.448  1.00 81.70 13  A 1 
ATOM 107   N N   . LYS A 1 14  ? -40.675 12.032  18.220  1.00 89.82 14  A 1 
ATOM 108   C CA  . LYS A 1 14  ? -42.019 11.506  17.952  1.00 89.39 14  A 1 
ATOM 109   C C   . LYS A 1 14  ? -42.725 12.303  16.868  1.00 89.27 14  A 1 
ATOM 110   O O   . LYS A 1 14  ? -43.315 11.707  15.968  1.00 86.75 14  A 1 
ATOM 111   C CB  . LYS A 1 14  ? -42.876 11.527  19.220  1.00 88.47 14  A 1 
ATOM 112   C CG  . LYS A 1 14  ? -42.529 10.395  20.184  1.00 84.90 14  A 1 
ATOM 113   C CD  . LYS A 1 14  ? -43.448 10.513  21.395  1.00 83.51 14  A 1 
ATOM 114   C CE  . LYS A 1 14  ? -43.190 9.393   22.389  1.00 78.17 14  A 1 
ATOM 115   N NZ  . LYS A 1 14  ? -44.136 9.488   23.518  1.00 71.46 14  A 1 
ATOM 116   N N   . LYS A 1 15  ? -42.645 13.626  16.941  1.00 90.33 15  A 1 
ATOM 117   C CA  . LYS A 1 15  ? -43.244 14.518  15.959  1.00 89.73 15  A 1 
ATOM 118   C C   . LYS A 1 15  ? -42.662 14.274  14.567  1.00 89.52 15  A 1 
ATOM 119   O O   . LYS A 1 15  ? -43.427 14.059  13.631  1.00 86.84 15  A 1 
ATOM 120   C CB  . LYS A 1 15  ? -43.069 15.964  16.436  1.00 88.75 15  A 1 
ATOM 121   C CG  . LYS A 1 15  ? -43.949 16.889  15.602  1.00 78.82 15  A 1 
ATOM 122   C CD  . LYS A 1 15  ? -43.827 18.344  16.049  1.00 73.94 15  A 1 
ATOM 123   C CE  . LYS A 1 15  ? -44.693 19.132  15.071  1.00 64.35 15  A 1 
ATOM 124   N NZ  . LYS A 1 15  ? -44.600 20.593  15.254  1.00 56.52 15  A 1 
ATOM 125   N N   . PHE A 1 16  ? -41.332 14.188  14.446  1.00 89.53 16  A 1 
ATOM 126   C CA  . PHE A 1 16  ? -40.646 13.848  13.200  1.00 88.57 16  A 1 
ATOM 127   C C   . PHE A 1 16  ? -41.145 12.518  12.608  1.00 88.94 16  A 1 
ATOM 128   O O   . PHE A 1 16  ? -41.573 12.471  11.461  1.00 87.64 16  A 1 
ATOM 129   C CB  . PHE A 1 16  ? -39.135 13.805  13.460  1.00 88.14 16  A 1 
ATOM 130   C CG  . PHE A 1 16  ? -38.345 13.213  12.314  1.00 88.21 16  A 1 
ATOM 131   C CD1 . PHE A 1 16  ? -37.930 11.869  12.354  1.00 82.70 16  A 1 
ATOM 132   C CD2 . PHE A 1 16  ? -38.088 13.981  11.166  1.00 83.52 16  A 1 
ATOM 133   C CE1 . PHE A 1 16  ? -37.272 11.302  11.255  1.00 82.46 16  A 1 
ATOM 134   C CE2 . PHE A 1 16  ? -37.428 13.415  10.066  1.00 82.34 16  A 1 
ATOM 135   C CZ  . PHE A 1 16  ? -37.024 12.072  10.112  1.00 84.43 16  A 1 
ATOM 136   N N   . LEU A 1 17  ? -41.183 11.448  13.396  1.00 88.79 17  A 1 
ATOM 137   C CA  . LEU A 1 17  ? -41.614 10.128  12.914  1.00 87.42 17  A 1 
ATOM 138   C C   . LEU A 1 17  ? -43.077 10.096  12.437  1.00 87.43 17  A 1 
ATOM 139   O O   . LEU A 1 17  ? -43.427 9.260   11.602  1.00 84.56 17  A 1 
ATOM 140   C CB  . LEU A 1 17  ? -41.405 9.091   14.029  1.00 86.57 17  A 1 
ATOM 141   C CG  . LEU A 1 17  ? -39.930 8.754   14.329  1.00 85.72 17  A 1 
ATOM 142   C CD1 . LEU A 1 17  ? -39.857 7.906   15.597  1.00 79.56 17  A 1 
ATOM 143   C CD2 . LEU A 1 17  ? -39.275 7.964   13.197  1.00 80.34 17  A 1 
ATOM 144   N N   . GLN A 1 18  ? -43.934 10.962  12.977  1.00 88.25 18  A 1 
ATOM 145   C CA  . GLN A 1 18  ? -45.358 11.035  12.635  1.00 87.27 18  A 1 
ATOM 146   C C   . GLN A 1 18  ? -45.650 11.971  11.461  1.00 86.93 18  A 1 
ATOM 147   O O   . GLN A 1 18  ? -46.543 11.676  10.667  1.00 82.43 18  A 1 
ATOM 148   C CB  . GLN A 1 18  ? -46.152 11.493  13.866  1.00 85.41 18  A 1 
ATOM 149   C CG  . GLN A 1 18  ? -46.270 10.385  14.918  1.00 81.00 18  A 1 
ATOM 150   C CD  . GLN A 1 18  ? -47.074 10.813  16.150  1.00 78.64 18  A 1 
ATOM 151   O OE1 . GLN A 1 18  ? -47.256 11.968  16.471  1.00 71.12 18  A 1 
ATOM 152   N NE2 . GLN A 1 18  ? -47.600 9.874   16.899  1.00 68.71 18  A 1 
ATOM 153   N N   . GLU A 1 19  ? -44.939 13.095  11.365  1.00 87.27 19  A 1 
ATOM 154   C CA  . GLU A 1 19  ? -45.237 14.173  10.412  1.00 86.25 19  A 1 
ATOM 155   C C   . GLU A 1 19  ? -44.387 14.120  9.140   1.00 86.05 19  A 1 
ATOM 156   O O   . GLU A 1 19  ? -44.795 14.689  8.126   1.00 81.15 19  A 1 
ATOM 157   C CB  . GLU A 1 19  ? -45.104 15.552  11.093  1.00 83.80 19  A 1 
ATOM 158   C CG  . GLU A 1 19  ? -46.166 15.779  12.185  1.00 77.08 19  A 1 
ATOM 159   C CD  . GLU A 1 19  ? -46.112 17.173  12.839  1.00 70.95 19  A 1 
ATOM 160   O OE1 . GLU A 1 19  ? -46.935 17.438  13.744  1.00 65.50 19  A 1 
ATOM 161   O OE2 . GLU A 1 19  ? -45.244 18.009  12.505  1.00 65.82 19  A 1 
ATOM 162   N N   . PHE A 1 20  ? -43.232 13.440  9.152   1.00 85.76 20  A 1 
ATOM 163   C CA  . PHE A 1 20  ? -42.348 13.396  7.996   1.00 84.78 20  A 1 
ATOM 164   C C   . PHE A 1 20  ? -43.031 12.736  6.793   1.00 84.68 20  A 1 
ATOM 165   O O   . PHE A 1 20  ? -43.479 11.582  6.854   1.00 81.78 20  A 1 
ATOM 166   C CB  . PHE A 1 20  ? -41.029 12.699  8.339   1.00 83.31 20  A 1 
ATOM 167   C CG  . PHE A 1 20  ? -40.025 12.798  7.211   1.00 84.35 20  A 1 
ATOM 168   C CD1 . PHE A 1 20  ? -39.901 11.764  6.268   1.00 78.64 20  A 1 
ATOM 169   C CD2 . PHE A 1 20  ? -39.251 13.966  7.058   1.00 78.99 20  A 1 
ATOM 170   C CE1 . PHE A 1 20  ? -39.014 11.896  5.188   1.00 76.68 20  A 1 
ATOM 171   C CE2 . PHE A 1 20  ? -38.365 14.099  5.981   1.00 77.38 20  A 1 
ATOM 172   C CZ  . PHE A 1 20  ? -38.248 13.064  5.042   1.00 79.28 20  A 1 
ATOM 173   N N   . TYR A 1 21  ? -43.093 13.467  5.692   1.00 85.34 21  A 1 
ATOM 174   C CA  . TYR A 1 21  ? -43.634 13.008  4.423   1.00 84.25 21  A 1 
ATOM 175   C C   . TYR A 1 21  ? -42.590 13.143  3.322   1.00 84.41 21  A 1 
ATOM 176   O O   . TYR A 1 21  ? -41.765 14.055  3.326   1.00 80.43 21  A 1 
ATOM 177   C CB  . TYR A 1 21  ? -44.939 13.750  4.084   1.00 79.95 21  A 1 
ATOM 178   C CG  . TYR A 1 21  ? -44.786 15.239  3.859   1.00 75.34 21  A 1 
ATOM 179   C CD1 . TYR A 1 21  ? -44.951 16.143  4.932   1.00 68.60 21  A 1 
ATOM 180   C CD2 . TYR A 1 21  ? -44.459 15.737  2.585   1.00 68.30 21  A 1 
ATOM 181   C CE1 . TYR A 1 21  ? -44.784 17.518  4.735   1.00 61.56 21  A 1 
ATOM 182   C CE2 . TYR A 1 21  ? -44.283 17.113  2.379   1.00 62.21 21  A 1 
ATOM 183   C CZ  . TYR A 1 21  ? -44.446 18.004  3.455   1.00 60.35 21  A 1 
ATOM 184   O OH  . TYR A 1 21  ? -44.271 19.350  3.255   1.00 57.59 21  A 1 
ATOM 185   N N   . GLN A 1 22  ? -42.656 12.237  2.345   1.00 81.86 22  A 1 
ATOM 186   C CA  . GLN A 1 22  ? -41.871 12.285  1.128   1.00 80.89 22  A 1 
ATOM 187   C C   . GLN A 1 22  ? -42.825 12.285  -0.069  1.00 80.33 22  A 1 
ATOM 188   O O   . GLN A 1 22  ? -43.862 11.616  -0.036  1.00 74.48 22  A 1 
ATOM 189   C CB  . GLN A 1 22  ? -40.885 11.103  1.134   1.00 76.14 22  A 1 
ATOM 190   C CG  . GLN A 1 22  ? -39.766 11.288  0.112   1.00 69.06 22  A 1 
ATOM 191   C CD  . GLN A 1 22  ? -38.643 10.251  0.239   1.00 66.19 22  A 1 
ATOM 192   O OE1 . GLN A 1 22  ? -38.721 9.247   0.933   1.00 61.01 22  A 1 
ATOM 193   N NE2 . GLN A 1 22  ? -37.543 10.475  -0.437  1.00 58.66 22  A 1 
ATOM 194   N N   . ASP A 1 23  ? -42.511 13.060  -1.108  1.00 82.89 23  A 1 
ATOM 195   C CA  . ASP A 1 23  ? -43.284 13.031  -2.340  1.00 81.18 23  A 1 
ATOM 196   C C   . ASP A 1 23  ? -42.936 11.754  -3.111  1.00 79.94 23  A 1 
ATOM 197   O O   . ASP A 1 23  ? -41.775 11.487  -3.425  1.00 71.91 23  A 1 
ATOM 198   C CB  . ASP A 1 23  ? -43.066 14.313  -3.158  1.00 77.01 23  A 1 
ATOM 199   C CG  . ASP A 1 23  ? -43.720 15.559  -2.528  1.00 70.32 23  A 1 
ATOM 200   O OD1 . ASP A 1 23  ? -44.789 15.433  -1.885  1.00 61.33 23  A 1 
ATOM 201   O OD2 . ASP A 1 23  ? -43.180 16.668  -2.726  1.00 64.15 23  A 1 
ATOM 202   N N   . ASP A 1 24  ? -43.937 10.950  -3.405  1.00 71.80 24  A 1 
ATOM 203   C CA  . ASP A 1 24  ? -43.816 9.757   -4.234  1.00 68.48 24  A 1 
ATOM 204   C C   . ASP A 1 24  ? -43.510 10.120  -5.689  1.00 69.84 24  A 1 
ATOM 205   O O   . ASP A 1 24  ? -43.798 11.217  -6.156  1.00 61.77 24  A 1 
ATOM 206   C CB  . ASP A 1 24  ? -45.131 8.959   -4.177  1.00 60.95 24  A 1 
ATOM 207   C CG  . ASP A 1 24  ? -45.067 7.669   -3.381  1.00 54.15 24  A 1 
ATOM 208   O OD1 . ASP A 1 24  ? -44.040 7.352   -2.748  1.00 46.55 24  A 1 
ATOM 209   O OD2 . ASP A 1 24  ? -46.107 6.964   -3.399  1.00 48.52 24  A 1 
ATOM 210   N N   . GLU A 1 25  ? -43.079 9.125   -6.475  1.00 65.25 25  A 1 
ATOM 211   C CA  . GLU A 1 25  ? -42.912 9.264   -7.936  1.00 63.81 25  A 1 
ATOM 212   C C   . GLU A 1 25  ? -44.185 9.768   -8.645  1.00 65.42 25  A 1 
ATOM 213   O O   . GLU A 1 25  ? -44.124 10.440  -9.675  1.00 59.62 25  A 1 
ATOM 214   C CB  . GLU A 1 25  ? -42.545 7.901   -8.543  1.00 57.57 25  A 1 
ATOM 215   C CG  . GLU A 1 25  ? -41.162 7.373   -8.121  1.00 52.77 25  A 1 
ATOM 216   C CD  . GLU A 1 25  ? -40.789 6.065   -8.838  1.00 45.74 25  A 1 
ATOM 217   O OE1 . GLU A 1 25  ? -39.583 5.722   -8.815  1.00 40.93 25  A 1 
ATOM 218   O OE2 . GLU A 1 25  ? -41.695 5.407   -9.399  1.00 41.12 25  A 1 
ATOM 219   N N   . LEU A 1 26  ? -45.347 9.475   -8.076  1.00 73.38 26  A 1 
ATOM 220   C CA  . LEU A 1 26  ? -46.650 9.938   -8.563  1.00 73.74 26  A 1 
ATOM 221   C C   . LEU A 1 26  ? -47.056 11.322  -8.013  1.00 74.64 26  A 1 
ATOM 222   O O   . LEU A 1 26  ? -48.200 11.745  -8.213  1.00 66.96 26  A 1 
ATOM 223   C CB  . LEU A 1 26  ? -47.703 8.856   -8.247  1.00 69.38 26  A 1 
ATOM 224   C CG  . LEU A 1 26  ? -47.534 7.568   -9.073  1.00 63.08 26  A 1 
ATOM 225   C CD1 . LEU A 1 26  ? -48.334 6.445   -8.422  1.00 56.86 26  A 1 
ATOM 226   C CD2 . LEU A 1 26  ? -48.055 7.749   -10.501 1.00 57.51 26  A 1 
ATOM 227   N N   . GLY A 1 27  ? -46.168 12.000  -7.285  1.00 70.05 27  A 1 
ATOM 228   C CA  . GLY A 1 27  ? -46.427 13.311  -6.681  1.00 68.83 27  A 1 
ATOM 229   C C   . GLY A 1 27  ? -47.399 13.294  -5.496  1.00 71.09 27  A 1 
ATOM 230   O O   . GLY A 1 27  ? -47.928 14.340  -5.111  1.00 64.12 27  A 1 
ATOM 231   N N   . LYS A 1 28  ? -47.664 12.114  -4.909  1.00 77.36 28  A 1 
ATOM 232   C CA  . LYS A 1 28  ? -48.478 12.007  -3.698  1.00 78.44 28  A 1 
ATOM 233   C C   . LYS A 1 28  ? -47.592 12.017  -2.462  1.00 79.99 28  A 1 
ATOM 234   O O   . LYS A 1 28  ? -46.563 11.352  -2.428  1.00 74.51 28  A 1 
ATOM 235   C CB  . LYS A 1 28  ? -49.352 10.749  -3.715  1.00 73.12 28  A 1 
ATOM 236   C CG  . LYS A 1 28  ? -50.532 10.905  -4.676  1.00 64.04 28  A 1 
ATOM 237   C CD  . LYS A 1 28  ? -51.425 9.666   -4.584  1.00 58.11 28  A 1 
ATOM 238   C CE  . LYS A 1 28  ? -52.632 9.822   -5.508  1.00 51.23 28  A 1 
ATOM 239   N NZ  . LYS A 1 28  ? -53.472 8.609   -5.487  1.00 43.71 28  A 1 
ATOM 240   N N   . LYS A 1 29  ? -48.032 12.708  -1.424  1.00 81.17 29  A 1 
ATOM 241   C CA  . LYS A 1 29  ? -47.364 12.703  -0.125  1.00 81.47 29  A 1 
ATOM 242   C C   . LYS A 1 29  ? -47.549 11.350  0.551   1.00 82.17 29  A 1 
ATOM 243   O O   . LYS A 1 29  ? -48.678 10.967  0.863   1.00 77.72 29  A 1 
ATOM 244   C CB  . LYS A 1 29  ? -47.881 13.843  0.759   1.00 77.63 29  A 1 
ATOM 245   C CG  . LYS A 1 29  ? -47.488 15.203  0.171   1.00 69.89 29  A 1 
ATOM 246   C CD  . LYS A 1 29  ? -47.840 16.346  1.115   1.00 64.73 29  A 1 
ATOM 247   C CE  . LYS A 1 29  ? -47.283 17.641  0.529   1.00 58.24 29  A 1 
ATOM 248   N NZ  . LYS A 1 29  ? -47.121 18.691  1.557   1.00 51.62 29  A 1 
ATOM 249   N N   . GLN A 1 30  ? -46.457 10.654  0.808   1.00 82.35 30  A 1 
ATOM 250   C CA  . GLN A 1 30  ? -46.431 9.449   1.620   1.00 82.45 30  A 1 
ATOM 251   C C   . GLN A 1 30  ? -45.665 9.682   2.917   1.00 84.01 30  A 1 
ATOM 252   O O   . GLN A 1 30  ? -44.607 10.300  2.936   1.00 79.93 30  A 1 
ATOM 253   C CB  . GLN A 1 30  ? -45.827 8.269   0.851   1.00 77.25 30  A 1 
ATOM 254   C CG  . GLN A 1 30  ? -46.836 7.621   -0.105  1.00 68.83 30  A 1 
ATOM 255   C CD  . GLN A 1 30  ? -46.415 6.214   -0.529  1.00 63.38 30  A 1 
ATOM 256   O OE1 . GLN A 1 30  ? -45.444 5.648   -0.068  1.00 57.12 30  A 1 
ATOM 257   N NE2 . GLN A 1 30  ? -47.156 5.568   -1.397  1.00 54.02 30  A 1 
ATOM 258   N N   . PHE A 1 31  ? -46.178 9.133   4.004   1.00 83.97 31  A 1 
ATOM 259   C CA  . PHE A 1 31  ? -45.495 9.154   5.294   1.00 84.10 31  A 1 
ATOM 260   C C   . PHE A 1 31  ? -44.475 8.012   5.340   1.00 84.71 31  A 1 
ATOM 261   O O   . PHE A 1 31  ? -44.810 6.885   5.703   1.00 81.18 31  A 1 
ATOM 262   C CB  . PHE A 1 31  ? -46.530 9.070   6.420   1.00 81.99 31  A 1 
ATOM 263   C CG  . PHE A 1 31  ? -47.451 10.267  6.480   1.00 80.72 31  A 1 
ATOM 264   C CD1 . PHE A 1 31  ? -47.011 11.470  7.054   1.00 74.93 31  A 1 
ATOM 265   C CD2 . PHE A 1 31  ? -48.752 10.197  5.948   1.00 74.45 31  A 1 
ATOM 266   C CE1 . PHE A 1 31  ? -47.857 12.588  7.101   1.00 71.87 31  A 1 
ATOM 267   C CE2 . PHE A 1 31  ? -49.602 11.313  5.991   1.00 72.02 31  A 1 
ATOM 268   C CZ  . PHE A 1 31  ? -49.153 12.510  6.570   1.00 73.30 31  A 1 
ATOM 269   N N   . LYS A 1 32  ? -43.217 8.288   4.982   1.00 84.16 32  A 1 
ATOM 270   C CA  . LYS A 1 32  ? -42.128 7.301   4.910   1.00 84.45 32  A 1 
ATOM 271   C C   . LYS A 1 32  ? -42.004 6.481   6.197   1.00 85.29 32  A 1 
ATOM 272   O O   . LYS A 1 32  ? -42.055 5.248   6.159   1.00 82.91 32  A 1 
ATOM 273   C CB  . LYS A 1 32  ? -40.816 8.038   4.568   1.00 82.37 32  A 1 
ATOM 274   C CG  . LYS A 1 32  ? -39.575 7.129   4.409   1.00 78.64 32  A 1 
ATOM 275   C CD  . LYS A 1 32  ? -38.354 7.990   4.051   1.00 77.04 32  A 1 
ATOM 276   C CE  . LYS A 1 32  ? -37.034 7.211   3.947   1.00 72.99 32  A 1 
ATOM 277   N NZ  . LYS A 1 32  ? -35.893 8.139   3.681   1.00 67.76 32  A 1 
ATOM 278   N N   . TYR A 1 33  ? -41.902 7.147   7.336   1.00 86.04 33  A 1 
ATOM 279   C CA  . TYR A 1 33  ? -41.792 6.476   8.634   1.00 86.51 33  A 1 
ATOM 280   C C   . TYR A 1 33  ? -43.134 5.950   9.150   1.00 86.88 33  A 1 
ATOM 281   O O   . TYR A 1 33  ? -43.157 4.886   9.765   1.00 83.04 33  A 1 
ATOM 282   C CB  . TYR A 1 33  ? -41.124 7.415   9.643   1.00 86.28 33  A 1 
ATOM 283   C CG  . TYR A 1 33  ? -39.709 7.770   9.251   1.00 87.95 33  A 1 
ATOM 284   C CD1 . TYR A 1 33  ? -38.677 6.814   9.367   1.00 82.24 33  A 1 
ATOM 285   C CD2 . TYR A 1 33  ? -39.420 9.033   8.703   1.00 82.79 33  A 1 
ATOM 286   C CE1 . TYR A 1 33  ? -37.379 7.110   8.935   1.00 81.39 33  A 1 
ATOM 287   C CE2 . TYR A 1 33  ? -38.123 9.339   8.262   1.00 81.69 33  A 1 
ATOM 288   C CZ  . TYR A 1 33  ? -37.108 8.369   8.373   1.00 84.44 33  A 1 
ATOM 289   O OH  . TYR A 1 33  ? -35.848 8.650   7.911   1.00 83.57 33  A 1 
ATOM 290   N N   . GLY A 1 34  ? -44.244 6.602   8.849   1.00 86.04 34  A 1 
ATOM 291   C CA  . GLY A 1 34  ? -45.584 6.123   9.199   1.00 85.07 34  A 1 
ATOM 292   C C   . GLY A 1 34  ? -45.875 4.735   8.626   1.00 86.11 34  A 1 
ATOM 293   O O   . GLY A 1 34  ? -46.236 3.819   9.363   1.00 83.72 34  A 1 
ATOM 294   N N   . ASN A 1 35  ? -45.591 4.527   7.330   1.00 86.88 35  A 1 
ATOM 295   C CA  . ASN A 1 35  ? -45.738 3.222   6.682   1.00 86.06 35  A 1 
ATOM 296   C C   . ASN A 1 35  ? -44.803 2.161   7.283   1.00 86.57 35  A 1 
ATOM 297   O O   . ASN A 1 35  ? -45.192 1.001   7.445   1.00 83.92 35  A 1 
ATOM 298   C CB  . ASN A 1 35  ? -45.479 3.393   5.170   1.00 83.58 35  A 1 
ATOM 299   C CG  . ASN A 1 35  ? -46.598 4.142   4.456   1.00 77.42 35  A 1 
ATOM 300   O OD1 . ASN A 1 35  ? -47.704 4.252   4.933   1.00 68.15 35  A 1 
ATOM 301   N ND2 . ASN A 1 35  ? -46.336 4.646   3.268   1.00 69.19 35  A 1 
ATOM 302   N N   . GLN A 1 36  ? -43.574 2.535   7.641   1.00 87.52 36  A 1 
ATOM 303   C CA  . GLN A 1 36  ? -42.643 1.611   8.288   1.00 87.56 36  A 1 
ATOM 304   C C   . GLN A 1 36  ? -43.079 1.249   9.713   1.00 88.33 36  A 1 
ATOM 305   O O   . GLN A 1 36  ? -42.960 0.091   10.102  1.00 86.22 36  A 1 
ATOM 306   C CB  . GLN A 1 36  ? -41.220 2.180   8.286   1.00 86.43 36  A 1 
ATOM 307   C CG  . GLN A 1 36  ? -40.623 2.265   6.873   1.00 83.35 36  A 1 
ATOM 308   C CD  . GLN A 1 36  ? -39.118 2.532   6.879   1.00 81.73 36  A 1 
ATOM 309   O OE1 . GLN A 1 36  ? -38.405 2.212   7.806   1.00 74.68 36  A 1 
ATOM 310   N NE2 . GLN A 1 36  ? -38.572 3.084   5.822   1.00 71.28 36  A 1 
ATOM 311   N N   . LEU A 1 37  ? -43.629 2.192   10.471  1.00 87.89 37  A 1 
ATOM 312   C CA  . LEU A 1 37  ? -44.171 1.938   11.810  1.00 87.41 37  A 1 
ATOM 313   C C   . LEU A 1 37  ? -45.335 0.940   11.768  1.00 87.72 37  A 1 
ATOM 314   O O   . LEU A 1 37  ? -45.377 0.035   12.597  1.00 85.55 37  A 1 
ATOM 315   C CB  . LEU A 1 37  ? -44.612 3.265   12.455  1.00 86.82 37  A 1 
ATOM 316   C CG  . LEU A 1 37  ? -43.449 4.163   12.922  1.00 85.47 37  A 1 
ATOM 317   C CD1 . LEU A 1 37  ? -43.984 5.540   13.303  1.00 79.16 37  A 1 
ATOM 318   C CD2 . LEU A 1 37  ? -42.728 3.592   14.135  1.00 79.83 37  A 1 
ATOM 319   N N   . VAL A 1 38  ? -46.215 1.033   10.767  1.00 88.51 38  A 1 
ATOM 320   C CA  . VAL A 1 38  ? -47.284 0.042   10.554  1.00 87.84 38  A 1 
ATOM 321   C C   . VAL A 1 38  ? -46.689 -1.346  10.286  1.00 87.93 38  A 1 
ATOM 322   O O   . VAL A 1 38  ? -47.078 -2.323  10.928  1.00 85.97 38  A 1 
ATOM 323   C CB  . VAL A 1 38  ? -48.223 0.475   9.413   1.00 86.69 38  A 1 
ATOM 324   C CG1 . VAL A 1 38  ? -49.273 -0.594  9.097   1.00 78.17 38  A 1 
ATOM 325   C CG2 . VAL A 1 38  ? -48.978 1.753   9.779   1.00 78.11 38  A 1 
ATOM 326   N N   . ARG A 1 39  ? -45.678 -1.460  9.403   1.00 87.67 39  A 1 
ATOM 327   C CA  . ARG A 1 39  ? -44.997 -2.742  9.129   1.00 87.37 39  A 1 
ATOM 328   C C   . ARG A 1 39  ? -44.297 -3.314  10.363  1.00 87.03 39  A 1 
ATOM 329   O O   . ARG A 1 39  ? -44.349 -4.522  10.593  1.00 84.46 39  A 1 
ATOM 330   C CB  . ARG A 1 39  ? -43.982 -2.576  7.993   1.00 87.00 39  A 1 
ATOM 331   C CG  . ARG A 1 39  ? -44.660 -2.372  6.634   1.00 82.77 39  A 1 
ATOM 332   C CD  . ARG A 1 39  ? -43.587 -2.210  5.561   1.00 81.07 39  A 1 
ATOM 333   N NE  . ARG A 1 39  ? -44.182 -1.941  4.246   1.00 74.54 39  A 1 
ATOM 334   C CZ  . ARG A 1 39  ? -43.514 -1.748  3.122   1.00 68.99 39  A 1 
ATOM 335   N NH1 . ARG A 1 39  ? -42.207 -1.820  3.074   1.00 61.91 39  A 1 
ATOM 336   N NH2 . ARG A 1 39  ? -44.153 -1.470  2.019   1.00 60.67 39  A 1 
ATOM 337   N N   . LEU A 1 40  ? -43.670 -2.467  11.173  1.00 86.73 40  A 1 
ATOM 338   C CA  . LEU A 1 40  ? -43.058 -2.874  12.438  1.00 86.44 40  A 1 
ATOM 339   C C   . LEU A 1 40  ? -44.105 -3.373  13.442  1.00 86.26 40  A 1 
ATOM 340   O O   . LEU A 1 40  ? -43.898 -4.411  14.077  1.00 83.36 40  A 1 
ATOM 341   C CB  . LEU A 1 40  ? -42.272 -1.689  13.034  1.00 86.02 40  A 1 
ATOM 342   C CG  . LEU A 1 40  ? -40.930 -1.404  12.332  1.00 84.49 40  A 1 
ATOM 343   C CD1 . LEU A 1 40  ? -40.414 -0.038  12.764  1.00 77.66 40  A 1 
ATOM 344   C CD2 . LEU A 1 40  ? -39.871 -2.433  12.706  1.00 78.52 40  A 1 
ATOM 345   N N   . ALA A 1 41  ? -45.231 -2.689  13.545  1.00 85.85 41  A 1 
ATOM 346   C CA  . ALA A 1 41  ? -46.331 -3.091  14.421  1.00 84.31 41  A 1 
ATOM 347   C C   . ALA A 1 41  ? -46.936 -4.439  14.001  1.00 84.08 41  A 1 
ATOM 348   O O   . ALA A 1 41  ? -47.258 -5.273  14.855  1.00 80.86 41  A 1 
ATOM 349   C CB  . ALA A 1 41  ? -47.382 -1.977  14.427  1.00 83.31 41  A 1 
ATOM 350   N N   . HIS A 1 42  ? -47.011 -4.704  12.689  1.00 85.17 42  A 1 
ATOM 351   C CA  . HIS A 1 42  ? -47.429 -5.986  12.118  1.00 83.80 42  A 1 
ATOM 352   C C   . HIS A 1 42  ? -46.319 -7.046  12.041  1.00 82.94 42  A 1 
ATOM 353   O O   . HIS A 1 42  ? -46.552 -8.156  11.549  1.00 77.95 42  A 1 
ATOM 354   C CB  . HIS A 1 42  ? -48.068 -5.745  10.747  1.00 82.52 42  A 1 
ATOM 355   C CG  . HIS A 1 42  ? -49.348 -4.965  10.835  1.00 80.77 42  A 1 
ATOM 356   N ND1 . HIS A 1 42  ? -50.351 -5.126  11.776  1.00 70.33 42  A 1 
ATOM 357   C CD2 . HIS A 1 42  ? -49.735 -3.959  9.997   1.00 71.98 42  A 1 
ATOM 358   C CE1 . HIS A 1 42  ? -51.302 -4.228  11.507  1.00 72.03 42  A 1 
ATOM 359   N NE2 . HIS A 1 42  ? -50.968 -3.512  10.435  1.00 73.76 42  A 1 
ATOM 360   N N   . ARG A 1 43  ? -45.117 -6.746  12.522  1.00 82.47 43  A 1 
ATOM 361   C CA  . ARG A 1 43  ? -43.939 -7.626  12.515  1.00 82.14 43  A 1 
ATOM 362   C C   . ARG A 1 43  ? -43.558 -8.142  11.124  1.00 82.58 43  A 1 
ATOM 363   O O   . ARG A 1 43  ? -43.060 -9.259  10.969  1.00 77.11 43  A 1 
ATOM 364   C CB  . ARG A 1 43  ? -44.099 -8.760  13.517  1.00 79.15 43  A 1 
ATOM 365   C CG  . ARG A 1 43  ? -44.417 -8.267  14.930  1.00 75.19 43  A 1 
ATOM 366   C CD  . ARG A 1 43  ? -44.331 -9.495  15.810  1.00 71.19 43  A 1 
ATOM 367   N NE  . ARG A 1 43  ? -44.545 -9.182  17.225  1.00 67.27 43  A 1 
ATOM 368   C CZ  . ARG A 1 43  ? -43.882 -9.784  18.184  1.00 61.79 43  A 1 
ATOM 369   N NH1 . ARG A 1 43  ? -42.890 -10.566 17.925  1.00 57.73 43  A 1 
ATOM 370   N NH2 . ARG A 1 43  ? -44.215 -9.636  19.433  1.00 56.25 43  A 1 
ATOM 371   N N   . GLU A 1 44  ? -43.775 -7.333  10.107  1.00 83.37 44  A 1 
ATOM 372   C CA  . GLU A 1 44  ? -43.346 -7.587  8.731   1.00 83.06 44  A 1 
ATOM 373   C C   . GLU A 1 44  ? -41.921 -7.085  8.481   1.00 83.17 44  A 1 
ATOM 374   O O   . GLU A 1 44  ? -41.227 -7.591  7.604   1.00 78.69 44  A 1 
ATOM 375   C CB  . GLU A 1 44  ? -44.337 -6.930  7.760   1.00 81.13 44  A 1 
ATOM 376   C CG  . GLU A 1 44  ? -45.724 -7.578  7.870   1.00 74.96 44  A 1 
ATOM 377   C CD  . GLU A 1 44  ? -46.797 -6.944  6.985   1.00 70.04 44  A 1 
ATOM 378   O OE1 . GLU A 1 44  ? -47.925 -7.495  6.994   1.00 64.58 44  A 1 
ATOM 379   O OE2 . GLU A 1 44  ? -46.512 -5.920  6.327   1.00 65.53 44  A 1 
ATOM 380   N N   . GLN A 1 45  ? -41.476 -6.145  9.302   1.00 83.78 45  A 1 
ATOM 381   C CA  . GLN A 1 45  ? -40.143 -5.565  9.271   1.00 84.26 45  A 1 
ATOM 382   C C   . GLN A 1 45  ? -39.504 -5.654  10.660  1.00 84.60 45  A 1 
ATOM 383   O O   . GLN A 1 45  ? -40.199 -5.584  11.675  1.00 81.17 45  A 1 
ATOM 384   C CB  . GLN A 1 45  ? -40.271 -4.123  8.748   1.00 82.20 45  A 1 
ATOM 385   C CG  . GLN A 1 45  ? -38.936 -3.419  8.507   1.00 78.74 45  A 1 
ATOM 386   C CD  . GLN A 1 45  ? -39.106 -2.033  7.876   1.00 78.27 45  A 1 
ATOM 387   O OE1 . GLN A 1 45  ? -40.164 -1.656  7.409   1.00 73.30 45  A 1 
ATOM 388   N NE2 . GLN A 1 45  ? -38.067 -1.234  7.838   1.00 71.51 45  A 1 
ATOM 389   N N   . VAL A 1 46  ? -38.179 -5.823  10.716  1.00 86.78 46  A 1 
ATOM 390   C CA  . VAL A 1 46  ? -37.421 -5.904  11.973  1.00 86.77 46  A 1 
ATOM 391   C C   . VAL A 1 46  ? -36.531 -4.679  12.162  1.00 87.42 46  A 1 
ATOM 392   O O   . VAL A 1 46  ? -36.515 -4.093  13.239  1.00 83.67 46  A 1 
ATOM 393   C CB  . VAL A 1 46  ? -36.592 -7.203  12.046  1.00 84.57 46  A 1 
ATOM 394   C CG1 . VAL A 1 46  ? -35.839 -7.326  13.374  1.00 74.35 46  A 1 
ATOM 395   C CG2 . VAL A 1 46  ? -37.477 -8.443  11.898  1.00 75.03 46  A 1 
ATOM 396   N N   . ALA A 1 47  ? -35.825 -4.271  11.114  1.00 88.13 47  A 1 
ATOM 397   C CA  . ALA A 1 47  ? -34.924 -3.127  11.162  1.00 88.46 47  A 1 
ATOM 398   C C   . ALA A 1 47  ? -35.613 -1.851  10.656  1.00 88.82 47  A 1 
ATOM 399   O O   . ALA A 1 47  ? -36.169 -1.831  9.562   1.00 85.63 47  A 1 
ATOM 400   C CB  . ALA A 1 47  ? -33.666 -3.458  10.360  1.00 86.48 47  A 1 
ATOM 401   N N   . LEU A 1 48  ? -35.514 -0.772  11.430  1.00 89.11 48  A 1 
ATOM 402   C CA  . LEU A 1 48  ? -35.888 0.576   11.020  1.00 89.34 48  A 1 
ATOM 403   C C   . LEU A 1 48  ? -34.611 1.387   10.791  1.00 89.86 48  A 1 
ATOM 404   O O   . LEU A 1 48  ? -33.886 1.682   11.740  1.00 87.35 48  A 1 
ATOM 405   C CB  . LEU A 1 48  ? -36.791 1.202   12.098  1.00 88.14 48  A 1 
ATOM 406   C CG  . LEU A 1 48  ? -37.262 2.630   11.761  1.00 85.88 48  A 1 
ATOM 407   C CD1 . LEU A 1 48  ? -38.232 2.646   10.582  1.00 78.68 48  A 1 
ATOM 408   C CD2 . LEU A 1 48  ? -37.991 3.236   12.957  1.00 79.85 48  A 1 
ATOM 409   N N   . TYR A 1 49  ? -34.351 1.756   9.540   1.00 89.96 49  A 1 
ATOM 410   C CA  . TYR A 1 49  ? -33.266 2.669   9.191   1.00 89.97 49  A 1 
ATOM 411   C C   . TYR A 1 49  ? -33.808 4.098   9.182   1.00 89.78 49  A 1 
ATOM 412   O O   . TYR A 1 49  ? -34.621 4.447   8.327   1.00 86.12 49  A 1 
ATOM 413   C CB  . TYR A 1 49  ? -32.643 2.273   7.851   1.00 88.86 49  A 1 
ATOM 414   C CG  . TYR A 1 49  ? -31.922 0.941   7.898   1.00 88.62 49  A 1 
ATOM 415   C CD1 . TYR A 1 49  ? -30.580 0.875   8.318   1.00 81.35 49  A 1 
ATOM 416   C CD2 . TYR A 1 49  ? -32.595 -0.245  7.547   1.00 82.15 49  A 1 
ATOM 417   C CE1 . TYR A 1 49  ? -29.914 -0.359  8.386   1.00 80.90 49  A 1 
ATOM 418   C CE2 . TYR A 1 49  ? -31.942 -1.486  7.616   1.00 81.05 49  A 1 
ATOM 419   C CZ  . TYR A 1 49  ? -30.599 -1.538  8.038   1.00 84.72 49  A 1 
ATOM 420   O OH  . TYR A 1 49  ? -29.957 -2.751  8.116   1.00 83.21 49  A 1 
ATOM 421   N N   . VAL A 1 50  ? -33.374 4.908   10.142  1.00 89.81 50  A 1 
ATOM 422   C CA  . VAL A 1 50  ? -33.693 6.336   10.189  1.00 89.47 50  A 1 
ATOM 423   C C   . VAL A 1 50  ? -32.633 7.073   9.389   1.00 89.58 50  A 1 
ATOM 424   O O   . VAL A 1 50  ? -31.456 7.058   9.762   1.00 87.25 50  A 1 
ATOM 425   C CB  . VAL A 1 50  ? -33.779 6.856   11.633  1.00 88.57 50  A 1 
ATOM 426   C CG1 . VAL A 1 50  ? -34.125 8.344   11.667  1.00 80.17 50  A 1 
ATOM 427   C CG2 . VAL A 1 50  ? -34.867 6.107   12.414  1.00 80.14 50  A 1 
ATOM 428   N N   . ASP A 1 51  ? -33.046 7.698   8.295   1.00 89.85 51  A 1 
ATOM 429   C CA  . ASP A 1 51  ? -32.155 8.511   7.478   1.00 89.41 51  A 1 
ATOM 430   C C   . ASP A 1 51  ? -31.928 9.864   8.153   1.00 89.58 51  A 1 
ATOM 431   O O   . ASP A 1 51  ? -32.879 10.569  8.486   1.00 86.06 51  A 1 
ATOM 432   C CB  . ASP A 1 51  ? -32.717 8.659   6.054   1.00 86.72 51  A 1 
ATOM 433   C CG  . ASP A 1 51  ? -31.594 8.912   5.052   1.00 80.48 51  A 1 
ATOM 434   O OD1 . ASP A 1 51  ? -30.560 9.479   5.474   1.00 70.84 51  A 1 
ATOM 435   O OD2 . ASP A 1 51  ? -31.714 8.385   3.922   1.00 73.84 51  A 1 
ATOM 436   N N   . LEU A 1 52  ? -30.663 10.211  8.404   1.00 88.53 52  A 1 
ATOM 437   C CA  . LEU A 1 52  ? -30.344 11.488  9.033   1.00 88.69 52  A 1 
ATOM 438   C C   . LEU A 1 52  ? -30.490 12.664  8.065   1.00 88.65 52  A 1 
ATOM 439   O O   . LEU A 1 52  ? -30.631 13.788  8.535   1.00 85.07 52  A 1 
ATOM 440   C CB  . LEU A 1 52  ? -28.943 11.439  9.663   1.00 87.59 52  A 1 
ATOM 441   C CG  . LEU A 1 52  ? -28.837 10.523  10.893  1.00 86.79 52  A 1 
ATOM 442   C CD1 . LEU A 1 52  ? -27.400 10.506  11.412  1.00 80.65 52  A 1 
ATOM 443   C CD2 . LEU A 1 52  ? -29.720 10.986  12.056  1.00 81.07 52  A 1 
ATOM 444   N N   . ASP A 1 53  ? -30.516 12.418  6.757   1.00 88.81 53  A 1 
ATOM 445   C CA  . ASP A 1 53  ? -30.820 13.459  5.773   1.00 87.97 53  A 1 
ATOM 446   C C   . ASP A 1 53  ? -32.286 13.900  5.881   1.00 87.91 53  A 1 
ATOM 447   O O   . ASP A 1 53  ? -32.558 15.098  5.908   1.00 84.10 53  A 1 
ATOM 448   C CB  . ASP A 1 53  ? -30.472 12.973  4.353   1.00 86.19 53  A 1 
ATOM 449   C CG  . ASP A 1 53  ? -28.967 12.880  4.097   1.00 81.57 53  A 1 
ATOM 450   O OD1 . ASP A 1 53  ? -28.177 13.607  4.735   1.00 72.75 53  A 1 
ATOM 451   O OD2 . ASP A 1 53  ? -28.549 12.117  3.199   1.00 74.94 53  A 1 
ATOM 452   N N   . ASP A 1 54  ? -33.209 12.962  6.093   1.00 88.89 54  A 1 
ATOM 453   C CA  . ASP A 1 54  ? -34.615 13.290  6.337   1.00 87.57 54  A 1 
ATOM 454   C C   . ASP A 1 54  ? -34.782 14.106  7.637   1.00 87.87 54  A 1 
ATOM 455   O O   . ASP A 1 54  ? -35.604 15.013  7.714   1.00 84.42 54  A 1 
ATOM 456   C CB  . ASP A 1 54  ? -35.458 12.009  6.465   1.00 85.48 54  A 1 
ATOM 457   C CG  . ASP A 1 54  ? -35.472 11.020  5.297   1.00 82.42 54  A 1 
ATOM 458   O OD1 . ASP A 1 54  ? -35.194 11.344  4.140   1.00 75.23 54  A 1 
ATOM 459   O OD2 . ASP A 1 54  ? -35.856 9.851   5.567   1.00 78.00 54  A 1 
ATOM 460   N N   . VAL A 1 55  ? -33.988 13.801  8.665   1.00 88.74 55  A 1 
ATOM 461   C CA  . VAL A 1 55  ? -33.998 14.577  9.916   1.00 88.53 55  A 1 
ATOM 462   C C   . VAL A 1 55  ? -33.410 15.974  9.700   1.00 88.78 55  A 1 
ATOM 463   O O   . VAL A 1 55  ? -33.895 16.929  10.300  1.00 86.69 55  A 1 
ATOM 464   C CB  . VAL A 1 55  ? -33.246 13.847  11.044  1.00 88.03 55  A 1 
ATOM 465   C CG1 . VAL A 1 55  ? -33.299 14.616  12.368  1.00 80.16 55  A 1 
ATOM 466   C CG2 . VAL A 1 55  ? -33.835 12.464  11.333  1.00 80.32 55  A 1 
ATOM 467   N N   . ALA A 1 56  ? -32.379 16.101  8.848   1.00 88.53 56  A 1 
ATOM 468   C CA  . ALA A 1 56  ? -31.731 17.375  8.561   1.00 87.82 56  A 1 
ATOM 469   C C   . ALA A 1 56  ? -32.638 18.346  7.798   1.00 87.89 56  A 1 
ATOM 470   O O   . ALA A 1 56  ? -32.509 19.556  7.986   1.00 84.75 56  A 1 
ATOM 471   C CB  . ALA A 1 56  ? -30.437 17.117  7.780   1.00 86.64 56  A 1 
ATOM 472   N N   . GLU A 1 57  ? -33.560 17.847  6.981   1.00 89.05 57  A 1 
ATOM 473   C CA  . GLU A 1 57  ? -34.556 18.685  6.305   1.00 87.41 57  A 1 
ATOM 474   C C   . GLU A 1 57  ? -35.505 19.378  7.293   1.00 86.95 57  A 1 
ATOM 475   O O   . GLU A 1 57  ? -35.916 20.512  7.053   1.00 82.64 57  A 1 
ATOM 476   C CB  . GLU A 1 57  ? -35.381 17.848  5.314   1.00 85.14 57  A 1 
ATOM 477   C CG  . GLU A 1 57  ? -34.595 17.489  4.046   1.00 75.20 57  A 1 
ATOM 478   C CD  . GLU A 1 57  ? -35.446 16.785  2.971   1.00 69.60 57  A 1 
ATOM 479   O OE1 . GLU A 1 57  ? -34.943 16.672  1.828   1.00 62.58 57  A 1 
ATOM 480   O OE2 . GLU A 1 57  ? -36.598 16.391  3.258   1.00 62.61 57  A 1 
ATOM 481   N N   . ASP A 1 58  ? -35.824 18.722  8.407   1.00 85.69 58  A 1 
ATOM 482   C CA  . ASP A 1 58  ? -36.803 19.219  9.377   1.00 83.61 58  A 1 
ATOM 483   C C   . ASP A 1 58  ? -36.145 19.966  10.557  1.00 84.86 58  A 1 
ATOM 484   O O   . ASP A 1 58  ? -36.568 21.058  10.942  1.00 79.11 58  A 1 
ATOM 485   C CB  . ASP A 1 58  ? -37.653 18.019  9.846   1.00 78.83 58  A 1 
ATOM 486   C CG  . ASP A 1 58  ? -39.160 18.269  9.912   1.00 70.50 58  A 1 
ATOM 487   O OD1 . ASP A 1 58  ? -39.659 19.241  9.312   1.00 61.57 58  A 1 
ATOM 488   O OD2 . ASP A 1 58  ? -39.847 17.445  10.568  1.00 62.37 58  A 1 
ATOM 489   N N   . ASP A 1 59  ? -35.079 19.399  11.134  1.00 84.18 59  A 1 
ATOM 490   C CA  . ASP A 1 59  ? -34.333 19.995  12.253  1.00 84.41 59  A 1 
ATOM 491   C C   . ASP A 1 59  ? -32.826 19.666  12.155  1.00 86.09 59  A 1 
ATOM 492   O O   . ASP A 1 59  ? -32.359 18.654  12.684  1.00 81.78 59  A 1 
ATOM 493   C CB  . ASP A 1 59  ? -34.956 19.547  13.593  1.00 80.78 59  A 1 
ATOM 494   C CG  . ASP A 1 59  ? -34.434 20.326  14.815  1.00 75.50 59  A 1 
ATOM 495   O OD1 . ASP A 1 59  ? -33.416 21.037  14.703  1.00 67.12 59  A 1 
ATOM 496   O OD2 . ASP A 1 59  ? -35.066 20.228  15.903  1.00 68.91 59  A 1 
ATOM 497   N N   . PRO A 1 60  ? -32.009 20.537  11.518  1.00 86.26 60  A 1 
ATOM 498   C CA  . PRO A 1 60  ? -30.569 20.317  11.374  1.00 85.66 60  A 1 
ATOM 499   C C   . PRO A 1 60  ? -29.821 20.296  12.711  1.00 86.11 60  A 1 
ATOM 500   O O   . PRO A 1 60  ? -28.828 19.584  12.851  1.00 82.55 60  A 1 
ATOM 501   C CB  . PRO A 1 60  ? -30.077 21.438  10.446  1.00 84.34 60  A 1 
ATOM 502   C CG  . PRO A 1 60  ? -31.112 22.542  10.610  1.00 82.27 60  A 1 
ATOM 503   C CD  . PRO A 1 60  ? -32.405 21.773  10.846  1.00 84.57 60  A 1 
ATOM 504   N N   . GLU A 1 61  ? -30.304 21.006  13.739  1.00 87.81 61  A 1 
ATOM 505   C CA  . GLU A 1 61  ? -29.694 20.974  15.074  1.00 87.23 61  A 1 
ATOM 506   C C   . GLU A 1 61  ? -29.836 19.599  15.741  1.00 87.73 61  A 1 
ATOM 507   O O   . GLU A 1 61  ? -28.969 19.173  16.516  1.00 84.90 61  A 1 
ATOM 508   C CB  . GLU A 1 61  ? -30.334 22.017  16.003  1.00 84.94 61  A 1 
ATOM 509   C CG  . GLU A 1 61  ? -30.094 23.474  15.593  1.00 73.55 61  A 1 
ATOM 510   C CD  . GLU A 1 61  ? -30.554 24.475  16.666  1.00 65.25 61  A 1 
ATOM 511   O OE1 . GLU A 1 61  ? -30.218 25.673  16.523  1.00 56.84 61  A 1 
ATOM 512   O OE2 . GLU A 1 61  ? -31.207 24.059  17.654  1.00 55.92 61  A 1 
ATOM 513   N N   . LEU A 1 62  ? -30.907 18.883  15.447  1.00 87.05 62  A 1 
ATOM 514   C CA  . LEU A 1 62  ? -31.110 17.532  15.941  1.00 87.16 62  A 1 
ATOM 515   C C   . LEU A 1 62  ? -30.070 16.576  15.350  1.00 88.12 62  A 1 
ATOM 516   O O   . LEU A 1 62  ? -29.529 15.749  16.083  1.00 86.40 62  A 1 
ATOM 517   C CB  . LEU A 1 62  ? -32.555 17.095  15.642  1.00 86.01 62  A 1 
ATOM 518   C CG  . LEU A 1 62  ? -32.940 15.751  16.282  1.00 83.12 62  A 1 
ATOM 519   C CD1 . LEU A 1 62  ? -32.974 15.823  17.808  1.00 76.41 62  A 1 
ATOM 520   C CD2 . LEU A 1 62  ? -34.334 15.340  15.815  1.00 77.34 62  A 1 
ATOM 521   N N   . VAL A 1 63  ? -29.728 16.719  14.064  1.00 88.70 63  A 1 
ATOM 522   C CA  . VAL A 1 63  ? -28.700 15.901  13.398  1.00 89.18 63  A 1 
ATOM 523   C C   . VAL A 1 63  ? -27.331 16.098  14.037  1.00 89.04 63  A 1 
ATOM 524   O O   . VAL A 1 63  ? -26.671 15.109  14.366  1.00 87.13 63  A 1 
ATOM 525   C CB  . VAL A 1 63  ? -28.633 16.186  11.890  1.00 88.62 63  A 1 
ATOM 526   C CG1 . VAL A 1 63  ? -27.541 15.369  11.197  1.00 79.22 63  A 1 
ATOM 527   C CG2 . VAL A 1 63  ? -29.965 15.815  11.246  1.00 79.38 63  A 1 
ATOM 528   N N   . ASP A 1 64  ? -26.933 17.338  14.309  1.00 89.33 64  A 1 
ATOM 529   C CA  . ASP A 1 64  ? -25.671 17.628  14.993  1.00 87.71 64  A 1 
ATOM 530   C C   . ASP A 1 64  ? -25.627 16.981  16.381  1.00 87.56 64  A 1 
ATOM 531   O O   . ASP A 1 64  ? -24.642 16.338  16.765  1.00 84.73 64  A 1 
ATOM 532   C CB  . ASP A 1 64  ? -25.475 19.148  15.106  1.00 85.85 64  A 1 
ATOM 533   C CG  . ASP A 1 64  ? -25.056 19.814  13.793  1.00 79.01 64  A 1 
ATOM 534   O OD1 . ASP A 1 64  ? -24.541 19.095  12.904  1.00 69.54 64  A 1 
ATOM 535   O OD2 . ASP A 1 64  ? -25.191 21.053  13.724  1.00 70.95 64  A 1 
ATOM 536   N N   . SER A 1 65  ? -26.735 17.058  17.112  1.00 88.08 65  A 1 
ATOM 537   C CA  . SER A 1 65  ? -26.854 16.434  18.430  1.00 87.41 65  A 1 
ATOM 538   C C   . SER A 1 65  ? -26.771 14.904  18.373  1.00 87.83 65  A 1 
ATOM 539   O O   . SER A 1 65  ? -26.171 14.284  19.255  1.00 85.03 65  A 1 
ATOM 540   C CB  . SER A 1 65  ? -28.184 16.822  19.071  1.00 86.10 65  A 1 
ATOM 541   O OG  . SER A 1 65  ? -28.344 18.226  19.078  1.00 75.66 65  A 1 
ATOM 542   N N   . ILE A 1 66  ? -27.362 14.286  17.348  1.00 88.46 66  A 1 
ATOM 543   C CA  . ILE A 1 66  ? -27.304 12.839  17.117  1.00 88.47 66  A 1 
ATOM 544   C C   . ILE A 1 66  ? -25.874 12.419  16.780  1.00 88.13 66  A 1 
ATOM 545   O O   . ILE A 1 66  ? -25.366 11.467  17.373  1.00 86.25 66  A 1 
ATOM 546   C CB  . ILE A 1 66  ? -28.298 12.407  16.015  1.00 88.45 66  A 1 
ATOM 547   C CG1 . ILE A 1 66  ? -29.756 12.563  16.492  1.00 84.13 66  A 1 
ATOM 548   C CG2 . ILE A 1 66  ? -28.069 10.938  15.610  1.00 83.11 66  A 1 
ATOM 549   C CD1 . ILE A 1 66  ? -30.783 12.545  15.354  1.00 79.85 66  A 1 
ATOM 550   N N   . CYS A 1 67  ? -25.202 13.140  15.888  1.00 88.81 67  A 1 
ATOM 551   C CA  . CYS A 1 67  ? -23.831 12.843  15.486  1.00 87.88 67  A 1 
ATOM 552   C C   . CYS A 1 67  ? -22.838 12.962  16.654  1.00 87.20 67  A 1 
ATOM 553   O O   . CYS A 1 67  ? -21.911 12.160  16.750  1.00 84.22 67  A 1 
ATOM 554   C CB  . CYS A 1 67  ? -23.434 13.769  14.328  1.00 86.59 67  A 1 
ATOM 555   S SG  . CYS A 1 67  ? -24.319 13.269  12.816  1.00 78.91 67  A 1 
ATOM 556   N N   . GLU A 1 68  ? -23.049 13.902  17.586  1.00 87.05 68  A 1 
ATOM 557   C CA  . GLU A 1 68  ? -22.207 14.040  18.780  1.00 85.36 68  A 1 
ATOM 558   C C   . GLU A 1 68  ? -22.418 12.933  19.819  1.00 84.84 68  A 1 
ATOM 559   O O   . GLU A 1 68  ? -21.460 12.506  20.471  1.00 79.83 68  A 1 
ATOM 560   C CB  . GLU A 1 68  ? -22.441 15.390  19.463  1.00 82.82 68  A 1 
ATOM 561   C CG  . GLU A 1 68  ? -21.737 16.556  18.753  1.00 73.64 68  A 1 
ATOM 562   C CD  . GLU A 1 68  ? -21.520 17.737  19.704  1.00 67.87 68  A 1 
ATOM 563   O OE1 . GLU A 1 68  ? -20.476 18.412  19.541  1.00 59.53 68  A 1 
ATOM 564   O OE2 . GLU A 1 68  ? -22.306 17.894  20.667  1.00 58.47 68  A 1 
ATOM 565   N N   . ASN A 1 69  ? -23.654 12.475  20.011  1.00 85.10 69  A 1 
ATOM 566   C CA  . ASN A 1 69  ? -23.995 11.486  21.035  1.00 84.55 69  A 1 
ATOM 567   C C   . ASN A 1 69  ? -24.954 10.412  20.510  1.00 85.42 69  A 1 
ATOM 568   O O   . ASN A 1 69  ? -26.025 10.153  21.076  1.00 81.58 69  A 1 
ATOM 569   C CB  . ASN A 1 69  ? -24.490 12.219  22.291  1.00 81.16 69  A 1 
ATOM 570   C CG  . ASN A 1 69  ? -24.509 11.322  23.520  1.00 77.03 69  A 1 
ATOM 571   O OD1 . ASN A 1 69  ? -24.229 10.136  23.522  1.00 68.49 69  A 1 
ATOM 572   N ND2 . ASN A 1 69  ? -24.842 11.897  24.653  1.00 70.10 69  A 1 
ATOM 573   N N   . ALA A 1 70  ? -24.541 9.755   19.445  1.00 84.91 70  A 1 
ATOM 574   C CA  . ALA A 1 70  ? -25.362 8.802   18.712  1.00 85.64 70  A 1 
ATOM 575   C C   . ALA A 1 70  ? -25.939 7.678   19.584  1.00 86.52 70  A 1 
ATOM 576   O O   . ALA A 1 70  ? -27.079 7.268   19.388  1.00 83.87 70  A 1 
ATOM 577   C CB  . ALA A 1 70  ? -24.509 8.230   17.573  1.00 84.32 70  A 1 
ATOM 578   N N   . ARG A 1 71  ? -25.208 7.203   20.598  1.00 85.72 71  A 1 
ATOM 579   C CA  . ARG A 1 71  ? -25.674 6.102   21.454  1.00 85.11 71  A 1 
ATOM 580   C C   . ARG A 1 71  ? -26.904 6.471   22.278  1.00 85.99 71  A 1 
ATOM 581   O O   . ARG A 1 71  ? -27.817 5.663   22.439  1.00 83.27 71  A 1 
ATOM 582   C CB  . ARG A 1 71  ? -24.521 5.660   22.358  1.00 82.75 71  A 1 
ATOM 583   C CG  . ARG A 1 71  ? -24.815 4.287   22.963  1.00 76.33 71  A 1 
ATOM 584   C CD  . ARG A 1 71  ? -23.662 3.850   23.852  1.00 72.52 71  A 1 
ATOM 585   N NE  . ARG A 1 71  ? -23.835 2.459   24.290  1.00 66.86 71  A 1 
ATOM 586   C CZ  . ARG A 1 71  ? -22.991 1.789   25.052  1.00 61.07 71  A 1 
ATOM 587   N NH1 . ARG A 1 71  ? -21.933 2.349   25.563  1.00 56.11 71  A 1 
ATOM 588   N NH2 . ARG A 1 71  ? -23.191 0.528   25.298  1.00 54.48 71  A 1 
ATOM 589   N N   . ARG A 1 72  ? -26.937 7.696   22.818  1.00 85.51 72  A 1 
ATOM 590   C CA  . ARG A 1 72  ? -28.062 8.164   23.626  1.00 85.83 72  A 1 
ATOM 591   C C   . ARG A 1 72  ? -29.288 8.428   22.764  1.00 87.12 72  A 1 
ATOM 592   O O   . ARG A 1 72  ? -30.379 8.005   23.134  1.00 85.34 72  A 1 
ATOM 593   C CB  . ARG A 1 72  ? -27.639 9.393   24.435  1.00 83.55 72  A 1 
ATOM 594   C CG  . ARG A 1 72  ? -28.669 9.687   25.529  1.00 75.42 72  A 1 
ATOM 595   C CD  . ARG A 1 72  ? -28.125 10.754  26.473  1.00 70.16 72  A 1 
ATOM 596   N NE  . ARG A 1 72  ? -29.026 10.951  27.617  1.00 62.43 72  A 1 
ATOM 597   C CZ  . ARG A 1 72  ? -28.783 11.713  28.671  1.00 56.34 72  A 1 
ATOM 598   N NH1 . ARG A 1 72  ? -27.659 12.361  28.812  1.00 50.74 72  A 1 
ATOM 599   N NH2 . ARG A 1 72  ? -29.682 11.853  29.603  1.00 49.16 72  A 1 
ATOM 600   N N   . TYR A 1 73  ? -29.095 9.047   21.600  1.00 86.78 73  A 1 
ATOM 601   C CA  . TYR A 1 73  ? -30.176 9.275   20.646  1.00 87.72 73  A 1 
ATOM 602   C C   . TYR A 1 73  ? -30.711 7.974   20.051  1.00 88.75 73  A 1 
ATOM 603   O O   . TYR A 1 73  ? -31.920 7.823   19.969  1.00 86.95 73  A 1 
ATOM 604   C CB  . TYR A 1 73  ? -29.734 10.273  19.575  1.00 87.40 73  A 1 
ATOM 605   C CG  . TYR A 1 73  ? -29.789 11.700  20.064  1.00 88.35 73  A 1 
ATOM 606   C CD1 . TYR A 1 73  ? -31.003 12.418  20.035  1.00 82.06 73  A 1 
ATOM 607   C CD2 . TYR A 1 73  ? -28.636 12.321  20.578  1.00 82.66 73  A 1 
ATOM 608   C CE1 . TYR A 1 73  ? -31.063 13.736  20.510  1.00 81.09 73  A 1 
ATOM 609   C CE2 . TYR A 1 73  ? -28.683 13.638  21.062  1.00 81.54 73  A 1 
ATOM 610   C CZ  . TYR A 1 73  ? -29.901 14.345  21.026  1.00 84.29 73  A 1 
ATOM 611   O OH  . TYR A 1 73  ? -29.943 15.630  21.509  1.00 82.83 73  A 1 
ATOM 612   N N   . ALA A 1 74  ? -29.874 6.969   19.766  1.00 88.48 74  A 1 
ATOM 613   C CA  . ALA A 1 74  ? -30.340 5.653   19.323  1.00 88.33 74  A 1 
ATOM 614   C C   . ALA A 1 74  ? -31.304 5.014   20.334  1.00 88.90 74  A 1 
ATOM 615   O O   . ALA A 1 74  ? -32.336 4.457   19.962  1.00 87.13 74  A 1 
ATOM 616   C CB  . ALA A 1 74  ? -29.128 4.744   19.079  1.00 87.46 74  A 1 
ATOM 617   N N   . LYS A 1 75  ? -31.007 5.153   21.629  1.00 87.85 75  A 1 
ATOM 618   C CA  . LYS A 1 75  ? -31.910 4.701   22.687  1.00 87.27 75  A 1 
ATOM 619   C C   . LYS A 1 75  ? -33.191 5.532   22.737  1.00 87.95 75  A 1 
ATOM 620   O O   . LYS A 1 75  ? -34.271 4.975   22.875  1.00 85.66 75  A 1 
ATOM 621   C CB  . LYS A 1 75  ? -31.160 4.692   24.026  1.00 85.13 75  A 1 
ATOM 622   C CG  . LYS A 1 75  ? -31.981 3.966   25.094  1.00 73.96 75  A 1 
ATOM 623   C CD  . LYS A 1 75  ? -31.190 3.795   26.395  1.00 68.56 75  A 1 
ATOM 624   C CE  . LYS A 1 75  ? -32.060 3.005   27.369  1.00 58.34 75  A 1 
ATOM 625   N NZ  . LYS A 1 75  ? -31.329 2.623   28.599  1.00 51.22 75  A 1 
ATOM 626   N N   . LEU A 1 76  ? -33.085 6.853   22.576  1.00 89.29 76  A 1 
ATOM 627   C CA  . LEU A 1 76  ? -34.216 7.778   22.602  1.00 89.16 76  A 1 
ATOM 628   C C   . LEU A 1 76  ? -35.190 7.524   21.441  1.00 90.17 76  A 1 
ATOM 629   O O   . LEU A 1 76  ? -36.396 7.450   21.656  1.00 88.42 76  A 1 
ATOM 630   C CB  . LEU A 1 76  ? -33.664 9.216   22.567  1.00 87.80 76  A 1 
ATOM 631   C CG  . LEU A 1 76  ? -34.607 10.220  23.261  1.00 81.37 76  A 1 
ATOM 632   C CD1 . LEU A 1 76  ? -33.965 10.745  24.542  1.00 74.33 76  A 1 
ATOM 633   C CD2 . LEU A 1 76  ? -34.903 11.401  22.351  1.00 74.49 76  A 1 
ATOM 634   N N   . PHE A 1 77  ? -34.664 7.312   20.226  1.00 90.07 77  A 1 
ATOM 635   C CA  . PHE A 1 77  ? -35.448 6.917   19.056  1.00 90.38 77  A 1 
ATOM 636   C C   . PHE A 1 77  ? -36.115 5.557   19.266  1.00 90.67 77  A 1 
ATOM 637   O O   . PHE A 1 77  ? -37.302 5.408   18.991  1.00 88.55 77  A 1 
ATOM 638   C CB  . PHE A 1 77  ? -34.552 6.882   17.815  1.00 89.90 77  A 1 
ATOM 639   C CG  . PHE A 1 77  ? -34.463 8.188   17.065  1.00 90.49 77  A 1 
ATOM 640   C CD1 . PHE A 1 77  ? -35.259 8.402   15.921  1.00 82.90 77  A 1 
ATOM 641   C CD2 . PHE A 1 77  ? -33.573 9.199   17.476  1.00 83.21 77  A 1 
ATOM 642   C CE1 . PHE A 1 77  ? -35.155 9.606   15.202  1.00 81.92 77  A 1 
ATOM 643   C CE2 . PHE A 1 77  ? -33.471 10.404  16.760  1.00 82.39 77  A 1 
ATOM 644   C CZ  . PHE A 1 77  ? -34.262 10.605  15.619  1.00 86.24 77  A 1 
ATOM 645   N N   . ALA A 1 78  ? -35.391 4.577   19.801  1.00 90.43 78  A 1 
ATOM 646   C CA  . ALA A 1 78  ? -35.966 3.267   20.075  1.00 89.97 78  A 1 
ATOM 647   C C   . ALA A 1 78  ? -37.091 3.327   21.125  1.00 89.90 78  A 1 
ATOM 648   O O   . ALA A 1 78  ? -38.098 2.635   20.979  1.00 87.45 78  A 1 
ATOM 649   C CB  . ALA A 1 78  ? -34.838 2.317   20.484  1.00 88.91 78  A 1 
ATOM 650   N N   . ASP A 1 79  ? -36.963 4.172   22.146  1.00 90.46 79  A 1 
ATOM 651   C CA  . ASP A 1 79  ? -38.019 4.404   23.134  1.00 89.40 79  A 1 
ATOM 652   C C   . ASP A 1 79  ? -39.226 5.127   22.509  1.00 89.52 79  A 1 
ATOM 653   O O   . ASP A 1 79  ? -40.369 4.758   22.778  1.00 86.86 79  A 1 
ATOM 654   C CB  . ASP A 1 79  ? -37.464 5.204   24.332  1.00 87.63 79  A 1 
ATOM 655   C CG  . ASP A 1 79  ? -36.470 4.443   25.225  1.00 81.98 79  A 1 
ATOM 656   O OD1 . ASP A 1 79  ? -36.456 3.196   25.214  1.00 74.36 79  A 1 
ATOM 657   O OD2 . ASP A 1 79  ? -35.728 5.115   25.979  1.00 76.00 79  A 1 
ATOM 658   N N   . ALA A 1 80  ? -38.993 6.118   21.639  1.00 90.01 80  A 1 
ATOM 659   C CA  . ALA A 1 80  ? -40.052 6.823   20.925  1.00 89.53 80  A 1 
ATOM 660   C C   . ALA A 1 80  ? -40.842 5.885   20.005  1.00 89.93 80  A 1 
ATOM 661   O O   . ALA A 1 80  ? -42.071 5.856   20.063  1.00 87.89 80  A 1 
ATOM 662   C CB  . ALA A 1 80  ? -39.440 7.992   20.141  1.00 89.15 80  A 1 
ATOM 663   N N   . VAL A 1 81  ? -40.148 5.054   19.207  1.00 90.54 81  A 1 
ATOM 664   C CA  . VAL A 1 81  ? -40.785 4.051   18.343  1.00 90.01 81  A 1 
ATOM 665   C C   . VAL A 1 81  ? -41.581 3.045   19.170  1.00 89.56 81  A 1 
ATOM 666   O O   . VAL A 1 81  ? -42.705 2.713   18.810  1.00 87.44 81  A 1 
ATOM 667   C CB  . VAL A 1 81  ? -39.739 3.345   17.460  1.00 89.45 81  A 1 
ATOM 668   C CG1 . VAL A 1 81  ? -40.332 2.184   16.663  1.00 82.02 81  A 1 
ATOM 669   C CG2 . VAL A 1 81  ? -39.140 4.319   16.443  1.00 82.22 81  A 1 
ATOM 670   N N   . GLN A 1 82  ? -41.050 2.600   20.302  1.00 89.55 82  A 1 
ATOM 671   C CA  . GLN A 1 82  ? -41.743 1.640   21.162  1.00 88.01 82  A 1 
ATOM 672   C C   . GLN A 1 82  ? -43.034 2.208   21.764  1.00 87.69 82  A 1 
ATOM 673   O O   . GLN A 1 82  ? -44.000 1.463   21.936  1.00 84.49 82  A 1 
ATOM 674   C CB  . GLN A 1 82  ? -40.776 1.150   22.244  1.00 85.69 82  A 1 
ATOM 675   C CG  . GLN A 1 82  ? -41.364 -0.027  23.029  1.00 79.47 82  A 1 
ATOM 676   C CD  . GLN A 1 82  ? -40.348 -0.722  23.935  1.00 75.42 82  A 1 
ATOM 677   O OE1 . GLN A 1 82  ? -39.188 -0.370  24.042  1.00 70.30 82  A 1 
ATOM 678   N NE2 . GLN A 1 82  ? -40.759 -1.771  24.611  1.00 66.79 82  A 1 
ATOM 679   N N   . GLU A 1 83  ? -43.083 3.503   22.052  1.00 88.09 83  A 1 
ATOM 680   C CA  . GLU A 1 83  ? -44.311 4.165   22.509  1.00 87.13 83  A 1 
ATOM 681   C C   . GLU A 1 83  ? -45.320 4.398   21.376  1.00 86.64 83  A 1 
ATOM 682   O O   . GLU A 1 83  ? -46.523 4.373   21.629  1.00 83.36 83  A 1 
ATOM 683   C CB  . GLU A 1 83  ? -43.963 5.504   23.169  1.00 85.86 83  A 1 
ATOM 684   C CG  . GLU A 1 83  ? -43.370 5.332   24.581  1.00 79.37 83  A 1 
ATOM 685   C CD  . GLU A 1 83  ? -42.947 6.671   25.199  1.00 75.73 83  A 1 
ATOM 686   O OE1 . GLU A 1 83  ? -42.040 6.692   26.056  1.00 70.00 83  A 1 
ATOM 687   O OE2 . GLU A 1 83  ? -43.469 7.738   24.800  1.00 70.50 83  A 1 
ATOM 688   N N   . LEU A 1 84  ? -44.857 4.614   20.142  1.00 87.36 84  A 1 
ATOM 689   C CA  . LEU A 1 84  ? -45.722 4.853   18.986  1.00 86.12 84  A 1 
ATOM 690   C C   . LEU A 1 84  ? -46.304 3.560   18.401  1.00 86.35 84  A 1 
ATOM 691   O O   . LEU A 1 84  ? -47.463 3.552   17.985  1.00 82.95 84  A 1 
ATOM 692   C CB  . LEU A 1 84  ? -44.935 5.631   17.917  1.00 85.19 84  A 1 
ATOM 693   C CG  . LEU A 1 84  ? -44.636 7.098   18.286  1.00 82.81 84  A 1 
ATOM 694   C CD1 . LEU A 1 84  ? -43.671 7.696   17.266  1.00 76.00 84  A 1 
ATOM 695   C CD2 . LEU A 1 84  ? -45.898 7.950   18.316  1.00 77.68 84  A 1 
ATOM 696   N N   . LEU A 1 85  ? -45.545 2.456   18.397  1.00 84.32 85  A 1 
ATOM 697   C CA  . LEU A 1 85  ? -45.963 1.172   17.815  1.00 83.38 85  A 1 
ATOM 698   C C   . LEU A 1 85  ? -47.374 0.698   18.216  1.00 83.35 85  A 1 
ATOM 699   O O   . LEU A 1 85  ? -48.102 0.254   17.326  1.00 78.86 85  A 1 
ATOM 700   C CB  . LEU A 1 85  ? -44.928 0.083   18.146  1.00 81.02 85  A 1 
ATOM 701   C CG  . LEU A 1 85  ? -43.725 0.040   17.186  1.00 78.70 85  A 1 
ATOM 702   C CD1 . LEU A 1 85  ? -42.678 -0.923  17.741  1.00 72.63 85  A 1 
ATOM 703   C CD2 . LEU A 1 85  ? -44.109 -0.435  15.791  1.00 73.62 85  A 1 
ATOM 704   N N   . PRO A 1 86  ? -47.814 0.793   19.486  1.00 81.96 86  A 1 
ATOM 705   C CA  . PRO A 1 86  ? -49.172 0.397   19.863  1.00 79.83 86  A 1 
ATOM 706   C C   . PRO A 1 86  ? -50.267 1.215   19.169  1.00 79.75 86  A 1 
ATOM 707   O O   . PRO A 1 86  ? -51.350 0.689   18.941  1.00 74.49 86  A 1 
ATOM 708   C CB  . PRO A 1 86  ? -49.246 0.575   21.385  1.00 77.47 86  A 1 
ATOM 709   C CG  . PRO A 1 86  ? -47.791 0.513   21.833  1.00 76.01 86  A 1 
ATOM 710   C CD  . PRO A 1 86  ? -47.054 1.147   20.663  1.00 78.67 86  A 1 
ATOM 711   N N   . GLN A 1 87  ? -50.000 2.470   18.817  1.00 82.06 87  A 1 
ATOM 712   C CA  . GLN A 1 87  ? -50.959 3.363   18.154  1.00 80.48 87  A 1 
ATOM 713   C C   . GLN A 1 87  ? -51.116 3.038   16.665  1.00 80.31 87  A 1 
ATOM 714   O O   . GLN A 1 87  ? -52.178 3.273   16.100  1.00 73.25 87  A 1 
ATOM 715   C CB  . GLN A 1 87  ? -50.518 4.825   18.318  1.00 77.04 87  A 1 
ATOM 716   C CG  . GLN A 1 87  ? -50.432 5.271   19.787  1.00 70.84 87  A 1 
ATOM 717   C CD  . GLN A 1 87  ? -49.997 6.733   19.946  1.00 65.22 87  A 1 
ATOM 718   O OE1 . GLN A 1 87  ? -49.709 7.445   19.008  1.00 59.34 87  A 1 
ATOM 719   N NE2 . GLN A 1 87  ? -49.934 7.235   21.159  1.00 56.68 87  A 1 
ATOM 720   N N   . TYR A 1 88  ? -50.081 2.481   16.037  1.00 78.30 88  A 1 
ATOM 721   C CA  . TYR A 1 88  ? -50.068 2.113   14.619  1.00 76.66 88  A 1 
ATOM 722   C C   . TYR A 1 88  ? -50.505 0.663   14.362  1.00 76.60 88  A 1 
ATOM 723   O O   . TYR A 1 88  ? -50.538 0.214   13.214  1.00 69.36 88  A 1 
ATOM 724   C CB  . TYR A 1 88  ? -48.675 2.389   14.043  1.00 73.07 88  A 1 
ATOM 725   C CG  . TYR A 1 88  ? -48.404 3.859   13.812  1.00 74.21 88  A 1 
ATOM 726   C CD1 . TYR A 1 88  ? -48.738 4.457   12.581  1.00 68.16 88  A 1 
ATOM 727   C CD2 . TYR A 1 88  ? -47.833 4.645   14.830  1.00 68.22 88  A 1 
ATOM 728   C CE1 . TYR A 1 88  ? -48.501 5.820   12.363  1.00 65.99 88  A 1 
ATOM 729   C CE2 . TYR A 1 88  ? -47.596 6.015   14.625  1.00 66.47 88  A 1 
ATOM 730   C CZ  . TYR A 1 88  ? -47.928 6.598   13.387  1.00 69.55 88  A 1 
ATOM 731   O OH  . TYR A 1 88  ? -47.694 7.934   13.183  1.00 67.71 88  A 1 
ATOM 732   N N   . LYS A 1 89  ? -50.827 -0.086  15.393  1.00 77.17 89  A 1 
ATOM 733   C CA  . LYS A 1 89  ? -51.239 -1.480  15.262  1.00 75.28 89  A 1 
ATOM 734   C C   . LYS A 1 89  ? -52.688 -1.558  14.774  1.00 75.08 89  A 1 
ATOM 735   O O   . LYS A 1 89  ? -53.618 -1.472  15.566  1.00 67.43 89  A 1 
ATOM 736   C CB  . LYS A 1 89  ? -51.005 -2.216  16.592  1.00 69.48 89  A 1 
ATOM 737   C CG  . LYS A 1 89  ? -51.102 -3.730  16.400  1.00 64.19 89  A 1 
ATOM 738   C CD  . LYS A 1 89  ? -50.882 -4.473  17.722  1.00 60.34 89  A 1 
ATOM 739   C CE  . LYS A 1 89  ? -50.970 -5.978  17.465  1.00 54.88 89  A 1 
ATOM 740   N NZ  . LYS A 1 89  ? -50.968 -6.780  18.709  1.00 49.98 89  A 1 
ATOM 741   N N   . GLU A 1 90  ? -52.877 -1.794  13.475  1.00 73.31 90  A 1 
ATOM 742   C CA  . GLU A 1 90  ? -54.202 -1.894  12.838  1.00 71.40 90  A 1 
ATOM 743   C C   . GLU A 1 90  ? -54.872 -3.262  13.028  1.00 71.57 90  A 1 
ATOM 744   O O   . GLU A 1 90  ? -56.096 -3.362  13.089  1.00 62.89 90  A 1 
ATOM 745   C CB  . GLU A 1 90  ? -54.068 -1.627  11.333  1.00 65.52 90  A 1 
ATOM 746   C CG  . GLU A 1 90  ? -53.595 -0.206  11.002  1.00 61.24 90  A 1 
ATOM 747   C CD  . GLU A 1 90  ? -53.469 0.036   9.493   1.00 54.11 90  A 1 
ATOM 748   O OE1 . GLU A 1 90  ? -53.284 1.211   9.108   1.00 49.62 90  A 1 
ATOM 749   O OE2 . GLU A 1 90  ? -53.525 -0.955  8.721   1.00 51.65 90  A 1 
ATOM 750   N N   . ARG A 1 91  ? -54.078 -4.335  13.104  1.00 72.93 91  A 1 
ATOM 751   C CA  . ARG A 1 91  ? -54.576 -5.709  13.235  1.00 71.39 91  A 1 
ATOM 752   C C   . ARG A 1 91  ? -53.842 -6.461  14.334  1.00 71.64 91  A 1 
ATOM 753   O O   . ARG A 1 91  ? -52.685 -6.175  14.637  1.00 64.36 91  A 1 
ATOM 754   C CB  . ARG A 1 91  ? -54.523 -6.434  11.876  1.00 65.77 91  A 1 
ATOM 755   C CG  . ARG A 1 91  ? -53.098 -6.628  11.332  1.00 61.17 91  A 1 
ATOM 756   C CD  . ARG A 1 91  ? -53.101 -7.316  9.956   1.00 57.15 91  A 1 
ATOM 757   N NE  . ARG A 1 91  ? -51.729 -7.515  9.455   1.00 53.06 91  A 1 
ATOM 758   C CZ  . ARG A 1 91  ? -51.365 -7.892  8.239   1.00 46.93 91  A 1 
ATOM 759   N NH1 . ARG A 1 91  ? -52.237 -8.182  7.319   1.00 47.69 91  A 1 
ATOM 760   N NH2 . ARG A 1 91  ? -50.106 -7.978  7.929   1.00 44.41 91  A 1 
ATOM 761   N N   . GLU A 1 92  ? -54.486 -7.457  14.897  1.00 70.81 92  A 1 
ATOM 762   C CA  . GLU A 1 92  ? -53.795 -8.389  15.778  1.00 69.24 92  A 1 
ATOM 763   C C   . GLU A 1 92  ? -52.790 -9.218  14.987  1.00 69.71 92  A 1 
ATOM 764   O O   . GLU A 1 92  ? -53.105 -9.793  13.940  1.00 62.38 92  A 1 
ATOM 765   C CB  . GLU A 1 92  ? -54.764 -9.277  16.561  1.00 62.33 92  A 1 
ATOM 766   C CG  . GLU A 1 92  ? -55.488 -8.469  17.648  1.00 55.50 92  A 1 
ATOM 767   C CD  . GLU A 1 92  ? -56.205 -9.353  18.674  1.00 48.42 92  A 1 
ATOM 768   O OE1 . GLU A 1 92  ? -56.428 -8.851  19.795  1.00 42.79 92  A 1 
ATOM 769   O OE2 . GLU A 1 92  ? -56.503 -10.522 18.337  1.00 42.46 92  A 1 
ATOM 770   N N   . VAL A 1 93  ? -51.564 -9.256  15.473  1.00 67.97 93  A 1 
ATOM 771   C CA  . VAL A 1 93  ? -50.470 -9.983  14.836  1.00 66.68 93  A 1 
ATOM 772   C C   . VAL A 1 93  ? -50.350 -11.341 15.492  1.00 68.25 93  A 1 
ATOM 773   O O   . VAL A 1 93  ? -50.249 -11.438 16.714  1.00 61.90 93  A 1 
ATOM 774   C CB  . VAL A 1 93  ? -49.145 -9.210  14.901  1.00 59.57 93  A 1 
ATOM 775   C CG1 . VAL A 1 93  ? -48.098 -9.874  14.008  1.00 53.13 93  A 1 
ATOM 776   C CG2 . VAL A 1 93  ? -49.319 -7.761  14.428  1.00 52.70 93  A 1 
ATOM 777   N N   . VAL A 1 94  ? -50.345 -12.385 14.673  1.00 66.42 94  A 1 
ATOM 778   C CA  . VAL A 1 94  ? -50.073 -13.739 15.143  1.00 66.11 94  A 1 
ATOM 779   C C   . VAL A 1 94  ? -48.626 -13.804 15.623  1.00 68.09 94  A 1 
ATOM 780   O O   . VAL A 1 94  ? -47.719 -13.319 14.943  1.00 60.35 94  A 1 
ATOM 781   C CB  . VAL A 1 94  ? -50.348 -14.787 14.053  1.00 58.67 94  A 1 
ATOM 782   C CG1 . VAL A 1 94  ? -50.198 -16.206 14.599  1.00 51.67 94  A 1 
ATOM 783   C CG2 . VAL A 1 94  ? -51.769 -14.649 13.486  1.00 50.10 94  A 1 
ATOM 784   N N   . ASN A 1 95  ? -48.407 -14.434 16.771  1.00 65.60 95  A 1 
ATOM 785   C CA  . ASN A 1 95  ? -47.078 -14.607 17.347  1.00 65.16 95  A 1 
ATOM 786   C C   . ASN A 1 95  ? -46.146 -15.324 16.363  1.00 67.54 95  A 1 
ATOM 787   O O   . ASN A 1 95  ? -46.330 -16.508 16.071  1.00 61.36 95  A 1 
ATOM 788   C CB  . ASN A 1 95  ? -47.212 -15.400 18.653  1.00 58.13 95  A 1 
ATOM 789   C CG  . ASN A 1 95  ? -47.890 -14.603 19.745  1.00 54.78 95  A 1 
ATOM 790   O OD1 . ASN A 1 95  ? -47.794 -13.393 19.810  1.00 49.84 95  A 1 
ATOM 791   N ND2 . ASN A 1 95  ? -48.587 -15.280 20.630  1.00 49.46 95  A 1 
ATOM 792   N N   . LYS A 1 96  ? -45.136 -14.619 15.869  1.00 69.51 96  A 1 
ATOM 793   C CA  . LYS A 1 96  ? -44.132 -15.179 14.953  1.00 69.55 96  A 1 
ATOM 794   C C   . LYS A 1 96  ? -42.974 -15.831 15.699  1.00 71.67 96  A 1 
ATOM 795   O O   . LYS A 1 96  ? -42.490 -16.877 15.280  1.00 63.81 96  A 1 
ATOM 796   C CB  . LYS A 1 96  ? -43.622 -14.100 13.979  1.00 63.26 96  A 1 
ATOM 797   C CG  . LYS A 1 96  ? -44.672 -13.718 12.919  1.00 58.37 96  A 1 
ATOM 798   C CD  . LYS A 1 96  ? -44.077 -12.779 11.863  1.00 54.31 96  A 1 
ATOM 799   C CE  . LYS A 1 96  ? -45.112 -12.472 10.774  1.00 48.36 96  A 1 
ATOM 800   N NZ  . LYS A 1 96  ? -44.594 -11.556 9.728   1.00 43.24 96  A 1 
ATOM 801   N N   . ASP A 1 97  ? -42.559 -15.234 16.807  1.00 70.99 97  A 1 
ATOM 802   C CA  . ASP A 1 97  ? -41.435 -15.732 17.587  1.00 71.44 97  A 1 
ATOM 803   C C   . ASP A 1 97  ? -41.888 -16.593 18.770  1.00 73.24 97  A 1 
ATOM 804   O O   . ASP A 1 97  ? -42.864 -16.298 19.458  1.00 68.49 97  A 1 
ATOM 805   C CB  . ASP A 1 97  ? -40.555 -14.570 18.077  1.00 66.13 97  A 1 
ATOM 806   C CG  . ASP A 1 97  ? -39.588 -14.036 17.024  1.00 60.73 97  A 1 
ATOM 807   O OD1 . ASP A 1 97  ? -39.201 -14.825 16.135  1.00 55.03 97  A 1 
ATOM 808   O OD2 . ASP A 1 97  ? -39.197 -12.862 17.172  1.00 55.90 97  A 1 
ATOM 809   N N   . VAL A 1 98  ? -41.101 -17.630 19.073  1.00 71.71 98  A 1 
ATOM 810   C CA  . VAL A 1 98  ? -41.339 -18.520 20.223  1.00 72.32 98  A 1 
ATOM 811   C C   . VAL A 1 98  ? -41.355 -17.744 21.544  1.00 74.10 98  A 1 
ATOM 812   O O   . VAL A 1 98  ? -42.106 -18.079 22.461  1.00 71.18 98  A 1 
ATOM 813   C CB  . VAL A 1 98  ? -40.260 -19.619 20.280  1.00 68.86 98  A 1 
ATOM 814   C CG1 . VAL A 1 98  ? -40.512 -20.628 21.405  1.00 62.45 98  A 1 
ATOM 815   C CG2 . VAL A 1 98  ? -40.184 -20.405 18.964  1.00 61.88 98  A 1 
ATOM 816   N N   . LEU A 1 99  ? -40.546 -16.675 21.630  1.00 73.76 99  A 1 
ATOM 817   C CA  . LEU A 1 99  ? -40.494 -15.807 22.800  1.00 74.37 99  A 1 
ATOM 818   C C   . LEU A 1 99  ? -41.822 -15.067 23.028  1.00 75.83 99  A 1 
ATOM 819   O O   . LEU A 1 99  ? -42.202 -14.844 24.170  1.00 73.34 99  A 1 
ATOM 820   C CB  . LEU A 1 99  ? -39.342 -14.807 22.621  1.00 72.02 99  A 1 
ATOM 821   C CG  . LEU A 1 99  ? -38.897 -14.202 23.967  1.00 68.70 99  A 1 
ATOM 822   C CD1 . LEU A 1 99  ? -37.873 -15.099 24.655  1.00 62.96 99  A 1 
ATOM 823   C CD2 . LEU A 1 99  ? -38.238 -12.848 23.763  1.00 63.99 99  A 1 
ATOM 824   N N   . ASP A 1 100 ? -42.539 -14.702 21.960  1.00 76.97 100 A 1 
ATOM 825   C CA  . ASP A 1 100 ? -43.811 -13.989 22.071  1.00 76.00 100 A 1 
ATOM 826   C C   . ASP A 1 100 ? -44.900 -14.885 22.610  1.00 76.75 100 A 1 
ATOM 827   O O   . ASP A 1 100 ? -45.619 -14.486 23.514  1.00 73.57 100 A 1 
ATOM 828   C CB  . ASP A 1 100 ? -44.264 -13.476 20.711  1.00 72.94 100 A 1 
ATOM 829   C CG  . ASP A 1 100 ? -43.234 -12.558 20.119  1.00 68.77 100 A 1 
ATOM 830   O OD1 . ASP A 1 100 ? -42.668 -11.727 20.857  1.00 62.76 100 A 1 
ATOM 831   O OD2 . ASP A 1 100 ? -43.024 -12.645 18.894  1.00 63.07 100 A 1 
ATOM 832   N N   . VAL A 1 101 ? -44.961 -16.117 22.109  1.00 76.11 101 A 1 
ATOM 833   C CA  . VAL A 1 101 ? -45.882 -17.136 22.618  1.00 76.47 101 A 1 
ATOM 834   C C   . VAL A 1 101 ? -45.641 -17.357 24.107  1.00 77.09 101 A 1 
ATOM 835   O O   . VAL A 1 101 ? -46.587 -17.424 24.889  1.00 75.18 101 A 1 
ATOM 836   C CB  . VAL A 1 101 ? -45.722 -18.459 21.851  1.00 74.74 101 A 1 
ATOM 837   C CG1 . VAL A 1 101 ? -46.725 -19.506 22.330  1.00 68.45 101 A 1 
ATOM 838   C CG2 . VAL A 1 101 ? -45.924 -18.275 20.345  1.00 68.58 101 A 1 
ATOM 839   N N   . TYR A 1 102 ? -44.373 -17.408 24.512  1.00 76.37 102 A 1 
ATOM 840   C CA  . TYR A 1 102 ? -44.011 -17.563 25.918  1.00 75.84 102 A 1 
ATOM 841   C C   . TYR A 1 102 ? -44.449 -16.364 26.770  1.00 76.22 102 A 1 
ATOM 842   O O   . TYR A 1 102 ? -45.039 -16.550 27.836  1.00 74.92 102 A 1 
ATOM 843   C CB  . TYR A 1 102 ? -42.504 -17.802 26.015  1.00 73.58 102 A 1 
ATOM 844   C CG  . TYR A 1 102 ? -42.046 -18.147 27.415  1.00 70.97 102 A 1 
ATOM 845   C CD1 . TYR A 1 102 ? -41.596 -17.140 28.290  1.00 65.35 102 A 1 
ATOM 846   C CD2 . TYR A 1 102 ? -42.093 -19.484 27.855  1.00 64.89 102 A 1 
ATOM 847   C CE1 . TYR A 1 102 ? -41.195 -17.469 29.597  1.00 60.35 102 A 1 
ATOM 848   C CE2 . TYR A 1 102 ? -41.692 -19.821 29.160  1.00 60.48 102 A 1 
ATOM 849   C CZ  . TYR A 1 102 ? -41.245 -18.810 30.027  1.00 60.81 102 A 1 
ATOM 850   O OH  . TYR A 1 102 ? -40.861 -19.138 31.305  1.00 58.60 102 A 1 
ATOM 851   N N   . ILE A 1 103 ? -44.198 -15.129 26.307  1.00 75.65 103 A 1 
ATOM 852   C CA  . ILE A 1 103 ? -44.571 -13.897 27.020  1.00 74.87 103 A 1 
ATOM 853   C C   . ILE A 1 103 ? -46.090 -13.753 27.092  1.00 75.37 103 A 1 
ATOM 854   O O   . ILE A 1 103 ? -46.617 -13.432 28.153  1.00 73.48 103 A 1 
ATOM 855   C CB  . ILE A 1 103 ? -43.910 -12.666 26.364  1.00 72.98 103 A 1 
ATOM 856   C CG1 . ILE A 1 103 ? -42.388 -12.695 26.625  1.00 68.63 103 A 1 
ATOM 857   C CG2 . ILE A 1 103 ? -44.497 -11.349 26.906  1.00 65.92 103 A 1 
ATOM 858   C CD1 . ILE A 1 103 ? -41.602 -11.697 25.776  1.00 61.40 103 A 1 
ATOM 859   N N   . GLU A 1 104 ? -46.801 -14.017 26.000  1.00 75.97 104 A 1 
ATOM 860   C CA  . GLU A 1 104 ? -48.259 -13.928 25.964  1.00 75.26 104 A 1 
ATOM 861   C C   . GLU A 1 104 ? -48.899 -14.964 26.892  1.00 75.44 104 A 1 
ATOM 862   O O   . GLU A 1 104 ? -49.787 -14.633 27.673  1.00 72.90 104 A 1 
ATOM 863   C CB  . GLU A 1 104 ? -48.725 -14.086 24.516  1.00 72.82 104 A 1 
ATOM 864   C CG  . GLU A 1 104 ? -50.194 -13.681 24.344  1.00 65.90 104 A 1 
ATOM 865   C CD  . GLU A 1 104 ? -50.630 -13.753 22.880  1.00 60.06 104 A 1 
ATOM 866   O OE1 . GLU A 1 104 ? -51.375 -12.861 22.433  1.00 54.44 104 A 1 
ATOM 867   O OE2 . GLU A 1 104 ? -50.191 -14.695 22.195  1.00 54.14 104 A 1 
ATOM 868   N N   . HIS A 1 105 ? -48.379 -16.191 26.902  1.00 77.65 105 A 1 
ATOM 869   C CA  . HIS A 1 105 ? -48.837 -17.220 27.830  1.00 76.97 105 A 1 
ATOM 870   C C   . HIS A 1 105 ? -48.605 -16.827 29.291  1.00 76.47 105 A 1 
ATOM 871   O O   . HIS A 1 105 ? -49.459 -17.068 30.150  1.00 74.25 105 A 1 
ATOM 872   C CB  . HIS A 1 105 ? -48.148 -18.551 27.489  1.00 75.36 105 A 1 
ATOM 873   C CG  . HIS A 1 105 ? -49.101 -19.699 27.488  1.00 69.65 105 A 1 
ATOM 874   N ND1 . HIS A 1 105 ? -49.939 -20.070 28.505  1.00 61.06 105 A 1 
ATOM 875   C CD2 . HIS A 1 105 ? -49.361 -20.554 26.448  1.00 60.35 105 A 1 
ATOM 876   C CE1 . HIS A 1 105 ? -50.676 -21.112 28.092  1.00 56.64 105 A 1 
ATOM 877   N NE2 . HIS A 1 105 ? -50.350 -21.437 26.848  1.00 57.37 105 A 1 
ATOM 878   N N   . ARG A 1 106 ? -47.466 -16.172 29.577  1.00 74.40 106 A 1 
ATOM 879   C CA  . ARG A 1 106 ? -47.162 -15.627 30.909  1.00 73.24 106 A 1 
ATOM 880   C C   . ARG A 1 106 ? -48.080 -14.469 31.284  1.00 73.74 106 A 1 
ATOM 881   O O   . ARG A 1 106 ? -48.603 -14.463 32.393  1.00 72.60 106 A 1 
ATOM 882   C CB  . ARG A 1 106 ? -45.686 -15.195 30.965  1.00 70.86 106 A 1 
ATOM 883   C CG  . ARG A 1 106 ? -44.748 -16.368 31.291  1.00 65.82 106 A 1 
ATOM 884   C CD  . ARG A 1 106 ? -44.768 -16.635 32.807  1.00 61.45 106 A 1 
ATOM 885   N NE  . ARG A 1 106 ? -43.831 -17.707 33.161  1.00 57.36 106 A 1 
ATOM 886   C CZ  . ARG A 1 106 ? -43.236 -17.857 34.327  1.00 51.55 106 A 1 
ATOM 887   N NH1 . ARG A 1 106 ? -43.460 -17.063 35.337  1.00 48.62 106 A 1 
ATOM 888   N NH2 . ARG A 1 106 ? -42.388 -18.816 34.501  1.00 46.86 106 A 1 
ATOM 889   N N   . LEU A 1 107 ? -48.329 -13.536 30.373  1.00 74.93 107 A 1 
ATOM 890   C CA  . LEU A 1 107 ? -49.253 -12.416 30.583  1.00 74.00 107 A 1 
ATOM 891   C C   . LEU A 1 107 ? -50.675 -12.912 30.856  1.00 74.43 107 A 1 
ATOM 892   O O   . LEU A 1 107 ? -51.310 -12.438 31.799  1.00 72.30 107 A 1 
ATOM 893   C CB  . LEU A 1 107 ? -49.226 -11.494 29.353  1.00 71.76 107 A 1 
ATOM 894   C CG  . LEU A 1 107 ? -48.008 -10.551 29.317  1.00 67.01 107 A 1 
ATOM 895   C CD1 . LEU A 1 107 ? -47.835 -9.962  27.924  1.00 61.58 107 A 1 
ATOM 896   C CD2 . LEU A 1 107 ? -48.173 -9.392  30.299  1.00 62.16 107 A 1 
ATOM 897   N N   . MET A 1 108 ? -51.160 -13.914 30.110  1.00 78.10 108 A 1 
ATOM 898   C CA  . MET A 1 108 ? -52.464 -14.531 30.363  1.00 77.94 108 A 1 
ATOM 899   C C   . MET A 1 108 ? -52.527 -15.232 31.724  1.00 77.36 108 A 1 
ATOM 900   O O   . MET A 1 108 ? -53.540 -15.132 32.418  1.00 75.38 108 A 1 
ATOM 901   C CB  . MET A 1 108 ? -52.801 -15.542 29.264  1.00 76.60 108 A 1 
ATOM 902   C CG  . MET A 1 108 ? -53.214 -14.881 27.950  1.00 70.45 108 A 1 
ATOM 903   S SD  . MET A 1 108 ? -53.873 -16.094 26.766  1.00 63.12 108 A 1 
ATOM 904   C CE  . MET A 1 108 ? -54.232 -14.997 25.378  1.00 56.10 108 A 1 
ATOM 905   N N   . MET A 1 109 ? -51.456 -15.932 32.129  1.00 76.55 109 A 1 
ATOM 906   C CA  . MET A 1 109 ? -51.397 -16.546 33.459  1.00 74.99 109 A 1 
ATOM 907   C C   . MET A 1 109 ? -51.398 -15.499 34.572  1.00 74.42 109 A 1 
ATOM 908   O O   . MET A 1 109 ? -52.125 -15.657 35.549  1.00 72.06 109 A 1 
ATOM 909   C CB  . MET A 1 109 ? -50.171 -17.453 33.603  1.00 71.82 109 A 1 
ATOM 910   C CG  . MET A 1 109 ? -50.402 -18.844 33.011  1.00 65.58 109 A 1 
ATOM 911   S SD  . MET A 1 109 ? -49.070 -20.006 33.430  1.00 59.39 109 A 1 
ATOM 912   C CE  . MET A 1 109 ? -49.758 -21.522 32.744  1.00 53.64 109 A 1 
ATOM 913   N N   . GLU A 1 110 ? -50.640 -14.408 34.426  1.00 73.78 110 A 1 
ATOM 914   C CA  . GLU A 1 110 ? -50.611 -13.330 35.417  1.00 71.61 110 A 1 
ATOM 915   C C   . GLU A 1 110 ? -51.939 -12.579 35.508  1.00 71.54 110 A 1 
ATOM 916   O O   . GLU A 1 110 ? -52.378 -12.259 36.611  1.00 68.07 110 A 1 
ATOM 917   C CB  . GLU A 1 110 ? -49.494 -12.332 35.117  1.00 67.90 110 A 1 
ATOM 918   C CG  . GLU A 1 110 ? -48.118 -12.811 35.590  1.00 61.44 110 A 1 
ATOM 919   C CD  . GLU A 1 110 ? -47.074 -11.695 35.471  1.00 57.14 110 A 1 
ATOM 920   O OE1 . GLU A 1 110 ? -46.172 -11.621 36.332  1.00 52.71 110 A 1 
ATOM 921   O OE2 . GLU A 1 110 ? -47.200 -10.841 34.556  1.00 51.79 110 A 1 
ATOM 922   N N   . GLN A 1 111 ? -52.616 -12.331 34.379  1.00 74.63 111 A 1 
ATOM 923   C CA  . GLN A 1 111 ? -53.949 -11.722 34.385  1.00 74.27 111 A 1 
ATOM 924   C C   . GLN A 1 111 ? -54.988 -12.600 35.087  1.00 74.13 111 A 1 
ATOM 925   O O   . GLN A 1 111 ? -55.908 -12.068 35.704  1.00 69.52 111 A 1 
ATOM 926   C CB  . GLN A 1 111 ? -54.408 -11.444 32.952  1.00 71.87 111 A 1 
ATOM 927   C CG  . GLN A 1 111 ? -53.787 -10.163 32.377  1.00 66.08 111 A 1 
ATOM 928   C CD  . GLN A 1 111 ? -54.267 -9.886  30.948  1.00 60.72 111 A 1 
ATOM 929   O OE1 . GLN A 1 111 ? -54.911 -10.693 30.303  1.00 56.77 111 A 1 
ATOM 930   N NE2 . GLN A 1 111 ? -53.972 -8.728  30.406  1.00 53.57 111 A 1 
ATOM 931   N N   . ARG A 1 112 ? -54.855 -13.931 35.020  1.00 75.29 112 A 1 
ATOM 932   C CA  . ARG A 1 112 ? -55.757 -14.854 35.727  1.00 74.64 112 A 1 
ATOM 933   C C   . ARG A 1 112 ? -55.451 -14.980 37.216  1.00 73.77 112 A 1 
ATOM 934   O O   . ARG A 1 112 ? -56.360 -15.282 37.982  1.00 68.04 112 A 1 
ATOM 935   C CB  . ARG A 1 112 ? -55.709 -16.242 35.076  1.00 72.81 112 A 1 
ATOM 936   C CG  . ARG A 1 112 ? -56.497 -16.297 33.766  1.00 67.20 112 A 1 
ATOM 937   C CD  . ARG A 1 112 ? -56.435 -17.717 33.202  1.00 63.44 112 A 1 
ATOM 938   N NE  . ARG A 1 112 ? -57.186 -17.829 31.943  1.00 58.73 112 A 1 
ATOM 939   C CZ  . ARG A 1 112 ? -57.392 -18.938 31.248  1.00 53.00 112 A 1 
ATOM 940   N NH1 . ARG A 1 112 ? -56.942 -20.095 31.657  1.00 50.26 112 A 1 
ATOM 941   N NH2 . ARG A 1 112 ? -58.055 -18.903 30.129  1.00 48.87 112 A 1 
ATOM 942   N N   . SER A 1 113 ? -54.203 -14.827 37.613  1.00 69.94 113 A 1 
ATOM 943   C CA  . SER A 1 113 ? -53.775 -15.107 38.988  1.00 68.56 113 A 1 
ATOM 944   C C   . SER A 1 113 ? -53.695 -13.880 39.892  1.00 68.37 113 A 1 
ATOM 945   O O   . SER A 1 113 ? -53.847 -14.021 41.104  1.00 61.55 113 A 1 
ATOM 946   C CB  . SER A 1 113 ? -52.430 -15.831 38.987  1.00 63.30 113 A 1 
ATOM 947   O OG  . SER A 1 113 ? -51.413 -15.019 38.438  1.00 56.46 113 A 1 
ATOM 948   N N   . ARG A 1 114 ? -53.431 -12.685 39.339  1.00 64.39 114 A 1 
ATOM 949   C CA  . ARG A 1 114 ? -53.323 -11.451 40.124  1.00 63.02 114 A 1 
ATOM 950   C C   . ARG A 1 114 ? -54.547 -10.570 39.930  1.00 63.87 114 A 1 
ATOM 951   O O   . ARG A 1 114 ? -54.969 -10.339 38.804  1.00 58.10 114 A 1 
ATOM 952   C CB  . ARG A 1 114 ? -52.029 -10.687 39.808  1.00 57.38 114 A 1 
ATOM 953   C CG  . ARG A 1 114 ? -50.808 -11.367 40.439  1.00 52.57 114 A 1 
ATOM 954   C CD  . ARG A 1 114 ? -49.550 -10.509 40.242  1.00 49.69 114 A 1 
ATOM 955   N NE  . ARG A 1 114 ? -48.398 -11.102 40.944  1.00 45.96 114 A 1 
ATOM 956   C CZ  . ARG A 1 114 ? -47.174 -10.600 41.011  1.00 41.70 114 A 1 
ATOM 957   N NH1 . ARG A 1 114 ? -46.862 -9.481  40.420  1.00 40.15 114 A 1 
ATOM 958   N NH2 . ARG A 1 114 ? -46.245 -11.225 41.675  1.00 37.98 114 A 1 
ATOM 959   N N   . ASP A 1 115 ? -55.059 -10.029 41.044  1.00 56.29 115 A 1 
ATOM 960   C CA  . ASP A 1 115 ? -56.093 -9.005  41.019  1.00 56.21 115 A 1 
ATOM 961   C C   . ASP A 1 115 ? -55.618 -7.777  40.233  1.00 56.84 115 A 1 
ATOM 962   O O   . ASP A 1 115 ? -54.505 -7.293  40.461  1.00 51.39 115 A 1 
ATOM 963   C CB  . ASP A 1 115 ? -56.499 -8.602  42.448  1.00 50.42 115 A 1 
ATOM 964   C CG  . ASP A 1 115 ? -57.700 -9.376  42.980  1.00 46.49 115 A 1 
ATOM 965   O OD1 . ASP A 1 115 ? -58.575 -9.716  42.160  1.00 42.45 115 A 1 
ATOM 966   O OD2 . ASP A 1 115 ? -57.730 -9.600  44.205  1.00 42.28 115 A 1 
ATOM 967   N N   . PRO A 1 116 ? -56.434 -7.210  39.343  1.00 53.70 116 A 1 
ATOM 968   C CA  . PRO A 1 116 ? -56.044 -6.128  38.437  1.00 53.21 116 A 1 
ATOM 969   C C   . PRO A 1 116 ? -55.656 -4.827  39.152  1.00 54.21 116 A 1 
ATOM 970   O O   . PRO A 1 116 ? -55.024 -3.959  38.558  1.00 50.00 116 A 1 
ATOM 971   C CB  . PRO A 1 116 ? -57.255 -5.939  37.508  1.00 48.84 116 A 1 
ATOM 972   C CG  . PRO A 1 116 ? -58.437 -6.471  38.309  1.00 48.61 116 A 1 
ATOM 973   C CD  . PRO A 1 116 ? -57.814 -7.607  39.106  1.00 51.09 116 A 1 
ATOM 974   N N   . GLY A 1 117 ? -56.041 -4.670  40.422  1.00 46.08 117 A 1 
ATOM 975   C CA  . GLY A 1 117 ? -55.783 -3.458  41.199  1.00 46.21 117 A 1 
ATOM 976   C C   . GLY A 1 117 ? -54.410 -3.367  41.857  1.00 48.27 117 A 1 
ATOM 977   O O   . GLY A 1 117 ? -54.026 -2.278  42.297  1.00 45.20 117 A 1 
ATOM 978   N N   . MET A 1 118 ? -53.648 -4.461  41.956  1.00 54.64 118 A 1 
ATOM 979   C CA  . MET A 1 118 ? -52.321 -4.372  42.557  1.00 55.63 118 A 1 
ATOM 980   C C   . MET A 1 118 ? -51.332 -3.747  41.577  1.00 56.90 118 A 1 
ATOM 981   O O   . MET A 1 118 ? -50.957 -4.343  40.572  1.00 52.52 118 A 1 
ATOM 982   C CB  . MET A 1 118 ? -51.820 -5.722  43.082  1.00 50.58 118 A 1 
ATOM 983   C CG  . MET A 1 118 ? -52.381 -6.021  44.479  1.00 46.41 118 A 1 
ATOM 984   S SD  . MET A 1 118 ? -51.477 -7.339  45.343  1.00 42.01 118 A 1 
ATOM 985   C CE  . MET A 1 118 ? -52.295 -7.270  46.948  1.00 38.32 118 A 1 
ATOM 986   N N   . VAL A 1 119 ? -50.870 -2.545  41.907  1.00 49.01 119 A 1 
ATOM 987   C CA  . VAL A 1 119 ? -49.791 -1.856  41.197  1.00 49.39 119 A 1 
ATOM 988   C C   . VAL A 1 119 ? -48.563 -2.763  41.217  1.00 50.82 119 A 1 
ATOM 989   O O   . VAL A 1 119 ? -47.973 -3.000  42.271  1.00 47.30 119 A 1 
ATOM 990   C CB  . VAL A 1 119 ? -49.475 -0.486  41.829  1.00 44.50 119 A 1 
ATOM 991   C CG1 . VAL A 1 119 ? -48.417 0.266   41.021  1.00 40.16 119 A 1 
ATOM 992   C CG2 . VAL A 1 119 ? -50.731 0.398   41.895  1.00 39.97 119 A 1 
ATOM 993   N N   . ARG A 1 120 ? -48.182 -3.304  40.049  1.00 56.05 120 A 1 
ATOM 994   C CA  . ARG A 1 120 ? -46.989 -4.138  39.925  1.00 56.11 120 A 1 
ATOM 995   C C   . ARG A 1 120 ? -45.792 -3.341  40.412  1.00 56.88 120 A 1 
ATOM 996   O O   . ARG A 1 120 ? -45.586 -2.212  39.965  1.00 52.62 120 A 1 
ATOM 997   C CB  . ARG A 1 120 ? -46.768 -4.614  38.483  1.00 51.45 120 A 1 
ATOM 998   C CG  . ARG A 1 120 ? -47.787 -5.675  38.047  1.00 47.81 120 A 1 
ATOM 999   C CD  . ARG A 1 120 ? -47.449 -6.169  36.634  1.00 45.06 120 A 1 
ATOM 1000  N NE  . ARG A 1 120 ? -48.446 -7.141  36.161  1.00 42.23 120 A 1 
ATOM 1001  C CZ  . ARG A 1 120 ? -48.316 -7.953  35.128  1.00 38.99 120 A 1 
ATOM 1002  N NH1 . ARG A 1 120 ? -47.284 -7.927  34.337  1.00 38.30 120 A 1 
ATOM 1003  N NH2 . ARG A 1 120 ? -49.236 -8.824  34.880  1.00 36.30 120 A 1 
ATOM 1004  N N   . SER A 1 121 ? -45.006 -3.918  41.297  1.00 53.55 121 A 1 
ATOM 1005  C CA  . SER A 1 121 ? -43.766 -3.266  41.703  1.00 53.50 121 A 1 
ATOM 1006  C C   . SER A 1 121 ? -42.890 -3.054  40.463  1.00 54.18 121 A 1 
ATOM 1007  O O   . SER A 1 121 ? -42.857 -3.924  39.583  1.00 50.09 121 A 1 
ATOM 1008  C CB  . SER A 1 121 ? -43.041 -4.063  42.793  1.00 48.78 121 A 1 
ATOM 1009  O OG  . SER A 1 121 ? -42.443 -5.233  42.290  1.00 44.92 121 A 1 
ATOM 1010  N N   . PRO A 1 122 ? -42.164 -1.939  40.349  1.00 51.17 122 A 1 
ATOM 1011  C CA  . PRO A 1 122 ? -41.360 -1.631  39.164  1.00 50.45 122 A 1 
ATOM 1012  C C   . PRO A 1 122 ? -40.293 -2.694  38.869  1.00 50.94 122 A 1 
ATOM 1013  O O   . PRO A 1 122 ? -39.859 -2.838  37.731  1.00 47.94 122 A 1 
ATOM 1014  C CB  . PRO A 1 122 ? -40.759 -0.244  39.434  1.00 46.85 122 A 1 
ATOM 1015  C CG  . PRO A 1 122 ? -40.812 -0.099  40.951  1.00 47.03 122 A 1 
ATOM 1016  C CD  . PRO A 1 122 ? -42.069 -0.872  41.330  1.00 48.20 122 A 1 
ATOM 1017  N N   . GLN A 1 123 ? -39.904 -3.486  39.869  1.00 52.82 123 A 1 
ATOM 1018  C CA  . GLN A 1 123 ? -38.989 -4.620  39.721  1.00 52.25 123 A 1 
ATOM 1019  C C   . GLN A 1 123 ? -39.635 -5.855  39.069  1.00 53.86 123 A 1 
ATOM 1020  O O   . GLN A 1 123 ? -38.920 -6.668  38.491  1.00 49.05 123 A 1 
ATOM 1021  C CB  . GLN A 1 123 ? -38.438 -4.997  41.100  1.00 47.11 123 A 1 
ATOM 1022  C CG  . GLN A 1 123 ? -37.521 -3.911  41.686  1.00 43.39 123 A 1 
ATOM 1023  C CD  . GLN A 1 123 ? -36.943 -4.309  43.050  1.00 38.59 123 A 1 
ATOM 1024  O OE1 . GLN A 1 123 ? -37.361 -5.250  43.693  1.00 37.01 123 A 1 
ATOM 1025  N NE2 . GLN A 1 123 ? -35.963 -3.587  43.549  1.00 35.45 123 A 1 
ATOM 1026  N N   . ASN A 1 124 ? -40.951 -6.001  39.127  1.00 56.41 124 A 1 
ATOM 1027  C CA  . ASN A 1 124 ? -41.707 -7.113  38.538  1.00 55.57 124 A 1 
ATOM 1028  C C   . ASN A 1 124 ? -42.309 -6.774  37.167  1.00 57.03 124 A 1 
ATOM 1029  O O   . ASN A 1 124 ? -43.120 -7.537  36.642  1.00 53.08 124 A 1 
ATOM 1030  C CB  . ASN A 1 124 ? -42.781 -7.597  39.533  1.00 50.59 124 A 1 
ATOM 1031  C CG  . ASN A 1 124 ? -42.291 -8.656  40.503  1.00 45.63 124 A 1 
ATOM 1032  O OD1 . ASN A 1 124 ? -41.183 -9.129  40.471  1.00 41.56 124 A 1 
ATOM 1033  N ND2 . ASN A 1 124 ? -43.155 -9.099  41.398  1.00 41.56 124 A 1 
ATOM 1034  N N   . GLN A 1 125 ? -41.964 -5.631  36.597  1.00 59.18 125 A 1 
ATOM 1035  C CA  . GLN A 1 125 ? -42.380 -5.277  35.248  1.00 59.50 125 A 1 
ATOM 1036  C C   . GLN A 1 125 ? -41.444 -5.904  34.219  1.00 63.76 125 A 1 
ATOM 1037  O O   . GLN A 1 125 ? -40.233 -5.988  34.426  1.00 58.22 125 A 1 
ATOM 1038  C CB  . GLN A 1 125 ? -42.476 -3.758  35.081  1.00 51.84 125 A 1 
ATOM 1039  C CG  . GLN A 1 125 ? -43.708 -3.206  35.813  1.00 45.85 125 A 1 
ATOM 1040  C CD  . GLN A 1 125 ? -43.889 -1.697  35.633  1.00 40.13 125 A 1 
ATOM 1041  O OE1 . GLN A 1 125 ? -43.058 -0.995  35.096  1.00 36.40 125 A 1 
ATOM 1042  N NE2 . GLN A 1 125 ? -44.996 -1.144  36.085  1.00 34.29 125 A 1 
ATOM 1043  N N   . TYR A 1 126 ? -42.001 -6.305  33.077  1.00 69.41 126 A 1 
ATOM 1044  C CA  . TYR A 1 126 ? -41.210 -6.728  31.929  1.00 70.05 126 A 1 
ATOM 1045  C C   . TYR A 1 126 ? -40.318 -5.571  31.473  1.00 73.02 126 A 1 
ATOM 1046  O O   . TYR A 1 126 ? -40.831 -4.482  31.205  1.00 69.49 126 A 1 
ATOM 1047  C CB  . TYR A 1 126 ? -42.123 -7.190  30.786  1.00 64.59 126 A 1 
ATOM 1048  C CG  . TYR A 1 126 ? -42.834 -8.487  31.082  1.00 61.39 126 A 1 
ATOM 1049  C CD1 . TYR A 1 126 ? -42.182 -9.712  30.868  1.00 56.05 126 A 1 
ATOM 1050  C CD2 . TYR A 1 126 ? -44.140 -8.475  31.609  1.00 54.78 126 A 1 
ATOM 1051  C CE1 . TYR A 1 126 ? -42.811 -10.921 31.201  1.00 50.69 126 A 1 
ATOM 1052  C CE2 . TYR A 1 126 ? -44.774 -9.680  31.952  1.00 51.08 126 A 1 
ATOM 1053  C CZ  . TYR A 1 126 ? -44.101 -10.900 31.755  1.00 50.53 126 A 1 
ATOM 1054  O OH  . TYR A 1 126 ? -44.698 -12.072 32.129  1.00 45.47 126 A 1 
ATOM 1055  N N   . PRO A 1 127 ? -38.997 -5.773  31.355  1.00 73.57 127 A 1 
ATOM 1056  C CA  . PRO A 1 127 ? -38.122 -4.741  30.830  1.00 74.59 127 A 1 
ATOM 1057  C C   . PRO A 1 127 ? -38.497 -4.441  29.378  1.00 75.99 127 A 1 
ATOM 1058  O O   . PRO A 1 127 ? -38.778 -5.350  28.593  1.00 73.53 127 A 1 
ATOM 1059  C CB  . PRO A 1 127 ? -36.698 -5.283  30.993  1.00 72.03 127 A 1 
ATOM 1060  C CG  . PRO A 1 127 ? -36.882 -6.798  31.001  1.00 69.36 127 A 1 
ATOM 1061  C CD  . PRO A 1 127 ? -38.256 -6.988  31.638  1.00 71.19 127 A 1 
ATOM 1062  N N   . ALA A 1 128 ? -38.452 -3.161  29.005  1.00 77.59 128 A 1 
ATOM 1063  C CA  . ALA A 1 128 ? -38.788 -2.708  27.661  1.00 77.34 128 A 1 
ATOM 1064  C C   . ALA A 1 128 ? -37.974 -3.436  26.579  1.00 78.96 128 A 1 
ATOM 1065  O O   . ALA A 1 128 ? -38.496 -3.789  25.525  1.00 74.62 128 A 1 
ATOM 1066  C CB  . ALA A 1 128 ? -38.564 -1.190  27.608  1.00 73.67 128 A 1 
ATOM 1067  N N   . GLU A 1 129 ? -36.712 -3.756  26.865  1.00 79.63 129 A 1 
ATOM 1068  C CA  . GLU A 1 129 ? -35.817 -4.494  25.972  1.00 79.86 129 A 1 
ATOM 1069  C C   . GLU A 1 129 ? -36.283 -5.931  25.687  1.00 81.01 129 A 1 
ATOM 1070  O O   . GLU A 1 129 ? -36.008 -6.462  24.611  1.00 77.92 129 A 1 
ATOM 1071  C CB  . GLU A 1 129 ? -34.412 -4.534  26.586  1.00 77.27 129 A 1 
ATOM 1072  C CG  . GLU A 1 129 ? -33.749 -3.150  26.639  1.00 69.39 129 A 1 
ATOM 1073  C CD  . GLU A 1 129 ? -32.396 -3.154  27.357  1.00 62.28 129 A 1 
ATOM 1074  O OE1 . GLU A 1 129 ? -31.775 -2.064  27.421  1.00 55.04 129 A 1 
ATOM 1075  O OE2 . GLU A 1 129 ? -32.008 -4.217  27.892  1.00 54.20 129 A 1 
ATOM 1076  N N   . LEU A 1 130 ? -37.000 -6.576  26.599  1.00 79.55 130 A 1 
ATOM 1077  C CA  . LEU A 1 130 ? -37.550 -7.910  26.374  1.00 78.80 130 A 1 
ATOM 1078  C C   . LEU A 1 130 ? -38.735 -7.863  25.402  1.00 79.35 130 A 1 
ATOM 1079  O O   . LEU A 1 130 ? -38.894 -8.763  24.578  1.00 76.23 130 A 1 
ATOM 1080  C CB  . LEU A 1 130 ? -37.959 -8.522  27.727  1.00 76.75 130 A 1 
ATOM 1081  C CG  . LEU A 1 130 ? -38.336 -10.015 27.639  1.00 74.06 130 A 1 
ATOM 1082  C CD1 . LEU A 1 130 ? -37.102 -10.903 27.488  1.00 68.68 130 A 1 
ATOM 1083  C CD2 . LEU A 1 130 ? -39.071 -10.449 28.899  1.00 69.80 130 A 1 
ATOM 1084  N N   . MET A 1 131 ? -39.539 -6.799  25.478  1.00 78.91 131 A 1 
ATOM 1085  C CA  . MET A 1 131 ? -40.729 -6.612  24.644  1.00 78.48 131 A 1 
ATOM 1086  C C   . MET A 1 131 ? -40.405 -6.042  23.261  1.00 79.95 131 A 1 
ATOM 1087  O O   . MET A 1 131 ? -41.214 -6.178  22.341  1.00 76.43 131 A 1 
ATOM 1088  C CB  . MET A 1 131 ? -41.735 -5.718  25.387  1.00 74.75 131 A 1 
ATOM 1089  C CG  . MET A 1 131 ? -42.226 -6.347  26.695  1.00 69.47 131 A 1 
ATOM 1090  S SD  . MET A 1 131 ? -43.121 -7.915  26.506  1.00 62.22 131 A 1 
ATOM 1091  C CE  . MET A 1 131 ? -44.764 -7.298  26.068  1.00 56.03 131 A 1 
ATOM 1092  N N   . ARG A 1 132 ? -39.232 -5.442  23.069  1.00 81.15 132 A 1 
ATOM 1093  C CA  . ARG A 1 132 ? -38.792 -4.963  21.753  1.00 82.35 132 A 1 
ATOM 1094  C C   . ARG A 1 132 ? -38.649 -6.137  20.786  1.00 82.68 132 A 1 
ATOM 1095  O O   . ARG A 1 132 ? -38.070 -7.161  21.118  1.00 79.52 132 A 1 
ATOM 1096  C CB  . ARG A 1 132 ? -37.485 -4.162  21.857  1.00 81.24 132 A 1 
ATOM 1097  C CG  . ARG A 1 132 ? -37.757 -2.716  22.292  1.00 76.44 132 A 1 
ATOM 1098  C CD  . ARG A 1 132 ? -36.462 -1.939  22.524  1.00 76.24 132 A 1 
ATOM 1099  N NE  . ARG A 1 132 ? -36.765 -0.647  23.157  1.00 72.59 132 A 1 
ATOM 1100  C CZ  . ARG A 1 132 ? -35.919 0.313   23.487  1.00 69.01 132 A 1 
ATOM 1101  N NH1 . ARG A 1 132 ? -34.646 0.267   23.213  1.00 63.53 132 A 1 
ATOM 1102  N NH2 . ARG A 1 132 ? -36.356 1.354   24.123  1.00 63.11 132 A 1 
ATOM 1103  N N   . ARG A 1 133 ? -39.173 -5.970  19.557  1.00 82.54 133 A 1 
ATOM 1104  C CA  . ARG A 1 133 ? -39.035 -6.920  18.444  1.00 82.57 133 A 1 
ATOM 1105  C C   . ARG A 1 133 ? -38.569 -6.232  17.166  1.00 83.84 133 A 1 
ATOM 1106  O O   . ARG A 1 133 ? -38.755 -6.757  16.074  1.00 79.23 133 A 1 
ATOM 1107  C CB  . ARG A 1 133 ? -40.351 -7.675  18.226  1.00 78.85 133 A 1 
ATOM 1108  C CG  . ARG A 1 133 ? -40.714 -8.609  19.378  1.00 75.02 133 A 1 
ATOM 1109  C CD  . ARG A 1 133 ? -39.770 -9.814  19.453  1.00 71.51 133 A 1 
ATOM 1110  N NE  . ARG A 1 133 ? -40.198 -10.674 20.555  1.00 67.91 133 A 1 
ATOM 1111  C CZ  . ARG A 1 133 ? -39.866 -10.497 21.827  1.00 61.65 133 A 1 
ATOM 1112  N NH1 . ARG A 1 133 ? -38.926 -9.675  22.192  1.00 56.42 133 A 1 
ATOM 1113  N NH2 . ARG A 1 133 ? -40.518 -11.134 22.733  1.00 56.43 133 A 1 
ATOM 1114  N N   . PHE A 1 134 ? -37.998 -5.063  17.328  1.00 85.60 134 A 1 
ATOM 1115  C CA  . PHE A 1 134 ? -37.433 -4.261  16.262  1.00 86.55 134 A 1 
ATOM 1116  C C   . PHE A 1 134 ? -36.053 -3.760  16.679  1.00 87.06 134 A 1 
ATOM 1117  O O   . PHE A 1 134 ? -35.708 -3.734  17.867  1.00 84.59 134 A 1 
ATOM 1118  C CB  . PHE A 1 134 ? -38.386 -3.111  15.903  1.00 85.27 134 A 1 
ATOM 1119  C CG  . PHE A 1 134 ? -38.505 -2.043  16.969  1.00 87.12 134 A 1 
ATOM 1120  C CD1 . PHE A 1 134 ? -39.457 -2.158  17.999  1.00 81.47 134 A 1 
ATOM 1121  C CD2 . PHE A 1 134 ? -37.647 -0.932  16.952  1.00 82.10 134 A 1 
ATOM 1122  C CE1 . PHE A 1 134 ? -39.542 -1.181  18.994  1.00 80.26 134 A 1 
ATOM 1123  C CE2 . PHE A 1 134 ? -37.727 0.049   17.951  1.00 80.96 134 A 1 
ATOM 1124  C CZ  . PHE A 1 134 ? -38.672 -0.077  18.973  1.00 82.48 134 A 1 
ATOM 1125  N N   . GLU A 1 135 ? -35.282 -3.363  15.680  1.00 87.67 135 A 1 
ATOM 1126  C CA  . GLU A 1 135 ? -33.958 -2.773  15.821  1.00 87.72 135 A 1 
ATOM 1127  C C   . GLU A 1 135 ? -33.965 -1.425  15.112  1.00 88.36 135 A 1 
ATOM 1128  O O   . GLU A 1 135 ? -34.615 -1.263  14.079  1.00 85.09 135 A 1 
ATOM 1129  C CB  . GLU A 1 135 ? -32.914 -3.729  15.222  1.00 85.06 135 A 1 
ATOM 1130  C CG  . GLU A 1 135 ? -32.816 -5.046  16.009  1.00 79.03 135 A 1 
ATOM 1131  C CD  . GLU A 1 135 ? -32.009 -6.139  15.305  1.00 77.65 135 A 1 
ATOM 1132  O OE1 . GLU A 1 135 ? -31.929 -7.254  15.869  1.00 70.10 135 A 1 
ATOM 1133  O OE2 . GLU A 1 135 ? -31.502 -5.907  14.190  1.00 71.57 135 A 1 
ATOM 1134  N N   . LEU A 1 136 ? -33.270 -0.447  15.677  1.00 88.91 136 A 1 
ATOM 1135  C CA  . LEU A 1 136 ? -33.199 0.894   15.115  1.00 89.09 136 A 1 
ATOM 1136  C C   . LEU A 1 136 ? -31.752 1.236   14.789  1.00 89.52 136 A 1 
ATOM 1137  O O   . LEU A 1 136 ? -30.880 1.164   15.655  1.00 86.66 136 A 1 
ATOM 1138  C CB  . LEU A 1 136 ? -33.876 1.886   16.071  1.00 87.14 136 A 1 
ATOM 1139  C CG  . LEU A 1 136 ? -33.998 3.294   15.445  1.00 84.01 136 A 1 
ATOM 1140  C CD1 . LEU A 1 136 ? -35.399 3.850   15.658  1.00 75.72 136 A 1 
ATOM 1141  C CD2 . LEU A 1 136 ? -32.996 4.268   16.056  1.00 75.54 136 A 1 
ATOM 1142  N N   . TYR A 1 137 ? -31.526 1.633   13.538  1.00 91.02 137 A 1 
ATOM 1143  C CA  . TYR A 1 137 ? -30.220 1.985   13.005  1.00 91.59 137 A 1 
ATOM 1144  C C   . TYR A 1 137 ? -30.261 3.369   12.363  1.00 91.47 137 A 1 
ATOM 1145  O O   . TYR A 1 137 ? -31.257 3.753   11.751  1.00 88.26 137 A 1 
ATOM 1146  C CB  . TYR A 1 137 ? -29.782 0.915   12.002  1.00 90.76 137 A 1 
ATOM 1147  C CG  . TYR A 1 137 ? -29.650 -0.470  12.591  1.00 91.21 137 A 1 
ATOM 1148  C CD1 . TYR A 1 137 ? -28.684 -0.724  13.580  1.00 84.93 137 A 1 
ATOM 1149  C CD2 . TYR A 1 137 ? -30.503 -1.515  12.181  1.00 85.42 137 A 1 
ATOM 1150  C CE1 . TYR A 1 137 ? -28.567 -1.992  14.163  1.00 83.99 137 A 1 
ATOM 1151  C CE2 . TYR A 1 137 ? -30.394 -2.791  12.756  1.00 84.55 137 A 1 
ATOM 1152  C CZ  . TYR A 1 137 ? -29.425 -3.022  13.752  1.00 87.11 137 A 1 
ATOM 1153  O OH  . TYR A 1 137 ? -29.306 -4.257  14.339  1.00 85.65 137 A 1 
ATOM 1154  N N   . PHE A 1 138 ? -29.170 4.102   12.481  1.00 90.38 138 A 1 
ATOM 1155  C CA  . PHE A 1 138 ? -28.999 5.371   11.787  1.00 90.24 138 A 1 
ATOM 1156  C C   . PHE A 1 138 ? -28.314 5.159   10.444  1.00 89.98 138 A 1 
ATOM 1157  O O   . PHE A 1 138 ? -27.264 4.518   10.348  1.00 87.33 138 A 1 
ATOM 1158  C CB  . PHE A 1 138 ? -28.244 6.367   12.673  1.00 89.45 138 A 1 
ATOM 1159  C CG  . PHE A 1 138 ? -29.020 6.813   13.895  1.00 90.47 138 A 1 
ATOM 1160  C CD1 . PHE A 1 138 ? -30.272 7.435   13.754  1.00 84.29 138 A 1 
ATOM 1161  C CD2 . PHE A 1 138 ? -28.490 6.622   15.184  1.00 84.20 138 A 1 
ATOM 1162  C CE1 . PHE A 1 138 ? -30.988 7.860   14.882  1.00 82.73 138 A 1 
ATOM 1163  C CE2 . PHE A 1 138 ? -29.200 7.048   16.315  1.00 83.27 138 A 1 
ATOM 1164  C CZ  . PHE A 1 138 ? -30.450 7.669   16.163  1.00 86.54 138 A 1 
ATOM 1165  N N   . GLN A 1 139 ? -28.886 5.745   9.406   1.00 89.62 139 A 1 
ATOM 1166  C CA  . GLN A 1 139 ? -28.205 5.979   8.148   1.00 88.96 139 A 1 
ATOM 1167  C C   . GLN A 1 139 ? -27.439 7.298   8.269   1.00 88.66 139 A 1 
ATOM 1168  O O   . GLN A 1 139 ? -27.996 8.299   8.703   1.00 85.32 139 A 1 
ATOM 1169  C CB  . GLN A 1 139 ? -29.245 5.957   7.021   1.00 86.63 139 A 1 
ATOM 1170  C CG  . GLN A 1 139 ? -28.642 6.251   5.650   1.00 79.69 139 A 1 
ATOM 1171  C CD  . GLN A 1 139 ? -29.586 5.902   4.501   1.00 76.09 139 A 1 
ATOM 1172  O OE1 . GLN A 1 139 ? -30.385 4.984   4.580   1.00 69.76 139 A 1 
ATOM 1173  N NE2 . GLN A 1 139 ? -29.485 6.565   3.375   1.00 66.54 139 A 1 
ATOM 1174  N N   . GLY A 1 140 ? -26.149 7.281   7.942   1.00 86.58 140 A 1 
ATOM 1175  C CA  . GLY A 1 140 ? -25.299 8.461   8.058   1.00 85.69 140 A 1 
ATOM 1176  C C   . GLY A 1 140 ? -25.787 9.601   7.162   1.00 86.52 140 A 1 
ATOM 1177  O O   . GLY A 1 140 ? -26.236 9.327   6.051   1.00 81.53 140 A 1 
ATOM 1178  N N   . PRO A 1 141 ? -25.677 10.855  7.623   1.00 86.79 141 A 1 
ATOM 1179  C CA  . PRO A 1 141 ? -26.050 12.008  6.821   1.00 85.92 141 A 1 
ATOM 1180  C C   . PRO A 1 141 ? -25.084 12.163  5.646   1.00 86.15 141 A 1 
ATOM 1181  O O   . PRO A 1 141 ? -23.878 11.939  5.787   1.00 82.01 141 A 1 
ATOM 1182  C CB  . PRO A 1 141 ? -26.010 13.201  7.783   1.00 84.03 141 A 1 
ATOM 1183  C CG  . PRO A 1 141 ? -24.942 12.800  8.798   1.00 81.57 141 A 1 
ATOM 1184  C CD  . PRO A 1 141 ? -25.107 11.284  8.897   1.00 84.22 141 A 1 
ATOM 1185  N N   . SER A 1 142 ? -25.587 12.618  4.501   1.00 84.88 142 A 1 
ATOM 1186  C CA  . SER A 1 142 ? -24.789 12.879  3.299   1.00 83.48 142 A 1 
ATOM 1187  C C   . SER A 1 142 ? -23.740 13.983  3.494   1.00 83.66 142 A 1 
ATOM 1188  O O   . SER A 1 142 ? -22.704 13.994  2.824   1.00 77.65 142 A 1 
ATOM 1189  C CB  . SER A 1 142 ? -25.728 13.252  2.144   1.00 80.34 142 A 1 
ATOM 1190  O OG  . SER A 1 142 ? -26.543 14.338  2.518   1.00 70.24 142 A 1 
ATOM 1191  N N   . SER A 1 143 ? -23.961 14.876  4.463   1.00 82.08 143 A 1 
ATOM 1192  C CA  . SER A 1 143 ? -23.009 15.915  4.860   1.00 80.51 143 A 1 
ATOM 1193  C C   . SER A 1 143 ? -21.732 15.354  5.495   1.00 81.67 143 A 1 
ATOM 1194  O O   . SER A 1 143 ? -20.666 15.974  5.400   1.00 77.11 143 A 1 
ATOM 1195  C CB  . SER A 1 143 ? -23.692 16.883  5.830   1.00 77.87 143 A 1 
ATOM 1196  O OG  . SER A 1 143 ? -24.110 16.217  7.002   1.00 70.19 143 A 1 
ATOM 1197  N N   . ASN A 1 144 ? -21.796 14.179  6.122   1.00 82.17 144 A 1 
ATOM 1198  C CA  . ASN A 1 144 ? -20.641 13.530  6.715   1.00 81.81 144 A 1 
ATOM 1199  C C   . ASN A 1 144 ? -19.808 12.822  5.649   1.00 83.18 144 A 1 
ATOM 1200  O O   . ASN A 1 144 ? -20.174 11.774  5.122   1.00 78.56 144 A 1 
ATOM 1201  C CB  . ASN A 1 144 ? -21.071 12.575  7.843   1.00 77.23 144 A 1 
ATOM 1202  C CG  . ASN A 1 144 ? -21.017 13.216  9.218   1.00 71.00 144 A 1 
ATOM 1203  O OD1 . ASN A 1 144 ? -20.478 14.285  9.432   1.00 60.85 144 A 1 
ATOM 1204  N ND2 . ASN A 1 144 ? -21.518 12.536  10.225  1.00 64.18 144 A 1 
ATOM 1205  N N   . LYS A 1 145 ? -18.616 13.359  5.391   1.00 84.47 145 A 1 
ATOM 1206  C CA  . LYS A 1 145 ? -17.658 12.712  4.497   1.00 84.75 145 A 1 
ATOM 1207  C C   . LYS A 1 145 ? -17.166 11.401  5.112   1.00 85.86 145 A 1 
ATOM 1208  O O   . LYS A 1 145 ? -16.793 11.388  6.290   1.00 82.27 145 A 1 
ATOM 1209  C CB  . LYS A 1 145 ? -16.493 13.648  4.164   1.00 81.18 145 A 1 
ATOM 1210  C CG  . LYS A 1 145 ? -16.969 14.810  3.281   1.00 69.92 145 A 1 
ATOM 1211  C CD  . LYS A 1 145 ? -15.799 15.709  2.876   1.00 62.34 145 A 1 
ATOM 1212  C CE  . LYS A 1 145 ? -16.327 16.847  2.004   1.00 52.74 145 A 1 
ATOM 1213  N NZ  . LYS A 1 145 ? -15.250 17.776  1.588   1.00 44.35 145 A 1 
ATOM 1214  N N   . PRO A 1 146 ? -17.112 10.318  4.325   1.00 85.57 146 A 1 
ATOM 1215  C CA  . PRO A 1 146 ? -16.527 9.067   4.783   1.00 85.51 146 A 1 
ATOM 1216  C C   . PRO A 1 146 ? -15.049 9.274   5.118   1.00 85.93 146 A 1 
ATOM 1217  O O   . PRO A 1 146 ? -14.293 9.857   4.335   1.00 82.73 146 A 1 
ATOM 1218  C CB  . PRO A 1 146 ? -16.751 8.066   3.648   1.00 83.37 146 A 1 
ATOM 1219  C CG  . PRO A 1 146 ? -16.879 8.940   2.406   1.00 80.07 146 A 1 
ATOM 1220  C CD  . PRO A 1 146 ? -17.522 10.218  2.937   1.00 82.85 146 A 1 
ATOM 1221  N N   . ARG A 1 147 ? -14.643 8.792   6.279   1.00 87.73 147 A 1 
ATOM 1222  C CA  . ARG A 1 147 ? -13.282 8.913   6.800   1.00 87.68 147 A 1 
ATOM 1223  C C   . ARG A 1 147 ? -12.483 7.643   6.535   1.00 87.99 147 A 1 
ATOM 1224  O O   . ARG A 1 147 ? -13.030 6.554   6.334   1.00 84.61 147 A 1 
ATOM 1225  C CB  . ARG A 1 147 ? -13.311 9.272   8.295   1.00 85.51 147 A 1 
ATOM 1226  C CG  . ARG A 1 147 ? -13.984 10.629  8.560   1.00 80.87 147 A 1 
ATOM 1227  C CD  . ARG A 1 147 ? -13.866 11.004  10.038  1.00 80.03 147 A 1 
ATOM 1228  N NE  . ARG A 1 147 ? -14.598 12.243  10.342  1.00 75.65 147 A 1 
ATOM 1229  C CZ  . ARG A 1 147 ? -14.635 12.855  11.519  1.00 71.73 147 A 1 
ATOM 1230  N NH1 . ARG A 1 147 ? -13.969 12.404  12.550  1.00 66.06 147 A 1 
ATOM 1231  N NH2 . ARG A 1 147 ? -15.355 13.928  11.677  1.00 63.90 147 A 1 
ATOM 1232  N N   . VAL A 1 148 ? -11.175 7.795   6.570   1.00 87.46 148 A 1 
ATOM 1233  C CA  . VAL A 1 148 ? -10.246 6.664   6.565   1.00 87.39 148 A 1 
ATOM 1234  C C   . VAL A 1 148 ? -10.096 6.144   7.998   1.00 88.02 148 A 1 
ATOM 1235  O O   . VAL A 1 148 ? -10.209 6.914   8.953   1.00 85.46 148 A 1 
ATOM 1236  C CB  . VAL A 1 148 ? -8.885  7.074   5.973   1.00 84.53 148 A 1 
ATOM 1237  C CG1 . VAL A 1 148 ? -8.044  5.846   5.647   1.00 73.34 148 A 1 
ATOM 1238  C CG2 . VAL A 1 148 ? -9.050  7.882   4.675   1.00 72.41 148 A 1 
ATOM 1239  N N   . ILE A 1 149 ? -9.784  4.866   8.178   1.00 86.82 149 A 1 
ATOM 1240  C CA  . ILE A 1 149 ? -9.577  4.256   9.505   1.00 86.65 149 A 1 
ATOM 1241  C C   . ILE A 1 149 ? -8.545  5.027   10.352  1.00 86.29 149 A 1 
ATOM 1242  O O   . ILE A 1 149 ? -8.704  5.139   11.564  1.00 83.64 149 A 1 
ATOM 1243  C CB  . ILE A 1 149 ? -9.169  2.770   9.342   1.00 85.70 149 A 1 
ATOM 1244  C CG1 . ILE A 1 149 ? -10.345 1.962   8.754   1.00 79.87 149 A 1 
ATOM 1245  C CG2 . ILE A 1 149 ? -8.722  2.145   10.678  1.00 78.15 149 A 1 
ATOM 1246  C CD1 . ILE A 1 149 ? -9.965  0.569   8.254   1.00 73.43 149 A 1 
ATOM 1247  N N   . ARG A 1 150 ? -7.521  5.600   9.727   1.00 85.24 150 A 1 
ATOM 1248  C CA  . ARG A 1 150 ? -6.497  6.410   10.424  1.00 83.59 150 A 1 
ATOM 1249  C C   . ARG A 1 150 ? -7.013  7.729   10.985  1.00 83.71 150 A 1 
ATOM 1250  O O   . ARG A 1 150 ? -6.445  8.223   11.953  1.00 81.73 150 A 1 
ATOM 1251  C CB  . ARG A 1 150 ? -5.337  6.739   9.473   1.00 81.50 150 A 1 
ATOM 1252  C CG  . ARG A 1 150 ? -4.487  5.508   9.195   1.00 75.60 150 A 1 
ATOM 1253  C CD  . ARG A 1 150 ? -3.290  5.876   8.339   1.00 74.43 150 A 1 
ATOM 1254  N NE  . ARG A 1 150 ? -2.608  4.644   7.939   1.00 71.74 150 A 1 
ATOM 1255  C CZ  . ARG A 1 150 ? -1.348  4.310   8.109   1.00 68.04 150 A 1 
ATOM 1256  N NH1 . ARG A 1 150 ? -0.451  5.132   8.578   1.00 61.10 150 A 1 
ATOM 1257  N NH2 . ARG A 1 150 ? -0.986  3.107   7.788   1.00 63.79 150 A 1 
ATOM 1258  N N   . GLU A 1 151 ? -8.021  8.304   10.384  1.00 85.53 151 A 1 
ATOM 1259  C CA  . GLU A 1 151 ? -8.587  9.593   10.794  1.00 84.63 151 A 1 
ATOM 1260  C C   . GLU A 1 151 ? -9.553  9.447   11.976  1.00 84.70 151 A 1 
ATOM 1261  O O   . GLU A 1 151 ? -9.858  10.424  12.655  1.00 81.87 151 A 1 
ATOM 1262  C CB  . GLU A 1 151 ? -9.321  10.242  9.614   1.00 82.72 151 A 1 
ATOM 1263  C CG  . GLU A 1 151 ? -8.393  10.582  8.439   1.00 74.83 151 A 1 
ATOM 1264  C CD  . GLU A 1 151 ? -9.156  11.116  7.217   1.00 70.35 151 A 1 
ATOM 1265  O OE1 . GLU A 1 151 ? -8.482  11.638  6.304   1.00 63.88 151 A 1 
ATOM 1266  O OE2 . GLU A 1 151 ? -10.402 10.967  7.175   1.00 63.97 151 A 1 
ATOM 1267  N N   . VAL A 1 152 ? -10.016 8.228   12.229  1.00 85.00 152 A 1 
ATOM 1268  C CA  . VAL A 1 152 ? -10.882 7.939   13.373  1.00 84.42 152 A 1 
ATOM 1269  C C   . VAL A 1 152 ? -10.023 7.853   14.630  1.00 83.64 152 A 1 
ATOM 1270  O O   . VAL A 1 152 ? -9.428  6.823   14.949  1.00 80.85 152 A 1 
ATOM 1271  C CB  . VAL A 1 152 ? -11.724 6.673   13.155  1.00 84.56 152 A 1 
ATOM 1272  C CG1 . VAL A 1 152 ? -12.725 6.496   14.296  1.00 76.47 152 A 1 
ATOM 1273  C CG2 . VAL A 1 152 ? -12.535 6.774   11.859  1.00 76.69 152 A 1 
ATOM 1274  N N   . ARG A 1 153 ? -9.976  8.957   15.352  1.00 83.12 153 A 1 
ATOM 1275  C CA  . ARG A 1 153 ? -9.176  9.158   16.560  1.00 82.18 153 A 1 
ATOM 1276  C C   . ARG A 1 153 ? -10.055 9.234   17.814  1.00 82.10 153 A 1 
ATOM 1277  O O   . ARG A 1 153 ? -11.276 9.056   17.757  1.00 77.31 153 A 1 
ATOM 1278  C CB  . ARG A 1 153 ? -8.295  10.404  16.368  1.00 79.09 153 A 1 
ATOM 1279  C CG  . ARG A 1 153 ? -7.258  10.206  15.252  1.00 74.49 153 A 1 
ATOM 1280  C CD  . ARG A 1 153 ? -6.267  11.368  15.247  1.00 70.34 153 A 1 
ATOM 1281  N NE  . ARG A 1 153 ? -5.207  11.148  14.256  1.00 65.00 153 A 1 
ATOM 1282  C CZ  . ARG A 1 153 ? -4.057  11.795  14.182  1.00 57.92 153 A 1 
ATOM 1283  N NH1 . ARG A 1 153 ? -3.781  12.783  14.992  1.00 54.21 153 A 1 
ATOM 1284  N NH2 . ARG A 1 153 ? -3.170  11.457  13.289  1.00 52.06 153 A 1 
ATOM 1285  N N   . ALA A 1 154 ? -9.418  9.503   18.944  1.00 81.39 154 A 1 
ATOM 1286  C CA  . ALA A 1 154 ? -10.090 9.582   20.237  1.00 79.90 154 A 1 
ATOM 1287  C C   . ALA A 1 154 ? -11.144 10.699  20.343  1.00 80.36 154 A 1 
ATOM 1288  O O   . ALA A 1 154 ? -12.053 10.601  21.167  1.00 77.31 154 A 1 
ATOM 1289  C CB  . ALA A 1 154 ? -9.010  9.751   21.306  1.00 77.56 154 A 1 
ATOM 1290  N N   . ASP A 1 155 ? -11.056 11.737  19.506  1.00 82.06 155 A 1 
ATOM 1291  C CA  . ASP A 1 155 ? -12.055 12.809  19.399  1.00 80.90 155 A 1 
ATOM 1292  C C   . ASP A 1 155 ? -13.396 12.321  18.829  1.00 82.17 155 A 1 
ATOM 1293  O O   . ASP A 1 155 ? -14.434 12.939  19.068  1.00 77.94 155 A 1 
ATOM 1294  C CB  . ASP A 1 155 ? -11.481 13.933  18.517  1.00 77.36 155 A 1 
ATOM 1295  C CG  . ASP A 1 155 ? -11.263 13.510  17.057  1.00 69.43 155 A 1 
ATOM 1296  O OD1 . ASP A 1 155 ? -10.872 12.341  16.842  1.00 58.68 155 A 1 
ATOM 1297  O OD2 . ASP A 1 155 ? -11.528 14.325  16.155  1.00 64.65 155 A 1 
ATOM 1298  N N   . SER A 1 156 ? -13.381 11.200  18.116  1.00 82.64 156 A 1 
ATOM 1299  C CA  . SER A 1 156 ? -14.561 10.581  17.514  1.00 82.80 156 A 1 
ATOM 1300  C C   . SER A 1 156 ? -15.228 9.541   18.422  1.00 83.82 156 A 1 
ATOM 1301  O O   . SER A 1 156 ? -16.213 8.920   18.027  1.00 80.70 156 A 1 
ATOM 1302  C CB  . SER A 1 156 ? -14.192 9.971   16.153  1.00 81.38 156 A 1 
ATOM 1303  O OG  . SER A 1 156 ? -13.599 10.947  15.306  1.00 72.74 156 A 1 
ATOM 1304  N N   . VAL A 1 157 ? -14.721 9.332   19.639  1.00 83.94 157 A 1 
ATOM 1305  C CA  . VAL A 1 157 ? -15.311 8.370   20.583  1.00 82.78 157 A 1 
ATOM 1306  C C   . VAL A 1 157 ? -16.715 8.822   20.988  1.00 82.46 157 A 1 
ATOM 1307  O O   . VAL A 1 157 ? -16.916 9.939   21.449  1.00 79.94 157 A 1 
ATOM 1308  C CB  . VAL A 1 157 ? -14.407 8.154   21.812  1.00 81.35 157 A 1 
ATOM 1309  C CG1 . VAL A 1 157 ? -15.066 7.262   22.866  1.00 73.49 157 A 1 
ATOM 1310  C CG2 . VAL A 1 157 ? -13.103 7.463   21.403  1.00 73.71 157 A 1 
ATOM 1311  N N   . GLY A 1 158 ? -17.688 7.929   20.829  1.00 84.09 158 A 1 
ATOM 1312  C CA  . GLY A 1 158 ? -19.103 8.180   21.095  1.00 83.44 158 A 1 
ATOM 1313  C C   . GLY A 1 158 ? -19.861 8.869   19.958  1.00 84.89 158 A 1 
ATOM 1314  O O   . GLY A 1 158 ? -21.085 8.989   20.046  1.00 81.61 158 A 1 
ATOM 1315  N N   . LYS A 1 159 ? -19.168 9.277   18.887  1.00 85.97 159 A 1 
ATOM 1316  C CA  . LYS A 1 159 ? -19.770 9.938   17.725  1.00 86.99 159 A 1 
ATOM 1317  C C   . LYS A 1 159 ? -20.153 8.932   16.640  1.00 88.08 159 A 1 
ATOM 1318  O O   . LYS A 1 159 ? -19.579 7.843   16.542  1.00 86.03 159 A 1 
ATOM 1319  C CB  . LYS A 1 159 ? -18.839 11.033  17.175  1.00 85.25 159 A 1 
ATOM 1320  C CG  . LYS A 1 159 ? -18.542 12.118  18.224  1.00 82.50 159 A 1 
ATOM 1321  C CD  . LYS A 1 159 ? -17.798 13.302  17.603  1.00 79.82 159 A 1 
ATOM 1322  C CE  . LYS A 1 159 ? -17.556 14.376  18.667  1.00 74.20 159 A 1 
ATOM 1323  N NZ  . LYS A 1 159 ? -16.966 15.608  18.091  1.00 66.16 159 A 1 
ATOM 1324  N N   . LEU A 1 160 ? -21.105 9.328   15.802  1.00 89.14 160 A 1 
ATOM 1325  C CA  . LEU A 1 160 ? -21.435 8.609   14.584  1.00 89.66 160 A 1 
ATOM 1326  C C   . LEU A 1 160 ? -20.386 8.931   13.514  1.00 89.83 160 A 1 
ATOM 1327  O O   . LEU A 1 160 ? -20.170 10.093  13.174  1.00 87.73 160 A 1 
ATOM 1328  C CB  . LEU A 1 160 ? -22.859 8.991   14.137  1.00 88.96 160 A 1 
ATOM 1329  C CG  . LEU A 1 160 ? -23.409 8.063   13.034  1.00 87.46 160 A 1 
ATOM 1330  C CD1 . LEU A 1 160 ? -23.826 6.708   13.604  1.00 81.62 160 A 1 
ATOM 1331  C CD2 . LEU A 1 160 ? -24.640 8.691   12.391  1.00 81.68 160 A 1 
ATOM 1332  N N   . VAL A 1 161 ? -19.742 7.896   12.982  1.00 91.15 161 A 1 
ATOM 1333  C CA  . VAL A 1 161 ? -18.696 8.025   11.964  1.00 91.28 161 A 1 
ATOM 1334  C C   . VAL A 1 161 ? -18.969 7.076   10.811  1.00 91.63 161 A 1 
ATOM 1335  O O   . VAL A 1 161 ? -19.474 5.974   11.005  1.00 89.67 161 A 1 
ATOM 1336  C CB  . VAL A 1 161 ? -17.283 7.802   12.543  1.00 90.02 161 A 1 
ATOM 1337  C CG1 . VAL A 1 161 ? -16.917 8.917   13.529  1.00 78.82 161 A 1 
ATOM 1338  C CG2 . VAL A 1 161 ? -17.106 6.460   13.250  1.00 78.77 161 A 1 
ATOM 1339  N N   . THR A 1 162 ? -18.611 7.492   9.604   1.00 91.54 162 A 1 
ATOM 1340  C CA  . THR A 1 162 ? -18.640 6.639   8.415   1.00 91.32 162 A 1 
ATOM 1341  C C   . THR A 1 162 ? -17.211 6.347   7.994   1.00 90.95 162 A 1 
ATOM 1342  O O   . THR A 1 162 ? -16.433 7.268   7.762   1.00 88.43 162 A 1 
ATOM 1343  C CB  . THR A 1 162 ? -19.440 7.281   7.278   1.00 90.20 162 A 1 
ATOM 1344  O OG1 . THR A 1 162 ? -20.749 7.538   7.726   1.00 74.52 162 A 1 
ATOM 1345  C CG2 . THR A 1 162 ? -19.565 6.362   6.070   1.00 73.95 162 A 1 
ATOM 1346  N N   . VAL A 1 163 ? -16.860 5.069   7.915   1.00 91.29 163 A 1 
ATOM 1347  C CA  . VAL A 1 163 ? -15.500 4.611   7.625   1.00 91.19 163 A 1 
ATOM 1348  C C   . VAL A 1 163 ? -15.522 3.693   6.413   1.00 91.09 163 A 1 
ATOM 1349  O O   . VAL A 1 163 ? -16.341 2.782   6.334   1.00 88.76 163 A 1 
ATOM 1350  C CB  . VAL A 1 163 ? -14.871 3.900   8.835   1.00 89.95 163 A 1 
ATOM 1351  C CG1 . VAL A 1 163 ? -13.381 3.658   8.599   1.00 78.11 163 A 1 
ATOM 1352  C CG2 . VAL A 1 163 ? -14.989 4.721   10.120  1.00 77.67 163 A 1 
ATOM 1353  N N   . ARG A 1 164 ? -14.606 3.906   5.478   1.00 89.67 164 A 1 
ATOM 1354  C CA  . ARG A 1 164 ? -14.399 3.038   4.314   1.00 88.91 164 A 1 
ATOM 1355  C C   . ARG A 1 164 ? -13.183 2.138   4.520   1.00 88.45 164 A 1 
ATOM 1356  O O   . ARG A 1 164 ? -12.175 2.571   5.073   1.00 84.99 164 A 1 
ATOM 1357  C CB  . ARG A 1 164 ? -14.277 3.871   3.028   1.00 86.71 164 A 1 
ATOM 1358  C CG  . ARG A 1 164 ? -15.608 4.547   2.659   1.00 78.84 164 A 1 
ATOM 1359  C CD  . ARG A 1 164 ? -15.486 5.322   1.347   1.00 77.01 164 A 1 
ATOM 1360  N NE  . ARG A 1 164 ? -16.780 5.899   0.944   1.00 69.91 164 A 1 
ATOM 1361  C CZ  . ARG A 1 164 ? -17.037 6.593   -0.156  1.00 63.33 164 A 1 
ATOM 1362  N NH1 . ARG A 1 164 ? -16.110 6.903   -1.017  1.00 58.19 164 A 1 
ATOM 1363  N NH2 . ARG A 1 164 ? -18.249 6.997   -0.406  1.00 54.54 164 A 1 
ATOM 1364  N N   . GLY A 1 165 ? -13.281 0.904   4.052   1.00 88.40 165 A 1 
ATOM 1365  C CA  . GLY A 1 165 ? -12.188 -0.051  4.123   1.00 87.57 165 A 1 
ATOM 1366  C C   . GLY A 1 165 ? -12.512 -1.387  3.463   1.00 87.63 165 A 1 
ATOM 1367  O O   . GLY A 1 165 ? -13.571 -1.562  2.855   1.00 85.40 165 A 1 
ATOM 1368  N N   . ILE A 1 166 ? -11.591 -2.321  3.586   1.00 87.07 166 A 1 
ATOM 1369  C CA  . ILE A 1 166 ? -11.699 -3.679  3.056   1.00 85.68 166 A 1 
ATOM 1370  C C   . ILE A 1 166 ? -11.957 -4.626  4.222   1.00 86.75 166 A 1 
ATOM 1371  O O   . ILE A 1 166 ? -11.251 -4.587  5.229   1.00 85.46 166 A 1 
ATOM 1372  C CB  . ILE A 1 166 ? -10.428 -4.071  2.271   1.00 82.53 166 A 1 
ATOM 1373  C CG1 . ILE A 1 166 ? -10.137 -3.061  1.137   1.00 72.14 166 A 1 
ATOM 1374  C CG2 . ILE A 1 166 ? -10.582 -5.488  1.692   1.00 69.36 166 A 1 
ATOM 1375  C CD1 . ILE A 1 166 ? -8.760  -3.233  0.494   1.00 65.66 166 A 1 
ATOM 1376  N N   . VAL A 1 167 ? -12.932 -5.503  4.079   1.00 85.68 167 A 1 
ATOM 1377  C CA  . VAL A 1 167 ? -13.199 -6.548  5.066   1.00 85.25 167 A 1 
ATOM 1378  C C   . VAL A 1 167 ? -12.139 -7.635  4.931   1.00 83.88 167 A 1 
ATOM 1379  O O   . VAL A 1 167 ? -12.005 -8.246  3.879   1.00 81.73 167 A 1 
ATOM 1380  C CB  . VAL A 1 167 ? -14.610 -7.125  4.893   1.00 85.74 167 A 1 
ATOM 1381  C CG1 . VAL A 1 167 ? -14.896 -8.183  5.952   1.00 77.03 167 A 1 
ATOM 1382  C CG2 . VAL A 1 167 ? -15.668 -6.031  5.036   1.00 77.80 167 A 1 
ATOM 1383  N N   . THR A 1 168 ? -11.393 -7.900  5.997   1.00 83.74 168 A 1 
ATOM 1384  C CA  . THR A 1 168 ? -10.348 -8.935  5.991   1.00 80.89 168 A 1 
ATOM 1385  C C   . THR A 1 168 ? -10.829 -10.247 6.587   1.00 80.49 168 A 1 
ATOM 1386  O O   . THR A 1 168 ? -10.476 -11.316 6.106   1.00 77.89 168 A 1 
ATOM 1387  C CB  . THR A 1 168 ? -9.096  -8.471  6.743   1.00 78.09 168 A 1 
ATOM 1388  O OG1 . THR A 1 168 ? -9.415  -8.053  8.055   1.00 69.90 168 A 1 
ATOM 1389  C CG2 . THR A 1 168 ? -8.414  -7.300  6.046   1.00 66.99 168 A 1 
ATOM 1390  N N   . ARG A 1 169 ? -11.630 -10.167 7.626   1.00 81.50 169 A 1 
ATOM 1391  C CA  . ARG A 1 169 ? -12.145 -11.342 8.321   1.00 81.36 169 A 1 
ATOM 1392  C C   . ARG A 1 169 ? -13.555 -11.077 8.821   1.00 83.79 169 A 1 
ATOM 1393  O O   . ARG A 1 169 ? -13.819 -10.012 9.356   1.00 82.70 169 A 1 
ATOM 1394  C CB  . ARG A 1 169 ? -11.190 -11.683 9.472   1.00 77.76 169 A 1 
ATOM 1395  C CG  . ARG A 1 169 ? -11.541 -13.027 10.115  1.00 67.58 169 A 1 
ATOM 1396  C CD  . ARG A 1 169 ? -10.557 -13.361 11.229  1.00 65.04 169 A 1 
ATOM 1397  N NE  . ARG A 1 169 ? -10.835 -14.699 11.753  1.00 57.96 169 A 1 
ATOM 1398  C CZ  . ARG A 1 169 ? -10.168 -15.340 12.684  1.00 51.95 169 A 1 
ATOM 1399  N NH1 . ARG A 1 169 ? -9.190  -14.792 13.341  1.00 48.21 169 A 1 
ATOM 1400  N NH2 . ARG A 1 169 ? -10.490 -16.562 12.950  1.00 44.93 169 A 1 
ATOM 1401  N N   . VAL A 1 170 ? -14.413 -12.084 8.705   1.00 81.99 170 A 1 
ATOM 1402  C CA  . VAL A 1 170 ? -15.778 -12.055 9.231   1.00 82.12 170 A 1 
ATOM 1403  C C   . VAL A 1 170 ? -15.992 -13.326 10.041  1.00 81.86 170 A 1 
ATOM 1404  O O   . VAL A 1 170 ? -15.675 -14.410 9.562   1.00 79.42 170 A 1 
ATOM 1405  C CB  . VAL A 1 170 ? -16.801 -11.920 8.092   1.00 82.37 170 A 1 
ATOM 1406  C CG1 . VAL A 1 170 ? -18.206 -11.747 8.648   1.00 72.71 170 A 1 
ATOM 1407  C CG2 . VAL A 1 170 ? -16.526 -10.696 7.214   1.00 73.18 170 A 1 
ATOM 1408  N N   . SER A 1 171 ? -16.477 -13.201 11.270  1.00 82.07 171 A 1 
ATOM 1409  C CA  . SER A 1 171 ? -16.804 -14.360 12.095  1.00 80.91 171 A 1 
ATOM 1410  C C   . SER A 1 171 ? -18.107 -15.014 11.642  1.00 81.65 171 A 1 
ATOM 1411  O O   . SER A 1 171 ? -18.893 -14.452 10.881  1.00 79.42 171 A 1 
ATOM 1412  C CB  . SER A 1 171 ? -16.848 -13.985 13.583  1.00 78.68 171 A 1 
ATOM 1413  O OG  . SER A 1 171 ? -18.034 -13.315 13.942  1.00 71.89 171 A 1 
ATOM 1414  N N   . GLU A 1 172 ? -18.384 -16.195 12.163  1.00 80.29 172 A 1 
ATOM 1415  C CA  . GLU A 1 172 ? -19.724 -16.760 12.056  1.00 79.37 172 A 1 
ATOM 1416  C C   . GLU A 1 172 ? -20.734 -15.972 12.897  1.00 81.11 172 A 1 
ATOM 1417  O O   . GLU A 1 172 ? -20.389 -15.337 13.898  1.00 78.99 172 A 1 
ATOM 1418  C CB  . GLU A 1 172 ? -19.715 -18.232 12.460  1.00 74.80 172 A 1 
ATOM 1419  C CG  . GLU A 1 172 ? -18.884 -19.071 11.485  1.00 64.63 172 A 1 
ATOM 1420  C CD  . GLU A 1 172 ? -18.921 -20.566 11.809  1.00 57.70 172 A 1 
ATOM 1421  O OE1 . GLU A 1 172 ? -18.411 -21.331 10.969  1.00 51.23 172 A 1 
ATOM 1422  O OE2 . GLU A 1 172 ? -19.449 -20.930 12.887  1.00 49.34 172 A 1 
ATOM 1423  N N   . VAL A 1 173 ? -22.004 -16.034 12.495  1.00 82.56 173 A 1 
ATOM 1424  C CA  . VAL A 1 173 ? -23.095 -15.420 13.252  1.00 82.51 173 A 1 
ATOM 1425  C C   . VAL A 1 173 ? -23.360 -16.251 14.499  1.00 82.79 173 A 1 
ATOM 1426  O O   . VAL A 1 173 ? -23.736 -17.416 14.408  1.00 80.71 173 A 1 
ATOM 1427  C CB  . VAL A 1 173 ? -24.364 -15.261 12.403  1.00 81.62 173 A 1 
ATOM 1428  C CG1 . VAL A 1 173 ? -25.486 -14.597 13.208  1.00 71.77 173 A 1 
ATOM 1429  C CG2 . VAL A 1 173 ? -24.096 -14.382 11.176  1.00 72.61 173 A 1 
ATOM 1430  N N   . LYS A 1 174 ? -23.221 -15.629 15.671  1.00 84.33 174 A 1 
ATOM 1431  C CA  . LYS A 1 174 ? -23.465 -16.255 16.972  1.00 83.14 174 A 1 
ATOM 1432  C C   . LYS A 1 174 ? -24.624 -15.554 17.689  1.00 84.57 174 A 1 
ATOM 1433  O O   . LYS A 1 174 ? -24.811 -14.351 17.512  1.00 81.87 174 A 1 
ATOM 1434  C CB  . LYS A 1 174 ? -22.165 -16.275 17.805  1.00 79.13 174 A 1 
ATOM 1435  C CG  . LYS A 1 174 ? -21.089 -17.169 17.150  1.00 71.96 174 A 1 
ATOM 1436  C CD  . LYS A 1 174 ? -19.798 -17.299 17.970  1.00 66.94 174 A 1 
ATOM 1437  C CE  . LYS A 1 174 ? -18.824 -18.200 17.187  1.00 58.78 174 A 1 
ATOM 1438  N NZ  . LYS A 1 174 ? -17.543 -18.475 17.885  1.00 52.36 174 A 1 
ATOM 1439  N N   . PRO A 1 175 ? -25.413 -16.270 18.501  1.00 85.11 175 A 1 
ATOM 1440  C CA  . PRO A 1 175 ? -26.434 -15.642 19.326  1.00 84.53 175 A 1 
ATOM 1441  C C   . PRO A 1 175 ? -25.792 -14.897 20.503  1.00 84.78 175 A 1 
ATOM 1442  O O   . PRO A 1 175 ? -25.050 -15.479 21.294  1.00 82.61 175 A 1 
ATOM 1443  C CB  . PRO A 1 175 ? -27.348 -16.788 19.764  1.00 82.47 175 A 1 
ATOM 1444  C CG  . PRO A 1 175 ? -26.418 -18.001 19.780  1.00 79.60 175 A 1 
ATOM 1445  C CD  . PRO A 1 175 ? -25.420 -17.710 18.661  1.00 82.79 175 A 1 
ATOM 1446  N N   . LYS A 1 176 ? -26.117 -13.612 20.649  1.00 86.21 176 A 1 
ATOM 1447  C CA  . LYS A 1 176 ? -25.756 -12.777 21.797  1.00 86.39 176 A 1 
ATOM 1448  C C   . LYS A 1 176 ? -26.985 -12.577 22.677  1.00 85.99 176 A 1 
ATOM 1449  O O   . LYS A 1 176 ? -28.042 -12.190 22.192  1.00 83.70 176 A 1 
ATOM 1450  C CB  . LYS A 1 176 ? -25.170 -11.451 21.287  1.00 84.86 176 A 1 
ATOM 1451  C CG  . LYS A 1 176 ? -24.754 -10.479 22.403  1.00 81.63 176 A 1 
ATOM 1452  C CD  . LYS A 1 176 ? -24.289 -9.154  21.787  1.00 79.80 176 A 1 
ATOM 1453  C CE  . LYS A 1 176 ? -23.991 -8.077  22.828  1.00 72.22 176 A 1 
ATOM 1454  N NZ  . LYS A 1 176 ? -23.774 -6.762  22.191  1.00 66.44 176 A 1 
ATOM 1455  N N   . MET A 1 177 ? -26.846 -12.825 23.968  1.00 85.95 177 A 1 
ATOM 1456  C CA  . MET A 1 177 ? -27.922 -12.608 24.929  1.00 85.70 177 A 1 
ATOM 1457  C C   . MET A 1 177 ? -28.053 -11.117 25.250  1.00 85.74 177 A 1 
ATOM 1458  O O   . MET A 1 177 ? -27.067 -10.467 25.587  1.00 84.24 177 A 1 
ATOM 1459  C CB  . MET A 1 177 ? -27.657 -13.456 26.177  1.00 84.16 177 A 1 
ATOM 1460  C CG  . MET A 1 177 ? -28.863 -13.499 27.117  1.00 79.81 177 A 1 
ATOM 1461  S SD  . MET A 1 177 ? -28.598 -14.500 28.610  1.00 77.21 177 A 1 
ATOM 1462  C CE  . MET A 1 177 ? -28.570 -16.161 27.915  1.00 69.99 177 A 1 
ATOM 1463  N N   . VAL A 1 178 ? -29.275 -10.587 25.158  1.00 87.27 178 A 1 
ATOM 1464  C CA  . VAL A 1 178 ? -29.593 -9.180  25.465  1.00 86.67 178 A 1 
ATOM 1465  C C   . VAL A 1 178 ? -30.313 -9.071  26.804  1.00 86.35 178 A 1 
ATOM 1466  O O   . VAL A 1 178 ? -29.996 -8.210  27.616  1.00 83.29 178 A 1 
ATOM 1467  C CB  . VAL A 1 178 ? -30.449 -8.549  24.353  1.00 85.58 178 A 1 
ATOM 1468  C CG1 . VAL A 1 178 ? -30.715 -7.063  24.608  1.00 75.13 178 A 1 
ATOM 1469  C CG2 . VAL A 1 178 ? -29.763 -8.670  22.998  1.00 75.24 178 A 1 
ATOM 1470  N N   . VAL A 1 179 ? -31.257 -9.965  27.050  1.00 86.23 179 A 1 
ATOM 1471  C CA  . VAL A 1 179 ? -31.982 -10.053 28.320  1.00 86.15 179 A 1 
ATOM 1472  C C   . VAL A 1 179 ? -31.924 -11.491 28.815  1.00 86.35 179 A 1 
ATOM 1473  O O   . VAL A 1 179 ? -32.379 -12.406 28.127  1.00 84.66 179 A 1 
ATOM 1474  C CB  . VAL A 1 179 ? -33.436 -9.567  28.188  1.00 85.03 179 A 1 
ATOM 1475  C CG1 . VAL A 1 179 ? -34.148 -9.608  29.539  1.00 75.96 179 A 1 
ATOM 1476  C CG2 . VAL A 1 179 ? -33.506 -8.127  27.665  1.00 76.91 179 A 1 
ATOM 1477  N N   . ALA A 1 180 ? -31.380 -11.681 30.013  1.00 85.53 180 A 1 
ATOM 1478  C CA  . ALA A 1 180 ? -31.395 -12.962 30.696  1.00 84.97 180 A 1 
ATOM 1479  C C   . ALA A 1 180 ? -32.649 -13.067 31.565  1.00 85.14 180 A 1 
ATOM 1480  O O   . ALA A 1 180 ? -32.898 -12.203 32.404  1.00 83.13 180 A 1 
ATOM 1481  C CB  . ALA A 1 180 ? -30.106 -13.109 31.519  1.00 84.04 180 A 1 
ATOM 1482  N N   . THR A 1 181 ? -33.420 -14.126 31.383  1.00 84.89 181 A 1 
ATOM 1483  C CA  . THR A 1 181 ? -34.596 -14.435 32.195  1.00 84.23 181 A 1 
ATOM 1484  C C   . THR A 1 181 ? -34.264 -15.562 33.161  1.00 84.36 181 A 1 
ATOM 1485  O O   . THR A 1 181 ? -33.777 -16.617 32.755  1.00 81.92 181 A 1 
ATOM 1486  C CB  . THR A 1 181 ? -35.801 -14.794 31.320  1.00 82.21 181 A 1 
ATOM 1487  O OG1 . THR A 1 181 ? -36.074 -13.720 30.454  1.00 71.25 181 A 1 
ATOM 1488  C CG2 . THR A 1 181 ? -37.062 -15.036 32.137  1.00 70.23 181 A 1 
ATOM 1489  N N   . TYR A 1 182 ? -34.544 -15.332 34.439  1.00 82.52 182 A 1 
ATOM 1490  C CA  . TYR A 1 182 ? -34.353 -16.293 35.511  1.00 82.30 182 A 1 
ATOM 1491  C C   . TYR A 1 182 ? -35.701 -16.682 36.107  1.00 81.74 182 A 1 
ATOM 1492  O O   . TYR A 1 182 ? -36.579 -15.838 36.265  1.00 78.86 182 A 1 
ATOM 1493  C CB  . TYR A 1 182 ? -33.447 -15.707 36.595  1.00 81.82 182 A 1 
ATOM 1494  C CG  . TYR A 1 182 ? -32.077 -15.284 36.118  1.00 82.71 182 A 1 
ATOM 1495  C CD1 . TYR A 1 182 ? -30.998 -16.183 36.161  1.00 77.45 182 A 1 
ATOM 1496  C CD2 . TYR A 1 182 ? -31.872 -13.977 35.638  1.00 78.47 182 A 1 
ATOM 1497  C CE1 . TYR A 1 182 ? -29.725 -15.788 35.735  1.00 77.11 182 A 1 
ATOM 1498  C CE2 . TYR A 1 182 ? -30.602 -13.571 35.202  1.00 77.13 182 A 1 
ATOM 1499  C CZ  . TYR A 1 182 ? -29.529 -14.481 35.255  1.00 80.22 182 A 1 
ATOM 1500  O OH  . TYR A 1 182 ? -28.289 -14.089 34.830  1.00 78.71 182 A 1 
ATOM 1501  N N   . THR A 1 183 ? -35.836 -17.930 36.489  1.00 83.16 183 A 1 
ATOM 1502  C CA  . THR A 1 183 ? -36.976 -18.417 37.274  1.00 81.92 183 A 1 
ATOM 1503  C C   . THR A 1 183 ? -36.515 -18.857 38.651  1.00 81.32 183 A 1 
ATOM 1504  O O   . THR A 1 183 ? -35.493 -19.528 38.789  1.00 77.65 183 A 1 
ATOM 1505  C CB  . THR A 1 183 ? -37.732 -19.549 36.580  1.00 79.44 183 A 1 
ATOM 1506  O OG1 . THR A 1 183 ? -36.854 -20.482 35.996  1.00 68.16 183 A 1 
ATOM 1507  C CG2 . THR A 1 183 ? -38.630 -18.994 35.481  1.00 67.18 183 A 1 
ATOM 1508  N N   . CYS A 1 184 ? -37.278 -18.480 39.674  1.00 78.95 184 A 1 
ATOM 1509  C CA  . CYS A 1 184 ? -37.071 -18.982 41.023  1.00 76.99 184 A 1 
ATOM 1510  C C   . CYS A 1 184 ? -37.740 -20.353 41.178  1.00 76.77 184 A 1 
ATOM 1511  O O   . CYS A 1 184 ? -38.905 -20.516 40.833  1.00 72.12 184 A 1 
ATOM 1512  C CB  . CYS A 1 184 ? -37.609 -17.963 42.028  1.00 74.28 184 A 1 
ATOM 1513  S SG  . CYS A 1 184 ? -37.222 -18.489 43.724  1.00 67.62 184 A 1 
ATOM 1514  N N   . ASP A 1 185 ? -37.012 -21.318 41.724  1.00 76.10 185 A 1 
ATOM 1515  C CA  . ASP A 1 185 ? -37.505 -22.671 41.985  1.00 73.54 185 A 1 
ATOM 1516  C C   . ASP A 1 185 ? -38.556 -22.726 43.102  1.00 73.79 185 A 1 
ATOM 1517  O O   . ASP A 1 185 ? -39.452 -23.567 43.068  1.00 67.73 185 A 1 
ATOM 1518  C CB  . ASP A 1 185 ? -36.308 -23.583 42.304  1.00 69.24 185 A 1 
ATOM 1519  C CG  . ASP A 1 185 ? -35.419 -23.148 43.477  1.00 63.49 185 A 1 
ATOM 1520  O OD1 . ASP A 1 185 ? -35.563 -22.015 43.977  1.00 55.93 185 A 1 
ATOM 1521  O OD2 . ASP A 1 185 ? -34.543 -23.950 43.865  1.00 58.52 185 A 1 
ATOM 1522  N N   . GLN A 1 186 ? -38.496 -21.809 44.078  1.00 75.27 186 A 1 
ATOM 1523  C CA  . GLN A 1 186 ? -39.399 -21.811 45.228  1.00 74.34 186 A 1 
ATOM 1524  C C   . GLN A 1 186 ? -40.655 -20.963 45.032  1.00 74.66 186 A 1 
ATOM 1525  O O   . GLN A 1 186 ? -41.743 -21.404 45.393  1.00 67.98 186 A 1 
ATOM 1526  C CB  . GLN A 1 186 ? -38.657 -21.351 46.484  1.00 70.49 186 A 1 
ATOM 1527  C CG  . GLN A 1 186 ? -37.574 -22.344 46.913  1.00 64.88 186 A 1 
ATOM 1528  C CD  . GLN A 1 186 ? -37.058 -22.086 48.327  1.00 61.18 186 A 1 
ATOM 1529  O OE1 . GLN A 1 186 ? -37.457 -21.178 49.032  1.00 55.43 186 A 1 
ATOM 1530  N NE2 . GLN A 1 186 ? -36.152 -22.903 48.809  1.00 53.21 186 A 1 
ATOM 1531  N N   . CYS A 1 187 ? -40.520 -19.735 44.510  1.00 74.24 187 A 1 
ATOM 1532  C CA  . CYS A 1 187 ? -41.654 -18.812 44.373  1.00 72.60 187 A 1 
ATOM 1533  C C   . CYS A 1 187 ? -42.252 -18.770 42.967  1.00 73.07 187 A 1 
ATOM 1534  O O   . CYS A 1 187 ? -43.291 -18.145 42.768  1.00 65.26 187 A 1 
ATOM 1535  C CB  . CYS A 1 187 ? -41.264 -17.423 44.883  1.00 68.51 187 A 1 
ATOM 1536  S SG  . CYS A 1 187 ? -40.035 -16.622 43.809  1.00 62.17 187 A 1 
ATOM 1537  N N   . GLY A 1 188 ? -41.603 -19.386 41.968  1.00 72.99 188 A 1 
ATOM 1538  C CA  . GLY A 1 188 ? -42.040 -19.372 40.575  1.00 72.09 188 A 1 
ATOM 1539  C C   . GLY A 1 188 ? -41.948 -18.009 39.884  1.00 73.26 188 A 1 
ATOM 1540  O O   . GLY A 1 188 ? -42.332 -17.891 38.722  1.00 68.85 188 A 1 
ATOM 1541  N N   . ALA A 1 189 ? -41.450 -16.974 40.563  1.00 74.70 189 A 1 
ATOM 1542  C CA  . ALA A 1 189 ? -41.311 -15.643 39.990  1.00 74.32 189 A 1 
ATOM 1543  C C   . ALA A 1 189 ? -40.238 -15.625 38.895  1.00 76.25 189 A 1 
ATOM 1544  O O   . ALA A 1 189 ? -39.207 -16.293 38.996  1.00 73.17 189 A 1 
ATOM 1545  C CB  . ALA A 1 189 ? -41.010 -14.635 41.103  1.00 70.16 189 A 1 
ATOM 1546  N N   . GLU A 1 190 ? -40.469 -14.815 37.870  1.00 77.57 190 A 1 
ATOM 1547  C CA  . GLU A 1 190 ? -39.474 -14.511 36.849  1.00 77.54 190 A 1 
ATOM 1548  C C   . GLU A 1 190 ? -38.727 -13.227 37.181  1.00 77.86 190 A 1 
ATOM 1549  O O   . GLU A 1 190 ? -39.308 -12.222 37.584  1.00 75.42 190 A 1 
ATOM 1550  C CB  . GLU A 1 190 ? -40.094 -14.439 35.451  1.00 75.28 190 A 1 
ATOM 1551  C CG  . GLU A 1 190 ? -40.194 -15.843 34.865  1.00 69.16 190 A 1 
ATOM 1552  C CD  . GLU A 1 190 ? -40.785 -15.900 33.462  1.00 66.40 190 A 1 
ATOM 1553  O OE1 . GLU A 1 190 ? -40.856 -17.031 32.928  1.00 61.77 190 A 1 
ATOM 1554  O OE2 . GLU A 1 190 ? -41.268 -14.881 32.937  1.00 61.37 190 A 1 
ATOM 1555  N N   . THR A 1 191 ? -37.417 -13.253 36.990  1.00 80.97 191 A 1 
ATOM 1556  C CA  . THR A 1 191 ? -36.539 -12.096 37.145  1.00 80.80 191 A 1 
ATOM 1557  C C   . THR A 1 191 ? -35.814 -11.850 35.834  1.00 81.82 191 A 1 
ATOM 1558  O O   . THR A 1 191 ? -35.283 -12.782 35.234  1.00 79.83 191 A 1 
ATOM 1559  C CB  . THR A 1 191 ? -35.534 -12.311 38.280  1.00 78.25 191 A 1 
ATOM 1560  O OG1 . THR A 1 191 ? -36.201 -12.670 39.466  1.00 68.81 191 A 1 
ATOM 1561  C CG2 . THR A 1 191 ? -34.739 -11.047 38.585  1.00 67.13 191 A 1 
ATOM 1562  N N   . TYR A 1 192 ? -35.769 -10.600 35.410  1.00 82.27 192 A 1 
ATOM 1563  C CA  . TYR A 1 192 ? -35.150 -10.195 34.157  1.00 81.50 192 A 1 
ATOM 1564  C C   . TYR A 1 192 ? -33.895 -9.374  34.426  1.00 81.22 192 A 1 
ATOM 1565  O O   . TYR A 1 192 ? -33.898 -8.467  35.255  1.00 77.98 192 A 1 
ATOM 1566  C CB  . TYR A 1 192 ? -36.160 -9.419  33.300  1.00 80.01 192 A 1 
ATOM 1567  C CG  . TYR A 1 192 ? -37.474 -10.144 33.124  1.00 78.91 192 A 1 
ATOM 1568  C CD1 . TYR A 1 192 ? -37.585 -11.230 32.238  1.00 74.63 192 A 1 
ATOM 1569  C CD2 . TYR A 1 192 ? -38.588 -9.773  33.902  1.00 75.12 192 A 1 
ATOM 1570  C CE1 . TYR A 1 192 ? -38.786 -11.946 32.135  1.00 73.14 192 A 1 
ATOM 1571  C CE2 . TYR A 1 192 ? -39.793 -10.485 33.809  1.00 72.96 192 A 1 
ATOM 1572  C CZ  . TYR A 1 192 ? -39.887 -11.576 32.929  1.00 74.47 192 A 1 
ATOM 1573  O OH  . TYR A 1 192 ? -41.058 -12.288 32.861  1.00 71.72 192 A 1 
ATOM 1574  N N   . GLN A 1 193 ? -32.813 -9.670  33.700  1.00 82.86 193 A 1 
ATOM 1575  C CA  . GLN A 1 193 ? -31.555 -8.936  33.763  1.00 82.26 193 A 1 
ATOM 1576  C C   . GLN A 1 193 ? -31.162 -8.479  32.354  1.00 82.50 193 A 1 
ATOM 1577  O O   . GLN A 1 193 ? -30.759 -9.314  31.544  1.00 80.98 193 A 1 
ATOM 1578  C CB  . GLN A 1 193 ? -30.487 -9.825  34.414  1.00 80.15 193 A 1 
ATOM 1579  C CG  . GLN A 1 193 ? -29.168 -9.070  34.625  1.00 76.53 193 A 1 
ATOM 1580  C CD  . GLN A 1 193 ? -28.065 -9.947  35.228  1.00 76.14 193 A 1 
ATOM 1581  O OE1 . GLN A 1 193 ? -28.162 -11.157 35.321  1.00 71.66 193 A 1 
ATOM 1582  N NE2 . GLN A 1 193 ? -26.971 -9.357  35.654  1.00 69.44 193 A 1 
ATOM 1583  N N   . PRO A 1 194 ? -31.247 -7.165  32.041  1.00 83.48 194 A 1 
ATOM 1584  C CA  . PRO A 1 194 ? -30.700 -6.641  30.800  1.00 82.25 194 A 1 
ATOM 1585  C C   . PRO A 1 194 ? -29.167 -6.706  30.824  1.00 82.05 194 A 1 
ATOM 1586  O O   . PRO A 1 194 ? -28.525 -6.423  31.841  1.00 79.08 194 A 1 
ATOM 1587  C CB  . PRO A 1 194 ? -31.242 -5.209  30.687  1.00 80.47 194 A 1 
ATOM 1588  C CG  . PRO A 1 194 ? -31.454 -4.795  32.140  1.00 77.66 194 A 1 
ATOM 1589  C CD  . PRO A 1 194 ? -31.834 -6.102  32.834  1.00 80.36 194 A 1 
ATOM 1590  N N   . ILE A 1 195 ? -28.565 -7.081  29.691  1.00 82.61 195 A 1 
ATOM 1591  C CA  . ILE A 1 195 ? -27.125 -7.272  29.528  1.00 82.09 195 A 1 
ATOM 1592  C C   . ILE A 1 195 ? -26.628 -6.284  28.479  1.00 81.05 195 A 1 
ATOM 1593  O O   . ILE A 1 195 ? -27.034 -6.342  27.325  1.00 77.41 195 A 1 
ATOM 1594  C CB  . ILE A 1 195 ? -26.801 -8.731  29.144  1.00 81.03 195 A 1 
ATOM 1595  C CG1 . ILE A 1 195 ? -27.353 -9.727  30.191  1.00 75.84 195 A 1 
ATOM 1596  C CG2 . ILE A 1 195 ? -25.280 -8.904  28.992  1.00 73.62 195 A 1 
ATOM 1597  C CD1 . ILE A 1 195 ? -27.335 -11.175 29.713  1.00 69.59 195 A 1 
ATOM 1598  N N   . GLN A 1 196 ? -25.724 -5.394  28.887  1.00 79.46 196 A 1 
ATOM 1599  C CA  . GLN A 1 196 ? -25.100 -4.406  27.993  1.00 76.96 196 A 1 
ATOM 1600  C C   . GLN A 1 196 ? -23.616 -4.691  27.749  1.00 76.76 196 A 1 
ATOM 1601  O O   . GLN A 1 196 ? -23.064 -4.337  26.711  1.00 71.46 196 A 1 
ATOM 1602  C CB  . GLN A 1 196 ? -25.278 -3.002  28.581  1.00 73.32 196 A 1 
ATOM 1603  C CG  . GLN A 1 196 ? -26.754 -2.585  28.631  1.00 67.23 196 A 1 
ATOM 1604  C CD  . GLN A 1 196 ? -26.957 -1.161  29.146  1.00 62.28 196 A 1 
ATOM 1605  O OE1 . GLN A 1 196 ? -26.050 -0.473  29.576  1.00 55.88 196 A 1 
ATOM 1606  N NE2 . GLN A 1 196 ? -28.179 -0.677  29.124  1.00 53.03 196 A 1 
ATOM 1607  N N   . SER A 1 197 ? -22.956 -5.339  28.699  1.00 75.97 197 A 1 
ATOM 1608  C CA  . SER A 1 197 ? -21.538 -5.675  28.610  1.00 75.63 197 A 1 
ATOM 1609  C C   . SER A 1 197 ? -21.321 -7.048  27.954  1.00 78.09 197 A 1 
ATOM 1610  O O   . SER A 1 197 ? -22.194 -7.914  28.034  1.00 74.71 197 A 1 
ATOM 1611  C CB  . SER A 1 197 ? -20.897 -5.596  29.998  1.00 70.86 197 A 1 
ATOM 1612  O OG  . SER A 1 197 ? -21.479 -6.495  30.906  1.00 62.12 197 A 1 
ATOM 1613  N N   . PRO A 1 198 ? -20.137 -7.299  27.354  1.00 74.91 198 A 1 
ATOM 1614  C CA  . PRO A 1 198 ? -19.814 -8.609  26.774  1.00 74.72 198 A 1 
ATOM 1615  C C   . PRO A 1 198 ? -19.722 -9.732  27.818  1.00 75.89 198 A 1 
ATOM 1616  O O   . PRO A 1 198 ? -19.818 -10.910 27.487  1.00 72.63 198 A 1 
ATOM 1617  C CB  . PRO A 1 198 ? -18.480 -8.395  26.044  1.00 72.91 198 A 1 
ATOM 1618  C CG  . PRO A 1 198 ? -17.843 -7.210  26.770  1.00 70.82 198 A 1 
ATOM 1619  C CD  . PRO A 1 198 ? -19.047 -6.362  27.157  1.00 72.70 198 A 1 
ATOM 1620  N N   . THR A 1 199 ? -19.558 -9.371  29.086  1.00 76.61 199 A 1 
ATOM 1621  C CA  . THR A 1 199 ? -19.592 -10.300 30.217  1.00 76.63 199 A 1 
ATOM 1622  C C   . THR A 1 199 ? -20.572 -9.807  31.270  1.00 78.12 199 A 1 
ATOM 1623  O O   . THR A 1 199 ? -20.624 -8.613  31.562  1.00 74.59 199 A 1 
ATOM 1624  C CB  . THR A 1 199 ? -18.204 -10.494 30.840  1.00 71.96 199 A 1 
ATOM 1625  O OG1 . THR A 1 199 ? -17.635 -9.265  31.234  1.00 62.87 199 A 1 
ATOM 1626  C CG2 . THR A 1 199 ? -17.218 -11.150 29.873  1.00 61.55 199 A 1 
ATOM 1627  N N   . PHE A 1 200 ? -21.322 -10.714 31.871  1.00 77.43 200 A 1 
ATOM 1628  C CA  . PHE A 1 200 ? -22.235 -10.405 32.963  1.00 77.38 200 A 1 
ATOM 1629  C C   . PHE A 1 200 ? -22.118 -11.455 34.067  1.00 77.32 200 A 1 
ATOM 1630  O O   . PHE A 1 200 ? -21.707 -12.592 33.822  1.00 75.18 200 A 1 
ATOM 1631  C CB  . PHE A 1 200 ? -23.673 -10.279 32.440  1.00 76.16 200 A 1 
ATOM 1632  C CG  . PHE A 1 200 ? -24.333 -11.580 32.036  1.00 77.82 200 A 1 
ATOM 1633  C CD1 . PHE A 1 200 ? -24.036 -12.182 30.797  1.00 73.60 200 A 1 
ATOM 1634  C CD2 . PHE A 1 200 ? -25.262 -12.194 32.888  1.00 73.99 200 A 1 
ATOM 1635  C CE1 . PHE A 1 200 ? -24.656 -13.379 30.421  1.00 71.70 200 A 1 
ATOM 1636  C CE2 . PHE A 1 200 ? -25.889 -13.392 32.517  1.00 72.68 200 A 1 
ATOM 1637  C CZ  . PHE A 1 200 ? -25.588 -13.985 31.280  1.00 74.48 200 A 1 
ATOM 1638  N N   . MET A 1 201 ? -22.468 -11.071 35.303  1.00 79.08 201 A 1 
ATOM 1639  C CA  . MET A 1 201 ? -22.606 -12.017 36.403  1.00 78.69 201 A 1 
ATOM 1640  C C   . MET A 1 201 ? -24.067 -12.449 36.506  1.00 79.71 201 A 1 
ATOM 1641  O O   . MET A 1 201 ? -24.937 -11.584 36.630  1.00 76.33 201 A 1 
ATOM 1642  C CB  . MET A 1 201 ? -22.116 -11.414 37.720  1.00 74.14 201 A 1 
ATOM 1643  C CG  . MET A 1 201 ? -20.584 -11.418 37.792  1.00 65.31 201 A 1 
ATOM 1644  S SD  . MET A 1 201 ? -19.952 -10.920 39.419  1.00 59.48 201 A 1 
ATOM 1645  C CE  . MET A 1 201 ? -18.209 -11.318 39.209  1.00 52.61 201 A 1 
ATOM 1646  N N   . PRO A 1 202 ? -24.352 -13.758 36.466  1.00 79.87 202 A 1 
ATOM 1647  C CA  . PRO A 1 202 ? -25.706 -14.249 36.653  1.00 79.11 202 A 1 
ATOM 1648  C C   . PRO A 1 202 ? -26.193 -13.966 38.078  1.00 79.35 202 A 1 
ATOM 1649  O O   . PRO A 1 202 ? -25.425 -14.009 39.042  1.00 76.41 202 A 1 
ATOM 1650  C CB  . PRO A 1 202 ? -25.648 -15.743 36.321  1.00 77.40 202 A 1 
ATOM 1651  C CG  . PRO A 1 202 ? -24.203 -16.126 36.630  1.00 74.16 202 A 1 
ATOM 1652  C CD  . PRO A 1 202 ? -23.425 -14.859 36.277  1.00 77.04 202 A 1 
ATOM 1653  N N   . LEU A 1 203 ? -27.490 -13.697 38.215  1.00 79.97 203 A 1 
ATOM 1654  C CA  . LEU A 1 203 ? -28.138 -13.544 39.511  1.00 78.50 203 A 1 
ATOM 1655  C C   . LEU A 1 203 ? -28.303 -14.924 40.160  1.00 78.89 203 A 1 
ATOM 1656  O O   . LEU A 1 203 ? -28.674 -15.891 39.500  1.00 75.86 203 A 1 
ATOM 1657  C CB  . LEU A 1 203 ? -29.484 -12.825 39.332  1.00 75.33 203 A 1 
ATOM 1658  C CG  . LEU A 1 203 ? -29.375 -11.381 38.801  1.00 70.97 203 A 1 
ATOM 1659  C CD1 . LEU A 1 203 ? -30.757 -10.858 38.416  1.00 65.56 203 A 1 
ATOM 1660  C CD2 . LEU A 1 203 ? -28.779 -10.430 39.839  1.00 65.67 203 A 1 
ATOM 1661  N N   . ILE A 1 204 ? -28.013 -15.005 41.452  1.00 77.99 204 A 1 
ATOM 1662  C CA  . ILE A 1 204 ? -28.085 -16.267 42.202  1.00 76.96 204 A 1 
ATOM 1663  C C   . ILE A 1 204 ? -29.295 -16.274 43.141  1.00 76.86 204 A 1 
ATOM 1664  O O   . ILE A 1 204 ? -29.988 -17.279 43.256  1.00 71.14 204 A 1 
ATOM 1665  C CB  . ILE A 1 204 ? -26.768 -16.520 42.975  1.00 73.56 204 A 1 
ATOM 1666  C CG1 . ILE A 1 204 ? -25.537 -16.481 42.028  1.00 66.33 204 A 1 
ATOM 1667  C CG2 . ILE A 1 204 ? -26.828 -17.865 43.718  1.00 64.07 204 A 1 
ATOM 1668  C CD1 . ILE A 1 204 ? -24.179 -16.561 42.748  1.00 59.30 204 A 1 
ATOM 1669  N N   . MET A 1 205 ? -29.545 -15.148 43.817  1.00 76.83 205 A 1 
ATOM 1670  C CA  . MET A 1 205 ? -30.629 -14.993 44.793  1.00 75.59 205 A 1 
ATOM 1671  C C   . MET A 1 205 ? -31.862 -14.373 44.145  1.00 76.57 205 A 1 
ATOM 1672  O O   . MET A 1 205 ? -31.744 -13.426 43.371  1.00 71.65 205 A 1 
ATOM 1673  C CB  . MET A 1 205 ? -30.150 -14.118 45.964  1.00 70.39 205 A 1 
ATOM 1674  C CG  . MET A 1 205 ? -29.149 -14.826 46.885  1.00 61.97 205 A 1 
ATOM 1675  S SD  . MET A 1 205 ? -29.901 -16.066 47.976  1.00 55.96 205 A 1 
ATOM 1676  C CE  . MET A 1 205 ? -28.548 -16.325 49.130  1.00 49.33 205 A 1 
ATOM 1677  N N   . CYS A 1 206 ? -33.046 -14.872 44.510  1.00 75.44 206 A 1 
ATOM 1678  C CA  . CYS A 1 206 ? -34.304 -14.282 44.067  1.00 74.27 206 A 1 
ATOM 1679  C C   . CYS A 1 206 ? -34.516 -12.908 44.729  1.00 75.26 206 A 1 
ATOM 1680  O O   . CYS A 1 206 ? -34.550 -12.840 45.958  1.00 71.50 206 A 1 
ATOM 1681  C CB  . CYS A 1 206 ? -35.455 -15.243 44.385  1.00 71.27 206 A 1 
ATOM 1682  S SG  . CYS A 1 206 ? -36.987 -14.632 43.623  1.00 65.59 206 A 1 
ATOM 1683  N N   . PRO A 1 207 ? -34.695 -11.810 43.949  1.00 74.50 207 A 1 
ATOM 1684  C CA  . PRO A 1 207 ? -34.918 -10.475 44.497  1.00 73.79 207 A 1 
ATOM 1685  C C   . PRO A 1 207 ? -36.376 -10.224 44.900  1.00 73.78 207 A 1 
ATOM 1686  O O   . PRO A 1 207 ? -36.687 -9.144  45.398  1.00 68.58 207 A 1 
ATOM 1687  C CB  . PRO A 1 207 ? -34.445 -9.528  43.387  1.00 71.23 207 A 1 
ATOM 1688  C CG  . PRO A 1 207 ? -34.828 -10.279 42.114  1.00 69.59 207 A 1 
ATOM 1689  C CD  . PRO A 1 207 ? -34.589 -11.741 42.492  1.00 71.56 207 A 1 
ATOM 1690  N N   . SER A 1 208 ? -37.295 -11.167 44.676  1.00 74.83 208 A 1 
ATOM 1691  C CA  . SER A 1 208 ? -38.707 -10.967 45.001  1.00 73.71 208 A 1 
ATOM 1692  C C   . SER A 1 208 ? -38.905 -10.876 46.515  1.00 74.69 208 A 1 
ATOM 1693  O O   . SER A 1 208 ? -38.444 -11.734 47.267  1.00 70.55 208 A 1 
ATOM 1694  C CB  . SER A 1 208 ? -39.600 -12.046 44.374  1.00 69.47 208 A 1 
ATOM 1695  O OG  . SER A 1 208 ? -39.472 -13.294 45.009  1.00 61.26 208 A 1 
ATOM 1696  N N   . GLN A 1 209 ? -39.631 -9.851  46.962  1.00 73.55 209 A 1 
ATOM 1697  C CA  . GLN A 1 209 ? -39.908 -9.644  48.386  1.00 72.49 209 A 1 
ATOM 1698  C C   . GLN A 1 209 ? -40.643 -10.833 49.009  1.00 72.99 209 A 1 
ATOM 1699  O O   . GLN A 1 209 ? -40.276 -11.269 50.098  1.00 68.04 209 A 1 
ATOM 1700  C CB  . GLN A 1 209 ? -40.722 -8.359  48.580  1.00 68.92 209 A 1 
ATOM 1701  C CG  . GLN A 1 209 ? -39.861 -7.098  48.426  1.00 62.63 209 A 1 
ATOM 1702  C CD  . GLN A 1 209 ? -40.663 -5.815  48.668  1.00 56.86 209 A 1 
ATOM 1703  O OE1 . GLN A 1 209 ? -41.877 -5.789  48.659  1.00 50.80 209 A 1 
ATOM 1704  N NE2 . GLN A 1 209 ? -40.006 -4.696  48.882  1.00 48.40 209 A 1 
ATOM 1705  N N   . GLU A 1 210 ? -41.607 -11.416 48.303  1.00 73.70 210 A 1 
ATOM 1706  C CA  . GLU A 1 210 ? -42.348 -12.594 48.766  1.00 72.35 210 A 1 
ATOM 1707  C C   . GLU A 1 210 ? -41.430 -13.797 49.031  1.00 72.56 210 A 1 
ATOM 1708  O O   . GLU A 1 210 ? -41.590 -14.512 50.020  1.00 67.34 210 A 1 
ATOM 1709  C CB  . GLU A 1 210 ? -43.394 -12.993 47.714  1.00 68.79 210 A 1 
ATOM 1710  C CG  . GLU A 1 210 ? -44.538 -11.979 47.578  1.00 61.65 210 A 1 
ATOM 1711  C CD  . GLU A 1 210 ? -45.513 -12.325 46.445  1.00 56.97 210 A 1 
ATOM 1712  O OE1 . GLU A 1 210 ? -46.486 -11.565 46.264  1.00 51.37 210 A 1 
ATOM 1713  O OE2 . GLU A 1 210 ? -45.253 -13.305 45.711  1.00 50.48 210 A 1 
ATOM 1714  N N   . CYS A 1 211 ? -40.433 -14.020 48.176  1.00 72.96 211 A 1 
ATOM 1715  C CA  . CYS A 1 211 ? -39.490 -15.121 48.347  1.00 71.97 211 A 1 
ATOM 1716  C C   . CYS A 1 211 ? -38.516 -14.865 49.503  1.00 73.00 211 A 1 
ATOM 1717  O O   . CYS A 1 211 ? -38.187 -15.787 50.253  1.00 68.06 211 A 1 
ATOM 1718  C CB  . CYS A 1 211 ? -38.748 -15.355 47.027  1.00 68.36 211 A 1 
ATOM 1719  S SG  . CYS A 1 211 ? -37.922 -16.973 47.044  1.00 63.11 211 A 1 
ATOM 1720  N N   . GLN A 1 212 ? -38.060 -13.620 49.661  1.00 73.63 212 A 1 
ATOM 1721  C CA  . GLN A 1 212 ? -37.132 -13.253 50.730  1.00 72.91 212 A 1 
ATOM 1722  C C   . GLN A 1 212 ? -37.791 -13.262 52.113  1.00 72.97 212 A 1 
ATOM 1723  O O   . GLN A 1 212 ? -37.155 -13.673 53.082  1.00 68.14 212 A 1 
ATOM 1724  C CB  . GLN A 1 212 ? -36.523 -11.869 50.456  1.00 69.24 212 A 1 
ATOM 1725  C CG  . GLN A 1 212 ? -35.491 -11.907 49.319  1.00 64.36 212 A 1 
ATOM 1726  C CD  . GLN A 1 212 ? -34.796 -10.559 49.104  1.00 61.06 212 A 1 
ATOM 1727  O OE1 . GLN A 1 212 ? -35.099 -9.555  49.717  1.00 55.50 212 A 1 
ATOM 1728  N NE2 . GLN A 1 212 ? -33.821 -10.495 48.223  1.00 53.57 212 A 1 
ATOM 1729  N N   . THR A 1 213 ? -39.052 -12.824 52.219  1.00 75.40 213 A 1 
ATOM 1730  C CA  . THR A 1 213 ? -39.774 -12.769 53.500  1.00 74.91 213 A 1 
ATOM 1731  C C   . THR A 1 213 ? -40.298 -14.126 53.952  1.00 75.06 213 A 1 
ATOM 1732  O O   . THR A 1 213 ? -40.166 -14.457 55.129  1.00 68.73 213 A 1 
ATOM 1733  C CB  . THR A 1 213 ? -40.935 -11.766 53.462  1.00 71.70 213 A 1 
ATOM 1734  O OG1 . THR A 1 213 ? -41.676 -11.887 52.273  1.00 64.01 213 A 1 
ATOM 1735  C CG2 . THR A 1 213 ? -40.449 -10.322 53.545  1.00 62.33 213 A 1 
ATOM 1736  N N   . ASN A 1 214 ? -40.852 -14.936 53.046  1.00 72.02 214 A 1 
ATOM 1737  C CA  . ASN A 1 214 ? -41.469 -16.210 53.426  1.00 69.62 214 A 1 
ATOM 1738  C C   . ASN A 1 214 ? -40.468 -17.358 53.579  1.00 69.22 214 A 1 
ATOM 1739  O O   . ASN A 1 214 ? -40.529 -18.124 54.541  1.00 62.41 214 A 1 
ATOM 1740  C CB  . ASN A 1 214 ? -42.562 -16.577 52.405  1.00 65.56 214 A 1 
ATOM 1741  C CG  . ASN A 1 214 ? -43.818 -15.738 52.556  1.00 61.22 214 A 1 
ATOM 1742  O OD1 . ASN A 1 214 ? -44.063 -15.112 53.558  1.00 55.26 214 A 1 
ATOM 1743  N ND2 . ASN A 1 214 ? -44.680 -15.750 51.561  1.00 55.48 214 A 1 
ATOM 1744  N N   . ARG A 1 215 ? -39.565 -17.545 52.601  1.00 68.19 215 A 1 
ATOM 1745  C CA  . ARG A 1 215 ? -38.550 -18.605 52.631  1.00 66.92 215 A 1 
ATOM 1746  C C   . ARG A 1 215 ? -37.216 -18.061 52.136  1.00 68.56 215 A 1 
ATOM 1747  O O   . ARG A 1 215 ? -36.983 -17.951 50.938  1.00 61.06 215 A 1 
ATOM 1748  C CB  . ARG A 1 215 ? -38.993 -19.829 51.809  1.00 59.81 215 A 1 
ATOM 1749  C CG  . ARG A 1 215 ? -40.038 -20.682 52.537  1.00 53.22 215 A 1 
ATOM 1750  C CD  . ARG A 1 215 ? -40.331 -21.959 51.737  1.00 49.54 215 A 1 
ATOM 1751  N NE  . ARG A 1 215 ? -41.291 -22.826 52.446  1.00 45.22 215 A 1 
ATOM 1752  C CZ  . ARG A 1 215 ? -41.761 -23.984 52.008  1.00 40.61 215 A 1 
ATOM 1753  N NH1 . ARG A 1 215 ? -41.395 -24.478 50.856  1.00 39.02 215 A 1 
ATOM 1754  N NH2 . ARG A 1 215 ? -42.610 -24.663 52.726  1.00 37.33 215 A 1 
ATOM 1755  N N   . SER A 1 216 ? -36.318 -17.767 53.060  1.00 66.45 216 A 1 
ATOM 1756  C CA  . SER A 1 216 ? -34.950 -17.387 52.733  1.00 64.46 216 A 1 
ATOM 1757  C C   . SER A 1 216 ? -34.245 -18.504 51.967  1.00 65.80 216 A 1 
ATOM 1758  O O   . SER A 1 216 ? -33.980 -19.568 52.534  1.00 57.24 216 A 1 
ATOM 1759  C CB  . SER A 1 216 ? -34.185 -17.066 54.024  1.00 56.70 216 A 1 
ATOM 1760  O OG  . SER A 1 216 ? -34.202 -18.170 54.893  1.00 50.34 216 A 1 
ATOM 1761  N N   . GLY A 1 217 ? -33.919 -18.283 50.688  1.00 66.27 217 A 1 
ATOM 1762  C CA  . GLY A 1 217 ? -33.036 -19.190 49.947  1.00 64.66 217 A 1 
ATOM 1763  C C   . GLY A 1 217 ? -33.511 -19.647 48.572  1.00 67.14 217 A 1 
ATOM 1764  O O   . GLY A 1 217 ? -32.915 -20.581 48.030  1.00 60.26 217 A 1 
ATOM 1765  N N   . GLY A 1 218 ? -34.521 -19.005 47.979  1.00 68.15 218 A 1 
ATOM 1766  C CA  . GLY A 1 218 ? -34.897 -19.271 46.593  1.00 69.03 218 A 1 
ATOM 1767  C C   . GLY A 1 218 ? -33.733 -18.997 45.639  1.00 73.07 218 A 1 
ATOM 1768  O O   . GLY A 1 218 ? -33.178 -17.895 45.631  1.00 69.17 218 A 1 
ATOM 1769  N N   . ARG A 1 219 ? -33.349 -19.996 44.828  1.00 74.70 219 A 1 
ATOM 1770  C CA  . ARG A 1 219 ? -32.301 -19.863 43.813  1.00 76.13 219 A 1 
ATOM 1771  C C   . ARG A 1 219 ? -32.919 -19.551 42.458  1.00 77.62 219 A 1 
ATOM 1772  O O   . ARG A 1 219 ? -33.971 -20.075 42.102  1.00 73.36 219 A 1 
ATOM 1773  C CB  . ARG A 1 219 ? -31.421 -21.119 43.754  1.00 72.22 219 A 1 
ATOM 1774  C CG  . ARG A 1 219 ? -30.532 -21.239 45.001  1.00 65.38 219 A 1 
ATOM 1775  C CD  . ARG A 1 219 ? -29.576 -22.424 44.847  1.00 61.72 219 A 1 
ATOM 1776  N NE  . ARG A 1 219 ? -28.678 -22.541 46.007  1.00 56.31 219 A 1 
ATOM 1777  C CZ  . ARG A 1 219 ? -27.694 -23.420 46.136  1.00 50.13 219 A 1 
ATOM 1778  N NH1 . ARG A 1 219 ? -27.434 -24.295 45.205  1.00 46.41 219 A 1 
ATOM 1779  N NH2 . ARG A 1 219 ? -26.958 -23.427 47.213  1.00 44.61 219 A 1 
ATOM 1780  N N   . LEU A 1 220 ? -32.232 -18.700 41.704  1.00 78.07 220 A 1 
ATOM 1781  C CA  . LEU A 1 220 ? -32.596 -18.367 40.336  1.00 78.17 220 A 1 
ATOM 1782  C C   . LEU A 1 220 ? -31.900 -19.316 39.362  1.00 79.90 220 A 1 
ATOM 1783  O O   . LEU A 1 220 ? -30.675 -19.463 39.397  1.00 77.71 220 A 1 
ATOM 1784  C CB  . LEU A 1 220 ? -32.225 -16.906 40.049  1.00 74.84 220 A 1 
ATOM 1785  C CG  . LEU A 1 220 ? -33.079 -15.873 40.810  1.00 72.16 220 A 1 
ATOM 1786  C CD1 . LEU A 1 220 ? -32.504 -14.478 40.577  1.00 66.81 220 A 1 
ATOM 1787  C CD2 . LEU A 1 220 ? -34.530 -15.877 40.339  1.00 69.04 220 A 1 
ATOM 1788  N N   . TYR A 1 221 ? -32.672 -19.885 38.448  1.00 80.67 221 A 1 
ATOM 1789  C CA  . TYR A 1 221 ? -32.181 -20.674 37.322  1.00 80.45 221 A 1 
ATOM 1790  C C   . TYR A 1 221 ? -32.381 -19.900 36.025  1.00 81.12 221 A 1 
ATOM 1791  O O   . TYR A 1 221 ? -33.464 -19.371 35.771  1.00 78.06 221 A 1 
ATOM 1792  C CB  . TYR A 1 221 ? -32.883 -22.035 37.286  1.00 76.96 221 A 1 
ATOM 1793  C CG  . TYR A 1 221 ? -32.534 -22.907 38.470  1.00 71.40 221 A 1 
ATOM 1794  C CD1 . TYR A 1 221 ? -31.383 -23.725 38.445  1.00 66.26 221 A 1 
ATOM 1795  C CD2 . TYR A 1 221 ? -33.341 -22.883 39.624  1.00 64.61 221 A 1 
ATOM 1796  C CE1 . TYR A 1 221 ? -31.047 -24.516 39.555  1.00 58.41 221 A 1 
ATOM 1797  C CE2 . TYR A 1 221 ? -33.011 -23.666 40.742  1.00 58.22 221 A 1 
ATOM 1798  C CZ  . TYR A 1 221 ? -31.863 -24.483 40.703  1.00 57.57 221 A 1 
ATOM 1799  O OH  . TYR A 1 221 ? -31.539 -25.248 41.798  1.00 54.06 221 A 1 
ATOM 1800  N N   . LEU A 1 222 ? -31.337 -19.825 35.190  1.00 81.63 222 A 1 
ATOM 1801  C CA  . LEU A 1 222 ? -31.410 -19.182 33.885  1.00 81.04 222 A 1 
ATOM 1802  C C   . LEU A 1 222 ? -32.288 -20.011 32.939  1.00 80.60 222 A 1 
ATOM 1803  O O   . LEU A 1 222 ? -32.007 -21.184 32.693  1.00 77.62 222 A 1 
ATOM 1804  C CB  . LEU A 1 222 ? -29.980 -19.014 33.333  1.00 79.39 222 A 1 
ATOM 1805  C CG  . LEU A 1 222 ? -29.919 -18.297 31.966  1.00 77.02 222 A 1 
ATOM 1806  C CD1 . LEU A 1 222 ? -30.250 -16.815 32.082  1.00 70.38 222 A 1 
ATOM 1807  C CD2 . LEU A 1 222 ? -28.512 -18.412 31.380  1.00 71.77 222 A 1 
ATOM 1808  N N   . GLN A 1 223 ? -33.309 -19.383 32.354  1.00 80.99 223 A 1 
ATOM 1809  C CA  . GLN A 1 223 ? -34.123 -19.992 31.306  1.00 79.78 223 A 1 
ATOM 1810  C C   . GLN A 1 223 ? -33.737 -19.444 29.939  1.00 80.92 223 A 1 
ATOM 1811  O O   . GLN A 1 223 ? -33.915 -18.262 29.646  1.00 77.01 223 A 1 
ATOM 1812  C CB  . GLN A 1 223 ? -35.616 -19.798 31.576  1.00 75.03 223 A 1 
ATOM 1813  C CG  . GLN A 1 223 ? -36.086 -20.612 32.786  1.00 67.36 223 A 1 
ATOM 1814  C CD  . GLN A 1 223 ? -37.559 -20.996 32.706  1.00 62.99 223 A 1 
ATOM 1815  O OE1 . GLN A 1 223 ? -38.273 -20.674 31.778  1.00 56.26 223 A 1 
ATOM 1816  N NE2 . GLN A 1 223 ? -38.058 -21.749 33.658  1.00 54.17 223 A 1 
ATOM 1817  N N   . THR A 1 224 ? -33.263 -20.315 29.047  1.00 79.91 224 A 1 
ATOM 1818  C CA  . THR A 1 224 ? -32.927 -19.940 27.670  1.00 78.79 224 A 1 
ATOM 1819  C C   . THR A 1 224 ? -34.161 -19.590 26.836  1.00 79.29 224 A 1 
ATOM 1820  O O   . THR A 1 224 ? -34.093 -18.695 26.006  1.00 75.30 224 A 1 
ATOM 1821  C CB  . THR A 1 224 ? -32.145 -21.061 26.974  1.00 75.71 224 A 1 
ATOM 1822  O OG1 . THR A 1 224 ? -32.822 -22.287 27.137  1.00 67.41 224 A 1 
ATOM 1823  C CG2 . THR A 1 224 ? -30.749 -21.233 27.573  1.00 64.50 224 A 1 
ATOM 1824  N N   . ARG A 1 225 ? -35.308 -20.226 27.084  1.00 78.61 225 A 1 
ATOM 1825  C CA  . ARG A 1 225 ? -36.559 -19.955 26.350  1.00 77.63 225 A 1 
ATOM 1826  C C   . ARG A 1 225 ? -37.138 -18.567 26.624  1.00 78.31 225 A 1 
ATOM 1827  O O   . ARG A 1 225 ? -37.659 -17.947 25.707  1.00 73.59 225 A 1 
ATOM 1828  C CB  . ARG A 1 225 ? -37.620 -21.019 26.675  1.00 74.11 225 A 1 
ATOM 1829  C CG  . ARG A 1 225 ? -37.357 -22.348 25.958  1.00 65.61 225 A 1 
ATOM 1830  C CD  . ARG A 1 225 ? -38.534 -23.298 26.200  1.00 60.09 225 A 1 
ATOM 1831  N NE  . ARG A 1 225 ? -38.396 -24.546 25.428  1.00 53.17 225 A 1 
ATOM 1832  C CZ  . ARG A 1 225 ? -39.272 -25.539 25.391  1.00 46.56 225 A 1 
ATOM 1833  N NH1 . ARG A 1 225 ? -40.373 -25.507 26.091  1.00 42.08 225 A 1 
ATOM 1834  N NH2 . ARG A 1 225 ? -39.049 -26.584 24.644  1.00 40.50 225 A 1 
ATOM 1835  N N   . GLY A 1 226 ? -37.056 -18.099 27.851  1.00 77.77 226 A 1 
ATOM 1836  C CA  . GLY A 1 226 ? -37.530 -16.766 28.231  1.00 76.83 226 A 1 
ATOM 1837  C C   . GLY A 1 226 ? -36.513 -15.648 27.984  1.00 79.00 226 A 1 
ATOM 1838  O O   . GLY A 1 226 ? -36.851 -14.474 28.111  1.00 75.42 226 A 1 
ATOM 1839  N N   . SER A 1 227 ? -35.279 -15.993 27.648  1.00 80.78 227 A 1 
ATOM 1840  C CA  . SER A 1 227 ? -34.222 -15.019 27.366  1.00 80.97 227 A 1 
ATOM 1841  C C   . SER A 1 227 ? -34.290 -14.544 25.914  1.00 81.49 227 A 1 
ATOM 1842  O O   . SER A 1 227 ? -34.621 -15.315 25.014  1.00 78.94 227 A 1 
ATOM 1843  C CB  . SER A 1 227 ? -32.841 -15.612 27.662  1.00 80.05 227 A 1 
ATOM 1844  O OG  . SER A 1 227 ? -32.744 -15.989 29.021  1.00 72.50 227 A 1 
ATOM 1845  N N   . ARG A 1 228 ? -33.930 -13.281 25.663  1.00 84.39 228 A 1 
ATOM 1846  C CA  . ARG A 1 228 ? -33.845 -12.724 24.310  1.00 84.63 228 A 1 
ATOM 1847  C C   . ARG A 1 228 ? -32.417 -12.797 23.792  1.00 85.16 228 A 1 
ATOM 1848  O O   . ARG A 1 228 ? -31.490 -12.364 24.468  1.00 83.65 228 A 1 
ATOM 1849  C CB  . ARG A 1 228 ? -34.408 -11.292 24.296  1.00 83.34 228 A 1 
ATOM 1850  C CG  . ARG A 1 228 ? -34.479 -10.727 22.869  1.00 79.58 228 A 1 
ATOM 1851  C CD  . ARG A 1 228 ? -35.073 -9.316  22.856  1.00 77.53 228 A 1 
ATOM 1852  N NE  . ARG A 1 228 ? -35.035 -8.743  21.502  1.00 74.37 228 A 1 
ATOM 1853  C CZ  . ARG A 1 228 ? -35.033 -7.457  21.190  1.00 68.49 228 A 1 
ATOM 1854  N NH1 . ARG A 1 228 ? -35.155 -6.528  22.097  1.00 63.44 228 A 1 
ATOM 1855  N NH2 . ARG A 1 228 ? -34.898 -7.078  19.953  1.00 63.40 228 A 1 
ATOM 1856  N N   . PHE A 1 229 ? -32.278 -13.288 22.566  1.00 84.99 229 A 1 
ATOM 1857  C CA  . PHE A 1 229 ? -31.021 -13.330 21.829  1.00 84.82 229 A 1 
ATOM 1858  C C   . PHE A 1 229 ? -31.138 -12.501 20.552  1.00 85.13 229 A 1 
ATOM 1859  O O   . PHE A 1 229 ? -32.209 -12.426 19.950  1.00 82.77 229 A 1 
ATOM 1860  C CB  . PHE A 1 229 ? -30.646 -14.782 21.518  1.00 83.66 229 A 1 
ATOM 1861  C CG  . PHE A 1 229 ? -30.455 -15.656 22.739  1.00 83.80 229 A 1 
ATOM 1862  C CD1 . PHE A 1 229 ? -29.178 -15.814 23.308  1.00 78.36 229 A 1 
ATOM 1863  C CD2 . PHE A 1 229 ? -31.550 -16.321 23.318  1.00 78.12 229 A 1 
ATOM 1864  C CE1 . PHE A 1 229 ? -28.994 -16.633 24.431  1.00 76.98 229 A 1 
ATOM 1865  C CE2 . PHE A 1 229 ? -31.373 -17.137 24.449  1.00 76.70 229 A 1 
ATOM 1866  C CZ  . PHE A 1 229 ? -30.094 -17.294 25.001  1.00 79.78 229 A 1 
ATOM 1867  N N   . ILE A 1 230 ? -30.033 -11.905 20.124  1.00 86.80 230 A 1 
ATOM 1868  C CA  . ILE A 1 230 ? -29.888 -11.242 18.827  1.00 87.13 230 A 1 
ATOM 1869  C C   . ILE A 1 230 ? -28.750 -11.888 18.041  1.00 87.61 230 A 1 
ATOM 1870  O O   . ILE A 1 230 ? -27.853 -12.513 18.616  1.00 85.09 230 A 1 
ATOM 1871  C CB  . ILE A 1 230 ? -29.701 -9.713  18.962  1.00 84.93 230 A 1 
ATOM 1872  C CG1 . ILE A 1 230 ? -28.470 -9.345  19.813  1.00 73.44 230 A 1 
ATOM 1873  C CG2 . ILE A 1 230 ? -31.000 -9.092  19.508  1.00 71.71 230 A 1 
ATOM 1874  C CD1 . ILE A 1 230 ? -28.142 -7.847  19.797  1.00 68.93 230 A 1 
ATOM 1875  N N   . LYS A 1 231 ? -28.784 -11.738 16.724  1.00 87.48 231 A 1 
ATOM 1876  C CA  . LYS A 1 231 ? -27.677 -12.144 15.856  1.00 87.68 231 A 1 
ATOM 1877  C C   . LYS A 1 231 ? -26.464 -11.262 16.162  1.00 87.52 231 A 1 
ATOM 1878  O O   . LYS A 1 231 ? -26.607 -10.053 16.305  1.00 85.03 231 A 1 
ATOM 1879  C CB  . LYS A 1 231 ? -28.086 -12.018 14.379  1.00 85.71 231 A 1 
ATOM 1880  C CG  . LYS A 1 231 ? -29.350 -12.807 13.975  1.00 80.92 231 A 1 
ATOM 1881  C CD  . LYS A 1 231 ? -29.800 -12.382 12.572  1.00 79.72 231 A 1 
ATOM 1882  C CE  . LYS A 1 231 ? -31.222 -12.828 12.225  1.00 71.54 231 A 1 
ATOM 1883  N NZ  . LYS A 1 231 ? -31.794 -12.019 11.114  1.00 64.77 231 A 1 
ATOM 1884  N N   . PHE A 1 232 ? -25.286 -11.856 16.245  1.00 89.08 232 A 1 
ATOM 1885  C CA  . PHE A 1 232 ? -24.042 -11.149 16.498  1.00 88.32 232 A 1 
ATOM 1886  C C   . PHE A 1 232 ? -22.943 -11.665 15.573  1.00 88.00 232 A 1 
ATOM 1887  O O   . PHE A 1 232 ? -22.783 -12.876 15.395  1.00 85.60 232 A 1 
ATOM 1888  C CB  . PHE A 1 232 ? -23.656 -11.309 17.974  1.00 86.20 232 A 1 
ATOM 1889  C CG  . PHE A 1 232 ? -22.306 -10.714 18.318  1.00 84.96 232 A 1 
ATOM 1890  C CD1 . PHE A 1 232 ? -21.176 -11.542 18.454  1.00 79.11 232 A 1 
ATOM 1891  C CD2 . PHE A 1 232 ? -22.167 -9.325  18.469  1.00 78.49 232 A 1 
ATOM 1892  C CE1 . PHE A 1 232 ? -19.921 -10.983 18.749  1.00 76.81 232 A 1 
ATOM 1893  C CE2 . PHE A 1 232 ? -20.914 -8.760  18.763  1.00 76.98 232 A 1 
ATOM 1894  C CZ  . PHE A 1 232 ? -19.793 -9.592  18.907  1.00 78.48 232 A 1 
ATOM 1895  N N   . GLN A 1 233 ? -22.182 -10.744 14.998  1.00 88.85 233 A 1 
ATOM 1896  C CA  . GLN A 1 233 ? -21.053 -11.050 14.136  1.00 88.40 233 A 1 
ATOM 1897  C C   . GLN A 1 233 ? -19.930 -10.049 14.398  1.00 88.97 233 A 1 
ATOM 1898  O O   . GLN A 1 233 ? -20.169 -8.850  14.523  1.00 86.90 233 A 1 
ATOM 1899  C CB  . GLN A 1 233 ? -21.551 -11.025 12.684  1.00 85.65 233 A 1 
ATOM 1900  C CG  . GLN A 1 233 ? -20.525 -11.576 11.696  1.00 81.13 233 A 1 
ATOM 1901  C CD  . GLN A 1 233 ? -21.099 -11.719 10.287  1.00 82.37 233 A 1 
ATOM 1902  O OE1 . GLN A 1 233 ? -21.938 -10.964 9.834   1.00 74.77 233 A 1 
ATOM 1903  N NE2 . GLN A 1 233 ? -20.670 -12.705 9.537   1.00 72.65 233 A 1 
ATOM 1904  N N   . GLU A 1 234 ? -18.700 -10.541 14.468  1.00 88.09 234 A 1 
ATOM 1905  C CA  . GLU A 1 234 ? -17.519 -9.691  14.540  1.00 87.01 234 A 1 
ATOM 1906  C C   . GLU A 1 234 ? -16.827 -9.686  13.183  1.00 87.54 234 A 1 
ATOM 1907  O O   . GLU A 1 234 ? -16.557 -10.746 12.611  1.00 85.45 234 A 1 
ATOM 1908  C CB  . GLU A 1 234 ? -16.596 -10.171 15.672  1.00 83.77 234 A 1 
ATOM 1909  C CG  . GLU A 1 234 ? -15.422 -9.213  15.913  1.00 73.85 234 A 1 
ATOM 1910  C CD  . GLU A 1 234 ? -14.478 -9.655  17.043  1.00 70.01 234 A 1 
ATOM 1911  O OE1 . GLU A 1 234 ? -13.415 -9.007  17.198  1.00 63.00 234 A 1 
ATOM 1912  O OE2 . GLU A 1 234 ? -14.784 -10.637 17.751  1.00 62.58 234 A 1 
ATOM 1913  N N   . MET A 1 235 ? -16.517 -8.511  12.662  1.00 87.59 235 A 1 
ATOM 1914  C CA  . MET A 1 235 ? -15.733 -8.362  11.446  1.00 88.09 235 A 1 
ATOM 1915  C C   . MET A 1 235 ? -14.521 -7.470  11.687  1.00 88.40 235 A 1 
ATOM 1916  O O   . MET A 1 235 ? -14.544 -6.545  12.498  1.00 86.95 235 A 1 
ATOM 1917  C CB  . MET A 1 235 ? -16.613 -7.888  10.268  1.00 86.42 235 A 1 
ATOM 1918  C CG  . MET A 1 235 ? -17.249 -6.517  10.491  1.00 78.82 235 A 1 
ATOM 1919  S SD  . MET A 1 235 ? -18.360 -5.963  9.158   1.00 77.88 235 A 1 
ATOM 1920  C CE  . MET A 1 235 ? -17.151 -5.428  7.936   1.00 70.02 235 A 1 
ATOM 1921  N N   . LYS A 1 236 ? -13.433 -7.746  10.970  1.00 88.69 236 A 1 
ATOM 1922  C CA  . LYS A 1 236 ? -12.268 -6.870  10.910  1.00 87.42 236 A 1 
ATOM 1923  C C   . LYS A 1 236 ? -12.228 -6.176  9.564   1.00 87.95 236 A 1 
ATOM 1924  O O   . LYS A 1 236 ? -12.338 -6.820  8.526   1.00 86.07 236 A 1 
ATOM 1925  C CB  . LYS A 1 236 ? -10.976 -7.634  11.193  1.00 84.79 236 A 1 
ATOM 1926  C CG  . LYS A 1 236 ? -10.860 -7.991  12.682  1.00 76.10 236 A 1 
ATOM 1927  C CD  . LYS A 1 236 ? -9.493  -8.609  12.977  1.00 70.28 236 A 1 
ATOM 1928  C CE  . LYS A 1 236 ? -9.383  -8.886  14.476  1.00 62.06 236 A 1 
ATOM 1929  N NZ  . LYS A 1 236 ? -8.067  -9.453  14.838  1.00 55.39 236 A 1 
ATOM 1930  N N   . MET A 1 237 ? -12.047 -4.874  9.622   1.00 87.72 237 A 1 
ATOM 1931  C CA  . MET A 1 237 ? -11.925 -4.024  8.450   1.00 88.19 237 A 1 
ATOM 1932  C C   . MET A 1 237 ? -10.532 -3.415  8.418   1.00 87.68 237 A 1 
ATOM 1933  O O   . MET A 1 237 ? -10.012 -3.002  9.455   1.00 85.43 237 A 1 
ATOM 1934  C CB  . MET A 1 237 ? -13.042 -2.974  8.489   1.00 87.11 237 A 1 
ATOM 1935  C CG  . MET A 1 237 ? -13.232 -2.286  7.136   1.00 80.01 237 A 1 
ATOM 1936  S SD  . MET A 1 237 ? -14.675 -1.189  7.079   1.00 79.25 237 A 1 
ATOM 1937  C CE  . MET A 1 237 ? -14.142 0.114   8.202   1.00 70.83 237 A 1 
ATOM 1938  N N   . GLN A 1 238 ? -9.914  -3.389  7.249   1.00 87.89 238 A 1 
ATOM 1939  C CA  . GLN A 1 238 ? -8.585  -2.848  7.009   1.00 86.42 238 A 1 
ATOM 1940  C C   . GLN A 1 238 ? -8.677  -1.613  6.111   1.00 86.96 238 A 1 
ATOM 1941  O O   . GLN A 1 238 ? -9.581  -1.489  5.287   1.00 85.30 238 A 1 
ATOM 1942  C CB  . GLN A 1 238 ? -7.698  -3.965  6.427   1.00 83.16 238 A 1 
ATOM 1943  C CG  . GLN A 1 238 ? -6.212  -3.587  6.362   1.00 75.51 238 A 1 
ATOM 1944  C CD  . GLN A 1 238 ? -5.326  -4.755  5.909   1.00 73.83 238 A 1 
ATOM 1945  O OE1 . GLN A 1 238 ? -5.747  -5.878  5.742   1.00 65.80 238 A 1 
ATOM 1946  N NE2 . GLN A 1 238 ? -4.050  -4.533  5.710   1.00 63.45 238 A 1 
ATOM 1947  N N   . GLU A 1 239 ? -7.742  -0.705  6.294   1.00 85.66 239 A 1 
ATOM 1948  C CA  . GLU A 1 239 ? -7.583  0.476   5.445   1.00 84.02 239 A 1 
ATOM 1949  C C   . GLU A 1 239 ? -7.272  0.077   3.993   1.00 83.66 239 A 1 
ATOM 1950  O O   . GLU A 1 239 ? -6.581  -0.916  3.744   1.00 81.34 239 A 1 
ATOM 1951  C CB  . GLU A 1 239 ? -6.460  1.324   6.061   1.00 81.44 239 A 1 
ATOM 1952  C CG  . GLU A 1 239 ? -6.305  2.720   5.462   1.00 74.22 239 A 1 
ATOM 1953  C CD  . GLU A 1 239 ? -5.228  3.531   6.198   1.00 71.68 239 A 1 
ATOM 1954  O OE1 . GLU A 1 239 ? -5.203  4.765   6.068   1.00 64.85 239 A 1 
ATOM 1955  O OE2 . GLU A 1 239 ? -4.387  2.942   6.924   1.00 65.97 239 A 1 
ATOM 1956  N N   . HIS A 1 240 ? -7.761  0.868   3.031   1.00 82.16 240 A 1 
ATOM 1957  C CA  . HIS A 1 240 ? -7.404  0.684   1.631   1.00 80.83 240 A 1 
ATOM 1958  C C   . HIS A 1 240 ? -5.910  0.936   1.419   1.00 80.00 240 A 1 
ATOM 1959  O O   . HIS A 1 240 ? -5.370  1.921   1.921   1.00 76.42 240 A 1 
ATOM 1960  C CB  . HIS A 1 240 ? -8.217  1.628   0.741   1.00 79.14 240 A 1 
ATOM 1961  C CG  . HIS A 1 240 ? -9.658  1.236   0.620   1.00 77.06 240 A 1 
ATOM 1962  N ND1 . HIS A 1 240 ? -10.162 0.236   -0.181  1.00 66.33 240 A 1 
ATOM 1963  C CD2 . HIS A 1 240 ? -10.727 1.818   1.245   1.00 67.54 240 A 1 
ATOM 1964  C CE1 . HIS A 1 240 ? -11.500 0.227   -0.039  1.00 67.09 240 A 1 
ATOM 1965  N NE2 . HIS A 1 240 ? -11.883 1.173   0.821   1.00 68.40 240 A 1 
ATOM 1966  N N   . SER A 1 241 ? -5.251  0.095   0.617   1.00 76.85 241 A 1 
ATOM 1967  C CA  . SER A 1 241 ? -3.821  0.223   0.317   1.00 73.70 241 A 1 
ATOM 1968  C C   . SER A 1 241 ? -3.446  1.591   -0.258  1.00 74.09 241 A 1 
ATOM 1969  O O   . SER A 1 241 ? -2.394  2.127   0.067   1.00 70.30 241 A 1 
ATOM 1970  C CB  . SER A 1 241 ? -3.404  -0.872  -0.675  1.00 69.79 241 A 1 
ATOM 1971  O OG  . SER A 1 241 ? -4.209  -0.832  -1.832  1.00 62.54 241 A 1 
ATOM 1972  N N   . ASP A 1 242 ? -4.329  2.191   -1.050  1.00 75.50 242 A 1 
ATOM 1973  C CA  . ASP A 1 242 ? -4.109  3.485   -1.696  1.00 73.50 242 A 1 
ATOM 1974  C C   . ASP A 1 242 ? -4.094  4.666   -0.711  1.00 74.81 242 A 1 
ATOM 1975  O O   . ASP A 1 242 ? -3.506  5.705   -0.997  1.00 72.04 242 A 1 
ATOM 1976  C CB  . ASP A 1 242 ? -5.216  3.718   -2.741  1.00 70.07 242 A 1 
ATOM 1977  C CG  . ASP A 1 242 ? -5.199  2.743   -3.917  1.00 63.64 242 A 1 
ATOM 1978  O OD1 . ASP A 1 242 ? -4.392  1.789   -3.899  1.00 55.70 242 A 1 
ATOM 1979  O OD2 . ASP A 1 242 ? -5.990  2.994   -4.852  1.00 57.24 242 A 1 
ATOM 1980  N N   . GLN A 1 243 ? -4.739  4.510   0.437   1.00 77.49 243 A 1 
ATOM 1981  C CA  . GLN A 1 243 ? -4.857  5.543   1.465   1.00 77.01 243 A 1 
ATOM 1982  C C   . GLN A 1 243 ? -3.780  5.417   2.551   1.00 78.28 243 A 1 
ATOM 1983  O O   . GLN A 1 243 ? -3.672  6.273   3.426   1.00 75.11 243 A 1 
ATOM 1984  C CB  . GLN A 1 243 ? -6.257  5.463   2.087   1.00 74.21 243 A 1 
ATOM 1985  C CG  . GLN A 1 243 ? -7.373  5.793   1.085   1.00 69.25 243 A 1 
ATOM 1986  C CD  . GLN A 1 243 ? -8.767  5.621   1.689   1.00 64.70 243 A 1 
ATOM 1987  O OE1 . GLN A 1 243 ? -8.970  4.996   2.711   1.00 58.69 243 A 1 
ATOM 1988  N NE2 . GLN A 1 243 ? -9.790  6.166   1.066   1.00 56.18 243 A 1 
ATOM 1989  N N   . VAL A 1 244 ? -2.996  4.352   2.504   1.00 76.89 244 A 1 
ATOM 1990  C CA  . VAL A 1 244 ? -1.908  4.140   3.452   1.00 75.80 244 A 1 
ATOM 1991  C C   . VAL A 1 244 ? -0.778  5.126   3.140   1.00 75.99 244 A 1 
ATOM 1992  O O   . VAL A 1 244 ? -0.289  5.147   2.008   1.00 73.60 244 A 1 
ATOM 1993  C CB  . VAL A 1 244 ? -1.404  2.686   3.427   1.00 73.99 244 A 1 
ATOM 1994  C CG1 . VAL A 1 244 ? -0.304  2.451   4.463   1.00 66.19 244 A 1 
ATOM 1995  C CG2 . VAL A 1 244 ? -2.538  1.712   3.754   1.00 66.84 244 A 1 
ATOM 1996  N N   . PRO A 1 245 ? -0.343  5.926   4.126   1.00 76.34 245 A 1 
ATOM 1997  C CA  . PRO A 1 245 ? 0.803   6.802   3.949   1.00 74.75 245 A 1 
ATOM 1998  C C   . PRO A 1 245 ? 2.039   6.014   3.524   1.00 74.65 245 A 1 
ATOM 1999  O O   . PRO A 1 245 ? 2.208   4.846   3.890   1.00 72.09 245 A 1 
ATOM 2000  C CB  . PRO A 1 245 ? 1.035   7.498   5.295   1.00 73.33 245 A 1 
ATOM 2001  C CG  . PRO A 1 245 ? -0.305  7.378   6.001   1.00 71.90 245 A 1 
ATOM 2002  C CD  . PRO A 1 245 ? -0.904  6.097   5.434   1.00 74.26 245 A 1 
ATOM 2003  N N   . VAL A 1 246 ? 2.917   6.684   2.805   1.00 73.04 246 A 1 
ATOM 2004  C CA  . VAL A 1 246 ? 4.161   6.127   2.280   1.00 70.11 246 A 1 
ATOM 2005  C C   . VAL A 1 246 ? 4.891   5.286   3.339   1.00 69.83 246 A 1 
ATOM 2006  O O   . VAL A 1 246 ? 5.305   5.802   4.375   1.00 64.35 246 A 1 
ATOM 2007  C CB  . VAL A 1 246 ? 5.033   7.286   1.760   1.00 66.41 246 A 1 
ATOM 2008  C CG1 . VAL A 1 246 ? 6.420   6.836   1.335   1.00 59.69 246 A 1 
ATOM 2009  C CG2 . VAL A 1 246 ? 4.360   7.947   0.549   1.00 59.31 246 A 1 
ATOM 2010  N N   . GLY A 1 247 ? 5.006   3.983   3.064   1.00 66.68 247 A 1 
ATOM 2011  C CA  . GLY A 1 247 ? 5.683   2.943   3.839   1.00 65.04 247 A 1 
ATOM 2012  C C   . GLY A 1 247 ? 5.201   2.698   5.261   1.00 67.38 247 A 1 
ATOM 2013  O O   . GLY A 1 247 ? 5.936   2.141   6.075   1.00 63.84 247 A 1 
ATOM 2014  N N   . ASN A 1 248 ? 3.977   3.089   5.557   1.00 69.60 248 A 1 
ATOM 2015  C CA  . ASN A 1 248 ? 3.267   2.582   6.712   1.00 70.83 248 A 1 
ATOM 2016  C C   . ASN A 1 248 ? 2.500   1.305   6.345   1.00 72.21 248 A 1 
ATOM 2017  O O   . ASN A 1 248 ? 2.171   1.057   5.189   1.00 70.87 248 A 1 
ATOM 2018  C CB  . ASN A 1 248 ? 2.362   3.681   7.279   1.00 68.22 248 A 1 
ATOM 2019  C CG  . ASN A 1 248 ? 3.124   4.735   8.067   1.00 64.59 248 A 1 
ATOM 2020  O OD1 . ASN A 1 248 ? 4.189   4.511   8.588   1.00 58.56 248 A 1 
ATOM 2021  N ND2 . ASN A 1 248 ? 2.554   5.910   8.235   1.00 59.23 248 A 1 
ATOM 2022  N N   . ILE A 1 249 ? 2.212   0.511   7.355   1.00 73.70 249 A 1 
ATOM 2023  C CA  . ILE A 1 249 ? 1.396   -0.697  7.216   1.00 74.19 249 A 1 
ATOM 2024  C C   . ILE A 1 249 ? -0.076  -0.301  7.403   1.00 76.73 249 A 1 
ATOM 2025  O O   . ILE A 1 249 ? -0.363  0.530   8.274   1.00 74.67 249 A 1 
ATOM 2026  C CB  . ILE A 1 249 ? 1.860   -1.780  8.215   1.00 69.85 249 A 1 
ATOM 2027  C CG1 . ILE A 1 249 ? 3.362   -2.097  8.003   1.00 62.16 249 A 1 
ATOM 2028  C CG2 . ILE A 1 249 ? 1.024   -3.063  8.061   1.00 58.80 249 A 1 
ATOM 2029  C CD1 . ILE A 1 249 ? 3.956   -3.010  9.070   1.00 54.95 249 A 1 
ATOM 2030  N N   . PRO A 1 250 ? -1.018  -0.884  6.632   1.00 77.32 250 A 1 
ATOM 2031  C CA  . PRO A 1 250 ? -2.442  -0.632  6.805   1.00 77.11 250 A 1 
ATOM 2032  C C   . PRO A 1 250 ? -2.904  -0.924  8.237   1.00 78.20 250 A 1 
ATOM 2033  O O   . PRO A 1 250 ? -2.536  -1.940  8.830   1.00 77.80 250 A 1 
ATOM 2034  C CB  . PRO A 1 250 ? -3.156  -1.535  5.794   1.00 76.24 250 A 1 
ATOM 2035  C CG  . PRO A 1 250 ? -2.101  -1.820  4.737   1.00 72.75 250 A 1 
ATOM 2036  C CD  . PRO A 1 250 ? -0.795  -1.784  5.516   1.00 74.89 250 A 1 
ATOM 2037  N N   . ARG A 1 251 ? -3.750  -0.054  8.792   1.00 81.57 251 A 1 
ATOM 2038  C CA  . ARG A 1 251 ? -4.372  -0.274  10.100  1.00 81.78 251 A 1 
ATOM 2039  C C   . ARG A 1 251 ? -5.668  -1.055  9.941   1.00 83.26 251 A 1 
ATOM 2040  O O   . ARG A 1 251 ? -6.331  -0.981  8.912   1.00 82.40 251 A 1 
ATOM 2041  C CB  . ARG A 1 251 ? -4.595  1.055   10.833  1.00 79.82 251 A 1 
ATOM 2042  C CG  . ARG A 1 251 ? -3.252  1.696   11.226  1.00 74.00 251 A 1 
ATOM 2043  C CD  . ARG A 1 251 ? -3.461  2.954   12.064  1.00 71.00 251 A 1 
ATOM 2044  N NE  . ARG A 1 251 ? -2.162  3.537   12.425  1.00 65.91 251 A 1 
ATOM 2045  C CZ  . ARG A 1 251 ? -1.923  4.730   12.940  1.00 60.25 251 A 1 
ATOM 2046  N NH1 . ARG A 1 251 ? -2.861  5.563   13.298  1.00 56.71 251 A 1 
ATOM 2047  N NH2 . ARG A 1 251 ? -0.703  5.122   13.089  1.00 54.93 251 A 1 
ATOM 2048  N N   . SER A 1 252 ? -6.034  -1.762  10.994  1.00 84.38 252 A 1 
ATOM 2049  C CA  . SER A 1 252 ? -7.306  -2.465  11.065  1.00 84.30 252 A 1 
ATOM 2050  C C   . SER A 1 252 ? -8.159  -1.949  12.222  1.00 85.93 252 A 1 
ATOM 2051  O O   . SER A 1 252 ? -7.638  -1.497  13.247  1.00 84.11 252 A 1 
ATOM 2052  C CB  . SER A 1 252 ? -7.089  -3.981  11.140  1.00 81.23 252 A 1 
ATOM 2053  O OG  . SER A 1 252 ? -6.328  -4.345  12.269  1.00 70.57 252 A 1 
ATOM 2054  N N   . ILE A 1 253 ? -9.473  -2.034  12.057  1.00 87.27 253 A 1 
ATOM 2055  C CA  . ILE A 1 253 ? -10.461 -1.741  13.093  1.00 88.26 253 A 1 
ATOM 2056  C C   . ILE A 1 253 ? -11.389 -2.944  13.252  1.00 88.52 253 A 1 
ATOM 2057  O O   . ILE A 1 253 ? -11.707 -3.631  12.281  1.00 87.17 253 A 1 
ATOM 2058  C CB  . ILE A 1 253 ? -11.194 -0.419  12.782  1.00 87.77 253 A 1 
ATOM 2059  C CG1 . ILE A 1 253 ? -11.980 0.073   14.010  1.00 77.81 253 A 1 
ATOM 2060  C CG2 . ILE A 1 253 ? -12.108 -0.542  11.550  1.00 75.86 253 A 1 
ATOM 2061  C CD1 . ILE A 1 253 ? -12.487 1.512   13.872  1.00 73.57 253 A 1 
ATOM 2062  N N   . THR A 1 254 ? -11.801 -3.220  14.475  1.00 89.79 254 A 1 
ATOM 2063  C CA  . THR A 1 254 ? -12.813 -4.238  14.755  1.00 89.49 254 A 1 
ATOM 2064  C C   . THR A 1 254 ? -14.194 -3.604  14.657  1.00 90.47 254 A 1 
ATOM 2065  O O   . THR A 1 254 ? -14.436 -2.560  15.256  1.00 88.94 254 A 1 
ATOM 2066  C CB  . THR A 1 254 ? -12.599 -4.869  16.137  1.00 87.08 254 A 1 
ATOM 2067  O OG1 . THR A 1 254 ? -11.297 -5.411  16.217  1.00 74.44 254 A 1 
ATOM 2068  C CG2 . THR A 1 254 ? -13.561 -6.016  16.401  1.00 71.42 254 A 1 
ATOM 2069  N N   . VAL A 1 255 ? -15.093 -4.231  13.913  1.00 91.10 255 A 1 
ATOM 2070  C CA  . VAL A 1 255 ? -16.480 -3.799  13.746  1.00 91.69 255 A 1 
ATOM 2071  C C   . VAL A 1 255 ? -17.387 -4.872  14.334  1.00 91.56 255 A 1 
ATOM 2072  O O   . VAL A 1 255 ? -17.290 -6.043  13.969  1.00 89.63 255 A 1 
ATOM 2073  C CB  . VAL A 1 255 ? -16.818 -3.523  12.271  1.00 91.33 255 A 1 
ATOM 2074  C CG1 . VAL A 1 255 ? -18.217 -2.926  12.137  1.00 83.15 255 A 1 
ATOM 2075  C CG2 . VAL A 1 255 ? -15.825 -2.550  11.630  1.00 83.15 255 A 1 
ATOM 2076  N N   . LEU A 1 256 ? -18.259 -4.476  15.248  1.00 91.14 256 A 1 
ATOM 2077  C CA  . LEU A 1 256 ? -19.286 -5.349  15.803  1.00 90.61 256 A 1 
ATOM 2078  C C   . LEU A 1 256 ? -20.584 -5.132  15.035  1.00 90.71 256 A 1 
ATOM 2079  O O   . LEU A 1 256 ? -21.113 -4.021  14.993  1.00 88.32 256 A 1 
ATOM 2080  C CB  . LEU A 1 256 ? -19.456 -5.084  17.305  1.00 88.57 256 A 1 
ATOM 2081  C CG  . LEU A 1 256 ? -18.203 -5.381  18.151  1.00 83.44 256 A 1 
ATOM 2082  C CD1 . LEU A 1 256 ? -18.516 -5.140  19.627  1.00 74.75 256 A 1 
ATOM 2083  C CD2 . LEU A 1 256 ? -17.718 -6.824  18.015  1.00 75.43 256 A 1 
ATOM 2084  N N   . VAL A 1 257 ? -21.069 -6.188  14.407  1.00 91.13 257 A 1 
ATOM 2085  C CA  . VAL A 1 257 ? -22.285 -6.188  13.597  1.00 91.29 257 A 1 
ATOM 2086  C C   . VAL A 1 257 ? -23.341 -6.977  14.350  1.00 90.71 257 A 1 
ATOM 2087  O O   . VAL A 1 257 ? -23.117 -8.129  14.725  1.00 88.29 257 A 1 
ATOM 2088  C CB  . VAL A 1 257 ? -22.030 -6.785  12.206  1.00 90.40 257 A 1 
ATOM 2089  C CG1 . VAL A 1 257 ? -23.239 -6.558  11.300  1.00 80.98 257 A 1 
ATOM 2090  C CG2 . VAL A 1 257 ? -20.810 -6.160  11.520  1.00 80.61 257 A 1 
ATOM 2091  N N   . GLU A 1 258 ? -24.491 -6.357  14.575  1.00 89.56 258 A 1 
ATOM 2092  C CA  . GLU A 1 258 ? -25.595 -6.960  15.314  1.00 88.60 258 A 1 
ATOM 2093  C C   . GLU A 1 258 ? -26.884 -6.948  14.486  1.00 88.85 258 A 1 
ATOM 2094  O O   . GLU A 1 258 ? -27.030 -6.176  13.533  1.00 84.10 258 A 1 
ATOM 2095  C CB  . GLU A 1 258 ? -25.770 -6.273  16.688  1.00 84.65 258 A 1 
ATOM 2096  C CG  . GLU A 1 258 ? -24.506 -6.375  17.554  1.00 76.58 258 A 1 
ATOM 2097  C CD  . GLU A 1 258 ? -24.678 -5.950  19.023  1.00 73.36 258 A 1 
ATOM 2098  O OE1 . GLU A 1 258 ? -23.716 -6.158  19.808  1.00 66.21 258 A 1 
ATOM 2099  O OE2 . GLU A 1 258 ? -25.762 -5.501  19.447  1.00 66.10 258 A 1 
ATOM 2100  N N   . GLY A 1 259 ? -27.812 -7.833  14.827  1.00 87.06 259 A 1 
ATOM 2101  C CA  . GLY A 1 259 ? -29.139 -7.862  14.240  1.00 86.63 259 A 1 
ATOM 2102  C C   . GLY A 1 259 ? -29.169 -8.126  12.735  1.00 87.40 259 A 1 
ATOM 2103  O O   . GLY A 1 259 ? -28.550 -9.079  12.240  1.00 81.67 259 A 1 
ATOM 2104  N N   . GLU A 1 260 ? -29.916 -7.294  12.007  1.00 88.05 260 A 1 
ATOM 2105  C CA  . GLU A 1 260 ? -30.175 -7.458  10.571  1.00 87.55 260 A 1 
ATOM 2106  C C   . GLU A 1 260 ? -28.994 -7.050  9.678   1.00 87.83 260 A 1 
ATOM 2107  O O   . GLU A 1 260 ? -28.937 -7.455  8.516   1.00 83.29 260 A 1 
ATOM 2108  C CB  . GLU A 1 260 ? -31.459 -6.697  10.190  1.00 85.00 260 A 1 
ATOM 2109  C CG  . GLU A 1 260 ? -32.728 -7.324  10.795  1.00 78.95 260 A 1 
ATOM 2110  C CD  . GLU A 1 260 ? -32.905 -8.798  10.381  1.00 74.04 260 A 1 
ATOM 2111  O OE1 . GLU A 1 260 ? -33.029 -9.679  11.269  1.00 65.51 260 A 1 
ATOM 2112  O OE2 . GLU A 1 260 ? -32.829 -9.099  9.181   1.00 65.17 260 A 1 
ATOM 2113  N N   . ASN A 1 261 ? -28.005 -6.342  10.204  1.00 87.87 261 A 1 
ATOM 2114  C CA  . ASN A 1 261 ? -26.784 -6.021  9.458   1.00 87.88 261 A 1 
ATOM 2115  C C   . ASN A 1 261 ? -25.820 -7.215  9.340   1.00 88.20 261 A 1 
ATOM 2116  O O   . ASN A 1 261 ? -24.777 -7.121  8.687   1.00 83.90 261 A 1 
ATOM 2117  C CB  . ASN A 1 261 ? -26.104 -4.804  10.104  1.00 86.00 261 A 1 
ATOM 2118  C CG  . ASN A 1 261 ? -26.909 -3.526  9.949   1.00 86.00 261 A 1 
ATOM 2119  O OD1 . ASN A 1 261 ? -27.553 -3.277  8.951   1.00 76.20 261 A 1 
ATOM 2120  N ND2 . ASN A 1 261 ? -26.855 -2.656  10.935  1.00 77.11 261 A 1 
ATOM 2121  N N   . THR A 1 262 ? -26.135 -8.343  9.973   1.00 88.40 262 A 1 
ATOM 2122  C CA  . THR A 1 262 ? -25.316 -9.550  9.886   1.00 88.35 262 A 1 
ATOM 2123  C C   . THR A 1 262 ? -25.415 -10.205 8.506   1.00 87.76 262 A 1 
ATOM 2124  O O   . THR A 1 262 ? -26.436 -10.109 7.831   1.00 83.59 262 A 1 
ATOM 2125  C CB  . THR A 1 262 ? -25.653 -10.567 10.988  1.00 86.96 262 A 1 
ATOM 2126  O OG1 . THR A 1 262 ? -26.993 -10.989 10.942  1.00 74.75 262 A 1 
ATOM 2127  C CG2 . THR A 1 262 ? -25.376 -10.010 12.378  1.00 75.08 262 A 1 
ATOM 2128  N N   . ARG A 1 263 ? -24.351 -10.904 8.090   1.00 86.04 263 A 1 
ATOM 2129  C CA  . ARG A 1 263 ? -24.246 -11.622 6.797   1.00 85.80 263 A 1 
ATOM 2130  C C   . ARG A 1 263 ? -24.269 -10.731 5.545   1.00 85.76 263 A 1 
ATOM 2131  O O   . ARG A 1 263 ? -24.357 -11.261 4.440   1.00 81.58 263 A 1 
ATOM 2132  C CB  . ARG A 1 263 ? -25.286 -12.753 6.694   1.00 83.92 263 A 1 
ATOM 2133  C CG  . ARG A 1 263 ? -25.215 -13.764 7.840   1.00 80.08 263 A 1 
ATOM 2134  C CD  . ARG A 1 263 ? -26.318 -14.812 7.654   1.00 76.57 263 A 1 
ATOM 2135  N NE  . ARG A 1 263 ? -26.210 -15.875 8.664   1.00 72.03 263 A 1 
ATOM 2136  C CZ  . ARG A 1 263 ? -27.060 -16.872 8.836   1.00 63.99 263 A 1 
ATOM 2137  N NH1 . ARG A 1 263 ? -28.137 -16.994 8.108   1.00 57.79 263 A 1 
ATOM 2138  N NH2 . ARG A 1 263 ? -26.825 -17.772 9.747   1.00 59.92 263 A 1 
ATOM 2139  N N   . ILE A 1 264 ? -24.163 -9.418  5.686   1.00 86.32 264 A 1 
ATOM 2140  C CA  . ILE A 1 264 ? -24.086 -8.515  4.537   1.00 85.76 264 A 1 
ATOM 2141  C C   . ILE A 1 264 ? -22.689 -8.551  3.921   1.00 85.68 264 A 1 
ATOM 2142  O O   . ILE A 1 264 ? -22.553 -8.749  2.713   1.00 82.07 264 A 1 
ATOM 2143  C CB  . ILE A 1 264 ? -24.517 -7.080  4.933   1.00 84.63 264 A 1 
ATOM 2144  C CG1 . ILE A 1 264 ? -25.991 -7.099  5.399   1.00 78.30 264 A 1 
ATOM 2145  C CG2 . ILE A 1 264 ? -24.323 -6.109  3.758   1.00 76.80 264 A 1 
ATOM 2146  C CD1 . ILE A 1 264 ? -26.515 -5.748  5.888   1.00 72.61 264 A 1 
ATOM 2147  N N   . ALA A 1 265 ? -21.657 -8.382  4.741   1.00 83.95 265 A 1 
ATOM 2148  C CA  . ALA A 1 265 ? -20.277 -8.290  4.285   1.00 83.40 265 A 1 
ATOM 2149  C C   . ALA A 1 265 ? -19.578 -9.658  4.273   1.00 83.26 265 A 1 
ATOM 2150  O O   . ALA A 1 265 ? -19.783 -10.489 5.156   1.00 80.58 265 A 1 
ATOM 2151  C CB  . ALA A 1 265 ? -19.540 -7.269  5.153   1.00 82.60 265 A 1 
ATOM 2152  N N   . GLN A 1 266 ? -18.711 -9.860  3.281   1.00 82.30 266 A 1 
ATOM 2153  C CA  . GLN A 1 266 ? -17.848 -11.029 3.145   1.00 80.33 266 A 1 
ATOM 2154  C C   . GLN A 1 266 ? -16.370 -10.610 3.170   1.00 80.82 266 A 1 
ATOM 2155  O O   . GLN A 1 266 ? -16.064 -9.454  2.860   1.00 78.34 266 A 1 
ATOM 2156  C CB  . GLN A 1 266 ? -18.201 -11.792 1.857   1.00 77.26 266 A 1 
ATOM 2157  C CG  . GLN A 1 266 ? -19.612 -12.391 1.934   1.00 71.38 266 A 1 
ATOM 2158  C CD  . GLN A 1 266 ? -19.959 -13.286 0.744   1.00 66.71 266 A 1 
ATOM 2159  O OE1 . GLN A 1 266 ? -19.258 -13.397 -0.242  1.00 59.48 266 A 1 
ATOM 2160  N NE2 . GLN A 1 266 ? -21.084 -13.968 0.799   1.00 56.86 266 A 1 
ATOM 2161  N N   . PRO A 1 267 ? -15.437 -11.507 3.525   1.00 80.02 267 A 1 
ATOM 2162  C CA  . PRO A 1 267 ? -14.014 -11.221 3.417   1.00 77.85 267 A 1 
ATOM 2163  C C   . PRO A 1 267 ? -13.633 -10.817 1.987   1.00 77.51 267 A 1 
ATOM 2164  O O   . PRO A 1 267 ? -14.073 -11.442 1.028   1.00 75.08 267 A 1 
ATOM 2165  C CB  . PRO A 1 267 ? -13.300 -12.504 3.852   1.00 76.46 267 A 1 
ATOM 2166  C CG  . PRO A 1 267 ? -14.329 -13.223 4.718   1.00 73.27 267 A 1 
ATOM 2167  C CD  . PRO A 1 267 ? -15.650 -12.835 4.064   1.00 75.41 267 A 1 
ATOM 2168  N N   . GLY A 1 268 ? -12.814 -9.776  1.858   1.00 76.97 268 A 1 
ATOM 2169  C CA  . GLY A 1 268 ? -12.399 -9.215  0.572   1.00 75.02 268 A 1 
ATOM 2170  C C   . GLY A 1 268 ? -13.328 -8.136  0.004   1.00 76.69 268 A 1 
ATOM 2171  O O   . GLY A 1 268 ? -12.937 -7.451  -0.939  1.00 74.69 268 A 1 
ATOM 2172  N N   . ASP A 1 269 ? -14.520 -7.931  0.577   1.00 77.93 269 A 1 
ATOM 2173  C CA  . ASP A 1 269 ? -15.422 -6.875  0.123   1.00 78.66 269 A 1 
ATOM 2174  C C   . ASP A 1 269 ? -14.912 -5.484  0.529   1.00 80.45 269 A 1 
ATOM 2175  O O   . ASP A 1 269 ? -14.489 -5.251  1.662   1.00 80.05 269 A 1 
ATOM 2176  C CB  . ASP A 1 269 ? -16.853 -7.096  0.654   1.00 76.88 269 A 1 
ATOM 2177  C CG  . ASP A 1 269 ? -17.657 -8.199  -0.047  1.00 73.35 269 A 1 
ATOM 2178  O OD1 . ASP A 1 269 ? -17.309 -8.603  -1.174  1.00 67.46 269 A 1 
ATOM 2179  O OD2 . ASP A 1 269 ? -18.736 -8.567  0.480   1.00 68.49 269 A 1 
ATOM 2180  N N   . HIS A 1 270 ? -15.031 -4.526  -0.387  1.00 83.08 270 A 1 
ATOM 2181  C CA  . HIS A 1 270 ? -14.931 -3.105  -0.084  1.00 82.93 270 A 1 
ATOM 2182  C C   . HIS A 1 270 ? -16.264 -2.638  0.497   1.00 84.54 270 A 1 
ATOM 2183  O O   . HIS A 1 270 ? -17.311 -2.806  -0.128  1.00 83.17 270 A 1 
ATOM 2184  C CB  . HIS A 1 270 ? -14.567 -2.304  -1.339  1.00 80.46 270 A 1 
ATOM 2185  C CG  . HIS A 1 270 ? -13.200 -2.616  -1.874  1.00 75.86 270 A 1 
ATOM 2186  N ND1 . HIS A 1 270 ? -12.074 -1.838  -1.744  1.00 65.68 270 A 1 
ATOM 2187  C CD2 . HIS A 1 270 ? -12.825 -3.710  -2.601  1.00 66.67 270 A 1 
ATOM 2188  C CE1 . HIS A 1 270 ? -11.058 -2.444  -2.378  1.00 64.79 270 A 1 
ATOM 2189  N NE2 . HIS A 1 270 ? -11.472 -3.589  -2.909  1.00 65.67 270 A 1 
ATOM 2190  N N   . VAL A 1 271 ? -16.229 -2.036  1.677   1.00 86.14 271 A 1 
ATOM 2191  C CA  . VAL A 1 271 ? -17.431 -1.618  2.398   1.00 87.36 271 A 1 
ATOM 2192  C C   . VAL A 1 271 ? -17.291 -0.207  2.953   1.00 87.61 271 A 1 
ATOM 2193  O O   . VAL A 1 271 ? -16.204 0.236   3.325   1.00 86.20 271 A 1 
ATOM 2194  C CB  . VAL A 1 271 ? -17.822 -2.610  3.510   1.00 87.19 271 A 1 
ATOM 2195  C CG1 . VAL A 1 271 ? -18.180 -3.983  2.937   1.00 78.02 271 A 1 
ATOM 2196  C CG2 . VAL A 1 271 ? -16.735 -2.789  4.570   1.00 77.74 271 A 1 
ATOM 2197  N N   . SER A 1 272 ? -18.414 0.488   3.033   1.00 89.94 272 A 1 
ATOM 2198  C CA  . SER A 1 272 ? -18.590 1.696   3.824   1.00 89.87 272 A 1 
ATOM 2199  C C   . SER A 1 272 ? -19.455 1.346   5.030   1.00 90.28 272 A 1 
ATOM 2200  O O   . SER A 1 272 ? -20.588 0.900   4.873   1.00 88.34 272 A 1 
ATOM 2201  C CB  . SER A 1 272 ? -19.236 2.792   2.979   1.00 88.32 272 A 1 
ATOM 2202  O OG  . SER A 1 272 ? -19.219 4.014   3.677   1.00 75.18 272 A 1 
ATOM 2203  N N   . VAL A 1 273 ? -18.907 1.517   6.221   1.00 91.15 273 A 1 
ATOM 2204  C CA  . VAL A 1 273 ? -19.598 1.212   7.474   1.00 91.66 273 A 1 
ATOM 2205  C C   . VAL A 1 273 ? -19.891 2.511   8.199   1.00 91.55 273 A 1 
ATOM 2206  O O   . VAL A 1 273 ? -18.976 3.258   8.533   1.00 89.68 273 A 1 
ATOM 2207  C CB  . VAL A 1 273 ? -18.784 0.248   8.356   1.00 91.24 273 A 1 
ATOM 2208  C CG1 . VAL A 1 273 ? -19.551 -0.106  9.631   1.00 82.89 273 A 1 
ATOM 2209  C CG2 . VAL A 1 273 ? -18.484 -1.059  7.615   1.00 82.96 273 A 1 
ATOM 2210  N N   . THR A 1 274 ? -21.163 2.763   8.468   1.00 92.32 274 A 1 
ATOM 2211  C CA  . THR A 1 274 ? -21.606 3.836   9.358   1.00 92.35 274 A 1 
ATOM 2212  C C   . THR A 1 274 ? -21.905 3.231   10.718  1.00 92.00 274 A 1 
ATOM 2213  O O   . THR A 1 274 ? -22.651 2.258   10.813  1.00 89.34 274 A 1 
ATOM 2214  C CB  . THR A 1 274 ? -22.834 4.558   8.797   1.00 91.40 274 A 1 
ATOM 2215  O OG1 . THR A 1 274 ? -22.570 4.998   7.485   1.00 75.96 274 A 1 
ATOM 2216  C CG2 . THR A 1 274 ? -23.195 5.788   9.617   1.00 74.88 274 A 1 
ATOM 2217  N N   . GLY A 1 275 ? -21.309 3.785   11.764  1.00 91.22 275 A 1 
ATOM 2218  C CA  . GLY A 1 275 ? -21.475 3.262   13.107  1.00 90.96 275 A 1 
ATOM 2219  C C   . GLY A 1 275 ? -20.939 4.188   14.188  1.00 91.23 275 A 1 
ATOM 2220  O O   . GLY A 1 275 ? -20.408 5.265   13.912  1.00 88.65 275 A 1 
ATOM 2221  N N   . ILE A 1 276 ? -21.083 3.760   15.428  1.00 91.29 276 A 1 
ATOM 2222  C CA  . ILE A 1 276 ? -20.646 4.508   16.603  1.00 90.80 276 A 1 
ATOM 2223  C C   . ILE A 1 276 ? -19.286 3.977   17.036  1.00 90.44 276 A 1 
ATOM 2224  O O   . ILE A 1 276 ? -19.116 2.778   17.258  1.00 88.14 276 A 1 
ATOM 2225  C CB  . ILE A 1 276 ? -21.682 4.434   17.742  1.00 89.54 276 A 1 
ATOM 2226  C CG1 . ILE A 1 276 ? -23.107 4.768   17.236  1.00 82.11 276 A 1 
ATOM 2227  C CG2 . ILE A 1 276 ? -21.271 5.411   18.855  1.00 81.24 276 A 1 
ATOM 2228  C CD1 . ILE A 1 276 ? -24.194 4.596   18.300  1.00 76.87 276 A 1 
ATOM 2229  N N   . PHE A 1 277 ? -18.313 4.870   17.190  1.00 88.62 277 A 1 
ATOM 2230  C CA  . PHE A 1 277 ? -16.985 4.508   17.666  1.00 87.35 277 A 1 
ATOM 2231  C C   . PHE A 1 277 ? -16.968 4.459   19.197  1.00 86.47 277 A 1 
ATOM 2232  O O   . PHE A 1 277 ? -17.182 5.473   19.862  1.00 83.79 277 A 1 
ATOM 2233  C CB  . PHE A 1 277 ? -15.970 5.494   17.087  1.00 86.35 277 A 1 
ATOM 2234  C CG  . PHE A 1 277 ? -14.533 5.087   17.318  1.00 86.04 277 A 1 
ATOM 2235  C CD1 . PHE A 1 277 ? -13.670 5.914   18.058  1.00 80.27 277 A 1 
ATOM 2236  C CD2 . PHE A 1 277 ? -14.039 3.900   16.752  1.00 80.25 277 A 1 
ATOM 2237  C CE1 . PHE A 1 277 ? -12.320 5.567   18.204  1.00 79.36 277 A 1 
ATOM 2238  C CE2 . PHE A 1 277 ? -12.688 3.549   16.902  1.00 79.21 277 A 1 
ATOM 2239  C CZ  . PHE A 1 277 ? -11.829 4.391   17.619  1.00 82.75 277 A 1 
ATOM 2240  N N   . LEU A 1 278 ? -16.737 3.283   19.780  1.00 85.70 278 A 1 
ATOM 2241  C CA  . LEU A 1 278 ? -16.845 3.042   21.215  1.00 84.85 278 A 1 
ATOM 2242  C C   . LEU A 1 278 ? -15.593 2.345   21.769  1.00 84.77 278 A 1 
ATOM 2243  O O   . LEU A 1 278 ? -14.963 1.546   21.074  1.00 82.46 278 A 1 
ATOM 2244  C CB  . LEU A 1 278 ? -18.112 2.214   21.502  1.00 83.14 278 A 1 
ATOM 2245  C CG  . LEU A 1 278 ? -19.436 2.968   21.264  1.00 80.85 278 A 1 
ATOM 2246  C CD1 . LEU A 1 278 ? -20.610 1.997   21.373  1.00 75.25 278 A 1 
ATOM 2247  C CD2 . LEU A 1 278 ? -19.652 4.081   22.290  1.00 75.34 278 A 1 
ATOM 2248  N N   . PRO A 1 279 ? -15.241 2.592   23.038  1.00 82.64 279 A 1 
ATOM 2249  C CA  . PRO A 1 279 ? -14.204 1.834   23.723  1.00 80.77 279 A 1 
ATOM 2250  C C   . PRO A 1 279 ? -14.744 0.512   24.292  1.00 80.84 279 A 1 
ATOM 2251  O O   . PRO A 1 279 ? -15.878 0.427   24.765  1.00 78.87 279 A 1 
ATOM 2252  C CB  . PRO A 1 279 ? -13.692 2.781   24.806  1.00 78.70 279 A 1 
ATOM 2253  C CG  . PRO A 1 279 ? -14.923 3.597   25.170  1.00 75.51 279 A 1 
ATOM 2254  C CD  . PRO A 1 279 ? -15.703 3.693   23.862  1.00 77.02 279 A 1 
ATOM 2255  N N   . ILE A 1 280 ? -13.892 -0.523  24.301  1.00 77.98 280 A 1 
ATOM 2256  C CA  . ILE A 1 280 ? -14.229 -1.816  24.899  1.00 75.87 280 A 1 
ATOM 2257  C C   . ILE A 1 280 ? -14.280 -1.682  26.423  1.00 74.53 280 A 1 
ATOM 2258  O O   . ILE A 1 280 ? -13.288 -1.367  27.086  1.00 70.77 280 A 1 
ATOM 2259  C CB  . ILE A 1 280 ? -13.259 -2.933  24.451  1.00 73.37 280 A 1 
ATOM 2260  C CG1 . ILE A 1 280 ? -13.362 -3.152  22.925  1.00 65.96 280 A 1 
ATOM 2261  C CG2 . ILE A 1 280 ? -13.551 -4.252  25.189  1.00 64.86 280 A 1 
ATOM 2262  C CD1 . ILE A 1 280 ? -12.305 -4.093  22.341  1.00 60.22 280 A 1 
ATOM 2263  N N   . LEU A 1 281 ? -15.433 -2.000  26.997  1.00 72.24 281 A 1 
ATOM 2264  C CA  . LEU A 1 281 ? -15.612 -2.106  28.438  1.00 68.91 281 A 1 
ATOM 2265  C C   . LEU A 1 281 ? -14.985 -3.406  28.947  1.00 67.61 281 A 1 
ATOM 2266  O O   . LEU A 1 281 ? -15.555 -4.489  28.818  1.00 62.38 281 A 1 
ATOM 2267  C CB  . LEU A 1 281 ? -17.113 -2.044  28.763  1.00 64.16 281 A 1 
ATOM 2268  C CG  . LEU A 1 281 ? -17.683 -0.621  28.697  1.00 57.43 281 A 1 
ATOM 2269  C CD1 . LEU A 1 281 ? -19.202 -0.677  28.534  1.00 53.20 281 A 1 
ATOM 2270  C CD2 . LEU A 1 281 ? -17.356 0.147   29.977  1.00 51.22 281 A 1 
ATOM 2271  N N   . ARG A 1 282 ? -13.816 -3.299  29.597  1.00 66.85 282 A 1 
ATOM 2272  C CA  . ARG A 1 282 ? -13.283 -4.397  30.406  1.00 64.64 282 A 1 
ATOM 2273  C C   . ARG A 1 282 ? -13.729 -4.198  31.854  1.00 63.67 282 A 1 
ATOM 2274  O O   . ARG A 1 282 ? -13.466 -3.161  32.447  1.00 58.43 282 A 1 
ATOM 2275  C CB  . ARG A 1 282 ? -11.763 -4.517  30.256  1.00 59.57 282 A 1 
ATOM 2276  C CG  . ARG A 1 282 ? -11.380 -4.929  28.814  1.00 54.57 282 A 1 
ATOM 2277  C CD  . ARG A 1 282 ? -9.882  -5.217  28.690  1.00 51.66 282 A 1 
ATOM 2278  N NE  . ARG A 1 282 ? -9.530  -5.584  27.299  1.00 46.82 282 A 1 
ATOM 2279  C CZ  . ARG A 1 282 ? -8.374  -6.047  26.854  1.00 42.47 282 A 1 
ATOM 2280  N NH1 . ARG A 1 282 ? -7.380  -6.295  27.645  1.00 40.08 282 A 1 
ATOM 2281  N NH2 . ARG A 1 282 ? -8.191  -6.262  25.586  1.00 38.60 282 A 1 
ATOM 2282  N N   . THR A 1 283 ? -14.406 -5.179  32.416  1.00 59.79 283 A 1 
ATOM 2283  C CA  . THR A 1 283 ? -14.883 -5.130  33.803  1.00 58.29 283 A 1 
ATOM 2284  C C   . THR A 1 283 ? -13.926 -5.854  34.755  1.00 57.99 283 A 1 
ATOM 2285  O O   . THR A 1 283 ? -13.164 -6.743  34.352  1.00 51.85 283 A 1 
ATOM 2286  C CB  . THR A 1 283 ? -16.319 -5.671  33.927  1.00 52.69 283 A 1 
ATOM 2287  O OG1 . THR A 1 283 ? -16.411 -6.958  33.367  1.00 47.47 283 A 1 
ATOM 2288  C CG2 . THR A 1 283 ? -17.334 -4.779  33.200  1.00 45.44 283 A 1 
ATOM 2289  N N   . GLY A 1 284 ? -13.968 -5.484  36.027  1.00 52.46 284 A 1 
ATOM 2290  C CA  . GLY A 1 284 ? -13.238 -6.154  37.098  1.00 51.60 284 A 1 
ATOM 2291  C C   . GLY A 1 284 ? -11.740 -5.832  37.162  1.00 53.11 284 A 1 
ATOM 2292  O O   . GLY A 1 284 ? -11.281 -4.778  36.731  1.00 50.10 284 A 1 
ATOM 2293  N N   . PHE A 1 285 ? -10.970 -6.771  37.728  1.00 54.57 285 A 1 
ATOM 2294  C CA  . PHE A 1 285 ? -9.554  -6.576  38.070  1.00 54.06 285 A 1 
ATOM 2295  C C   . PHE A 1 285 ? -8.669  -6.155  36.888  1.00 56.18 285 A 1 
ATOM 2296  O O   . PHE A 1 285 ? -7.715  -5.395  37.057  1.00 52.66 285 A 1 
ATOM 2297  C CB  . PHE A 1 285 ? -9.019  -7.878  38.700  1.00 48.42 285 A 1 
ATOM 2298  C CG  . PHE A 1 285 ? -8.335  -7.657  40.027  1.00 43.87 285 A 1 
ATOM 2299  C CD1 . PHE A 1 285 ? -6.959  -7.395  40.093  1.00 40.13 285 A 1 
ATOM 2300  C CD2 . PHE A 1 285 ? -9.084  -7.716  41.220  1.00 39.05 285 A 1 
ATOM 2301  C CE1 . PHE A 1 285 ? -6.331  -7.194  41.335  1.00 33.85 285 A 1 
ATOM 2302  C CE2 . PHE A 1 285 ? -8.462  -7.518  42.462  1.00 33.11 285 A 1 
ATOM 2303  C CZ  . PHE A 1 285 ? -7.082  -7.258  42.524  1.00 33.58 285 A 1 
ATOM 2304  N N   . ARG A 1 286 ? -9.000  -6.597  35.669  1.00 52.66 286 A 1 
ATOM 2305  C CA  . ARG A 1 286 ? -8.264  -6.200  34.459  1.00 52.89 286 A 1 
ATOM 2306  C C   . ARG A 1 286 ? -8.348  -4.699  34.179  1.00 53.47 286 A 1 
ATOM 2307  O O   . ARG A 1 286 ? -7.394  -4.144  33.656  1.00 50.79 286 A 1 
ATOM 2308  C CB  . ARG A 1 286 ? -8.756  -6.981  33.231  1.00 49.28 286 A 1 
ATOM 2309  C CG  . ARG A 1 286 ? -8.242  -8.425  33.226  1.00 45.62 286 A 1 
ATOM 2310  C CD  . ARG A 1 286 ? -8.634  -9.107  31.907  1.00 42.59 286 A 1 
ATOM 2311  N NE  . ARG A 1 286 ? -8.137  -10.495 31.849  1.00 39.69 286 A 1 
ATOM 2312  C CZ  . ARG A 1 286 ? -8.358  -11.360 30.864  1.00 36.36 286 A 1 
ATOM 2313  N NH1 . ARG A 1 286 ? -9.060  -11.035 29.809  1.00 35.08 286 A 1 
ATOM 2314  N NH2 . ARG A 1 286 ? -7.873  -12.566 30.924  1.00 33.60 286 A 1 
ATOM 2315  N N   . GLN A 1 287 ? -9.436  -4.052  34.539  1.00 53.45 287 A 1 
ATOM 2316  C CA  . GLN A 1 287 ? -9.616  -2.611  34.371  1.00 52.36 287 A 1 
ATOM 2317  C C   . GLN A 1 287 ? -8.666  -1.823  35.286  1.00 53.14 287 A 1 
ATOM 2318  O O   . GLN A 1 287 ? -8.076  -0.837  34.861  1.00 49.77 287 A 1 
ATOM 2319  C CB  . GLN A 1 287 ? -11.083 -2.276  34.654  1.00 47.95 287 A 1 
ATOM 2320  C CG  . GLN A 1 287 ? -11.538 -0.976  33.980  1.00 44.33 287 A 1 
ATOM 2321  C CD  . GLN A 1 287 ? -13.028 -0.725  34.208  1.00 40.21 287 A 1 
ATOM 2322  O OE1 . GLN A 1 287 ? -13.640 -1.217  35.137  1.00 39.38 287 A 1 
ATOM 2323  N NE2 . GLN A 1 287 ? -13.672 0.046   33.364  1.00 37.82 287 A 1 
ATOM 2324  N N   . VAL A 1 288 ? -8.467  -2.305  36.501  1.00 52.30 288 A 1 
ATOM 2325  C CA  . VAL A 1 288 ? -7.539  -1.702  37.465  1.00 51.43 288 A 1 
ATOM 2326  C C   . VAL A 1 288 ? -6.084  -1.886  37.026  1.00 52.82 288 A 1 
ATOM 2327  O O   . VAL A 1 288 ? -5.282  -0.965  37.140  1.00 49.03 288 A 1 
ATOM 2328  C CB  . VAL A 1 288 ? -7.758  -2.286  38.875  1.00 46.22 288 A 1 
ATOM 2329  C CG1 . VAL A 1 288 ? -6.891  -1.583  39.919  1.00 41.83 288 A 1 
ATOM 2330  C CG2 . VAL A 1 288 ? -9.222  -2.156  39.320  1.00 41.78 288 A 1 
ATOM 2331  N N   . VAL A 1 289 ? -5.739  -3.056  36.490  1.00 50.98 289 A 1 
ATOM 2332  C CA  . VAL A 1 289 ? -4.358  -3.385  36.092  1.00 50.07 289 A 1 
ATOM 2333  C C   . VAL A 1 289 ? -3.956  -2.725  34.770  1.00 52.27 289 A 1 
ATOM 2334  O O   . VAL A 1 289 ? -2.841  -2.222  34.661  1.00 48.58 289 A 1 
ATOM 2335  C CB  . VAL A 1 289 ? -4.150  -4.909  36.032  1.00 44.82 289 A 1 
ATOM 2336  C CG1 . VAL A 1 289 ? -2.725  -5.280  35.597  1.00 40.25 289 A 1 
ATOM 2337  C CG2 . VAL A 1 289 ? -4.370  -5.557  37.405  1.00 40.48 289 A 1 
ATOM 2338  N N   . GLN A 1 290 ? -4.831  -2.720  33.766  1.00 54.94 290 A 1 
ATOM 2339  C CA  . GLN A 1 290 ? -4.536  -2.079  32.472  1.00 53.80 290 A 1 
ATOM 2340  C C   . GLN A 1 290 ? -4.672  -0.553  32.504  1.00 55.55 290 A 1 
ATOM 2341  O O   . GLN A 1 290 ? -4.210  0.117   31.583  1.00 51.20 290 A 1 
ATOM 2342  C CB  . GLN A 1 290 ? -5.387  -2.684  31.342  1.00 48.54 290 A 1 
ATOM 2343  C CG  . GLN A 1 290 ? -4.837  -4.045  30.901  1.00 44.32 290 A 1 
ATOM 2344  C CD  . GLN A 1 290 ? -5.501  -4.577  29.630  1.00 39.70 290 A 1 
ATOM 2345  O OE1 . GLN A 1 290 ? -6.651  -4.339  29.310  1.00 38.06 290 A 1 
ATOM 2346  N NE2 . GLN A 1 290 ? -4.786  -5.360  28.842  1.00 36.59 290 A 1 
ATOM 2347  N N   . GLY A 1 291 ? -5.272  -0.014  33.556  1.00 57.90 291 A 1 
ATOM 2348  C CA  . GLY A 1 291 ? -5.545  1.407   33.642  1.00 57.01 291 A 1 
ATOM 2349  C C   . GLY A 1 291 ? -6.638  1.831   32.665  1.00 60.12 291 A 1 
ATOM 2350  O O   . GLY A 1 291 ? -7.550  1.079   32.337  1.00 56.51 291 A 1 
ATOM 2351  N N   . LEU A 1 292 ? -6.524  3.081   32.206  1.00 60.55 292 A 1 
ATOM 2352  C CA  . LEU A 1 292 ? -7.523  3.747   31.371  1.00 60.65 292 A 1 
ATOM 2353  C C   . LEU A 1 292 ? -7.292  3.551   29.873  1.00 62.75 292 A 1 
ATOM 2354  O O   . LEU A 1 292 ? -7.839  4.286   29.055  1.00 58.95 292 A 1 
ATOM 2355  C CB  . LEU A 1 292 ? -7.509  5.226   31.732  1.00 55.17 292 A 1 
ATOM 2356  C CG  . LEU A 1 292 ? -7.884  5.428   33.200  1.00 51.38 292 A 1 
ATOM 2357  C CD1 . LEU A 1 292 ? -7.110  6.635   33.691  1.00 47.19 292 A 1 
ATOM 2358  C CD2 . LEU A 1 292 ? -9.395  5.603   33.359  1.00 47.24 292 A 1 
ATOM 2359  N N   . LEU A 1 293 ? -6.443  2.601   29.529  1.00 61.83 293 A 1 
ATOM 2360  C CA  . LEU A 1 293 ? -6.148  2.261   28.150  1.00 61.96 293 A 1 
ATOM 2361  C C   . LEU A 1 293 ? -7.249  1.331   27.654  1.00 64.83 293 A 1 
ATOM 2362  O O   . LEU A 1 293 ? -7.363  0.198   28.128  1.00 61.73 293 A 1 
ATOM 2363  C CB  . LEU A 1 293 ? -4.761  1.605   28.070  1.00 56.96 293 A 1 
ATOM 2364  C CG  . LEU A 1 293 ? -3.618  2.431   28.676  1.00 50.25 293 A 1 
ATOM 2365  C CD1 . LEU A 1 293 ? -2.305  1.641   28.604  1.00 44.98 293 A 1 
ATOM 2366  C CD2 . LEU A 1 293 ? -3.425  3.764   27.979  1.00 45.67 293 A 1 
ATOM 2367  N N   . SER A 1 294 ? -8.047  1.811   26.714  1.00 67.84 294 A 1 
ATOM 2368  C CA  . SER A 1 294 ? -9.103  1.019   26.110  1.00 68.90 294 A 1 
ATOM 2369  C C   . SER A 1 294 ? -8.782  0.714   24.653  1.00 72.47 294 A 1 
ATOM 2370  O O   . SER A 1 294 ? -8.344  1.575   23.891  1.00 68.75 294 A 1 
ATOM 2371  C CB  . SER A 1 294 ? -10.469 1.697   26.272  1.00 63.45 294 A 1 
ATOM 2372  O OG  . SER A 1 294 ? -10.485 2.974   25.683  1.00 56.27 294 A 1 
ATOM 2373  N N   . GLU A 1 295 ? -9.020  -0.531  24.262  1.00 75.21 295 A 1 
ATOM 2374  C CA  . GLU A 1 295 ? -9.191  -0.852  22.853  1.00 75.65 295 A 1 
ATOM 2375  C C   . GLU A 1 295 ? -10.519 -0.273  22.377  1.00 78.08 295 A 1 
ATOM 2376  O O   . GLU A 1 295 ? -11.473 -0.162  23.149  1.00 76.45 295 A 1 
ATOM 2377  C CB  . GLU A 1 295 ? -9.119  -2.367  22.648  1.00 71.75 295 A 1 
ATOM 2378  C CG  . GLU A 1 295 ? -7.677  -2.889  22.766  1.00 63.11 295 A 1 
ATOM 2379  C CD  . GLU A 1 295 ? -7.570  -4.404  22.958  1.00 58.61 295 A 1 
ATOM 2380  O OE1 . GLU A 1 295 ? -6.477  -4.857  23.366  1.00 52.96 295 A 1 
ATOM 2381  O OE2 . GLU A 1 295 ? -8.583  -5.120  22.869  1.00 51.41 295 A 1 
ATOM 2382  N N   . THR A 1 296 ? -10.576 0.102   21.109  1.00 81.49 296 A 1 
ATOM 2383  C CA  . THR A 1 296 ? -11.768 0.682   20.501  1.00 82.52 296 A 1 
ATOM 2384  C C   . THR A 1 296 ? -12.335 -0.248  19.441  1.00 84.43 296 A 1 
ATOM 2385  O O   . THR A 1 296 ? -11.620 -1.069  18.861  1.00 82.73 296 A 1 
ATOM 2386  C CB  . THR A 1 296 ? -11.480 2.071   19.920  1.00 80.26 296 A 1 
ATOM 2387  O OG1 . THR A 1 296 ? -10.333 2.025   19.099  1.00 69.30 296 A 1 
ATOM 2388  C CG2 . THR A 1 296 ? -11.214 3.097   21.016  1.00 68.95 296 A 1 
ATOM 2389  N N   . TYR A 1 297 ? -13.626 -0.128  19.201  1.00 85.87 297 A 1 
ATOM 2390  C CA  . TYR A 1 297 ? -14.347 -0.846  18.163  1.00 86.74 297 A 1 
ATOM 2391  C C   . TYR A 1 297 ? -15.407 0.064   17.546  1.00 87.77 297 A 1 
ATOM 2392  O O   . TYR A 1 297 ? -15.775 1.085   18.124  1.00 86.26 297 A 1 
ATOM 2393  C CB  . TYR A 1 297 ? -14.964 -2.129  18.742  1.00 85.06 297 A 1 
ATOM 2394  C CG  . TYR A 1 297 ? -16.114 -1.907  19.702  1.00 85.19 297 A 1 
ATOM 2395  C CD1 . TYR A 1 297 ? -15.873 -1.644  21.067  1.00 80.77 297 A 1 
ATOM 2396  C CD2 . TYR A 1 297 ? -17.440 -1.963  19.244  1.00 80.73 297 A 1 
ATOM 2397  C CE1 . TYR A 1 297 ? -16.937 -1.445  21.954  1.00 79.04 297 A 1 
ATOM 2398  C CE2 . TYR A 1 297 ? -18.515 -1.764  20.122  1.00 79.45 297 A 1 
ATOM 2399  C CZ  . TYR A 1 297 ? -18.261 -1.506  21.479  1.00 80.25 297 A 1 
ATOM 2400  O OH  . TYR A 1 297 ? -19.313 -1.315  22.345  1.00 78.31 297 A 1 
ATOM 2401  N N   . LEU A 1 298 ? -15.888 -0.309  16.376  1.00 89.45 298 A 1 
ATOM 2402  C CA  . LEU A 1 298 ? -16.984 0.364   15.701  1.00 89.91 298 A 1 
ATOM 2403  C C   . LEU A 1 298 ? -18.246 -0.491  15.844  1.00 90.33 298 A 1 
ATOM 2404  O O   . LEU A 1 298 ? -18.244 -1.658  15.464  1.00 88.57 298 A 1 
ATOM 2405  C CB  . LEU A 1 298 ? -16.573 0.600   14.237  1.00 89.18 298 A 1 
ATOM 2406  C CG  . LEU A 1 298 ? -17.506 1.552   13.472  1.00 86.51 298 A 1 
ATOM 2407  C CD1 . LEU A 1 298 ? -17.291 3.002   13.898  1.00 79.80 298 A 1 
ATOM 2408  C CD2 . LEU A 1 298 ? -17.217 1.467   11.976  1.00 79.94 298 A 1 
ATOM 2409  N N   . GLU A 1 299 ? -19.316 0.083   16.375  1.00 91.05 299 A 1 
ATOM 2410  C CA  . GLU A 1 299 ? -20.631 -0.554  16.423  1.00 90.46 299 A 1 
ATOM 2411  C C   . GLU A 1 299 ? -21.392 -0.196  15.147  1.00 90.80 299 A 1 
ATOM 2412  O O   . GLU A 1 299 ? -21.753 0.959   14.946  1.00 88.39 299 A 1 
ATOM 2413  C CB  . GLU A 1 299 ? -21.346 -0.113  17.710  1.00 88.33 299 A 1 
ATOM 2414  C CG  . GLU A 1 299 ? -22.681 -0.838  17.936  1.00 80.77 299 A 1 
ATOM 2415  C CD  . GLU A 1 299 ? -23.260 -0.539  19.334  1.00 75.70 299 A 1 
ATOM 2416  O OE1 . GLU A 1 299 ? -23.925 -1.420  19.903  1.00 68.36 299 A 1 
ATOM 2417  O OE2 . GLU A 1 299 ? -22.997 0.559   19.874  1.00 68.77 299 A 1 
ATOM 2418  N N   . ALA A 1 300 ? -21.579 -1.161  14.247  1.00 90.71 300 A 1 
ATOM 2419  C CA  . ALA A 1 300 ? -22.140 -0.911  12.931  1.00 91.03 300 A 1 
ATOM 2420  C C   . ALA A 1 300 ? -23.646 -0.639  13.002  1.00 91.05 300 A 1 
ATOM 2421  O O   . ALA A 1 300 ? -24.411 -1.454  13.508  1.00 88.15 300 A 1 
ATOM 2422  C CB  . ALA A 1 300 ? -21.823 -2.092  12.011  1.00 89.67 300 A 1 
ATOM 2423  N N   . HIS A 1 301 ? -24.075 0.484   12.420  1.00 91.57 301 A 1 
ATOM 2424  C CA  . HIS A 1 301 ? -25.478 0.830   12.191  1.00 90.93 301 A 1 
ATOM 2425  C C   . HIS A 1 301 ? -25.910 0.537   10.757  1.00 90.64 301 A 1 
ATOM 2426  O O   . HIS A 1 301 ? -27.007 0.051   10.525  1.00 86.57 301 A 1 
ATOM 2427  C CB  . HIS A 1 301 ? -25.698 2.312   12.525  1.00 89.73 301 A 1 
ATOM 2428  C CG  . HIS A 1 301 ? -25.914 2.553   13.985  1.00 90.13 301 A 1 
ATOM 2429  N ND1 . HIS A 1 301 ? -27.099 2.964   14.554  1.00 76.60 301 A 1 
ATOM 2430  C CD2 . HIS A 1 301 ? -25.034 2.355   15.008  1.00 78.36 301 A 1 
ATOM 2431  C CE1 . HIS A 1 301 ? -26.933 3.007   15.880  1.00 79.42 301 A 1 
ATOM 2432  N NE2 . HIS A 1 301 ? -25.694 2.645   16.198  1.00 81.99 301 A 1 
ATOM 2433  N N   . ARG A 1 302 ? -25.037 0.804   9.787   1.00 90.93 302 A 1 
ATOM 2434  C CA  . ARG A 1 302 ? -25.302 0.523   8.376   1.00 91.17 302 A 1 
ATOM 2435  C C   . ARG A 1 302 ? -24.030 0.059   7.682   1.00 91.57 302 A 1 
ATOM 2436  O O   . ARG A 1 302 ? -22.964 0.623   7.898   1.00 88.85 302 A 1 
ATOM 2437  C CB  . ARG A 1 302 ? -25.900 1.780   7.721   1.00 89.35 302 A 1 
ATOM 2438  C CG  . ARG A 1 302 ? -26.488 1.499   6.333   1.00 84.69 302 A 1 
ATOM 2439  C CD  . ARG A 1 302 ? -27.073 2.779   5.741   1.00 80.84 302 A 1 
ATOM 2440  N NE  . ARG A 1 302 ? -27.750 2.542   4.454   1.00 76.19 302 A 1 
ATOM 2441  C CZ  . ARG A 1 302 ? -27.884 3.408   3.460   1.00 70.12 302 A 1 
ATOM 2442  N NH1 . ARG A 1 302 ? -27.342 4.588   3.491   1.00 62.96 302 A 1 
ATOM 2443  N NH2 . ARG A 1 302 ? -28.585 3.113   2.414   1.00 63.79 302 A 1 
ATOM 2444  N N   . ILE A 1 303 ? -24.159 -0.954  6.823   1.00 89.84 303 A 1 
ATOM 2445  C CA  . ILE A 1 303 ? -23.073 -1.470  5.994   1.00 89.96 303 A 1 
ATOM 2446  C C   . ILE A 1 303 ? -23.516 -1.379  4.541   1.00 89.17 303 A 1 
ATOM 2447  O O   . ILE A 1 303 ? -24.519 -1.978  4.167   1.00 86.56 303 A 1 
ATOM 2448  C CB  . ILE A 1 303 ? -22.687 -2.908  6.395   1.00 89.52 303 A 1 
ATOM 2449  C CG1 . ILE A 1 303 ? -22.294 -2.971  7.889   1.00 84.41 303 A 1 
ATOM 2450  C CG2 . ILE A 1 303 ? -21.540 -3.411  5.503   1.00 83.34 303 A 1 
ATOM 2451  C CD1 . ILE A 1 303 ? -21.975 -4.376  8.393   1.00 78.93 303 A 1 
ATOM 2452  N N   . VAL A 1 304 ? -22.761 -0.648  3.733   1.00 89.09 304 A 1 
ATOM 2453  C CA  . VAL A 1 304 ? -22.971 -0.522  2.288   1.00 88.06 304 A 1 
ATOM 2454  C C   . VAL A 1 304 ? -21.767 -1.124  1.582   1.00 87.79 304 A 1 
ATOM 2455  O O   . VAL A 1 304 ? -20.627 -0.802  1.919   1.00 85.64 304 A 1 
ATOM 2456  C CB  . VAL A 1 304 ? -23.195 0.943   1.874   1.00 86.69 304 A 1 
ATOM 2457  C CG1 . VAL A 1 304 ? -23.525 1.050   0.383   1.00 76.21 304 A 1 
ATOM 2458  C CG2 . VAL A 1 304 ? -24.353 1.569   2.657   1.00 76.43 304 A 1 
ATOM 2459  N N   . LYS A 1 305 ? -21.998 -2.002  0.602   1.00 85.08 305 A 1 
ATOM 2460  C CA  . LYS A 1 305 ? -20.919 -2.543  -0.229  1.00 83.28 305 A 1 
ATOM 2461  C C   . LYS A 1 305 ? -20.521 -1.527  -1.291  1.00 81.54 305 A 1 
ATOM 2462  O O   . LYS A 1 305 ? -21.379 -0.932  -1.924  1.00 76.73 305 A 1 
ATOM 2463  C CB  . LYS A 1 305 ? -21.329 -3.868  -0.867  1.00 80.82 305 A 1 
ATOM 2464  C CG  . LYS A 1 305 ? -21.528 -4.977  0.172   1.00 75.68 305 A 1 
ATOM 2465  C CD  . LYS A 1 305 ? -21.674 -6.315  -0.538  1.00 72.93 305 A 1 
ATOM 2466  C CE  . LYS A 1 305 ? -21.765 -7.436  0.486   1.00 65.89 305 A 1 
ATOM 2467  N NZ  . LYS A 1 305 ? -21.324 -8.723  -0.088  1.00 60.25 305 A 1 
ATOM 2468  N N   . MET A 1 306 ? -19.221 -1.374  -1.498  1.00 79.65 306 A 1 
ATOM 2469  C CA  . MET A 1 306 ? -18.649 -0.461  -2.491  1.00 76.25 306 A 1 
ATOM 2470  C C   . MET A 1 306 ? -17.684 -1.196  -3.431  1.00 73.74 306 A 1 
ATOM 2471  O O   . MET A 1 306 ? -16.706 -0.627  -3.905  1.00 67.46 306 A 1 
ATOM 2472  C CB  . MET A 1 306 ? -17.973 0.734   -1.792  1.00 74.22 306 A 1 
ATOM 2473  C CG  . MET A 1 306 ? -18.919 1.535   -0.899  1.00 70.83 306 A 1 
ATOM 2474  S SD  . MET A 1 306 ? -18.292 3.186   -0.480  1.00 64.89 306 A 1 
ATOM 2475  C CE  . MET A 1 306 ? -18.588 4.001   -2.075  1.00 57.58 306 A 1 
ATOM 2476  N N   . ASN A 1 307 ? -17.927 -2.476  -3.698  1.00 72.82 307 A 1 
ATOM 2477  C CA  . ASN A 1 307 ? -17.016 -3.334  -4.463  1.00 67.71 307 A 1 
ATOM 2478  C C   . ASN A 1 307 ? -16.733 -2.804  -5.876  1.00 65.15 307 A 1 
ATOM 2479  O O   . ASN A 1 307 ? -15.633 -2.975  -6.398  1.00 58.69 307 A 1 
ATOM 2480  C CB  . ASN A 1 307 ? -17.607 -4.755  -4.516  1.00 62.94 307 A 1 
ATOM 2481  C CG  . ASN A 1 307 ? -17.484 -5.508  -3.201  1.00 59.88 307 A 1 
ATOM 2482  O OD1 . ASN A 1 307 ? -16.771 -5.129  -2.296  1.00 53.96 307 A 1 
ATOM 2483  N ND2 . ASN A 1 307 ? -18.163 -6.630  -3.066  1.00 54.30 307 A 1 
ATOM 2484  N N   . LYS A 1 308 ? -17.703 -2.150  -6.487  1.00 65.83 308 A 1 
ATOM 2485  C CA  . LYS A 1 308 ? -17.613 -1.633  -7.859  1.00 61.87 308 A 1 
ATOM 2486  C C   . LYS A 1 308 ? -17.152 -0.171  -7.925  1.00 62.10 308 A 1 
ATOM 2487  O O   . LYS A 1 308 ? -17.624 0.574   -8.769  1.00 54.90 308 A 1 
ATOM 2488  C CB  . LYS A 1 308 ? -18.938 -1.870  -8.595  1.00 53.76 308 A 1 
ATOM 2489  C CG  . LYS A 1 308 ? -19.267 -3.351  -8.809  1.00 48.59 308 A 1 
ATOM 2490  C CD  . LYS A 1 308 ? -20.528 -3.431  -9.668  1.00 44.36 308 A 1 
ATOM 2491  C CE  . LYS A 1 308 ? -20.972 -4.862  -9.941  1.00 39.12 308 A 1 
ATOM 2492  N NZ  . LYS A 1 308 ? -22.249 -4.866  -10.697 1.00 34.62 308 A 1 
ATOM 2493  N N   . SER A 1 309 ? -16.228 0.234   -7.080  1.00 57.59 309 A 1 
ATOM 2494  C CA  . SER A 1 309 ? -15.688 1.609   -6.982  1.00 55.19 309 A 1 
ATOM 2495  C C   . SER A 1 309 ? -16.654 2.698   -6.504  1.00 55.77 309 A 1 
ATOM 2496  O O   . SER A 1 309 ? -16.221 3.614   -5.802  1.00 50.42 309 A 1 
ATOM 2497  C CB  . SER A 1 309 ? -14.965 2.052   -8.269  1.00 48.92 309 A 1 
ATOM 2498  O OG  . SER A 1 309 ? -15.750 1.903   -9.435  1.00 44.93 309 A 1 
ATOM 2499  N N   . GLU A 1 310 ? -17.925 2.586   -6.832  1.00 56.71 310 A 1 
ATOM 2500  C CA  . GLU A 1 310 ? -19.017 3.410   -6.313  1.00 54.77 310 A 1 
ATOM 2501  C C   . GLU A 1 310 ? -19.973 2.562   -5.475  1.00 55.51 310 A 1 
ATOM 2502  O O   . GLU A 1 310 ? -19.641 1.432   -5.105  1.00 50.29 310 A 1 
ATOM 2503  C CB  . GLU A 1 310 ? -19.709 4.132   -7.476  1.00 48.89 310 A 1 
ATOM 2504  C CG  . GLU A 1 310 ? -18.816 5.247   -8.024  1.00 45.12 310 A 1 
ATOM 2505  C CD  . GLU A 1 310 ? -19.437 5.989   -9.199  1.00 39.82 310 A 1 
ATOM 2506  O OE1 . GLU A 1 310 ? -18.726 6.819   -9.806  1.00 36.06 310 A 1 
ATOM 2507  O OE2 . GLU A 1 310 ? -20.562 5.657   -9.632  1.00 37.19 310 A 1 
ATOM 2508  N N   . ASP A 1 311 ? -21.128 3.103   -5.135  1.00 57.25 311 A 1 
ATOM 2509  C CA  . ASP A 1 311 ? -22.149 2.366   -4.403  1.00 56.31 311 A 1 
ATOM 2510  C C   . ASP A 1 311 ? -22.614 1.128   -5.182  1.00 58.08 311 A 1 
ATOM 2511  O O   . ASP A 1 311 ? -22.471 1.027   -6.401  1.00 53.91 311 A 1 
ATOM 2512  C CB  . ASP A 1 311 ? -23.308 3.302   -4.030  1.00 51.12 311 A 1 
ATOM 2513  C CG  . ASP A 1 311 ? -22.904 4.358   -2.992  1.00 47.02 311 A 1 
ATOM 2514  O OD1 . ASP A 1 311 ? -21.984 4.080   -2.182  1.00 42.29 311 A 1 
ATOM 2515  O OD2 . ASP A 1 311 ? -23.520 5.439   -3.000  1.00 44.54 311 A 1 
ATOM 2516  N N   . ASP A 1 312 ? -23.144 0.147   -4.470  1.00 59.44 312 A 1 
ATOM 2517  C CA  . ASP A 1 312 ? -23.629 -1.085  -5.085  1.00 58.38 312 A 1 
ATOM 2518  C C   . ASP A 1 312 ? -24.907 -0.779  -5.879  1.00 58.91 312 A 1 
ATOM 2519  O O   . ASP A 1 312 ? -26.025 -0.880  -5.380  1.00 55.01 312 A 1 
ATOM 2520  C CB  . ASP A 1 312 ? -23.783 -2.177  -4.004  1.00 53.92 312 A 1 
ATOM 2521  C CG  . ASP A 1 312 ? -23.661 -3.613  -4.521  1.00 49.46 312 A 1 
ATOM 2522  O OD1 . ASP A 1 312 ? -23.515 -3.827  -5.742  1.00 45.08 312 A 1 
ATOM 2523  O OD2 . ASP A 1 312 ? -23.649 -4.526  -3.663  1.00 47.29 312 A 1 
ATOM 2524  N N   . GLU A 1 313 ? -24.729 -0.398  -7.140  1.00 56.73 313 A 1 
ATOM 2525  C CA  . GLU A 1 313 ? -25.796 -0.037  -8.091  1.00 56.28 313 A 1 
ATOM 2526  C C   . GLU A 1 313 ? -26.624 -1.256  -8.548  1.00 57.17 313 A 1 
ATOM 2527  O O   . GLU A 1 313 ? -27.259 -1.231  -9.601  1.00 52.81 313 A 1 
ATOM 2528  C CB  . GLU A 1 313 ? -25.202 0.702   -9.313  1.00 51.15 313 A 1 
ATOM 2529  C CG  . GLU A 1 313 ? -24.604 2.082   -9.019  1.00 47.34 313 A 1 
ATOM 2530  C CD  . GLU A 1 313 ? -24.056 2.771   -10.284 1.00 42.73 313 A 1 
ATOM 2531  O OE1 . GLU A 1 313 ? -23.667 3.954   -10.197 1.00 39.06 313 A 1 
ATOM 2532  O OE2 . GLU A 1 313 ? -23.974 2.111   -11.355 1.00 39.71 313 A 1 
ATOM 2533  N N   . SER A 1 314 ? -26.649 -2.336  -7.791  1.00 57.98 314 A 1 
ATOM 2534  C CA  . SER A 1 314 ? -27.411 -3.543  -8.117  1.00 56.84 314 A 1 
ATOM 2535  C C   . SER A 1 314 ? -28.899 -3.263  -8.380  1.00 57.35 314 A 1 
ATOM 2536  O O   . SER A 1 314 ? -29.484 -3.880  -9.265  1.00 52.73 314 A 1 
ATOM 2537  C CB  . SER A 1 314 ? -27.248 -4.581  -7.001  1.00 52.40 314 A 1 
ATOM 2538  O OG  . SER A 1 314 ? -27.445 -4.024  -5.721  1.00 48.87 314 A 1 
ATOM 2539  N N   . GLY A 1 315 ? -29.485 -2.293  -7.689  1.00 57.14 315 A 1 
ATOM 2540  C CA  . GLY A 1 315 ? -30.860 -1.859  -7.941  1.00 55.59 315 A 1 
ATOM 2541  C C   . GLY A 1 315 ? -31.046 -1.047  -9.231  1.00 56.93 315 A 1 
ATOM 2542  O O   . GLY A 1 315 ? -32.110 -1.108  -9.843  1.00 52.39 315 A 1 
ATOM 2543  N N   . ALA A 1 316 ? -30.011 -0.326  -9.671  1.00 58.71 316 A 1 
ATOM 2544  C CA  . ALA A 1 316 ? -30.007 0.447   -10.913 1.00 57.59 316 A 1 
ATOM 2545  C C   . ALA A 1 316 ? -29.332 -0.310  -12.078 1.00 59.63 316 A 1 
ATOM 2546  O O   . ALA A 1 316 ? -28.915 0.280   -13.073 1.00 54.12 316 A 1 
ATOM 2547  C CB  . ALA A 1 316 ? -29.360 1.810   -10.632 1.00 51.64 316 A 1 
ATOM 2548  N N   . GLY A 1 317 ? -29.167 -1.624  -11.938 1.00 63.28 317 A 1 
ATOM 2549  C CA  . GLY A 1 317 ? -28.413 -2.466  -12.861 1.00 62.13 317 A 1 
ATOM 2550  C C   . GLY A 1 317 ? -29.048 -2.674  -14.232 1.00 65.86 317 A 1 
ATOM 2551  O O   . GLY A 1 317 ? -28.353 -3.123  -15.150 1.00 60.85 317 A 1 
ATOM 2552  N N   . GLU A 1 318 ? -30.333 -2.354  -14.406 1.00 68.90 318 A 1 
ATOM 2553  C CA  . GLU A 1 318 ? -31.012 -2.499  -15.693 1.00 70.22 318 A 1 
ATOM 2554  C C   . GLU A 1 318 ? -30.413 -1.559  -16.746 1.00 72.32 318 A 1 
ATOM 2555  O O   . GLU A 1 318 ? -30.182 -0.370  -16.515 1.00 68.12 318 A 1 
ATOM 2556  C CB  . GLU A 1 318 ? -32.531 -2.301  -15.568 1.00 64.67 318 A 1 
ATOM 2557  C CG  . GLU A 1 318 ? -33.190 -3.470  -14.819 1.00 58.07 318 A 1 
ATOM 2558  C CD  . GLU A 1 318 ? -34.726 -3.440  -14.868 1.00 52.45 318 A 1 
ATOM 2559  O OE1 . GLU A 1 318 ? -35.328 -4.468  -14.483 1.00 46.72 318 A 1 
ATOM 2560  O OE2 . GLU A 1 318 ? -35.290 -2.413  -15.297 1.00 46.35 318 A 1 
ATOM 2561  N N   . LEU A 1 319 ? -30.143 -2.128  -17.922 1.00 71.42 319 A 1 
ATOM 2562  C CA  . LEU A 1 319 ? -29.631 -1.383  -19.064 1.00 72.04 319 A 1 
ATOM 2563  C C   . LEU A 1 319 ? -30.735 -0.504  -19.650 1.00 74.24 319 A 1 
ATOM 2564  O O   . LEU A 1 319 ? -31.868 -0.946  -19.856 1.00 71.05 319 A 1 
ATOM 2565  C CB  . LEU A 1 319 ? -29.072 -2.361  -20.111 1.00 67.90 319 A 1 
ATOM 2566  C CG  . LEU A 1 319 ? -27.750 -3.030  -19.690 1.00 64.93 319 A 1 
ATOM 2567  C CD1 . LEU A 1 319 ? -27.479 -4.253  -20.551 1.00 60.22 319 A 1 
ATOM 2568  C CD2 . LEU A 1 319 ? -26.557 -2.094  -19.856 1.00 62.65 319 A 1 
ATOM 2569  N N   . THR A 1 320 ? -30.383 0.730   -19.971 1.00 75.23 320 A 1 
ATOM 2570  C CA  . THR A 1 320 ? -31.302 1.652   -20.639 1.00 75.18 320 A 1 
ATOM 2571  C C   . THR A 1 320 ? -31.560 1.215   -22.085 1.00 76.82 320 A 1 
ATOM 2572  O O   . THR A 1 320 ? -30.795 0.459   -22.686 1.00 74.10 320 A 1 
ATOM 2573  C CB  . THR A 1 320 ? -30.790 3.098   -20.592 1.00 71.11 320 A 1 
ATOM 2574  O OG1 . THR A 1 320 ? -29.593 3.216   -21.314 1.00 63.37 320 A 1 
ATOM 2575  C CG2 . THR A 1 320 ? -30.551 3.598   -19.167 1.00 61.42 320 A 1 
ATOM 2576  N N   . ARG A 1 321 ? -32.638 1.708   -22.697 1.00 78.62 321 A 1 
ATOM 2577  C CA  . ARG A 1 321 ? -32.943 1.402   -24.110 1.00 79.32 321 A 1 
ATOM 2578  C C   . ARG A 1 321 ? -31.851 1.863   -25.072 1.00 80.75 321 A 1 
ATOM 2579  O O   . ARG A 1 321 ? -31.661 1.227   -26.100 1.00 78.28 321 A 1 
ATOM 2580  C CB  . ARG A 1 321 ? -34.277 2.033   -24.528 1.00 76.89 321 A 1 
ATOM 2581  C CG  . ARG A 1 321 ? -35.486 1.266   -23.973 1.00 68.95 321 A 1 
ATOM 2582  C CD  . ARG A 1 321 ? -36.764 1.873   -24.553 1.00 63.57 321 A 1 
ATOM 2583  N NE  . ARG A 1 321 ? -37.960 1.142   -24.101 1.00 55.39 321 A 1 
ATOM 2584  C CZ  . ARG A 1 321 ? -39.214 1.428   -24.421 1.00 47.36 321 A 1 
ATOM 2585  N NH1 . ARG A 1 321 ? -39.513 2.428   -25.207 1.00 43.79 321 A 1 
ATOM 2586  N NH2 . ARG A 1 321 ? -40.192 0.705   -23.950 1.00 43.31 321 A 1 
ATOM 2587  N N   . GLU A 1 322 ? -31.164 2.940   -24.763 1.00 79.65 322 A 1 
ATOM 2588  C CA  . GLU A 1 322 ? -30.052 3.429   -25.582 1.00 78.05 322 A 1 
ATOM 2589  C C   . GLU A 1 322 ? -28.838 2.504   -25.488 1.00 80.08 322 A 1 
ATOM 2590  O O   . GLU A 1 322 ? -28.261 2.144   -26.513 1.00 77.69 322 A 1 
ATOM 2591  C CB  . GLU A 1 322 ? -29.667 4.853   -25.164 1.00 75.92 322 A 1 
ATOM 2592  C CG  . GLU A 1 322 ? -30.757 5.858   -25.557 1.00 67.52 322 A 1 
ATOM 2593  C CD  . GLU A 1 322 ? -30.380 7.308   -25.267 1.00 57.17 322 A 1 
ATOM 2594  O OE1 . GLU A 1 322 ? -31.071 8.189   -25.832 1.00 50.69 322 A 1 
ATOM 2595  O OE2 . GLU A 1 322 ? -29.433 7.531   -24.488 1.00 50.51 322 A 1 
ATOM 2596  N N   . GLU A 1 323 ? -28.511 2.033   -24.289 1.00 79.62 323 A 1 
ATOM 2597  C CA  . GLU A 1 323 ? -27.451 1.045   -24.072 1.00 77.97 323 A 1 
ATOM 2598  C C   . GLU A 1 323 ? -27.780 -0.280  -24.785 1.00 78.60 323 A 1 
ATOM 2599  O O   . GLU A 1 323 ? -26.937 -0.833  -25.492 1.00 76.98 323 A 1 
ATOM 2600  C CB  . GLU A 1 323 ? -27.267 0.807   -22.559 1.00 76.03 323 A 1 
ATOM 2601  C CG  . GLU A 1 323 ? -26.650 1.997   -21.794 1.00 71.20 323 A 1 
ATOM 2602  C CD  . GLU A 1 323 ? -26.717 1.826   -20.259 1.00 67.27 323 A 1 
ATOM 2603  O OE1 . GLU A 1 323 ? -25.953 2.483   -19.526 1.00 61.76 323 A 1 
ATOM 2604  O OE2 . GLU A 1 323 ? -27.549 1.043   -19.745 1.00 62.45 323 A 1 
ATOM 2605  N N   . LEU A 1 324 ? -29.022 -0.755  -24.703 1.00 80.65 324 A 1 
ATOM 2606  C CA  . LEU A 1 324 ? -29.477 -1.945  -25.427 1.00 79.37 324 A 1 
ATOM 2607  C C   . LEU A 1 324 ? -29.356 -1.793  -26.948 1.00 79.73 324 A 1 
ATOM 2608  O O   . LEU A 1 324 ? -29.084 -2.770  -27.641 1.00 77.44 324 A 1 
ATOM 2609  C CB  . LEU A 1 324 ? -30.941 -2.246  -25.053 1.00 77.29 324 A 1 
ATOM 2610  C CG  . LEU A 1 324 ? -31.120 -2.872  -23.658 1.00 72.10 324 A 1 
ATOM 2611  C CD1 . LEU A 1 324 ? -32.596 -2.837  -23.267 1.00 65.48 324 A 1 
ATOM 2612  C CD2 . LEU A 1 324 ? -30.664 -4.327  -23.627 1.00 66.49 324 A 1 
ATOM 2613  N N   . ARG A 1 325 ? -29.533 -0.590  -27.471 1.00 81.85 325 A 1 
ATOM 2614  C CA  . ARG A 1 325 ? -29.388 -0.322  -28.904 1.00 80.86 325 A 1 
ATOM 2615  C C   . ARG A 1 325 ? -27.938 -0.429  -29.363 1.00 81.25 325 A 1 
ATOM 2616  O O   . ARG A 1 325 ? -27.701 -0.962  -30.439 1.00 78.40 325 A 1 
ATOM 2617  C CB  . ARG A 1 325 ? -30.000 1.044   -29.224 1.00 79.76 325 A 1 
ATOM 2618  C CG  . ARG A 1 325 ? -30.254 1.202   -30.724 1.00 70.58 325 A 1 
ATOM 2619  C CD  . ARG A 1 325 ? -30.874 2.573   -30.983 1.00 67.38 325 A 1 
ATOM 2620  N NE  . ARG A 1 325 ? -31.263 2.716   -32.389 1.00 59.44 325 A 1 
ATOM 2621  C CZ  . ARG A 1 325 ? -31.785 3.798   -32.942 1.00 51.94 325 A 1 
ATOM 2622  N NH1 . ARG A 1 325 ? -32.002 4.881   -32.246 1.00 48.28 325 A 1 
ATOM 2623  N NH2 . ARG A 1 325 ? -32.099 3.802   -34.206 1.00 46.07 325 A 1 
ATOM 2624  N N   . GLN A 1 326 ? -26.986 0.015   -28.552 1.00 79.52 326 A 1 
ATOM 2625  C CA  . GLN A 1 326 ? -25.560 -0.181  -28.838 1.00 77.68 326 A 1 
ATOM 2626  C C   . GLN A 1 326 ? -25.168 -1.662  -28.801 1.00 78.06 326 A 1 
ATOM 2627  O O   . GLN A 1 326 ? -24.361 -2.104  -29.611 1.00 74.94 326 A 1 
ATOM 2628  C CB  . GLN A 1 326 ? -24.707 0.595   -27.832 1.00 75.31 326 A 1 
ATOM 2629  C CG  . GLN A 1 326 ? -24.742 2.111   -28.079 1.00 69.32 326 A 1 
ATOM 2630  C CD  . GLN A 1 326 ? -23.802 2.871   -27.138 1.00 65.73 326 A 1 
ATOM 2631  O OE1 . GLN A 1 326 ? -23.221 2.336   -26.211 1.00 60.08 326 A 1 
ATOM 2632  N NE2 . GLN A 1 326 ? -23.613 4.155   -27.350 1.00 57.57 326 A 1 
ATOM 2633  N N   . ILE A 1 327 ? -25.764 -2.438  -27.896 1.00 77.92 327 A 1 
ATOM 2634  C CA  . ILE A 1 327 ? -25.521 -3.882  -27.768 1.00 75.47 327 A 1 
ATOM 2635  C C   . ILE A 1 327 ? -26.042 -4.672  -28.975 1.00 76.05 327 A 1 
ATOM 2636  O O   . ILE A 1 327 ? -25.476 -5.710  -29.314 1.00 72.31 327 A 1 
ATOM 2637  C CB  . ILE A 1 327 ? -26.165 -4.371  -26.455 1.00 73.00 327 A 1 
ATOM 2638  C CG1 . ILE A 1 327 ? -25.390 -3.786  -25.253 1.00 67.61 327 A 1 
ATOM 2639  C CG2 . ILE A 1 327 ? -26.216 -5.904  -26.351 1.00 64.59 327 A 1 
ATOM 2640  C CD1 . ILE A 1 327 ? -26.202 -3.769  -23.961 1.00 60.68 327 A 1 
ATOM 2641  N N   . ALA A 1 328 ? -27.106 -4.196  -29.613 1.00 76.33 328 A 1 
ATOM 2642  C CA  . ALA A 1 328 ? -27.696 -4.845  -30.779 1.00 75.75 328 A 1 
ATOM 2643  C C   . ALA A 1 328 ? -26.890 -4.648  -32.083 1.00 77.39 328 A 1 
ATOM 2644  O O   . ALA A 1 328 ? -27.278 -5.186  -33.117 1.00 72.51 328 A 1 
ATOM 2645  C CB  . ALA A 1 328 ? -29.141 -4.350  -30.914 1.00 72.72 328 A 1 
ATOM 2646  N N   . GLU A 1 329 ? -25.808 -3.884  -32.065 1.00 78.01 329 A 1 
ATOM 2647  C CA  . GLU A 1 329 ? -24.931 -3.713  -33.225 1.00 76.62 329 A 1 
ATOM 2648  C C   . GLU A 1 329 ? -24.115 -4.990  -33.496 1.00 76.77 329 A 1 
ATOM 2649  O O   . GLU A 1 329 ? -23.652 -5.650  -32.569 1.00 71.83 329 A 1 
ATOM 2650  C CB  . GLU A 1 329 ? -24.014 -2.492  -33.036 1.00 73.33 329 A 1 
ATOM 2651  C CG  . GLU A 1 329 ? -24.799 -1.167  -32.988 1.00 66.06 329 A 1 
ATOM 2652  C CD  . GLU A 1 329 ? -23.914 0.070   -32.766 1.00 62.40 329 A 1 
ATOM 2653  O OE1 . GLU A 1 329 ? -24.430 1.204   -32.887 1.00 56.88 329 A 1 
ATOM 2654  O OE2 . GLU A 1 329 ? -22.705 -0.077  -32.469 1.00 57.96 329 A 1 
ATOM 2655  N N   . GLU A 1 330 ? -23.896 -5.324  -34.762 1.00 76.31 330 A 1 
ATOM 2656  C CA  . GLU A 1 330 ? -23.204 -6.556  -35.177 1.00 74.29 330 A 1 
ATOM 2657  C C   . GLU A 1 330 ? -21.763 -6.635  -34.652 1.00 75.52 330 A 1 
ATOM 2658  O O   . GLU A 1 330 ? -21.321 -7.682  -34.176 1.00 68.13 330 A 1 
ATOM 2659  C CB  . GLU A 1 330 ? -23.218 -6.667  -36.714 1.00 68.82 330 A 1 
ATOM 2660  C CG  . GLU A 1 330 ? -24.630 -6.913  -37.276 1.00 61.02 330 A 1 
ATOM 2661  C CD  . GLU A 1 330 ? -24.666 -7.125  -38.796 1.00 53.16 330 A 1 
ATOM 2662  O OE1 . GLU A 1 330 ? -25.678 -7.689  -39.272 1.00 47.17 330 A 1 
ATOM 2663  O OE2 . GLU A 1 330 ? -23.711 -6.712  -39.485 1.00 46.95 330 A 1 
ATOM 2664  N N   . ASP A 1 331 ? -21.050 -5.518  -34.652 1.00 78.91 331 A 1 
ATOM 2665  C CA  . ASP A 1 331 ? -19.642 -5.449  -34.246 1.00 78.97 331 A 1 
ATOM 2666  C C   . ASP A 1 331 ? -19.436 -5.260  -32.736 1.00 80.87 331 A 1 
ATOM 2667  O O   . ASP A 1 331 ? -18.350 -4.884  -32.277 1.00 74.89 331 A 1 
ATOM 2668  C CB  . ASP A 1 331 ? -18.929 -4.347  -35.044 1.00 73.20 331 A 1 
ATOM 2669  C CG  . ASP A 1 331 ? -18.887 -4.602  -36.549 1.00 64.81 331 A 1 
ATOM 2670  O OD1 . ASP A 1 331 ? -18.941 -5.781  -36.955 1.00 55.11 331 A 1 
ATOM 2671  O OD2 . ASP A 1 331 ? -18.767 -3.588  -37.266 1.00 58.68 331 A 1 
ATOM 2672  N N   . PHE A 1 332 ? -20.479 -5.501  -31.930 1.00 80.74 332 A 1 
ATOM 2673  C CA  . PHE A 1 332 ? -20.400 -5.223  -30.499 1.00 80.40 332 A 1 
ATOM 2674  C C   . PHE A 1 332 ? -19.334 -6.050  -29.774 1.00 83.08 332 A 1 
ATOM 2675  O O   . PHE A 1 332 ? -18.667 -5.545  -28.871 1.00 81.49 332 A 1 
ATOM 2676  C CB  . PHE A 1 332 ? -21.776 -5.410  -29.858 1.00 76.46 332 A 1 
ATOM 2677  C CG  . PHE A 1 332 ? -21.823 -4.810  -28.474 1.00 72.89 332 A 1 
ATOM 2678  C CD1 . PHE A 1 332 ? -21.802 -5.623  -27.339 1.00 66.16 332 A 1 
ATOM 2679  C CD2 . PHE A 1 332 ? -21.835 -3.408  -28.327 1.00 63.77 332 A 1 
ATOM 2680  C CE1 . PHE A 1 332 ? -21.802 -5.038  -26.061 1.00 58.58 332 A 1 
ATOM 2681  C CE2 . PHE A 1 332 ? -21.832 -2.824  -27.054 1.00 58.63 332 A 1 
ATOM 2682  C CZ  . PHE A 1 332 ? -21.817 -3.641  -25.917 1.00 59.12 332 A 1 
ATOM 2683  N N   . TYR A 1 333 ? -19.107 -7.303  -30.208 1.00 81.73 333 A 1 
ATOM 2684  C CA  . TYR A 1 333 ? -18.023 -8.151  -29.703 1.00 83.71 333 A 1 
ATOM 2685  C C   . TYR A 1 333 ? -16.642 -7.515  -29.909 1.00 84.95 333 A 1 
ATOM 2686  O O   . TYR A 1 333 ? -15.824 -7.500  -28.987 1.00 83.71 333 A 1 
ATOM 2687  C CB  . TYR A 1 333 ? -18.106 -9.519  -30.398 1.00 83.49 333 A 1 
ATOM 2688  C CG  . TYR A 1 333 ? -16.903 -10.417 -30.167 1.00 85.33 333 A 1 
ATOM 2689  C CD1 . TYR A 1 333 ? -16.139 -10.878 -31.258 1.00 79.31 333 A 1 
ATOM 2690  C CD2 . TYR A 1 333 ? -16.543 -10.800 -28.861 1.00 80.74 333 A 1 
ATOM 2691  C CE1 . TYR A 1 333 ? -15.046 -11.729 -31.045 1.00 79.74 333 A 1 
ATOM 2692  C CE2 . TYR A 1 333 ? -15.443 -11.645 -28.639 1.00 80.17 333 A 1 
ATOM 2693  C CZ  . TYR A 1 333 ? -14.702 -12.117 -29.735 1.00 83.65 333 A 1 
ATOM 2694  O OH  . TYR A 1 333 ? -13.642 -12.964 -29.525 1.00 82.55 333 A 1 
ATOM 2695  N N   . GLU A 1 334 ? -16.387 -6.936  -31.077 1.00 85.42 334 A 1 
ATOM 2696  C CA  . GLU A 1 334 ? -15.120 -6.278  -31.374 1.00 85.52 334 A 1 
ATOM 2697  C C   . GLU A 1 334 ? -14.969 -4.964  -30.607 1.00 86.13 334 A 1 
ATOM 2698  O O   . GLU A 1 334 ? -13.901 -4.699  -30.056 1.00 84.14 334 A 1 
ATOM 2699  C CB  . GLU A 1 334 ? -14.955 -6.038  -32.878 1.00 83.88 334 A 1 
ATOM 2700  C CG  . GLU A 1 334 ? -15.021 -7.341  -33.683 1.00 76.16 334 A 1 
ATOM 2701  C CD  . GLU A 1 334 ? -14.176 -7.286  -34.949 1.00 69.75 334 A 1 
ATOM 2702  O OE1 . GLU A 1 334 ? -13.451 -8.289  -35.160 1.00 61.06 334 A 1 
ATOM 2703  O OE2 . GLU A 1 334 ? -14.168 -6.240  -35.624 1.00 60.57 334 A 1 
ATOM 2704  N N   . LYS A 1 335 ? -16.043 -4.186  -30.487 1.00 85.58 335 A 1 
ATOM 2705  C CA  . LYS A 1 335 ? -16.059 -2.952  -29.690 1.00 85.39 335 A 1 
ATOM 2706  C C   . LYS A 1 335 ? -15.768 -3.225  -28.215 1.00 86.28 335 A 1 
ATOM 2707  O O   . LYS A 1 335 ? -14.968 -2.520  -27.608 1.00 84.79 335 A 1 
ATOM 2708  C CB  . LYS A 1 335 ? -17.405 -2.233  -29.859 1.00 83.93 335 A 1 
ATOM 2709  C CG  . LYS A 1 335 ? -17.548 -1.616  -31.259 1.00 77.71 335 A 1 
ATOM 2710  C CD  . LYS A 1 335 ? -18.897 -0.905  -31.424 1.00 74.29 335 A 1 
ATOM 2711  C CE  . LYS A 1 335 ? -18.994 -0.354  -32.849 1.00 66.59 335 A 1 
ATOM 2712  N NZ  . LYS A 1 335 ? -20.287 0.283   -33.131 1.00 60.25 335 A 1 
ATOM 2713  N N   . LEU A 1 336 ? -16.366 -4.271  -27.651 1.00 86.17 336 A 1 
ATOM 2714  C CA  . LEU A 1 336 ? -16.097 -4.703  -26.280 1.00 86.34 336 A 1 
ATOM 2715  C C   . LEU A 1 336 ? -14.641 -5.134  -26.092 1.00 87.38 336 A 1 
ATOM 2716  O O   . LEU A 1 336 ? -13.995 -4.703  -25.141 1.00 86.12 336 A 1 
ATOM 2717  C CB  . LEU A 1 336 ? -17.051 -5.856  -25.914 1.00 85.37 336 A 1 
ATOM 2718  C CG  . LEU A 1 336 ? -18.162 -5.408  -24.951 1.00 82.07 336 A 1 
ATOM 2719  C CD1 . LEU A 1 336 ? -19.381 -6.284  -25.137 1.00 74.86 336 A 1 
ATOM 2720  C CD2 . LEU A 1 336 ? -17.720 -5.546  -23.501 1.00 74.25 336 A 1 
ATOM 2721  N N   . ALA A 1 337 ? -14.113 -5.941  -27.012 1.00 87.14 337 A 1 
ATOM 2722  C CA  . ALA A 1 337 ? -12.730 -6.398  -26.953 1.00 87.41 337 A 1 
ATOM 2723  C C   . ALA A 1 337 ? -11.728 -5.236  -27.064 1.00 87.70 337 A 1 
ATOM 2724  O O   . ALA A 1 337 ? -10.773 -5.167  -26.290 1.00 85.87 337 A 1 
ATOM 2725  C CB  . ALA A 1 337 ? -12.521 -7.445  -28.051 1.00 86.94 337 A 1 
ATOM 2726  N N   . ALA A 1 338 ? -11.979 -4.288  -27.958 1.00 86.79 338 A 1 
ATOM 2727  C CA  . ALA A 1 338 ? -11.145 -3.104  -28.116 1.00 85.96 338 A 1 
ATOM 2728  C C   . ALA A 1 338 ? -11.262 -2.119  -26.934 1.00 86.34 338 A 1 
ATOM 2729  O O   . ALA A 1 338 ? -10.325 -1.372  -26.656 1.00 83.36 338 A 1 
ATOM 2730  C CB  . ALA A 1 338 ? -11.501 -2.455  -29.451 1.00 84.47 338 A 1 
ATOM 2731  N N   . SER A 1 339 ? -12.370 -2.163  -26.190 1.00 87.47 339 A 1 
ATOM 2732  C CA  . SER A 1 339 ? -12.559 -1.373  -24.965 1.00 86.74 339 A 1 
ATOM 2733  C C   . SER A 1 339 ? -11.807 -1.941  -23.754 1.00 87.16 339 A 1 
ATOM 2734  O O   . SER A 1 339 ? -11.712 -1.277  -22.724 1.00 84.47 339 A 1 
ATOM 2735  C CB  . SER A 1 339 ? -14.047 -1.247  -24.631 1.00 85.57 339 A 1 
ATOM 2736  O OG  . SER A 1 339 ? -14.756 -0.674  -25.707 1.00 75.83 339 A 1 
ATOM 2737  N N   . ILE A 1 340 ? -11.256 -3.160  -23.842 1.00 87.33 340 A 1 
ATOM 2738  C CA  . ILE A 1 340 ? -10.423 -3.748  -22.789 1.00 87.32 340 A 1 
ATOM 2739  C C   . ILE A 1 340 ? -9.018  -3.151  -22.868 1.00 86.99 340 A 1 
ATOM 2740  O O   . ILE A 1 340 ? -8.299  -3.367  -23.843 1.00 83.98 340 A 1 
ATOM 2741  C CB  . ILE A 1 340 ? -10.411 -5.290  -22.870 1.00 86.95 340 A 1 
ATOM 2742  C CG1 . ILE A 1 340 ? -11.819 -5.838  -22.573 1.00 81.67 340 A 1 
ATOM 2743  C CG2 . ILE A 1 340 ? -9.392  -5.886  -21.879 1.00 79.96 340 A 1 
ATOM 2744  C CD1 . ILE A 1 340 ? -11.960 -7.341  -22.788 1.00 75.10 340 A 1 
ATOM 2745  N N   . ALA A 1 341 ? -8.620  -2.445  -21.824 1.00 86.52 341 A 1 
ATOM 2746  C CA  . ALA A 1 341 ? -7.323  -1.782  -21.707 1.00 86.38 341 A 1 
ATOM 2747  C C   . ALA A 1 341 ? -6.930  -0.983  -22.970 1.00 86.62 341 A 1 
ATOM 2748  O O   . ALA A 1 341 ? -5.920  -1.291  -23.611 1.00 83.26 341 A 1 
ATOM 2749  C CB  . ALA A 1 341 ? -6.272  -2.808  -21.268 1.00 84.68 341 A 1 
ATOM 2750  N N   . PRO A 1 342 ? -7.719  0.046   -23.350 1.00 86.88 342 A 1 
ATOM 2751  C CA  . PRO A 1 342 ? -7.490  0.812   -24.579 1.00 85.65 342 A 1 
ATOM 2752  C C   . PRO A 1 342 ? -6.136  1.533   -24.612 1.00 85.16 342 A 1 
ATOM 2753  O O   . PRO A 1 342 ? -5.607  1.829   -25.679 1.00 80.53 342 A 1 
ATOM 2754  C CB  . PRO A 1 342 ? -8.666  1.797   -24.652 1.00 84.03 342 A 1 
ATOM 2755  C CG  . PRO A 1 342 ? -9.090  1.971   -23.199 1.00 81.94 342 A 1 
ATOM 2756  C CD  . PRO A 1 342 ? -8.841  0.585   -22.617 1.00 84.91 342 A 1 
ATOM 2757  N N   . GLU A 1 343 ? -5.528  1.738   -23.458 1.00 84.83 343 A 1 
ATOM 2758  C CA  . GLU A 1 343 ? -4.186  2.320   -23.316 1.00 83.37 343 A 1 
ATOM 2759  C C   . GLU A 1 343 ? -3.058  1.372   -23.753 1.00 84.23 343 A 1 
ATOM 2760  O O   . GLU A 1 343 ? -1.909  1.794   -23.924 1.00 81.82 343 A 1 
ATOM 2761  C CB  . GLU A 1 343 ? -3.975  2.687   -21.845 1.00 80.41 343 A 1 
ATOM 2762  C CG  . GLU A 1 343 ? -5.000  3.700   -21.330 1.00 71.43 343 A 1 
ATOM 2763  C CD  . GLU A 1 343 ? -5.011  3.788   -19.811 1.00 62.71 343 A 1 
ATOM 2764  O OE1 . GLU A 1 343 ? -5.789  4.604   -19.277 1.00 54.83 343 A 1 
ATOM 2765  O OE2 . GLU A 1 343 ? -4.224  3.063   -19.149 1.00 54.13 343 A 1 
ATOM 2766  N N   . ILE A 1 344 ? -3.360  0.094   -23.926 1.00 84.51 344 A 1 
ATOM 2767  C CA  . ILE A 1 344 ? -2.415  -0.902  -24.415 1.00 84.44 344 A 1 
ATOM 2768  C C   . ILE A 1 344 ? -2.612  -1.056  -25.922 1.00 84.66 344 A 1 
ATOM 2769  O O   . ILE A 1 344 ? -3.671  -1.485  -26.385 1.00 82.93 344 A 1 
ATOM 2770  C CB  . ILE A 1 344 ? -2.552  -2.234  -23.653 1.00 83.54 344 A 1 
ATOM 2771  C CG1 . ILE A 1 344 ? -2.325  -2.003  -22.140 1.00 78.97 344 A 1 
ATOM 2772  C CG2 . ILE A 1 344 ? -1.546  -3.262  -24.204 1.00 76.66 344 A 1 
ATOM 2773  C CD1 . ILE A 1 344 ? -2.589  -3.235  -21.278 1.00 71.51 344 A 1 
ATOM 2774  N N   . TYR A 1 345 ? -1.570  -0.743  -26.681 1.00 84.59 345 A 1 
ATOM 2775  C CA  . TYR A 1 345 ? -1.585  -0.894  -28.128 1.00 83.57 345 A 1 
ATOM 2776  C C   . TYR A 1 345 ? -1.539  -2.368  -28.547 1.00 82.78 345 A 1 
ATOM 2777  O O   . TYR A 1 345 ? -0.763  -3.158  -28.004 1.00 78.56 345 A 1 
ATOM 2778  C CB  . TYR A 1 345 ? -0.424  -0.097  -28.734 1.00 82.30 345 A 1 
ATOM 2779  C CG  . TYR A 1 345 ? -0.333  -0.225  -30.238 1.00 82.61 345 A 1 
ATOM 2780  C CD1 . TYR A 1 345 ? 0.584   -1.120  -30.820 1.00 76.41 345 A 1 
ATOM 2781  C CD2 . TYR A 1 345 ? -1.204  0.509   -31.065 1.00 76.89 345 A 1 
ATOM 2782  C CE1 . TYR A 1 345 ? 0.624   -1.288  -32.210 1.00 74.08 345 A 1 
ATOM 2783  C CE2 . TYR A 1 345 ? -1.174  0.345   -32.458 1.00 74.82 345 A 1 
ATOM 2784  C CZ  . TYR A 1 345 ? -0.259  -0.561  -33.027 1.00 77.68 345 A 1 
ATOM 2785  O OH  . TYR A 1 345 ? -0.238  -0.743  -34.387 1.00 75.49 345 A 1 
ATOM 2786  N N   . GLY A 1 346 ? -2.341  -2.716  -29.549 1.00 82.18 346 A 1 
ATOM 2787  C CA  . GLY A 1 346 ? -2.382  -4.048  -30.124 1.00 81.90 346 A 1 
ATOM 2788  C C   . GLY A 1 346 ? -3.062  -5.083  -29.228 1.00 83.22 346 A 1 
ATOM 2789  O O   . GLY A 1 346 ? -3.969  -4.756  -28.457 1.00 78.32 346 A 1 
ATOM 2790  N N   . HIS A 1 347 ? -2.621  -6.343  -29.346 1.00 85.19 347 A 1 
ATOM 2791  C CA  . HIS A 1 347 ? -3.174  -7.490  -28.621 1.00 86.20 347 A 1 
ATOM 2792  C C   . HIS A 1 347 ? -4.686  -7.708  -28.815 1.00 86.96 347 A 1 
ATOM 2793  O O   . HIS A 1 347 ? -5.358  -8.151  -27.888 1.00 83.06 347 A 1 
ATOM 2794  C CB  . HIS A 1 347 ? -2.767  -7.436  -27.139 1.00 84.59 347 A 1 
ATOM 2795  C CG  . HIS A 1 347 ? -1.284  -7.413  -26.923 1.00 84.64 347 A 1 
ATOM 2796  N ND1 . HIS A 1 347 ? -0.393  -8.392  -27.307 1.00 72.12 347 A 1 
ATOM 2797  C CD2 . HIS A 1 347 ? -0.555  -6.433  -26.301 1.00 73.23 347 A 1 
ATOM 2798  C CE1 . HIS A 1 347 ? 0.833   -8.008  -26.922 1.00 74.55 347 A 1 
ATOM 2799  N NE2 . HIS A 1 347 ? 0.771   -6.826  -26.305 1.00 75.92 347 A 1 
ATOM 2800  N N   . GLU A 1 348 ? -5.214  -7.445  -30.004 1.00 86.47 348 A 1 
ATOM 2801  C CA  . GLU A 1 348 ? -6.652  -7.554  -30.285 1.00 86.64 348 A 1 
ATOM 2802  C C   . GLU A 1 348 ? -7.209  -8.938  -29.950 1.00 87.81 348 A 1 
ATOM 2803  O O   . GLU A 1 348 ? -8.179  -9.053  -29.203 1.00 85.53 348 A 1 
ATOM 2804  C CB  . GLU A 1 348 ? -6.926  -7.226  -31.760 1.00 84.17 348 A 1 
ATOM 2805  C CG  . GLU A 1 348 ? -6.619  -5.761  -32.086 1.00 73.79 348 A 1 
ATOM 2806  C CD  . GLU A 1 348 ? -6.865  -5.399  -33.551 1.00 64.70 348 A 1 
ATOM 2807  O OE1 . GLU A 1 348 ? -6.630  -4.214  -33.881 1.00 56.70 348 A 1 
ATOM 2808  O OE2 . GLU A 1 348 ? -7.241  -6.296  -34.330 1.00 56.22 348 A 1 
ATOM 2809  N N   . ASP A 1 349 ? -6.546  -10.008 -30.403 1.00 88.04 349 A 1 
ATOM 2810  C CA  . ASP A 1 349 ? -6.986  -11.375 -30.118 1.00 88.69 349 A 1 
ATOM 2811  C C   . ASP A 1 349 ? -6.831  -11.749 -28.636 1.00 89.60 349 A 1 
ATOM 2812  O O   . ASP A 1 349 ? -7.675  -12.451 -28.077 1.00 87.66 349 A 1 
ATOM 2813  C CB  . ASP A 1 349 ? -6.224  -12.356 -31.017 1.00 86.80 349 A 1 
ATOM 2814  C CG  . ASP A 1 349 ? -6.657  -12.272 -32.482 1.00 83.71 349 A 1 
ATOM 2815  O OD1 . ASP A 1 349 ? -7.875  -12.146 -32.735 1.00 75.69 349 A 1 
ATOM 2816  O OD2 . ASP A 1 349 ? -5.784  -12.386 -33.356 1.00 77.12 349 A 1 
ATOM 2817  N N   . VAL A 1 350 ? -5.806  -11.247 -27.968 1.00 90.15 350 A 1 
ATOM 2818  C CA  . VAL A 1 350 ? -5.644  -11.428 -26.516 1.00 90.69 350 A 1 
ATOM 2819  C C   . VAL A 1 350 ? -6.795  -10.760 -25.774 1.00 91.09 350 A 1 
ATOM 2820  O O   . VAL A 1 350 ? -7.364  -11.357 -24.864 1.00 89.57 350 A 1 
ATOM 2821  C CB  . VAL A 1 350 ? -4.300  -10.882 -26.006 1.00 89.92 350 A 1 
ATOM 2822  C CG1 . VAL A 1 350 ? -4.109  -11.157 -24.513 1.00 81.38 350 A 1 
ATOM 2823  C CG2 . VAL A 1 350 ? -3.114  -11.505 -26.744 1.00 81.25 350 A 1 
ATOM 2824  N N   . LYS A 1 351 ? -7.191  -9.556  -26.180 1.00 90.74 351 A 1 
ATOM 2825  C CA  . LYS A 1 351 ? -8.329  -8.835  -25.594 1.00 90.56 351 A 1 
ATOM 2826  C C   . LYS A 1 351 ? -9.646  -9.579  -25.826 1.00 90.78 351 A 1 
ATOM 2827  O O   . LYS A 1 351 ? -10.434 -9.700  -24.890 1.00 89.22 351 A 1 
ATOM 2828  C CB  . LYS A 1 351 ? -8.391  -7.407  -26.150 1.00 89.35 351 A 1 
ATOM 2829  C CG  . LYS A 1 351 ? -7.214  -6.539  -25.681 1.00 87.75 351 A 1 
ATOM 2830  C CD  . LYS A 1 351 ? -7.293  -5.155  -26.328 1.00 86.18 351 A 1 
ATOM 2831  C CE  . LYS A 1 351 ? -6.120  -4.289  -25.883 1.00 83.30 351 A 1 
ATOM 2832  N NZ  . LYS A 1 351 ? -6.268  -2.886  -26.329 1.00 78.24 351 A 1 
ATOM 2833  N N   . LYS A 1 352 ? -9.848  -10.163 -27.003 1.00 90.86 352 A 1 
ATOM 2834  C CA  . LYS A 1 352 ? -10.988 -11.044 -27.296 1.00 90.76 352 A 1 
ATOM 2835  C C   . LYS A 1 352 ? -11.006 -12.262 -26.363 1.00 90.88 352 A 1 
ATOM 2836  O O   . LYS A 1 352 ? -12.030 -12.552 -25.749 1.00 89.25 352 A 1 
ATOM 2837  C CB  . LYS A 1 352 ? -10.971 -11.475 -28.779 1.00 89.87 352 A 1 
ATOM 2838  C CG  . LYS A 1 352 ? -11.342 -10.335 -29.746 1.00 87.36 352 A 1 
ATOM 2839  C CD  . LYS A 1 352 ? -11.330 -10.773 -31.218 1.00 85.41 352 A 1 
ATOM 2840  C CE  . LYS A 1 352 ? -11.738 -9.603  -32.123 1.00 81.51 352 A 1 
ATOM 2841  N NZ  . LYS A 1 352 ? -11.892 -9.962  -33.557 1.00 74.79 352 A 1 
ATOM 2842  N N   . ALA A 1 353 ? -9.871  -12.927 -26.169 1.00 91.81 353 A 1 
ATOM 2843  C CA  . ALA A 1 353 ? -9.775  -14.062 -25.253 1.00 91.51 353 A 1 
ATOM 2844  C C   . ALA A 1 353 ? -10.044 -13.671 -23.785 1.00 91.83 353 A 1 
ATOM 2845  O O   . ALA A 1 353 ? -10.738 -14.391 -23.063 1.00 90.05 353 A 1 
ATOM 2846  C CB  . ALA A 1 353 ? -8.394  -14.697 -25.424 1.00 90.81 353 A 1 
ATOM 2847  N N   . LEU A 1 354 ? -9.553  -12.516 -23.341 1.00 91.90 354 A 1 
ATOM 2848  C CA  . LEU A 1 354 ? -9.808  -12.000 -21.990 1.00 91.50 354 A 1 
ATOM 2849  C C   . LEU A 1 354 ? -11.287 -11.657 -21.771 1.00 91.53 354 A 1 
ATOM 2850  O O   . LEU A 1 354 ? -11.818 -11.905 -20.691 1.00 89.83 354 A 1 
ATOM 2851  C CB  . LEU A 1 354 ? -8.927  -10.767 -21.734 1.00 91.09 354 A 1 
ATOM 2852  C CG  . LEU A 1 354 ? -7.419  -11.062 -21.606 1.00 89.39 354 A 1 
ATOM 2853  C CD1 . LEU A 1 354 ? -6.651  -9.749  -21.502 1.00 82.89 354 A 1 
ATOM 2854  C CD2 . LEU A 1 354 ? -7.088  -11.903 -20.384 1.00 83.59 354 A 1 
ATOM 2855  N N   . LEU A 1 355 ? -11.972 -11.153 -22.792 1.00 91.25 355 A 1 
ATOM 2856  C CA  . LEU A 1 355 ? -13.412 -10.920 -22.739 1.00 90.64 355 A 1 
ATOM 2857  C C   . LEU A 1 355 ? -14.180 -12.233 -22.528 1.00 90.87 355 A 1 
ATOM 2858  O O   . LEU A 1 355 ? -15.063 -12.297 -21.669 1.00 89.32 355 A 1 
ATOM 2859  C CB  . LEU A 1 355 ? -13.837 -10.203 -24.029 1.00 89.67 355 A 1 
ATOM 2860  C CG  . LEU A 1 355 ? -15.335 -9.862  -24.080 1.00 86.74 355 A 1 
ATOM 2861  C CD1 . LEU A 1 355 ? -15.719 -8.822  -23.035 1.00 79.88 355 A 1 
ATOM 2862  C CD2 . LEU A 1 355 ? -15.674 -9.330  -25.467 1.00 79.82 355 A 1 
ATOM 2863  N N   . LEU A 1 356 ? -13.804 -13.302 -23.237 1.00 91.15 356 A 1 
ATOM 2864  C CA  . LEU A 1 356 ? -14.411 -14.625 -23.067 1.00 90.62 356 A 1 
ATOM 2865  C C   . LEU A 1 356 ? -14.166 -15.198 -21.668 1.00 90.56 356 A 1 
ATOM 2866  O O   . LEU A 1 356 ? -15.066 -15.801 -21.088 1.00 88.48 356 A 1 
ATOM 2867  C CB  . LEU A 1 356 ? -13.881 -15.593 -24.138 1.00 89.91 356 A 1 
ATOM 2868  C CG  . LEU A 1 356 ? -14.242 -15.225 -25.587 1.00 88.69 356 A 1 
ATOM 2869  C CD1 . LEU A 1 356 ? -13.616 -16.241 -26.532 1.00 82.31 356 A 1 
ATOM 2870  C CD2 . LEU A 1 356 ? -15.747 -15.208 -25.825 1.00 82.34 356 A 1 
ATOM 2871  N N   . LEU A 1 357 ? -12.988 -14.964 -21.089 1.00 90.89 357 A 1 
ATOM 2872  C CA  . LEU A 1 357 ? -12.691 -15.353 -19.709 1.00 90.44 357 A 1 
ATOM 2873  C C   . LEU A 1 357 ? -13.611 -14.645 -18.704 1.00 90.38 357 A 1 
ATOM 2874  O O   . LEU A 1 357 ? -14.058 -15.264 -17.738 1.00 88.56 357 A 1 
ATOM 2875  C CB  . LEU A 1 357 ? -11.197 -15.097 -19.433 1.00 89.66 357 A 1 
ATOM 2876  C CG  . LEU A 1 357 ? -10.765 -15.414 -17.985 1.00 88.85 357 A 1 
ATOM 2877  C CD1 . LEU A 1 357 ? -9.383  -16.041 -17.953 1.00 80.31 357 A 1 
ATOM 2878  C CD2 . LEU A 1 357 ? -10.690 -14.152 -17.123 1.00 80.24 357 A 1 
ATOM 2879  N N   . LEU A 1 358 ? -13.924 -13.372 -18.927 1.00 90.74 358 A 1 
ATOM 2880  C CA  . LEU A 1 358 ? -14.820 -12.605 -18.063 1.00 89.60 358 A 1 
ATOM 2881  C C   . LEU A 1 358 ? -16.272 -13.076 -18.160 1.00 89.37 358 A 1 
ATOM 2882  O O   . LEU A 1 358 ? -16.966 -13.104 -17.145 1.00 86.92 358 A 1 
ATOM 2883  C CB  . LEU A 1 358 ? -14.741 -11.115 -18.429 1.00 89.13 358 A 1 
ATOM 2884  C CG  . LEU A 1 358 ? -13.442 -10.427 -17.976 1.00 87.53 358 A 1 
ATOM 2885  C CD1 . LEU A 1 358 ? -13.343 -9.070  -18.652 1.00 81.87 358 A 1 
ATOM 2886  C CD2 . LEU A 1 358 ? -13.413 -10.222 -16.464 1.00 81.60 358 A 1 
ATOM 2887  N N   . VAL A 1 359 ? -16.735 -13.453 -19.342 1.00 89.74 359 A 1 
ATOM 2888  C CA  . VAL A 1 359 ? -18.103 -13.962 -19.542 1.00 88.87 359 A 1 
ATOM 2889  C C   . VAL A 1 359 ? -18.228 -15.396 -19.017 1.00 87.89 359 A 1 
ATOM 2890  O O   . VAL A 1 359 ? -19.152 -15.705 -18.261 1.00 83.45 359 A 1 
ATOM 2891  C CB  . VAL A 1 359 ? -18.517 -13.839 -21.018 1.00 88.20 359 A 1 
ATOM 2892  C CG1 . VAL A 1 359 ? -19.917 -14.410 -21.265 1.00 76.96 359 A 1 
ATOM 2893  C CG2 . VAL A 1 359 ? -18.553 -12.368 -21.439 1.00 77.53 359 A 1 
ATOM 2894  N N   . GLY A 1 360 ? -17.267 -16.257 -19.362 1.00 86.33 360 A 1 
ATOM 2895  C CA  . GLY A 1 360 ? -17.278 -17.675 -19.032 1.00 85.90 360 A 1 
ATOM 2896  C C   . GLY A 1 360 ? -18.244 -18.495 -19.896 1.00 86.25 360 A 1 
ATOM 2897  O O   . GLY A 1 360 ? -19.214 -17.984 -20.451 1.00 80.71 360 A 1 
ATOM 2898  N N   . GLY A 1 361 ? -17.977 -19.786 -19.988 1.00 84.00 361 A 1 
ATOM 2899  C CA  . GLY A 1 361 ? -18.874 -20.740 -20.640 1.00 83.13 361 A 1 
ATOM 2900  C C   . GLY A 1 361 ? -20.006 -21.205 -19.723 1.00 84.52 361 A 1 
ATOM 2901  O O   . GLY A 1 361 ? -20.130 -20.778 -18.572 1.00 81.14 361 A 1 
ATOM 2902  N N   . VAL A 1 362 ? -20.843 -22.104 -20.232 1.00 83.88 362 A 1 
ATOM 2903  C CA  . VAL A 1 362 ? -21.955 -22.685 -19.470 1.00 83.63 362 A 1 
ATOM 2904  C C   . VAL A 1 362 ? -21.463 -23.875 -18.648 1.00 83.35 362 A 1 
ATOM 2905  O O   . VAL A 1 362 ? -20.808 -24.774 -19.173 1.00 78.84 362 A 1 
ATOM 2906  C CB  . VAL A 1 362 ? -23.126 -23.066 -20.393 1.00 80.84 362 A 1 
ATOM 2907  C CG1 . VAL A 1 362 ? -24.313 -23.626 -19.611 1.00 69.87 362 A 1 
ATOM 2908  C CG2 . VAL A 1 362 ? -23.627 -21.839 -21.161 1.00 71.64 362 A 1 
ATOM 2909  N N   . ASP A 1 363 ? -21.796 -23.896 -17.360 1.00 83.76 363 A 1 
ATOM 2910  C CA  . ASP A 1 363 ? -21.588 -25.055 -16.493 1.00 82.10 363 A 1 
ATOM 2911  C C   . ASP A 1 363 ? -22.624 -26.135 -16.817 1.00 82.54 363 A 1 
ATOM 2912  O O   . ASP A 1 363 ? -23.826 -25.868 -16.861 1.00 77.03 363 A 1 
ATOM 2913  C CB  . ASP A 1 363 ? -21.697 -24.658 -15.006 1.00 77.64 363 A 1 
ATOM 2914  C CG  . ASP A 1 363 ? -20.422 -24.074 -14.386 1.00 70.53 363 A 1 
ATOM 2915  O OD1 . ASP A 1 363 ? -19.524 -23.634 -15.124 1.00 60.94 363 A 1 
ATOM 2916  O OD2 . ASP A 1 363 ? -20.314 -24.131 -13.138 1.00 63.81 363 A 1 
ATOM 2917  N N   . GLN A 1 364 ? -22.175 -27.378 -16.968 1.00 80.55 364 A 1 
ATOM 2918  C CA  . GLN A 1 364 ? -23.062 -28.518 -17.163 1.00 79.45 364 A 1 
ATOM 2919  C C   . GLN A 1 364 ? -22.874 -29.555 -16.055 1.00 79.91 364 A 1 
ATOM 2920  O O   . GLN A 1 364 ? -21.789 -29.717 -15.501 1.00 74.25 364 A 1 
ATOM 2921  C CB  . GLN A 1 364 ? -22.872 -29.130 -18.556 1.00 76.51 364 A 1 
ATOM 2922  C CG  . GLN A 1 364 ? -23.260 -28.153 -19.680 1.00 72.27 364 A 1 
ATOM 2923  C CD  . GLN A 1 364 ? -23.424 -28.840 -21.037 1.00 68.02 364 A 1 
ATOM 2924  O OE1 . GLN A 1 364 ? -23.280 -30.039 -21.177 1.00 61.24 364 A 1 
ATOM 2925  N NE2 . GLN A 1 364 ? -23.766 -28.106 -22.072 1.00 58.46 364 A 1 
ATOM 2926  N N   . SER A 1 365 ? -23.947 -30.273 -15.737 1.00 77.89 365 A 1 
ATOM 2927  C CA  . SER A 1 365 ? -23.934 -31.355 -14.747 1.00 76.80 365 A 1 
ATOM 2928  C C   . SER A 1 365 ? -24.690 -32.599 -15.232 1.00 77.55 365 A 1 
ATOM 2929  O O   . SER A 1 365 ? -25.630 -33.052 -14.569 1.00 70.90 365 A 1 
ATOM 2930  C CB  . SER A 1 365 ? -24.435 -30.832 -13.394 1.00 72.27 365 A 1 
ATOM 2931  O OG  . SER A 1 365 ? -25.752 -30.353 -13.482 1.00 64.25 365 A 1 
ATOM 2932  N N   . PRO A 1 366 ? -24.330 -33.167 -16.394 1.00 76.48 366 A 1 
ATOM 2933  C CA  . PRO A 1 366 ? -25.013 -34.340 -16.913 1.00 74.48 366 A 1 
ATOM 2934  C C   . PRO A 1 366 ? -24.800 -35.541 -15.981 1.00 74.12 366 A 1 
ATOM 2935  O O   . PRO A 1 366 ? -23.667 -35.895 -15.644 1.00 67.42 366 A 1 
ATOM 2936  C CB  . PRO A 1 366 ? -24.431 -34.558 -18.314 1.00 71.34 366 A 1 
ATOM 2937  C CG  . PRO A 1 366 ? -23.032 -33.959 -18.227 1.00 70.33 366 A 1 
ATOM 2938  C CD  . PRO A 1 366 ? -23.223 -32.791 -17.260 1.00 74.45 366 A 1 
ATOM 2939  N N   . ARG A 1 367 ? -25.891 -36.177 -15.559 1.00 75.39 367 A 1 
ATOM 2940  C CA  . ARG A 1 367 ? -25.880 -37.373 -14.687 1.00 75.26 367 A 1 
ATOM 2941  C C   . ARG A 1 367 ? -25.020 -37.225 -13.412 1.00 76.17 367 A 1 
ATOM 2942  O O   . ARG A 1 367 ? -24.431 -38.193 -12.947 1.00 67.62 367 A 1 
ATOM 2943  C CB  . ARG A 1 367 ? -25.490 -38.624 -15.497 1.00 71.04 367 A 1 
ATOM 2944  C CG  . ARG A 1 367 ? -26.420 -38.908 -16.685 1.00 66.46 367 A 1 
ATOM 2945  C CD  . ARG A 1 367 ? -25.972 -40.197 -17.376 1.00 60.91 367 A 1 
ATOM 2946  N NE  . ARG A 1 367 ? -26.859 -40.545 -18.498 1.00 55.52 367 A 1 
ATOM 2947  C CZ  . ARG A 1 367 ? -26.720 -41.587 -19.305 1.00 48.44 367 A 1 
ATOM 2948  N NH1 . ARG A 1 367 ? -25.736 -42.435 -19.169 1.00 46.31 367 A 1 
ATOM 2949  N NH2 . ARG A 1 367 ? -27.575 -41.788 -20.267 1.00 45.82 367 A 1 
ATOM 2950  N N   . GLY A 1 368 ? -24.953 -36.027 -12.855 1.00 72.90 368 A 1 
ATOM 2951  C CA  . GLY A 1 368 ? -24.172 -35.737 -11.651 1.00 71.86 368 A 1 
ATOM 2952  C C   . GLY A 1 368 ? -22.676 -35.496 -11.884 1.00 73.95 368 A 1 
ATOM 2953  O O   . GLY A 1 368 ? -21.970 -35.132 -10.945 1.00 68.44 368 A 1 
ATOM 2954  N N   . MET A 1 369 ? -22.182 -35.627 -13.113 1.00 74.91 369 A 1 
ATOM 2955  C CA  . MET A 1 369 ? -20.809 -35.289 -13.468 1.00 75.81 369 A 1 
ATOM 2956  C C   . MET A 1 369 ? -20.714 -33.798 -13.793 1.00 77.22 369 A 1 
ATOM 2957  O O   . MET A 1 369 ? -21.179 -33.355 -14.838 1.00 73.01 369 A 1 
ATOM 2958  C CB  . MET A 1 369 ? -20.354 -36.176 -14.626 1.00 71.94 369 A 1 
ATOM 2959  C CG  . MET A 1 369 ? -18.840 -36.113 -14.808 1.00 64.97 369 A 1 
ATOM 2960  S SD  . MET A 1 369 ? -18.253 -37.232 -16.109 1.00 57.33 369 A 1 
ATOM 2961  C CE  . MET A 1 369 ? -16.482 -37.193 -15.760 1.00 51.30 369 A 1 
ATOM 2962  N N   . LYS A 1 370 ? -20.120 -33.017 -12.887 1.00 77.53 370 A 1 
ATOM 2963  C CA  . LYS A 1 370 ? -19.976 -31.577 -13.095 1.00 78.18 370 A 1 
ATOM 2964  C C   . LYS A 1 370 ? -18.856 -31.285 -14.093 1.00 79.90 370 A 1 
ATOM 2965  O O   . LYS A 1 370 ? -17.729 -31.735 -13.916 1.00 76.85 370 A 1 
ATOM 2966  C CB  . LYS A 1 370 ? -19.776 -30.866 -11.746 1.00 73.64 370 A 1 
ATOM 2967  C CG  . LYS A 1 370 ? -19.943 -29.352 -11.916 1.00 64.45 370 A 1 
ATOM 2968  C CD  . LYS A 1 370 ? -19.764 -28.574 -10.607 1.00 59.00 370 A 1 
ATOM 2969  C CE  . LYS A 1 370 ? -19.923 -27.091 -10.954 1.00 51.31 370 A 1 
ATOM 2970  N NZ  . LYS A 1 370 ? -19.595 -26.169 -9.850  1.00 44.75 370 A 1 
ATOM 2971  N N   . ILE A 1 371 ? -19.167 -30.501 -15.112 1.00 80.35 371 A 1 
ATOM 2972  C CA  . ILE A 1 371 ? -18.206 -29.969 -16.083 1.00 80.67 371 A 1 
ATOM 2973  C C   . ILE A 1 371 ? -18.101 -28.466 -15.839 1.00 81.28 371 A 1 
ATOM 2974  O O   . ILE A 1 371 ? -19.114 -27.767 -15.828 1.00 78.42 371 A 1 
ATOM 2975  C CB  . ILE A 1 371 ? -18.625 -30.302 -17.530 1.00 78.59 371 A 1 
ATOM 2976  C CG1 . ILE A 1 371 ? -18.773 -31.832 -17.715 1.00 72.97 371 A 1 
ATOM 2977  C CG2 . ILE A 1 371 ? -17.595 -29.730 -18.514 1.00 71.66 371 A 1 
ATOM 2978  C CD1 . ILE A 1 371 ? -19.300 -32.247 -19.092 1.00 66.89 371 A 1 
ATOM 2979  N N   . ARG A 1 372 ? -16.884 -27.973 -15.633 1.00 84.20 372 A 1 
ATOM 2980  C CA  . ARG A 1 372 ? -16.655 -26.543 -15.404 1.00 83.98 372 A 1 
ATOM 2981  C C   . ARG A 1 372 ? -16.994 -25.721 -16.649 1.00 84.64 372 A 1 
ATOM 2982  O O   . ARG A 1 372 ? -16.638 -26.115 -17.759 1.00 82.61 372 A 1 
ATOM 2983  C CB  . ARG A 1 372 ? -15.223 -26.275 -14.890 1.00 82.35 372 A 1 
ATOM 2984  C CG  . ARG A 1 372 ? -14.117 -26.454 -15.950 1.00 78.46 372 A 1 
ATOM 2985  C CD  . ARG A 1 372 ? -12.737 -26.118 -15.386 1.00 78.83 372 A 1 
ATOM 2986  N NE  . ARG A 1 372 ? -11.678 -26.331 -16.384 1.00 77.03 372 A 1 
ATOM 2987  C CZ  . ARG A 1 372 ? -11.134 -25.436 -17.211 1.00 76.81 372 A 1 
ATOM 2988  N NH1 . ARG A 1 372 ? -11.475 -24.187 -17.233 1.00 67.65 372 A 1 
ATOM 2989  N NH2 . ARG A 1 372 ? -10.214 -25.794 -18.045 1.00 71.92 372 A 1 
ATOM 2990  N N   . GLY A 1 373 ? -17.610 -24.566 -16.448 1.00 84.83 373 A 1 
ATOM 2991  C CA  . GLY A 1 373 ? -17.831 -23.568 -17.495 1.00 84.88 373 A 1 
ATOM 2992  C C   . GLY A 1 373 ? -16.764 -22.479 -17.538 1.00 86.32 373 A 1 
ATOM 2993  O O   . GLY A 1 373 ? -16.573 -21.846 -18.568 1.00 83.16 373 A 1 
ATOM 2994  N N   . ASN A 1 374 ? -16.026 -22.284 -16.453 1.00 87.63 374 A 1 
ATOM 2995  C CA  . ASN A 1 374 ? -15.005 -21.244 -16.378 1.00 87.73 374 A 1 
ATOM 2996  C C   . ASN A 1 374 ? -13.838 -21.523 -17.337 1.00 88.41 374 A 1 
ATOM 2997  O O   . ASN A 1 374 ? -13.400 -22.663 -17.494 1.00 85.76 374 A 1 
ATOM 2998  C CB  . ASN A 1 374 ? -14.492 -21.099 -14.937 1.00 84.76 374 A 1 
ATOM 2999  C CG  . ASN A 1 374 ? -15.569 -20.678 -13.948 1.00 81.32 374 A 1 
ATOM 3000  O OD1 . ASN A 1 374 ? -16.662 -21.202 -13.911 1.00 69.92 374 A 1 
ATOM 3001  N ND2 . ASN A 1 374 ? -15.278 -19.724 -13.091 1.00 71.72 374 A 1 
ATOM 3002  N N   . ILE A 1 375 ? -13.321 -20.454 -17.921 1.00 88.74 375 A 1 
ATOM 3003  C CA  . ILE A 1 375 ? -12.204 -20.484 -18.867 1.00 89.36 375 A 1 
ATOM 3004  C C   . ILE A 1 375 ? -10.927 -20.088 -18.126 1.00 89.50 375 A 1 
ATOM 3005  O O   . ILE A 1 375 ? -10.909 -19.084 -17.410 1.00 87.24 375 A 1 
ATOM 3006  C CB  . ILE A 1 375 ? -12.507 -19.575 -20.077 1.00 88.28 375 A 1 
ATOM 3007  C CG1 . ILE A 1 375 ? -13.783 -20.061 -20.808 1.00 82.17 375 A 1 
ATOM 3008  C CG2 . ILE A 1 375 ? -11.316 -19.539 -21.049 1.00 80.46 375 A 1 
ATOM 3009  C CD1 . ILE A 1 375 ? -14.292 -19.105 -21.885 1.00 77.16 375 A 1 
ATOM 3010  N N   . ASN A 1 376 ? -9.870  -20.862 -18.304 1.00 90.58 376 A 1 
ATOM 3011  C CA  . ASN A 1 376 ? -8.551  -20.563 -17.757 1.00 90.49 376 A 1 
ATOM 3012  C C   . ASN A 1 376 ? -7.608  -20.167 -18.891 1.00 90.69 376 A 1 
ATOM 3013  O O   . ASN A 1 376 ? -7.475  -20.901 -19.869 1.00 88.16 376 A 1 
ATOM 3014  C CB  . ASN A 1 376 ? -8.014  -21.784 -16.997 1.00 89.05 376 A 1 
ATOM 3015  C CG  . ASN A 1 376 ? -8.871  -22.208 -15.816 1.00 88.15 376 A 1 
ATOM 3016  O OD1 . ASN A 1 376 ? -9.577  -21.452 -15.183 1.00 80.07 376 A 1 
ATOM 3017  N ND2 . ASN A 1 376 ? -8.815  -23.473 -15.465 1.00 80.36 376 A 1 
ATOM 3018  N N   . ILE A 1 377 ? -6.943  -19.037 -18.749 1.00 90.80 377 A 1 
ATOM 3019  C CA  . ILE A 1 377 ? -6.029  -18.507 -19.765 1.00 91.28 377 A 1 
ATOM 3020  C C   . ILE A 1 377 ? -4.646  -18.306 -19.150 1.00 90.98 377 A 1 
ATOM 3021  O O   . ILE A 1 377 ? -4.509  -17.738 -18.070 1.00 88.91 377 A 1 
ATOM 3022  C CB  . ILE A 1 377 ? -6.589  -17.221 -20.418 1.00 90.39 377 A 1 
ATOM 3023  C CG1 . ILE A 1 377 ? -7.961  -17.518 -21.070 1.00 83.33 377 A 1 
ATOM 3024  C CG2 . ILE A 1 377 ? -5.598  -16.654 -21.449 1.00 83.26 377 A 1 
ATOM 3025  C CD1 . ILE A 1 377 ? -8.607  -16.335 -21.792 1.00 80.84 377 A 1 
ATOM 3026  N N   . CYS A 1 378 ? -3.623  -18.748 -19.861 1.00 90.76 378 A 1 
ATOM 3027  C CA  . CYS A 1 378 ? -2.234  -18.451 -19.542 1.00 90.10 378 A 1 
ATOM 3028  C C   . CYS A 1 378 ? -1.642  -17.545 -20.623 1.00 90.12 378 A 1 
ATOM 3029  O O   . CYS A 1 378 ? -1.633  -17.899 -21.799 1.00 88.28 378 A 1 
ATOM 3030  C CB  . CYS A 1 378 ? -1.459  -19.766 -19.390 1.00 88.48 378 A 1 
ATOM 3031  S SG  . CYS A 1 378 ? 0.224   -19.441 -18.781 1.00 82.09 378 A 1 
ATOM 3032  N N   . LEU A 1 379 ? -1.140  -16.387 -20.222 1.00 90.01 379 A 1 
ATOM 3033  C CA  . LEU A 1 379 ? -0.406  -15.477 -21.093 1.00 89.67 379 A 1 
ATOM 3034  C C   . LEU A 1 379 ? 1.087   -15.748 -20.926 1.00 89.14 379 A 1 
ATOM 3035  O O   . LEU A 1 379 ? 1.694   -15.340 -19.936 1.00 86.50 379 A 1 
ATOM 3036  C CB  . LEU A 1 379 ? -0.761  -14.019 -20.762 1.00 88.69 379 A 1 
ATOM 3037  C CG  . LEU A 1 379 ? -2.254  -13.650 -20.860 1.00 86.75 379 A 1 
ATOM 3038  C CD1 . LEU A 1 379 ? -2.436  -12.180 -20.493 1.00 81.20 379 A 1 
ATOM 3039  C CD2 . LEU A 1 379 ? -2.820  -13.871 -22.260 1.00 81.81 379 A 1 
ATOM 3040  N N   . MET A 1 380 ? 1.683   -16.425 -21.889 1.00 88.02 380 A 1 
ATOM 3041  C CA  . MET A 1 380 ? 3.121   -16.658 -21.903 1.00 87.06 380 A 1 
ATOM 3042  C C   . MET A 1 380 ? 3.771   -15.793 -22.976 1.00 86.97 380 A 1 
ATOM 3043  O O   . MET A 1 380 ? 3.380   -15.838 -24.136 1.00 83.80 380 A 1 
ATOM 3044  C CB  . MET A 1 380 ? 3.407   -18.148 -22.072 1.00 84.60 380 A 1 
ATOM 3045  C CG  . MET A 1 380 ? 4.908   -18.398 -21.923 1.00 76.31 380 A 1 
ATOM 3046  S SD  . MET A 1 380 ? 5.354   -20.133 -21.731 1.00 72.30 380 A 1 
ATOM 3047  C CE  . MET A 1 380 ? 5.017   -20.377 -19.980 1.00 63.31 380 A 1 
ATOM 3048  N N   . GLY A 1 381 ? 4.748   -15.002 -22.594 1.00 83.74 381 A 1 
ATOM 3049  C CA  . GLY A 1 381 ? 5.383   -14.127 -23.565 1.00 82.85 381 A 1 
ATOM 3050  C C   . GLY A 1 381 ? 6.629   -13.434 -23.061 1.00 82.99 381 A 1 
ATOM 3051  O O   . GLY A 1 381 ? 6.937   -13.433 -21.868 1.00 78.49 381 A 1 
ATOM 3052  N N   . ASP A 1 382 ? 7.315   -12.822 -24.003 1.00 81.39 382 A 1 
ATOM 3053  C CA  . ASP A 1 382 ? 8.545   -12.096 -23.758 1.00 79.33 382 A 1 
ATOM 3054  C C   . ASP A 1 382 ? 8.326   -10.919 -22.786 1.00 79.88 382 A 1 
ATOM 3055  O O   . ASP A 1 382 ? 7.203   -10.418 -22.631 1.00 75.01 382 A 1 
ATOM 3056  C CB  . ASP A 1 382 ? 9.143   -11.651 -25.107 1.00 75.15 382 A 1 
ATOM 3057  C CG  . ASP A 1 382 ? 9.705   -12.810 -25.946 1.00 70.07 382 A 1 
ATOM 3058  O OD1 . ASP A 1 382 ? 9.973   -13.886 -25.371 1.00 63.79 382 A 1 
ATOM 3059  O OD2 . ASP A 1 382 ? 9.918   -12.602 -27.159 1.00 65.46 382 A 1 
ATOM 3060  N N   . PRO A 1 383 ? 9.366   -10.463 -22.090 1.00 80.61 383 A 1 
ATOM 3061  C CA  . PRO A 1 383 ? 9.265   -9.271  -21.267 1.00 78.02 383 A 1 
ATOM 3062  C C   . PRO A 1 383 ? 8.927   -8.041  -22.120 1.00 77.34 383 A 1 
ATOM 3063  O O   . PRO A 1 383 ? 9.379   -7.900  -23.254 1.00 72.30 383 A 1 
ATOM 3064  C CB  . PRO A 1 383 ? 10.622  -9.156  -20.561 1.00 75.20 383 A 1 
ATOM 3065  C CG  . PRO A 1 383 ? 11.584  -9.891  -21.495 1.00 72.28 383 A 1 
ATOM 3066  C CD  . PRO A 1 383 ? 10.716  -10.998 -22.073 1.00 75.40 383 A 1 
ATOM 3067  N N   . GLY A 1 384 ? 8.130   -7.132  -21.563 1.00 78.76 384 A 1 
ATOM 3068  C CA  . GLY A 1 384 ? 7.752   -5.885  -22.230 1.00 77.99 384 A 1 
ATOM 3069  C C   . GLY A 1 384 ? 6.457   -5.914  -23.049 1.00 79.20 384 A 1 
ATOM 3070  O O   . GLY A 1 384 ? 6.065   -4.873  -23.564 1.00 74.48 384 A 1 
ATOM 3071  N N   . VAL A 1 385 ? 5.745   -7.040  -23.116 1.00 83.12 385 A 1 
ATOM 3072  C CA  . VAL A 1 385 ? 4.468   -7.158  -23.860 1.00 82.43 385 A 1 
ATOM 3073  C C   . VAL A 1 385 ? 3.213   -6.788  -23.047 1.00 82.47 385 A 1 
ATOM 3074  O O   . VAL A 1 385 ? 2.110   -7.197  -23.381 1.00 76.19 385 A 1 
ATOM 3075  C CB  . VAL A 1 385 ? 4.323   -8.537  -24.532 1.00 80.16 385 A 1 
ATOM 3076  C CG1 . VAL A 1 385 ? 5.458   -8.794  -25.522 1.00 71.54 385 A 1 
ATOM 3077  C CG2 . VAL A 1 385 ? 4.290   -9.671  -23.509 1.00 72.24 385 A 1 
ATOM 3078  N N   . ALA A 1 386 ? 3.365   -6.037  -21.964 1.00 82.78 386 A 1 
ATOM 3079  C CA  . ALA A 1 386 ? 2.274   -5.533  -21.116 1.00 84.16 386 A 1 
ATOM 3080  C C   . ALA A 1 386 ? 1.358   -6.588  -20.444 1.00 85.82 386 A 1 
ATOM 3081  O O   . ALA A 1 386 ? 0.260   -6.248  -20.000 1.00 82.74 386 A 1 
ATOM 3082  C CB  . ALA A 1 386 ? 1.504   -4.452  -21.884 1.00 80.83 386 A 1 
ATOM 3083  N N   . LYS A 1 387 ? 1.802   -7.842  -20.265 1.00 86.81 387 A 1 
ATOM 3084  C CA  . LYS A 1 387 ? 1.026   -8.923  -19.621 1.00 86.93 387 A 1 
ATOM 3085  C C   . LYS A 1 387 ? 0.494   -8.541  -18.237 1.00 87.49 387 A 1 
ATOM 3086  O O   . LYS A 1 387 ? -0.698  -8.676  -17.979 1.00 85.82 387 A 1 
ATOM 3087  C CB  . LYS A 1 387 ? 1.900   -10.183 -19.483 1.00 85.32 387 A 1 
ATOM 3088  C CG  . LYS A 1 387 ? 2.309   -10.781 -20.844 1.00 82.89 387 A 1 
ATOM 3089  C CD  . LYS A 1 387 ? 3.217   -12.002 -20.688 1.00 81.70 387 A 1 
ATOM 3090  C CE  . LYS A 1 387 ? 4.571   -11.605 -20.090 1.00 76.96 387 A 1 
ATOM 3091  N NZ  . LYS A 1 387 ? 5.562   -12.690 -20.174 1.00 73.39 387 A 1 
ATOM 3092  N N   . SER A 1 388 ? 1.351   -8.007  -17.377 1.00 87.11 388 A 1 
ATOM 3093  C CA  . SER A 1 388 ? 0.957   -7.602  -16.024 1.00 85.92 388 A 1 
ATOM 3094  C C   . SER A 1 388 ? -0.040  -6.437  -16.014 1.00 86.17 388 A 1 
ATOM 3095  O O   . SER A 1 388 ? -0.835  -6.310  -15.090 1.00 84.18 388 A 1 
ATOM 3096  C CB  . SER A 1 388 ? 2.195   -7.218  -15.208 1.00 83.96 388 A 1 
ATOM 3097  O OG  . SER A 1 388 ? 3.222   -8.183  -15.352 1.00 73.86 388 A 1 
ATOM 3098  N N   . GLN A 1 389 ? -0.051  -5.598  -17.044 1.00 88.98 389 A 1 
ATOM 3099  C CA  . GLN A 1 389 ? -1.026  -4.511  -17.181 1.00 87.63 389 A 1 
ATOM 3100  C C   . GLN A 1 389 ? -2.395  -5.040  -17.604 1.00 88.34 389 A 1 
ATOM 3101  O O   . GLN A 1 389 ? -3.403  -4.601  -17.055 1.00 87.18 389 A 1 
ATOM 3102  C CB  . GLN A 1 389 ? -0.526  -3.453  -18.170 1.00 86.18 389 A 1 
ATOM 3103  C CG  . GLN A 1 389 ? 0.696   -2.721  -17.613 1.00 79.88 389 A 1 
ATOM 3104  C CD  . GLN A 1 389 ? 1.193   -1.604  -18.517 1.00 75.49 389 A 1 
ATOM 3105  O OE1 . GLN A 1 389 ? 0.870   -1.485  -19.680 1.00 65.51 389 A 1 
ATOM 3106  N NE2 . GLN A 1 389 ? 2.029   -0.734  -17.991 1.00 62.18 389 A 1 
ATOM 3107  N N   . LEU A 1 390 ? -2.438  -6.006  -18.506 1.00 88.30 390 A 1 
ATOM 3108  C CA  . LEU A 1 390 ? -3.676  -6.698  -18.869 1.00 88.69 390 A 1 
ATOM 3109  C C   . LEU A 1 390 ? -4.286  -7.411  -17.657 1.00 89.32 390 A 1 
ATOM 3110  O O   . LEU A 1 390 ? -5.475  -7.259  -17.402 1.00 88.04 390 A 1 
ATOM 3111  C CB  . LEU A 1 390 ? -3.408  -7.700  -20.007 1.00 87.88 390 A 1 
ATOM 3112  C CG  . LEU A 1 390 ? -3.098  -7.061  -21.370 1.00 84.89 390 A 1 
ATOM 3113  C CD1 . LEU A 1 390 ? -2.592  -8.120  -22.340 1.00 79.08 390 A 1 
ATOM 3114  C CD2 . LEU A 1 390 ? -4.342  -6.413  -21.981 1.00 79.92 390 A 1 
ATOM 3115  N N   . LEU A 1 391 ? -3.472  -8.108  -16.862 1.00 89.52 391 A 1 
ATOM 3116  C CA  . LEU A 1 391 ? -3.915  -8.725  -15.606 1.00 89.29 391 A 1 
ATOM 3117  C C   . LEU A 1 391 ? -4.495  -7.694  -14.635 1.00 89.04 391 A 1 
ATOM 3118  O O   . LEU A 1 391 ? -5.593  -7.885  -14.125 1.00 87.52 391 A 1 
ATOM 3119  C CB  . LEU A 1 391 ? -2.725  -9.437  -14.944 1.00 88.66 391 A 1 
ATOM 3120  C CG  . LEU A 1 391 ? -2.352  -10.765 -15.604 1.00 86.62 391 A 1 
ATOM 3121  C CD1 . LEU A 1 391 ? -0.962  -11.159 -15.149 1.00 77.53 391 A 1 
ATOM 3122  C CD2 . LEU A 1 391 ? -3.280  -11.887 -15.172 1.00 76.95 391 A 1 
ATOM 3123  N N   . SER A 1 392 ? -3.806  -6.582  -14.418 1.00 89.30 392 A 1 
ATOM 3124  C CA  . SER A 1 392 ? -4.272  -5.520  -13.525 1.00 87.70 392 A 1 
ATOM 3125  C C   . SER A 1 392 ? -5.559  -4.856  -14.017 1.00 87.63 392 A 1 
ATOM 3126  O O   . SER A 1 392 ? -6.363  -4.408  -13.200 1.00 85.85 392 A 1 
ATOM 3127  C CB  . SER A 1 392 ? -3.175  -4.469  -13.362 1.00 86.29 392 A 1 
ATOM 3128  O OG  . SER A 1 392 ? -3.589  -3.490  -12.418 1.00 72.22 392 A 1 
ATOM 3129  N N   . TYR A 1 393 ? -5.779  -4.779  -15.323 1.00 88.45 393 A 1 
ATOM 3130  C CA  . TYR A 1 393 ? -7.024  -4.256  -15.885 1.00 88.13 393 A 1 
ATOM 3131  C C   . TYR A 1 393 ? -8.191  -5.224  -15.668 1.00 88.16 393 A 1 
ATOM 3132  O O   . TYR A 1 393 ? -9.255  -4.810  -15.208 1.00 87.32 393 A 1 
ATOM 3133  C CB  . TYR A 1 393 ? -6.822  -3.935  -17.366 1.00 88.06 393 A 1 
ATOM 3134  C CG  . TYR A 1 393 ? -8.039  -3.277  -17.977 1.00 87.39 393 A 1 
ATOM 3135  C CD1 . TYR A 1 393 ? -9.049  -4.053  -18.573 1.00 81.18 393 A 1 
ATOM 3136  C CD2 . TYR A 1 393 ? -8.184  -1.877  -17.916 1.00 81.45 393 A 1 
ATOM 3137  C CE1 . TYR A 1 393 ? -10.188 -3.436  -19.108 1.00 79.20 393 A 1 
ATOM 3138  C CE2 . TYR A 1 393 ? -9.318  -1.251  -18.450 1.00 79.21 393 A 1 
ATOM 3139  C CZ  . TYR A 1 393 ? -10.321 -2.037  -19.050 1.00 82.43 393 A 1 
ATOM 3140  O OH  . TYR A 1 393 ? -11.433 -1.432  -19.579 1.00 81.14 393 A 1 
ATOM 3141  N N   . ILE A 1 394 ? -7.983  -6.514  -15.929 1.00 89.02 394 A 1 
ATOM 3142  C CA  . ILE A 1 394 ? -9.000  -7.553  -15.711 1.00 88.89 394 A 1 
ATOM 3143  C C   . ILE A 1 394 ? -9.379  -7.671  -14.234 1.00 88.38 394 A 1 
ATOM 3144  O O   . ILE A 1 394 ? -10.563 -7.810  -13.930 1.00 86.62 394 A 1 
ATOM 3145  C CB  . ILE A 1 394 ? -8.524  -8.900  -16.295 1.00 89.05 394 A 1 
ATOM 3146  C CG1 . ILE A 1 394 ? -8.381  -8.848  -17.832 1.00 83.60 394 A 1 
ATOM 3147  C CG2 . ILE A 1 394 ? -9.438  -10.067 -15.898 1.00 83.93 394 A 1 
ATOM 3148  C CD1 . ILE A 1 394 ? -9.669  -8.550  -18.615 1.00 76.50 394 A 1 
ATOM 3149  N N   . ASP A 1 395 ? -8.420  -7.536  -13.333 1.00 88.11 395 A 1 
ATOM 3150  C CA  . ASP A 1 395 ? -8.658  -7.507  -11.890 1.00 86.22 395 A 1 
ATOM 3151  C C   . ASP A 1 395 ? -9.637  -6.389  -11.491 1.00 85.73 395 A 1 
ATOM 3152  O O   . ASP A 1 395 ? -10.557 -6.595  -10.700 1.00 83.65 395 A 1 
ATOM 3153  C CB  . ASP A 1 395 ? -7.302  -7.361  -11.180 1.00 84.16 395 A 1 
ATOM 3154  C CG  . ASP A 1 395 ? -7.421  -7.327  -9.656  1.00 78.68 395 A 1 
ATOM 3155  O OD1 . ASP A 1 395 ? -8.094  -8.216  -9.107  1.00 69.95 395 A 1 
ATOM 3156  O OD2 . ASP A 1 395 ? -6.841  -6.412  -9.044  1.00 71.13 395 A 1 
ATOM 3157  N N   . ARG A 1 396 ? -9.537  -5.216  -12.104 1.00 85.87 396 A 1 
ATOM 3158  C CA  . ARG A 1 396 ? -10.458 -4.097  -11.844 1.00 84.09 396 A 1 
ATOM 3159  C C   . ARG A 1 396 ? -11.812 -4.263  -12.528 1.00 84.20 396 A 1 
ATOM 3160  O O   . ARG A 1 396 ? -12.829 -3.843  -11.982 1.00 82.05 396 A 1 
ATOM 3161  C CB  . ARG A 1 396 ? -9.824  -2.787  -12.310 1.00 82.26 396 A 1 
ATOM 3162  C CG  . ARG A 1 396 ? -8.563  -2.448  -11.517 1.00 74.64 396 A 1 
ATOM 3163  C CD  . ARG A 1 396 ? -7.895  -1.265  -12.193 1.00 71.96 396 A 1 
ATOM 3164  N NE  . ARG A 1 396 ? -6.479  -1.204  -11.846 1.00 64.52 396 A 1 
ATOM 3165  C CZ  . ARG A 1 396 ? -5.852  -0.203  -11.274 1.00 57.50 396 A 1 
ATOM 3166  N NH1 . ARG A 1 396 ? -6.471  0.869   -10.884 1.00 52.54 396 A 1 
ATOM 3167  N NH2 . ARG A 1 396 ? -4.566  -0.271  -11.098 1.00 49.37 396 A 1 
ATOM 3168  N N   . LEU A 1 397 ? -11.825 -4.834  -13.721 1.00 84.83 397 A 1 
ATOM 3169  C CA  . LEU A 1 397 ? -13.048 -5.005  -14.501 1.00 85.03 397 A 1 
ATOM 3170  C C   . LEU A 1 397 ? -13.968 -6.079  -13.905 1.00 85.25 397 A 1 
ATOM 3171  O O   . LEU A 1 397 ? -15.190 -5.921  -13.917 1.00 83.47 397 A 1 
ATOM 3172  C CB  . LEU A 1 397 ? -12.657 -5.309  -15.958 1.00 84.51 397 A 1 
ATOM 3173  C CG  . LEU A 1 397 ? -13.858 -5.365  -16.922 1.00 82.34 397 A 1 
ATOM 3174  C CD1 . LEU A 1 397 ? -14.598 -4.041  -17.026 1.00 76.13 397 A 1 
ATOM 3175  C CD2 . LEU A 1 397 ? -13.375 -5.737  -18.323 1.00 77.32 397 A 1 
ATOM 3176  N N   . ALA A 1 398 ? -13.391 -7.148  -13.352 1.00 84.84 398 A 1 
ATOM 3177  C CA  . ALA A 1 398 ? -14.151 -8.223  -12.737 1.00 84.04 398 A 1 
ATOM 3178  C C   . ALA A 1 398 ? -14.856 -7.753  -11.444 1.00 83.45 398 A 1 
ATOM 3179  O O   . ALA A 1 398 ? -14.268 -7.048  -10.630 1.00 80.99 398 A 1 
ATOM 3180  C CB  . ALA A 1 398 ? -13.221 -9.414  -12.492 1.00 83.53 398 A 1 
ATOM 3181  N N   . PRO A 1 399 ? -16.118 -8.169  -11.209 1.00 82.50 399 A 1 
ATOM 3182  C CA  . PRO A 1 399 ? -16.849 -7.795  -9.993  1.00 80.34 399 A 1 
ATOM 3183  C C   . PRO A 1 399 ? -16.276 -8.454  -8.736  1.00 79.89 399 A 1 
ATOM 3184  O O   . PRO A 1 399 ? -16.318 -7.873  -7.655  1.00 76.00 399 A 1 
ATOM 3185  C CB  . PRO A 1 399 ? -18.294 -8.230  -10.259 1.00 78.39 399 A 1 
ATOM 3186  C CG  . PRO A 1 399 ? -18.152 -9.382  -11.252 1.00 76.26 399 A 1 
ATOM 3187  C CD  . PRO A 1 399 ? -16.940 -8.977  -12.084 1.00 79.30 399 A 1 
ATOM 3188  N N   . ARG A 1 400 ? -15.742 -9.658  -8.875  1.00 81.58 400 A 1 
ATOM 3189  C CA  . ARG A 1 400 ? -14.935 -10.339 -7.865  1.00 81.79 400 A 1 
ATOM 3190  C C   . ARG A 1 400 ? -13.636 -10.789 -8.497  1.00 83.29 400 A 1 
ATOM 3191  O O   . ARG A 1 400 ? -13.647 -11.608 -9.408  1.00 80.64 400 A 1 
ATOM 3192  C CB  . ARG A 1 400 ? -15.677 -11.546 -7.287  1.00 78.94 400 A 1 
ATOM 3193  C CG  . ARG A 1 400 ? -16.619 -11.144 -6.154  1.00 70.93 400 A 1 
ATOM 3194  C CD  . ARG A 1 400 ? -17.232 -12.404 -5.559  1.00 68.19 400 A 1 
ATOM 3195  N NE  . ARG A 1 400 ? -17.994 -12.109 -4.341  1.00 62.05 400 A 1 
ATOM 3196  C CZ  . ARG A 1 400 ? -18.661 -12.985 -3.628  1.00 55.60 400 A 1 
ATOM 3197  N NH1 . ARG A 1 400 ? -18.757 -14.229 -3.996  1.00 51.09 400 A 1 
ATOM 3198  N NH2 . ARG A 1 400 ? -19.235 -12.621 -2.529  1.00 49.39 400 A 1 
ATOM 3199  N N   . SER A 1 401 ? -12.547 -10.260 -7.976  1.00 82.92 401 A 1 
ATOM 3200  C CA  . SER A 1 401 ? -11.221 -10.603 -8.460  1.00 83.18 401 A 1 
ATOM 3201  C C   . SER A 1 401 ? -10.215 -10.615 -7.315  1.00 83.38 401 A 1 
ATOM 3202  O O   . SER A 1 401 ? -10.437 -10.026 -6.252  1.00 80.85 401 A 1 
ATOM 3203  C CB  . SER A 1 401 ? -10.796 -9.631  -9.555  1.00 82.03 401 A 1 
ATOM 3204  O OG  . SER A 1 401 ? -10.741 -8.330  -9.034  1.00 71.14 401 A 1 
ATOM 3205  N N   . GLN A 1 402 ? -9.131  -11.329 -7.530  1.00 83.95 402 A 1 
ATOM 3206  C CA  . GLN A 1 402 ? -7.965  -11.308 -6.665  1.00 83.73 402 A 1 
ATOM 3207  C C   . GLN A 1 402 ? -6.715  -11.244 -7.540  1.00 84.72 402 A 1 
ATOM 3208  O O   . GLN A 1 402 ? -6.601  -11.993 -8.512  1.00 82.82 402 A 1 
ATOM 3209  C CB  . GLN A 1 402 ? -7.944  -12.553 -5.768  1.00 81.05 402 A 1 
ATOM 3210  C CG  . GLN A 1 402 ? -9.014  -12.512 -4.666  1.00 75.62 402 A 1 
ATOM 3211  C CD  . GLN A 1 402 ? -8.774  -11.399 -3.641  1.00 73.53 402 A 1 
ATOM 3212  O OE1 . GLN A 1 402 ? -7.664  -11.034 -3.323  1.00 65.31 402 A 1 
ATOM 3213  N NE2 . GLN A 1 402 ? -9.814  -10.828 -3.086  1.00 62.79 402 A 1 
ATOM 3214  N N   . TYR A 1 403 ? -5.806  -10.368 -7.179  1.00 84.38 403 A 1 
ATOM 3215  C CA  . TYR A 1 403 ? -4.501  -10.276 -7.823  1.00 84.12 403 A 1 
ATOM 3216  C C   . TYR A 1 403 ? -3.437  -10.856 -6.898  1.00 83.66 403 A 1 
ATOM 3217  O O   . TYR A 1 403 ? -3.315  -10.454 -5.737  1.00 81.16 403 A 1 
ATOM 3218  C CB  . TYR A 1 403 ? -4.218  -8.826  -8.218  1.00 83.48 403 A 1 
ATOM 3219  C CG  . TYR A 1 403 ? -2.960  -8.678  -9.053  1.00 83.20 403 A 1 
ATOM 3220  C CD1 . TYR A 1 403 ? -1.702  -8.573  -8.436  1.00 76.75 403 A 1 
ATOM 3221  C CD2 . TYR A 1 403 ? -3.045  -8.665  -10.460 1.00 76.80 403 A 1 
ATOM 3222  C CE1 . TYR A 1 403 ? -0.538  -8.460  -9.209  1.00 75.58 403 A 1 
ATOM 3223  C CE2 . TYR A 1 403 ? -1.886  -8.546  -11.248 1.00 75.49 403 A 1 
ATOM 3224  C CZ  . TYR A 1 403 ? -0.631  -8.445  -10.614 1.00 80.05 403 A 1 
ATOM 3225  O OH  . TYR A 1 403 ? 0.509   -8.329  -11.375 1.00 77.28 403 A 1 
ATOM 3226  N N   . THR A 1 404 ? -2.673  -11.813 -7.394  1.00 85.92 404 A 1 
ATOM 3227  C CA  . THR A 1 404 ? -1.592  -12.460 -6.651  1.00 85.11 404 A 1 
ATOM 3228  C C   . THR A 1 404 ? -0.372  -12.648 -7.545  1.00 85.53 404 A 1 
ATOM 3229  O O   . THR A 1 404 ? -0.488  -12.703 -8.770  1.00 83.21 404 A 1 
ATOM 3230  C CB  . THR A 1 404 ? -2.023  -13.812 -6.060  1.00 83.08 404 A 1 
ATOM 3231  O OG1 . THR A 1 404 ? -2.403  -14.721 -7.060  1.00 70.04 404 A 1 
ATOM 3232  C CG2 . THR A 1 404 ? -3.192  -13.699 -5.090  1.00 70.35 404 A 1 
ATOM 3233  N N   . THR A 1 405 ? 0.790   -12.784 -6.930  1.00 84.33 405 A 1 
ATOM 3234  C CA  . THR A 1 405 ? 2.016   -13.132 -7.648  1.00 83.16 405 A 1 
ATOM 3235  C C   . THR A 1 405 ? 2.512   -14.503 -7.232  1.00 82.71 405 A 1 
ATOM 3236  O O   . THR A 1 405 ? 2.424   -14.888 -6.063  1.00 78.71 405 A 1 
ATOM 3237  C CB  . THR A 1 405 ? 3.111   -12.075 -7.479  1.00 80.04 405 A 1 
ATOM 3238  O OG1 . THR A 1 405 ? 3.248   -11.668 -6.134  1.00 68.12 405 A 1 
ATOM 3239  C CG2 . THR A 1 405 ? 2.768   -10.861 -8.321  1.00 67.47 405 A 1 
ATOM 3240  N N   . GLY A 1 406 ? 3.059   -15.254 -8.177  1.00 79.27 406 A 1 
ATOM 3241  C CA  . GLY A 1 406 ? 3.552   -16.609 -7.934  1.00 76.95 406 A 1 
ATOM 3242  C C   . GLY A 1 406 ? 4.605   -16.688 -6.829  1.00 76.82 406 A 1 
ATOM 3243  O O   . GLY A 1 406 ? 4.629   -17.639 -6.047  1.00 72.91 406 A 1 
ATOM 3244  N N   . ARG A 1 407 ? 5.431   -15.654 -6.710  1.00 78.16 407 A 1 
ATOM 3245  C CA  . ARG A 1 407 ? 6.457   -15.574 -5.662  1.00 75.43 407 A 1 
ATOM 3246  C C   . ARG A 1 407 ? 5.941   -15.011 -4.337  1.00 74.74 407 A 1 
ATOM 3247  O O   . ARG A 1 407 ? 6.447   -15.376 -3.274  1.00 67.18 407 A 1 
ATOM 3248  C CB  . ARG A 1 407 ? 7.644   -14.765 -6.201  1.00 70.36 407 A 1 
ATOM 3249  C CG  . ARG A 1 407 ? 8.927   -15.136 -5.453  1.00 63.19 407 A 1 
ATOM 3250  C CD  . ARG A 1 407 ? 9.455   -16.499 -5.915  1.00 60.23 407 A 1 
ATOM 3251  N NE  . ARG A 1 407 ? 10.546  -16.947 -5.057  1.00 54.11 407 A 1 
ATOM 3252  C CZ  . ARG A 1 407 ? 11.159  -18.111 -5.121  1.00 48.98 407 A 1 
ATOM 3253  N NH1 . ARG A 1 407 ? 10.986  -18.964 -6.086  1.00 44.77 407 A 1 
ATOM 3254  N NH2 . ARG A 1 407 ? 11.949  -18.450 -4.176  1.00 43.46 407 A 1 
ATOM 3255  N N   . GLY A 1 408 ? 4.962   -14.124 -4.389  1.00 73.27 408 A 1 
ATOM 3256  C CA  . GLY A 1 408 ? 4.334   -13.518 -3.215  1.00 71.33 408 A 1 
ATOM 3257  C C   . GLY A 1 408 ? 3.329   -14.430 -2.512  1.00 72.81 408 A 1 
ATOM 3258  O O   . GLY A 1 408 ? 3.053   -14.243 -1.319  1.00 68.53 408 A 1 
ATOM 3259  N N   . SER A 1 409 ? 2.826   -15.432 -3.213  1.00 75.22 409 A 1 
ATOM 3260  C CA  . SER A 1 409 ? 1.843   -16.386 -2.715  1.00 73.70 409 A 1 
ATOM 3261  C C   . SER A 1 409 ? 2.472   -17.724 -2.316  1.00 74.76 409 A 1 
ATOM 3262  O O   . SER A 1 409 ? 3.521   -18.133 -2.810  1.00 69.49 409 A 1 
ATOM 3263  C CB  . SER A 1 409 ? 0.726   -16.563 -3.740  1.00 69.69 409 A 1 
ATOM 3264  O OG  . SER A 1 409 ? 1.232   -17.072 -4.953  1.00 63.34 409 A 1 
ATOM 3265  N N   . SER A 1 410 ? 1.814   -18.419 -1.393  1.00 75.06 410 A 1 
ATOM 3266  C CA  . SER A 1 410 ? 2.089   -19.813 -1.063  1.00 74.61 410 A 1 
ATOM 3267  C C   . SER A 1 410 ? 0.876   -20.667 -1.426  1.00 76.48 410 A 1 
ATOM 3268  O O   . SER A 1 410 ? -0.245  -20.157 -1.443  1.00 71.40 410 A 1 
ATOM 3269  C CB  . SER A 1 410 ? 2.433   -19.953 0.423   1.00 69.72 410 A 1 
ATOM 3270  O OG  . SER A 1 410 ? 1.350   -19.587 1.251   1.00 61.88 410 A 1 
ATOM 3271  N N   . GLY A 1 411 ? 1.052   -21.971 -1.641  1.00 75.31 411 A 1 
ATOM 3272  C CA  . GLY A 1 411 ? -0.066  -22.873 -1.943  1.00 73.68 411 A 1 
ATOM 3273  C C   . GLY A 1 411 ? -1.189  -22.810 -0.908  1.00 76.28 411 A 1 
ATOM 3274  O O   . GLY A 1 411 ? -2.368  -22.759 -1.253  1.00 73.72 411 A 1 
ATOM 3275  N N   . VAL A 1 412 ? -0.834  -22.702 0.366   1.00 77.67 412 A 1 
ATOM 3276  C CA  . VAL A 1 412 ? -1.807  -22.544 1.462   1.00 77.23 412 A 1 
ATOM 3277  C C   . VAL A 1 412 ? -2.499  -21.174 1.426   1.00 78.63 412 A 1 
ATOM 3278  O O   . VAL A 1 412 ? -3.676  -21.072 1.747   1.00 74.12 412 A 1 
ATOM 3279  C CB  . VAL A 1 412 ? -1.123  -22.763 2.824   1.00 73.43 412 A 1 
ATOM 3280  C CG1 . VAL A 1 412 ? -2.124  -22.737 3.980   1.00 65.95 412 A 1 
ATOM 3281  C CG2 . VAL A 1 412 ? -0.393  -24.106 2.883   1.00 64.45 412 A 1 
ATOM 3282  N N   . GLY A 1 413 ? -1.792  -20.122 1.030   1.00 77.23 413 A 1 
ATOM 3283  C CA  . GLY A 1 413 ? -2.354  -18.775 0.890   1.00 76.85 413 A 1 
ATOM 3284  C C   . GLY A 1 413 ? -3.266  -18.616 -0.328  1.00 78.45 413 A 1 
ATOM 3285  O O   . GLY A 1 413 ? -4.178  -17.794 -0.305  1.00 76.26 413 A 1 
ATOM 3286  N N   . LEU A 1 414 ? -3.062  -19.418 -1.366  1.00 79.82 414 A 1 
ATOM 3287  C CA  . LEU A 1 414 ? -3.930  -19.455 -2.543  1.00 79.46 414 A 1 
ATOM 3288  C C   . LEU A 1 414 ? -5.210  -20.252 -2.280  1.00 80.09 414 A 1 
ATOM 3289  O O   . LEU A 1 414 ? -6.293  -19.808 -2.646  1.00 77.47 414 A 1 
ATOM 3290  C CB  . LEU A 1 414 ? -3.168  -20.070 -3.727  1.00 77.86 414 A 1 
ATOM 3291  C CG  . LEU A 1 414 ? -2.064  -19.171 -4.306  1.00 75.76 414 A 1 
ATOM 3292  C CD1 . LEU A 1 414 ? -1.222  -19.981 -5.283  1.00 70.05 414 A 1 
ATOM 3293  C CD2 . LEU A 1 414 ? -2.637  -17.965 -5.048  1.00 69.79 414 A 1 
ATOM 3294  N N   . THR A 1 415 ? -5.098  -21.409 -1.635  1.00 80.60 415 A 1 
ATOM 3295  C CA  . THR A 1 415 ? -6.237  -22.305 -1.396  1.00 78.52 415 A 1 
ATOM 3296  C C   . THR A 1 415 ? -6.975  -21.926 -0.117  1.00 78.96 415 A 1 
ATOM 3297  O O   . THR A 1 415 ? -7.908  -21.130 -0.155  1.00 75.54 415 A 1 
ATOM 3298  C CB  . THR A 1 415 ? -5.826  -23.786 -1.430  1.00 75.52 415 A 1 
ATOM 3299  O OG1 . THR A 1 415 ? -4.827  -24.056 -0.470  1.00 68.98 415 A 1 
ATOM 3300  C CG2 . THR A 1 415 ? -5.281  -24.207 -2.787  1.00 68.58 415 A 1 
ATOM 3301  N N   . ALA A 1 416 ? -6.574  -22.452 1.013   1.00 79.76 416 A 1 
ATOM 3302  C CA  . ALA A 1 416 ? -7.119  -22.089 2.307   1.00 78.89 416 A 1 
ATOM 3303  C C   . ALA A 1 416 ? -6.149  -22.459 3.433   1.00 79.00 416 A 1 
ATOM 3304  O O   . ALA A 1 416 ? -5.436  -23.460 3.373   1.00 76.69 416 A 1 
ATOM 3305  C CB  . ALA A 1 416 ? -8.481  -22.757 2.512   1.00 76.60 416 A 1 
ATOM 3306  N N   . ALA A 1 417 ? -6.169  -21.649 4.481   1.00 78.43 417 A 1 
ATOM 3307  C CA  . ALA A 1 417 ? -5.352  -21.839 5.664   1.00 76.92 417 A 1 
ATOM 3308  C C   . ALA A 1 417 ? -6.218  -22.238 6.861   1.00 77.69 417 A 1 
ATOM 3309  O O   . ALA A 1 417 ? -7.288  -21.683 7.095   1.00 75.92 417 A 1 
ATOM 3310  C CB  . ALA A 1 417 ? -4.553  -20.559 5.919   1.00 73.56 417 A 1 
ATOM 3311  N N   . VAL A 1 418 ? -5.722  -23.172 7.651   1.00 76.20 418 A 1 
ATOM 3312  C CA  . VAL A 1 418 ? -6.306  -23.496 8.953   1.00 74.84 418 A 1 
ATOM 3313  C C   . VAL A 1 418 ? -5.611  -22.640 10.007  1.00 74.64 418 A 1 
ATOM 3314  O O   . VAL A 1 418 ? -4.423  -22.817 10.290  1.00 72.38 418 A 1 
ATOM 3315  C CB  . VAL A 1 418 ? -6.206  -24.994 9.269   1.00 72.96 418 A 1 
ATOM 3316  C CG1 . VAL A 1 418 ? -6.852  -25.297 10.618  1.00 65.65 418 A 1 
ATOM 3317  C CG2 . VAL A 1 418 ? -6.923  -25.829 8.203   1.00 66.24 418 A 1 
ATOM 3318  N N   . LEU A 1 419 ? -6.357  -21.696 10.583  1.00 75.10 419 A 1 
ATOM 3319  C CA  . LEU A 1 419 ? -5.877  -20.752 11.582  1.00 73.18 419 A 1 
ATOM 3320  C C   . LEU A 1 419 ? -6.642  -20.928 12.888  1.00 73.11 419 A 1 
ATOM 3321  O O   . LEU A 1 419 ? -7.795  -21.342 12.918  1.00 70.37 419 A 1 
ATOM 3322  C CB  . LEU A 1 419 ? -5.991  -19.319 11.039  1.00 69.73 419 A 1 
ATOM 3323  C CG  . LEU A 1 419 ? -5.056  -19.039 9.852   1.00 62.53 419 A 1 
ATOM 3324  C CD1 . LEU A 1 419 ? -5.320  -17.647 9.305   1.00 58.40 419 A 1 
ATOM 3325  C CD2 . LEU A 1 419 ? -3.585  -19.098 10.254  1.00 57.64 419 A 1 
ATOM 3326  N N   . ARG A 1 420 ? -5.978  -20.606 13.986  1.00 71.62 420 A 1 
ATOM 3327  C CA  . ARG A 1 420 ? -6.622  -20.627 15.293  1.00 70.73 420 A 1 
ATOM 3328  C C   . ARG A 1 420 ? -7.272  -19.277 15.557  1.00 70.90 420 A 1 
ATOM 3329  O O   . ARG A 1 420 ? -6.582  -18.258 15.545  1.00 67.62 420 A 1 
ATOM 3330  C CB  . ARG A 1 420 ? -5.613  -21.047 16.361  1.00 68.06 420 A 1 
ATOM 3331  C CG  . ARG A 1 420 ? -6.342  -21.520 17.620  1.00 61.83 420 A 1 
ATOM 3332  C CD  . ARG A 1 420 ? -5.341  -22.099 18.614  1.00 59.06 420 A 1 
ATOM 3333  N NE  . ARG A 1 420 ? -6.046  -22.747 19.725  1.00 54.71 420 A 1 
ATOM 3334  C CZ  . ARG A 1 420 ? -5.525  -23.555 20.630  1.00 48.95 420 A 1 
ATOM 3335  N NH1 . ARG A 1 420 ? -4.244  -23.794 20.677  1.00 45.96 420 A 1 
ATOM 3336  N NH2 . ARG A 1 420 ? -6.302  -24.136 21.498  1.00 43.98 420 A 1 
ATOM 3337  N N   . ASP A 1 421 ? -8.575  -19.277 15.818  1.00 67.86 421 A 1 
ATOM 3338  C CA  . ASP A 1 421 ? -9.283  -18.068 16.200  1.00 65.72 421 A 1 
ATOM 3339  C C   . ASP A 1 421 ? -8.815  -17.590 17.580  1.00 65.71 421 A 1 
ATOM 3340  O O   . ASP A 1 421 ? -8.724  -18.359 18.536  1.00 62.65 421 A 1 
ATOM 3341  C CB  . ASP A 1 421 ? -10.797 -18.299 16.145  1.00 62.96 421 A 1 
ATOM 3342  C CG  . ASP A 1 421 ? -11.592 -17.031 16.446  1.00 58.02 421 A 1 
ATOM 3343  O OD1 . ASP A 1 421 ? -11.002 -15.928 16.391  1.00 53.35 421 A 1 
ATOM 3344  O OD2 . ASP A 1 421 ? -12.778 -17.172 16.797  1.00 53.87 421 A 1 
ATOM 3345  N N   . SER A 1 422 ? -8.495  -16.310 17.683  1.00 64.74 422 A 1 
ATOM 3346  C CA  . SER A 1 422 ? -8.027  -15.704 18.927  1.00 62.44 422 A 1 
ATOM 3347  C C   . SER A 1 422 ? -9.118  -15.598 19.991  1.00 61.81 422 A 1 
ATOM 3348  O O   . SER A 1 422 ? -8.807  -15.612 21.183  1.00 57.56 422 A 1 
ATOM 3349  C CB  . SER A 1 422 ? -7.451  -14.318 18.640  1.00 57.86 422 A 1 
ATOM 3350  O OG  . SER A 1 422 ? -8.367  -13.501 17.941  1.00 52.22 422 A 1 
ATOM 3351  N N   . VAL A 1 423 ? -10.378 -15.492 19.567  1.00 61.27 423 A 1 
ATOM 3352  C CA  . VAL A 1 423 ? -11.525 -15.291 20.458  1.00 59.91 423 A 1 
ATOM 3353  C C   . VAL A 1 423 ? -12.026 -16.625 21.002  1.00 60.33 423 A 1 
ATOM 3354  O O   . VAL A 1 423 ? -12.097 -16.808 22.219  1.00 56.06 423 A 1 
ATOM 3355  C CB  . VAL A 1 423 ? -12.655 -14.521 19.748  1.00 55.86 423 A 1 
ATOM 3356  C CG1 . VAL A 1 423 ? -13.791 -14.203 20.724  1.00 51.28 423 A 1 
ATOM 3357  C CG2 . VAL A 1 423 ? -12.154 -13.195 19.168  1.00 50.09 423 A 1 
ATOM 3358  N N   . SER A 1 424 ? -12.344 -17.575 20.124  1.00 60.23 424 A 1 
ATOM 3359  C CA  . SER A 1 424 ? -12.890 -18.882 20.512  1.00 58.73 424 A 1 
ATOM 3360  C C   . SER A 1 424 ? -11.814 -19.924 20.828  1.00 59.79 424 A 1 
ATOM 3361  O O   . SER A 1 424 ? -12.075 -20.912 21.513  1.00 55.02 424 A 1 
ATOM 3362  C CB  . SER A 1 424 ? -13.828 -19.400 19.420  1.00 55.09 424 A 1 
ATOM 3363  O OG  . SER A 1 424 ? -13.122 -19.625 18.225  1.00 50.74 424 A 1 
ATOM 3364  N N   . GLY A 1 425 ? -10.590 -19.721 20.337  1.00 65.37 425 A 1 
ATOM 3365  C CA  . GLY A 1 425 ? -9.517  -20.707 20.429  1.00 65.21 425 A 1 
ATOM 3366  C C   . GLY A 1 425 ? -9.700  -21.931 19.530  1.00 67.88 425 A 1 
ATOM 3367  O O   . GLY A 1 425 ? -8.828  -22.814 19.528  1.00 64.08 425 A 1 
ATOM 3368  N N   . GLU A 1 426 ? -10.788 -21.983 18.766  1.00 67.32 426 A 1 
ATOM 3369  C CA  . GLU A 1 426 ? -11.074 -23.041 17.809  1.00 68.14 426 A 1 
ATOM 3370  C C   . GLU A 1 426 ? -10.231 -22.882 16.543  1.00 70.42 426 A 1 
ATOM 3371  O O   . GLU A 1 426 ? -9.761  -21.796 16.196  1.00 68.38 426 A 1 
ATOM 3372  C CB  . GLU A 1 426 ? -12.577 -23.067 17.482  1.00 63.85 426 A 1 
ATOM 3373  C CG  . GLU A 1 426 ? -13.396 -23.510 18.703  1.00 56.72 426 A 1 
ATOM 3374  C CD  . GLU A 1 426 ? -14.910 -23.451 18.499  1.00 51.07 426 A 1 
ATOM 3375  O OE1 . GLU A 1 426 ? -15.611 -24.144 19.269  1.00 46.62 426 A 1 
ATOM 3376  O OE2 . GLU A 1 426 ? -15.362 -22.667 17.638  1.00 46.79 426 A 1 
ATOM 3377  N N   . LEU A 1 427 ? -10.018 -23.988 15.846  1.00 70.23 427 A 1 
ATOM 3378  C CA  . LEU A 1 427 ? -9.412  -23.963 14.526  1.00 69.91 427 A 1 
ATOM 3379  C C   . LEU A 1 427 ? -10.481 -23.523 13.526  1.00 71.11 427 A 1 
ATOM 3380  O O   . LEU A 1 427 ? -11.467 -24.224 13.318  1.00 68.97 427 A 1 
ATOM 3381  C CB  . LEU A 1 427 ? -8.823  -25.340 14.185  1.00 67.24 427 A 1 
ATOM 3382  C CG  . LEU A 1 427 ? -7.539  -25.664 14.972  1.00 61.90 427 A 1 
ATOM 3383  C CD1 . LEU A 1 427 ? -7.220  -27.154 14.885  1.00 56.68 427 A 1 
ATOM 3384  C CD2 . LEU A 1 427 ? -6.330  -24.896 14.438  1.00 58.41 427 A 1 
ATOM 3385  N N   . THR A 1 428 ? -10.277 -22.363 12.933  1.00 73.25 428 A 1 
ATOM 3386  C CA  . THR A 1 428 ? -11.122 -21.813 11.883  1.00 72.61 428 A 1 
ATOM 3387  C C   . THR A 1 428 ? -10.402 -21.897 10.549  1.00 74.12 428 A 1 
ATOM 3388  O O   . THR A 1 428 ? -9.169  -21.915 10.484  1.00 71.93 428 A 1 
ATOM 3389  C CB  . THR A 1 428 ? -11.562 -20.374 12.186  1.00 68.45 428 A 1 
ATOM 3390  O OG1 . THR A 1 428 ? -10.455 -19.539 12.473  1.00 58.93 428 A 1 
ATOM 3391  C CG2 . THR A 1 428 ? -12.487 -20.327 13.395  1.00 57.55 428 A 1 
ATOM 3392  N N   . LEU A 1 429 ? -11.178 -21.975 9.490   1.00 72.37 429 A 1 
ATOM 3393  C CA  . LEU A 1 429 ? -10.676 -22.086 8.136   1.00 72.25 429 A 1 
ATOM 3394  C C   . LEU A 1 429 ? -10.809 -20.722 7.461   1.00 72.97 429 A 1 
ATOM 3395  O O   . LEU A 1 429 ? -11.913 -20.198 7.343   1.00 71.11 429 A 1 
ATOM 3396  C CB  . LEU A 1 429 ? -11.437 -23.243 7.477   1.00 70.21 429 A 1 
ATOM 3397  C CG  . LEU A 1 429 ? -10.657 -23.846 6.302   1.00 66.26 429 A 1 
ATOM 3398  C CD1 . LEU A 1 429 ? -10.750 -25.366 6.351   1.00 61.10 429 A 1 
ATOM 3399  C CD2 . LEU A 1 429 ? -11.202 -23.346 4.985   1.00 61.86 429 A 1 
ATOM 3400  N N   . GLU A 1 430 ? -9.690  -20.134 7.070   1.00 75.08 430 A 1 
ATOM 3401  C CA  . GLU A 1 430 ? -9.667  -18.887 6.311   1.00 74.38 430 A 1 
ATOM 3402  C C   . GLU A 1 430 ? -9.411  -19.199 4.841   1.00 75.74 430 A 1 
ATOM 3403  O O   . GLU A 1 430 ? -8.444  -19.879 4.497   1.00 72.95 430 A 1 
ATOM 3404  C CB  . GLU A 1 430 ? -8.648  -17.886 6.876   1.00 70.16 430 A 1 
ATOM 3405  C CG  . GLU A 1 430 ? -9.225  -17.156 8.097   1.00 62.26 430 A 1 
ATOM 3406  C CD  . GLU A 1 430 ? -8.311  -16.077 8.694   1.00 58.55 430 A 1 
ATOM 3407  O OE1 . GLU A 1 430 ? -8.679  -15.532 9.768   1.00 52.67 430 A 1 
ATOM 3408  O OE2 . GLU A 1 430 ? -7.237  -15.790 8.125   1.00 51.32 430 A 1 
ATOM 3409  N N   . GLY A 1 431 ? -10.286 -18.708 3.978   1.00 74.90 431 A 1 
ATOM 3410  C CA  . GLY A 1 431 ? -10.155 -18.851 2.539   1.00 74.85 431 A 1 
ATOM 3411  C C   . GLY A 1 431 ? -8.950  -18.077 2.009   1.00 76.62 431 A 1 
ATOM 3412  O O   . GLY A 1 431 ? -8.721  -16.930 2.385   1.00 74.29 431 A 1 
ATOM 3413  N N   . GLY A 1 432 ? -8.194  -18.702 1.125   1.00 77.87 432 A 1 
ATOM 3414  C CA  . GLY A 1 432 ? -7.134  -18.055 0.377   1.00 78.46 432 A 1 
ATOM 3415  C C   . GLY A 1 432 ? -7.653  -17.282 -0.839  1.00 80.20 432 A 1 
ATOM 3416  O O   . GLY A 1 432 ? -8.859  -17.140 -1.043  1.00 78.78 432 A 1 
ATOM 3417  N N   . ALA A 1 433 ? -6.732  -16.809 -1.678  1.00 81.97 433 A 1 
ATOM 3418  C CA  . ALA A 1 433 ? -7.058  -15.988 -2.844  1.00 81.74 433 A 1 
ATOM 3419  C C   . ALA A 1 433 ? -8.081  -16.650 -3.787  1.00 82.14 433 A 1 
ATOM 3420  O O   . ALA A 1 433 ? -9.014  -15.989 -4.241  1.00 81.03 433 A 1 
ATOM 3421  C CB  . ALA A 1 433 ? -5.753  -15.667 -3.574  1.00 80.63 433 A 1 
ATOM 3422  N N   . LEU A 1 434 ? -7.973  -17.961 -4.037  1.00 83.78 434 A 1 
ATOM 3423  C CA  . LEU A 1 434 ? -8.893  -18.692 -4.918  1.00 83.46 434 A 1 
ATOM 3424  C C   . LEU A 1 434 ? -10.311 -18.818 -4.337  1.00 83.43 434 A 1 
ATOM 3425  O O   . LEU A 1 434 ? -11.284 -18.785 -5.083  1.00 81.39 434 A 1 
ATOM 3426  C CB  . LEU A 1 434 ? -8.315  -20.087 -5.206  1.00 82.89 434 A 1 
ATOM 3427  C CG  . LEU A 1 434 ? -7.009  -20.075 -6.023  1.00 82.06 434 A 1 
ATOM 3428  C CD1 . LEU A 1 434 ? -6.376  -21.461 -6.018  1.00 76.59 434 A 1 
ATOM 3429  C CD2 . LEU A 1 434 ? -7.250  -19.674 -7.474  1.00 76.91 434 A 1 
ATOM 3430  N N   . VAL A 1 435 ? -10.440 -18.936 -3.021  1.00 83.57 435 A 1 
ATOM 3431  C CA  . VAL A 1 435 ? -11.747 -18.979 -2.341  1.00 82.19 435 A 1 
ATOM 3432  C C   . VAL A 1 435 ? -12.391 -17.593 -2.325  1.00 81.84 435 A 1 
ATOM 3433  O O   . VAL A 1 435 ? -13.589 -17.468 -2.568  1.00 80.08 435 A 1 
ATOM 3434  C CB  . VAL A 1 435 ? -11.615 -19.529 -0.909  1.00 80.83 435 A 1 
ATOM 3435  C CG1 . VAL A 1 435 ? -12.963 -19.572 -0.180  1.00 72.62 435 A 1 
ATOM 3436  C CG2 . VAL A 1 435 ? -11.051 -20.947 -0.915  1.00 73.54 435 A 1 
ATOM 3437  N N   . LEU A 1 436 ? -11.605 -16.544 -2.109  1.00 82.94 436 A 1 
ATOM 3438  C CA  . LEU A 1 436 ? -12.088 -15.158 -2.157  1.00 81.18 436 A 1 
ATOM 3439  C C   . LEU A 1 436 ? -12.513 -14.731 -3.570  1.00 81.50 436 A 1 
ATOM 3440  O O   . LEU A 1 436 ? -13.398 -13.891 -3.716  1.00 79.83 436 A 1 
ATOM 3441  C CB  . LEU A 1 436 ? -10.993 -14.216 -1.623  1.00 79.03 436 A 1 
ATOM 3442  C CG  . LEU A 1 436 ? -10.662 -14.383 -0.131  1.00 74.15 436 A 1 
ATOM 3443  C CD1 . LEU A 1 436 ? -9.471  -13.501 0.232   1.00 68.90 436 A 1 
ATOM 3444  C CD2 . LEU A 1 436 ? -11.840 -14.001 0.764   1.00 68.45 436 A 1 
ATOM 3445  N N   . ALA A 1 437 ? -11.913 -15.330 -4.593  1.00 81.98 437 A 1 
ATOM 3446  C CA  . ALA A 1 437 ? -12.268 -15.127 -5.991  1.00 82.29 437 A 1 
ATOM 3447  C C   . ALA A 1 437 ? -13.372 -16.081 -6.492  1.00 82.45 437 A 1 
ATOM 3448  O O   . ALA A 1 437 ? -13.536 -16.233 -7.704  1.00 79.75 437 A 1 
ATOM 3449  C CB  . ALA A 1 437 ? -10.986 -15.199 -6.826  1.00 81.52 437 A 1 
ATOM 3450  N N   . ASP A 1 438 ? -14.142 -16.738 -5.617  1.00 82.84 438 A 1 
ATOM 3451  C CA  . ASP A 1 438 ? -15.249 -17.607 -6.032  1.00 80.50 438 A 1 
ATOM 3452  C C   . ASP A 1 438 ? -16.262 -16.834 -6.890  1.00 79.46 438 A 1 
ATOM 3453  O O   . ASP A 1 438 ? -16.656 -15.718 -6.555  1.00 76.83 438 A 1 
ATOM 3454  C CB  . ASP A 1 438 ? -15.946 -18.265 -4.824  1.00 79.19 438 A 1 
ATOM 3455  C CG  . ASP A 1 438 ? -17.018 -19.286 -5.241  1.00 76.08 438 A 1 
ATOM 3456  O OD1 . ASP A 1 438 ? -16.809 -20.032 -6.221  1.00 69.92 438 A 1 
ATOM 3457  O OD2 . ASP A 1 438 ? -18.101 -19.366 -4.616  1.00 71.48 438 A 1 
ATOM 3458  N N   . GLN A 1 439 ? -16.662 -17.441 -8.014  1.00 81.48 439 A 1 
ATOM 3459  C CA  . GLN A 1 439 ? -17.461 -16.814 -9.083  1.00 81.11 439 A 1 
ATOM 3460  C C   . GLN A 1 439 ? -16.822 -15.575 -9.735  1.00 82.15 439 A 1 
ATOM 3461  O O   . GLN A 1 439 ? -17.506 -14.816 -10.423 1.00 77.97 439 A 1 
ATOM 3462  C CB  . GLN A 1 439 ? -18.897 -16.535 -8.614  1.00 78.41 439 A 1 
ATOM 3463  C CG  . GLN A 1 439 ? -19.607 -17.791 -8.113  1.00 74.76 439 A 1 
ATOM 3464  C CD  . GLN A 1 439 ? -21.056 -17.517 -7.721  1.00 69.38 439 A 1 
ATOM 3465  O OE1 . GLN A 1 439 ? -21.498 -16.413 -7.521  1.00 62.01 439 A 1 
ATOM 3466  N NE2 . GLN A 1 439 ? -21.871 -18.538 -7.593  1.00 59.56 439 A 1 
ATOM 3467  N N   . GLY A 1 440 ? -15.530 -15.386 -9.551  1.00 84.51 440 A 1 
ATOM 3468  C CA  . GLY A 1 440 ? -14.775 -14.283 -10.117 1.00 84.92 440 A 1 
ATOM 3469  C C   . GLY A 1 440 ? -13.550 -14.743 -10.903 1.00 86.57 440 A 1 
ATOM 3470  O O   . GLY A 1 440 ? -13.507 -15.846 -11.449 1.00 84.54 440 A 1 
ATOM 3471  N N   . VAL A 1 441 ? -12.560 -13.880 -10.957 1.00 87.81 441 A 1 
ATOM 3472  C CA  . VAL A 1 441 ? -11.295 -14.118 -11.660 1.00 88.83 441 A 1 
ATOM 3473  C C   . VAL A 1 441 ? -10.141 -14.019 -10.668 1.00 88.49 441 A 1 
ATOM 3474  O O   . VAL A 1 441 ? -10.044 -13.057 -9.913  1.00 85.86 441 A 1 
ATOM 3475  C CB  . VAL A 1 441 ? -11.112 -13.140 -12.837 1.00 88.58 441 A 1 
ATOM 3476  C CG1 . VAL A 1 441 ? -9.843  -13.456 -13.629 1.00 78.06 441 A 1 
ATOM 3477  C CG2 . VAL A 1 441 ? -12.295 -13.210 -13.814 1.00 78.47 441 A 1 
ATOM 3478  N N   . CYS A 1 442 ? -9.263  -15.007 -10.680 1.00 89.42 442 A 1 
ATOM 3479  C CA  . CYS A 1 442 ? -8.003  -14.957 -9.951  1.00 89.28 442 A 1 
ATOM 3480  C C   . CYS A 1 442 ? -6.859  -14.698 -10.935 1.00 89.68 442 A 1 
ATOM 3481  O O   . CYS A 1 442 ? -6.590  -15.523 -11.809 1.00 88.28 442 A 1 
ATOM 3482  C CB  . CYS A 1 442 ? -7.823  -16.253 -9.154  1.00 87.98 442 A 1 
ATOM 3483  S SG  . CYS A 1 442 ? -6.375  -16.107 -8.062  1.00 81.75 442 A 1 
ATOM 3484  N N   . CYS A 1 443 ? -6.197  -13.560 -10.791 1.00 89.54 443 A 1 
ATOM 3485  C CA  . CYS A 1 443 ? -5.051  -13.178 -11.604 1.00 89.33 443 A 1 
ATOM 3486  C C   . CYS A 1 443 ? -3.759  -13.583 -10.884 1.00 88.66 443 A 1 
ATOM 3487  O O   . CYS A 1 443 ? -3.528  -13.178 -9.748  1.00 86.38 443 A 1 
ATOM 3488  C CB  . CYS A 1 443 ? -5.114  -11.674 -11.881 1.00 88.81 443 A 1 
ATOM 3489  S SG  . CYS A 1 443 ? -6.603  -11.254 -12.843 1.00 83.49 443 A 1 
ATOM 3490  N N   . ILE A 1 444 ? -2.922  -14.372 -11.541 1.00 89.22 444 A 1 
ATOM 3491  C CA  . ILE A 1 444 ? -1.636  -14.821 -11.005 1.00 88.74 444 A 1 
ATOM 3492  C C   . ILE A 1 444 ? -0.531  -14.361 -11.952 1.00 88.52 444 A 1 
ATOM 3493  O O   . ILE A 1 444 ? -0.387  -14.892 -13.051 1.00 86.47 444 A 1 
ATOM 3494  C CB  . ILE A 1 444 ? -1.606  -16.349 -10.773 1.00 87.58 444 A 1 
ATOM 3495  C CG1 . ILE A 1 444 ? -2.815  -16.827 -9.931  1.00 83.18 444 A 1 
ATOM 3496  C CG2 . ILE A 1 444 ? -0.284  -16.724 -10.084 1.00 82.03 444 A 1 
ATOM 3497  C CD1 . ILE A 1 444 ? -2.889  -18.344 -9.735  1.00 79.12 444 A 1 
ATOM 3498  N N   . ASP A 1 445 ? 0.244   -13.384 -11.525 1.00 87.43 445 A 1 
ATOM 3499  C CA  . ASP A 1 445 ? 1.414   -12.928 -12.277 1.00 86.12 445 A 1 
ATOM 3500  C C   . ASP A 1 445 ? 2.664   -13.744 -11.907 1.00 85.30 445 A 1 
ATOM 3501  O O   . ASP A 1 445 ? 2.723   -14.376 -10.851 1.00 81.60 445 A 1 
ATOM 3502  C CB  . ASP A 1 445 ? 1.607   -11.413 -12.086 1.00 84.08 445 A 1 
ATOM 3503  C CG  . ASP A 1 445 ? 2.412   -10.749 -13.210 1.00 79.64 445 A 1 
ATOM 3504  O OD1 . ASP A 1 445 ? 2.767   -11.436 -14.193 1.00 71.79 445 A 1 
ATOM 3505  O OD2 . ASP A 1 445 ? 2.652   -9.524  -13.128 1.00 73.34 445 A 1 
ATOM 3506  N N   . GLU A 1 446 ? 3.653   -13.758 -12.780 1.00 85.39 446 A 1 
ATOM 3507  C CA  . GLU A 1 446 ? 4.908   -14.508 -12.619 1.00 84.44 446 A 1 
ATOM 3508  C C   . GLU A 1 446 ? 4.705   -15.991 -12.259 1.00 84.57 446 A 1 
ATOM 3509  O O   . GLU A 1 446 ? 5.388   -16.567 -11.410 1.00 81.42 446 A 1 
ATOM 3510  C CB  . GLU A 1 446 ? 5.876   -13.773 -11.677 1.00 81.90 446 A 1 
ATOM 3511  C CG  . GLU A 1 446 ? 6.140   -12.329 -12.132 1.00 76.19 446 A 1 
ATOM 3512  C CD  . GLU A 1 446 ? 7.376   -11.711 -11.486 1.00 69.30 446 A 1 
ATOM 3513  O OE1 . GLU A 1 446 ? 7.972   -10.826 -12.146 1.00 61.80 446 A 1 
ATOM 3514  O OE2 . GLU A 1 446 ? 7.783   -12.143 -10.388 1.00 60.85 446 A 1 
ATOM 3515  N N   . PHE A 1 447 ? 3.750   -16.629 -12.937 1.00 84.76 447 A 1 
ATOM 3516  C CA  . PHE A 1 447 ? 3.334   -18.005 -12.675 1.00 84.48 447 A 1 
ATOM 3517  C C   . PHE A 1 447 ? 4.459   -19.031 -12.859 1.00 83.63 447 A 1 
ATOM 3518  O O   . PHE A 1 447 ? 4.504   -20.047 -12.160 1.00 80.04 447 A 1 
ATOM 3519  C CB  . PHE A 1 447 ? 2.152   -18.314 -13.591 1.00 83.75 447 A 1 
ATOM 3520  C CG  . PHE A 1 447 ? 1.473   -19.622 -13.284 1.00 85.01 447 A 1 
ATOM 3521  C CD1 . PHE A 1 447 ? 1.624   -20.721 -14.145 1.00 79.18 447 A 1 
ATOM 3522  C CD2 . PHE A 1 447 ? 0.679   -19.739 -12.134 1.00 79.14 447 A 1 
ATOM 3523  C CE1 . PHE A 1 447 ? 0.968   -21.928 -13.859 1.00 77.36 447 A 1 
ATOM 3524  C CE2 . PHE A 1 447 ? 0.025   -20.942 -11.842 1.00 78.54 447 A 1 
ATOM 3525  C CZ  . PHE A 1 447 ? 0.167   -22.034 -12.708 1.00 81.61 447 A 1 
ATOM 3526  N N   . ASP A 1 448 ? 5.411   -18.753 -13.744 1.00 84.19 448 A 1 
ATOM 3527  C CA  . ASP A 1 448 ? 6.605   -19.566 -13.970 1.00 82.26 448 A 1 
ATOM 3528  C C   . ASP A 1 448 ? 7.542   -19.595 -12.754 1.00 81.84 448 A 1 
ATOM 3529  O O   . ASP A 1 448 ? 8.277   -20.568 -12.557 1.00 78.50 448 A 1 
ATOM 3530  C CB  . ASP A 1 448 ? 7.345   -19.044 -15.216 1.00 79.65 448 A 1 
ATOM 3531  C CG  . ASP A 1 448 ? 7.883   -17.619 -15.061 1.00 74.59 448 A 1 
ATOM 3532  O OD1 . ASP A 1 448 ? 7.073   -16.713 -14.794 1.00 67.67 448 A 1 
ATOM 3533  O OD2 . ASP A 1 448 ? 9.115   -17.434 -15.198 1.00 70.16 448 A 1 
ATOM 3534  N N   . LYS A 1 449 ? 7.485   -18.571 -11.909 1.00 82.76 449 A 1 
ATOM 3535  C CA  . LYS A 1 449 ? 8.328   -18.411 -10.716 1.00 80.83 449 A 1 
ATOM 3536  C C   . LYS A 1 449 ? 7.686   -18.935 -9.433  1.00 80.55 449 A 1 
ATOM 3537  O O   . LYS A 1 449 ? 8.314   -18.909 -8.376  1.00 76.89 449 A 1 
ATOM 3538  C CB  . LYS A 1 449 ? 8.742   -16.937 -10.588 1.00 78.55 449 A 1 
ATOM 3539  C CG  . LYS A 1 449 ? 9.467   -16.372 -11.829 1.00 74.02 449 A 1 
ATOM 3540  C CD  . LYS A 1 449 ? 10.685  -17.204 -12.210 1.00 69.48 449 A 1 
ATOM 3541  C CE  . LYS A 1 449 ? 11.424  -16.605 -13.404 1.00 64.49 449 A 1 
ATOM 3542  N NZ  . LYS A 1 449 ? 12.525  -17.497 -13.824 1.00 57.78 449 A 1 
ATOM 3543  N N   . MET A 1 450 ? 6.465   -19.433 -9.504  1.00 80.79 450 A 1 
ATOM 3544  C CA  . MET A 1 450 ? 5.827   -20.106 -8.382  1.00 80.59 450 A 1 
ATOM 3545  C C   . MET A 1 450 ? 6.556   -21.421 -8.072  1.00 80.18 450 A 1 
ATOM 3546  O O   . MET A 1 450 ? 6.961   -22.149 -8.986  1.00 78.95 450 A 1 
ATOM 3547  C CB  . MET A 1 450 ? 4.345   -20.325 -8.703  1.00 80.18 450 A 1 
ATOM 3548  C CG  . MET A 1 450 ? 3.555   -20.783 -7.477  1.00 76.91 450 A 1 
ATOM 3549  S SD  . MET A 1 450 ? 1.777   -21.035 -7.774  1.00 74.94 450 A 1 
ATOM 3550  C CE  . MET A 1 450 ? 1.248   -19.326 -8.003  1.00 66.98 450 A 1 
ATOM 3551  N N   . ALA A 1 451 ? 6.703   -21.745 -6.784  1.00 81.40 451 A 1 
ATOM 3552  C CA  . ALA A 1 451 ? 7.285   -23.016 -6.379  1.00 79.03 451 A 1 
ATOM 3553  C C   . ALA A 1 451 ? 6.427   -24.189 -6.876  1.00 79.34 451 A 1 
ATOM 3554  O O   . ALA A 1 451 ? 5.199   -24.120 -6.873  1.00 75.89 451 A 1 
ATOM 3555  C CB  . ALA A 1 451 ? 7.452   -23.033 -4.857  1.00 75.33 451 A 1 
ATOM 3556  N N   . GLU A 1 452 ? 7.054   -25.288 -7.265  1.00 80.61 452 A 1 
ATOM 3557  C CA  . GLU A 1 452 ? 6.347   -26.445 -7.815  1.00 78.80 452 A 1 
ATOM 3558  C C   . GLU A 1 452 ? 5.307   -27.016 -6.843  1.00 79.16 452 A 1 
ATOM 3559  O O   . GLU A 1 452 ? 4.189   -27.353 -7.232  1.00 75.68 452 A 1 
ATOM 3560  C CB  . GLU A 1 452 ? 7.397   -27.493 -8.203  1.00 75.76 452 A 1 
ATOM 3561  C CG  . GLU A 1 452 ? 6.825   -28.590 -9.095  1.00 66.56 452 A 1 
ATOM 3562  C CD  . GLU A 1 452 ? 7.877   -29.607 -9.541  1.00 59.54 452 A 1 
ATOM 3563  O OE1 . GLU A 1 452 ? 7.516   -30.459 -10.382 1.00 52.54 452 A 1 
ATOM 3564  O OE2 . GLU A 1 452 ? 9.016   -29.536 -9.038  1.00 51.46 452 A 1 
ATOM 3565  N N   . ALA A 1 453 ? 5.627   -27.027 -5.551  1.00 77.03 453 A 1 
ATOM 3566  C CA  . ALA A 1 453 ? 4.706   -27.436 -4.492  1.00 74.79 453 A 1 
ATOM 3567  C C   . ALA A 1 453 ? 3.470   -26.527 -4.378  1.00 75.84 453 A 1 
ATOM 3568  O O   . ALA A 1 453 ? 2.397   -26.987 -3.992  1.00 71.88 453 A 1 
ATOM 3569  C CB  . ALA A 1 453 ? 5.487   -27.453 -3.176  1.00 71.74 453 A 1 
ATOM 3570  N N   . ASP A 1 454 ? 3.601   -25.257 -4.721  1.00 76.95 454 A 1 
ATOM 3571  C CA  . ASP A 1 454 ? 2.489   -24.312 -4.708  1.00 75.50 454 A 1 
ATOM 3572  C C   . ASP A 1 454 ? 1.635   -24.436 -5.981  1.00 77.02 454 A 1 
ATOM 3573  O O   . ASP A 1 454 ? 0.414   -24.303 -5.916  1.00 75.50 454 A 1 
ATOM 3574  C CB  . ASP A 1 454 ? 3.017   -22.882 -4.519  1.00 73.26 454 A 1 
ATOM 3575  C CG  . ASP A 1 454 ? 3.697   -22.638 -3.166  1.00 68.17 454 A 1 
ATOM 3576  O OD1 . ASP A 1 454 ? 3.277   -23.254 -2.159  1.00 62.52 454 A 1 
ATOM 3577  O OD2 . ASP A 1 454 ? 4.598   -21.775 -3.116  1.00 61.83 454 A 1 
ATOM 3578  N N   . ARG A 1 455 ? 2.228   -24.769 -7.127  1.00 78.81 455 A 1 
ATOM 3579  C CA  . ARG A 1 455 ? 1.485   -25.024 -8.376  1.00 79.05 455 A 1 
ATOM 3580  C C   . ARG A 1 455 ? 0.568   -26.237 -8.268  1.00 79.28 455 A 1 
ATOM 3581  O O   . ARG A 1 455 ? -0.547  -26.198 -8.775  1.00 77.97 455 A 1 
ATOM 3582  C CB  . ARG A 1 455 ? 2.435   -25.226 -9.563  1.00 77.83 455 A 1 
ATOM 3583  C CG  . ARG A 1 455 ? 3.222   -23.970 -9.940  1.00 73.28 455 A 1 
ATOM 3584  C CD  . ARG A 1 455 ? 4.012   -24.230 -11.218 1.00 73.19 455 A 1 
ATOM 3585  N NE  . ARG A 1 455 ? 5.291   -23.505 -11.216 1.00 69.78 455 A 1 
ATOM 3586  C CZ  . ARG A 1 455 ? 6.318   -23.746 -12.003 1.00 67.17 455 A 1 
ATOM 3587  N NH1 . ARG A 1 455 ? 6.258   -24.598 -12.988 1.00 60.57 455 A 1 
ATOM 3588  N NH2 . ARG A 1 455 ? 7.446   -23.141 -11.809 1.00 62.41 455 A 1 
ATOM 3589  N N   . THR A 1 456 ? 1.004   -27.289 -7.595  1.00 79.24 456 A 1 
ATOM 3590  C CA  . THR A 1 456 ? 0.170   -28.485 -7.408  1.00 77.49 456 A 1 
ATOM 3591  C C   . THR A 1 456 ? -1.102  -28.197 -6.613  1.00 78.69 456 A 1 
ATOM 3592  O O   . THR A 1 456 ? -2.129  -28.811 -6.880  1.00 75.55 456 A 1 
ATOM 3593  C CB  . THR A 1 456 ? 0.945   -29.625 -6.739  1.00 73.93 456 A 1 
ATOM 3594  O OG1 . THR A 1 456 ? 1.567   -29.190 -5.564  1.00 65.49 456 A 1 
ATOM 3595  C CG2 . THR A 1 456 ? 2.031   -30.198 -7.649  1.00 62.47 456 A 1 
ATOM 3596  N N   . ALA A 1 457 ? -1.089  -27.216 -5.713  1.00 78.66 457 A 1 
ATOM 3597  C CA  . ALA A 1 457 ? -2.281  -26.792 -4.979  1.00 77.12 457 A 1 
ATOM 3598  C C   . ALA A 1 457 ? -3.371  -26.182 -5.887  1.00 79.34 457 A 1 
ATOM 3599  O O   . ALA A 1 457 ? -4.549  -26.215 -5.544  1.00 77.66 457 A 1 
ATOM 3600  C CB  . ALA A 1 457 ? -1.854  -25.807 -3.891  1.00 73.72 457 A 1 
ATOM 3601  N N   . ILE A 1 458 ? -2.999  -25.668 -7.056  1.00 81.99 458 A 1 
ATOM 3602  C CA  . ILE A 1 458 ? -3.926  -25.055 -8.019  1.00 82.84 458 A 1 
ATOM 3603  C C   . ILE A 1 458 ? -4.590  -26.112 -8.909  1.00 83.52 458 A 1 
ATOM 3604  O O   . ILE A 1 458 ? -5.673  -25.891 -9.442  1.00 81.39 458 A 1 
ATOM 3605  C CB  . ILE A 1 458 ? -3.193  -23.971 -8.842  1.00 81.55 458 A 1 
ATOM 3606  C CG1 . ILE A 1 458 ? -2.473  -22.958 -7.920  1.00 74.50 458 A 1 
ATOM 3607  C CG2 . ILE A 1 458 ? -4.159  -23.221 -9.769  1.00 71.05 458 A 1 
ATOM 3608  C CD1 . ILE A 1 458 ? -1.600  -21.956 -8.663  1.00 67.70 458 A 1 
ATOM 3609  N N   . HIS A 1 459 ? -3.987  -27.297 -9.045  1.00 82.27 459 A 1 
ATOM 3610  C CA  . HIS A 1 459 ? -4.475  -28.337 -9.958  1.00 81.04 459 A 1 
ATOM 3611  C C   . HIS A 1 459 ? -5.921  -28.759 -9.683  1.00 80.54 459 A 1 
ATOM 3612  O O   . HIS A 1 459 ? -6.686  -28.927 -10.625 1.00 76.51 459 A 1 
ATOM 3613  C CB  . HIS A 1 459 ? -3.568  -29.579 -9.886  1.00 79.29 459 A 1 
ATOM 3614  C CG  . HIS A 1 459 ? -2.256  -29.477 -10.600 1.00 77.73 459 A 1 
ATOM 3615  N ND1 . HIS A 1 459 ? -1.534  -30.550 -11.092 1.00 66.93 459 A 1 
ATOM 3616  C CD2 . HIS A 1 459 ? -1.537  -28.357 -10.905 1.00 66.98 459 A 1 
ATOM 3617  C CE1 . HIS A 1 459 ? -0.418  -30.080 -11.656 1.00 66.85 459 A 1 
ATOM 3618  N NE2 . HIS A 1 459 ? -0.389  -28.753 -11.564 1.00 67.50 459 A 1 
ATOM 3619  N N   . GLU A 1 460 ? -6.299  -28.922 -8.422  1.00 80.21 460 A 1 
ATOM 3620  C CA  . GLU A 1 460 ? -7.665  -29.289 -8.041  1.00 78.68 460 A 1 
ATOM 3621  C C   . GLU A 1 460 ? -8.655  -28.175 -8.400  1.00 79.29 460 A 1 
ATOM 3622  O O   . GLU A 1 460 ? -9.684  -28.423 -9.026  1.00 77.96 460 A 1 
ATOM 3623  C CB  . GLU A 1 460 ? -7.705  -29.610 -6.534  1.00 76.36 460 A 1 
ATOM 3624  C CG  . GLU A 1 460 ? -9.063  -30.176 -6.096  1.00 69.54 460 A 1 
ATOM 3625  C CD  . GLU A 1 460 ? -9.203  -30.360 -4.578  1.00 65.58 460 A 1 
ATOM 3626  O OE1 . GLU A 1 460 ? -10.330 -30.642 -4.122  1.00 59.76 460 A 1 
ATOM 3627  O OE2 . GLU A 1 460 ? -8.213  -30.195 -3.835  1.00 60.96 460 A 1 
ATOM 3628  N N   . VAL A 1 461 ? -8.316  -26.931 -8.068  1.00 82.98 461 A 1 
ATOM 3629  C CA  . VAL A 1 461 ? -9.187  -25.770 -8.297  1.00 83.25 461 A 1 
ATOM 3630  C C   . VAL A 1 461 ? -9.450  -25.542 -9.782  1.00 83.67 461 A 1 
ATOM 3631  O O   . VAL A 1 461 ? -10.577 -25.254 -10.175 1.00 82.11 461 A 1 
ATOM 3632  C CB  . VAL A 1 461 ? -8.577  -24.509 -7.669  1.00 82.45 461 A 1 
ATOM 3633  C CG1 . VAL A 1 461 ? -9.486  -23.292 -7.853  1.00 72.41 461 A 1 
ATOM 3634  C CG2 . VAL A 1 461 ? -8.339  -24.708 -6.173  1.00 73.23 461 A 1 
ATOM 3635  N N   . MET A 1 462 ? -8.446  -25.710 -10.632 1.00 81.86 462 A 1 
ATOM 3636  C CA  . MET A 1 462 ? -8.574  -25.483 -12.070 1.00 81.22 462 A 1 
ATOM 3637  C C   . MET A 1 462 ? -9.528  -26.457 -12.763 1.00 80.50 462 A 1 
ATOM 3638  O O   . MET A 1 462 ? -10.083 -26.111 -13.799 1.00 77.22 462 A 1 
ATOM 3639  C CB  . MET A 1 462 ? -7.201  -25.570 -12.745 1.00 80.14 462 A 1 
ATOM 3640  C CG  . MET A 1 462 ? -6.322  -24.360 -12.447 1.00 78.16 462 A 1 
ATOM 3641  S SD  . MET A 1 462 ? -4.736  -24.407 -13.319 1.00 74.43 462 A 1 
ATOM 3642  C CE  . MET A 1 462 ? -5.269  -23.909 -14.964 1.00 66.74 462 A 1 
ATOM 3643  N N   . GLU A 1 463 ? -9.710  -27.666 -12.234 1.00 78.77 463 A 1 
ATOM 3644  C CA  . GLU A 1 463 ? -10.530 -28.680 -12.901 1.00 77.10 463 A 1 
ATOM 3645  C C   . GLU A 1 463 ? -11.850 -28.958 -12.177 1.00 77.30 463 A 1 
ATOM 3646  O O   . GLU A 1 463 ? -12.911 -28.941 -12.795 1.00 72.50 463 A 1 
ATOM 3647  C CB  . GLU A 1 463 ? -9.688  -29.943 -13.094 1.00 72.28 463 A 1 
ATOM 3648  C CG  . GLU A 1 463 ? -10.348 -30.898 -14.096 1.00 65.79 463 A 1 
ATOM 3649  C CD  . GLU A 1 463 ? -9.379  -31.979 -14.578 1.00 61.08 463 A 1 
ATOM 3650  O OE1 . GLU A 1 463 ? -9.581  -32.492 -15.692 1.00 53.40 463 A 1 
ATOM 3651  O OE2 . GLU A 1 463 ? -8.359  -32.254 -13.910 1.00 54.72 463 A 1 
ATOM 3652  N N   . GLN A 1 464 ? -11.794 -29.180 -10.878 1.00 77.45 464 A 1 
ATOM 3653  C CA  . GLN A 1 464 ? -12.970 -29.534 -10.082 1.00 76.30 464 A 1 
ATOM 3654  C C   . GLN A 1 464 ? -13.656 -28.316 -9.452  1.00 78.01 464 A 1 
ATOM 3655  O O   . GLN A 1 464 ? -14.782 -28.424 -8.970  1.00 73.39 464 A 1 
ATOM 3656  C CB  . GLN A 1 464 ? -12.582 -30.556 -9.006  1.00 71.92 464 A 1 
ATOM 3657  C CG  . GLN A 1 464 ? -12.026 -31.852 -9.617  1.00 66.38 464 A 1 
ATOM 3658  C CD  . GLN A 1 464 ? -11.766 -32.926 -8.568  1.00 61.19 464 A 1 
ATOM 3659  O OE1 . GLN A 1 464 ? -11.902 -32.732 -7.379  1.00 54.50 464 A 1 
ATOM 3660  N NE2 . GLN A 1 464 ? -11.385 -34.113 -8.977  1.00 51.57 464 A 1 
ATOM 3661  N N   . GLN A 1 465 ? -13.003 -27.160 -9.455  1.00 78.05 465 A 1 
ATOM 3662  C CA  . GLN A 1 465 ? -13.480 -25.927 -8.810  1.00 78.89 465 A 1 
ATOM 3663  C C   . GLN A 1 465 ? -13.783 -26.100 -7.314  1.00 79.80 465 A 1 
ATOM 3664  O O   . GLN A 1 465 ? -14.671 -25.452 -6.757  1.00 75.26 465 A 1 
ATOM 3665  C CB  . GLN A 1 465 ? -14.658 -25.327 -9.586  1.00 76.11 465 A 1 
ATOM 3666  C CG  . GLN A 1 465 ? -14.323 -25.072 -11.056 1.00 75.20 465 A 1 
ATOM 3667  C CD  . GLN A 1 465 ? -15.423 -24.291 -11.758 1.00 71.60 465 A 1 
ATOM 3668  O OE1 . GLN A 1 465 ? -16.591 -24.297 -11.404 1.00 64.16 465 A 1 
ATOM 3669  N NE2 . GLN A 1 465 ? -15.079 -23.567 -12.795 1.00 62.81 465 A 1 
ATOM 3670  N N   . THR A 1 466 ? -13.045 -26.988 -6.677  1.00 80.66 466 A 1 
ATOM 3671  C CA  . THR A 1 466 ? -13.148 -27.273 -5.250  1.00 80.09 466 A 1 
ATOM 3672  C C   . THR A 1 466 ? -11.767 -27.265 -4.615  1.00 80.52 466 A 1 
ATOM 3673  O O   . THR A 1 466 ? -10.751 -27.428 -5.292  1.00 78.01 466 A 1 
ATOM 3674  C CB  . THR A 1 466 ? -13.860 -28.605 -4.966  1.00 77.25 466 A 1 
ATOM 3675  O OG1 . THR A 1 466 ? -13.241 -29.683 -5.630  1.00 68.92 466 A 1 
ATOM 3676  C CG2 . THR A 1 466 ? -15.326 -28.581 -5.391  1.00 68.77 466 A 1 
ATOM 3677  N N   . ILE A 1 467 ? -11.737 -27.051 -3.313  1.00 81.47 467 A 1 
ATOM 3678  C CA  . ILE A 1 467 ? -10.534 -27.155 -2.493  1.00 80.92 467 A 1 
ATOM 3679  C C   . ILE A 1 467 ? -10.839 -28.129 -1.368  1.00 80.40 467 A 1 
ATOM 3680  O O   . ILE A 1 467 ? -11.583 -27.808 -0.441  1.00 77.70 467 A 1 
ATOM 3681  C CB  . ILE A 1 467 ? -10.095 -25.777 -1.972  1.00 79.97 467 A 1 
ATOM 3682  C CG1 . ILE A 1 467 ? -9.709  -24.849 -3.142  1.00 76.04 467 A 1 
ATOM 3683  C CG2 . ILE A 1 467 ? -8.910  -25.936 -1.003  1.00 73.51 467 A 1 
ATOM 3684  C CD1 . ILE A 1 467 ? -9.542  -23.395 -2.733  1.00 69.42 467 A 1 
ATOM 3685  N N   . SER A 1 468 ? -10.262 -29.305 -1.446  1.00 81.21 468 A 1 
ATOM 3686  C CA  . SER A 1 468 ? -10.416 -30.345 -0.439  1.00 79.21 468 A 1 
ATOM 3687  C C   . SER A 1 468 ? -9.337  -30.200 0.630   1.00 78.44 468 A 1 
ATOM 3688  O O   . SER A 1 468 ? -8.142  -30.223 0.346   1.00 76.21 468 A 1 
ATOM 3689  C CB  . SER A 1 468 ? -10.372 -31.727 -1.087  1.00 77.59 468 A 1 
ATOM 3690  O OG  . SER A 1 468 ? -11.374 -31.828 -2.079  1.00 68.32 468 A 1 
ATOM 3691  N N   . ILE A 1 469 ? -9.767  -30.048 1.877   1.00 79.33 469 A 1 
ATOM 3692  C CA  . ILE A 1 469 ? -8.877  -29.840 3.017   1.00 77.30 469 A 1 
ATOM 3693  C C   . ILE A 1 469 ? -9.096  -30.953 4.030   1.00 76.25 469 A 1 
ATOM 3694  O O   . ILE A 1 469 ? -10.204 -31.154 4.518   1.00 73.10 469 A 1 
ATOM 3695  C CB  . ILE A 1 469 ? -9.077  -28.447 3.640   1.00 74.88 469 A 1 
ATOM 3696  C CG1 . ILE A 1 469 ? -8.845  -27.355 2.573   1.00 69.68 469 A 1 
ATOM 3697  C CG2 . ILE A 1 469 ? -8.127  -28.247 4.833   1.00 67.29 469 A 1 
ATOM 3698  C CD1 . ILE A 1 469 ? -9.253  -25.972 3.048   1.00 62.68 469 A 1 
ATOM 3699  N N   . ALA A 1 470 ? -8.008  -31.616 4.378   1.00 78.51 470 A 1 
ATOM 3700  C CA  . ALA A 1 470 ? -7.951  -32.606 5.441   1.00 76.96 470 A 1 
ATOM 3701  C C   . ALA A 1 470 ? -6.755  -32.293 6.362   1.00 77.24 470 A 1 
ATOM 3702  O O   . ALA A 1 470 ? -5.707  -32.933 6.308   1.00 73.11 470 A 1 
ATOM 3703  C CB  . ALA A 1 470 ? -7.903  -34.000 4.806   1.00 73.35 470 A 1 
ATOM 3704  N N   . LYS A 1 471 ? -6.896  -31.246 7.184   1.00 74.91 471 A 1 
ATOM 3705  C CA  . LYS A 1 471 ? -5.833  -30.804 8.098   1.00 72.63 471 A 1 
ATOM 3706  C C   . LYS A 1 471 ? -6.383  -30.467 9.478   1.00 71.37 471 A 1 
ATOM 3707  O O   . LYS A 1 471 ? -7.411  -29.819 9.598   1.00 65.11 471 A 1 
ATOM 3708  C CB  . LYS A 1 471 ? -5.081  -29.595 7.512   1.00 68.90 471 A 1 
ATOM 3709  C CG  . LYS A 1 471 ? -4.029  -30.001 6.469   1.00 63.30 471 A 1 
ATOM 3710  C CD  . LYS A 1 471 ? -3.265  -28.780 5.952   1.00 61.05 471 A 1 
ATOM 3711  C CE  . LYS A 1 471 ? -2.203  -29.209 4.931   1.00 54.71 471 A 1 
ATOM 3712  N NZ  . LYS A 1 471 ? -1.526  -28.050 4.305   1.00 50.32 471 A 1 
ATOM 3713  N N   . ALA A 1 472 ? -5.644  -30.856 10.510  1.00 69.80 472 A 1 
ATOM 3714  C CA  . ALA A 1 472 ? -5.876  -30.475 11.906  1.00 68.30 472 A 1 
ATOM 3715  C C   . ALA A 1 472 ? -7.328  -30.660 12.408  1.00 69.73 472 A 1 
ATOM 3716  O O   . ALA A 1 472 ? -7.857  -29.828 13.135  1.00 64.34 472 A 1 
ATOM 3717  C CB  . ALA A 1 472 ? -5.311  -29.065 12.123  1.00 63.20 472 A 1 
ATOM 3718  N N   . GLY A 1 473 ? -7.975  -31.759 12.013  1.00 69.48 473 A 1 
ATOM 3719  C CA  . GLY A 1 473 ? -9.356  -32.080 12.399  1.00 67.66 473 A 1 
ATOM 3720  C C   . GLY A 1 473 ? -10.441 -31.413 11.547  1.00 69.98 473 A 1 
ATOM 3721  O O   . GLY A 1 473 ? -11.615 -31.705 11.750  1.00 66.14 473 A 1 
ATOM 3722  N N   . ILE A 1 474 ? -10.075 -30.572 10.596  1.00 70.73 474 A 1 
ATOM 3723  C CA  . ILE A 1 474 ? -11.005 -29.993 9.627   1.00 70.92 474 A 1 
ATOM 3724  C C   . ILE A 1 474 ? -10.955 -30.836 8.358   1.00 71.71 474 A 1 
ATOM 3725  O O   . ILE A 1 474 ? -9.920  -30.915 7.694   1.00 68.68 474 A 1 
ATOM 3726  C CB  . ILE A 1 474 ? -10.708 -28.501 9.370   1.00 67.01 474 A 1 
ATOM 3727  C CG1 . ILE A 1 474 ? -10.777 -27.719 10.704  1.00 61.57 474 A 1 
ATOM 3728  C CG2 . ILE A 1 474 ? -11.705 -27.936 8.346   1.00 59.22 474 A 1 
ATOM 3729  C CD1 . ILE A 1 474 ? -10.426 -26.237 10.582  1.00 55.74 474 A 1 
ATOM 3730  N N   . LEU A 1 475 ? -12.084 -31.448 8.034   1.00 74.40 475 A 1 
ATOM 3731  C CA  . LEU A 1 475 ? -12.291 -32.219 6.819   1.00 74.49 475 A 1 
ATOM 3732  C C   . LEU A 1 475 ? -13.473 -31.604 6.077   1.00 75.15 475 A 1 
ATOM 3733  O O   . LEU A 1 475 ? -14.624 -31.776 6.479   1.00 71.57 475 A 1 
ATOM 3734  C CB  . LEU A 1 475 ? -12.477 -33.696 7.194   1.00 70.70 475 A 1 
ATOM 3735  C CG  . LEU A 1 475 ? -12.115 -34.634 6.026   1.00 62.31 475 A 1 
ATOM 3736  C CD1 . LEU A 1 475 ? -11.014 -35.598 6.458   1.00 55.95 475 A 1 
ATOM 3737  C CD2 . LEU A 1 475 ? -13.306 -35.448 5.553   1.00 57.46 475 A 1 
ATOM 3738  N N   . THR A 1 476 ? -13.185 -30.820 5.047   1.00 75.31 476 A 1 
ATOM 3739  C CA  . THR A 1 476 ? -14.208 -30.086 4.303   1.00 75.93 476 A 1 
ATOM 3740  C C   . THR A 1 476 ? -13.768 -29.855 2.865   1.00 77.98 476 A 1 
ATOM 3741  O O   . THR A 1 476 ? -12.582 -29.915 2.546   1.00 75.94 476 A 1 
ATOM 3742  C CB  . THR A 1 476 ? -14.561 -28.762 5.002   1.00 71.67 476 A 1 
ATOM 3743  O OG1 . THR A 1 476 ? -15.697 -28.191 4.391   1.00 62.03 476 A 1 
ATOM 3744  C CG2 . THR A 1 476 ? -13.452 -27.719 4.973   1.00 62.46 476 A 1 
ATOM 3745  N N   . THR A 1 477 ? -14.732 -29.579 2.010   1.00 77.11 477 A 1 
ATOM 3746  C CA  . THR A 1 477 ? -14.520 -29.186 0.622   1.00 76.70 477 A 1 
ATOM 3747  C C   . THR A 1 477 ? -15.113 -27.801 0.423   1.00 77.66 477 A 1 
ATOM 3748  O O   . THR A 1 477 ? -16.309 -27.597 0.628   1.00 75.48 477 A 1 
ATOM 3749  C CB  . THR A 1 477 ? -15.137 -30.201 -0.347  1.00 74.39 477 A 1 
ATOM 3750  O OG1 . THR A 1 477 ? -14.745 -31.510 0.005   1.00 63.35 477 A 1 
ATOM 3751  C CG2 . THR A 1 477 ? -14.667 -29.972 -1.775  1.00 63.25 477 A 1 
ATOM 3752  N N   . LEU A 1 478 ? -14.271 -26.846 0.056   1.00 79.03 478 A 1 
ATOM 3753  C CA  . LEU A 1 478 ? -14.683 -25.483 -0.249  1.00 77.41 478 A 1 
ATOM 3754  C C   . LEU A 1 478 ? -14.948 -25.342 -1.747  1.00 78.59 478 A 1 
ATOM 3755  O O   . LEU A 1 478 ? -14.266 -25.960 -2.562  1.00 76.90 478 A 1 
ATOM 3756  C CB  . LEU A 1 478 ? -13.606 -24.489 0.202   1.00 74.78 478 A 1 
ATOM 3757  C CG  . LEU A 1 478 ? -13.296 -24.512 1.705   1.00 70.66 478 A 1 
ATOM 3758  C CD1 . LEU A 1 478 ? -12.135 -23.567 1.974   1.00 65.57 478 A 1 
ATOM 3759  C CD2 . LEU A 1 478 ? -14.488 -24.074 2.554   1.00 65.91 478 A 1 
ATOM 3760  N N   . ASN A 1 479 ? -15.902 -24.489 -2.109  1.00 79.47 479 A 1 
ATOM 3761  C CA  . ASN A 1 479 ? -16.122 -24.105 -3.496  1.00 78.90 479 A 1 
ATOM 3762  C C   . ASN A 1 479 ? -15.142 -22.999 -3.892  1.00 79.37 479 A 1 
ATOM 3763  O O   . ASN A 1 479 ? -15.008 -22.007 -3.182  1.00 77.00 479 A 1 
ATOM 3764  C CB  . ASN A 1 479 ? -17.577 -23.666 -3.686  1.00 76.51 479 A 1 
ATOM 3765  C CG  . ASN A 1 479 ? -18.553 -24.818 -3.543  1.00 73.79 479 A 1 
ATOM 3766  O OD1 . ASN A 1 479 ? -18.307 -25.938 -3.923  1.00 66.65 479 A 1 
ATOM 3767  N ND2 . ASN A 1 479 ? -19.725 -24.556 -3.003  1.00 66.53 479 A 1 
ATOM 3768  N N   . ALA A 1 480 ? -14.497 -23.157 -5.040  1.00 81.14 480 A 1 
ATOM 3769  C CA  . ALA A 1 480 ? -13.604 -22.177 -5.645  1.00 81.84 480 A 1 
ATOM 3770  C C   . ALA A 1 480 ? -13.859 -22.121 -7.156  1.00 83.04 480 A 1 
ATOM 3771  O O   . ALA A 1 480 ? -13.059 -22.580 -7.969  1.00 80.25 480 A 1 
ATOM 3772  C CB  . ALA A 1 480 ? -12.162 -22.533 -5.280  1.00 79.46 480 A 1 
ATOM 3773  N N   . ARG A 1 481 ? -15.026 -21.583 -7.539  1.00 83.46 481 A 1 
ATOM 3774  C CA  . ARG A 1 481 ? -15.499 -21.497 -8.930  1.00 83.03 481 A 1 
ATOM 3775  C C   . ARG A 1 481 ? -14.911 -20.280 -9.635  1.00 83.67 481 A 1 
ATOM 3776  O O   . ARG A 1 481 ? -15.641 -19.445 -10.163 1.00 80.67 481 A 1 
ATOM 3777  C CB  . ARG A 1 481 ? -17.037 -21.506 -8.951  1.00 81.21 481 A 1 
ATOM 3778  C CG  . ARG A 1 481 ? -17.610 -22.817 -8.405  1.00 78.09 481 A 1 
ATOM 3779  C CD  . ARG A 1 481 ? -19.116 -22.694 -8.187  1.00 76.33 481 A 1 
ATOM 3780  N NE  . ARG A 1 481 ? -19.374 -21.809 -7.043  1.00 72.22 481 A 1 
ATOM 3781  C CZ  . ARG A 1 481 ? -20.543 -21.492 -6.523  1.00 67.75 481 A 1 
ATOM 3782  N NH1 . ARG A 1 481 ? -21.665 -21.959 -7.001  1.00 61.12 481 A 1 
ATOM 3783  N NH2 . ARG A 1 481 ? -20.582 -20.697 -5.498  1.00 63.02 481 A 1 
ATOM 3784  N N   . CYS A 1 482 ? -13.594 -20.152 -9.597  1.00 84.96 482 A 1 
ATOM 3785  C CA  . CYS A 1 482 ? -12.899 -19.031 -10.206 1.00 85.32 482 A 1 
ATOM 3786  C C   . CYS A 1 482 ? -12.320 -19.387 -11.579 1.00 86.47 482 A 1 
ATOM 3787  O O   . CYS A 1 482 ? -11.930 -20.528 -11.846 1.00 84.23 482 A 1 
ATOM 3788  C CB  . CYS A 1 482 ? -11.850 -18.475 -9.234  1.00 82.44 482 A 1 
ATOM 3789  S SG  . CYS A 1 482 ? -10.570 -19.714 -8.858  1.00 75.20 482 A 1 
ATOM 3790  N N   . SER A 1 483 ? -12.241 -18.383 -12.438 1.00 88.63 483 A 1 
ATOM 3791  C CA  . SER A 1 483 ? -11.418 -18.424 -13.644 1.00 88.96 483 A 1 
ATOM 3792  C C   . SER A 1 483 ? -9.999  -18.004 -13.275 1.00 89.53 483 A 1 
ATOM 3793  O O   . SER A 1 483 ? -9.818  -17.030 -12.550 1.00 87.33 483 A 1 
ATOM 3794  C CB  . SER A 1 483 ? -11.984 -17.493 -14.717 1.00 87.68 483 A 1 
ATOM 3795  O OG  . SER A 1 483 ? -13.304 -17.871 -15.057 1.00 74.32 483 A 1 
ATOM 3796  N N   . ILE A 1 484 ? -9.001  -18.713 -13.778 1.00 90.58 484 A 1 
ATOM 3797  C CA  . ILE A 1 484 ? -7.597  -18.389 -13.521 1.00 90.51 484 A 1 
ATOM 3798  C C   . ILE A 1 484 ? -7.008  -17.714 -14.751 1.00 90.74 484 A 1 
ATOM 3799  O O   . ILE A 1 484 ? -7.023  -18.274 -15.845 1.00 89.15 484 A 1 
ATOM 3800  C CB  . ILE A 1 484 ? -6.807  -19.632 -13.067 1.00 89.34 484 A 1 
ATOM 3801  C CG1 . ILE A 1 484 ? -7.397  -20.153 -11.734 1.00 83.62 484 A 1 
ATOM 3802  C CG2 . ILE A 1 484 ? -5.315  -19.301 -12.916 1.00 82.39 484 A 1 
ATOM 3803  C CD1 . ILE A 1 484 ? -6.756  -21.434 -11.212 1.00 75.29 484 A 1 
ATOM 3804  N N   . LEU A 1 485 ? -6.472  -16.522 -14.555 1.00 91.01 485 A 1 
ATOM 3805  C CA  . LEU A 1 485 ? -5.686  -15.804 -15.544 1.00 91.22 485 A 1 
ATOM 3806  C C   . LEU A 1 485 ? -4.244  -15.742 -15.048 1.00 91.38 485 A 1 
ATOM 3807  O O   . LEU A 1 485 ? -3.944  -15.043 -14.083 1.00 89.43 485 A 1 
ATOM 3808  C CB  . LEU A 1 485 ? -6.315  -14.420 -15.760 1.00 90.88 485 A 1 
ATOM 3809  C CG  . LEU A 1 485 ? -5.572  -13.555 -16.794 1.00 89.57 485 A 1 
ATOM 3810  C CD1 . LEU A 1 485 ? -5.566  -14.188 -18.182 1.00 83.21 485 A 1 
ATOM 3811  C CD2 . LEU A 1 485 ? -6.250  -12.191 -16.899 1.00 83.51 485 A 1 
ATOM 3812  N N   . ALA A 1 486 ? -3.359  -16.480 -15.693 1.00 91.42 486 A 1 
ATOM 3813  C CA  . ALA A 1 486 ? -1.954  -16.541 -15.331 1.00 90.74 486 A 1 
ATOM 3814  C C   . ALA A 1 486 ? -1.085  -15.810 -16.360 1.00 90.90 486 A 1 
ATOM 3815  O O   . ALA A 1 486 ? -1.334  -15.893 -17.558 1.00 89.14 486 A 1 
ATOM 3816  C CB  . ALA A 1 486 ? -1.556  -18.009 -15.151 1.00 89.35 486 A 1 
ATOM 3817  N N   . ALA A 1 487 ? -0.049  -15.129 -15.907 1.00 90.60 487 A 1 
ATOM 3818  C CA  . ALA A 1 487 ? 1.015   -14.634 -16.769 1.00 90.03 487 A 1 
ATOM 3819  C C   . ALA A 1 487 ? 2.332   -15.312 -16.407 1.00 89.44 487 A 1 
ATOM 3820  O O   . ALA A 1 487 ? 2.679   -15.434 -15.237 1.00 86.81 487 A 1 
ATOM 3821  C CB  . ALA A 1 487 ? 1.124   -13.117 -16.685 1.00 89.16 487 A 1 
ATOM 3822  N N   . ALA A 1 488 ? 3.061   -15.732 -17.419 1.00 88.63 488 A 1 
ATOM 3823  C CA  . ALA A 1 488 ? 4.348   -16.377 -17.263 1.00 87.79 488 A 1 
ATOM 3824  C C   . ALA A 1 488 ? 5.336   -15.874 -18.319 1.00 87.75 488 A 1 
ATOM 3825  O O   . ALA A 1 488 ? 4.949   -15.394 -19.385 1.00 85.22 488 A 1 
ATOM 3826  C CB  . ALA A 1 488 ? 4.148   -17.897 -17.327 1.00 85.70 488 A 1 
ATOM 3827  N N   . ASN A 1 489 ? 6.613   -16.000 -18.025 1.00 86.01 489 A 1 
ATOM 3828  C CA  . ASN A 1 489 ? 7.671   -15.800 -19.006 1.00 84.52 489 A 1 
ATOM 3829  C C   . ASN A 1 489 ? 8.167   -17.164 -19.506 1.00 84.10 489 A 1 
ATOM 3830  O O   . ASN A 1 489 ? 8.137   -18.134 -18.745 1.00 80.84 489 A 1 
ATOM 3831  C CB  . ASN A 1 489 ? 8.785   -14.947 -18.397 1.00 82.02 489 A 1 
ATOM 3832  C CG  . ASN A 1 489 ? 8.286   -13.564 -18.008 1.00 79.84 489 A 1 
ATOM 3833  O OD1 . ASN A 1 489 ? 7.700   -12.832 -18.781 1.00 70.01 489 A 1 
ATOM 3834  N ND2 . ASN A 1 489 ? 8.495   -13.170 -16.771 1.00 71.46 489 A 1 
ATOM 3835  N N   . PRO A 1 490 ? 8.638   -17.256 -20.748 1.00 84.55 490 A 1 
ATOM 3836  C CA  . PRO A 1 490 ? 9.302   -18.451 -21.243 1.00 83.13 490 A 1 
ATOM 3837  C C   . PRO A 1 490 ? 10.548  -18.789 -20.420 1.00 82.33 490 A 1 
ATOM 3838  O O   . PRO A 1 490 ? 11.099  -17.949 -19.703 1.00 77.60 490 A 1 
ATOM 3839  C CB  . PRO A 1 490 ? 9.660   -18.166 -22.707 1.00 81.16 490 A 1 
ATOM 3840  C CG  . PRO A 1 490 ? 8.785   -16.989 -23.092 1.00 78.77 490 A 1 
ATOM 3841  C CD  . PRO A 1 490 ? 8.594   -16.245 -21.777 1.00 81.94 490 A 1 
ATOM 3842  N N   . ALA A 1 491 ? 11.029  -20.010 -20.570 1.00 80.50 491 A 1 
ATOM 3843  C CA  . ALA A 1 491 ? 12.301  -20.408 -19.995 1.00 77.37 491 A 1 
ATOM 3844  C C   . ALA A 1 491 ? 13.424  -19.455 -20.431 1.00 76.65 491 A 1 
ATOM 3845  O O   . ALA A 1 491 ? 13.493  -19.036 -21.582 1.00 69.60 491 A 1 
ATOM 3846  C CB  . ALA A 1 491 ? 12.600  -21.848 -20.413 1.00 73.53 491 A 1 
ATOM 3847  N N   . TYR A 1 492 ? 14.311  -19.144 -19.493 1.00 75.77 492 A 1 
ATOM 3848  C CA  . TYR A 1 492 ? 15.405  -18.185 -19.722 1.00 73.64 492 A 1 
ATOM 3849  C C   . TYR A 1 492 ? 14.941  -16.753 -20.055 1.00 74.19 492 A 1 
ATOM 3850  O O   . TYR A 1 492 ? 15.716  -15.945 -20.553 1.00 68.57 492 A 1 
ATOM 3851  C CB  . TYR A 1 492 ? 16.428  -18.748 -20.725 1.00 69.25 492 A 1 
ATOM 3852  C CG  . TYR A 1 492 ? 16.808  -20.187 -20.460 1.00 64.31 492 A 1 
ATOM 3853  C CD1 . TYR A 1 492 ? 17.786  -20.496 -19.493 1.00 59.30 492 A 1 
ATOM 3854  C CD2 . TYR A 1 492 ? 16.128  -21.222 -21.112 1.00 56.95 492 A 1 
ATOM 3855  C CE1 . TYR A 1 492 ? 18.075  -21.830 -19.169 1.00 51.46 492 A 1 
ATOM 3856  C CE2 . TYR A 1 492 ? 16.405  -22.565 -20.793 1.00 51.58 492 A 1 
ATOM 3857  C CZ  . TYR A 1 492 ? 17.374  -22.861 -19.814 1.00 50.66 492 A 1 
ATOM 3858  O OH  . TYR A 1 492 ? 17.621  -24.166 -19.471 1.00 47.60 492 A 1 
ATOM 3859  N N   . GLY A 1 493 ? 13.693  -16.421 -19.753 1.00 72.50 493 A 1 
ATOM 3860  C CA  . GLY A 1 493 ? 13.140  -15.075 -19.862 1.00 71.11 493 A 1 
ATOM 3861  C C   . GLY A 1 493 ? 12.643  -14.682 -21.251 1.00 73.71 493 A 1 
ATOM 3862  O O   . GLY A 1 493 ? 11.603  -14.032 -21.342 1.00 69.71 493 A 1 
ATOM 3863  N N   . ARG A 1 494 ? 13.317  -15.105 -22.320 1.00 76.09 494 A 1 
ATOM 3864  C CA  . ARG A 1 494 ? 12.895  -14.914 -23.711 1.00 76.82 494 A 1 
ATOM 3865  C C   . ARG A 1 494 ? 12.663  -16.244 -24.402 1.00 78.25 494 A 1 
ATOM 3866  O O   . ARG A 1 494 ? 13.382  -17.207 -24.151 1.00 74.84 494 A 1 
ATOM 3867  C CB  . ARG A 1 494 ? 13.933  -14.090 -24.488 1.00 72.87 494 A 1 
ATOM 3868  C CG  . ARG A 1 494 ? 13.541  -12.611 -24.549 1.00 65.39 494 A 1 
ATOM 3869  C CD  . ARG A 1 494 ? 14.557  -11.836 -25.383 1.00 63.69 494 A 1 
ATOM 3870  N NE  . ARG A 1 494 ? 14.015  -10.548 -25.841 1.00 57.80 494 A 1 
ATOM 3871  C CZ  . ARG A 1 494 ? 14.524  -9.819  -26.820 1.00 51.73 494 A 1 
ATOM 3872  N NH1 . ARG A 1 494 ? 15.681  -10.096 -27.359 1.00 48.87 494 A 1 
ATOM 3873  N NH2 . ARG A 1 494 ? 13.872  -8.806  -27.296 1.00 45.63 494 A 1 
ATOM 3874  N N   . TYR A 1 495 ? 11.705  -16.276 -25.318 1.00 76.44 495 A 1 
ATOM 3875  C CA  . TYR A 1 495 ? 11.459  -17.452 -26.150 1.00 77.43 495 A 1 
ATOM 3876  C C   . TYR A 1 495 ? 12.662  -17.732 -27.054 1.00 78.32 495 A 1 
ATOM 3877  O O   . TYR A 1 495 ? 13.057  -16.880 -27.853 1.00 76.00 495 A 1 
ATOM 3878  C CB  . TYR A 1 495 ? 10.174  -17.254 -26.955 1.00 75.96 495 A 1 
ATOM 3879  C CG  . TYR A 1 495 ? 9.780   -18.507 -27.699 1.00 76.26 495 A 1 
ATOM 3880  C CD1 . TYR A 1 495 ? 10.239  -18.742 -29.011 1.00 71.28 495 A 1 
ATOM 3881  C CD2 . TYR A 1 495 ? 8.996   -19.482 -27.051 1.00 71.46 495 A 1 
ATOM 3882  C CE1 . TYR A 1 495 ? 9.932   -19.942 -29.665 1.00 68.78 495 A 1 
ATOM 3883  C CE2 . TYR A 1 495 ? 8.683   -20.684 -27.697 1.00 69.13 495 A 1 
ATOM 3884  C CZ  . TYR A 1 495 ? 9.158   -20.915 -29.004 1.00 71.55 495 A 1 
ATOM 3885  O OH  . TYR A 1 495 ? 8.873   -22.102 -29.627 1.00 69.33 495 A 1 
ATOM 3886  N N   . ASN A 1 496 ? 13.236  -18.927 -26.954 1.00 78.86 496 A 1 
ATOM 3887  C CA  . ASN A 1 496 ? 14.357  -19.339 -27.786 1.00 78.29 496 A 1 
ATOM 3888  C C   . ASN A 1 496 ? 13.870  -20.235 -28.940 1.00 79.12 496 A 1 
ATOM 3889  O O   . ASN A 1 496 ? 13.496  -21.382 -28.684 1.00 76.32 496 A 1 
ATOM 3890  C CB  . ASN A 1 496 ? 15.408  -20.029 -26.903 1.00 74.97 496 A 1 
ATOM 3891  C CG  . ASN A 1 496 ? 16.672  -20.381 -27.668 1.00 69.97 496 A 1 
ATOM 3892  O OD1 . ASN A 1 496 ? 16.773  -20.276 -28.875 1.00 63.62 496 A 1 
ATOM 3893  N ND2 . ASN A 1 496 ? 17.700  -20.811 -26.968 1.00 65.19 496 A 1 
ATOM 3894  N N   . PRO A 1 497 ? 13.933  -19.785 -30.191 1.00 78.17 497 A 1 
ATOM 3895  C CA  . PRO A 1 497 ? 13.454  -20.561 -31.335 1.00 76.91 497 A 1 
ATOM 3896  C C   . PRO A 1 497 ? 14.275  -21.827 -31.601 1.00 77.40 497 A 1 
ATOM 3897  O O   . PRO A 1 497 ? 13.825  -22.709 -32.319 1.00 73.22 497 A 1 
ATOM 3898  C CB  . PRO A 1 497 ? 13.508  -19.592 -32.520 1.00 74.90 497 A 1 
ATOM 3899  C CG  . PRO A 1 497 ? 14.638  -18.637 -32.146 1.00 72.78 497 A 1 
ATOM 3900  C CD  . PRO A 1 497 ? 14.499  -18.529 -30.624 1.00 75.36 497 A 1 
ATOM 3901  N N   . ARG A 1 498 ? 15.464  -21.950 -31.029 1.00 78.12 498 A 1 
ATOM 3902  C CA  . ARG A 1 498 ? 16.299  -23.154 -31.159 1.00 77.42 498 A 1 
ATOM 3903  C C   . ARG A 1 498 ? 15.855  -24.305 -30.251 1.00 78.10 498 A 1 
ATOM 3904  O O   . ARG A 1 498 ? 16.354  -25.421 -30.401 1.00 74.15 498 A 1 
ATOM 3905  C CB  . ARG A 1 498 ? 17.772  -22.808 -30.886 1.00 74.73 498 A 1 
ATOM 3906  C CG  . ARG A 1 498 ? 18.371  -21.830 -31.917 1.00 68.56 498 A 1 
ATOM 3907  C CD  . ARG A 1 498 ? 19.852  -21.615 -31.609 1.00 63.96 498 A 1 
ATOM 3908  N NE  . ARG A 1 498 ? 20.519  -20.763 -32.614 1.00 56.71 498 A 1 
ATOM 3909  C CZ  . ARG A 1 498 ? 21.796  -20.399 -32.610 1.00 49.73 498 A 1 
ATOM 3910  N NH1 . ARG A 1 498 ? 22.603  -20.757 -31.651 1.00 45.73 498 A 1 
ATOM 3911  N NH2 . ARG A 1 498 ? 22.289  -19.667 -33.566 1.00 44.11 498 A 1 
ATOM 3912  N N   . ARG A 1 499 ? 14.975  -24.046 -29.299 1.00 77.06 499 A 1 
ATOM 3913  C CA  . ARG A 1 499 ? 14.419  -25.054 -28.395 1.00 76.79 499 A 1 
ATOM 3914  C C   . ARG A 1 499 ? 12.963  -25.328 -28.748 1.00 77.63 499 A 1 
ATOM 3915  O O   . ARG A 1 499 ? 12.295  -24.467 -29.306 1.00 73.63 499 A 1 
ATOM 3916  C CB  . ARG A 1 499 ? 14.569  -24.617 -26.935 1.00 74.14 499 A 1 
ATOM 3917  C CG  . ARG A 1 499 ? 16.040  -24.543 -26.504 1.00 69.84 499 A 1 
ATOM 3918  C CD  . ARG A 1 499 ? 16.124  -24.351 -24.991 1.00 67.60 499 A 1 
ATOM 3919  N NE  . ARG A 1 499 ? 17.522  -24.199 -24.538 1.00 61.54 499 A 1 
ATOM 3920  C CZ  . ARG A 1 499 ? 17.969  -24.445 -23.315 1.00 55.55 499 A 1 
ATOM 3921  N NH1 . ARG A 1 499 ? 17.197  -24.922 -22.385 1.00 51.31 499 A 1 
ATOM 3922  N NH2 . ARG A 1 499 ? 19.204  -24.198 -23.002 1.00 48.94 499 A 1 
ATOM 3923  N N   . SER A 1 500 ? 12.493  -26.518 -28.392 1.00 77.75 500 A 1 
ATOM 3924  C CA  . SER A 1 500 ? 11.089  -26.863 -28.590 1.00 77.76 500 A 1 
ATOM 3925  C C   . SER A 1 500 ? 10.172  -25.988 -27.728 1.00 79.40 500 A 1 
ATOM 3926  O O   . SER A 1 500 ? 10.599  -25.376 -26.738 1.00 76.91 500 A 1 
ATOM 3927  C CB  . SER A 1 500 ? 10.846  -28.353 -28.308 1.00 74.95 500 A 1 
ATOM 3928  O OG  . SER A 1 500 ? 10.937  -28.634 -26.926 1.00 67.69 500 A 1 
ATOM 3929  N N   . LEU A 1 501 ? 8.896   -25.946 -28.091 1.00 78.71 501 A 1 
ATOM 3930  C CA  . LEU A 1 501 ? 7.881   -25.228 -27.327 1.00 78.42 501 A 1 
ATOM 3931  C C   . LEU A 1 501 ? 7.840   -25.699 -25.868 1.00 79.27 501 A 1 
ATOM 3932  O O   . LEU A 1 501 ? 7.849   -24.882 -24.950 1.00 77.09 501 A 1 
ATOM 3933  C CB  . LEU A 1 501 ? 6.533   -25.435 -28.039 1.00 76.33 501 A 1 
ATOM 3934  C CG  . LEU A 1 501 ? 5.347   -24.757 -27.335 1.00 72.08 501 A 1 
ATOM 3935  C CD1 . LEU A 1 501 ? 5.506   -23.241 -27.277 1.00 65.63 501 A 1 
ATOM 3936  C CD2 . LEU A 1 501 ? 4.060   -25.071 -28.090 1.00 66.56 501 A 1 
ATOM 3937  N N   . GLU A 1 502 ? 7.861   -27.004 -25.648 1.00 78.87 502 A 1 
ATOM 3938  C CA  . GLU A 1 502 ? 7.788   -27.604 -24.322 1.00 77.91 502 A 1 
ATOM 3939  C C   . GLU A 1 502 ? 8.995   -27.226 -23.443 1.00 79.00 502 A 1 
ATOM 3940  O O   . GLU A 1 502 ? 8.844   -26.875 -22.271 1.00 76.48 502 A 1 
ATOM 3941  C CB  . GLU A 1 502 ? 7.667   -29.123 -24.517 1.00 74.81 502 A 1 
ATOM 3942  C CG  . GLU A 1 502 ? 6.935   -29.794 -23.358 1.00 66.28 502 A 1 
ATOM 3943  C CD  . GLU A 1 502 ? 6.737   -31.293 -23.595 1.00 60.20 502 A 1 
ATOM 3944  O OE1 . GLU A 1 502 ? 5.877   -31.868 -22.892 1.00 53.86 502 A 1 
ATOM 3945  O OE2 . GLU A 1 502 ? 7.449   -31.851 -24.452 1.00 52.59 502 A 1 
ATOM 3946  N N   . GLN A 1 503 ? 10.184  -27.193 -24.033 1.00 79.36 503 A 1 
ATOM 3947  C CA  . GLN A 1 503 ? 11.404  -26.758 -23.351 1.00 79.18 503 A 1 
ATOM 3948  C C   . GLN A 1 503 ? 11.404  -25.260 -23.025 1.00 79.81 503 A 1 
ATOM 3949  O O   . GLN A 1 503 ? 12.008  -24.854 -22.032 1.00 77.19 503 A 1 
ATOM 3950  C CB  . GLN A 1 503 ? 12.624  -27.069 -24.225 1.00 77.89 503 A 1 
ATOM 3951  C CG  . GLN A 1 503 ? 12.941  -28.564 -24.296 1.00 73.25 503 A 1 
ATOM 3952  C CD  . GLN A 1 503 ? 14.102  -28.857 -25.250 1.00 69.38 503 A 1 
ATOM 3953  O OE1 . GLN A 1 503 ? 14.660  -27.992 -25.908 1.00 64.79 503 A 1 
ATOM 3954  N NE2 . GLN A 1 503 ? 14.518  -30.099 -25.345 1.00 61.27 503 A 1 
ATOM 3955  N N   . ASN A 1 504 ? 10.756  -24.441 -23.852 1.00 80.40 504 A 1 
ATOM 3956  C CA  . ASN A 1 504 ? 10.626  -23.009 -23.593 1.00 79.71 504 A 1 
ATOM 3957  C C   . ASN A 1 504 ? 9.570   -22.690 -22.528 1.00 80.53 504 A 1 
ATOM 3958  O O   . ASN A 1 504 ? 9.697   -21.685 -21.835 1.00 78.29 504 A 1 
ATOM 3959  C CB  . ASN A 1 504 ? 10.297  -22.282 -24.902 1.00 78.40 504 A 1 
ATOM 3960  C CG  . ASN A 1 504 ? 11.526  -22.022 -25.747 1.00 76.19 504 A 1 
ATOM 3961  O OD1 . ASN A 1 504 ? 12.454  -21.343 -25.356 1.00 69.51 504 A 1 
ATOM 3962  N ND2 . ASN A 1 504 ? 11.545  -22.514 -26.963 1.00 69.34 504 A 1 
ATOM 3963  N N   . ILE A 1 505 ? 8.541   -23.523 -22.403 1.00 81.04 505 A 1 
ATOM 3964  C CA  . ILE A 1 505 ? 7.449   -23.315 -21.449 1.00 79.70 505 A 1 
ATOM 3965  C C   . ILE A 1 505 ? 7.838   -23.767 -20.034 1.00 79.26 505 A 1 
ATOM 3966  O O   . ILE A 1 505 ? 7.487   -23.099 -19.070 1.00 75.36 505 A 1 
ATOM 3967  C CB  . ILE A 1 505 ? 6.164   -23.985 -21.985 1.00 77.66 505 A 1 
ATOM 3968  C CG1 . ILE A 1 505 ? 5.647   -23.213 -23.222 1.00 71.39 505 A 1 
ATOM 3969  C CG2 . ILE A 1 505 ? 5.069   -24.024 -20.917 1.00 68.90 505 A 1 
ATOM 3970  C CD1 . ILE A 1 505 ? 4.474   -23.892 -23.932 1.00 64.95 505 A 1 
ATOM 3971  N N   . GLN A 1 506 ? 8.558   -24.887 -19.897 1.00 80.18 506 A 1 
ATOM 3972  C CA  . GLN A 1 506 ? 8.948   -25.459 -18.593 1.00 79.20 506 A 1 
ATOM 3973  C C   . GLN A 1 506 ? 7.795   -25.652 -17.588 1.00 80.02 506 A 1 
ATOM 3974  O O   . GLN A 1 506 ? 8.006   -25.666 -16.373 1.00 75.87 506 A 1 
ATOM 3975  C CB  . GLN A 1 506 ? 10.128  -24.695 -17.970 1.00 74.74 506 A 1 
ATOM 3976  C CG  . GLN A 1 506 ? 11.458  -24.942 -18.683 1.00 67.24 506 A 1 
ATOM 3977  C CD  . GLN A 1 506 ? 12.627  -24.288 -17.947 1.00 62.02 506 A 1 
ATOM 3978  O OE1 . GLN A 1 506 ? 12.482  -23.441 -17.091 1.00 55.32 506 A 1 
ATOM 3979  N NE2 . GLN A 1 506 ? 13.849  -24.656 -18.257 1.00 52.69 506 A 1 
ATOM 3980  N N   . LEU A 1 507 ? 6.575   -25.830 -18.072 1.00 79.49 507 A 1 
ATOM 3981  C CA  . LEU A 1 507 ? 5.423   -26.170 -17.243 1.00 79.09 507 A 1 
ATOM 3982  C C   . LEU A 1 507 ? 5.054   -27.643 -17.467 1.00 79.30 507 A 1 
ATOM 3983  O O   . LEU A 1 507 ? 5.103   -28.118 -18.602 1.00 77.09 507 A 1 
ATOM 3984  C CB  . LEU A 1 507 ? 4.248   -25.226 -17.536 1.00 78.02 507 A 1 
ATOM 3985  C CG  . LEU A 1 507 ? 4.466   -23.774 -17.082 1.00 75.99 507 A 1 
ATOM 3986  C CD1 . LEU A 1 507 ? 3.293   -22.904 -17.535 1.00 70.72 507 A 1 
ATOM 3987  C CD2 . LEU A 1 507 ? 4.565   -23.646 -15.562 1.00 70.99 507 A 1 
ATOM 3988  N N   . PRO A 1 508 ? 4.661   -28.374 -16.419 1.00 80.19 508 A 1 
ATOM 3989  C CA  . PRO A 1 508 ? 4.276   -29.768 -16.565 1.00 79.18 508 A 1 
ATOM 3990  C C   . PRO A 1 508 ? 3.025   -29.905 -17.442 1.00 79.64 508 A 1 
ATOM 3991  O O   . PRO A 1 508 ? 2.068   -29.143 -17.289 1.00 76.86 508 A 1 
ATOM 3992  C CB  . PRO A 1 508 ? 4.071   -30.287 -15.136 1.00 76.88 508 A 1 
ATOM 3993  C CG  . PRO A 1 508 ? 3.751   -29.032 -14.324 1.00 74.44 508 A 1 
ATOM 3994  C CD  . PRO A 1 508 ? 4.552   -27.944 -15.031 1.00 76.91 508 A 1 
ATOM 3995  N N   . ALA A 1 509 ? 2.985   -30.927 -18.295 1.00 78.56 509 A 1 
ATOM 3996  C CA  . ALA A 1 509 ? 1.866   -31.178 -19.212 1.00 77.21 509 A 1 
ATOM 3997  C C   . ALA A 1 509 ? 0.507   -31.303 -18.496 1.00 78.58 509 A 1 
ATOM 3998  O O   . ALA A 1 509 ? -0.526  -30.861 -19.001 1.00 75.36 509 A 1 
ATOM 3999  C CB  . ALA A 1 509 ? 2.189   -32.454 -19.996 1.00 73.79 509 A 1 
ATOM 4000  N N   . ALA A 1 510 ? 0.502   -31.827 -17.270 1.00 78.87 510 A 1 
ATOM 4001  C CA  . ALA A 1 510 ? -0.693  -31.912 -16.434 1.00 78.40 510 A 1 
ATOM 4002  C C   . ALA A 1 510 ? -1.281  -30.539 -16.069 1.00 80.17 510 A 1 
ATOM 4003  O O   . ALA A 1 510 ? -2.490  -30.422 -15.868 1.00 77.92 510 A 1 
ATOM 4004  C CB  . ALA A 1 510 ? -0.335  -32.693 -15.165 1.00 75.10 510 A 1 
ATOM 4005  N N   . LEU A 1 511 ? -0.453  -29.508 -15.969 1.00 81.22 511 A 1 
ATOM 4006  C CA  . LEU A 1 511 ? -0.893  -28.139 -15.711 1.00 82.13 511 A 1 
ATOM 4007  C C   . LEU A 1 511 ? -1.300  -27.437 -17.013 1.00 83.24 511 A 1 
ATOM 4008  O O   . LEU A 1 511 ? -2.357  -26.817 -17.061 1.00 81.79 511 A 1 
ATOM 4009  C CB  . LEU A 1 511 ? 0.233   -27.395 -14.978 1.00 80.39 511 A 1 
ATOM 4010  C CG  . LEU A 1 511 ? -0.184  -26.009 -14.454 1.00 77.44 511 A 1 
ATOM 4011  C CD1 . LEU A 1 511 ? -1.178  -26.111 -13.302 1.00 71.31 511 A 1 
ATOM 4012  C CD2 . LEU A 1 511 ? 1.052   -25.278 -13.946 1.00 71.62 511 A 1 
ATOM 4013  N N   . LEU A 1 512 ? -0.525  -27.600 -18.078 1.00 82.32 512 A 1 
ATOM 4014  C CA  . LEU A 1 512 ? -0.809  -27.016 -19.392 1.00 81.96 512 A 1 
ATOM 4015  C C   . LEU A 1 512 ? -2.153  -27.482 -19.960 1.00 83.10 512 A 1 
ATOM 4016  O O   . LEU A 1 512 ? -2.910  -26.675 -20.486 1.00 81.44 512 A 1 
ATOM 4017  C CB  . LEU A 1 512 ? 0.318   -27.384 -20.374 1.00 79.60 512 A 1 
ATOM 4018  C CG  . LEU A 1 512 ? 1.657   -26.681 -20.097 1.00 74.30 512 A 1 
ATOM 4019  C CD1 . LEU A 1 512 ? 2.734   -27.265 -21.005 1.00 68.78 512 A 1 
ATOM 4020  C CD2 . LEU A 1 512 ? 1.566   -25.181 -20.345 1.00 68.89 512 A 1 
ATOM 4021  N N   . SER A 1 513 ? -2.501  -28.756 -19.784 1.00 81.69 513 A 1 
ATOM 4022  C CA  . SER A 1 513 ? -3.781  -29.310 -20.241 1.00 81.34 513 A 1 
ATOM 4023  C C   . SER A 1 513 ? -5.011  -28.752 -19.507 1.00 82.64 513 A 1 
ATOM 4024  O O   . SER A 1 513 ? -6.137  -28.980 -19.945 1.00 80.37 513 A 1 
ATOM 4025  C CB  . SER A 1 513 ? -3.749  -30.836 -20.127 1.00 78.77 513 A 1 
ATOM 4026  O OG  . SER A 1 513 ? -3.655  -31.254 -18.781 1.00 69.89 513 A 1 
ATOM 4027  N N   . ARG A 1 514 ? -4.838  -28.047 -18.395 1.00 82.75 514 A 1 
ATOM 4028  C CA  . ARG A 1 514 ? -5.925  -27.402 -17.637 1.00 83.33 514 A 1 
ATOM 4029  C C   . ARG A 1 514 ? -6.207  -25.975 -18.092 1.00 84.86 514 A 1 
ATOM 4030  O O   . ARG A 1 514 ? -7.276  -25.455 -17.787 1.00 82.99 514 A 1 
ATOM 4031  C CB  . ARG A 1 514 ? -5.619  -27.419 -16.128 1.00 82.21 514 A 1 
ATOM 4032  C CG  . ARG A 1 514 ? -5.552  -28.839 -15.564 1.00 79.06 514 A 1 
ATOM 4033  C CD  . ARG A 1 514 ? -5.108  -28.793 -14.106 1.00 76.44 514 A 1 
ATOM 4034  N NE  . ARG A 1 514 ? -4.753  -30.131 -13.611 1.00 73.35 514 A 1 
ATOM 4035  C CZ  . ARG A 1 514 ? -5.337  -30.820 -12.642 1.00 67.50 514 A 1 
ATOM 4036  N NH1 . ARG A 1 514 ? -6.356  -30.380 -11.976 1.00 59.59 514 A 1 
ATOM 4037  N NH2 . ARG A 1 514 ? -4.887  -31.986 -12.323 1.00 63.59 514 A 1 
ATOM 4038  N N   . PHE A 1 515 ? -5.284  -25.362 -18.805 1.00 85.89 515 A 1 
ATOM 4039  C CA  . PHE A 1 515 ? -5.536  -24.091 -19.463 1.00 86.22 515 A 1 
ATOM 4040  C C   . PHE A 1 515 ? -6.290  -24.326 -20.771 1.00 86.11 515 A 1 
ATOM 4041  O O   . PHE A 1 515 ? -5.892  -25.156 -21.586 1.00 83.66 515 A 1 
ATOM 4042  C CB  . PHE A 1 515 ? -4.225  -23.334 -19.685 1.00 86.12 515 A 1 
ATOM 4043  C CG  . PHE A 1 515 ? -3.620  -22.809 -18.404 1.00 87.65 515 A 1 
ATOM 4044  C CD1 . PHE A 1 515 ? -4.207  -21.714 -17.752 1.00 82.47 515 A 1 
ATOM 4045  C CD2 . PHE A 1 515 ? -2.479  -23.411 -17.848 1.00 82.67 515 A 1 
ATOM 4046  C CE1 . PHE A 1 515 ? -3.659  -21.217 -16.560 1.00 81.15 515 A 1 
ATOM 4047  C CE2 . PHE A 1 515 ? -1.926  -22.919 -16.656 1.00 81.38 515 A 1 
ATOM 4048  C CZ  . PHE A 1 515 ? -2.518  -21.820 -16.011 1.00 84.79 515 A 1 
ATOM 4049  N N   . ASP A 1 516 ? -7.376  -23.590 -20.962 1.00 87.62 516 A 1 
ATOM 4050  C CA  . ASP A 1 516 ? -8.168  -23.654 -22.190 1.00 86.69 516 A 1 
ATOM 4051  C C   . ASP A 1 516 ? -7.455  -22.936 -23.342 1.00 86.64 516 A 1 
ATOM 4052  O O   . ASP A 1 516 ? -7.480  -23.401 -24.479 1.00 83.58 516 A 1 
ATOM 4053  C CB  . ASP A 1 516 ? -9.557  -23.043 -21.925 1.00 85.00 516 A 1 
ATOM 4054  C CG  . ASP A 1 516 ? -10.361 -23.820 -20.876 1.00 82.66 516 A 1 
ATOM 4055  O OD1 . ASP A 1 516 ? -10.383 -25.067 -20.896 1.00 75.28 516 A 1 
ATOM 4056  O OD2 . ASP A 1 516 ? -11.003 -23.199 -20.006 1.00 75.56 516 A 1 
ATOM 4057  N N   . LEU A 1 517 ? -6.782  -21.841 -23.022 1.00 87.16 517 A 1 
ATOM 4058  C CA  . LEU A 1 517 ? -5.947  -21.088 -23.952 1.00 87.72 517 A 1 
ATOM 4059  C C   . LEU A 1 517 ? -4.578  -20.819 -23.327 1.00 88.14 517 A 1 
ATOM 4060  O O   . LEU A 1 517 ? -4.465  -20.197 -22.273 1.00 85.99 517 A 1 
ATOM 4061  C CB  . LEU A 1 517 ? -6.651  -19.774 -24.340 1.00 86.60 517 A 1 
ATOM 4062  C CG  . LEU A 1 517 ? -7.905  -19.948 -25.219 1.00 84.54 517 A 1 
ATOM 4063  C CD1 . LEU A 1 517 ? -8.646  -18.622 -25.318 1.00 78.36 517 A 1 
ATOM 4064  C CD2 . LEU A 1 517 ? -7.548  -20.388 -26.637 1.00 79.18 517 A 1 
ATOM 4065  N N   . LEU A 1 518 ? -3.535  -21.261 -24.018 1.00 87.77 518 A 1 
ATOM 4066  C CA  . LEU A 1 518 ? -2.155  -20.890 -23.731 1.00 86.73 518 A 1 
ATOM 4067  C C   . LEU A 1 518 ? -1.712  -19.887 -24.795 1.00 86.90 518 A 1 
ATOM 4068  O O   . LEU A 1 518 ? -1.343  -20.284 -25.902 1.00 84.43 518 A 1 
ATOM 4069  C CB  . LEU A 1 518 ? -1.291  -22.160 -23.708 1.00 84.28 518 A 1 
ATOM 4070  C CG  . LEU A 1 518 ? 0.203   -21.870 -23.472 1.00 78.40 518 A 1 
ATOM 4071  C CD1 . LEU A 1 518 ? 0.480   -21.390 -22.050 1.00 71.42 518 A 1 
ATOM 4072  C CD2 . LEU A 1 518 ? 1.007   -23.142 -23.704 1.00 71.08 518 A 1 
ATOM 4073  N N   . TRP A 1 519 ? -1.778  -18.609 -24.466 1.00 87.13 519 A 1 
ATOM 4074  C CA  . TRP A 1 519 ? -1.443  -17.541 -25.403 1.00 87.63 519 A 1 
ATOM 4075  C C   . TRP A 1 519 ? 0.051   -17.257 -25.387 1.00 87.32 519 A 1 
ATOM 4076  O O   . TRP A 1 519 ? 0.615   -16.873 -24.362 1.00 84.82 519 A 1 
ATOM 4077  C CB  . TRP A 1 519 ? -2.270  -16.292 -25.111 1.00 86.74 519 A 1 
ATOM 4078  C CG  . TRP A 1 519 ? -2.576  -15.546 -26.367 1.00 85.45 519 A 1 
ATOM 4079  C CD1 . TRP A 1 519 ? -1.710  -14.802 -27.084 1.00 77.87 519 A 1 
ATOM 4080  C CD2 . TRP A 1 519 ? -3.819  -15.589 -27.135 1.00 82.58 519 A 1 
ATOM 4081  N NE1 . TRP A 1 519 ? -2.336  -14.381 -28.252 1.00 78.33 519 A 1 
ATOM 4082  C CE2 . TRP A 1 519 ? -3.624  -14.854 -28.329 1.00 80.39 519 A 1 
ATOM 4083  C CE3 . TRP A 1 519 ? -5.076  -16.196 -26.927 1.00 78.54 519 A 1 
ATOM 4084  C CZ2 . TRP A 1 519 ? -4.634  -14.755 -29.305 1.00 80.20 519 A 1 
ATOM 4085  C CZ3 . TRP A 1 519 ? -6.085  -16.081 -27.888 1.00 74.35 519 A 1 
ATOM 4086  C CH2 . TRP A 1 519 ? -5.859  -15.377 -29.075 1.00 76.14 519 A 1 
ATOM 4087  N N   . LEU A 1 520 ? 0.685   -17.423 -26.535 1.00 86.32 520 A 1 
ATOM 4088  C CA  . LEU A 1 520 ? 2.109   -17.176 -26.710 1.00 85.14 520 A 1 
ATOM 4089  C C   . LEU A 1 520 ? 2.304   -15.826 -27.393 1.00 85.36 520 A 1 
ATOM 4090  O O   . LEU A 1 520 ? 1.914   -15.645 -28.545 1.00 82.94 520 A 1 
ATOM 4091  C CB  . LEU A 1 520 ? 2.726   -18.330 -27.511 1.00 82.25 520 A 1 
ATOM 4092  C CG  . LEU A 1 520 ? 2.672   -19.673 -26.766 1.00 75.49 520 A 1 
ATOM 4093  C CD1 . LEU A 1 520 ? 2.956   -20.813 -27.722 1.00 68.74 520 A 1 
ATOM 4094  C CD2 . LEU A 1 520 ? 3.697   -19.737 -25.633 1.00 68.85 520 A 1 
ATOM 4095  N N   . ILE A 1 521 ? 2.903   -14.891 -26.683 1.00 85.32 521 A 1 
ATOM 4096  C CA  . ILE A 1 521 ? 3.145   -13.535 -27.173 1.00 85.30 521 A 1 
ATOM 4097  C C   . ILE A 1 521 ? 4.648   -13.366 -27.377 1.00 84.49 521 A 1 
ATOM 4098  O O   . ILE A 1 521 ? 5.419   -13.434 -26.419 1.00 81.22 521 A 1 
ATOM 4099  C CB  . ILE A 1 521 ? 2.561   -12.471 -26.220 1.00 84.83 521 A 1 
ATOM 4100  C CG1 . ILE A 1 521 ? 1.082   -12.760 -25.857 1.00 78.71 521 A 1 
ATOM 4101  C CG2 . ILE A 1 521 ? 2.695   -11.086 -26.874 1.00 76.67 521 A 1 
ATOM 4102  C CD1 . ILE A 1 521 ? 0.500   -11.819 -24.797 1.00 74.04 521 A 1 
ATOM 4103  N N   . GLN A 1 522 ? 5.062   -13.123 -28.607 1.00 83.14 522 A 1 
ATOM 4104  C CA  . GLN A 1 522 ? 6.440   -12.770 -28.921 1.00 82.04 522 A 1 
ATOM 4105  C C   . GLN A 1 522 ? 6.563   -11.288 -29.230 1.00 82.39 522 A 1 
ATOM 4106  O O   . GLN A 1 522 ? 5.697   -10.697 -29.865 1.00 78.42 522 A 1 
ATOM 4107  C CB  . GLN A 1 522 ? 6.994   -13.620 -30.067 1.00 78.75 522 A 1 
ATOM 4108  C CG  . GLN A 1 522 ? 7.163   -15.076 -29.627 1.00 72.24 522 A 1 
ATOM 4109  C CD  . GLN A 1 522 ? 7.963   -15.916 -30.619 1.00 69.24 522 A 1 
ATOM 4110  O OE1 . GLN A 1 522 ? 8.508   -15.461 -31.609 1.00 62.44 522 A 1 
ATOM 4111  N NE2 . GLN A 1 522 ? 8.092   -17.193 -30.362 1.00 59.79 522 A 1 
ATOM 4112  N N   . ASP A 1 523 ? 7.663   -10.703 -28.804 1.00 80.62 523 A 1 
ATOM 4113  C CA  . ASP A 1 523 ? 8.028   -9.348  -29.177 1.00 78.64 523 A 1 
ATOM 4114  C C   . ASP A 1 523 ? 9.043   -9.396  -30.320 1.00 78.71 523 A 1 
ATOM 4115  O O   . ASP A 1 523 ? 10.254  -9.520  -30.109 1.00 75.64 523 A 1 
ATOM 4116  C CB  . ASP A 1 523 ? 8.531   -8.578  -27.949 1.00 75.99 523 A 1 
ATOM 4117  C CG  . ASP A 1 523 ? 8.776   -7.106  -28.281 1.00 70.85 523 A 1 
ATOM 4118  O OD1 . ASP A 1 523 ? 8.137   -6.573  -29.210 1.00 63.94 523 A 1 
ATOM 4119  O OD2 . ASP A 1 523 ? 9.620   -6.468  -27.622 1.00 66.64 523 A 1 
ATOM 4120  N N   . ARG A 1 524 ? 8.535   -9.338  -31.550 1.00 79.70 524 A 1 
ATOM 4121  C CA  . ARG A 1 524 ? 9.371   -9.251  -32.744 1.00 79.17 524 A 1 
ATOM 4122  C C   . ARG A 1 524 ? 9.515   -7.793  -33.163 1.00 79.91 524 A 1 
ATOM 4123  O O   . ARG A 1 524 ? 8.508   -7.121  -33.343 1.00 75.65 524 A 1 
ATOM 4124  C CB  . ARG A 1 524 ? 8.800   -10.108 -33.876 1.00 75.73 524 A 1 
ATOM 4125  C CG  . ARG A 1 524 ? 8.918   -11.601 -33.534 1.00 68.66 524 A 1 
ATOM 4126  C CD  . ARG A 1 524 ? 8.429   -12.442 -34.707 1.00 65.94 524 A 1 
ATOM 4127  N NE  . ARG A 1 524 ? 8.518   -13.877 -34.397 1.00 61.03 524 A 1 
ATOM 4128  C CZ  . ARG A 1 524 ? 7.965   -14.843 -35.098 1.00 54.33 524 A 1 
ATOM 4129  N NH1 . ARG A 1 524 ? 7.327   -14.608 -36.207 1.00 51.97 524 A 1 
ATOM 4130  N NH2 . ARG A 1 524 ? 8.025   -16.072 -34.683 1.00 48.74 524 A 1 
ATOM 4131  N N   . PRO A 1 525 ? 10.734  -7.301  -33.349 1.00 79.45 525 A 1 
ATOM 4132  C CA  . PRO A 1 525 ? 10.929  -5.952  -33.842 1.00 79.37 525 A 1 
ATOM 4133  C C   . PRO A 1 525 ? 10.449  -5.847  -35.290 1.00 80.11 525 A 1 
ATOM 4134  O O   . PRO A 1 525 ? 10.955  -6.535  -36.182 1.00 77.27 525 A 1 
ATOM 4135  C CB  . PRO A 1 525 ? 12.422  -5.663  -33.664 1.00 76.97 525 A 1 
ATOM 4136  C CG  . PRO A 1 525 ? 13.074  -7.038  -33.659 1.00 73.38 525 A 1 
ATOM 4137  C CD  . PRO A 1 525 ? 12.001  -7.952  -33.080 1.00 75.86 525 A 1 
ATOM 4138  N N   . ASP A 1 526 ? 9.471   -4.983  -35.502 1.00 81.47 526 A 1 
ATOM 4139  C CA  . ASP A 1 526 ? 8.936   -4.613  -36.807 1.00 81.92 526 A 1 
ATOM 4140  C C   . ASP A 1 526 ? 8.822   -3.092  -36.878 1.00 83.50 526 A 1 
ATOM 4141  O O   . ASP A 1 526 ? 8.259   -2.456  -35.988 1.00 79.80 526 A 1 
ATOM 4142  C CB  . ASP A 1 526 ? 7.578   -5.289  -37.046 1.00 78.38 526 A 1 
ATOM 4143  C CG  . ASP A 1 526 ? 6.966   -4.911  -38.396 1.00 71.21 526 A 1 
ATOM 4144  O OD1 . ASP A 1 526 ? 7.679   -4.299  -39.226 1.00 64.30 526 A 1 
ATOM 4145  O OD2 . ASP A 1 526 ? 5.774   -5.213  -38.575 1.00 66.36 526 A 1 
ATOM 4146  N N   . ARG A 1 527 ? 9.369   -2.499  -37.928 1.00 83.91 527 A 1 
ATOM 4147  C CA  . ARG A 1 527 ? 9.482   -1.050  -38.061 1.00 84.66 527 A 1 
ATOM 4148  C C   . ARG A 1 527 ? 8.148   -0.325  -38.040 1.00 85.94 527 A 1 
ATOM 4149  O O   . ARG A 1 527 ? 8.024   0.688   -37.365 1.00 82.67 527 A 1 
ATOM 4150  C CB  . ARG A 1 527 ? 10.220  -0.721  -39.361 1.00 81.98 527 A 1 
ATOM 4151  C CG  . ARG A 1 527 ? 11.589  -0.143  -39.052 1.00 71.70 527 A 1 
ATOM 4152  C CD  . ARG A 1 527 ? 12.225  0.337   -40.340 1.00 66.89 527 A 1 
ATOM 4153  N NE  . ARG A 1 527 ? 13.545  0.901   -40.066 1.00 59.02 527 A 1 
ATOM 4154  C CZ  . ARG A 1 527 ? 14.640  0.665   -40.757 1.00 51.70 527 A 1 
ATOM 4155  N NH1 . ARG A 1 527 ? 14.622  0.033   -41.888 1.00 46.80 527 A 1 
ATOM 4156  N NH2 . ARG A 1 527 ? 15.790  1.052   -40.302 1.00 45.70 527 A 1 
ATOM 4157  N N   . ASP A 1 528 ? 7.172   -0.833  -38.784 1.00 85.25 528 A 1 
ATOM 4158  C CA  . ASP A 1 528 ? 5.881   -0.171  -38.908 1.00 85.51 528 A 1 
ATOM 4159  C C   . ASP A 1 528 ? 5.041   -0.345  -37.637 1.00 86.75 528 A 1 
ATOM 4160  O O   . ASP A 1 528 ? 4.403   0.608   -37.179 1.00 84.18 528 A 1 
ATOM 4161  C CB  . ASP A 1 528 ? 5.146   -0.682  -40.157 1.00 83.36 528 A 1 
ATOM 4162  C CG  . ASP A 1 528 ? 5.764   -0.192  -41.476 1.00 74.64 528 A 1 
ATOM 4163  O OD1 . ASP A 1 528 ? 6.310   0.935   -41.510 1.00 65.52 528 A 1 
ATOM 4164  O OD2 . ASP A 1 528 ? 5.641   -0.927  -42.474 1.00 65.74 528 A 1 
ATOM 4165  N N   . ASN A 1 529 ? 5.100   -1.512  -37.014 1.00 85.01 529 A 1 
ATOM 4166  C CA  . ASN A 1 529 ? 4.452   -1.739  -35.725 1.00 85.18 529 A 1 
ATOM 4167  C C   . ASN A 1 529 ? 5.108   -0.929  -34.609 1.00 86.47 529 A 1 
ATOM 4168  O O   . ASN A 1 529 ? 4.401   -0.308  -33.815 1.00 84.44 529 A 1 
ATOM 4169  C CB  . ASN A 1 529 ? 4.436   -3.239  -35.399 1.00 82.73 529 A 1 
ATOM 4170  C CG  . ASN A 1 529 ? 3.237   -3.953  -35.991 1.00 75.68 529 A 1 
ATOM 4171  O OD1 . ASN A 1 529 ? 2.187   -3.382  -36.232 1.00 67.41 529 A 1 
ATOM 4172  N ND2 . ASN A 1 529 ? 3.353   -5.243  -36.197 1.00 68.13 529 A 1 
ATOM 4173  N N   . ASP A 1 530 ? 6.427   -0.866  -34.573 1.00 86.67 530 A 1 
ATOM 4174  C CA  . ASP A 1 530 ? 7.160   -0.080  -33.585 1.00 85.75 530 A 1 
ATOM 4175  C C   . ASP A 1 530 ? 6.862   1.416   -33.708 1.00 86.60 530 A 1 
ATOM 4176  O O   . ASP A 1 530 ? 6.761   2.110   -32.696 1.00 85.03 530 A 1 
ATOM 4177  C CB  . ASP A 1 530 ? 8.668   -0.325  -33.738 1.00 83.39 530 A 1 
ATOM 4178  C CG  . ASP A 1 530 ? 9.114   -1.731  -33.336 1.00 78.04 530 A 1 
ATOM 4179  O OD1 . ASP A 1 530 ? 8.380   -2.433  -32.611 1.00 70.04 530 A 1 
ATOM 4180  O OD2 . ASP A 1 530 ? 10.261  -2.091  -33.680 1.00 72.80 530 A 1 
ATOM 4181  N N   . LEU A 1 531 ? 6.661   1.913   -34.928 1.00 88.09 531 A 1 
ATOM 4182  C CA  . LEU A 1 531 ? 6.256   3.291   -35.178 1.00 88.03 531 A 1 
ATOM 4183  C C   . LEU A 1 531 ? 4.891   3.587   -34.556 1.00 88.58 531 A 1 
ATOM 4184  O O   . LEU A 1 531 ? 4.746   4.559   -33.809 1.00 87.51 531 A 1 
ATOM 4185  C CB  . LEU A 1 531 ? 6.223   3.546   -36.697 1.00 87.55 531 A 1 
ATOM 4186  C CG  . LEU A 1 531 ? 5.982   5.029   -37.043 1.00 82.77 531 A 1 
ATOM 4187  C CD1 . LEU A 1 531 ? 7.294   5.787   -37.120 1.00 74.42 531 A 1 
ATOM 4188  C CD2 . LEU A 1 531 ? 5.288   5.178   -38.394 1.00 75.39 531 A 1 
ATOM 4189  N N   . ARG A 1 532 ? 3.893   2.745   -34.842 1.00 87.25 532 A 1 
ATOM 4190  C CA  . ARG A 1 532 ? 2.529   2.893   -34.310 1.00 86.80 532 A 1 
ATOM 4191  C C   . ARG A 1 532 ? 2.504   2.758   -32.791 1.00 87.28 532 A 1 
ATOM 4192  O O   . ARG A 1 532 ? 1.864   3.562   -32.115 1.00 85.70 532 A 1 
ATOM 4193  C CB  . ARG A 1 532 ? 1.607   1.844   -34.944 1.00 86.11 532 A 1 
ATOM 4194  C CG  . ARG A 1 532 ? 1.384   2.083   -36.446 1.00 80.93 532 A 1 
ATOM 4195  C CD  . ARG A 1 532 ? 0.524   0.955   -37.005 1.00 79.36 532 A 1 
ATOM 4196  N NE  . ARG A 1 532 ? 0.460   0.991   -38.471 1.00 71.84 532 A 1 
ATOM 4197  C CZ  . ARG A 1 532 ? -0.191  0.134   -39.238 1.00 65.97 532 A 1 
ATOM 4198  N NH1 . ARG A 1 532 ? -0.926  -0.822  -38.734 1.00 58.68 532 A 1 
ATOM 4199  N NH2 . ARG A 1 532 ? -0.108  0.218   -40.534 1.00 58.83 532 A 1 
ATOM 4200  N N   . LEU A 1 533 ? 3.246   1.797   -32.265 1.00 87.73 533 A 1 
ATOM 4201  C CA  . LEU A 1 533 ? 3.381   1.563   -30.833 1.00 86.83 533 A 1 
ATOM 4202  C C   . LEU A 1 533 ? 4.014   2.768   -30.124 1.00 87.56 533 A 1 
ATOM 4203  O O   . LEU A 1 533 ? 3.466   3.260   -29.138 1.00 86.46 533 A 1 
ATOM 4204  C CB  . LEU A 1 533 ? 4.229   0.296   -30.662 1.00 85.41 533 A 1 
ATOM 4205  C CG  . LEU A 1 533 ? 4.487   -0.097  -29.201 1.00 82.14 533 A 1 
ATOM 4206  C CD1 . LEU A 1 533 ? 3.223   -0.590  -28.509 1.00 73.97 533 A 1 
ATOM 4207  C CD2 . LEU A 1 533 ? 5.535   -1.202  -29.192 1.00 74.21 533 A 1 
ATOM 4208  N N   . ALA A 1 534 ? 5.120   3.280   -30.641 1.00 88.89 534 A 1 
ATOM 4209  C CA  . ALA A 1 534 ? 5.775   4.455   -30.087 1.00 88.60 534 A 1 
ATOM 4210  C C   . ALA A 1 534 ? 4.867   5.690   -30.150 1.00 88.96 534 A 1 
ATOM 4211  O O   . ALA A 1 534 ? 4.804   6.462   -29.196 1.00 88.04 534 A 1 
ATOM 4212  C CB  . ALA A 1 534 ? 7.090   4.684   -30.837 1.00 87.97 534 A 1 
ATOM 4213  N N   . GLN A 1 535 ? 4.108   5.849   -31.230 1.00 88.95 535 A 1 
ATOM 4214  C CA  . GLN A 1 535 ? 3.153   6.943   -31.389 1.00 88.29 535 A 1 
ATOM 4215  C C   . GLN A 1 535 ? 2.013   6.852   -30.374 1.00 88.46 535 A 1 
ATOM 4216  O O   . GLN A 1 535 ? 1.648   7.859   -29.770 1.00 86.74 535 A 1 
ATOM 4217  C CB  . GLN A 1 535 ? 2.657   6.940   -32.841 1.00 87.25 535 A 1 
ATOM 4218  C CG  . GLN A 1 535 ? 1.931   8.237   -33.215 1.00 78.71 535 A 1 
ATOM 4219  C CD  . GLN A 1 535 ? 1.782   8.412   -34.730 1.00 75.60 535 A 1 
ATOM 4220  O OE1 . GLN A 1 535 ? 2.264   7.643   -35.554 1.00 68.44 535 A 1 
ATOM 4221  N NE2 . GLN A 1 535 ? 1.151   9.475   -35.170 1.00 65.39 535 A 1 
ATOM 4222  N N   . HIS A 1 536 ? 1.495   5.651   -30.144 1.00 89.06 536 A 1 
ATOM 4223  C CA  . HIS A 1 536 ? 0.470   5.407   -29.132 1.00 88.48 536 A 1 
ATOM 4224  C C   . HIS A 1 536 ? 0.989   5.721   -27.721 1.00 88.61 536 A 1 
ATOM 4225  O O   . HIS A 1 536 ? 0.374   6.493   -26.988 1.00 86.77 536 A 1 
ATOM 4226  C CB  . HIS A 1 536 ? 0.004   3.950   -29.256 1.00 87.68 536 A 1 
ATOM 4227  C CG  . HIS A 1 536 ? -1.144  3.620   -28.353 1.00 87.02 536 A 1 
ATOM 4228  N ND1 . HIS A 1 536 ? -2.476  3.588   -28.708 1.00 75.99 536 A 1 
ATOM 4229  C CD2 . HIS A 1 536 ? -1.076  3.269   -27.031 1.00 76.78 536 A 1 
ATOM 4230  C CE1 . HIS A 1 536 ? -3.184  3.221   -27.632 1.00 78.43 536 A 1 
ATOM 4231  N NE2 . HIS A 1 536 ? -2.366  3.019   -26.595 1.00 80.13 536 A 1 
ATOM 4232  N N   . ILE A 1 537 ? 2.149   5.200   -27.349 1.00 88.31 537 A 1 
ATOM 4233  C CA  . ILE A 1 537 ? 2.721   5.379   -26.008 1.00 87.37 537 A 1 
ATOM 4234  C C   . ILE A 1 537 ? 3.079   6.842   -25.740 1.00 87.26 537 A 1 
ATOM 4235  O O   . ILE A 1 537 ? 2.775   7.356   -24.664 1.00 85.85 537 A 1 
ATOM 4236  C CB  . ILE A 1 537 ? 3.939   4.453   -25.825 1.00 86.13 537 A 1 
ATOM 4237  C CG1 . ILE A 1 537 ? 3.451   2.991   -25.803 1.00 81.33 537 A 1 
ATOM 4238  C CG2 . ILE A 1 537 ? 4.715   4.767   -24.533 1.00 79.52 537 A 1 
ATOM 4239  C CD1 . ILE A 1 537 ? 4.583   1.999   -25.974 1.00 73.72 537 A 1 
ATOM 4240  N N   . THR A 1 538 ? 3.681   7.523   -26.702 1.00 88.31 538 A 1 
ATOM 4241  C CA  . THR A 1 538 ? 4.006   8.945   -26.545 1.00 87.56 538 A 1 
ATOM 4242  C C   . THR A 1 538 ? 2.746   9.796   -26.381 1.00 87.50 538 A 1 
ATOM 4243  O O   . THR A 1 538 ? 2.728   10.675  -25.522 1.00 85.70 538 A 1 
ATOM 4244  C CB  . THR A 1 538 ? 4.865   9.485   -27.699 1.00 86.45 538 A 1 
ATOM 4245  O OG1 . THR A 1 538 ? 4.342   9.135   -28.952 1.00 75.45 538 A 1 
ATOM 4246  C CG2 . THR A 1 538 ? 6.294   8.950   -27.630 1.00 74.09 538 A 1 
ATOM 4247  N N   . TYR A 1 539 ? 1.669   9.474   -27.092 1.00 87.38 539 A 1 
ATOM 4248  C CA  . TYR A 1 539 ? 0.377   10.141  -26.914 1.00 87.20 539 A 1 
ATOM 4249  C C   . TYR A 1 539 ? -0.200  9.907   -25.509 1.00 87.33 539 A 1 
ATOM 4250  O O   . TYR A 1 539 ? -0.611  10.861  -24.843 1.00 85.29 539 A 1 
ATOM 4251  C CB  . TYR A 1 539 ? -0.592  9.669   -28.004 1.00 86.66 539 A 1 
ATOM 4252  C CG  . TYR A 1 539 ? -1.879  10.466  -28.025 1.00 86.65 539 A 1 
ATOM 4253  C CD1 . TYR A 1 539 ? -2.927  10.173  -27.134 1.00 80.41 539 A 1 
ATOM 4254  C CD2 . TYR A 1 539 ? -2.026  11.534  -28.937 1.00 81.28 539 A 1 
ATOM 4255  C CE1 . TYR A 1 539 ? -4.104  10.935  -27.141 1.00 79.58 539 A 1 
ATOM 4256  C CE2 . TYR A 1 539 ? -3.202  12.299  -28.960 1.00 79.62 539 A 1 
ATOM 4257  C CZ  . TYR A 1 539 ? -4.240  11.999  -28.054 1.00 82.09 539 A 1 
ATOM 4258  O OH  . TYR A 1 539 ? -5.393  12.748  -28.060 1.00 79.84 539 A 1 
ATOM 4259  N N   . VAL A 1 540 ? -0.158  8.676   -25.011 1.00 86.75 540 A 1 
ATOM 4260  C CA  . VAL A 1 540 ? -0.600  8.341   -23.643 1.00 85.13 540 A 1 
ATOM 4261  C C   . VAL A 1 540 ? 0.211   9.115   -22.595 1.00 85.07 540 A 1 
ATOM 4262  O O   . VAL A 1 540 ? -0.355  9.661   -21.644 1.00 83.59 540 A 1 
ATOM 4263  C CB  . VAL A 1 540 ? -0.515  6.819   -23.402 1.00 84.31 540 A 1 
ATOM 4264  C CG1 . VAL A 1 540 ? -0.748  6.438   -21.936 1.00 75.49 540 A 1 
ATOM 4265  C CG2 . VAL A 1 540 ? -1.568  6.077   -24.226 1.00 76.05 540 A 1 
ATOM 4266  N N   . HIS A 1 541 ? 1.518   9.233   -22.782 1.00 86.03 541 A 1 
ATOM 4267  C CA  . HIS A 1 541 ? 2.368   9.997   -21.867 1.00 84.07 541 A 1 
ATOM 4268  C C   . HIS A 1 541 ? 2.149   11.519  -21.946 1.00 83.59 541 A 1 
ATOM 4269  O O   . HIS A 1 541 ? 2.329   12.196  -20.928 1.00 81.09 541 A 1 
ATOM 4270  C CB  . HIS A 1 541 ? 3.842   9.628   -22.079 1.00 83.40 541 A 1 
ATOM 4271  C CG  . HIS A 1 541 ? 4.228   8.361   -21.368 1.00 81.82 541 A 1 
ATOM 4272  N ND1 . HIS A 1 541 ? 4.451   8.209   -20.008 1.00 69.88 541 A 1 
ATOM 4273  C CD2 . HIS A 1 541 ? 4.423   7.142   -21.949 1.00 71.22 541 A 1 
ATOM 4274  C CE1 . HIS A 1 541 ? 4.779   6.927   -19.787 1.00 71.63 541 A 1 
ATOM 4275  N NE2 . HIS A 1 541 ? 4.773   6.252   -20.942 1.00 72.62 541 A 1 
ATOM 4276  N N   . GLN A 1 542 ? 1.743   12.054  -23.077 1.00 84.99 542 A 1 
ATOM 4277  C CA  . GLN A 1 542 ? 1.418   13.477  -23.232 1.00 83.43 542 A 1 
ATOM 4278  C C   . GLN A 1 542 ? 0.060   13.835  -22.621 1.00 83.79 542 A 1 
ATOM 4279  O O   . GLN A 1 542 ? -0.040  14.781  -21.834 1.00 80.74 542 A 1 
ATOM 4280  C CB  . GLN A 1 542 ? 1.431   13.844  -24.724 1.00 81.70 542 A 1 
ATOM 4281  C CG  . GLN A 1 542 ? 2.855   14.005  -25.276 1.00 74.92 542 A 1 
ATOM 4282  C CD  . GLN A 1 542 ? 2.851   14.278  -26.778 1.00 72.25 542 A 1 
ATOM 4283  O OE1 . GLN A 1 542 ? 1.894   14.044  -27.491 1.00 65.52 542 A 1 
ATOM 4284  N NE2 . GLN A 1 542 ? 3.922   14.802  -27.313 1.00 62.65 542 A 1 
ATOM 4285  N N   . HIS A 1 543 ? -0.974  13.070  -22.965 1.00 84.07 543 A 1 
ATOM 4286  C CA  . HIS A 1 543 ? -2.362  13.413  -22.644 1.00 82.74 543 A 1 
ATOM 4287  C C   . HIS A 1 543 ? -2.939  12.627  -21.459 1.00 82.23 543 A 1 
ATOM 4288  O O   . HIS A 1 543 ? -3.995  12.996  -20.951 1.00 76.70 543 A 1 
ATOM 4289  C CB  . HIS A 1 543 ? -3.216  13.255  -23.908 1.00 81.35 543 A 1 
ATOM 4290  C CG  . HIS A 1 543 ? -2.809  14.220  -24.987 1.00 80.19 543 A 1 
ATOM 4291  N ND1 . HIS A 1 543 ? -3.068  15.571  -24.999 1.00 69.78 543 A 1 
ATOM 4292  C CD2 . HIS A 1 543 ? -2.082  13.943  -26.116 1.00 70.37 543 A 1 
ATOM 4293  C CE1 . HIS A 1 543 ? -2.518  16.092  -26.108 1.00 70.63 543 A 1 
ATOM 4294  N NE2 . HIS A 1 543 ? -1.909  15.132  -26.811 1.00 71.76 543 A 1 
ATOM 4295  N N   . SER A 1 544 ? -2.245  11.597  -20.988 1.00 80.56 544 A 1 
ATOM 4296  C CA  . SER A 1 544 ? -2.739  10.652  -19.971 1.00 80.00 544 A 1 
ATOM 4297  C C   . SER A 1 544 ? -4.052  9.960   -20.370 1.00 80.83 544 A 1 
ATOM 4298  O O   . SER A 1 544 ? -4.891  9.667   -19.518 1.00 76.74 544 A 1 
ATOM 4299  C CB  . SER A 1 544 ? -2.833  11.296  -18.575 1.00 77.41 544 A 1 
ATOM 4300  O OG  . SER A 1 544 ? -1.599  11.883  -18.209 1.00 68.30 544 A 1 
ATOM 4301  N N   . ARG A 1 545 ? -4.242  9.729   -21.660 1.00 80.52 545 A 1 
ATOM 4302  C CA  . ARG A 1 545 ? -5.375  9.018   -22.257 1.00 80.49 545 A 1 
ATOM 4303  C C   . ARG A 1 545 ? -4.919  8.347   -23.546 1.00 80.88 545 A 1 
ATOM 4304  O O   . ARG A 1 545 ? -3.926  8.774   -24.145 1.00 75.53 545 A 1 
ATOM 4305  C CB  . ARG A 1 545 ? -6.559  9.982   -22.492 1.00 77.03 545 A 1 
ATOM 4306  C CG  . ARG A 1 545 ? -6.243  11.122  -23.478 1.00 70.49 545 A 1 
ATOM 4307  C CD  . ARG A 1 545 ? -7.447  12.049  -23.654 1.00 69.55 545 A 1 
ATOM 4308  N NE  . ARG A 1 545 ? -7.162  13.121  -24.621 1.00 62.06 545 A 1 
ATOM 4309  C CZ  . ARG A 1 545 ? -8.003  14.069  -25.008 1.00 55.25 545 A 1 
ATOM 4310  N NH1 . ARG A 1 545 ? -9.210  14.150  -24.521 1.00 52.00 545 A 1 
ATOM 4311  N NH2 . ARG A 1 545 ? -7.636  14.952  -25.893 1.00 48.61 545 A 1 
ATOM 4312  N N   . GLN A 1 546 ? -5.646  7.335   -23.985 1.00 81.12 546 A 1 
ATOM 4313  C CA  . GLN A 1 546 ? -5.427  6.719   -25.286 1.00 80.05 546 A 1 
ATOM 4314  C C   . GLN A 1 546 ? -5.694  7.719   -26.433 1.00 81.05 546 A 1 
ATOM 4315  O O   . GLN A 1 546 ? -6.516  8.629   -26.278 1.00 77.81 546 A 1 
ATOM 4316  C CB  . GLN A 1 546 ? -6.275  5.436   -25.424 1.00 76.78 546 A 1 
ATOM 4317  C CG  . GLN A 1 546 ? -7.810  5.613   -25.406 1.00 71.66 546 A 1 
ATOM 4318  C CD  . GLN A 1 546 ? -8.432  5.820   -24.020 1.00 67.89 546 A 1 
ATOM 4319  O OE1 . GLN A 1 546 ? -7.776  5.974   -23.003 1.00 60.32 546 A 1 
ATOM 4320  N NE2 . GLN A 1 546 ? -9.740  5.836   -23.932 1.00 58.54 546 A 1 
ATOM 4321  N N   . PRO A 1 547 ? -5.027  7.560   -27.589 1.00 78.63 547 A 1 
ATOM 4322  C CA  . PRO A 1 547 ? -5.355  8.343   -28.774 1.00 77.59 547 A 1 
ATOM 4323  C C   . PRO A 1 547 ? -6.793  8.048   -29.224 1.00 79.01 547 A 1 
ATOM 4324  O O   . PRO A 1 547 ? -7.254  6.909   -29.103 1.00 74.96 547 A 1 
ATOM 4325  C CB  . PRO A 1 547 ? -4.316  7.953   -29.831 1.00 73.96 547 A 1 
ATOM 4326  C CG  . PRO A 1 547 ? -3.872  6.559   -29.403 1.00 72.98 547 A 1 
ATOM 4327  C CD  . PRO A 1 547 ? -3.982  6.606   -27.878 1.00 76.47 547 A 1 
ATOM 4328  N N   . PRO A 1 548 ? -7.511  9.049   -29.753 1.00 80.57 548 A 1 
ATOM 4329  C CA  . PRO A 1 548 ? -8.859  8.847   -30.259 1.00 79.92 548 A 1 
ATOM 4330  C C   . PRO A 1 548 ? -8.830  7.849   -31.419 1.00 80.04 548 A 1 
ATOM 4331  O O   . PRO A 1 548 ? -8.060  7.997   -32.373 1.00 74.22 548 A 1 
ATOM 4332  C CB  . PRO A 1 548 ? -9.348  10.243  -30.671 1.00 77.23 548 A 1 
ATOM 4333  C CG  . PRO A 1 548 ? -8.056  11.005  -30.974 1.00 74.77 548 A 1 
ATOM 4334  C CD  . PRO A 1 548 ? -7.052  10.404  -29.993 1.00 78.39 548 A 1 
ATOM 4335  N N   . SER A 1 549 ? -9.678  6.830   -31.325 1.00 79.42 549 A 1 
ATOM 4336  C CA  . SER A 1 549 ? -9.916  5.845   -32.373 1.00 78.63 549 A 1 
ATOM 4337  C C   . SER A 1 549 ? -11.224 6.162   -33.108 1.00 80.38 549 A 1 
ATOM 4338  O O   . SER A 1 549 ? -11.856 7.191   -32.862 1.00 74.31 549 A 1 
ATOM 4339  C CB  . SER A 1 549 ? -9.888  4.438   -31.757 1.00 72.92 549 A 1 
ATOM 4340  O OG  . SER A 1 549 ? -10.941 4.275   -30.834 1.00 64.36 549 A 1 
ATOM 4341  N N   . GLN A 1 550 ? -11.643 5.271   -34.009 1.00 80.01 550 A 1 
ATOM 4342  C CA  . GLN A 1 550 ? -12.912 5.434   -34.734 1.00 79.95 550 A 1 
ATOM 4343  C C   . GLN A 1 550 ? -14.143 5.393   -33.820 1.00 81.14 550 A 1 
ATOM 4344  O O   . GLN A 1 550 ? -15.187 5.929   -34.176 1.00 76.48 550 A 1 
ATOM 4345  C CB  . GLN A 1 550 ? -13.045 4.328   -35.786 1.00 76.37 550 A 1 
ATOM 4346  C CG  . GLN A 1 550 ? -12.065 4.502   -36.957 1.00 67.61 550 A 1 
ATOM 4347  C CD  . GLN A 1 550 ? -12.251 3.425   -38.025 1.00 61.25 550 A 1 
ATOM 4348  O OE1 . GLN A 1 550 ? -12.931 2.438   -37.853 1.00 54.35 550 A 1 
ATOM 4349  N NE2 . GLN A 1 550 ? -11.641 3.574   -39.176 1.00 51.44 550 A 1 
ATOM 4350  N N   . PHE A 1 551 ? -14.035 4.732   -32.676 1.00 79.30 551 A 1
[truncated: 547,627 more chars]
