# Supplementary material for: PLM-interact: extending protein language models to predict protein-protein interactions
Source: Nat Commun. 2025 Oct 27;16:9012. doi: 10.1038/s41467-025-64512-w (PMC12559430; doi:10.1038/s41467-025-64512-w)
Supplement: Supplementary file 4 — Source Data [file 41467_2025_64512_MOESM4_ESM.zip › Source Data/Supplementary Figure8_AF3_mutation_protein-protein structures/Q16595-Q9H1K1_wild_N151A.cif]

# By using this file you agree to the legally binding terms of use found at alphafoldserver.com/output-terms
data_1681a56f25d3aaf5
#
_entry.id 1681a56f25d3aaf5
#
loop_
_atom_type.symbol
C 
N 
O 
S 
#
loop_
_audit_author.name
_audit_author.pdbx_ordinal
"Google DeepMind" 1 
"Isomorphic Labs" 2 
#
_audit_conform.dict_location https://raw.githubusercontent.com/ihmwg/ModelCIF/master/dist/mmcif_ma.dic
_audit_conform.dict_name     mmcif_ma.dic
_audit_conform.dict_version  1.4.5
#
loop_
_chem_comp.formula
_chem_comp.formula_weight
_chem_comp.id
_chem_comp.mon_nstd_flag
_chem_comp.name
_chem_comp.pdbx_smiles
_chem_comp.pdbx_synonyms
_chem_comp.type
"C3 H7 N O2"    89.093  ALA y ALANINE         C[C@H](N)C(O)=O                  ? "L-PEPTIDE LINKING" 
"C6 H15 N4 O2"  175.209 ARG y ARGININE        N[C@@H](CCCNC(N)=[NH2+])C(O)=O   ? "L-PEPTIDE LINKING" 
"C4 H8 N2 O3"   132.118 ASN y ASPARAGINE      N[C@@H](CC(N)=O)C(O)=O           ? "L-PEPTIDE LINKING" 
"C4 H7 N O4"    133.103 ASP y "ASPARTIC ACID" N[C@@H](CC(O)=O)C(O)=O           ? "L-PEPTIDE LINKING" 
"C3 H7 N O2 S"  121.158 CYS y CYSTEINE        N[C@@H](CS)C(O)=O                ? "L-PEPTIDE LINKING" 
"C5 H10 N2 O3"  146.144 GLN y GLUTAMINE       N[C@@H](CCC(N)=O)C(O)=O          ? "L-PEPTIDE LINKING" 
"C5 H9 N O4"    147.129 GLU y "GLUTAMIC ACID" N[C@@H](CCC(O)=O)C(O)=O          ? "L-PEPTIDE LINKING" 
"C2 H5 N O2"    75.067  GLY y GLYCINE         NCC(O)=O                         ? "PEPTIDE LINKING"   
"C6 H10 N3 O2"  156.162 HIS y HISTIDINE       N[C@@H](Cc1c[nH]c[nH+]1)C(O)=O   ? "L-PEPTIDE LINKING" 
"C6 H13 N O2"   131.173 ILE y ISOLEUCINE      CC[C@H](C)[C@H](N)C(O)=O         ? "L-PEPTIDE LINKING" 
"C6 H13 N O2"   131.173 LEU y LEUCINE         CC(C)C[C@H](N)C(O)=O             ? "L-PEPTIDE LINKING" 
"C6 H15 N2 O2"  147.195 LYS y LYSINE          N[C@@H](CCCC[NH3+])C(O)=O        ? "L-PEPTIDE LINKING" 
"C5 H11 N O2 S" 149.211 MET y METHIONINE      CSCC[C@H](N)C(O)=O               ? "L-PEPTIDE LINKING" 
"C9 H11 N O2"   165.189 PHE y PHENYLALANINE   N[C@@H](Cc1ccccc1)C(O)=O         ? "L-PEPTIDE LINKING" 
"C5 H9 N O2"    115.130 PRO y PROLINE         OC(=O)[C@@H]1CCCN1               ? "L-PEPTIDE LINKING" 
"C3 H7 N O3"    105.093 SER y SERINE          N[C@@H](CO)C(O)=O                ? "L-PEPTIDE LINKING" 
"C4 H9 N O3"    119.119 THR y THREONINE       C[C@@H](O)[C@H](N)C(O)=O         ? "L-PEPTIDE LINKING" 
"C11 H12 N2 O2" 204.225 TRP y TRYPTOPHAN      N[C@@H](Cc1c[nH]c2ccccc12)C(O)=O ? "L-PEPTIDE LINKING" 
"C9 H11 N O3"   181.189 TYR y TYROSINE        N[C@@H](Cc1ccc(O)cc1)C(O)=O      ? "L-PEPTIDE LINKING" 
"C5 H11 N O2"   117.146 VAL y VALINE          CC(C)[C@H](N)C(O)=O              ? "L-PEPTIDE LINKING" 
#
_citation.book_publisher          ?
_citation.country                 UK
_citation.id                      primary
_citation.journal_full            Nature
_citation.journal_id_ASTM         NATUAS
_citation.journal_id_CSD          0006
_citation.journal_id_ISSN         0028-0836
_citation.journal_volume          630
_citation.page_first              493
_citation.page_last               500
_citation.pdbx_database_id_DOI    10.1038/s41586-024-07487-w
_citation.pdbx_database_id_PubMed 38718835
_citation.title                   "Accurate structure prediction of biomolecular interactions with AlphaFold 3"
_citation.year                    2024
#
loop_
_citation_author.citation_id
_citation_author.name
_citation_author.ordinal
primary "Google DeepMind" 1 
primary "Isomorphic Labs" 2 
#
loop_
_entity.id
_entity.pdbx_description
_entity.type
1 . polymer 
2 . polymer 
#
loop_
_entity_poly.entity_id
_entity_poly.pdbx_strand_id
_entity_poly.type
1 A polypeptide(L) 
2 B polypeptide(L) 
#
loop_
_entity_poly_seq.entity_id
_entity_poly_seq.hetero
_entity_poly_seq.mon_id
_entity_poly_seq.num
1 n MET 1   
1 n TRP 2   
1 n THR 3   
1 n LEU 4   
1 n GLY 5   
1 n ARG 6   
1 n ARG 7   
1 n ALA 8   
1 n VAL 9   
1 n ALA 10  
1 n GLY 11  
1 n LEU 12  
1 n LEU 13  
1 n ALA 14  
1 n SER 15  
1 n PRO 16  
1 n SER 17  
1 n PRO 18  
1 n ALA 19  
1 n GLN 20  
1 n ALA 21  
1 n GLN 22  
1 n THR 23  
1 n LEU 24  
1 n THR 25  
1 n ARG 26  
1 n VAL 27  
1 n PRO 28  
1 n ARG 29  
1 n PRO 30  
1 n ALA 31  
1 n GLU 32  
1 n LEU 33  
1 n ALA 34  
1 n PRO 35  
1 n LEU 36  
1 n CYS 37  
1 n GLY 38  
1 n ARG 39  
1 n ARG 40  
1 n GLY 41  
1 n LEU 42  
1 n ARG 43  
1 n THR 44  
1 n ASP 45  
1 n ILE 46  
1 n ASP 47  
1 n ALA 48  
1 n THR 49  
1 n CYS 50  
1 n THR 51  
1 n PRO 52  
1 n ARG 53  
1 n ARG 54  
1 n ALA 55  
1 n SER 56  
1 n SER 57  
1 n ASN 58  
1 n GLN 59  
1 n ARG 60  
1 n GLY 61  
1 n LEU 62  
1 n ASN 63  
1 n GLN 64  
1 n ILE 65  
1 n TRP 66  
1 n ASN 67  
1 n VAL 68  
1 n LYS 69  
1 n LYS 70  
1 n GLN 71  
1 n SER 72  
1 n VAL 73  
1 n TYR 74  
1 n LEU 75  
1 n MET 76  
1 n ASN 77  
1 n LEU 78  
1 n ARG 79  
1 n LYS 80  
1 n SER 81  
1 n GLY 82  
1 n THR 83  
1 n LEU 84  
1 n GLY 85  
1 n HIS 86  
1 n PRO 87  
1 n GLY 88  
1 n SER 89  
1 n LEU 90  
1 n ASP 91  
1 n GLU 92  
1 n THR 93  
1 n THR 94  
1 n TYR 95  
1 n GLU 96  
1 n ARG 97  
1 n LEU 98  
1 n ALA 99  
1 n GLU 100 
1 n GLU 101 
1 n THR 102 
1 n LEU 103 
1 n ASP 104 
1 n SER 105 
1 n LEU 106 
1 n ALA 107 
1 n GLU 108 
1 n PHE 109 
1 n PHE 110 
1 n GLU 111 
1 n ASP 112 
1 n LEU 113 
1 n ALA 114 
1 n ASP 115 
1 n LYS 116 
1 n PRO 117 
1 n TYR 118 
1 n THR 119 
1 n PHE 120 
1 n GLU 121 
1 n ASP 122 
1 n TYR 123 
1 n ASP 124 
1 n VAL 125 
1 n SER 126 
1 n PHE 127 
1 n GLY 128 
1 n SER 129 
1 n GLY 130 
1 n VAL 131 
1 n LEU 132 
1 n THR 133 
1 n VAL 134 
1 n LYS 135 
1 n LEU 136 
1 n GLY 137 
1 n GLY 138 
1 n ASP 139 
1 n LEU 140 
1 n GLY 141 
1 n THR 142 
1 n TYR 143 
1 n VAL 144 
1 n ILE 145 
1 n ASN 146 
1 n LYS 147 
1 n GLN 148 
1 n THR 149 
1 n PRO 150 
1 n ASN 151 
1 n LYS 152 
1 n GLN 153 
1 n ILE 154 
1 n TRP 155 
1 n LEU 156 
1 n SER 157 
1 n SER 158 
1 n PRO 159 
1 n SER 160 
1 n SER 161 
1 n GLY 162 
1 n PRO 163 
1 n LYS 164 
1 n ARG 165 
1 n TYR 166 
1 n ASP 167 
1 n TRP 168 
1 n THR 169 
1 n GLY 170 
1 n LYS 171 
1 n ASN 172 
1 n TRP 173 
1 n VAL 174 
1 n TYR 175 
1 n SER 176 
1 n HIS 177 
1 n ASP 178 
1 n GLY 179 
1 n VAL 180 
1 n SER 181 
1 n LEU 182 
1 n HIS 183 
1 n GLU 184 
1 n LEU 185 
1 n LEU 186 
1 n ALA 187 
1 n ALA 188 
1 n GLU 189 
1 n LEU 190 
1 n THR 191 
1 n LYS 192 
1 n ALA 193 
1 n LEU 194 
1 n LYS 195 
1 n THR 196 
1 n LYS 197 
1 n LEU 198 
1 n ASP 199 
1 n LEU 200 
1 n SER 201 
1 n SER 202 
1 n LEU 203 
1 n ALA 204 
1 n TYR 205 
1 n SER 206 
1 n GLY 207 
1 n LYS 208 
1 n ASP 209 
1 n ALA 210 
2 n MET 1   
2 n ALA 2   
2 n ALA 3   
2 n ALA 4   
2 n GLY 5   
2 n ALA 6   
2 n PHE 7   
2 n ARG 8   
2 n LEU 9   
2 n ARG 10  
2 n ARG 11  
2 n ALA 12  
2 n ALA 13  
2 n SER 14  
2 n ALA 15  
2 n LEU 16  
2 n LEU 17  
2 n LEU 18  
2 n ARG 19  
2 n SER 20  
2 n PRO 21  
2 n ARG 22  
2 n LEU 23  
2 n PRO 24  
2 n ALA 25  
2 n ARG 26  
2 n GLU 27  
2 n LEU 28  
2 n SER 29  
2 n ALA 30  
2 n PRO 31  
2 n ALA 32  
2 n ARG 33  
2 n LEU 34  
2 n TYR 35  
2 n HIS 36  
2 n LYS 37  
2 n LYS 38  
2 n VAL 39  
2 n VAL 40  
2 n ASP 41  
2 n HIS 42  
2 n TYR 43  
2 n GLU 44  
2 n ASN 45  
2 n PRO 46  
2 n ARG 47  
2 n ASN 48  
2 n VAL 49  
2 n GLY 50  
2 n SER 51  
2 n LEU 52  
2 n ASP 53  
2 n LYS 54  
2 n THR 55  
2 n SER 56  
2 n LYS 57  
2 n ASN 58  
2 n VAL 59  
2 n GLY 60  
2 n THR 61  
2 n GLY 62  
2 n LEU 63  
2 n VAL 64  
2 n GLY 65  
2 n ALA 66  
2 n PRO 67  
2 n ALA 68  
2 n CYS 69  
2 n GLY 70  
2 n ASP 71  
2 n VAL 72  
2 n MET 73  
2 n LYS 74  
2 n LEU 75  
2 n GLN 76  
2 n ILE 77  
2 n GLN 78  
2 n VAL 79  
2 n ASP 80  
2 n GLU 81  
2 n LYS 82  
2 n GLY 83  
2 n LYS 84  
2 n ILE 85  
2 n VAL 86  
2 n ASP 87  
2 n ALA 88  
2 n ARG 89  
2 n PHE 90  
2 n LYS 91  
2 n THR 92  
2 n PHE 93  
2 n GLY 94  
2 n CYS 95  
2 n GLY 96  
2 n SER 97  
2 n ALA 98  
2 n ILE 99  
2 n ALA 100 
2 n SER 101 
2 n SER 102 
2 n SER 103 
2 n LEU 104 
2 n ALA 105 
2 n THR 106 
2 n GLU 107 
2 n TRP 108 
2 n VAL 109 
2 n LYS 110 
2 n GLY 111 
2 n LYS 112 
2 n THR 113 
2 n VAL 114 
2 n GLU 115 
2 n GLU 116 
2 n ALA 117 
2 n LEU 118 
2 n THR 119 
2 n ILE 120 
2 n LYS 121 
2 n ASN 122 
2 n THR 123 
2 n ASP 124 
2 n ILE 125 
2 n ALA 126 
2 n LYS 127 
2 n GLU 128 
2 n LEU 129 
2 n CYS 130 
2 n LEU 131 
2 n PRO 132 
2 n PRO 133 
2 n VAL 134 
2 n LYS 135 
2 n LEU 136 
2 n HIS 137 
2 n CYS 138 
2 n SER 139 
2 n MET 140 
2 n LEU 141 
2 n ALA 142 
2 n GLU 143 
2 n ASP 144 
2 n ALA 145 
2 n ILE 146 
2 n LYS 147 
2 n ALA 148 
2 n ALA 149 
2 n LEU 150 
2 n ALA 151 
2 n ASP 152 
2 n TYR 153 
2 n LYS 154 
2 n LEU 155 
2 n LYS 156 
2 n GLN 157 
2 n GLU 158 
2 n PRO 159 
2 n LYS 160 
2 n LYS 161 
2 n GLY 162 
2 n GLU 163 
2 n ALA 164 
2 n GLU 165 
2 n LYS 166 
2 n LYS 167 
#
_ma_data.content_type "model coordinates"
_ma_data.id           1
_ma_data.name         Model
#
_ma_model_list.data_id          1
_ma_model_list.model_group_id   1
_ma_model_list.model_group_name "AlphaFold-beta-20231127 (2b86f29d-618d-47cf-8aef-20020b1102eb @ 2025-06-13 06:09:57)"
_ma_model_list.model_id         1
_ma_model_list.model_name       "Top ranked model"
_ma_model_list.model_type       "Ab initio model"
_ma_model_list.ordinal_id       1
#
loop_
_ma_protocol_step.method_type
_ma_protocol_step.ordinal_id
_ma_protocol_step.protocol_id
_ma_protocol_step.step_id
"coevolution MSA" 1 1 1 
"template search" 2 1 2 
modeling          3 1 3 
#
loop_
_ma_qa_metric.id
_ma_qa_metric.mode
_ma_qa_metric.name
_ma_qa_metric.software_group_id
_ma_qa_metric.type
1 global pLDDT 1 pLDDT 
2 local  pLDDT 1 pLDDT 
#
_ma_qa_metric_global.metric_id    1
_ma_qa_metric_global.metric_value 62.00
_ma_qa_metric_global.model_id     1
_ma_qa_metric_global.ordinal_id   1
#
_ma_software_group.group_id    1
_ma_software_group.ordinal_id  1
_ma_software_group.software_id 1
#
loop_
_ma_target_entity.data_id
_ma_target_entity.entity_id
_ma_target_entity.origin
1 1 . 
1 2 . 
#
loop_
_ma_target_entity_instance.asym_id
_ma_target_entity_instance.details
_ma_target_entity_instance.entity_id
A . 1 
B . 2 
#
loop_
_pdbx_data_usage.details
_pdbx_data_usage.id
_pdbx_data_usage.type
_pdbx_data_usage.url
;NON-COMMERCIAL USE ONLY, BY USING THIS FILE YOU AGREE TO THE TERMS OF USE FOUND
AT alphafoldserver.com/output-terms.
;
1 license    ? 
;THE INFORMATION IS NOT INTENDED FOR, HAS NOT BEEN VALIDATED FOR, AND IS NOT
APPROVED FOR CLINICAL USE. IT SHOULD NOT BE USED FOR CLINICAL PURPOSE OR RELIED
ON FOR MEDICAL OR OTHER PROFESSIONAL ADVICE. IT IS THEORETICAL MODELLING ONLY
AND CAUTION SHOULD BE EXERCISED IN ITS USE. IT IS PROVIDED "AS-IS" WITHOUT ANY
WARRANTY OF ANY KIND, WHETHER EXPRESSED OR IMPLIED. NO WARRANTY IS GIVEN THAT
USE OF THE INFORMATION SHALL NOT INFRINGE THE RIGHTS OF ANY THIRD PARTY.
;
2 disclaimer ? 
#
loop_
_pdbx_poly_seq_scheme.asym_id
_pdbx_poly_seq_scheme.auth_seq_num
_pdbx_poly_seq_scheme.entity_id
_pdbx_poly_seq_scheme.hetero
_pdbx_poly_seq_scheme.mon_id
_pdbx_poly_seq_scheme.pdb_ins_code
_pdbx_poly_seq_scheme.pdb_seq_num
_pdbx_poly_seq_scheme.pdb_strand_id
_pdbx_poly_seq_scheme.seq_id
A 1   1 n MET . 1   A 1   
A 2   1 n TRP . 2   A 2   
A 3   1 n THR . 3   A 3   
A 4   1 n LEU . 4   A 4   
A 5   1 n GLY . 5   A 5   
A 6   1 n ARG . 6   A 6   
A 7   1 n ARG . 7   A 7   
A 8   1 n ALA . 8   A 8   
A 9   1 n VAL . 9   A 9   
A 10  1 n ALA . 10  A 10  
A 11  1 n GLY . 11  A 11  
A 12  1 n LEU . 12  A 12  
A 13  1 n LEU . 13  A 13  
A 14  1 n ALA . 14  A 14  
A 15  1 n SER . 15  A 15  
A 16  1 n PRO . 16  A 16  
A 17  1 n SER . 17  A 17  
A 18  1 n PRO . 18  A 18  
A 19  1 n ALA . 19  A 19  
A 20  1 n GLN . 20  A 20  
A 21  1 n ALA . 21  A 21  
A 22  1 n GLN . 22  A 22  
A 23  1 n THR . 23  A 23  
A 24  1 n LEU . 24  A 24  
A 25  1 n THR . 25  A 25  
A 26  1 n ARG . 26  A 26  
A 27  1 n VAL . 27  A 27  
A 28  1 n PRO . 28  A 28  
A 29  1 n ARG . 29  A 29  
A 30  1 n PRO . 30  A 30  
A 31  1 n ALA . 31  A 31  
A 32  1 n GLU . 32  A 32  
A 33  1 n LEU . 33  A 33  
A 34  1 n ALA . 34  A 34  
A 35  1 n PRO . 35  A 35  
A 36  1 n LEU . 36  A 36  
A 37  1 n CYS . 37  A 37  
A 38  1 n GLY . 38  A 38  
A 39  1 n ARG . 39  A 39  
A 40  1 n ARG . 40  A 40  
A 41  1 n GLY . 41  A 41  
A 42  1 n LEU . 42  A 42  
A 43  1 n ARG . 43  A 43  
A 44  1 n THR . 44  A 44  
A 45  1 n ASP . 45  A 45  
A 46  1 n ILE . 46  A 46  
A 47  1 n ASP . 47  A 47  
A 48  1 n ALA . 48  A 48  
A 49  1 n THR . 49  A 49  
A 50  1 n CYS . 50  A 50  
A 51  1 n THR . 51  A 51  
A 52  1 n PRO . 52  A 52  
A 53  1 n ARG . 53  A 53  
A 54  1 n ARG . 54  A 54  
A 55  1 n ALA . 55  A 55  
A 56  1 n SER . 56  A 56  
A 57  1 n SER . 57  A 57  
A 58  1 n ASN . 58  A 58  
A 59  1 n GLN . 59  A 59  
A 60  1 n ARG . 60  A 60  
A 61  1 n GLY . 61  A 61  
A 62  1 n LEU . 62  A 62  
A 63  1 n ASN . 63  A 63  
A 64  1 n GLN . 64  A 64  
A 65  1 n ILE . 65  A 65  
A 66  1 n TRP . 66  A 66  
A 67  1 n ASN . 67  A 67  
A 68  1 n VAL . 68  A 68  
A 69  1 n LYS . 69  A 69  
A 70  1 n LYS . 70  A 70  
A 71  1 n GLN . 71  A 71  
A 72  1 n SER . 72  A 72  
A 73  1 n VAL . 73  A 73  
A 74  1 n TYR . 74  A 74  
A 75  1 n LEU . 75  A 75  
A 76  1 n MET . 76  A 76  
A 77  1 n ASN . 77  A 77  
A 78  1 n LEU . 78  A 78  
A 79  1 n ARG . 79  A 79  
A 80  1 n LYS . 80  A 80  
A 81  1 n SER . 81  A 81  
A 82  1 n GLY . 82  A 82  
A 83  1 n THR . 83  A 83  
A 84  1 n LEU . 84  A 84  
A 85  1 n GLY . 85  A 85  
A 86  1 n HIS . 86  A 86  
A 87  1 n PRO . 87  A 87  
A 88  1 n GLY . 88  A 88  
A 89  1 n SER . 89  A 89  
A 90  1 n LEU . 90  A 90  
A 91  1 n ASP . 91  A 91  
A 92  1 n GLU . 92  A 92  
A 93  1 n THR . 93  A 93  
A 94  1 n THR . 94  A 94  
A 95  1 n TYR . 95  A 95  
A 96  1 n GLU . 96  A 96  
A 97  1 n ARG . 97  A 97  
A 98  1 n LEU . 98  A 98  
A 99  1 n ALA . 99  A 99  
A 100 1 n GLU . 100 A 100 
A 101 1 n GLU . 101 A 101 
A 102 1 n THR . 102 A 102 
A 103 1 n LEU . 103 A 103 
A 104 1 n ASP . 104 A 104 
A 105 1 n SER . 105 A 105 
A 106 1 n LEU . 106 A 106 
A 107 1 n ALA . 107 A 107 
A 108 1 n GLU . 108 A 108 
A 109 1 n PHE . 109 A 109 
A 110 1 n PHE . 110 A 110 
A 111 1 n GLU . 111 A 111 
A 112 1 n ASP . 112 A 112 
A 113 1 n LEU . 113 A 113 
A 114 1 n ALA . 114 A 114 
A 115 1 n ASP . 115 A 115 
A 116 1 n LYS . 116 A 116 
A 117 1 n PRO . 117 A 117 
A 118 1 n TYR . 118 A 118 
A 119 1 n THR . 119 A 119 
A 120 1 n PHE . 120 A 120 
A 121 1 n GLU . 121 A 121 
A 122 1 n ASP . 122 A 122 
A 123 1 n TYR . 123 A 123 
A 124 1 n ASP . 124 A 124 
A 125 1 n VAL . 125 A 125 
A 126 1 n SER . 126 A 126 
A 127 1 n PHE . 127 A 127 
A 128 1 n GLY . 128 A 128 
A 129 1 n SER . 129 A 129 
A 130 1 n GLY . 130 A 130 
A 131 1 n VAL . 131 A 131 
A 132 1 n LEU . 132 A 132 
A 133 1 n THR . 133 A 133 
A 134 1 n VAL . 134 A 134 
A 135 1 n LYS . 135 A 135 
A 136 1 n LEU . 136 A 136 
A 137 1 n GLY . 137 A 137 
A 138 1 n GLY . 138 A 138 
A 139 1 n ASP . 139 A 139 
A 140 1 n LEU . 140 A 140 
A 141 1 n GLY . 141 A 141 
A 142 1 n THR . 142 A 142 
A 143 1 n TYR . 143 A 143 
A 144 1 n VAL . 144 A 144 
A 145 1 n ILE . 145 A 145 
A 146 1 n ASN . 146 A 146 
A 147 1 n LYS . 147 A 147 
A 148 1 n GLN . 148 A 148 
A 149 1 n THR . 149 A 149 
A 150 1 n PRO . 150 A 150 
A 151 1 n ASN . 151 A 151 
A 152 1 n LYS . 152 A 152 
A 153 1 n GLN . 153 A 153 
A 154 1 n ILE . 154 A 154 
A 155 1 n TRP . 155 A 155 
A 156 1 n LEU . 156 A 156 
A 157 1 n SER . 157 A 157 
A 158 1 n SER . 158 A 158 
A 159 1 n PRO . 159 A 159 
A 160 1 n SER . 160 A 160 
A 161 1 n SER . 161 A 161 
A 162 1 n GLY . 162 A 162 
A 163 1 n PRO . 163 A 163 
A 164 1 n LYS . 164 A 164 
A 165 1 n ARG . 165 A 165 
A 166 1 n TYR . 166 A 166 
A 167 1 n ASP . 167 A 167 
A 168 1 n TRP . 168 A 168 
A 169 1 n THR . 169 A 169 
A 170 1 n GLY . 170 A 170 
A 171 1 n LYS . 171 A 171 
A 172 1 n ASN . 172 A 172 
A 173 1 n TRP . 173 A 173 
A 174 1 n VAL . 174 A 174 
A 175 1 n TYR . 175 A 175 
A 176 1 n SER . 176 A 176 
A 177 1 n HIS . 177 A 177 
A 178 1 n ASP . 178 A 178 
A 179 1 n GLY . 179 A 179 
A 180 1 n VAL . 180 A 180 
A 181 1 n SER . 181 A 181 
A 182 1 n LEU . 182 A 182 
A 183 1 n HIS . 183 A 183 
A 184 1 n GLU . 184 A 184 
A 185 1 n LEU . 185 A 185 
A 186 1 n LEU . 186 A 186 
A 187 1 n ALA . 187 A 187 
A 188 1 n ALA . 188 A 188 
A 189 1 n GLU . 189 A 189 
A 190 1 n LEU . 190 A 190 
A 191 1 n THR . 191 A 191 
A 192 1 n LYS . 192 A 192 
A 193 1 n ALA . 193 A 193 
A 194 1 n LEU . 194 A 194 
A 195 1 n LYS . 195 A 195 
A 196 1 n THR . 196 A 196 
A 197 1 n LYS . 197 A 197 
A 198 1 n LEU . 198 A 198 
A 199 1 n ASP . 199 A 199 
A 200 1 n LEU . 200 A 200 
A 201 1 n SER . 201 A 201 
A 202 1 n SER . 202 A 202 
A 203 1 n LEU . 203 A 203 
A 204 1 n ALA . 204 A 204 
A 205 1 n TYR . 205 A 205 
A 206 1 n SER . 206 A 206 
A 207 1 n GLY . 207 A 207 
A 208 1 n LYS . 208 A 208 
A 209 1 n ASP . 209 A 209 
A 210 1 n ALA . 210 A 210 
B 1   2 n MET . 1   B 1   
B 2   2 n ALA . 2   B 2   
B 3   2 n ALA . 3   B 3   
B 4   2 n ALA . 4   B 4   
B 5   2 n GLY . 5   B 5   
B 6   2 n ALA . 6   B 6   
B 7   2 n PHE . 7   B 7   
B 8   2 n ARG . 8   B 8   
B 9   2 n LEU . 9   B 9   
B 10  2 n ARG . 10  B 10  
B 11  2 n ARG . 11  B 11  
B 12  2 n ALA . 12  B 12  
B 13  2 n ALA . 13  B 13  
B 14  2 n SER . 14  B 14  
B 15  2 n ALA . 15  B 15  
B 16  2 n LEU . 16  B 16  
B 17  2 n LEU . 17  B 17  
B 18  2 n LEU . 18  B 18  
B 19  2 n ARG . 19  B 19  
B 20  2 n SER . 20  B 20  
B 21  2 n PRO . 21  B 21  
B 22  2 n ARG . 22  B 22  
B 23  2 n LEU . 23  B 23  
B 24  2 n PRO . 24  B 24  
B 25  2 n ALA . 25  B 25  
B 26  2 n ARG . 26  B 26  
B 27  2 n GLU . 27  B 27  
B 28  2 n LEU . 28  B 28  
B 29  2 n SER . 29  B 29  
B 30  2 n ALA . 30  B 30  
B 31  2 n PRO . 31  B 31  
B 32  2 n ALA . 32  B 32  
B 33  2 n ARG . 33  B 33  
B 34  2 n LEU . 34  B 34  
B 35  2 n TYR . 35  B 35  
B 36  2 n HIS . 36  B 36  
B 37  2 n LYS . 37  B 37  
B 38  2 n LYS . 38  B 38  
B 39  2 n VAL . 39  B 39  
B 40  2 n VAL . 40  B 40  
B 41  2 n ASP . 41  B 41  
B 42  2 n HIS . 42  B 42  
B 43  2 n TYR . 43  B 43  
B 44  2 n GLU . 44  B 44  
B 45  2 n ASN . 45  B 45  
B 46  2 n PRO . 46  B 46  
B 47  2 n ARG . 47  B 47  
B 48  2 n ASN . 48  B 48  
B 49  2 n VAL . 49  B 49  
B 50  2 n GLY . 50  B 50  
B 51  2 n SER . 51  B 51  
B 52  2 n LEU . 52  B 52  
B 53  2 n ASP . 53  B 53  
B 54  2 n LYS . 54  B 54  
B 55  2 n THR . 55  B 55  
B 56  2 n SER . 56  B 56  
B 57  2 n LYS . 57  B 57  
B 58  2 n ASN . 58  B 58  
B 59  2 n VAL . 59  B 59  
B 60  2 n GLY . 60  B 60  
B 61  2 n THR . 61  B 61  
B 62  2 n GLY . 62  B 62  
B 63  2 n LEU . 63  B 63  
B 64  2 n VAL . 64  B 64  
B 65  2 n GLY . 65  B 65  
B 66  2 n ALA . 66  B 66  
B 67  2 n PRO . 67  B 67  
B 68  2 n ALA . 68  B 68  
B 69  2 n CYS . 69  B 69  
B 70  2 n GLY . 70  B 70  
B 71  2 n ASP . 71  B 71  
B 72  2 n VAL . 72  B 72  
B 73  2 n MET . 73  B 73  
B 74  2 n LYS . 74  B 74  
B 75  2 n LEU . 75  B 75  
B 76  2 n GLN . 76  B 76  
B 77  2 n ILE . 77  B 77  
B 78  2 n GLN . 78  B 78  
B 79  2 n VAL . 79  B 79  
B 80  2 n ASP . 80  B 80  
B 81  2 n GLU . 81  B 81  
B 82  2 n LYS . 82  B 82  
B 83  2 n GLY . 83  B 83  
B 84  2 n LYS . 84  B 84  
B 85  2 n ILE . 85  B 85  
B 86  2 n VAL . 86  B 86  
B 87  2 n ASP . 87  B 87  
B 88  2 n ALA . 88  B 88  
B 89  2 n ARG . 89  B 89  
B 90  2 n PHE . 90  B 90  
B 91  2 n LYS . 91  B 91  
B 92  2 n THR . 92  B 92  
B 93  2 n PHE . 93  B 93  
B 94  2 n GLY . 94  B 94  
B 95  2 n CYS . 95  B 95  
B 96  2 n GLY . 96  B 96  
B 97  2 n SER . 97  B 97  
B 98  2 n ALA . 98  B 98  
B 99  2 n ILE . 99  B 99  
B 100 2 n ALA . 100 B 100 
B 101 2 n SER . 101 B 101 
B 102 2 n SER . 102 B 102 
B 103 2 n SER . 103 B 103 
B 104 2 n LEU . 104 B 104 
B 105 2 n ALA . 105 B 105 
B 106 2 n THR . 106 B 106 
B 107 2 n GLU . 107 B 107 
B 108 2 n TRP . 108 B 108 
B 109 2 n VAL . 109 B 109 
B 110 2 n LYS . 110 B 110 
B 111 2 n GLY . 111 B 111 
B 112 2 n LYS . 112 B 112 
B 113 2 n THR . 113 B 113 
B 114 2 n VAL . 114 B 114 
B 115 2 n GLU . 115 B 115 
B 116 2 n GLU . 116 B 116 
B 117 2 n ALA . 117 B 117 
B 118 2 n LEU . 118 B 118 
B 119 2 n THR . 119 B 119 
B 120 2 n ILE . 120 B 120 
B 121 2 n LYS . 121 B 121 
B 122 2 n ASN . 122 B 122 
B 123 2 n THR . 123 B 123 
B 124 2 n ASP . 124 B 124 
B 125 2 n ILE . 125 B 125 
B 126 2 n ALA . 126 B 126 
B 127 2 n LYS . 127 B 127 
B 128 2 n GLU . 128 B 128 
B 129 2 n LEU . 129 B 129 
B 130 2 n CYS . 130 B 130 
B 131 2 n LEU . 131 B 131 
B 132 2 n PRO . 132 B 132 
B 133 2 n PRO . 133 B 133 
B 134 2 n VAL . 134 B 134 
B 135 2 n LYS . 135 B 135 
B 136 2 n LEU . 136 B 136 
B 137 2 n HIS . 137 B 137 
B 138 2 n CYS . 138 B 138 
B 139 2 n SER . 139 B 139 
B 140 2 n MET . 140 B 140 
B 141 2 n LEU . 141 B 141 
B 142 2 n ALA . 142 B 142 
B 143 2 n GLU . 143 B 143 
B 144 2 n ASP . 144 B 144 
B 145 2 n ALA . 145 B 145 
B 146 2 n ILE . 146 B 146 
B 147 2 n LYS . 147 B 147 
B 148 2 n ALA . 148 B 148 
B 149 2 n ALA . 149 B 149 
B 150 2 n LEU . 150 B 150 
B 151 2 n ALA . 151 B 151 
B 152 2 n ASP . 152 B 152 
B 153 2 n TYR . 153 B 153 
B 154 2 n LYS . 154 B 154 
B 155 2 n LEU . 155 B 155 
B 156 2 n LYS . 156 B 156 
B 157 2 n GLN . 157 B 157 
B 158 2 n GLU . 158 B 158 
B 159 2 n PRO . 159 B 159 
B 160 2 n LYS . 160 B 160 
B 161 2 n LYS . 161 B 161 
B 162 2 n GLY . 162 B 162 
B 163 2 n GLU . 163 B 163 
B 164 2 n ALA . 164 B 164 
B 165 2 n GLU . 165 B 165 
B 166 2 n LYS . 166 B 166 
B 167 2 n LYS . 167 B 167 
#
_software.classification other
_software.date           ?
_software.description    "Structure prediction"
_software.name           AlphaFold
_software.pdbx_ordinal   1
_software.type           package
_software.version        "AlphaFold-beta-20231127 (2b86f29d-618d-47cf-8aef-20020b1102eb @ 2025-06-13 06:09:57)"
#
loop_
_struct_asym.entity_id
_struct_asym.id
1 A 
2 B 
#
loop_
_atom_site.group_PDB
_atom_site.id
_atom_site.type_symbol
_atom_site.label_atom_id
_atom_site.label_alt_id
_atom_site.label_comp_id
_atom_site.label_asym_id
_atom_site.label_entity_id
_atom_site.label_seq_id
_atom_site.pdbx_PDB_ins_code
_atom_site.Cartn_x
_atom_site.Cartn_y
_atom_site.Cartn_z
_atom_site.occupancy
_atom_site.B_iso_or_equiv
_atom_site.auth_seq_id
_atom_site.auth_asym_id
_atom_site.pdbx_PDB_model_num
ATOM 1    N N   . MET A 1 1   ? -41.354 -31.596 27.989  1.00 16.42 1   A 1 
ATOM 2    C CA  . MET A 1 1   ? -41.714 -33.019 27.833  1.00 28.17 1   A 1 
ATOM 3    C C   . MET A 1 1   ? -42.092 -33.422 26.395  1.00 28.67 1   A 1 
ATOM 4    O O   . MET A 1 1   ? -42.413 -34.581 26.178  1.00 28.25 1   A 1 
ATOM 5    C CB  . MET A 1 1   ? -42.823 -33.395 28.829  1.00 28.95 1   A 1 
ATOM 6    C CG  . MET A 1 1   ? -42.418 -34.545 29.758  1.00 27.55 1   A 1 
ATOM 7    S SD  . MET A 1 1   ? -43.681 -34.877 30.999  1.00 26.03 1   A 1 
ATOM 8    C CE  . MET A 1 1   ? -42.864 -36.165 31.986  1.00 22.39 1   A 1 
ATOM 9    N N   . TRP A 1 2   ? -42.085 -32.502 25.438  1.00 15.36 2   A 1 
ATOM 10   C CA  . TRP A 1 2   ? -42.621 -32.779 24.102  1.00 18.51 2   A 1 
ATOM 11   C C   . TRP A 1 2   ? -41.731 -33.710 23.258  1.00 17.93 2   A 1 
ATOM 12   O O   . TRP A 1 2   ? -40.526 -33.824 23.484  1.00 16.64 2   A 1 
ATOM 13   C CB  . TRP A 1 2   ? -43.010 -31.469 23.402  1.00 18.26 2   A 1 
ATOM 14   C CG  . TRP A 1 2   ? -44.338 -30.905 23.799  1.00 17.11 2   A 1 
ATOM 15   C CD1 . TRP A 1 2   ? -44.982 -31.031 24.976  1.00 14.81 2   A 1 
ATOM 16   C CD2 . TRP A 1 2   ? -45.226 -30.108 22.952  1.00 17.93 2   A 1 
ATOM 17   N NE1 . TRP A 1 2   ? -46.200 -30.380 24.933  1.00 16.81 2   A 1 
ATOM 18   C CE2 . TRP A 1 2   ? -46.381 -29.797 23.703  1.00 19.96 2   A 1 
ATOM 19   C CE3 . TRP A 1 2   ? -45.147 -29.624 21.625  1.00 24.86 2   A 1 
ATOM 20   C CZ2 . TRP A 1 2   ? -47.438 -29.037 23.164  1.00 29.51 2   A 1 
ATOM 21   C CZ3 . TRP A 1 2   ? -46.197 -28.856 21.088  1.00 25.13 2   A 1 
ATOM 22   C CH2 . TRP A 1 2   ? -47.334 -28.571 21.845  1.00 25.83 2   A 1 
ATOM 23   N N   . THR A 1 3   ? -42.391 -34.443 22.368  1.00 14.11 3   A 1 
ATOM 24   C CA  . THR A 1 3   ? -42.027 -35.812 21.988  1.00 22.60 3   A 1 
ATOM 25   C C   . THR A 1 3   ? -41.109 -35.949 20.769  1.00 22.14 3   A 1 
ATOM 26   O O   . THR A 1 3   ? -40.940 -35.071 19.930  1.00 20.40 3   A 1 
ATOM 27   C CB  . THR A 1 3   ? -43.310 -36.629 21.794  1.00 21.49 3   A 1 
ATOM 28   O OG1 . THR A 1 3   ? -44.269 -35.875 21.086  1.00 18.89 3   A 1 
ATOM 29   C CG2 . THR A 1 3   ? -43.964 -36.999 23.127  1.00 19.22 3   A 1 
ATOM 30   N N   . LEU A 1 4   ? -40.539 -37.164 20.663  1.00 12.83 4   A 1 
ATOM 31   C CA  . LEU A 1 4   ? -39.455 -37.672 19.825  1.00 19.27 4   A 1 
ATOM 32   C C   . LEU A 1 4   ? -39.811 -37.944 18.341  1.00 19.03 4   A 1 
ATOM 33   O O   . LEU A 1 4   ? -39.592 -39.054 17.871  1.00 17.79 4   A 1 
ATOM 34   C CB  . LEU A 1 4   ? -39.001 -38.992 20.496  1.00 18.84 4   A 1 
ATOM 35   C CG  . LEU A 1 4   ? -38.097 -38.813 21.723  1.00 16.88 4   A 1 
ATOM 36   C CD1 . LEU A 1 4   ? -38.275 -39.970 22.693  1.00 16.71 4   A 1 
ATOM 37   C CD2 . LEU A 1 4   ? -36.635 -38.775 21.269  1.00 18.81 4   A 1 
ATOM 38   N N   . GLY A 1 5   ? -40.329 -37.023 17.585  1.00 17.62 5   A 1 
ATOM 39   C CA  . GLY A 1 5   ? -40.722 -37.286 16.193  1.00 23.58 5   A 1 
ATOM 40   C C   . GLY A 1 5   ? -39.614 -37.941 15.338  1.00 24.12 5   A 1 
ATOM 41   O O   . GLY A 1 5   ? -38.634 -37.310 14.981  1.00 22.06 5   A 1 
ATOM 42   N N   . ARG A 1 6   ? -39.787 -39.216 14.998  1.00 14.67 6   A 1 
ATOM 43   C CA  . ARG A 1 6   ? -38.753 -40.190 14.555  1.00 19.12 6   A 1 
ATOM 44   C C   . ARG A 1 6   ? -38.425 -40.251 13.056  1.00 19.16 6   A 1 
ATOM 45   O O   . ARG A 1 6   ? -37.558 -41.043 12.700  1.00 17.83 6   A 1 
ATOM 46   C CB  . ARG A 1 6   ? -39.225 -41.598 14.966  1.00 18.95 6   A 1 
ATOM 47   C CG  . ARG A 1 6   ? -38.674 -42.144 16.289  1.00 16.59 6   A 1 
ATOM 48   C CD  . ARG A 1 6   ? -39.156 -43.581 16.447  1.00 15.61 6   A 1 
ATOM 49   N NE  . ARG A 1 6   ? -38.627 -44.224 17.658  1.00 13.74 6   A 1 
ATOM 50   C CZ  . ARG A 1 6   ? -38.744 -45.512 17.978  1.00 12.82 6   A 1 
ATOM 51   N NH1 . ARG A 1 6   ? -39.367 -46.356 17.204  1.00 12.50 6   A 1 
ATOM 52   N NH2 . ARG A 1 6   ? -38.227 -45.968 19.079  1.00 12.22 6   A 1 
ATOM 53   N N   . ARG A 1 7   ? -39.163 -39.597 12.172  1.00 16.48 7   A 1 
ATOM 54   C CA  . ARG A 1 7   ? -39.174 -39.920 10.726  1.00 20.48 7   A 1 
ATOM 55   C C   . ARG A 1 7   ? -37.831 -39.652 10.023  1.00 19.51 7   A 1 
ATOM 56   O O   . ARG A 1 7   ? -37.141 -38.735 10.435  1.00 18.75 7   A 1 
ATOM 57   C CB  . ARG A 1 7   ? -40.276 -39.090 10.034  1.00 20.98 7   A 1 
ATOM 58   C CG  . ARG A 1 7   ? -41.698 -39.624 10.274  1.00 18.83 7   A 1 
ATOM 59   C CD  . ARG A 1 7   ? -42.685 -38.824 9.416   1.00 18.30 7   A 1 
ATOM 60   N NE  . ARG A 1 7   ? -44.053 -39.360 9.504   1.00 17.00 7   A 1 
ATOM 61   C CZ  . ARG A 1 7   ? -45.112 -38.953 8.785   1.00 16.41 7   A 1 
ATOM 62   N NH1 . ARG A 1 7   ? -45.019 -37.983 7.925   1.00 16.03 7   A 1 
ATOM 63   N NH2 . ARG A 1 7   ? -46.268 -39.516 8.936   1.00 15.98 7   A 1 
ATOM 64   N N   . ALA A 1 8   ? -37.466 -40.277 8.922   1.00 21.73 8   A 1 
ATOM 65   C CA  . ALA A 1 8   ? -37.750 -41.556 8.262   1.00 31.31 8   A 1 
ATOM 66   C C   . ALA A 1 8   ? -36.637 -41.786 7.198   1.00 30.18 8   A 1 
ATOM 67   O O   . ALA A 1 8   ? -35.736 -40.962 7.058   1.00 29.05 8   A 1 
ATOM 68   C CB  . ALA A 1 8   ? -39.146 -41.565 7.619   1.00 31.23 8   A 1 
ATOM 69   N N   . VAL A 1 9   ? -36.679 -42.909 6.465   1.00 16.04 9   A 1 
ATOM 70   C CA  . VAL A 1 9   ? -35.500 -43.711 6.076   1.00 20.93 9   A 1 
ATOM 71   C C   . VAL A 1 9   ? -34.862 -43.424 4.702   1.00 20.27 9   A 1 
ATOM 72   O O   . VAL A 1 9   ? -33.770 -43.919 4.446   1.00 19.27 9   A 1 
ATOM 73   C CB  . VAL A 1 9   ? -35.884 -45.200 6.148   1.00 20.79 9   A 1 
ATOM 74   C CG1 . VAL A 1 9   ? -34.670 -46.149 6.118   1.00 18.09 9   A 1 
ATOM 75   C CG2 . VAL A 1 9   ? -36.668 -45.556 7.425   1.00 20.48 9   A 1 
ATOM 76   N N   . ALA A 1 10  ? -35.528 -42.778 3.786   1.00 21.47 10  A 1 
ATOM 77   C CA  . ALA A 1 10  ? -35.439 -43.038 2.336   1.00 26.90 10  A 1 
ATOM 78   C C   . ALA A 1 10  ? -34.005 -43.053 1.758   1.00 25.90 10  A 1 
ATOM 79   O O   . ALA A 1 10  ? -33.320 -42.028 1.719   1.00 25.32 10  A 1 
ATOM 80   C CB  . ALA A 1 10  ? -36.350 -42.054 1.605   1.00 27.29 10  A 1 
ATOM 81   N N   . GLY A 1 11  ? -33.587 -44.220 1.259   1.00 20.39 11  A 1 
ATOM 82   C CA  . GLY A 1 11  ? -32.248 -44.565 0.803   1.00 22.77 11  A 1 
ATOM 83   C C   . GLY A 1 11  ? -32.107 -44.714 -0.709  1.00 22.67 11  A 1 
ATOM 84   O O   . GLY A 1 11  ? -31.825 -45.806 -1.180  1.00 21.15 11  A 1 
ATOM 85   N N   . LEU A 1 12  ? -32.378 -43.678 -1.483  1.00 16.26 12  A 1 
ATOM 86   C CA  . LEU A 1 12  ? -32.438 -43.807 -2.946  1.00 21.35 12  A 1 
ATOM 87   C C   . LEU A 1 12  ? -31.080 -44.118 -3.623  1.00 20.55 12  A 1 
ATOM 88   O O   . LEU A 1 12  ? -30.010 -43.915 -3.071  1.00 19.46 12  A 1 
ATOM 89   C CB  . LEU A 1 12  ? -33.185 -42.602 -3.551  1.00 20.78 12  A 1 
ATOM 90   C CG  . LEU A 1 12  ? -34.636 -42.968 -3.931  1.00 19.06 12  A 1 
ATOM 91   C CD1 . LEU A 1 12  ? -35.504 -41.711 -3.977  1.00 19.35 12  A 1 
ATOM 92   C CD2 . LEU A 1 12  ? -34.725 -43.653 -5.289  1.00 21.59 12  A 1 
ATOM 93   N N   . LEU A 1 13  ? -31.219 -44.693 -4.811  1.00 17.66 13  A 1 
ATOM 94   C CA  . LEU A 1 13  ? -30.314 -45.638 -5.475  1.00 23.00 13  A 1 
ATOM 95   C C   . LEU A 1 13  ? -29.020 -45.054 -6.088  1.00 22.21 13  A 1 
ATOM 96   O O   . LEU A 1 13  ? -28.850 -43.861 -6.289  1.00 20.84 13  A 1 
ATOM 97   C CB  . LEU A 1 13  ? -31.151 -46.378 -6.542  1.00 22.20 13  A 1 
ATOM 98   C CG  . LEU A 1 13  ? -32.072 -47.471 -5.976  1.00 19.98 13  A 1 
ATOM 99   C CD1 . LEU A 1 13  ? -33.256 -47.716 -6.906  1.00 19.78 13  A 1 
ATOM 100  C CD2 . LEU A 1 13  ? -31.313 -48.789 -5.804  1.00 21.93 13  A 1 
ATOM 101  N N   . ALA A 1 14  ? -28.146 -45.982 -6.452  1.00 20.19 14  A 1 
ATOM 102  C CA  . ALA A 1 14  ? -26.701 -45.878 -6.617  1.00 27.21 14  A 1 
ATOM 103  C C   . ALA A 1 14  ? -26.179 -45.758 -8.070  1.00 26.78 14  A 1 
ATOM 104  O O   . ALA A 1 14  ? -25.106 -46.285 -8.340  1.00 25.34 14  A 1 
ATOM 105  C CB  . ALA A 1 14  ? -26.121 -47.127 -5.939  1.00 26.23 14  A 1 
ATOM 106  N N   . SER A 1 15  ? -26.909 -45.222 -9.018  1.00 22.15 15  A 1 
ATOM 107  C CA  . SER A 1 15  ? -26.691 -45.485 -10.451 1.00 26.63 15  A 1 
ATOM 108  C C   . SER A 1 15  ? -25.241 -45.292 -10.933 1.00 25.83 15  A 1 
ATOM 109  O O   . SER A 1 15  ? -24.695 -44.186 -10.821 1.00 23.95 15  A 1 
ATOM 110  C CB  . SER A 1 15  ? -27.664 -44.678 -11.314 1.00 25.36 15  A 1 
ATOM 111  O OG  . SER A 1 15  ? -27.546 -43.302 -11.050 1.00 23.24 15  A 1 
ATOM 112  N N   . PRO A 1 16  ? -24.604 -46.356 -11.505 1.00 17.11 16  A 1 
ATOM 113  C CA  . PRO A 1 16  ? -23.158 -46.439 -11.712 1.00 21.84 16  A 1 
ATOM 114  C C   . PRO A 1 16  ? -22.749 -46.019 -13.131 1.00 21.98 16  A 1 
ATOM 115  O O   . PRO A 1 16  ? -22.405 -46.851 -13.947 1.00 19.98 16  A 1 
ATOM 116  C CB  . PRO A 1 16  ? -22.857 -47.915 -11.408 1.00 20.41 16  A 1 
ATOM 117  C CG  . PRO A 1 16  ? -24.072 -48.616 -12.009 1.00 19.46 16  A 1 
ATOM 118  C CD  . PRO A 1 16  ? -25.212 -47.645 -11.724 1.00 21.71 16  A 1 
ATOM 119  N N   . SER A 1 17  ? -22.836 -44.744 -13.473 1.00 19.66 17  A 1 
ATOM 120  C CA  . SER A 1 17  ? -22.642 -44.332 -14.871 1.00 23.90 17  A 1 
ATOM 121  C C   . SER A 1 17  ? -21.221 -44.635 -15.400 1.00 22.81 17  A 1 
ATOM 122  O O   . SER A 1 17  ? -20.247 -44.509 -14.648 1.00 21.14 17  A 1 
ATOM 123  C CB  . SER A 1 17  ? -23.035 -42.871 -15.066 1.00 23.07 17  A 1 
ATOM 124  O OG  . SER A 1 17  ? -23.765 -42.744 -16.269 1.00 20.58 17  A 1 
ATOM 125  N N   . PRO A 1 18  ? -21.094 -45.126 -16.658 1.00 16.77 18  A 1 
ATOM 126  C CA  . PRO A 1 18  ? -20.012 -46.032 -17.043 1.00 21.69 18  A 1 
ATOM 127  C C   . PRO A 1 18  ? -18.714 -45.351 -17.496 1.00 21.77 18  A 1 
ATOM 128  O O   . PRO A 1 18  ? -18.689 -44.257 -18.051 1.00 20.02 18  A 1 
ATOM 129  C CB  . PRO A 1 18  ? -20.615 -46.914 -18.141 1.00 20.58 18  A 1 
ATOM 130  C CG  . PRO A 1 18  ? -21.593 -45.964 -18.828 1.00 19.71 18  A 1 
ATOM 131  C CD  . PRO A 1 18  ? -22.135 -45.146 -17.662 1.00 22.44 18  A 1 
ATOM 132  N N   . ALA A 1 19  ? -17.620 -46.105 -17.338 1.00 16.26 19  A 1 
ATOM 133  C CA  . ALA A 1 19  ? -16.253 -45.760 -17.716 1.00 19.26 19  A 1 
ATOM 134  C C   . ALA A 1 19  ? -16.024 -45.840 -19.240 1.00 19.26 19  A 1 
ATOM 135  O O   . ALA A 1 19  ? -15.636 -46.874 -19.764 1.00 17.90 19  A 1 
ATOM 136  C CB  . ALA A 1 19  ? -15.324 -46.710 -16.954 1.00 18.55 19  A 1 
ATOM 137  N N   . GLN A 1 20  ? -16.226 -44.787 -19.982 1.00 14.66 20  A 1 
ATOM 138  C CA  . GLN A 1 20  ? -15.913 -44.796 -21.405 1.00 15.94 20  A 1 
ATOM 139  C C   . GLN A 1 20  ? -14.398 -44.832 -21.647 1.00 15.81 20  A 1 
ATOM 140  O O   . GLN A 1 20  ? -13.660 -43.932 -21.258 1.00 14.69 20  A 1 
ATOM 141  C CB  . GLN A 1 20  ? -16.591 -43.635 -22.149 1.00 15.49 20  A 1 
ATOM 142  C CG  . GLN A 1 20  ? -18.089 -43.896 -22.346 1.00 13.91 20  A 1 
ATOM 143  C CD  . GLN A 1 20  ? -18.745 -42.888 -23.300 1.00 13.14 20  A 1 
ATOM 144  O OE1 . GLN A 1 20  ? -18.166 -41.910 -23.719 1.00 13.03 20  A 1 
ATOM 145  N NE2 . GLN A 1 20  ? -19.989 -43.099 -23.689 1.00 14.74 20  A 1 
ATOM 146  N N   . ALA A 1 21  ? -13.965 -45.885 -22.341 1.00 18.00 21  A 1 
ATOM 147  C CA  . ALA A 1 21  ? -12.583 -46.363 -22.408 1.00 19.90 21  A 1 
ATOM 148  C C   . ALA A 1 21  ? -11.823 -46.021 -23.695 1.00 20.25 21  A 1 
ATOM 149  O O   . ALA A 1 21  ? -10.813 -46.658 -23.963 1.00 19.40 21  A 1 
ATOM 150  C CB  . ALA A 1 21  ? -12.641 -47.887 -22.197 1.00 19.79 21  A 1 
ATOM 151  N N   . GLN A 1 22  ? -12.305 -45.162 -24.575 1.00 15.15 22  A 1 
ATOM 152  C CA  . GLN A 1 22  ? -11.935 -45.217 -25.988 1.00 16.48 22  A 1 
ATOM 153  C C   . GLN A 1 22  ? -10.425 -45.025 -26.246 1.00 16.26 22  A 1 
ATOM 154  O O   . GLN A 1 22  ? -9.827  -43.990 -25.964 1.00 15.15 22  A 1 
ATOM 155  C CB  . GLN A 1 22  ? -12.784 -44.269 -26.840 1.00 15.79 22  A 1 
ATOM 156  C CG  . GLN A 1 22  ? -14.205 -44.828 -27.028 1.00 14.00 22  A 1 
ATOM 157  C CD  . GLN A 1 22  ? -15.021 -44.054 -28.074 1.00 13.04 22  A 1 
ATOM 158  O OE1 . GLN A 1 22  ? -14.602 -43.052 -28.633 1.00 12.51 22  A 1 
ATOM 159  N NE2 . GLN A 1 22  ? -16.216 -44.486 -28.392 1.00 13.83 22  A 1 
ATOM 160  N N   . THR A 1 23  ? -9.846  -46.069 -26.838 1.00 15.71 23  A 1 
ATOM 161  C CA  . THR A 1 23  ? -8.414  -46.394 -26.917 1.00 18.10 23  A 1 
ATOM 162  C C   . THR A 1 23  ? -7.729  -46.037 -28.238 1.00 18.26 23  A 1 
ATOM 163  O O   . THR A 1 23  ? -6.650  -46.569 -28.502 1.00 17.07 23  A 1 
ATOM 164  C CB  . THR A 1 23  ? -8.256  -47.910 -26.710 1.00 17.51 23  A 1 
ATOM 165  O OG1 . THR A 1 23  ? -9.299  -48.605 -27.355 1.00 15.56 23  A 1 
ATOM 166  C CG2 . THR A 1 23  ? -8.302  -48.318 -25.240 1.00 16.31 23  A 1 
ATOM 167  N N   . LEU A 1 24  ? -8.312  -45.260 -29.118 1.00 15.01 24  A 1 
ATOM 168  C CA  . LEU A 1 24  ? -8.034  -45.319 -30.562 1.00 17.00 24  A 1 
ATOM 169  C C   . LEU A 1 24  ? -6.553  -45.110 -30.955 1.00 16.89 24  A 1 
ATOM 170  O O   . LEU A 1 24  ? -5.843  -44.246 -30.459 1.00 15.71 24  A 1 
ATOM 171  C CB  . LEU A 1 24  ? -8.986  -44.396 -31.332 1.00 16.16 24  A 1 
ATOM 172  C CG  . LEU A 1 24  ? -10.287 -45.095 -31.748 1.00 14.65 24  A 1 
ATOM 173  C CD1 . LEU A 1 24  ? -11.326 -44.065 -32.188 1.00 14.58 24  A 1 
ATOM 174  C CD2 . LEU A 1 24  ? -10.076 -46.071 -32.917 1.00 15.67 24  A 1 
ATOM 175  N N   . THR A 1 25  ? -6.137  -45.932 -31.914 1.00 16.43 25  A 1 
ATOM 176  C CA  . THR A 1 25  ? -4.774  -46.483 -32.058 1.00 20.46 25  A 1 
ATOM 177  C C   . THR A 1 25  ? -3.817  -45.841 -33.075 1.00 20.13 25  A 1 
ATOM 178  O O   . THR A 1 25  ? -2.630  -46.157 -33.024 1.00 18.32 25  A 1 
ATOM 179  C CB  . THR A 1 25  ? -4.944  -47.939 -32.520 1.00 19.23 25  A 1 
ATOM 180  O OG1 . THR A 1 25  ? -5.908  -47.998 -33.558 1.00 17.00 25  A 1 
ATOM 181  C CG2 . THR A 1 25  ? -5.439  -48.866 -31.410 1.00 16.71 25  A 1 
ATOM 182  N N   . ARG A 1 26  ? -4.269  -45.131 -34.084 1.00 15.62 26  A 1 
ATOM 183  C CA  . ARG A 1 26  ? -3.798  -45.367 -35.461 1.00 18.96 26  A 1 
ATOM 184  C C   . ARG A 1 26  ? -2.370  -44.877 -35.801 1.00 18.48 26  A 1 
ATOM 185  O O   . ARG A 1 26  ? -1.906  -43.863 -35.322 1.00 17.39 26  A 1 
ATOM 186  C CB  . ARG A 1 26  ? -4.852  -44.867 -36.470 1.00 18.67 26  A 1 
ATOM 187  C CG  . ARG A 1 26  ? -4.877  -45.732 -37.743 1.00 16.70 26  A 1 
ATOM 188  C CD  . ARG A 1 26  ? -5.966  -45.252 -38.705 1.00 16.26 26  A 1 
ATOM 189  N NE  . ARG A 1 26  ? -6.108  -46.158 -39.864 1.00 14.22 26  A 1 
ATOM 190  C CZ  . ARG A 1 26  ? -6.941  -46.001 -40.883 1.00 13.37 26  A 1 
ATOM 191  N NH1 . ARG A 1 26  ? -7.711  -44.955 -40.972 1.00 12.76 26  A 1 
ATOM 192  N NH2 . ARG A 1 26  ? -7.004  -46.898 -41.829 1.00 12.01 26  A 1 
ATOM 193  N N   . VAL A 1 27  ? -1.721  -45.640 -36.698 1.00 16.58 27  A 1 
ATOM 194  C CA  . VAL A 1 27  ? -0.258  -45.866 -36.813 1.00 20.66 27  A 1 
ATOM 195  C C   . VAL A 1 27  ? 0.563   -44.988 -37.788 1.00 20.14 27  A 1 
ATOM 196  O O   . VAL A 1 27  ? 1.679   -44.646 -37.412 1.00 18.47 27  A 1 
ATOM 197  C CB  . VAL A 1 27  ? -0.049  -47.352 -37.186 1.00 19.75 27  A 1 
ATOM 198  C CG1 . VAL A 1 27  ? 1.422   -47.777 -37.279 1.00 17.21 27  A 1 
ATOM 199  C CG2 . VAL A 1 27  ? -0.717  -48.308 -36.186 1.00 19.57 27  A 1 
ATOM 200  N N   . PRO A 1 28  ? 0.201   -44.770 -39.051 1.00 19.09 28  A 1 
ATOM 201  C CA  . PRO A 1 28  ? 1.128   -45.105 -40.145 1.00 23.55 28  A 1 
ATOM 202  C C   . PRO A 1 28  ? 2.214   -44.080 -40.535 1.00 23.48 28  A 1 
ATOM 203  O O   . PRO A 1 28  ? 2.204   -42.923 -40.147 1.00 21.49 28  A 1 
ATOM 204  C CB  . PRO A 1 28  ? 0.223   -45.473 -41.330 1.00 22.30 28  A 1 
ATOM 205  C CG  . PRO A 1 28  ? -0.983  -44.568 -41.108 1.00 21.80 28  A 1 
ATOM 206  C CD  . PRO A 1 28  ? -1.115  -44.551 -39.580 1.00 24.82 28  A 1 
ATOM 207  N N   . ARG A 1 29  ? 3.163   -44.589 -41.334 1.00 16.16 29  A 1 
ATOM 208  C CA  . ARG A 1 29  ? 4.587   -44.236 -41.422 1.00 19.33 29  A 1 
ATOM 209  C C   . ARG A 1 29  ? 5.089   -43.151 -42.413 1.00 18.61 29  A 1 
ATOM 210  O O   . ARG A 1 29  ? 6.027   -42.478 -42.004 1.00 17.43 29  A 1 
ATOM 211  C CB  . ARG A 1 29  ? 5.347   -45.524 -41.774 1.00 19.80 29  A 1 
ATOM 212  C CG  . ARG A 1 29  ? 5.723   -46.442 -40.615 1.00 18.44 29  A 1 
ATOM 213  C CD  . ARG A 1 29  ? 6.516   -47.625 -41.199 1.00 17.77 29  A 1 
ATOM 214  N NE  . ARG A 1 29  ? 7.123   -48.460 -40.148 1.00 16.54 29  A 1 
ATOM 215  C CZ  . ARG A 1 29  ? 7.764   -49.604 -40.347 1.00 15.93 29  A 1 
ATOM 216  N NH1 . ARG A 1 29  ? 7.888   -50.133 -41.538 1.00 15.35 29  A 1 
ATOM 217  N NH2 . ARG A 1 29  ? 8.317   -50.225 -39.352 1.00 14.93 29  A 1 
ATOM 218  N N   . PRO A 1 30  ? 4.782   -43.159 -43.732 1.00 16.43 30  A 1 
ATOM 219  C CA  . PRO A 1 30  ? 5.871   -43.359 -44.692 1.00 19.09 30  A 1 
ATOM 220  C C   . PRO A 1 30  ? 6.490   -42.107 -45.397 1.00 18.90 30  A 1 
ATOM 221  O O   . PRO A 1 30  ? 6.726   -41.085 -44.799 1.00 17.56 30  A 1 
ATOM 222  C CB  . PRO A 1 30  ? 5.301   -44.407 -45.662 1.00 18.44 30  A 1 
ATOM 223  C CG  . PRO A 1 30  ? 3.829   -44.008 -45.772 1.00 17.98 30  A 1 
ATOM 224  C CD  . PRO A 1 30  ? 3.523   -43.374 -44.417 1.00 20.80 30  A 1 
ATOM 225  N N   . ALA A 1 31  ? 6.816   -42.276 -46.597 1.00 18.68 31  A 1 
ATOM 226  C CA  . ALA A 1 31  ? 7.752   -41.902 -47.683 1.00 21.32 31  A 1 
ATOM 227  C C   . ALA A 1 31  ? 8.093   -40.400 -47.959 1.00 21.16 31  A 1 
ATOM 228  O O   . ALA A 1 31  ? 7.476   -39.523 -47.391 1.00 20.00 31  A 1 
ATOM 229  C CB  . ALA A 1 31  ? 7.068   -42.537 -48.903 1.00 20.82 31  A 1 
ATOM 230  N N   . GLU A 1 32  ? 8.982   -39.960 -48.898 1.00 16.71 32  A 1 
ATOM 231  C CA  . GLU A 1 32  ? 10.089  -40.660 -49.609 1.00 18.98 32  A 1 
ATOM 232  C C   . GLU A 1 32  ? 11.085  -39.678 -50.309 1.00 18.44 32  A 1 
ATOM 233  O O   . GLU A 1 32  ? 12.291  -39.829 -50.185 1.00 17.12 32  A 1 
ATOM 234  C CB  . GLU A 1 32  ? 9.517   -41.566 -50.720 1.00 18.68 32  A 1 
ATOM 235  C CG  . GLU A 1 32  ? 10.512  -42.614 -51.255 1.00 17.04 32  A 1 
ATOM 236  C CD  . GLU A 1 32  ? 9.870   -43.514 -52.327 1.00 16.35 32  A 1 
ATOM 237  O OE1 . GLU A 1 32  ? 10.266  -44.694 -52.375 1.00 14.55 32  A 1 
ATOM 238  O OE2 . GLU A 1 32  ? 9.007   -43.013 -53.081 1.00 17.25 32  A 1 
ATOM 239  N N   . LEU A 1 33  ? 10.599  -38.774 -51.140 1.00 14.13 33  A 1 
ATOM 240  C CA  . LEU A 1 33  ? 11.248  -38.113 -52.309 1.00 15.03 33  A 1 
ATOM 241  C C   . LEU A 1 33  ? 12.212  -36.941 -51.960 1.00 14.62 33  A 1 
ATOM 242  O O   . LEU A 1 33  ? 12.101  -36.399 -50.870 1.00 13.92 33  A 1 
ATOM 243  C CB  . LEU A 1 33  ? 10.089  -37.594 -53.189 1.00 14.65 33  A 1 
ATOM 244  C CG  . LEU A 1 33  ? 9.177   -38.660 -53.807 1.00 13.66 33  A 1 
ATOM 245  C CD1 . LEU A 1 33  ? 7.866   -38.016 -54.269 1.00 13.47 33  A 1 
ATOM 246  C CD2 . LEU A 1 33  ? 9.815   -39.336 -55.014 1.00 15.01 33  A 1 
ATOM 247  N N   . ALA A 1 34  ? 13.060  -36.359 -52.822 1.00 18.50 34  A 1 
ATOM 248  C CA  . ALA A 1 34  ? 13.793  -36.692 -54.064 1.00 20.34 34  A 1 
ATOM 249  C C   . ALA A 1 34  ? 14.876  -35.584 -54.320 1.00 19.88 34  A 1 
ATOM 250  O O   . ALA A 1 34  ? 14.960  -34.652 -53.522 1.00 18.89 34  A 1 
ATOM 251  C CB  . ALA A 1 34  ? 12.805  -36.802 -55.248 1.00 20.58 34  A 1 
ATOM 252  N N   . PRO A 1 35  ? 15.728  -35.610 -55.383 1.00 16.45 35  A 1 
ATOM 253  C CA  . PRO A 1 35  ? 17.163  -35.293 -55.217 1.00 18.69 35  A 1 
ATOM 254  C C   . PRO A 1 35  ? 17.803  -34.103 -55.985 1.00 18.76 35  A 1 
ATOM 255  O O   . PRO A 1 35  ? 19.014  -33.959 -55.946 1.00 17.27 35  A 1 
ATOM 256  C CB  . PRO A 1 35  ? 17.793  -36.599 -55.708 1.00 17.84 35  A 1 
ATOM 257  C CG  . PRO A 1 35  ? 16.952  -36.930 -56.933 1.00 17.08 35  A 1 
ATOM 258  C CD  . PRO A 1 35  ? 15.559  -36.428 -56.537 1.00 18.20 35  A 1 
ATOM 259  N N   . LEU A 1 36  ? 17.096  -33.344 -56.780 1.00 15.43 36  A 1 
ATOM 260  C CA  . LEU A 1 36  ? 17.629  -32.458 -57.855 1.00 17.39 36  A 1 
ATOM 261  C C   . LEU A 1 36  ? 18.469  -31.246 -57.358 1.00 16.92 36  A 1 
ATOM 262  O O   . LEU A 1 36  ? 18.272  -30.823 -56.232 1.00 15.78 36  A 1 
ATOM 263  C CB  . LEU A 1 36  ? 16.411  -31.953 -58.661 1.00 16.57 36  A 1 
ATOM 264  C CG  . LEU A 1 36  ? 15.654  -33.013 -59.463 1.00 15.23 36  A 1 
ATOM 265  C CD1 . LEU A 1 36  ? 14.308  -32.441 -59.934 1.00 14.71 36  A 1 
ATOM 266  C CD2 . LEU A 1 36  ? 16.416  -33.477 -60.702 1.00 15.57 36  A 1 
ATOM 267  N N   . CYS A 1 37  ? 19.327  -30.506 -58.120 1.00 13.43 37  A 1 
ATOM 268  C CA  . CYS A 1 37  ? 20.129  -30.690 -59.357 1.00 14.67 37  A 1 
ATOM 269  C C   . CYS A 1 37  ? 21.219  -29.580 -59.367 1.00 15.40 37  A 1 
ATOM 270  O O   . CYS A 1 37  ? 21.234  -28.763 -58.454 1.00 14.38 37  A 1 
ATOM 271  C CB  . CYS A 1 37  ? 19.236  -30.578 -60.610 1.00 14.16 37  A 1 
ATOM 272  S SG  . CYS A 1 37  ? 19.810  -31.704 -61.915 1.00 12.55 37  A 1 
ATOM 273  N N   . GLY A 1 38  ? 22.146  -29.500 -60.351 1.00 19.60 38  A 1 
ATOM 274  C CA  . GLY A 1 38  ? 23.487  -28.992 -60.057 1.00 22.75 38  A 1 
ATOM 275  C C   . GLY A 1 38  ? 24.252  -27.908 -60.852 1.00 22.93 38  A 1 
ATOM 276  O O   . GLY A 1 38  ? 25.455  -28.098 -60.949 1.00 21.35 38  A 1 
ATOM 277  N N   . ARG A 1 39  ? 23.714  -26.870 -61.494 1.00 14.39 39  A 1 
ATOM 278  C CA  . ARG A 1 39  ? 24.453  -26.145 -62.549 1.00 16.84 39  A 1 
ATOM 279  C C   . ARG A 1 39  ? 25.532  -25.111 -62.136 1.00 16.58 39  A 1 
ATOM 280  O O   . ARG A 1 39  ? 25.496  -24.514 -61.081 1.00 15.43 39  A 1 
ATOM 281  C CB  . ARG A 1 39  ? 23.491  -25.540 -63.577 1.00 16.43 39  A 1 
ATOM 282  C CG  . ARG A 1 39  ? 23.201  -26.513 -64.744 1.00 14.88 39  A 1 
ATOM 283  C CD  . ARG A 1 39  ? 22.431  -25.805 -65.866 1.00 14.07 39  A 1 
ATOM 284  N NE  . ARG A 1 39  ? 22.170  -26.700 -67.006 1.00 12.87 39  A 1 
ATOM 285  C CZ  . ARG A 1 39  ? 21.674  -26.350 -68.189 1.00 12.39 39  A 1 
ATOM 286  N NH1 . ARG A 1 39  ? 21.388  -25.104 -68.471 1.00 12.10 39  A 1 
ATOM 287  N NH2 . ARG A 1 39  ? 21.454  -27.241 -69.113 1.00 11.66 39  A 1 
ATOM 288  N N   . ARG A 1 40  ? 26.406  -24.902 -63.110 1.00 16.37 40  A 1 
ATOM 289  C CA  . ARG A 1 40  ? 27.588  -24.032 -63.393 1.00 20.18 40  A 1 
ATOM 290  C C   . ARG A 1 40  ? 27.514  -22.564 -62.884 1.00 19.17 40  A 1 
ATOM 291  O O   . ARG A 1 40  ? 26.431  -22.117 -62.573 1.00 18.25 40  A 1 
ATOM 292  C CB  . ARG A 1 40  ? 27.677  -23.960 -64.930 1.00 20.54 40  A 1 
ATOM 293  C CG  . ARG A 1 40  ? 27.859  -25.301 -65.662 1.00 19.21 40  A 1 
ATOM 294  C CD  . ARG A 1 40  ? 27.726  -25.085 -67.178 1.00 18.20 40  A 1 
ATOM 295  N NE  . ARG A 1 40  ? 27.896  -26.338 -67.931 1.00 16.98 40  A 1 
ATOM 296  C CZ  . ARG A 1 40  ? 27.800  -26.482 -69.246 1.00 16.37 40  A 1 
ATOM 297  N NH1 . ARG A 1 40  ? 27.490  -25.474 -70.023 1.00 15.81 40  A 1 
ATOM 298  N NH2 . ARG A 1 40  ? 28.023  -27.635 -69.805 1.00 15.37 40  A 1 
ATOM 299  N N   . GLY A 1 41  ? 28.553  -21.713 -62.954 1.00 19.88 41  A 1 
ATOM 300  C CA  . GLY A 1 41  ? 29.958  -21.790 -63.426 1.00 21.37 41  A 1 
ATOM 301  C C   . GLY A 1 41  ? 30.595  -20.369 -63.525 1.00 21.60 41  A 1 
ATOM 302  O O   . GLY A 1 41  ? 29.958  -19.414 -63.130 1.00 20.34 41  A 1 
ATOM 303  N N   . LEU A 1 42  ? 31.811  -20.240 -64.103 1.00 14.24 42  A 1 
ATOM 304  C CA  . LEU A 1 42  ? 32.494  -19.042 -64.688 1.00 18.18 42  A 1 
ATOM 305  C C   . LEU A 1 42  ? 32.782  -17.793 -63.786 1.00 18.18 42  A 1 
ATOM 306  O O   . LEU A 1 42  ? 31.984  -17.489 -62.918 1.00 16.67 42  A 1 
ATOM 307  C CB  . LEU A 1 42  ? 31.727  -18.637 -65.971 1.00 17.22 42  A 1 
ATOM 308  C CG  . LEU A 1 42  ? 31.751  -19.663 -67.116 1.00 15.62 42  A 1 
ATOM 309  C CD1 . LEU A 1 42  ? 30.726  -19.270 -68.188 1.00 15.26 42  A 1 
ATOM 310  C CD2 . LEU A 1 42  ? 33.116  -19.752 -67.793 1.00 16.80 42  A 1 
ATOM 311  N N   . ARG A 1 43  ? 33.823  -16.947 -63.960 1.00 17.55 43  A 1 
ATOM 312  C CA  . ARG A 1 43  ? 35.091  -17.060 -64.731 1.00 19.52 43  A 1 
ATOM 313  C C   . ARG A 1 43  ? 36.277  -16.237 -64.142 1.00 18.66 43  A 1 
ATOM 314  O O   . ARG A 1 43  ? 37.175  -16.859 -63.581 1.00 18.13 43  A 1 
ATOM 315  C CB  . ARG A 1 43  ? 34.878  -16.631 -66.205 1.00 20.15 43  A 1 
ATOM 316  C CG  . ARG A 1 43  ? 35.848  -17.320 -67.180 1.00 18.68 43  A 1 
ATOM 317  C CD  . ARG A 1 43  ? 35.730  -16.698 -68.576 1.00 18.04 43  A 1 
ATOM 318  N NE  . ARG A 1 43  ? 36.365  -17.536 -69.612 1.00 17.12 43  A 1 
ATOM 319  C CZ  . ARG A 1 43  ? 36.550  -17.189 -70.875 1.00 16.23 43  A 1 
ATOM 320  N NH1 . ARG A 1 43  ? 36.203  -16.013 -71.335 1.00 15.70 43  A 1 
ATOM 321  N NH2 . ARG A 1 43  ? 37.092  -18.025 -71.718 1.00 14.72 43  A 1 
ATOM 322  N N   . THR A 1 44  ? 36.357  -14.929 -64.353 1.00 16.60 44  A 1 
ATOM 323  C CA  . THR A 1 44  ? 37.610  -14.129 -64.505 1.00 19.44 44  A 1 
ATOM 324  C C   . THR A 1 44  ? 37.600  -12.847 -63.637 1.00 19.12 44  A 1 
ATOM 325  O O   . THR A 1 44  ? 36.602  -12.631 -62.959 1.00 17.36 44  A 1 
ATOM 326  C CB  . THR A 1 44  ? 37.728  -13.743 -66.002 1.00 18.32 44  A 1 
ATOM 327  O OG1 . THR A 1 44  ? 36.542  -13.121 -66.463 1.00 16.52 44  A 1 
ATOM 328  C CG2 . THR A 1 44  ? 37.968  -14.939 -66.913 1.00 16.31 44  A 1 
ATOM 329  N N   . ASP A 1 45  ? 38.567  -11.912 -63.539 1.00 20.36 45  A 1 
ATOM 330  C CA  . ASP A 1 45  ? 39.939  -11.746 -64.072 1.00 24.36 45  A 1 
ATOM 331  C C   . ASP A 1 45  ? 40.843  -10.935 -63.079 1.00 22.99 45  A 1 
ATOM 332  O O   . ASP A 1 45  ? 40.898  -11.293 -61.911 1.00 21.27 45  A 1 
ATOM 333  C CB  . ASP A 1 45  ? 39.896  -11.101 -65.490 1.00 23.30 45  A 1 
ATOM 334  C CG  . ASP A 1 45  ? 40.078  -12.095 -66.639 1.00 20.69 45  A 1 
ATOM 335  O OD1 . ASP A 1 45  ? 40.802  -13.104 -66.469 1.00 20.30 45  A 1 
ATOM 336  O OD2 . ASP A 1 45  ? 39.430  -11.898 -67.694 1.00 21.07 45  A 1 
ATOM 337  N N   . ILE A 1 46  ? 41.559  -9.898  -63.530 1.00 14.66 46  A 1 
ATOM 338  C CA  . ILE A 1 46  ? 43.006  -9.697  -63.269 1.00 17.72 46  A 1 
ATOM 339  C C   . ILE A 1 46  ? 43.463  -8.611  -62.263 1.00 17.63 46  A 1 
ATOM 340  O O   . ILE A 1 46  ? 44.049  -8.925  -61.217 1.00 16.31 46  A 1 
ATOM 341  C CB  . ILE A 1 46  ? 43.713  -9.448  -64.638 1.00 16.91 46  A 1 
ATOM 342  C CG1 . ILE A 1 46  ? 43.384  -10.528 -65.704 1.00 15.45 46  A 1 
ATOM 343  C CG2 . ILE A 1 46  ? 45.244  -9.358  -64.484 1.00 15.77 46  A 1 
ATOM 344  C CD1 . ILE A 1 46  ? 43.857  -10.167 -67.126 1.00 15.01 46  A 1 
ATOM 345  N N   . ASP A 1 47  ? 43.371  -7.364  -62.671 1.00 19.42 47  A 1 
ATOM 346  C CA  . ASP A 1 47  ? 44.367  -6.275  -62.450 1.00 22.08 47  A 1 
ATOM 347  C C   . ASP A 1 47  ? 44.257  -5.471  -61.115 1.00 20.96 47  A 1 
ATOM 348  O O   . ASP A 1 47  ? 43.448  -5.812  -60.275 1.00 19.71 47  A 1 
ATOM 349  C CB  . ASP A 1 47  ? 44.236  -5.363  -63.688 1.00 21.75 47  A 1 
ATOM 350  C CG  . ASP A 1 47  ? 44.952  -5.883  -64.928 1.00 19.06 47  A 1 
ATOM 351  O OD1 . ASP A 1 47  ? 46.057  -6.460  -64.765 1.00 18.85 47  A 1 
ATOM 352  O OD2 . ASP A 1 47  ? 44.431  -5.659  -66.037 1.00 19.37 47  A 1 
ATOM 353  N N   . ALA A 1 48  ? 44.928  -4.383  -60.797 1.00 18.50 48  A 1 
ATOM 354  C CA  . ALA A 1 48  ? 46.222  -3.781  -61.131 1.00 20.96 48  A 1 
ATOM 355  C C   . ALA A 1 48  ? 46.741  -2.919  -59.936 1.00 20.82 48  A 1 
ATOM 356  O O   . ALA A 1 48  ? 46.158  -2.919  -58.859 1.00 19.52 48  A 1 
ATOM 357  C CB  . ALA A 1 48  ? 46.089  -2.928  -62.409 1.00 20.61 48  A 1 
ATOM 358  N N   . THR A 1 49  ? 47.819  -2.193  -60.118 1.00 19.95 49  A 1 
ATOM 359  C CA  . THR A 1 49  ? 48.889  -1.985  -59.119 1.00 22.84 49  A 1 
ATOM 360  C C   . THR A 1 49  ? 49.012  -0.650  -58.368 1.00 22.35 49  A 1 
ATOM 361  O O   . THR A 1 49  ? 49.694  -0.618  -57.347 1.00 20.84 49  A 1 
ATOM 362  C CB  . THR A 1 49  ? 50.229  -2.168  -59.836 1.00 21.75 49  A 1 
ATOM 363  O OG1 . THR A 1 49  ? 50.255  -1.396  -61.012 1.00 19.62 49  A 1 
ATOM 364  C CG2 . THR A 1 49  ? 50.491  -3.615  -60.261 1.00 20.24 49  A 1 
ATOM 365  N N   . CYS A 1 50  ? 48.570  0.453   -58.880 1.00 15.11 50  A 1 
ATOM 366  C CA  . CYS A 1 50  ? 49.300  1.728   -58.715 1.00 16.84 50  A 1 
ATOM 367  C C   . CYS A 1 50  ? 49.428  2.295   -57.283 1.00 17.51 50  A 1 
ATOM 368  O O   . CYS A 1 50  ? 48.473  2.366   -56.524 1.00 16.02 50  A 1 
ATOM 369  C CB  . CYS A 1 50  ? 48.731  2.773   -59.689 1.00 15.98 50  A 1 
ATOM 370  S SG  . CYS A 1 50  ? 49.311  2.408   -61.371 1.00 13.51 50  A 1 
ATOM 371  N N   . THR A 1 51  ? 50.627  2.758   -56.965 1.00 19.82 51  A 1 
ATOM 372  C CA  . THR A 1 51  ? 51.148  3.003   -55.593 1.00 22.71 51  A 1 
ATOM 373  C C   . THR A 1 51  ? 51.313  4.455   -55.068 1.00 22.28 51  A 1 
ATOM 374  O O   . THR A 1 51  ? 51.292  4.606   -53.845 1.00 20.34 51  A 1 
ATOM 375  C CB  . THR A 1 51  ? 52.534  2.364   -55.478 1.00 21.66 51  A 1 
ATOM 376  O OG1 . THR A 1 51  ? 53.344  2.767   -56.559 1.00 18.92 51  A 1 
ATOM 377  C CG2 . THR A 1 51  ? 52.510  0.838   -55.490 1.00 18.44 51  A 1 
ATOM 378  N N   . PRO A 1 52  ? 51.683  5.458   -55.836 1.00 19.16 52  A 1 
ATOM 379  C CA  . PRO A 1 52  ? 52.554  6.538   -55.330 1.00 21.87 52  A 1 
ATOM 380  C C   . PRO A 1 52  ? 51.821  7.693   -54.609 1.00 22.33 52  A 1 
ATOM 381  O O   . PRO A 1 52  ? 50.622  7.813   -54.710 1.00 20.69 52  A 1 
ATOM 382  C CB  . PRO A 1 52  ? 53.275  7.016   -56.597 1.00 20.61 52  A 1 
ATOM 383  C CG  . PRO A 1 52  ? 52.192  6.916   -57.669 1.00 19.43 52  A 1 
ATOM 384  C CD  . PRO A 1 52  ? 51.447  5.642   -57.248 1.00 21.55 52  A 1 
ATOM 385  N N   . ARG A 1 53  ? 52.475  8.644   -53.937 1.00 18.74 53  A 1 
ATOM 386  C CA  . ARG A 1 53  ? 53.538  8.651   -52.910 1.00 21.92 53  A 1 
ATOM 387  C C   . ARG A 1 53  ? 53.455  9.896   -51.997 1.00 21.11 53  A 1 
ATOM 388  O O   . ARG A 1 53  ? 53.607  9.724   -50.799 1.00 19.62 53  A 1 
ATOM 389  C CB  . ARG A 1 53  ? 54.941  8.608   -53.554 1.00 21.43 53  A 1 
ATOM 390  C CG  . ARG A 1 53  ? 56.074  8.161   -52.601 1.00 19.08 53  A 1 
ATOM 391  C CD  . ARG A 1 53  ? 57.447  8.267   -53.278 1.00 17.96 53  A 1 
ATOM 392  N NE  . ARG A 1 53  ? 58.499  7.590   -52.501 1.00 15.61 53  A 1 
ATOM 393  C CZ  . ARG A 1 53  ? 59.812  7.647   -52.715 1.00 14.87 53  A 1 
ATOM 394  N NH1 . ARG A 1 53  ? 60.334  8.402   -53.645 1.00 14.25 53  A 1 
ATOM 395  N NH2 . ARG A 1 53  ? 60.632  6.942   -51.999 1.00 14.01 53  A 1 
ATOM 396  N N   . ARG A 1 54  ? 53.394  11.144  -52.529 1.00 20.95 54  A 1 
ATOM 397  C CA  . ARG A 1 54  ? 54.319  12.168  -51.976 1.00 23.85 54  A 1 
ATOM 398  C C   . ARG A 1 54  ? 53.780  13.396  -51.224 1.00 22.54 54  A 1 
ATOM 399  O O   . ARG A 1 54  ? 54.418  13.777  -50.247 1.00 21.28 54  A 1 
ATOM 400  C CB  . ARG A 1 54  ? 55.254  12.659  -53.101 1.00 23.79 54  A 1 
ATOM 401  C CG  . ARG A 1 54  ? 56.730  12.751  -52.677 1.00 21.69 54  A 1 
ATOM 402  C CD  . ARG A 1 54  ? 57.604  13.290  -53.813 1.00 21.06 54  A 1 
ATOM 403  N NE  . ARG A 1 54  ? 59.044  13.108  -53.536 1.00 19.01 54  A 1 
ATOM 404  C CZ  . ARG A 1 54  ? 60.053  13.638  -54.224 1.00 18.32 54  A 1 
ATOM 405  N NH1 . ARG A 1 54  ? 59.859  14.446  -55.227 1.00 17.04 54  A 1 
ATOM 406  N NH2 . ARG A 1 54  ? 61.287  13.368  -53.901 1.00 16.41 54  A 1 
ATOM 407  N N   . ALA A 1 55  ? 52.820  14.100  -51.730 1.00 22.82 55  A 1 
ATOM 408  C CA  . ALA A 1 55  ? 52.840  15.562  -51.585 1.00 25.77 55  A 1 
ATOM 409  C C   . ALA A 1 55  ? 52.560  16.100  -50.170 1.00 25.48 55  A 1 
ATOM 410  O O   . ALA A 1 55  ? 51.739  15.581  -49.431 1.00 23.86 55  A 1 
ATOM 411  C CB  . ALA A 1 55  ? 51.922  16.188  -52.640 1.00 24.79 55  A 1 
ATOM 412  N N   . SER A 1 56  ? 53.251  17.189  -49.822 1.00 20.63 56  A 1 
ATOM 413  C CA  . SER A 1 56  ? 53.587  17.580  -48.442 1.00 22.23 56  A 1 
ATOM 414  C C   . SER A 1 56  ? 52.872  18.821  -47.885 1.00 21.89 56  A 1 
ATOM 415  O O   . SER A 1 56  ? 53.081  19.139  -46.719 1.00 20.80 56  A 1 
ATOM 416  C CB  . SER A 1 56  ? 55.100  17.858  -48.426 1.00 21.90 56  A 1 
ATOM 417  O OG  . SER A 1 56  ? 55.587  18.235  -47.153 1.00 19.97 56  A 1 
ATOM 418  N N   . SER A 1 57  ? 52.214  19.603  -48.702 1.00 19.59 57  A 1 
ATOM 419  C CA  . SER A 1 57  ? 52.216  21.055  -48.516 1.00 21.94 57  A 1 
ATOM 420  C C   . SER A 1 57  ? 51.498  21.551  -47.260 1.00 21.79 57  A 1 
ATOM 421  O O   . SER A 1 57  ? 50.470  21.062  -46.822 1.00 20.16 57  A 1 
ATOM 422  C CB  . SER A 1 57  ? 51.714  21.774  -49.775 1.00 20.64 57  A 1 
ATOM 423  O OG  . SER A 1 57  ? 50.420  21.340  -50.122 1.00 18.03 57  A 1 
ATOM 424  N N   . ASN A 1 58  ? 52.119  22.591  -46.708 1.00 20.02 58  A 1 
ATOM 425  C CA  . ASN A 1 58  ? 52.099  22.974  -45.299 1.00 23.80 58  A 1 
ATOM 426  C C   . ASN A 1 58  ? 51.108  24.119  -44.983 1.00 23.03 58  A 1 
ATOM 427  O O   . ASN A 1 58  ? 51.472  25.019  -44.231 1.00 21.49 58  A 1 
ATOM 428  C CB  . ASN A 1 58  ? 53.569  23.347  -44.986 1.00 23.32 58  A 1 
ATOM 429  C CG  . ASN A 1 58  ? 53.996  23.191  -43.550 1.00 19.89 58  A 1 
ATOM 430  O OD1 . ASN A 1 58  ? 53.301  22.686  -42.695 1.00 19.35 58  A 1 
ATOM 431  N ND2 . ASN A 1 58  ? 55.201  23.603  -43.233 1.00 19.74 58  A 1 
ATOM 432  N N   . GLN A 1 59  ? 49.980  24.199  -45.603 1.00 17.67 59  A 1 
ATOM 433  C CA  . GLN A 1 59  ? 49.232  25.454  -45.603 1.00 19.11 59  A 1 
ATOM 434  C C   . GLN A 1 59  ? 48.810  25.915  -44.201 1.00 18.85 59  A 1 
ATOM 435  O O   . GLN A 1 59  ? 48.201  25.195  -43.417 1.00 17.82 59  A 1 
ATOM 436  C CB  . GLN A 1 59  ? 48.062  25.433  -46.590 1.00 18.29 59  A 1 
ATOM 437  C CG  . GLN A 1 59  ? 48.532  25.779  -48.013 1.00 16.38 59  A 1 
ATOM 438  C CD  . GLN A 1 59  ? 47.377  26.024  -48.982 1.00 15.00 59  A 1 
ATOM 439  O OE1 . GLN A 1 59  ? 46.222  25.769  -48.714 1.00 15.29 59  A 1 
ATOM 440  N NE2 . GLN A 1 59  ? 47.642  26.533  -50.167 1.00 15.38 59  A 1 
ATOM 441  N N   . ARG A 1 60  ? 49.189  27.167  -43.928 1.00 19.90 60  A 1 
ATOM 442  C CA  . ARG A 1 60  ? 49.269  27.732  -42.571 1.00 21.62 60  A 1 
ATOM 443  C C   . ARG A 1 60  ? 47.951  28.161  -41.910 1.00 20.43 60  A 1 
ATOM 444  O O   . ARG A 1 60  ? 47.882  28.129  -40.692 1.00 19.31 60  A 1 
ATOM 445  C CB  . ARG A 1 60  ? 50.146  29.008  -42.643 1.00 21.67 60  A 1 
ATOM 446  C CG  . ARG A 1 60  ? 51.655  28.796  -42.844 1.00 19.84 60  A 1 
ATOM 447  C CD  . ARG A 1 60  ? 52.310  30.189  -42.911 1.00 18.68 60  A 1 
ATOM 448  N NE  . ARG A 1 60  ? 53.783  30.108  -42.921 1.00 17.21 60  A 1 
ATOM 449  C CZ  . ARG A 1 60  ? 54.609  31.145  -42.979 1.00 16.42 60  A 1 
ATOM 450  N NH1 . ARG A 1 60  ? 54.174  32.372  -43.088 1.00 15.61 60  A 1 
ATOM 451  N NH2 . ARG A 1 60  ? 55.893  30.971  -42.931 1.00 15.52 60  A 1 
ATOM 452  N N   . GLY A 1 61  ? 47.030  28.807  -42.667 1.00 22.69 61  A 1 
ATOM 453  C CA  . GLY A 1 61  ? 46.802  30.169  -42.171 1.00 22.88 61  A 1 
ATOM 454  C C   . GLY A 1 61  ? 45.704  30.436  -41.158 1.00 23.00 61  A 1 
ATOM 455  O O   . GLY A 1 61  ? 45.982  30.942  -40.073 1.00 21.78 61  A 1 
ATOM 456  N N   . LEU A 1 62  ? 44.470  30.302  -41.551 1.00 16.94 62  A 1 
ATOM 457  C CA  . LEU A 1 62  ? 43.411  31.145  -40.995 1.00 18.14 62  A 1 
ATOM 458  C C   . LEU A 1 62  ? 42.944  30.689  -39.603 1.00 18.34 62  A 1 
ATOM 459  O O   . LEU A 1 62  ? 41.892  30.076  -39.450 1.00 17.14 62  A 1 
ATOM 460  C CB  . LEU A 1 62  ? 42.273  31.282  -42.026 1.00 17.31 62  A 1 
ATOM 461  C CG  . LEU A 1 62  ? 42.608  32.291  -43.141 1.00 15.78 62  A 1 
ATOM 462  C CD1 . LEU A 1 62  ? 41.731  32.043  -44.369 1.00 15.39 62  A 1 
ATOM 463  C CD2 . LEU A 1 62  ? 42.383  33.733  -42.681 1.00 17.22 62  A 1 
ATOM 464  N N   . ASN A 1 63  ? 43.688  31.093  -38.602 1.00 17.10 63  A 1 
ATOM 465  C CA  . ASN A 1 63  ? 43.272  31.176  -37.197 1.00 18.63 63  A 1 
ATOM 466  C C   . ASN A 1 63  ? 42.186  32.251  -36.993 1.00 18.79 63  A 1 
ATOM 467  O O   . ASN A 1 63  ? 42.303  33.081  -36.093 1.00 17.52 63  A 1 
ATOM 468  C CB  . ASN A 1 63  ? 44.517  31.472  -36.328 1.00 18.40 63  A 1 
ATOM 469  C CG  . ASN A 1 63  ? 45.250  30.256  -35.812 1.00 15.89 63  A 1 
ATOM 470  O OD1 . ASN A 1 63  ? 44.797  29.136  -35.875 1.00 15.12 63  A 1 
ATOM 471  N ND2 . ASN A 1 63  ? 46.418  30.446  -35.248 1.00 15.69 63  A 1 
ATOM 472  N N   . GLN A 1 64  ? 41.162  32.288  -37.817 1.00 17.39 64  A 1 
ATOM 473  C CA  . GLN A 1 64  ? 40.050  33.171  -37.519 1.00 17.75 64  A 1 
ATOM 474  C C   . GLN A 1 64  ? 39.408  32.676  -36.227 1.00 17.84 64  A 1 
ATOM 475  O O   . GLN A 1 64  ? 38.663  31.699  -36.191 1.00 16.59 64  A 1 
ATOM 476  C CB  . GLN A 1 64  ? 39.056  33.292  -38.667 1.00 17.52 64  A 1 
ATOM 477  C CG  . GLN A 1 64  ? 39.534  34.335  -39.686 1.00 15.71 64  A 1 
ATOM 478  C CD  . GLN A 1 64  ? 38.463  34.712  -40.705 1.00 14.27 64  A 1 
ATOM 479  O OE1 . GLN A 1 64  ? 37.429  34.092  -40.832 1.00 14.05 64  A 1 
ATOM 480  N NE2 . GLN A 1 64  ? 38.680  35.748  -41.484 1.00 14.49 64  A 1 
ATOM 481  N N   . ILE A 1 65  ? 39.767  33.404  -35.181 1.00 18.53 65  A 1 
ATOM 482  C CA  . ILE A 1 65  ? 39.138  33.330  -33.878 1.00 19.51 65  A 1 
ATOM 483  C C   . ILE A 1 65  ? 37.699  33.812  -34.089 1.00 19.87 65  A 1 
ATOM 484  O O   . ILE A 1 65  ? 37.395  34.986  -33.928 1.00 18.54 65  A 1 
ATOM 485  C CB  . ILE A 1 65  ? 39.918  34.180  -32.852 1.00 18.84 65  A 1 
ATOM 486  C CG1 . ILE A 1 65  ? 41.392  33.724  -32.755 1.00 16.96 65  A 1 
ATOM 487  C CG2 . ILE A 1 65  ? 39.245  34.109  -31.465 1.00 18.04 65  A 1 
ATOM 488  C CD1 . ILE A 1 65  ? 42.287  34.657  -31.926 1.00 16.34 65  A 1 
ATOM 489  N N   . TRP A 1 66  ? 36.843  32.894  -34.533 1.00 20.29 66  A 1 
ATOM 490  C CA  . TRP A 1 66  ? 35.412  33.120  -34.460 1.00 20.39 66  A 1 
ATOM 491  C C   . TRP A 1 66  ? 35.069  33.200  -32.984 1.00 20.19 66  A 1 
ATOM 492  O O   . TRP A 1 66  ? 34.810  32.208  -32.305 1.00 18.64 66  A 1 
ATOM 493  C CB  . TRP A 1 66  ? 34.622  32.059  -35.228 1.00 20.11 66  A 1 
ATOM 494  C CG  . TRP A 1 66  ? 34.442  32.352  -36.691 1.00 18.55 66  A 1 
ATOM 495  C CD1 . TRP A 1 66  ? 35.400  32.722  -37.548 1.00 16.38 66  A 1 
ATOM 496  C CD2 . TRP A 1 66  ? 33.203  32.307  -37.469 1.00 18.51 66  A 1 
ATOM 497  N NE1 . TRP A 1 66  ? 34.853  32.919  -38.810 1.00 17.34 66  A 1 
ATOM 498  C CE2 . TRP A 1 66  ? 33.508  32.676  -38.802 1.00 18.33 66  A 1 
ATOM 499  C CE3 . TRP A 1 66  ? 31.865  31.978  -37.162 1.00 21.63 66  A 1 
ATOM 500  C CZ2 . TRP A 1 66  ? 32.516  32.724  -39.803 1.00 22.09 66  A 1 
ATOM 501  C CZ3 . TRP A 1 66  ? 30.879  32.027  -38.163 1.00 21.89 66  A 1 
ATOM 502  C CH2 . TRP A 1 66  ? 31.194  32.402  -39.472 1.00 22.66 66  A 1 
ATOM 503  N N   . ASN A 1 67  ? 35.152  34.421  -32.506 1.00 18.40 67  A 1 
ATOM 504  C CA  . ASN A 1 67  ? 34.716  34.834  -31.194 1.00 20.03 67  A 1 
ATOM 505  C C   . ASN A 1 67  ? 33.179  34.776  -31.216 1.00 19.91 67  A 1 
ATOM 506  O O   . ASN A 1 67  ? 32.501  35.792  -31.194 1.00 18.34 67  A 1 
ATOM 507  C CB  . ASN A 1 67  ? 35.326  36.222  -30.913 1.00 19.93 67  A 1 
ATOM 508  C CG  . ASN A 1 67  ? 35.710  36.425  -29.456 1.00 16.97 67  A 1 
ATOM 509  O OD1 . ASN A 1 67  ? 35.418  35.641  -28.576 1.00 15.91 67  A 1 
ATOM 510  N ND2 . ASN A 1 67  ? 36.400  37.502  -29.157 1.00 16.58 67  A 1 
ATOM 511  N N   . VAL A 1 68  ? 32.674  33.554  -31.368 1.00 18.77 68  A 1 
ATOM 512  C CA  . VAL A 1 68  ? 31.258  33.254  -31.204 1.00 19.74 68  A 1 
ATOM 513  C C   . VAL A 1 68  ? 30.980  33.642  -29.768 1.00 20.01 68  A 1 
ATOM 514  O O   . VAL A 1 68  ? 31.268  32.880  -28.838 1.00 18.60 68  A 1 
ATOM 515  C CB  . VAL A 1 68  ? 30.902  31.786  -31.487 1.00 19.11 68  A 1 
ATOM 516  C CG1 . VAL A 1 68  ? 29.399  31.539  -31.294 1.00 16.21 68  A 1 
ATOM 517  C CG2 . VAL A 1 68  ? 31.256  31.393  -32.917 1.00 17.89 68  A 1 
ATOM 518  N N   . LYS A 1 69  ? 30.486  34.859  -29.602 1.00 18.04 69  A 1 
ATOM 519  C CA  . LYS A 1 69  ? 29.796  35.252  -28.394 1.00 22.17 69  A 1 
ATOM 520  C C   . LYS A 1 69  ? 28.737  34.171  -28.202 1.00 21.49 69  A 1 
ATOM 521  O O   . LYS A 1 69  ? 27.694  34.213  -28.858 1.00 19.69 69  A 1 
ATOM 522  C CB  . LYS A 1 69  ? 29.159  36.644  -28.522 1.00 22.24 69  A 1 
ATOM 523  C CG  . LYS A 1 69  ? 30.164  37.796  -28.324 1.00 19.78 69  A 1 
ATOM 524  C CD  . LYS A 1 69  ? 29.448  39.158  -28.402 1.00 18.89 69  A 1 
ATOM 525  C CE  . LYS A 1 69  ? 30.415  40.307  -28.098 1.00 16.76 69  A 1 
ATOM 526  N NZ  . LYS A 1 69  ? 29.746  41.625  -28.165 1.00 16.09 69  A 1 
ATOM 527  N N   . LYS A 1 70  ? 29.043  33.203  -27.324 1.00 16.66 70  A 1 
ATOM 528  C CA  . LYS A 1 70  ? 28.017  32.467  -26.621 1.00 19.66 70  A 1 
ATOM 529  C C   . LYS A 1 70  ? 27.215  33.543  -25.880 1.00 19.37 70  A 1 
ATOM 530  O O   . LYS A 1 70  ? 27.505  33.849  -24.734 1.00 17.97 70  A 1 
ATOM 531  C CB  . LYS A 1 70  ? 28.614  31.429  -25.649 1.00 19.61 70  A 1 
ATOM 532  C CG  . LYS A 1 70  ? 29.135  30.170  -26.360 1.00 17.47 70  A 1 
ATOM 533  C CD  . LYS A 1 70  ? 29.632  29.146  -25.323 1.00 16.38 70  A 1 
ATOM 534  C CE  . LYS A 1 70  ? 30.085  27.848  -26.002 1.00 14.38 70  A 1 
ATOM 535  N NZ  . LYS A 1 70  ? 30.575  26.856  -25.023 1.00 13.30 70  A 1 
ATOM 536  N N   . GLN A 1 71  ? 26.285  34.158  -26.597 1.00 19.12 71  A 1 
ATOM 537  C CA  . GLN A 1 71  ? 25.103  34.616  -25.932 1.00 19.39 71  A 1 
ATOM 538  C C   . GLN A 1 71  ? 24.596  33.348  -25.257 1.00 19.19 71  A 1 
ATOM 539  O O   . GLN A 1 71  ? 24.028  32.466  -25.890 1.00 18.27 71  A 1 
ATOM 540  C CB  . GLN A 1 71  ? 24.095  35.208  -26.913 1.00 19.66 71  A 1 
ATOM 541  C CG  . GLN A 1 71  ? 24.473  36.644  -27.307 1.00 18.24 71  A 1 
ATOM 542  C CD  . GLN A 1 71  ? 23.442  37.287  -28.235 1.00 17.35 71  A 1 
ATOM 543  O OE1 . GLN A 1 71  ? 22.738  36.642  -28.973 1.00 17.42 71  A 1 
ATOM 544  N NE2 . GLN A 1 71  ? 23.323  38.593  -28.240 1.00 17.83 71  A 1 
ATOM 545  N N   . SER A 1 72  ? 24.916  33.246  -23.971 1.00 20.63 72  A 1 
ATOM 546  C CA  . SER A 1 72  ? 24.122  32.474  -23.052 1.00 20.67 72  A 1 
ATOM 547  C C   . SER A 1 72  ? 22.740  33.094  -23.149 1.00 20.16 72  A 1 
ATOM 548  O O   . SER A 1 72  ? 22.400  34.024  -22.430 1.00 19.64 72  A 1 
ATOM 549  C CB  . SER A 1 72  ? 24.672  32.575  -21.626 1.00 21.32 72  A 1 
ATOM 550  O OG  . SER A 1 72  ? 25.973  32.020  -21.582 1.00 19.46 72  A 1 
ATOM 551  N N   . VAL A 1 73  ? 21.978  32.612  -24.136 1.00 19.02 73  A 1 
ATOM 552  C CA  . VAL A 1 73  ? 20.556  32.620  -24.062 1.00 18.98 73  A 1 
ATOM 553  C C   . VAL A 1 73  ? 20.300  31.822  -22.782 1.00 19.16 73  A 1 
ATOM 554  O O   . VAL A 1 73  ? 20.222  30.600  -22.787 1.00 18.14 73  A 1 
ATOM 555  C CB  . VAL A 1 73  ? 19.880  32.006  -25.308 1.00 18.48 73  A 1 
ATOM 556  C CG1 . VAL A 1 73  ? 18.369  32.180  -25.242 1.00 16.07 73  A 1 
ATOM 557  C CG2 . VAL A 1 73  ? 20.364  32.682  -26.601 1.00 17.77 73  A 1 
ATOM 558  N N   . TYR A 1 74  ? 20.275  32.548  -21.675 1.00 20.93 74  A 1 
ATOM 559  C CA  . TYR A 1 74  ? 19.362  32.242  -20.620 1.00 20.26 74  A 1 
ATOM 560  C C   . TYR A 1 74  ? 17.984  32.234  -21.304 1.00 20.18 74  A 1 
ATOM 561  O O   . TYR A 1 74  ? 17.236  33.197  -21.284 1.00 19.11 74  A 1 
ATOM 562  C CB  . TYR A 1 74  ? 19.461  33.274  -19.485 1.00 20.52 74  A 1 
ATOM 563  C CG  . TYR A 1 74  ? 20.492  32.952  -18.428 1.00 19.58 74  A 1 
ATOM 564  C CD1 . TYR A 1 74  ? 20.093  32.303  -17.241 1.00 19.13 74  A 1 
ATOM 565  C CD2 . TYR A 1 74  ? 21.840  33.321  -18.592 1.00 18.89 74  A 1 
ATOM 566  C CE1 . TYR A 1 74  ? 21.029  32.019  -16.237 1.00 18.76 74  A 1 
ATOM 567  C CE2 . TYR A 1 74  ? 22.780  33.036  -17.584 1.00 18.73 74  A 1 
ATOM 568  C CZ  . TYR A 1 74  ? 22.377  32.391  -16.405 1.00 20.21 74  A 1 
ATOM 569  O OH  . TYR A 1 74  ? 23.294  32.120  -15.424 1.00 21.09 74  A 1 
ATOM 570  N N   . LEU A 1 75  ? 17.702  31.121  -21.975 1.00 19.67 75  A 1 
ATOM 571  C CA  . LEU A 1 75  ? 16.405  30.533  -21.888 1.00 21.20 75  A 1 
ATOM 572  C C   . LEU A 1 75  ? 16.164  30.425  -20.379 1.00 21.04 75  A 1 
ATOM 573  O O   . LEU A 1 75  ? 16.445  29.418  -19.742 1.00 20.48 75  A 1 
ATOM 574  C CB  . LEU A 1 75  ? 16.372  29.168  -22.604 1.00 21.29 75  A 1 
ATOM 575  C CG  . LEU A 1 75  ? 16.188  29.285  -24.143 1.00 19.34 75  A 1 
ATOM 576  C CD1 . LEU A 1 75  ? 16.609  28.001  -24.836 1.00 18.94 75  A 1 
ATOM 577  C CD2 . LEU A 1 75  ? 14.732  29.568  -24.499 1.00 20.51 75  A 1 
ATOM 578  N N   . MET A 1 76  ? 15.675  31.521  -19.835 1.00 20.76 76  A 1 
ATOM 579  C CA  . MET A 1 76  ? 14.612  31.434  -18.889 1.00 21.88 76  A 1 
ATOM 580  C C   . MET A 1 76  ? 13.570  30.549  -19.588 1.00 22.49 76  A 1 
ATOM 581  O O   . MET A 1 76  ? 12.683  31.007  -20.292 1.00 21.60 76  A 1 
ATOM 582  C CB  . MET A 1 76  ? 14.040  32.822  -18.547 1.00 22.20 76  A 1 
ATOM 583  C CG  . MET A 1 76  ? 14.974  33.654  -17.649 1.00 20.52 76  A 1 
ATOM 584  S SD  . MET A 1 76  ? 14.207  35.212  -17.104 1.00 19.74 76  A 1 
ATOM 585  C CE  . MET A 1 76  ? 15.511  35.863  -16.053 1.00 18.50 76  A 1 
ATOM 586  N N   . ASN A 1 77  ? 13.740  29.238  -19.408 1.00 19.53 77  A 1 
ATOM 587  C CA  . ASN A 1 77  ? 12.636  28.387  -19.102 1.00 21.61 77  A 1 
ATOM 588  C C   . ASN A 1 77  ? 11.964  29.027  -17.873 1.00 21.14 77  A 1 
ATOM 589  O O   . ASN A 1 77  ? 12.087  28.563  -16.748 1.00 19.61 77  A 1 
ATOM 590  C CB  . ASN A 1 77  ? 13.130  26.944  -18.847 1.00 21.43 77  A 1 
ATOM 591  C CG  . ASN A 1 77  ? 13.293  26.109  -20.117 1.00 18.80 77  A 1 
ATOM 592  O OD1 . ASN A 1 77  ? 12.588  26.270  -21.085 1.00 18.18 77  A 1 
ATOM 593  N ND2 . ASN A 1 77  ? 14.188  25.155  -20.118 1.00 18.61 77  A 1 
ATOM 594  N N   . LEU A 1 78  ? 11.229  30.095  -18.163 1.00 20.78 78  A 1 
ATOM 595  C CA  . LEU A 1 78  ? 9.860   30.197  -17.779 1.00 22.38 78  A 1 
ATOM 596  C C   . LEU A 1 78  ? 9.202   28.885  -18.239 1.00 22.33 78  A 1 
ATOM 597  O O   . LEU A 1 78  ? 8.428   28.849  -19.189 1.00 20.86 78  A 1 
ATOM 598  C CB  . LEU A 1 78  ? 9.208   31.440  -18.425 1.00 21.10 78  A 1 
ATOM 599  C CG  . LEU A 1 78  ? 9.687   32.795  -17.858 1.00 19.24 78  A 1 
ATOM 600  C CD1 . LEU A 1 78  ? 9.328   33.925  -18.814 1.00 18.83 78  A 1 
ATOM 601  C CD2 . LEU A 1 78  ? 9.028   33.089  -16.513 1.00 20.11 78  A 1 
ATOM 602  N N   . ARG A 1 79  ? 9.573   27.793  -17.586 1.00 20.32 79  A 1 
ATOM 603  C CA  . ARG A 1 79  ? 8.568   26.832  -17.205 1.00 23.30 79  A 1 
ATOM 604  C C   . ARG A 1 79  ? 7.493   27.739  -16.618 1.00 23.21 79  A 1 
ATOM 605  O O   . ARG A 1 79  ? 7.689   28.302  -15.545 1.00 21.36 79  A 1 
ATOM 606  C CB  . ARG A 1 79  ? 9.078   25.836  -16.155 1.00 21.98 79  A 1 
ATOM 607  C CG  . ARG A 1 79  ? 9.934   24.729  -16.788 1.00 19.48 79  A 1 
ATOM 608  C CD  . ARG A 1 79  ? 10.326  23.692  -15.720 1.00 18.16 79  A 1 
ATOM 609  N NE  . ARG A 1 79  ? 11.010  22.542  -16.322 1.00 15.96 79  A 1 
ATOM 610  C CZ  . ARG A 1 79  ? 11.437  21.453  -15.685 1.00 14.78 79  A 1 
ATOM 611  N NH1 . ARG A 1 79  ? 11.323  21.326  -14.384 1.00 14.15 79  A 1 
ATOM 612  N NH2 . ARG A 1 79  ? 11.992  20.470  -16.339 1.00 13.20 79  A 1 
ATOM 613  N N   . LYS A 1 80  ? 6.455   27.947  -17.406 1.00 18.53 80  A 1 
ATOM 614  C CA  . LYS A 1 80  ? 5.175   28.232  -16.829 1.00 21.49 80  A 1 
ATOM 615  C C   . LYS A 1 80  ? 5.013   27.120  -15.800 1.00 21.18 80  A 1 
ATOM 616  O O   . LYS A 1 80  ? 4.717   25.981  -16.155 1.00 19.56 80  A 1 
ATOM 617  C CB  . LYS A 1 80  ? 4.056   28.201  -17.888 1.00 20.80 80  A 1 
ATOM 618  C CG  . LYS A 1 80  ? 4.070   29.425  -18.827 1.00 18.83 80  A 1 
ATOM 619  C CD  . LYS A 1 80  ? 2.887   29.359  -19.806 1.00 17.52 80  A 1 
ATOM 620  C CE  . LYS A 1 80  ? 2.819   30.616  -20.685 1.00 15.81 80  A 1 
ATOM 621  N NZ  . LYS A 1 80  ? 1.643   30.594  -21.595 1.00 14.27 80  A 1 
ATOM 622  N N   . SER A 1 81  ? 5.319   27.455  -14.573 1.00 22.73 81  A 1 
ATOM 623  C CA  . SER A 1 81  ? 4.593   26.913  -13.459 1.00 23.20 81  A 1 
ATOM 624  C C   . SER A 1 81  ? 3.145   27.373  -13.649 1.00 23.68 81  A 1 
ATOM 625  O O   . SER A 1 81  ? 2.617   28.152  -12.869 1.00 22.29 81  A 1 
ATOM 626  C CB  . SER A 1 81  ? 5.216   27.398  -12.140 1.00 21.71 81  A 1 
ATOM 627  O OG  . SER A 1 81  ? 5.343   28.805  -12.148 1.00 19.61 81  A 1 
ATOM 628  N N   . GLY A 1 82  ? 2.530   26.956  -14.785 1.00 23.34 82  A 1 
ATOM 629  C CA  . GLY A 1 82  ? 1.170   26.549  -14.682 1.00 24.35 82  A 1 
ATOM 630  C C   . GLY A 1 82  ? 1.228   25.550  -13.552 1.00 25.43 82  A 1 
ATOM 631  O O   . GLY A 1 82  ? 1.783   24.467  -13.711 1.00 23.08 82  A 1 
ATOM 632  N N   . THR A 1 83  ? 0.731   25.990  -12.427 1.00 25.36 83  A 1 
ATOM 633  C CA  . THR A 1 83  ? 0.278   25.140  -11.352 1.00 28.16 83  A 1 
ATOM 634  C C   . THR A 1 83  ? -0.882  24.333  -11.935 1.00 28.73 83  A 1 
ATOM 635  O O   . THR A 1 83  ? -2.037  24.555  -11.618 1.00 26.49 83  A 1 
ATOM 636  C CB  . THR A 1 83  ? -0.140  25.984  -10.136 1.00 25.90 83  A 1 
ATOM 637  O OG1 . THR A 1 83  ? 0.661   27.127  -10.008 1.00 22.98 83  A 1 
ATOM 638  C CG2 . THR A 1 83  ? -0.007  25.201  -8.838  1.00 22.42 83  A 1 
ATOM 639  N N   . LEU A 1 84  ? -0.560  23.441  -12.903 1.00 25.61 84  A 1 
ATOM 640  C CA  . LEU A 1 84  ? -1.287  22.201  -13.015 1.00 26.27 84  A 1 
ATOM 641  C C   . LEU A 1 84  ? -1.256  21.676  -11.593 1.00 27.31 84  A 1 
ATOM 642  O O   . LEU A 1 84  ? -0.169  21.360  -11.091 1.00 25.68 84  A 1 
ATOM 643  C CB  . LEU A 1 84  ? -0.588  21.238  -13.990 1.00 23.94 84  A 1 
ATOM 644  C CG  . LEU A 1 84  ? -0.919  21.521  -15.470 1.00 21.34 84  A 1 
ATOM 645  C CD1 . LEU A 1 84  ? 0.070   20.805  -16.381 1.00 19.32 84  A 1 
ATOM 646  C CD2 . LEU A 1 84  ? -2.327  21.033  -15.813 1.00 20.20 84  A 1 
ATOM 647  N N   . GLY A 1 85  ? -2.397  21.755  -10.933 1.00 33.88 85  A 1 
ATOM 648  C CA  . GLY A 1 85  ? -2.539  21.374  -9.545  1.00 35.72 85  A 1 
ATOM 649  C C   . GLY A 1 85  ? -2.136  19.910  -9.443  1.00 36.86 85  A 1 
ATOM 650  O O   . GLY A 1 85  ? -2.925  19.030  -9.744  1.00 34.85 85  A 1 
ATOM 651  N N   . HIS A 1 86  ? -0.852  19.686  -9.143  1.00 40.69 86  A 1 
ATOM 652  C CA  . HIS A 1 86  ? -0.417  18.363  -8.783  1.00 42.32 86  A 1 
ATOM 653  C C   . HIS A 1 86  ? -1.285  17.989  -7.581  1.00 43.56 86  A 1 
ATOM 654  O O   . HIS A 1 86  ? -1.212  18.714  -6.583  1.00 41.42 86  A 1 
ATOM 655  C CB  . HIS A 1 86  ? 1.082   18.345  -8.441  1.00 39.79 86  A 1 
ATOM 656  C CG  . HIS A 1 86  ? 1.920   17.897  -9.601  1.00 36.27 86  A 1 
ATOM 657  N ND1 . HIS A 1 86  ? 2.084   16.595  -10.016 1.00 32.27 86  A 1 
ATOM 658  C CD2 . HIS A 1 86  ? 2.668   18.678  -10.454 1.00 31.55 86  A 1 
ATOM 659  C CE1 . HIS A 1 86  ? 2.898   16.590  -11.086 1.00 28.73 86  A 1 
ATOM 660  N NE2 . HIS A 1 86  ? 3.272   17.839  -11.382 1.00 29.06 86  A 1 
ATOM 661  N N   . PRO A 1 87  ? -2.103  16.945  -7.656  1.00 46.05 87  A 1 
ATOM 662  C CA  . PRO A 1 87  ? -3.049  16.631  -6.584  1.00 46.02 87  A 1 
ATOM 663  C C   . PRO A 1 87  ? -2.346  16.470  -5.234  1.00 46.81 87  A 1 
ATOM 664  O O   . PRO A 1 87  ? -2.894  16.813  -4.199  1.00 45.50 87  A 1 
ATOM 665  C CB  . PRO A 1 87  ? -3.767  15.357  -7.049  1.00 43.97 87  A 1 
ATOM 666  C CG  . PRO A 1 87  ? -2.861  14.780  -8.133  1.00 42.49 87  A 1 
ATOM 667  C CD  . PRO A 1 87  ? -2.192  16.004  -8.739  1.00 44.62 87  A 1 
ATOM 668  N N   . GLY A 1 88  ? -1.066  16.078  -5.250  1.00 49.78 88  A 1 
ATOM 669  C CA  . GLY A 1 88  ? -0.217  16.003  -4.067  1.00 50.42 88  A 1 
ATOM 670  C C   . GLY A 1 88  ? 0.262   17.329  -3.460  1.00 52.95 88  A 1 
ATOM 671  O O   . GLY A 1 88  ? 0.995   17.290  -2.475  1.00 50.08 88  A 1 
ATOM 672  N N   . SER A 1 89  ? -0.087  18.508  -4.024  1.00 66.34 89  A 1 
ATOM 673  C CA  . SER A 1 89  ? 0.314   19.816  -3.477  1.00 71.68 89  A 1 
ATOM 674  C C   . SER A 1 89  ? -0.736  20.471  -2.579  1.00 76.64 89  A 1 
ATOM 675  O O   . SER A 1 89  ? -0.644  21.665  -2.305  1.00 71.91 89  A 1 
ATOM 676  C CB  . SER A 1 89  ? 0.784   20.774  -4.581  1.00 62.39 89  A 1 
ATOM 677  O OG  . SER A 1 89  ? -0.282  21.253  -5.361  1.00 52.38 89  A 1 
ATOM 678  N N   . LEU A 1 90  ? -1.727  19.722  -2.136  1.00 75.21 90  A 1 
ATOM 679  C CA  . LEU A 1 90  ? -2.723  20.193  -1.192  1.00 79.92 90  A 1 
ATOM 680  C C   . LEU A 1 90  ? -2.033  20.535  0.133   1.00 82.98 90  A 1 
ATOM 681  O O   . LEU A 1 90  ? -1.349  19.680  0.700   1.00 79.12 90  A 1 
ATOM 682  C CB  . LEU A 1 90  ? -3.789  19.097  -1.043  1.00 75.67 90  A 1 
ATOM 683  C CG  . LEU A 1 90  ? -5.065  19.547  -0.312  1.00 75.81 90  A 1 
ATOM 684  C CD1 . LEU A 1 90  ? -5.829  20.581  -1.128  1.00 71.32 90  A 1 
ATOM 685  C CD2 . LEU A 1 90  ? -5.974  18.338  -0.106  1.00 72.09 90  A 1 
ATOM 686  N N   . ASP A 1 91  ? -2.150  21.775  0.609   1.00 86.51 91  A 1 
ATOM 687  C CA  . ASP A 1 91  ? -1.636  22.117  1.932   1.00 88.13 91  A 1 
ATOM 688  C C   . ASP A 1 91  ? -2.511  21.516  3.035   1.00 89.70 91  A 1 
ATOM 689  O O   . ASP A 1 91  ? -3.646  21.100  2.797   1.00 88.57 91  A 1 
ATOM 690  C CB  . ASP A 1 91  ? -1.453  23.628  2.078   1.00 84.92 91  A 1 
ATOM 691  C CG  . ASP A 1 91  ? -2.797  24.316  2.168   1.00 80.11 91  A 1 
ATOM 692  O OD1 . ASP A 1 91  ? -3.288  24.457  3.315   1.00 70.47 91  A 1 
ATOM 693  O OD2 . ASP A 1 91  ? -3.362  24.636  1.105   1.00 72.13 91  A 1 
ATOM 694  N N   . GLU A 1 92  ? -1.969  21.411  4.245   1.00 85.92 92  A 1 
ATOM 695  C CA  . GLU A 1 92  ? -2.639  20.733  5.354   1.00 86.31 92  A 1 
ATOM 696  C C   . GLU A 1 92  ? -3.933  21.441  5.777   1.00 87.93 92  A 1 
ATOM 697  O O   . GLU A 1 92  ? -4.940  20.782  6.005   1.00 86.95 92  A 1 
ATOM 698  C CB  . GLU A 1 92  ? -1.647  20.602  6.512   1.00 82.31 92  A 1 
ATOM 699  C CG  . GLU A 1 92  ? -2.173  19.753  7.682   1.00 70.61 92  A 1 
ATOM 700  C CD  . GLU A 1 92  ? -1.096  19.453  8.735   1.00 63.68 92  A 1 
ATOM 701  O OE1 . GLU A 1 92  ? -1.454  18.867  9.776   1.00 57.46 92  A 1 
ATOM 702  O OE2 . GLU A 1 92  ? 0.091   19.757  8.492   1.00 58.27 92  A 1 
ATOM 703  N N   . THR A 1 93  ? -3.937  22.779  5.802   1.00 87.56 93  A 1 
ATOM 704  C CA  . THR A 1 93  ? -5.111  23.564  6.203   1.00 88.55 93  A 1 
ATOM 705  C C   . THR A 1 93  ? -6.251  23.413  5.193   1.00 89.60 93  A 1 
ATOM 706  O O   . THR A 1 93  ? -7.396  23.201  5.569   1.00 88.88 93  A 1 
ATOM 707  C CB  . THR A 1 93  ? -4.750  25.046  6.342   1.00 86.86 93  A 1 
ATOM 708  O OG1 . THR A 1 93  ? -3.626  25.191  7.179   1.00 75.84 93  A 1 
ATOM 709  C CG2 . THR A 1 93  ? -5.876  25.865  6.952   1.00 72.08 93  A 1 
ATOM 710  N N   . THR A 1 94  ? -5.931  23.474  3.893   1.00 90.78 94  A 1 
ATOM 711  C CA  . THR A 1 94  ? -6.916  23.243  2.834   1.00 90.70 94  A 1 
ATOM 712  C C   . THR A 1 94  ? -7.406  21.801  2.846   1.00 91.65 94  A 1 
ATOM 713  O O   . THR A 1 94  ? -8.599  21.573  2.683   1.00 91.13 94  A 1 
ATOM 714  C CB  . THR A 1 94  ? -6.337  23.595  1.457   1.00 89.31 94  A 1 
ATOM 715  O OG1 . THR A 1 94  ? -5.923  24.943  1.435   1.00 82.88 94  A 1 
ATOM 716  C CG2 . THR A 1 94  ? -7.367  23.464  0.340   1.00 82.20 94  A 1 
ATOM 717  N N   . TYR A 1 95  ? -6.521  20.823  3.072   1.00 91.57 95  A 1 
ATOM 718  C CA  . TYR A 1 95  ? -6.918  19.425  3.235   1.00 91.93 95  A 1 
ATOM 719  C C   . TYR A 1 95  ? -7.904  19.244  4.384   1.00 92.75 95  A 1 
ATOM 720  O O   . TYR A 1 95  ? -8.940  18.617  4.180   1.00 92.83 95  A 1 
ATOM 721  C CB  . TYR A 1 95  ? -5.692  18.531  3.443   1.00 90.62 95  A 1 
ATOM 722  C CG  . TYR A 1 95  ? -6.051  17.187  4.040   1.00 88.51 95  A 1 
ATOM 723  C CD1 . TYR A 1 95  ? -5.955  16.975  5.429   1.00 84.56 95  A 1 
ATOM 724  C CD2 . TYR A 1 95  ? -6.616  16.182  3.228   1.00 85.53 95  A 1 
ATOM 725  C CE1 . TYR A 1 95  ? -6.421  15.783  6.008   1.00 84.70 95  A 1 
ATOM 726  C CE2 . TYR A 1 95  ? -7.082  14.979  3.799   1.00 83.56 95  A 1 
ATOM 727  C CZ  . TYR A 1 95  ? -6.987  14.793  5.191   1.00 86.88 95  A 1 
ATOM 728  O OH  . TYR A 1 95  ? -7.469  13.641  5.754   1.00 85.11 95  A 1 
ATOM 729  N N   . GLU A 1 96  ? -7.599  19.778  5.565   1.00 90.95 96  A 1 
ATOM 730  C CA  . GLU A 1 96  ? -8.467  19.642  6.736   1.00 90.72 96  A 1 
ATOM 731  C C   . GLU A 1 96  ? -9.859  20.203  6.452   1.00 91.60 96  A 1 
ATOM 732  O O   . GLU A 1 96  ? -10.837 19.490  6.671   1.00 91.70 96  A 1 
ATOM 733  C CB  . GLU A 1 96  ? -7.846  20.324  7.967   1.00 89.06 96  A 1 
ATOM 734  C CG  . GLU A 1 96  ? -6.702  19.522  8.598   1.00 78.55 96  A 1 
ATOM 735  C CD  . GLU A 1 96  ? -7.127  18.157  9.178   1.00 72.91 96  A 1 
ATOM 736  O OE1 . GLU A 1 96  ? -6.236  17.300  9.380   1.00 66.04 96  A 1 
ATOM 737  O OE2 . GLU A 1 96  ? -8.328  17.912  9.417   1.00 66.04 96  A 1 
ATOM 738  N N   . ARG A 1 97  ? -9.953  21.403  5.871   1.00 91.14 97  A 1 
ATOM 739  C CA  . ARG A 1 97  ? -11.232 22.009  5.507   1.00 91.23 97  A 1 
ATOM 740  C C   . ARG A 1 97  ? -12.017 21.154  4.507   1.00 91.91 97  A 1 
ATOM 741  O O   . ARG A 1 97  ? -13.174 20.854  4.738   1.00 92.09 97  A 1 
ATOM 742  C CB  . ARG A 1 97  ? -10.990 23.426  4.958   1.00 91.16 97  A 1 
ATOM 743  C CG  . ARG A 1 97  ? -12.313 24.141  4.674   1.00 82.50 97  A 1 
ATOM 744  C CD  . ARG A 1 97  ? -12.083 25.537  4.089   1.00 80.04 97  A 1 
ATOM 745  N NE  . ARG A 1 97  ? -11.403 25.492  2.784   1.00 70.66 97  A 1 
ATOM 746  C CZ  . ARG A 1 97  ? -11.953 25.156  1.631   1.00 63.10 97  A 1 
ATOM 747  N NH1 . ARG A 1 97  ? -13.231 24.861  1.510   1.00 56.53 97  A 1 
ATOM 748  N NH2 . ARG A 1 97  ? -11.230 25.114  0.548   1.00 55.45 97  A 1 
ATOM 749  N N   . LEU A 1 98  ? -11.379 20.729  3.403   1.00 93.12 98  A 1 
ATOM 750  C CA  . LEU A 1 98  ? -12.044 19.919  2.380   1.00 93.03 98  A 1 
ATOM 751  C C   . LEU A 1 98  ? -12.502 18.563  2.918   1.00 93.48 98  A 1 
ATOM 752  O O   . LEU A 1 98  ? -13.604 18.101  2.601   1.00 93.24 98  A 1 
ATOM 753  C CB  . LEU A 1 98  ? -11.086 19.682  1.203   1.00 92.85 98  A 1 
ATOM 754  C CG  . LEU A 1 98  ? -10.757 20.926  0.350   1.00 89.10 98  A 1 
ATOM 755  C CD1 . LEU A 1 98  ? -9.641  20.577  -0.625  1.00 83.19 98  A 1 
ATOM 756  C CD2 . LEU A 1 98  ? -11.955 21.406  -0.460  1.00 83.88 98  A 1 
ATOM 757  N N   . ALA A 1 99  ? -11.675 17.908  3.722   1.00 93.10 99  A 1 
ATOM 758  C CA  . ALA A 1 99  ? -11.998 16.613  4.299   1.00 92.66 99  A 1 
ATOM 759  C C   . ALA A 1 99  ? -13.098 16.723  5.360   1.00 93.11 99  A 1 
ATOM 760  O O   . ALA A 1 99  ? -13.960 15.849  5.420   1.00 93.31 99  A 1 
ATOM 761  C CB  . ALA A 1 99  ? -10.724 15.990  4.867   1.00 92.32 99  A 1 
ATOM 762  N N   . GLU A 1 100 ? -13.087 17.788  6.159   1.00 92.72 100 A 1 
ATOM 763  C CA  . GLU A 1 100 ? -14.113 18.051  7.157   1.00 92.70 100 A 1 
ATOM 764  C C   . GLU A 1 100 ? -15.462 18.348  6.499   1.00 92.99 100 A 1 
ATOM 765  O O   . GLU A 1 100 ? -16.401 17.602  6.739   1.00 93.47 100 A 1 
ATOM 766  C CB  . GLU A 1 100 ? -13.631 19.166  8.098   1.00 91.90 100 A 1 
ATOM 767  C CG  . GLU A 1 100 ? -14.456 19.284  9.382   1.00 81.15 100 A 1 
ATOM 768  C CD  . GLU A 1 100 ? -13.614 19.754  10.592  1.00 71.17 100 A 1 
ATOM 769  O OE1 . GLU A 1 100 ? -14.194 20.011  11.662  1.00 62.99 100 A 1 
ATOM 770  O OE2 . GLU A 1 100 ? -12.363 19.702  10.506  1.00 61.77 100 A 1 
ATOM 771  N N   . GLU A 1 101 ? -15.525 19.282  5.551   1.00 91.47 101 A 1 
ATOM 772  C CA  . GLU A 1 101 ? -16.748 19.588  4.795   1.00 91.43 101 A 1 
ATOM 773  C C   . GLU A 1 101 ? -17.300 18.350  4.049   1.00 92.14 101 A 1 
ATOM 774  O O   . GLU A 1 101 ? -18.509 18.139  3.987   1.00 91.66 101 A 1 
ATOM 775  C CB  . GLU A 1 101 ? -16.445 20.710  3.776   1.00 91.34 101 A 1 
ATOM 776  C CG  . GLU A 1 101 ? -16.191 22.108  4.391   1.00 86.67 101 A 1 
ATOM 777  C CD  . GLU A 1 101 ? -15.636 23.147  3.384   1.00 83.65 101 A 1 
ATOM 778  O OE1 . GLU A 1 101 ? -15.275 24.277  3.785   1.00 77.45 101 A 1 
ATOM 779  O OE2 . GLU A 1 101 ? -15.481 22.846  2.180   1.00 78.68 101 A 1 
ATOM 780  N N   . THR A 1 102 ? -16.419 17.498  3.507   1.00 93.65 102 A 1 
ATOM 781  C CA  . THR A 1 102 ? -16.836 16.238  2.864   1.00 93.49 102 A 1 
ATOM 782  C C   . THR A 1 102 ? -17.450 15.267  3.869   1.00 94.03 102 A 1 
ATOM 783  O O   . THR A 1 102 ? -18.455 14.622  3.567   1.00 93.76 102 A 1 
ATOM 784  C CB  . THR A 1 102 ? -15.661 15.538  2.169   1.00 93.40 102 A 1 
ATOM 785  O OG1 . THR A 1 102 ? -15.061 16.358  1.199   1.00 90.10 102 A 1 
ATOM 786  C CG2 . THR A 1 102 ? -16.074 14.264  1.427   1.00 89.61 102 A 1 
ATOM 787  N N   . LEU A 1 103 ? -16.832 15.108  5.042   1.00 93.24 103 A 1 
ATOM 788  C CA  . LEU A 1 103 ? -17.304 14.173  6.063   1.00 93.31 103 A 1 
ATOM 789  C C   . LEU A 1 103 ? -18.558 14.675  6.778   1.00 93.53 103 A 1 
ATOM 790  O O   . LEU A 1 103 ? -19.415 13.850  7.074   1.00 93.74 103 A 1 
ATOM 791  C CB  . LEU A 1 103 ? -16.185 13.885  7.070   1.00 93.09 103 A 1 
ATOM 792  C CG  . LEU A 1 103 ? -15.054 12.998  6.519   1.00 90.67 103 A 1 
ATOM 793  C CD1 . LEU A 1 103 ? -13.953 12.896  7.569   1.00 81.92 103 A 1 
ATOM 794  C CD2 . LEU A 1 103 ? -15.514 11.571  6.215   1.00 81.47 103 A 1 
ATOM 795  N N   . ASP A 1 104 ? -18.689 15.989  6.984   1.00 92.15 104 A 1 
ATOM 796  C CA  . ASP A 1 104 ? -19.897 16.607  7.532   1.00 91.65 104 A 1 
ATOM 797  C C   . ASP A 1 104 ? -21.095 16.367  6.611   1.00 92.03 104 A 1 
ATOM 798  O O   . ASP A 1 104 ? -22.122 15.845  7.040   1.00 92.40 104 A 1 
ATOM 799  C CB  . ASP A 1 104 ? -19.670 18.122  7.735   1.00 90.41 104 A 1 
ATOM 800  C CG  . ASP A 1 104 ? -18.747 18.482  8.906   1.00 79.36 104 A 1 
ATOM 801  O OD1 . ASP A 1 104 ? -18.623 17.666  9.837   1.00 70.22 104 A 1 
ATOM 802  O OD2 . ASP A 1 104 ? -18.182 19.600  8.887   1.00 68.46 104 A 1 
ATOM 803  N N   . SER A 1 105 ? -20.934 16.617  5.306   1.00 92.35 105 A 1 
ATOM 804  C CA  . SER A 1 105 ? -21.982 16.354  4.313   1.00 91.69 105 A 1 
ATOM 805  C C   . SER A 1 105 ? -22.344 14.867  4.209   1.00 92.37 105 A 1 
ATOM 806  O O   . SER A 1 105 ? -23.506 14.514  4.000   1.00 92.15 105 A 1 
ATOM 807  C CB  . SER A 1 105 ? -21.515 16.878  2.950   1.00 90.56 105 A 1 
ATOM 808  O OG  . SER A 1 105 ? -22.484 16.660  1.964   1.00 82.28 105 A 1 
ATOM 809  N N   . LEU A 1 106 ? -21.364 13.959  4.355   1.00 93.75 106 A 1 
ATOM 810  C CA  . LEU A 1 106 ? -21.633 12.521  4.413   1.00 93.73 106 A 1 
ATOM 811  C C   . LEU A 1 106 ? -22.347 12.129  5.708   1.00 94.08 106 A 1 
ATOM 812  O O   . LEU A 1 106 ? -23.237 11.282  5.654   1.00 94.06 106 A 1 
ATOM 813  C CB  . LEU A 1 106 ? -20.326 11.729  4.268   1.00 93.97 106 A 1 
ATOM 814  C CG  . LEU A 1 106 ? -19.773 11.651  2.834   1.00 92.53 106 A 1 
ATOM 815  C CD1 . LEU A 1 106 ? -18.341 11.107  2.864   1.00 87.86 106 A 1 
ATOM 816  C CD2 . LEU A 1 106 ? -20.605 10.713  1.953   1.00 88.39 106 A 1 
ATOM 817  N N   . ALA A 1 107 ? -21.974 12.709  6.844   1.00 92.12 107 A 1 
ATOM 818  C CA  . ALA A 1 107 ? -22.610 12.424  8.123   1.00 91.39 107 A 1 
ATOM 819  C C   . ALA A 1 107 ? -24.089 12.813  8.100   1.00 91.23 107 A 1 
ATOM 820  O O   . ALA A 1 107 ? -24.926 11.961  8.397   1.00 91.55 107 A 1 
ATOM 821  C CB  . ALA A 1 107 ? -21.844 13.125  9.247   1.00 91.40 107 A 1 
ATOM 822  N N   . GLU A 1 108 ? -24.397 14.018  7.627   1.00 89.19 108 A 1 
ATOM 823  C CA  . GLU A 1 108 ? -25.771 14.496  7.454   1.00 88.73 108 A 1 
ATOM 824  C C   . GLU A 1 108 ? -26.580 13.562  6.539   1.00 88.78 108 A 1 
ATOM 825  O O   . GLU A 1 108 ? -27.661 13.104  6.906   1.00 87.97 108 A 1 
ATOM 826  C CB  . GLU A 1 108 ? -25.718 15.931  6.895   1.00 87.42 108 A 1 
ATOM 827  C CG  . GLU A 1 108 ? -27.098 16.601  6.795   1.00 75.66 108 A 1 
ATOM 828  C CD  . GLU A 1 108 ? -27.023 18.070  6.322   1.00 69.52 108 A 1 
ATOM 829  O OE1 . GLU A 1 108 ? -28.020 18.805  6.508   1.00 61.85 108 A 1 
ATOM 830  O OE2 . GLU A 1 108 ? -25.971 18.484  5.787   1.00 62.72 108 A 1 
ATOM 831  N N   . PHE A 1 109 ? -26.008 13.148  5.395   1.00 93.35 109 A 1 
ATOM 832  C CA  . PHE A 1 109 ? -26.658 12.185  4.507   1.00 92.68 109 A 1 
ATOM 833  C C   . PHE A 1 109 ? -26.965 10.852  5.212   1.00 93.25 109 A 1 
ATOM 834  O O   . PHE A 1 109 ? -28.029 10.274  5.006   1.00 93.37 109 A 1 
ATOM 835  C CB  . PHE A 1 109 ? -25.775 11.938  3.279   1.00 92.76 109 A 1 
ATOM 836  C CG  . PHE A 1 109 ? -26.270 10.809  2.397   1.00 91.92 109 A 1 
ATOM 837  C CD1 . PHE A 1 109 ? -25.789 9.502   2.594   1.00 87.39 109 A 1 
ATOM 838  C CD2 . PHE A 1 109 ? -27.259 11.044  1.429   1.00 87.60 109 A 1 
ATOM 839  C CE1 . PHE A 1 109 ? -26.296 8.441   1.827   1.00 87.40 109 A 1 
ATOM 840  C CE2 . PHE A 1 109 ? -27.768 9.991   0.663   1.00 87.14 109 A 1 
ATOM 841  C CZ  . PHE A 1 109 ? -27.290 8.684   0.863   1.00 90.70 109 A 1 
ATOM 842  N N   . PHE A 1 110 ? -26.037 10.329  6.001   1.00 93.81 110 A 1 
ATOM 843  C CA  . PHE A 1 110 ? -26.238 9.060   6.703   1.00 93.69 110 A 1 
ATOM 844  C C   . PHE A 1 110 ? -27.221 9.180   7.871   1.00 93.53 110 A 1 
ATOM 845  O O   . PHE A 1 110 ? -28.002 8.254   8.081   1.00 92.16 110 A 1 
ATOM 846  C CB  . PHE A 1 110 ? -24.885 8.500   7.161   1.00 93.26 110 A 1 
ATOM 847  C CG  . PHE A 1 110 ? -24.119 7.742   6.098   1.00 93.23 110 A 1 
ATOM 848  C CD1 . PHE A 1 110 ? -24.615 6.522   5.602   1.00 87.96 110 A 1 
ATOM 849  C CD2 . PHE A 1 110 ? -22.889 8.227   5.617   1.00 88.66 110 A 1 
ATOM 850  C CE1 . PHE A 1 110 ? -23.899 5.806   4.639   1.00 87.90 110 A 1 
ATOM 851  C CE2 . PHE A 1 110 ? -22.163 7.516   4.651   1.00 88.07 110 A 1 
ATOM 852  C CZ  . PHE A 1 110 ? -22.670 6.305   4.159   1.00 91.42 110 A 1 
ATOM 853  N N   . GLU A 1 111 ? -27.210 10.294  8.596   1.00 89.41 111 A 1 
ATOM 854  C CA  . GLU A 1 111 ? -28.171 10.586  9.664   1.00 88.77 111 A 1 
ATOM 855  C C   . GLU A 1 111 ? -29.602 10.663  9.114   1.00 87.73 111 A 1 
ATOM 856  O O   . GLU A 1 111 ? -30.510 10.008  9.645   1.00 86.38 111 A 1 
ATOM 857  C CB  . GLU A 1 111 ? -27.759 11.878  10.395  1.00 87.32 111 A 1 
ATOM 858  C CG  . GLU A 1 111 ? -26.531 11.641  11.285  1.00 81.62 111 A 1 
ATOM 859  C CD  . GLU A 1 111 ? -25.992 12.896  12.006  1.00 74.42 111 A 1 
ATOM 860  O OE1 . GLU A 1 111 ? -24.967 12.735  12.723  1.00 66.98 111 A 1 
ATOM 861  O OE2 . GLU A 1 111 ? -26.598 13.976  11.893  1.00 66.92 111 A 1 
ATOM 862  N N   . ASP A 1 112 ? -29.795 11.301  7.955   1.00 88.36 112 A 1 
ATOM 863  C CA  . ASP A 1 112 ? -31.066 11.354  7.238   1.00 86.49 112 A 1 
ATOM 864  C C   . ASP A 1 112 ? -31.622 9.975   6.835   1.00 85.58 112 A 1 
ATOM 865  O O   . ASP A 1 112 ? -32.820 9.842   6.540   1.00 83.29 112 A 1 
ATOM 866  C CB  . ASP A 1 112 ? -30.888 12.179  5.954   1.00 84.88 112 A 1 
ATOM 867  C CG  . ASP A 1 112 ? -31.258 13.654  6.077   1.00 75.22 112 A 1 
ATOM 868  O OD1 . ASP A 1 112 ? -31.834 14.047  7.112   1.00 68.21 112 A 1 
ATOM 869  O OD2 . ASP A 1 112 ? -31.152 14.327  5.012   1.00 68.09 112 A 1 
ATOM 870  N N   . LEU A 1 113 ? -30.785 8.931   6.762   1.00 90.37 113 A 1 
ATOM 871  C CA  . LEU A 1 113 ? -31.248 7.568   6.474   1.00 89.41 113 A 1 
ATOM 872  C C   . LEU A 1 113 ? -31.857 6.875   7.698   1.00 88.75 113 A 1 
ATOM 873  O O   . LEU A 1 113 ? -32.614 5.924   7.512   1.00 86.59 113 A 1 
ATOM 874  C CB  . LEU A 1 113 ? -30.135 6.701   5.868   1.00 89.53 113 A 1 
ATOM 875  C CG  . LEU A 1 113 ? -29.503 7.214   4.563   1.00 88.52 113 A 1 
ATOM 876  C CD1 . LEU A 1 113 ? -28.549 6.153   4.015   1.00 82.67 113 A 1 
ATOM 877  C CD2 . LEU A 1 113 ? -30.533 7.537   3.477   1.00 82.87 113 A 1 
ATOM 878  N N   . ALA A 1 114 ? -31.567 7.329   8.919   1.00 88.36 114 A 1 
ATOM 879  C CA  . ALA A 1 114 ? -32.002 6.661   10.144  1.00 86.77 114 A 1 
ATOM 880  C C   . ALA A 1 114 ? -33.538 6.586   10.255  1.00 86.16 114 A 1 
ATOM 881  O O   . ALA A 1 114 ? -34.083 5.551   10.632  1.00 83.49 114 A 1 
ATOM 882  C CB  . ALA A 1 114 ? -31.388 7.385   11.346  1.00 85.47 114 A 1 
ATOM 883  N N   . ASP A 1 115 ? -34.233 7.642   9.810   1.00 85.48 115 A 1 
ATOM 884  C CA  . ASP A 1 115 ? -35.698 7.719   9.838   1.00 82.80 115 A 1 
ATOM 885  C C   . ASP A 1 115 ? -36.376 7.055   8.624   1.00 83.61 115 A 1 
ATOM 886  O O   . ASP A 1 115 ? -37.597 7.130   8.446   1.00 80.77 115 A 1 
ATOM 887  C CB  . ASP A 1 115 ? -36.112 9.188   9.944   1.00 78.91 115 A 1 
ATOM 888  C CG  . ASP A 1 115 ? -35.684 9.854   11.255  1.00 69.96 115 A 1 
ATOM 889  O OD1 . ASP A 1 115 ? -35.663 9.146   12.289  1.00 62.97 115 A 1 
ATOM 890  O OD2 . ASP A 1 115 ? -35.458 11.086  11.216  1.00 63.74 115 A 1 
ATOM 891  N N   . LYS A 1 116 ? -35.614 6.420   7.744   1.00 84.54 116 A 1 
ATOM 892  C CA  . LYS A 1 116 ? -36.168 5.807   6.536   1.00 83.99 116 A 1 
ATOM 893  C C   . LYS A 1 116 ? -36.627 4.366   6.806   1.00 85.05 116 A 1 
ATOM 894  O O   . LYS A 1 116 ? -35.950 3.608   7.484   1.00 85.14 116 A 1 
ATOM 895  C CB  . LYS A 1 116 ? -35.178 5.879   5.369   1.00 83.30 116 A 1 
ATOM 896  C CG  . LYS A 1 116 ? -34.690 7.300   5.016   1.00 83.53 116 A 1 
ATOM 897  C CD  . LYS A 1 116 ? -35.799 8.260   4.581   1.00 78.81 116 A 1 
ATOM 898  C CE  . LYS A 1 116 ? -35.180 9.589   4.107   1.00 75.53 116 A 1 
ATOM 899  N NZ  . LYS A 1 116 ? -35.145 10.626  5.155   1.00 67.70 116 A 1 
ATOM 900  N N   . PRO A 1 117 ? -37.728 3.933   6.181   1.00 86.32 117 A 1 
ATOM 901  C CA  . PRO A 1 117 ? -38.303 2.606   6.445   1.00 84.33 117 A 1 
ATOM 902  C C   . PRO A 1 117 ? -37.468 1.431   5.913   1.00 85.32 117 A 1 
ATOM 903  O O   . PRO A 1 117 ? -37.836 0.281   6.117   1.00 81.76 117 A 1 
ATOM 904  C CB  . PRO A 1 117 ? -39.684 2.667   5.784   1.00 83.00 117 A 1 
ATOM 905  C CG  . PRO A 1 117 ? -39.485 3.643   4.625   1.00 80.64 117 A 1 
ATOM 906  C CD  . PRO A 1 117 ? -38.522 4.668   5.220   1.00 83.90 117 A 1 
ATOM 907  N N   . TYR A 1 118 ? -36.401 1.707   5.189   1.00 87.84 118 A 1 
ATOM 908  C CA  . TYR A 1 118 ? -35.502 0.702   4.627   1.00 88.32 118 A 1 
ATOM 909  C C   . TYR A 1 118 ? -34.209 0.505   5.435   1.00 89.39 118 A 1 
ATOM 910  O O   . TYR A 1 118 ? -33.390 -0.341  5.058   1.00 86.28 118 A 1 
ATOM 911  C CB  . TYR A 1 118 ? -35.222 1.040   3.154   1.00 86.54 118 A 1 
ATOM 912  C CG  . TYR A 1 118 ? -34.720 2.454   2.917   1.00 85.64 118 A 1 
ATOM 913  C CD1 . TYR A 1 118 ? -35.551 3.406   2.302   1.00 78.80 118 A 1 
ATOM 914  C CD2 . TYR A 1 118 ? -33.414 2.826   3.294   1.00 80.02 118 A 1 
ATOM 915  C CE1 . TYR A 1 118 ? -35.089 4.704   2.049   1.00 75.55 118 A 1 
ATOM 916  C CE2 . TYR A 1 118 ? -32.937 4.128   3.057   1.00 76.06 118 A 1 
ATOM 917  C CZ  . TYR A 1 118 ? -33.777 5.064   2.422   1.00 82.32 118 A 1 
ATOM 918  O OH  . TYR A 1 118 ? -33.313 6.325   2.176   1.00 79.11 118 A 1 
ATOM 919  N N   . THR A 1 119 ? -34.001 1.264   6.505   1.00 88.51 119 A 1 
ATOM 920  C CA  . THR A 1 119 ? -32.906 1.036   7.452   1.00 88.98 119 A 1 
ATOM 921  C C   . THR A 1 119 ? -33.349 0.092   8.568   1.00 88.18 119 A 1 
ATOM 922  O O   . THR A 1 119 ? -34.524 0.014   8.914   1.00 86.93 119 A 1 
ATOM 923  C CB  . THR A 1 119 ? -32.339 2.347   8.018   1.00 87.53 119 A 1 
ATOM 924  O OG1 . THR A 1 119 ? -33.364 3.165   8.537   1.00 80.78 119 A 1 
ATOM 925  C CG2 . THR A 1 119 ? -31.635 3.150   6.917   1.00 80.75 119 A 1 
ATOM 926  N N   . PHE A 1 120 ? -32.407 -0.682  9.102   1.00 89.73 120 A 1 
ATOM 927  C CA  . PHE A 1 120 ? -32.671 -1.593  10.218  1.00 89.55 120 A 1 
ATOM 928  C C   . PHE A 1 120 ? -32.888 -0.815  11.523  1.00 89.55 120 A 1 
ATOM 929  O O   . PHE A 1 120 ? -32.386 0.287   11.687  1.00 86.78 120 A 1 
ATOM 930  C CB  . PHE A 1 120 ? -31.518 -2.594  10.351  1.00 87.01 120 A 1 
ATOM 931  C CG  . PHE A 1 120 ? -31.551 -3.704  9.318   1.00 84.80 120 A 1 
ATOM 932  C CD1 . PHE A 1 120 ? -32.126 -4.941  9.649   1.00 79.49 120 A 1 
ATOM 933  C CD2 . PHE A 1 120 ? -31.015 -3.508  8.039   1.00 78.91 120 A 1 
ATOM 934  C CE1 . PHE A 1 120 ? -32.169 -5.981  8.701   1.00 76.58 120 A 1 
ATOM 935  C CE2 . PHE A 1 120 ? -31.060 -4.536  7.082   1.00 76.51 120 A 1 
ATOM 936  C CZ  . PHE A 1 120 ? -31.633 -5.776  7.413   1.00 79.72 120 A 1 
ATOM 937  N N   . GLU A 1 121 ? -33.572 -1.420  12.476  1.00 88.03 121 A 1 
ATOM 938  C CA  . GLU A 1 121 ? -33.817 -0.823  13.800  1.00 88.07 121 A 1 
ATOM 939  C C   . GLU A 1 121 ? -32.512 -0.509  14.558  1.00 88.53 121 A 1 
ATOM 940  O O   . GLU A 1 121 ? -32.438 0.451   15.313  1.00 85.62 121 A 1 
ATOM 941  C CB  . GLU A 1 121 ? -34.693 -1.801  14.598  1.00 85.54 121 A 1 
ATOM 942  C CG  . GLU A 1 121 ? -35.161 -1.251  15.960  1.00 72.68 121 A 1 
ATOM 943  C CD  . GLU A 1 121 ? -36.029 -2.245  16.753  1.00 62.41 121 A 1 
ATOM 944  O OE1 . GLU A 1 121 ? -36.517 -1.854  17.835  1.00 53.41 121 A 1 
ATOM 945  O OE2 . GLU A 1 121 ? -36.195 -3.401  16.299  1.00 55.80 121 A 1 
ATOM 946  N N   . ASP A 1 122 ? -31.477 -1.305  14.341  1.00 89.87 122 A 1 
ATOM 947  C CA  . ASP A 1 122 ? -30.165 -1.102  14.941  1.00 89.51 122 A 1 
ATOM 948  C C   . ASP A 1 122 ? -29.186 -0.330  14.040  1.00 90.38 122 A 1 
ATOM 949  O O   . ASP A 1 122 ? -27.967 -0.433  14.227  1.00 87.75 122 A 1 
ATOM 950  C CB  . ASP A 1 122 ? -29.619 -2.443  15.455  1.00 86.29 122 A 1 
ATOM 951  C CG  . ASP A 1 122 ? -29.083 -3.362  14.358  1.00 82.51 122 A 1 
ATOM 952  O OD1 . ASP A 1 122 ? -29.702 -3.475  13.281  1.00 77.19 122 A 1 
ATOM 953  O OD2 . ASP A 1 122 ? -28.009 -3.976  14.607  1.00 78.19 122 A 1 
ATOM 954  N N   . TYR A 1 123 ? -29.702 0.430   13.056  1.00 90.40 123 A 1 
ATOM 955  C CA  . TYR A 1 123 ? -28.922 1.403   12.295  1.00 91.96 123 A 1 
ATOM 956  C C   . TYR A 1 123 ? -28.405 2.499   13.226  1.00 91.91 123 A 1 
ATOM 957  O O   . TYR A 1 123 ? -29.143 3.014   14.052  1.00 90.11 123 A 1 
ATOM 958  C CB  . TYR A 1 123 ? -29.783 1.986   11.174  1.00 91.99 123 A 1 
ATOM 959  C CG  . TYR A 1 123 ? -29.075 3.003   10.308  1.00 92.17 123 A 1 
ATOM 960  C CD1 . TYR A 1 123 ? -29.122 4.379   10.613  1.00 86.67 123 A 1 
ATOM 961  C CD2 . TYR A 1 123 ? -28.353 2.579   9.172   1.00 86.66 123 A 1 
ATOM 962  C CE1 . TYR A 1 123 ? -28.479 5.322   9.793   1.00 86.74 123 A 1 
ATOM 963  C CE2 . TYR A 1 123 ? -27.705 3.509   8.350   1.00 86.87 123 A 1 
ATOM 964  C CZ  . TYR A 1 123 ? -27.776 4.879   8.663   1.00 92.76 123 A 1 
ATOM 965  O OH  . TYR A 1 123 ? -27.157 5.792   7.842   1.00 92.03 123 A 1 
ATOM 966  N N   . ASP A 1 124 ? -27.141 2.839   13.100  1.00 89.95 124 A 1 
ATOM 967  C CA  . ASP A 1 124 ? -26.494 3.819   13.973  1.00 89.76 124 A 1 
ATOM 968  C C   . ASP A 1 124 ? -25.421 4.600   13.205  1.00 89.74 124 A 1 
ATOM 969  O O   . ASP A 1 124 ? -24.616 4.026   12.458  1.00 89.09 124 A 1 
ATOM 970  C CB  . ASP A 1 124 ? -25.895 3.100   15.194  1.00 87.45 124 A 1 
ATOM 971  C CG  . ASP A 1 124 ? -25.171 4.051   16.153  1.00 81.55 124 A 1 
ATOM 972  O OD1 . ASP A 1 124 ? -25.810 5.019   16.620  1.00 76.04 124 A 1 
ATOM 973  O OD2 . ASP A 1 124 ? -23.974 3.800   16.422  1.00 73.65 124 A 1 
ATOM 974  N N   . VAL A 1 125 ? -25.396 5.917   13.406  1.00 89.65 125 A 1 
ATOM 975  C CA  . VAL A 1 125 ? -24.417 6.837   12.836  1.00 90.15 125 A 1 
ATOM 976  C C   . VAL A 1 125 ? -23.692 7.545   13.966  1.00 89.31 125 A 1 
ATOM 977  O O   . VAL A 1 125 ? -24.294 8.135   14.856  1.00 87.82 125 A 1 
ATOM 978  C CB  . VAL A 1 125 ? -25.050 7.849   11.860  1.00 89.71 125 A 1 
ATOM 979  C CG1 . VAL A 1 125 ? -23.971 8.718   11.207  1.00 84.68 125 A 1 
ATOM 980  C CG2 . VAL A 1 125 ? -25.819 7.138   10.749  1.00 84.31 125 A 1 
ATOM 981  N N   . SER A 1 126 ? -22.366 7.520   13.928  1.00 87.80 126 A 1 
ATOM 982  C CA  . SER A 1 126 ? -21.519 8.237   14.865  1.00 86.40 126 A 1 
ATOM 983  C C   . SER A 1 126 ? -20.468 9.026   14.104  1.00 86.81 126 A 1 
ATOM 984  O O   . SER A 1 126 ? -19.635 8.447   13.412  1.00 86.10 126 A 1 
ATOM 985  C CB  . SER A 1 126 ? -20.874 7.245   15.837  1.00 81.93 126 A 1 
ATOM 986  O OG  . SER A 1 126 ? -19.992 7.912   16.724  1.00 69.73 126 A 1 
ATOM 987  N N   . PHE A 1 127 ? -20.464 10.339  14.294  1.00 87.04 127 A 1 
ATOM 988  C CA  . PHE A 1 127 ? -19.449 11.233  13.726  1.00 87.95 127 A 1 
ATOM 989  C C   . PHE A 1 127 ? -18.732 12.029  14.814  1.00 87.31 127 A 1 
ATOM 990  O O   . PHE A 1 127 ? -19.348 12.635  15.684  1.00 84.19 127 A 1 
ATOM 991  C CB  . PHE A 1 127 ? -20.076 12.131  12.658  1.00 86.85 127 A 1 
ATOM 992  C CG  . PHE A 1 127 ? -19.055 13.004  11.948  1.00 85.73 127 A 1 
ATOM 993  C CD1 . PHE A 1 127 ? -19.239 14.398  11.898  1.00 79.37 127 A 1 
ATOM 994  C CD2 . PHE A 1 127 ? -17.928 12.438  11.341  1.00 77.82 127 A 1 
ATOM 995  C CE1 . PHE A 1 127 ? -18.295 15.211  11.243  1.00 78.62 127 A 1 
ATOM 996  C CE2 . PHE A 1 127 ? -16.978 13.247  10.693  1.00 77.60 127 A 1 
ATOM 997  C CZ  . PHE A 1 127 ? -17.164 14.633  10.643  1.00 84.38 127 A 1 
ATOM 998  N N   . GLY A 1 128 ? -17.406 12.020  14.786  1.00 83.15 128 A 1 
ATOM 999  C CA  . GLY A 1 128 ? -16.604 12.795  15.711  1.00 80.24 128 A 1 
ATOM 1000 C C   . GLY A 1 128 ? -15.107 12.616  15.493  1.00 80.15 128 A 1 
ATOM 1001 O O   . GLY A 1 128 ? -14.636 11.545  15.116  1.00 76.25 128 A 1 
ATOM 1002 N N   . SER A 1 129 ? -14.342 13.683  15.758  1.00 79.72 129 A 1 
ATOM 1003 C CA  . SER A 1 129 ? -12.877 13.702  15.608  1.00 78.65 129 A 1 
ATOM 1004 C C   . SER A 1 129 ? -12.386 13.263  14.214  1.00 80.62 129 A 1 
ATOM 1005 O O   . SER A 1 129 ? -11.361 12.597  14.088  1.00 76.76 129 A 1 
ATOM 1006 C CB  . SER A 1 129 ? -12.209 12.901  16.734  1.00 75.90 129 A 1 
ATOM 1007 O OG  . SER A 1 129 ? -12.626 13.381  18.001  1.00 68.18 129 A 1 
ATOM 1008 N N   . GLY A 1 130 ? -13.146 13.604  13.171  1.00 83.71 130 A 1 
ATOM 1009 C CA  . GLY A 1 130 ? -12.830 13.236  11.792  1.00 83.65 130 A 1 
ATOM 1010 C C   . GLY A 1 130 ? -13.026 11.758  11.450  1.00 85.08 130 A 1 
ATOM 1011 O O   . GLY A 1 130 ? -12.433 11.272  10.489  1.00 81.96 130 A 1 
ATOM 1012 N N   . VAL A 1 131 ? -13.833 11.035  12.245  1.00 84.61 131 A 1 
ATOM 1013 C CA  . VAL A 1 131 ? -14.181 9.629   12.016  1.00 85.58 131 A 1 
ATOM 1014 C C   . VAL A 1 131 ? -15.699 9.488   11.972  1.00 87.15 131 A 1 
ATOM 1015 O O   . VAL A 1 131 ? -16.361 9.631   12.997  1.00 86.43 131 A 1 
ATOM 1016 C CB  . VAL A 1 131 ? -13.585 8.697   13.089  1.00 82.46 131 A 1 
ATOM 1017 C CG1 . VAL A 1 131 ? -13.862 7.230   12.762  1.00 76.21 131 A 1 
ATOM 1018 C CG2 . VAL A 1 131 ? -12.063 8.870   13.214  1.00 75.47 131 A 1 
ATOM 1019 N N   . LEU A 1 132 ? -16.220 9.156   10.782  1.00 88.21 132 A 1 
ATOM 1020 C CA  . LEU A 1 132 ? -17.601 8.768   10.562  1.00 88.54 132 A 1 
ATOM 1021 C C   . LEU A 1 132 ? -17.715 7.241   10.616  1.00 87.91 132 A 1 
ATOM 1022 O O   . LEU A 1 132 ? -17.018 6.535   9.894   1.00 87.77 132 A 1 
ATOM 1023 C CB  . LEU A 1 132 ? -18.060 9.356   9.218   1.00 89.95 132 A 1 
ATOM 1024 C CG  . LEU A 1 132 ? -19.470 8.952   8.764   1.00 89.44 132 A 1 
ATOM 1025 C CD1 . LEU A 1 132 ? -20.542 9.377   9.758   1.00 83.90 132 A 1 
ATOM 1026 C CD2 . LEU A 1 132 ? -19.773 9.609   7.417   1.00 84.95 132 A 1 
ATOM 1027 N N   . THR A 1 133 ? -18.570 6.725   11.492  1.00 88.46 133 A 1 
ATOM 1028 C CA  . THR A 1 133 ? -18.883 5.296   11.613  1.00 87.26 133 A 1 
ATOM 1029 C C   . THR A 1 133 ? -20.361 5.099   11.347  1.00 88.14 133 A 1 
ATOM 1030 O O   . THR A 1 133 ? -21.177 5.701   12.033  1.00 88.49 133 A 1 
ATOM 1031 C CB  . THR A 1 133 ? -18.499 4.760   12.998  1.00 85.23 133 A 1 
ATOM 1032 O OG1 . THR A 1 133 ? -17.140 5.022   13.266  1.00 80.71 133 A 1 
ATOM 1033 C CG2 . THR A 1 133 ? -18.704 3.252   13.119  1.00 79.25 133 A 1 
ATOM 1034 N N   . VAL A 1 134 ? -20.704 4.252   10.390  1.00 91.07 134 A 1 
ATOM 1035 C CA  . VAL A 1 134 ? -22.087 3.942   10.014  1.00 90.75 134 A 1 
ATOM 1036 C C   . VAL A 1 134 ? -22.308 2.448   10.160  1.00 89.96 134 A 1 
ATOM 1037 O O   . VAL A 1 134 ? -21.813 1.651   9.359   1.00 89.13 134 A 1 
ATOM 1038 C CB  . VAL A 1 134 ? -22.403 4.407   8.577   1.00 91.56 134 A 1 
ATOM 1039 C CG1 . VAL A 1 134 ? -23.875 4.158   8.239   1.00 89.15 134 A 1 
ATOM 1040 C CG2 . VAL A 1 134 ? -22.087 5.889   8.386   1.00 87.81 134 A 1 
ATOM 1041 N N   . LYS A 1 135 ? -23.041 2.057   11.186  1.00 90.43 135 A 1 
ATOM 1042 C CA  . LYS A 1 135 ? -23.508 0.693   11.367  1.00 90.00 135 A 1 
ATOM 1043 C C   . LYS A 1 135 ? -24.817 0.549   10.594  1.00 89.87 135 A 1 
ATOM 1044 O O   . LYS A 1 135 ? -25.800 1.163   10.970  1.00 89.78 135 A 1 
ATOM 1045 C CB  . LYS A 1 135 ? -23.669 0.417   12.863  1.00 88.67 135 A 1 
ATOM 1046 C CG  . LYS A 1 135 ? -24.085 -1.029  13.143  1.00 78.20 135 A 1 
ATOM 1047 C CD  . LYS A 1 135 ? -24.454 -1.209  14.612  1.00 73.72 135 A 1 
ATOM 1048 C CE  . LYS A 1 135 ? -25.042 -2.599  14.812  1.00 62.66 135 A 1 
ATOM 1049 N NZ  . LYS A 1 135 ? -26.012 -2.637  15.935  1.00 55.96 135 A 1 
ATOM 1050 N N   . LEU A 1 136 ? -24.835 -0.240  9.524   1.00 91.63 136 A 1 
ATOM 1051 C CA  . LEU A 1 136 ? -26.058 -0.426  8.727   1.00 91.69 136 A 1 
ATOM 1052 C C   . LEU A 1 136 ? -27.120 -1.245  9.465   1.00 91.12 136 A 1 
ATOM 1053 O O   . LEU A 1 136 ? -28.303 -1.147  9.144   1.00 88.68 136 A 1 
ATOM 1054 C CB  . LEU A 1 136 ? -25.726 -1.059  7.370   1.00 91.52 136 A 1 
ATOM 1055 C CG  . LEU A 1 136 ? -24.848 -0.216  6.437   1.00 90.51 136 A 1 
ATOM 1056 C CD1 . LEU A 1 136 ? -24.705 -0.956  5.100   1.00 85.82 136 A 1 
ATOM 1057 C CD2 . LEU A 1 136 ? -25.436 1.163   6.135   1.00 84.71 136 A 1 
ATOM 1058 N N   . GLY A 1 137 ? -26.708 -2.041  10.457  1.00 89.46 137 A 1 
ATOM 1059 C CA  . GLY A 1 137 ? -27.583 -2.924  11.210  1.00 88.39 137 A 1 
ATOM 1060 C C   . GLY A 1 137 ? -27.782 -4.285  10.548  1.00 88.01 137 A 1 
ATOM 1061 O O   . GLY A 1 137 ? -27.317 -4.537  9.432   1.00 83.70 137 A 1 
ATOM 1062 N N   . GLY A 1 138 ? -28.456 -5.180  11.270  1.00 86.25 138 A 1 
ATOM 1063 C CA  . GLY A 1 138 ? -28.626 -6.562  10.855  1.00 84.26 138 A 1 
ATOM 1064 C C   . GLY A 1 138 ? -27.285 -7.258  10.590  1.00 84.71 138 A 1 
ATOM 1065 O O   . GLY A 1 138 ? -26.380 -7.230  11.419  1.00 78.41 138 A 1 
ATOM 1066 N N   . ASP A 1 139 ? -27.155 -7.866  9.397   1.00 86.03 139 A 1 
ATOM 1067 C CA  . ASP A 1 139 ? -25.946 -8.534  8.910   1.00 86.67 139 A 1 
ATOM 1068 C C   . ASP A 1 139 ? -25.183 -7.718  7.850   1.00 88.06 139 A 1 
ATOM 1069 O O   . ASP A 1 139 ? -24.208 -8.199  7.274   1.00 83.31 139 A 1 
ATOM 1070 C CB  . ASP A 1 139 ? -26.317 -9.943  8.410   1.00 82.06 139 A 1 
ATOM 1071 C CG  . ASP A 1 139 ? -27.247 -9.963  7.188   1.00 71.74 139 A 1 
ATOM 1072 O OD1 . ASP A 1 139 ? -27.974 -8.970  6.966   1.00 61.65 139 A 1 
ATOM 1073 O OD2 . ASP A 1 139 ? -27.248 -11.005 6.500   1.00 63.26 139 A 1 
ATOM 1074 N N   . LEU A 1 140 ? -25.576 -6.456  7.612   1.00 88.23 140 A 1 
ATOM 1075 C CA  . LEU A 1 140 ? -25.010 -5.619  6.555   1.00 88.44 140 A 1 
ATOM 1076 C C   . LEU A 1 140 ? -23.627 -5.046  6.888   1.00 87.62 140 A 1 
ATOM 1077 O O   . LEU A 1 140 ? -22.901 -4.612  5.990   1.00 82.55 140 A 1 
ATOM 1078 C CB  . LEU A 1 140 ? -25.999 -4.492  6.201   1.00 87.83 140 A 1 
ATOM 1079 C CG  . LEU A 1 140 ? -27.362 -4.955  5.675   1.00 86.52 140 A 1 
ATOM 1080 C CD1 . LEU A 1 140 ? -28.207 -3.723  5.337   1.00 81.91 140 A 1 
ATOM 1081 C CD2 . LEU A 1 140 ? -27.256 -5.801  4.405   1.00 81.25 140 A 1 
ATOM 1082 N N   . GLY A 1 141 ? -23.231 -5.053  8.151   1.00 85.21 141 A 1 
ATOM 1083 C CA  . GLY A 1 141 ? -21.920 -4.614  8.616   1.00 84.75 141 A 1 
ATOM 1084 C C   . GLY A 1 141 ? -21.809 -3.111  8.870   1.00 86.17 141 A 1 
ATOM 1085 O O   . GLY A 1 141 ? -22.795 -2.408  9.067   1.00 84.47 141 A 1 
ATOM 1086 N N   . THR A 1 142 ? -20.564 -2.624  8.933   1.00 85.11 142 A 1 
ATOM 1087 C CA  . THR A 1 142 ? -20.244 -1.258  9.363   1.00 85.06 142 A 1 
ATOM 1088 C C   . THR A 1 142 ? -19.274 -0.597  8.400   1.00 85.34 142 A 1 
ATOM 1089 O O   . THR A 1 142 ? -18.209 -1.146  8.113   1.00 84.27 142 A 1 
ATOM 1090 C CB  . THR A 1 142 ? -19.652 -1.254  10.779  1.00 83.30 142 A 1 
ATOM 1091 O OG1 . THR A 1 142 ? -20.536 -1.876  11.688  1.00 80.55 142 A 1 
ATOM 1092 C CG2 . THR A 1 142 ? -19.387 0.145   11.325  1.00 80.01 142 A 1 
ATOM 1093 N N   . TYR A 1 143 ? -19.609 0.611   7.947   1.00 87.75 143 A 1 
ATOM 1094 C CA  . TYR A 1 143 ? -18.705 1.514   7.242   1.00 88.23 143 A 1 
ATOM 1095 C C   . TYR A 1 143 ? -17.938 2.377   8.243   1.00 88.80 143 A 1 
ATOM 1096 O O   . TYR A 1 143 ? -18.494 2.858   9.229   1.00 87.70 143 A 1 
ATOM 1097 C CB  . TYR A 1 143 ? -19.487 2.395   6.261   1.00 88.40 143 A 1 
ATOM 1098 C CG  . TYR A 1 143 ? -19.956 1.650   5.030   1.00 88.06 143 A 1 
ATOM 1099 C CD1 . TYR A 1 143 ? -19.192 1.691   3.856   1.00 84.70 143 A 1 
ATOM 1100 C CD2 . TYR A 1 143 ? -21.151 0.905   5.062   1.00 84.66 143 A 1 
ATOM 1101 C CE1 . TYR A 1 143 ? -19.598 0.986   2.711   1.00 83.63 143 A 1 
ATOM 1102 C CE2 . TYR A 1 143 ? -21.561 0.185   3.923   1.00 83.83 143 A 1 
ATOM 1103 C CZ  . TYR A 1 143 ? -20.785 0.219   2.755   1.00 87.92 143 A 1 
ATOM 1104 O OH  . TYR A 1 143 ? -21.161 -0.499  1.656   1.00 87.68 143 A 1 
ATOM 1105 N N   . VAL A 1 144 ? -16.662 2.624   7.956   1.00 87.30 144 A 1 
ATOM 1106 C CA  . VAL A 1 144 ? -15.881 3.656   8.635   1.00 86.47 144 A 1 
ATOM 1107 C C   . VAL A 1 144 ? -15.235 4.531   7.582   1.00 87.18 144 A 1 
ATOM 1108 O O   . VAL A 1 144 ? -14.548 4.018   6.697   1.00 87.17 144 A 1 
ATOM 1109 C CB  . VAL A 1 144 ? -14.820 3.064   9.582   1.00 85.05 144 A 1 
ATOM 1110 C CG1 . VAL A 1 144 ? -14.052 4.171   10.314  1.00 80.09 144 A 1 
ATOM 1111 C CG2 . VAL A 1 144 ? -15.474 2.158   10.632  1.00 78.29 144 A 1 
ATOM 1112 N N   . ILE A 1 145 ? -15.448 5.839   7.672   1.00 87.13 145 A 1 
ATOM 1113 C CA  . ILE A 1 145 ? -14.875 6.845   6.777   1.00 87.97 145 A 1 
ATOM 1114 C C   . ILE A 1 145 ? -14.153 7.859   7.652   1.00 86.77 145 A 1 
ATOM 1115 O O   . ILE A 1 145 ? -14.751 8.397   8.576   1.00 85.98 145 A 1 
ATOM 1116 C CB  . ILE A 1 145 ? -15.953 7.511   5.894   1.00 89.75 145 A 1 
ATOM 1117 C CG1 . ILE A 1 145 ? -16.913 6.474   5.250   1.00 89.39 145 A 1 
ATOM 1118 C CG2 . ILE A 1 145 ? -15.252 8.341   4.804   1.00 88.27 145 A 1 
ATOM 1119 C CD1 . ILE A 1 145 ? -18.078 7.091   4.482   1.00 87.78 145 A 1 
ATOM 1120 N N   . ASN A 1 146 ? -12.865 8.082   7.430   1.00 88.25 146 A 1 
ATOM 1121 C CA  . ASN A 1 146 ? -12.100 8.951   8.315   1.00 86.14 146 A 1 
ATOM 1122 C C   . ASN A 1 146 ? -11.078 9.819   7.592   1.00 85.31 146 A 1 
ATOM 1123 O O   . ASN A 1 146 ? -10.495 9.414   6.583   1.00 84.78 146 A 1 
ATOM 1124 C CB  . ASN A 1 146 ? -11.472 8.101   9.437   1.00 82.71 146 A 1 
ATOM 1125 C CG  . ASN A 1 146 ? -10.345 7.205   8.963   1.00 77.95 146 A 1 
ATOM 1126 O OD1 . ASN A 1 146 ? -10.528 6.048   8.619   1.00 69.51 146 A 1 
ATOM 1127 N ND2 . ASN A 1 146 ? -9.129  7.693   8.994   1.00 68.36 146 A 1 
ATOM 1128 N N   . LYS A 1 147 ? -10.809 10.998  8.163   1.00 86.18 147 A 1 
ATOM 1129 C CA  . LYS A 1 147 ? -9.650  11.812  7.798   1.00 85.24 147 A 1 
ATOM 1130 C C   . LYS A 1 147 ? -8.372  11.033  8.088   1.00 82.34 147 A 1 
ATOM 1131 O O   . LYS A 1 147 ? -8.237  10.392  9.129   1.00 80.72 147 A 1 
ATOM 1132 C CB  . LYS A 1 147 ? -9.658  13.153  8.553   1.00 84.29 147 A 1 
ATOM 1133 C CG  . LYS A 1 147 ? -10.861 14.043  8.162   1.00 81.48 147 A 1 
ATOM 1134 C CD  . LYS A 1 147 ? -10.718 15.521  8.556   1.00 82.18 147 A 1 
ATOM 1135 C CE  . LYS A 1 147 ? -10.739 15.807  10.051  1.00 77.53 147 A 1 
ATOM 1136 N NZ  . LYS A 1 147 ? -10.799 17.283  10.313  1.00 74.29 147 A 1 
ATOM 1137 N N   . GLN A 1 148 ? -7.425  11.135  7.166   1.00 83.84 148 A 1 
ATOM 1138 C CA  . GLN A 1 148 ? -6.066  10.663  7.363   1.00 82.48 148 A 1 
ATOM 1139 C C   . GLN A 1 148 ? -5.110  11.815  7.055   1.00 82.69 148 A 1 
ATOM 1140 O O   . GLN A 1 148 ? -4.435  11.839  6.023   1.00 80.44 148 A 1 
ATOM 1141 C CB  . GLN A 1 148 ? -5.832  9.387   6.544   1.00 78.62 148 A 1 
ATOM 1142 C CG  . GLN A 1 148 ? -4.469  8.743   6.834   1.00 72.51 148 A 1 
ATOM 1143 C CD  . GLN A 1 148 ? -4.305  8.241   8.272   1.00 71.08 148 A 1 
ATOM 1144 O OE1 . GLN A 1 148 ? -5.245  8.011   9.003   1.00 65.69 148 A 1 
ATOM 1145 N NE2 . GLN A 1 148 ? -3.086  8.026   8.716   1.00 63.68 148 A 1 
ATOM 1146 N N   . THR A 1 149 ? -5.067  12.799  7.964   1.00 79.02 149 A 1 
ATOM 1147 C CA  . THR A 1 149 ? -4.350  14.073  7.822   1.00 78.43 149 A 1 
ATOM 1148 C C   . THR A 1 149 ? -2.901  13.928  7.356   1.00 77.89 149 A 1 
ATOM 1149 O O   . THR A 1 149 ? -2.527  14.599  6.397   1.00 75.55 149 A 1 
ATOM 1150 C CB  . THR A 1 149 ? -4.418  14.872  9.139   1.00 78.19 149 A 1 
ATOM 1151 O OG1 . THR A 1 149 ? -5.763  14.934  9.579   1.00 74.07 149 A 1 
ATOM 1152 C CG2 . THR A 1 149 ? -3.870  16.283  8.996   1.00 72.87 149 A 1 
ATOM 1153 N N   . PRO A 1 150 ? -2.072  13.012  7.916   1.00 75.55 150 A 1 
ATOM 1154 C CA  . PRO A 1 150 ? -0.681  12.883  7.484   1.00 73.27 150 A 1 
ATOM 1155 C C   . PRO A 1 150 ? -0.515  12.477  6.012   1.00 74.50 150 A 1 
ATOM 1156 O O   . PRO A 1 150 ? 0.495   12.800  5.390   1.00 71.85 150 A 1 
ATOM 1157 C CB  . PRO A 1 150 ? -0.072  11.842  8.417   1.00 71.21 150 A 1 
ATOM 1158 C CG  . PRO A 1 150 ? -0.962  11.866  9.650   1.00 68.26 150 A 1 
ATOM 1159 C CD  . PRO A 1 150 ? -2.332  12.142  9.048   1.00 67.06 150 A 1 
ATOM 1160 N N   . ASN A 1 151 ? -1.496  11.767  5.442   1.00 78.31 151 A 1 
ATOM 1161 C CA  . ASN A 1 151 ? -1.523  11.374  4.036   1.00 78.94 151 A 1 
ATOM 1162 C C   . ASN A 1 151 ? -2.265  12.375  3.150   1.00 81.53 151 A 1 
ATOM 1163 O O   . ASN A 1 151 ? -2.180  12.263  1.929   1.00 79.99 151 A 1 
ATOM 1164 C CB  . ASN A 1 151 ? -2.208  10.006  3.899   1.00 75.33 151 A 1 
ATOM 1165 C CG  . ASN A 1 151 ? -1.465  8.889   4.581   1.00 68.35 151 A 1 
ATOM 1166 O OD1 . ASN A 1 151 ? -1.534  8.705   5.781   1.00 59.39 151 A 1 
ATOM 1167 N ND2 . ASN A 1 151 ? -0.743  8.096   3.822   1.00 58.95 151 A 1 
ATOM 1168 N N   . LYS A 1 152 ? -3.016  13.293  3.723   1.00 82.99 152 A 1 
ATOM 1169 C CA  . LYS A 1 152 ? -3.990  14.146  3.033   1.00 85.53 152 A 1 
ATOM 1170 C C   . LYS A 1 152 ? -4.999  13.325  2.213   1.00 87.62 152 A 1 
ATOM 1171 O O   . LYS A 1 152 ? -5.291  13.624  1.058   1.00 87.17 152 A 1 
ATOM 1172 C CB  . LYS A 1 152 ? -3.269  15.224  2.205   1.00 84.65 152 A 1 
ATOM 1173 C CG  . LYS A 1 152 ? -2.294  16.049  3.058   1.00 82.83 152 A 1 
ATOM 1174 C CD  . LYS A 1 152 ? -1.510  17.008  2.172   1.00 78.24 152 A 1 
ATOM 1175 C CE  . LYS A 1 152 ? -0.491  17.746  3.020   1.00 72.34 152 A 1 
ATOM 1176 N NZ  . LYS A 1 152 ? 0.294   18.674  2.196   1.00 65.52 152 A 1 
ATOM 1177 N N   . GLN A 1 153 ? -5.496  12.258  2.840   1.00 85.67 153 A 1 
ATOM 1178 C CA  . GLN A 1 153 ? -6.434  11.302  2.259   1.00 86.13 153 A 1 
ATOM 1179 C C   . GLN A 1 153 ? -7.703  11.197  3.101   1.00 87.24 153 A 1 
ATOM 1180 O O   . GLN A 1 153 ? -7.704  11.493  4.299   1.00 86.87 153 A 1 
ATOM 1181 C CB  . GLN A 1 153 ? -5.758  9.927   2.121   1.00 84.57 153 A 1 
ATOM 1182 C CG  . GLN A 1 153 ? -4.707  9.877   1.011   1.00 81.11 153 A 1 
ATOM 1183 C CD  . GLN A 1 153 ? -3.971  8.541   0.924   1.00 82.13 153 A 1 
ATOM 1184 O OE1 . GLN A 1 153 ? -3.856  7.792   1.884   1.00 76.57 153 A 1 
ATOM 1185 N NE2 . GLN A 1 153 ? -3.432  8.207   -0.218  1.00 75.14 153 A 1 
ATOM 1186 N N   . ILE A 1 154 ? -8.773  10.692  2.484   1.00 87.24 154 A 1 
ATOM 1187 C CA  . ILE A 1 154 ? -9.897  10.094  3.196   1.00 88.23 154 A 1 
ATOM 1188 C C   . ILE A 1 154 ? -9.767  8.576   3.092   1.00 86.65 154 A 1 
ATOM 1189 O O   . ILE A 1 154 ? -9.544  8.028   2.013   1.00 85.08 154 A 1 
ATOM 1190 C CB  . ILE A 1 154 ? -11.250 10.630  2.688   1.00 89.99 154 A 1 
ATOM 1191 C CG1 . ILE A 1 154 ? -11.382 12.129  3.048   1.00 89.13 154 A 1 
ATOM 1192 C CG2 . ILE A 1 154 ? -12.416 9.824   3.291   1.00 88.73 154 A 1 
ATOM 1193 C CD1 . ILE A 1 154 ? -12.654 12.791  2.516   1.00 89.34 154 A 1 
ATOM 1194 N N   . TRP A 1 155 ? -9.887  7.875   4.206   1.00 88.61 155 A 1 
ATOM 1195 C CA  . TRP A 1 155 ? -9.847  6.421   4.267   1.00 87.26 155 A 1 
ATOM 1196 C C   . TRP A 1 155 ? -11.250 5.855   4.464   1.00 87.95 155 A 1 
ATOM 1197 O O   . TRP A 1 155 ? -12.012 6.347   5.288   1.00 86.77 155 A 1 
ATOM 1198 C CB  . TRP A 1 155 ? -8.872  5.967   5.356   1.00 86.03 155 A 1 
ATOM 1199 C CG  . TRP A 1 155 ? -7.407  6.112   5.045   1.00 80.10 155 A 1 
ATOM 1200 C CD1 . TRP A 1 155 ? -6.867  6.850   4.048   1.00 73.01 155 A 1 
ATOM 1201 C CD2 . TRP A 1 155 ? -6.281  5.491   5.735   1.00 76.42 155 A 1 
ATOM 1202 N NE1 . TRP A 1 155 ? -5.483  6.728   4.065   1.00 70.10 155 A 1 
ATOM 1203 C CE2 . TRP A 1 155 ? -5.087  5.902   5.086   1.00 73.60 155 A 1 
ATOM 1204 C CE3 . TRP A 1 155 ? -6.168  4.623   6.839   1.00 75.54 155 A 1 
ATOM 1205 C CZ2 . TRP A 1 155 ? -3.818  5.468   5.510   1.00 72.51 155 A 1 
ATOM 1206 C CZ3 . TRP A 1 155 ? -4.905  4.192   7.267   1.00 74.47 155 A 1 
ATOM 1207 C CH2 . TRP A 1 155 ? -3.742  4.609   6.608   1.00 74.33 155 A 1 
ATOM 1208 N N   . LEU A 1 156 ? -11.575 4.803   3.715   1.00 83.78 156 A 1 
ATOM 1209 C CA  . LEU A 1 156 ? -12.807 4.039   3.817   1.00 85.02 156 A 1 
ATOM 1210 C C   . LEU A 1 156 ? -12.493 2.608   4.247   1.00 84.02 156 A 1 
ATOM 1211 O O   . LEU A 1 156 ? -11.611 1.962   3.677   1.00 83.11 156 A 1 
ATOM 1212 C CB  . LEU A 1 156 ? -13.524 4.078   2.450   1.00 86.48 156 A 1 
ATOM 1213 C CG  . LEU A 1 156 ? -14.735 3.129   2.326   1.00 86.49 156 A 1 
ATOM 1214 C CD1 . LEU A 1 156 ? -15.912 3.581   3.176   1.00 82.45 156 A 1 
ATOM 1215 C CD2 . LEU A 1 156 ? -15.205 3.052   0.875   1.00 83.17 156 A 1 
ATOM 1216 N N   . SER A 1 157 ? -13.263 2.086   5.203   1.00 83.88 157 A 1 
ATOM 1217 C CA  . SER A 1 157 ? -13.392 0.659   5.473   1.00 83.75 157 A 1 
ATOM 1218 C C   . SER A 1 157 ? -14.826 0.249   5.160   1.00 84.83 157 A 1 
ATOM 1219 O O   . SER A 1 157 ? -15.740 0.568   5.916   1.00 83.81 157 A 1 
ATOM 1220 C CB  . SER A 1 157 ? -13.045 0.359   6.930   1.00 80.15 157 A 1 
ATOM 1221 O OG  . SER A 1 157 ? -11.712 0.766   7.214   1.00 69.18 157 A 1 
ATOM 1222 N N   . SER A 1 158 ? -15.018 -0.436  4.031   1.00 83.36 158 A 1 
ATOM 1223 C CA  . SER A 1 158 ? -16.322 -0.956  3.604   1.00 84.01 158 A 1 
ATOM 1224 C C   . SER A 1 158 ? -16.493 -2.413  4.042   1.00 82.91 158 A 1 
ATOM 1225 O O   . SER A 1 158 ? -15.556 -3.204  3.905   1.00 81.36 158 A 1 
ATOM 1226 C CB  . SER A 1 158 ? -16.453 -0.828  2.079   1.00 85.01 158 A 1 
ATOM 1227 O OG  . SER A 1 158 ? -17.549 -1.595  1.628   1.00 83.73 158 A 1 
ATOM 1228 N N   . PRO A 1 159 ? -17.688 -2.818  4.512   1.00 82.71 159 A 1 
ATOM 1229 C CA  . PRO A 1 159 ? -17.964 -4.220  4.823   1.00 81.51 159 A 1 
ATOM 1230 C C   . PRO A 1 159 ? -18.070 -5.103  3.570   1.00 80.56 159 A 1 
ATOM 1231 O O   . PRO A 1 159 ? -17.982 -6.321  3.686   1.00 77.38 159 A 1 
ATOM 1232 C CB  . PRO A 1 159 ? -19.282 -4.177  5.609   1.00 82.66 159 A 1 
ATOM 1233 C CG  . PRO A 1 159 ? -20.001 -2.963  5.026   1.00 82.48 159 A 1 
ATOM 1234 C CD  . PRO A 1 159 ? -18.862 -1.992  4.733   1.00 83.87 159 A 1 
ATOM 1235 N N   . SER A 1 160 ? -18.243 -4.520  2.382   1.00 82.78 160 A 1 
ATOM 1236 C CA  . SER A 1 160 ? -18.400 -5.241  1.118   1.00 81.77 160 A 1 
ATOM 1237 C C   . SER A 1 160 ? -17.139 -5.227  0.247   1.00 80.69 160 A 1 
ATOM 1238 O O   . SER A 1 160 ? -16.774 -6.271  -0.302  1.00 74.98 160 A 1 
ATOM 1239 C CB  . SER A 1 160 ? -19.593 -4.694  0.333   1.00 80.36 160 A 1 
ATOM 1240 O OG  . SER A 1 160 ? -19.558 -3.290  0.263   1.00 74.12 160 A 1 
ATOM 1241 N N   . SER A 1 161 ? -16.453 -4.099  0.129   1.00 80.76 161 A 1 
ATOM 1242 C CA  . SER A 1 161 ? -15.259 -3.943  -0.722  1.00 80.43 161 A 1 
ATOM 1243 C C   . SER A 1 161 ? -13.934 -3.789  0.039   1.00 78.79 161 A 1 
ATOM 1244 O O   . SER A 1 161 ? -12.868 -3.732  -0.586  1.00 74.74 161 A 1 
ATOM 1245 C CB  . SER A 1 161 ? -15.466 -2.807  -1.727  1.00 81.61 161 A 1 
ATOM 1246 O OG  . SER A 1 161 ? -15.572 -1.557  -1.087  1.00 81.70 161 A 1 
ATOM 1247 N N   . GLY A 1 162 ? -13.964 -3.761  1.366   1.00 78.41 162 A 1 
ATOM 1248 C CA  . GLY A 1 162 ? -12.788 -3.687  2.213   1.00 76.84 162 A 1 
ATOM 1249 C C   . GLY A 1 162 ? -12.199 -2.274  2.346   1.00 79.18 162 A 1 
ATOM 1250 O O   . GLY A 1 162 ? -12.918 -1.286  2.213   1.00 77.10 162 A 1 
ATOM 1251 N N   . PRO A 1 163 ? -10.889 -2.158  2.653   1.00 80.49 163 A 1 
ATOM 1252 C CA  . PRO A 1 163 ? -10.240 -0.870  2.866   1.00 79.90 163 A 1 
ATOM 1253 C C   . PRO A 1 163 ? -9.849  -0.194  1.541   1.00 80.42 163 A 1 
ATOM 1254 O O   . PRO A 1 163 ? -9.250  -0.819  0.663   1.00 77.44 163 A 1 
ATOM 1255 C CB  . PRO A 1 163 ? -9.029  -1.192  3.738   1.00 77.02 163 A 1 
ATOM 1256 C CG  . PRO A 1 163 ? -8.640  -2.599  3.293   1.00 71.12 163 A 1 
ATOM 1257 C CD  . PRO A 1 163 ? -9.981  -3.246  2.957   1.00 71.21 163 A 1 
ATOM 1258 N N   . LYS A 1 164 ? -10.129 1.120   1.428   1.00 80.74 164 A 1 
ATOM 1259 C CA  . LYS A 1 164 ? -9.705  1.973   0.317   1.00 82.30 164 A 1 
ATOM 1260 C C   . LYS A 1 164 ? -9.173  3.314   0.839   1.00 82.99 164 A 1 
ATOM 1261 O O   . LYS A 1 164 ? -9.570  3.783   1.901   1.00 82.37 164 A 1 
ATOM 1262 C CB  . LYS A 1 164 ? -10.866 2.192   -0.678  1.00 81.38 164 A 1 
ATOM 1263 C CG  . LYS A 1 164 ? -11.309 0.912   -1.412  1.00 80.53 164 A 1 
ATOM 1264 C CD  . LYS A 1 164 ? -12.267 1.241   -2.556  1.00 78.76 164 A 1 
ATOM 1265 C CE  . LYS A 1 164 ? -12.633 0.012   -3.387  1.00 76.25 164 A 1 
ATOM 1266 N NZ  . LYS A 1 164 ? -13.205 0.395   -4.707  1.00 70.92 164 A 1 
ATOM 1267 N N   . ARG A 1 165 ? -8.253  3.920   0.078   1.00 84.95 165 A 1 
ATOM 1268 C CA  . ARG A 1 165 ? -7.641  5.213   0.381   1.00 85.03 165 A 1 
ATOM 1269 C C   . ARG A 1 165 ? -7.939  6.170   -0.769  1.00 86.72 165 A 1 
ATOM 1270 O O   . ARG A 1 165 ? -7.618  5.848   -1.911  1.00 85.18 165 A 1 
ATOM 1271 C CB  . ARG A 1 165 ? -6.128  5.066   0.581   1.00 80.58 165 A 1 
ATOM 1272 C CG  . ARG A 1 165 ? -5.710  4.097   1.707   1.00 72.79 165 A 1 
ATOM 1273 C CD  . ARG A 1 165 ? -4.178  4.023   1.779   1.00 64.31 165 A 1 
ATOM 1274 N NE  . ARG A 1 165 ? -3.683  3.088   2.812   1.00 58.63 165 A 1 
ATOM 1275 C CZ  . ARG A 1 165 ? -2.714  2.182   2.667   1.00 52.20 165 A 1 
ATOM 1276 N NH1 . ARG A 1 165 ? -2.076  2.004   1.548   1.00 50.20 165 A 1 
ATOM 1277 N NH2 . ARG A 1 165 ? -2.372  1.430   3.648   1.00 48.22 165 A 1 
ATOM 1278 N N   . TYR A 1 166 ? -8.530  7.310   -0.484  1.00 87.00 166 A 1 
ATOM 1279 C CA  . TYR A 1 166 ? -8.977  8.286   -1.463  1.00 88.52 166 A 1 
ATOM 1280 C C   . TYR A 1 166 ? -8.074  9.512   -1.464  1.00 88.50 166 A 1 
ATOM 1281 O O   . TYR A 1 166 ? -7.828  10.099  -0.409  1.00 87.85 166 A 1 
ATOM 1282 C CB  . TYR A 1 166 ? -10.431 8.670   -1.198  1.00 89.90 166 A 1 
ATOM 1283 C CG  . TYR A 1 166 ? -11.388 7.528   -1.466  1.00 90.42 166 A 1 
ATOM 1284 C CD1 . TYR A 1 166 ? -11.951 7.372   -2.741  1.00 86.95 166 A 1 
ATOM 1285 C CD2 . TYR A 1 166 ? -11.676 6.587   -0.454  1.00 87.02 166 A 1 
ATOM 1286 C CE1 . TYR A 1 166 ? -12.785 6.290   -3.023  1.00 86.38 166 A 1 
ATOM 1287 C CE2 . TYR A 1 166 ? -12.509 5.488   -0.733  1.00 86.80 166 A 1 
ATOM 1288 C CZ  . TYR A 1 166 ? -13.054 5.338   -2.021  1.00 90.08 166 A 1 
ATOM 1289 O OH  . TYR A 1 166 ? -13.834 4.262   -2.314  1.00 90.29 166 A 1 
ATOM 1290 N N   . ASP A 1 167 ? -7.613  9.895   -2.651  1.00 90.12 167 A 1 
ATOM 1291 C CA  . ASP A 1 167 ? -6.803  11.080  -2.886  1.00 90.39 167 A 1 
ATOM 1292 C C   . ASP A 1 167 ? -7.671  12.226  -3.416  1.00 91.73 167 A 1 
ATOM 1293 O O   . ASP A 1 167 ? -8.617  12.008  -4.179  1.00 91.77 167 A 1 
ATOM 1294 C CB  . ASP A 1 167 ? -5.668  10.753  -3.862  1.00 88.45 167 A 1 
ATOM 1295 C CG  . ASP A 1 167 ? -4.659  9.769   -3.254  1.00 84.60 167 A 1 
ATOM 1296 O OD1 . ASP A 1 167 ? -3.927  10.184  -2.331  1.00 79.91 167 A 1 
ATOM 1297 O OD2 . ASP A 1 167 ? -4.628  8.595   -3.679  1.00 78.21 167 A 1 
ATOM 1298 N N   . TRP A 1 168 ? -7.315  13.465  -3.062  1.00 92.23 168 A 1 
ATOM 1299 C CA  . TRP A 1 168 ? -7.957  14.656  -3.603  1.00 92.95 168 A 1 
ATOM 1300 C C   . TRP A 1 168 ? -7.505  14.903  -5.044  1.00 93.02 168 A 1 
ATOM 1301 O O   . TRP A 1 168 ? -6.312  15.040  -5.326  1.00 91.36 168 A 1 
ATOM 1302 C CB  . TRP A 1 168 ? -7.662  15.855  -2.718  1.00 92.55 168 A 1 
ATOM 1303 C CG  . TRP A 1 168 ? -8.307  17.124  -3.193  1.00 92.55 168 A 1 
ATOM 1304 C CD1 . TRP A 1 168 ? -7.655  18.193  -3.717  1.00 91.18 168 A 1 
ATOM 1305 C CD2 . TRP A 1 168 ? -9.721  17.474  -3.218  1.00 92.50 168 A 1 
ATOM 1306 N NE1 . TRP A 1 168 ? -8.568  19.186  -4.042  1.00 90.85 168 A 1 
ATOM 1307 C CE2 . TRP A 1 168 ? -9.849  18.778  -3.748  1.00 91.80 168 A 1 
ATOM 1308 C CE3 . TRP A 1 168 ? -10.908 16.802  -2.825  1.00 91.76 168 A 1 
ATOM 1309 C CZ2 . TRP A 1 168 ? -11.107 19.417  -3.886  1.00 91.31 168 A 1 
ATOM 1310 C CZ3 . TRP A 1 168 ? -12.152 17.433  -2.963  1.00 90.78 168 A 1 
ATOM 1311 C CH2 . TRP A 1 168 ? -12.252 18.726  -3.487  1.00 90.19 168 A 1 
ATOM 1312 N N   . THR A 1 169 ? -8.468  15.036  -5.971  1.00 91.95 169 A 1 
ATOM 1313 C CA  . THR A 1 169 ? -8.193  15.258  -7.399  1.00 91.34 169 A 1 
ATOM 1314 C C   . THR A 1 169 ? -8.184  16.731  -7.811  1.00 90.44 169 A 1 
ATOM 1315 O O   . THR A 1 169 ? -7.846  17.050  -8.946  1.00 87.41 169 A 1 
ATOM 1316 C CB  . THR A 1 169 ? -9.207  14.512  -8.278  1.00 90.56 169 A 1 
ATOM 1317 O OG1 . THR A 1 169 ? -10.506 15.007  -8.045  1.00 85.45 169 A 1 
ATOM 1318 C CG2 . THR A 1 169 ? -9.201  13.005  -8.016  1.00 84.43 169 A 1 
ATOM 1319 N N   . GLY A 1 170 ? -8.573  17.621  -6.911  1.00 90.84 170 A 1 
ATOM 1320 C CA  . GLY A 1 170 ? -8.859  19.028  -7.193  1.00 89.99 170 A 1 
ATOM 1321 C C   . GLY A 1 170 ? -10.358 19.372  -7.163  1.00 90.50 170 A 1 
ATOM 1322 O O   . GLY A 1 170 ? -10.689 20.541  -7.050  1.00 86.81 170 A 1 
ATOM 1323 N N   . LYS A 1 171 ? -11.239 18.365  -7.237  1.00 90.21 171 A 1 
ATOM 1324 C CA  . LYS A 1 171 ? -12.698 18.547  -7.161  1.00 90.62 171 A 1 
ATOM 1325 C C   . LYS A 1 171 ? -13.441 17.498  -6.319  1.00 91.78 171 A 1 
ATOM 1326 O O   . LYS A 1 171 ? -14.550 17.747  -5.889  1.00 88.47 171 A 1 
ATOM 1327 C CB  . LYS A 1 171 ? -13.280 18.609  -8.576  1.00 86.75 171 A 1 
ATOM 1328 C CG  . LYS A 1 171 ? -13.123 17.293  -9.372  1.00 78.32 171 A 1 
ATOM 1329 C CD  . LYS A 1 171 ? -13.898 17.360  -10.685 1.00 75.19 171 A 1 
ATOM 1330 C CE  . LYS A 1 171 ? -13.913 15.988  -11.354 1.00 61.71 171 A 1 
ATOM 1331 N NZ  . LYS A 1 171 ? -14.938 15.924  -12.432 1.00 53.88 171 A 1 
ATOM 1332 N N   . ASN A 1 172 ? -12.852 16.320  -6.145  1.00 91.28 172 A 1 
ATOM 1333 C CA  . ASN A 1 172 ? -13.451 15.199  -5.428  1.00 91.69 172 A 1 
ATOM 1334 C C   . ASN A 1 172 ? -12.382 14.235  -4.892  1.00 92.30 172 A 1 
ATOM 1335 O O   . ASN A 1 172 ? -11.185 14.407  -5.129  1.00 90.97 172 A 1 
ATOM 1336 C CB  . ASN A 1 172 ? -14.463 14.480  -6.346  1.00 88.70 172 A 1 
ATOM 1337 C CG  . ASN A 1 172 ? -13.865 13.780  -7.551  1.00 89.28 172 A 1 
ATOM 1338 O OD1 . ASN A 1 172 ? -12.735 13.970  -7.955  1.00 82.77 172 A 1 
ATOM 1339 N ND2 . ASN A 1 172 ? -14.652 12.939  -8.186  1.00 82.62 172 A 1 
ATOM 1340 N N   . TRP A 1 173 ? -12.837 13.194  -4.189  1.00 93.77 173 A 1 
ATOM 1341 C CA  . TRP A 1 173 ? -12.006 12.135  -3.612  1.00 94.01 173 A 1 
ATOM 1342 C C   . TRP A 1 173 ? -12.107 10.880  -4.470  1.00 94.42 173 A 1 
ATOM 1343 O O   . TRP A 1 173 ? -13.200 10.339  -4.641  1.00 93.10 173 A 1 
ATOM 1344 C CB  . TRP A 1 173 ? -12.460 11.885  -2.181  1.00 93.57 173 A 1 
ATOM 1345 C CG  . TRP A 1 173 ? -12.374 13.098  -1.307  1.00 93.21 173 A 1 
ATOM 1346 C CD1 . TRP A 1 173 ? -13.385 13.966  -1.061  1.00 91.56 173 A 1 
ATOM 1347 C CD2 . TRP A 1 173 ? -11.206 13.627  -0.622  1.00 93.04 173 A 1 
ATOM 1348 N NE1 . TRP A 1 173 ? -12.926 14.995  -0.254  1.00 91.75 173 A 1 
ATOM 1349 C CE2 . TRP A 1 173 ? -11.589 14.822  0.040   1.00 92.57 173 A 1 
ATOM 1350 C CE3 . TRP A 1 173 ? -9.861  13.200  -0.496  1.00 92.86 173 A 1 
ATOM 1351 C CZ2 . TRP A 1 173 ? -10.672 15.584  0.809   1.00 92.66 173 A 1 
ATOM 1352 C CZ3 . TRP A 1 173 ? -8.951  13.956  0.267   1.00 92.46 173 A 1 
ATOM 1353 C CH2 . TRP A 1 173 ? -9.359  15.134  0.906   1.00 91.82 173 A 1 
ATOM 1354 N N   . VAL A 1 174 ? -10.988 10.397  -5.011  1.00 93.29 174 A 1 
ATOM 1355 C CA  . VAL A 1 174 ? -10.935 9.263   -5.942  1.00 92.90 174 A 1 
ATOM 1356 C C   . VAL A 1 174 ? -9.942  8.206   -5.460  1.00 91.46 174 A 1 
ATOM 1357 O O   . VAL A 1 174 ? -8.845  8.519   -5.007  1.00 90.52 174 A 1 
ATOM 1358 C CB  . VAL A 1 174 ? -10.623 9.736   -7.377  1.00 92.62 174 A 1 
ATOM 1359 C CG1 . VAL A 1 174 ? -10.404 8.581   -8.355  1.00 86.79 174 A 1 
ATOM 1360 C CG2 . VAL A 1 174 ? -11.790 10.569  -7.916  1.00 87.07 174 A 1 
ATOM 1361 N N   . TYR A 1 175 ? -10.324 6.932   -5.588  1.00 90.30 175 A 1 
ATOM 1362 C CA  . TYR A 1 175 ? -9.423  5.813   -5.347  1.00 89.25 175 A 1 
ATOM 1363 C C   . TYR A 1 175 ? -8.514  5.609   -6.561  1.00 89.42 175 A 1 
ATOM 1364 O O   . TYR A 1 175 ? -8.974  5.263   -7.648  1.00 88.67 175 A 1 
ATOM 1365 C CB  . TYR A 1 175 ? -10.233 4.559   -5.010  1.00 87.15 175 A 1 
ATOM 1366 C CG  . TYR A 1 175 ? -9.401  3.341   -4.653  1.00 84.34 175 A 1 
ATOM 1367 C CD1 . TYR A 1 175 ? -9.665  2.098   -5.268  1.00 78.42 175 A 1 
ATOM 1368 C CD2 . TYR A 1 175 ? -8.382  3.432   -3.689  1.00 77.49 175 A 1 
ATOM 1369 C CE1 . TYR A 1 175 ? -8.931  0.957   -4.913  1.00 76.31 175 A 1 
ATOM 1370 C CE2 . TYR A 1 175 ? -7.637  2.297   -3.336  1.00 75.43 175 A 1 
ATOM 1371 C CZ  . TYR A 1 175 ? -7.913  1.054   -3.944  1.00 78.51 175 A 1 
ATOM 1372 O OH  . TYR A 1 175 ? -7.194  -0.046  -3.593  1.00 76.19 175 A 1 
ATOM 1373 N N   . SER A 1 176 ? -7.210  5.812   -6.385  1.00 86.55 176 A 1 
ATOM 1374 C CA  . SER A 1 176 ? -6.237  5.852   -7.483  1.00 84.60 176 A 1 
ATOM 1375 C C   . SER A 1 176 ? -6.095  4.553   -8.292  1.00 84.94 176 A 1 
ATOM 1376 O O   . SER A 1 176 ? -5.629  4.593   -9.426  1.00 81.60 176 A 1 
ATOM 1377 C CB  . SER A 1 176 ? -4.866  6.255   -6.919  1.00 80.68 176 A 1 
ATOM 1378 O OG  . SER A 1 176 ? -4.506  5.443   -5.817  1.00 71.14 176 A 1 
ATOM 1379 N N   . HIS A 1 177 ? -6.502  3.400   -7.742  1.00 82.71 177 A 1 
ATOM 1380 C CA  . HIS A 1 177 ? -6.379  2.107   -8.422  1.00 80.94 177 A 1 
ATOM 1381 C C   . HIS A 1 177 ? -7.482  1.833   -9.455  1.00 82.86 177 A 1 
ATOM 1382 O O   . HIS A 1 177 ? -7.225  1.092   -10.406 1.00 79.52 177 A 1 
ATOM 1383 C CB  . HIS A 1 177 ? -6.357  0.981   -7.382  1.00 76.65 177 A 1 
ATOM 1384 C CG  . HIS A 1 177 ? -5.098  0.934   -6.569  1.00 70.63 177 A 1 
ATOM 1385 N ND1 . HIS A 1 177 ? -3.865  0.540   -7.037  1.00 60.58 177 A 1 
ATOM 1386 C CD2 . HIS A 1 177 ? -4.937  1.256   -5.253  1.00 60.31 177 A 1 
ATOM 1387 C CE1 . HIS A 1 177 ? -2.988  0.615   -6.024  1.00 57.65 177 A 1 
ATOM 1388 N NE2 . HIS A 1 177 ? -3.604  1.048   -4.914  1.00 58.74 177 A 1 
ATOM 1389 N N   . ASP A 1 178 ? -8.691  2.372   -9.269  1.00 87.14 178 A 1 
ATOM 1390 C CA  . ASP A 1 178 ? -9.838  2.110   -10.151 1.00 87.98 178 A 1 
ATOM 1391 C C   . ASP A 1 178 ? -10.483 3.381   -10.722 1.00 90.32 178 A 1 
ATOM 1392 O O   . ASP A 1 178 ? -11.308 3.293   -11.638 1.00 87.78 178 A 1 
ATOM 1393 C CB  . ASP A 1 178 ? -10.852 1.182   -9.440  1.00 84.86 178 A 1 
ATOM 1394 C CG  . ASP A 1 178 ? -11.438 1.733   -8.128  1.00 80.89 178 A 1 
ATOM 1395 O OD1 . ASP A 1 178 ? -11.402 2.954   -7.924  1.00 76.30 178 A 1 
ATOM 1396 O OD2 . ASP A 1 178 ? -11.909 0.917   -7.299  1.00 76.45 178 A 1 
ATOM 1397 N N   . GLY A 1 179 ? -10.082 4.552   -10.232 1.00 89.86 179 A 1 
ATOM 1398 C CA  . GLY A 1 179 ? -10.616 5.840   -10.674 1.00 90.47 179 A 1 
ATOM 1399 C C   . GLY A 1 179 ? -12.040 6.142   -10.178 1.00 91.75 179 A 1 
ATOM 1400 O O   . GLY A 1 179 ? -12.604 7.160   -10.582 1.00 89.49 179 A 1 
ATOM 1401 N N   . VAL A 1 180 ? -12.614 5.301   -9.327  1.00 92.33 180 A 1 
ATOM 1402 C CA  . VAL A 1 180 ? -13.956 5.487   -8.782  1.00 92.58 180 A 1 
ATOM 1403 C C   . VAL A 1 180 ? -13.913 6.448   -7.594  1.00 93.07 180 A 1 
ATOM 1404 O O   . VAL A 1 180 ? -13.064 6.317   -6.703  1.00 92.43 180 A 1 
ATOM 1405 C CB  . VAL A 1 180 ? -14.599 4.135   -8.397  1.00 91.78 180 A 1 
ATOM 1406 C CG1 . VAL A 1 180 ? -16.031 4.297   -7.897  1.00 87.09 180 A 1 
ATOM 1407 C CG2 . VAL A 1 180 ? -14.642 3.185   -9.599  1.00 86.62 180 A 1 
ATOM 1408 N N   . SER A 1 181 ? -14.817 7.423   -7.574  1.00 93.33 181 A 1 
ATOM 1409 C CA  . SER A 1 181 ? -14.925 8.357   -6.457  1.00 93.51 181 A 1 
ATOM 1410 C C   . SER A 1 181 ? -15.532 7.700   -5.213  1.00 93.68 181 A 1 
ATOM 1411 O O   . SER A 1 181 ? -16.256 6.709   -5.293  1.00 93.65 181 A 1 
ATOM 1412 C CB  . SER A 1 181 ? -15.709 9.616   -6.858  1.00 92.98 181 A 1 
ATOM 1413 O OG  . SER A 1 181 ? -17.069 9.317   -7.073  1.00 89.33 181 A 1 
ATOM 1414 N N   . LEU A 1 182 ? -15.266 8.288   -4.047  1.00 94.04 182 A 1 
ATOM 1415 C CA  . LEU A 1 182 ? -15.861 7.878   -2.779  1.00 94.58 182 A 1 
ATOM 1416 C C   . LEU A 1 182 ? -17.396 7.867   -2.859  1.00 95.16 182 A 1 
ATOM 1417 O O   . LEU A 1 182 ? -18.020 6.870   -2.505  1.00 95.15 182 A 1 
ATOM 1418 C CB  . LEU A 1 182 ? -15.351 8.836   -1.680  1.00 94.53 182 A 1 
ATOM 1419 C CG  . LEU A 1 182 ? -15.960 8.596   -0.283  1.00 93.66 182 A 1 
ATOM 1420 C CD1 . LEU A 1 182 ? -15.647 7.200   0.256   1.00 88.86 182 A 1 
ATOM 1421 C CD2 . LEU A 1 182 ? -15.390 9.626   0.695   1.00 89.33 182 A 1 
ATOM 1422 N N   . HIS A 1 183 ? -17.979 8.938   -3.395  1.00 93.49 183 A 1 
ATOM 1423 C CA  . HIS A 1 183 ? -19.430 9.089   -3.509  1.00 93.66 183 A 1 
ATOM 1424 C C   . HIS A 1 183 ? -20.052 8.078   -4.478  1.00 93.15 183 A 1 
ATOM 1425 O O   . HIS A 1 183 ? -21.116 7.535   -4.202  1.00 92.63 183 A 1 
ATOM 1426 C CB  . HIS A 1 183 ? -19.741 10.525  -3.939  1.00 93.28 183 A 1 
ATOM 1427 C CG  . HIS A 1 183 ? -19.293 11.555  -2.934  1.00 93.88 183 A 1 
ATOM 1428 N ND1 . HIS A 1 183 ? -18.004 12.033  -2.766  1.00 86.83 183 A 1 
ATOM 1429 C CD2 . HIS A 1 183 ? -20.077 12.186  -2.003  1.00 87.15 183 A 1 
ATOM 1430 C CE1 . HIS A 1 183 ? -18.020 12.926  -1.756  1.00 87.99 183 A 1 
ATOM 1431 N NE2 . HIS A 1 183 ? -19.257 13.040  -1.280  1.00 88.99 183 A 1 
ATOM 1432 N N   . GLU A 1 184 ? -19.380 7.747   -5.589  1.00 93.86 184 A 1 
ATOM 1433 C CA  . GLU A 1 184 ? -19.854 6.726   -6.531  1.00 93.12 184 A 1 
ATOM 1434 C C   . GLU A 1 184 ? -19.829 5.326   -5.926  1.00 93.24 184 A 1 
ATOM 1435 O O   . GLU A 1 184 ? -20.785 4.567   -6.098  1.00 92.49 184 A 1 
ATOM 1436 C CB  . GLU A 1 184 ? -18.995 6.739   -7.802  1.00 92.39 184 A 1 
ATOM 1437 C CG  . GLU A 1 184 ? -19.350 7.936   -8.671  1.00 83.59 184 A 1 
ATOM 1438 C CD  . GLU A 1 184 ? -18.368 8.163   -9.808  1.00 78.51 184 A 1 
ATOM 1439 O OE1 . GLU A 1 184 ? -18.871 8.552   -10.889 1.00 70.18 184 A 1 
ATOM 1440 O OE2 . GLU A 1 184 ? -17.149 8.020   -9.579  1.00 71.60 184 A 1 
ATOM 1441 N N   . LEU A 1 185 ? -18.758 4.982   -5.208  1.00 94.18 185 A 1 
ATOM 1442 C CA  . LEU A 1 185 ? -18.674 3.700   -4.530  1.00 93.92 185 A 1 
ATOM 1443 C C   . LEU A 1 185 ? -19.777 3.567   -3.473  1.00 94.38 185 A 1 
ATOM 1444 O O   . LEU A 1 185 ? -20.489 2.561   -3.456  1.00 94.26 185 A 1 
ATOM 1445 C CB  . LEU A 1 185 ? -17.287 3.532   -3.890  1.00 93.82 185 A 1 
ATOM 1446 C CG  . LEU A 1 185 ? -17.109 2.134   -3.257  1.00 91.50 185 A 1 
ATOM 1447 C CD1 . LEU A 1 185 ? -16.848 1.064   -4.320  1.00 84.08 185 A 1 
ATOM 1448 C CD2 . LEU A 1 185 ? -15.953 2.135   -2.267  1.00 84.51 185 A 1 
ATOM 1449 N N   . LEU A 1 186 ? -19.936 4.578   -2.621  1.00 94.79 186 A 1 
ATOM 1450 C CA  . LEU A 1 186 ? -20.950 4.567   -1.571  1.00 94.63 186 A 1 
ATOM 1451 C C   . LEU A 1 186 ? -22.361 4.481   -2.156  1.00 94.74 186 A 1 
ATOM 1452 O O   . LEU A 1 186 ? -23.136 3.642   -1.714  1.00 94.84 186 A 1 
ATOM 1453 C CB  . LEU A 1 186 ? -20.800 5.813   -0.680  1.00 94.98 186 A 1 
ATOM 1454 C CG  . LEU A 1 186 ? -19.558 5.815   0.225   1.00 93.90 186 A 1 
ATOM 1455 C CD1 . LEU A 1 186 ? -19.455 7.160   0.946   1.00 89.53 186 A 1 
ATOM 1456 C CD2 . LEU A 1 186 ? -19.591 4.705   1.286   1.00 89.57 186 A 1 
ATOM 1457 N N   . ALA A 1 187 ? -22.679 5.242   -3.204  1.00 93.34 187 A 1 
ATOM 1458 C CA  . ALA A 1 187 ? -23.977 5.161   -3.874  1.00 92.84 187 A 1 
ATOM 1459 C C   . ALA A 1 187 ? -24.265 3.746   -4.395  1.00 92.70 187 A 1 
ATOM 1460 O O   . ALA A 1 187 ? -25.352 3.203   -4.171  1.00 92.76 187 A 1 
ATOM 1461 C CB  . ALA A 1 187 ? -24.011 6.193   -5.005  1.00 92.70 187 A 1 
ATOM 1462 N N   . ALA A 1 188 ? -23.287 3.100   -5.040  1.00 93.33 188 A 1 
ATOM 1463 C CA  . ALA A 1 188 ? -23.446 1.752   -5.568  1.00 92.58 188 A 1 
ATOM 1464 C C   . ALA A 1 188 ? -23.614 0.692   -4.465  1.00 92.62 188 A 1 
ATOM 1465 O O   . ALA A 1 188 ? -24.506 -0.154  -4.539  1.00 91.80 188 A 1 
ATOM 1466 C CB  . ALA A 1 188 ? -22.242 1.444   -6.469  1.00 92.23 188 A 1 
ATOM 1467 N N   . GLU A 1 189 ? -22.760 0.738   -3.430  1.00 93.43 189 A 1 
ATOM 1468 C CA  . GLU A 1 189 ? -22.786 -0.239  -2.341  1.00 92.55 189 A 1 
ATOM 1469 C C   . GLU A 1 189 ? -24.030 -0.092  -1.458  1.00 92.51 189 A 1 
ATOM 1470 O O   . GLU A 1 189 ? -24.692 -1.090  -1.179  1.00 92.11 189 A 1 
ATOM 1471 C CB  . GLU A 1 189 ? -21.503 -0.149  -1.497  1.00 91.80 189 A 1 
ATOM 1472 C CG  . GLU A 1 189 ? -20.274 -0.665  -2.256  1.00 88.70 189 A 1 
ATOM 1473 C CD  . GLU A 1 189 ? -19.011 -0.787  -1.395  1.00 89.96 189 A 1 
ATOM 1474 O OE1 . GLU A 1 189 ? -17.936 -1.115  -1.948  1.00 82.93 189 A 1 
ATOM 1475 O OE2 . GLU A 1 189 ? -19.075 -0.654  -0.148  1.00 84.09 189 A 1 
ATOM 1476 N N   . LEU A 1 190 ? -24.404 1.135   -1.084  1.00 93.61 190 A 1 
ATOM 1477 C CA  . LEU A 1 190 ? -25.572 1.402   -0.245  1.00 92.93 190 A 1 
ATOM 1478 C C   . LEU A 1 190 ? -26.877 1.101   -0.984  1.00 92.80 190 A 1 
ATOM 1479 O O   . LEU A 1 190 ? -27.766 0.488   -0.403  1.00 92.03 190 A 1 
ATOM 1480 C CB  . LEU A 1 190 ? -25.561 2.863   0.228   1.00 92.97 190 A 1 
ATOM 1481 C CG  . LEU A 1 190 ? -24.397 3.223   1.155   1.00 91.55 190 A 1 
ATOM 1482 C CD1 . LEU A 1 190 ? -24.357 4.742   1.328   1.00 85.92 190 A 1 
ATOM 1483 C CD2 . LEU A 1 190 ? -24.543 2.577   2.537   1.00 86.11 190 A 1 
ATOM 1484 N N   . THR A 1 191 ? -26.974 1.424   -2.283  1.00 92.25 191 A 1 
ATOM 1485 C CA  . THR A 1 191 ? -28.132 1.044   -3.108  1.00 91.47 191 A 1 
ATOM 1486 C C   . THR A 1 191 ? -28.351 -0.466  -3.090  1.00 90.50 191 A 1 
ATOM 1487 O O   . THR A 1 191 ? -29.483 -0.937  -2.993  1.00 89.23 191 A 1 
ATOM 1488 C CB  . THR A 1 191 ? -27.957 1.520   -4.557  1.00 91.11 191 A 1 
ATOM 1489 O OG1 . THR A 1 191 ? -28.001 2.926   -4.613  1.00 85.54 191 A 1 
ATOM 1490 C CG2 . THR A 1 191 ? -29.052 1.024   -5.502  1.00 84.44 191 A 1 
ATOM 1491 N N   . LYS A 1 192 ? -27.264 -1.243  -3.166  1.00 92.75 192 A 1 
ATOM 1492 C CA  . LYS A 1 192 ? -27.332 -2.705  -3.124  1.00 91.79 192 A 1 
ATOM 1493 C C   . LYS A 1 192 ? -27.660 -3.238  -1.729  1.00 91.38 192 A 1 
ATOM 1494 O O   . LYS A 1 192 ? -28.486 -4.147  -1.613  1.00 89.70 192 A 1 
ATOM 1495 C CB  . LYS A 1 192 ? -26.004 -3.265  -3.658  1.00 90.74 192 A 1 
ATOM 1496 C CG  . LYS A 1 192 ? -26.013 -4.796  -3.742  1.00 79.95 192 A 1 
ATOM 1497 C CD  . LYS A 1 192 ? -24.662 -5.286  -4.260  1.00 77.78 192 A 1 
ATOM 1498 C CE  . LYS A 1 192 ? -24.640 -6.821  -4.274  1.00 67.24 192 A 1 
ATOM 1499 N NZ  . LYS A 1 192 ? -23.294 -7.327  -4.662  1.00 59.70 192 A 1 
ATOM 1500 N N   . ALA A 1 193 ? -27.015 -2.701  -0.693  1.00 91.80 193 A 1 
ATOM 1501 C CA  . ALA A 1 193 ? -27.178 -3.163  0.681   1.00 90.70 193 A 1 
ATOM 1502 C C   . ALA A 1 193 ? -28.582 -2.862  1.229   1.00 90.80 193 A 1 
ATOM 1503 O O   . ALA A 1 193 ? -29.251 -3.754  1.749   1.00 89.56 193 A 1 
ATOM 1504 C CB  . ALA A 1 193 ? -26.074 -2.527  1.538   1.00 90.13 193 A 1 
ATOM 1505 N N   . LEU A 1 194 ? -29.057 -1.626  1.039   1.00 91.14 194 A 1 
ATOM 1506 C CA  . LEU A 1 194 ? -30.357 -1.153  1.520   1.00 91.09 194 A 1 
ATOM 1507 C C   . LEU A 1 194 ? -31.503 -1.418  0.533   1.00 90.89 194 A 1 
ATOM 1508 O O   . LEU A 1 194 ? -32.659 -1.128  0.834   1.00 88.18 194 A 1 
ATOM 1509 C CB  . LEU A 1 194 ? -30.240 0.343   1.896   1.00 91.17 194 A 1 
ATOM 1510 C CG  . LEU A 1 194 ? -29.203 0.655   2.990   1.00 90.82 194 A 1 
ATOM 1511 C CD1 . LEU A 1 194 ? -29.147 2.159   3.243   1.00 85.83 194 A 1 
ATOM 1512 C CD2 . LEU A 1 194 ? -29.533 -0.036  4.315   1.00 85.42 194 A 1 
ATOM 1513 N N   . LYS A 1 195 ? -31.207 -1.986  -0.644  1.00 89.36 195 A 1 
ATOM 1514 C CA  . LYS A 1 195 ? -32.179 -2.323  -1.697  1.00 89.26 195 A 1 
ATOM 1515 C C   . LYS A 1 195 ? -33.037 -1.130  -2.146  1.00 89.79 195 A 1 
ATOM 1516 O O   . LYS A 1 195 ? -34.168 -1.301  -2.594  1.00 86.18 195 A 1 
ATOM 1517 C CB  . LYS A 1 195 ? -33.037 -3.530  -1.281  1.00 87.95 195 A 1 
ATOM 1518 C CG  . LYS A 1 195 ? -32.192 -4.760  -0.908  1.00 84.87 195 A 1 
ATOM 1519 C CD  . LYS A 1 195 ? -33.108 -5.875  -0.387  1.00 77.81 195 A 1 
ATOM 1520 C CE  . LYS A 1 195 ? -32.255 -7.045  0.081   1.00 70.75 195 A 1 
ATOM 1521 N NZ  . LYS A 1 195 ? -33.069 -8.032  0.831   1.00 62.70 195 A 1 
ATOM 1522 N N   . THR A 1 196 ? -32.499 0.071   -2.035  1.00 88.70 196 A 1 
ATOM 1523 C CA  . THR A 1 196 ? -33.162 1.337   -2.352  1.00 88.33 196 A 1 
ATOM 1524 C C   . THR A 1 196 ? -32.184 2.195   -3.135  1.00 89.59 196 A 1 
ATOM 1525 O O   . THR A 1 196 ? -31.019 2.273   -2.773  1.00 88.07 196 A 1 
ATOM 1526 C CB  . THR A 1 196 ? -33.608 2.049   -1.071  1.00 85.10 196 A 1 
ATOM 1527 O OG1 . THR A 1 196 ? -34.529 1.232   -0.394  1.00 76.20 196 A 1 
ATOM 1528 C CG2 . THR A 1 196 ? -34.314 3.371   -1.346  1.00 75.38 196 A 1 
ATOM 1529 N N   . LYS A 1 197 ? -32.640 2.831   -4.213  1.00 87.15 197 A 1 
ATOM 1530 C CA  . LYS A 1 197 ? -31.779 3.693   -5.021  1.00 87.55 197 A 1 
ATOM 1531 C C   . LYS A 1 197 ? -31.349 4.907   -4.203  1.00 86.72 197 A 1 
ATOM 1532 O O   . LYS A 1 197 ? -32.180 5.740   -3.869  1.00 82.97 197 A 1 
ATOM 1533 C CB  . LYS A 1 197 ? -32.480 4.099   -6.326  1.00 84.66 197 A 1 
ATOM 1534 C CG  . LYS A 1 197 ? -31.519 4.877   -7.229  1.00 73.11 197 A 1 
ATOM 1535 C CD  . LYS A 1 197 ? -32.198 5.366   -8.513  1.00 66.25 197 A 1 
ATOM 1536 C CE  . LYS A 1 197 ? -31.182 6.201   -9.295  1.00 56.22 197 A 1 
ATOM 1537 N NZ  . LYS A 1 197 ? -31.787 6.880   -10.464 1.00 48.67 197 A 1 
ATOM 1538 N N   . LEU A 1 198 ? -30.044 5.014   -3.953  1.00 87.67 198 A 1 
ATOM 1539 C CA  . LEU A 1 198 ? -29.421 6.143   -3.279  1.00 88.28 198 A 1 
ATOM 1540 C C   . LEU A 1 198 ? -28.455 6.842   -4.235  1.00 87.85 198 A 1 
ATOM 1541 O O   . LEU A 1 198 ? -27.745 6.196   -5.005  1.00 84.85 198 A 1 
ATOM 1542 C CB  . LEU A 1 198 ? -28.730 5.661   -1.996  1.00 87.74 198 A 1 
ATOM 1543 C CG  . LEU A 1 198 ? -29.692 5.083   -0.943  1.00 87.53 198 A 1 
ATOM 1544 C CD1 . LEU A 1 198 ? -28.906 4.529   0.235   1.00 80.74 198 A 1 
ATOM 1545 C CD2 . LEU A 1 198 ? -30.672 6.127   -0.403  1.00 80.33 198 A 1 
ATOM 1546 N N   . ASP A 1 199 ? -28.470 8.180   -4.186  1.00 88.28 199 A 1 
ATOM 1547 C CA  . ASP A 1 199 ? -27.594 9.039   -4.974  1.00 87.62 199 A 1 
ATOM 1548 C C   . ASP A 1 199 ? -26.905 10.021  -4.026  1.00 88.29 199 A 1 
ATOM 1549 O O   . ASP A 1 199 ? -27.559 10.674  -3.209  1.00 86.19 199 A 1 
ATOM 1550 C CB  . ASP A 1 199 ? -28.407 9.753   -6.066  1.00 83.61 199 A 1 
ATOM 1551 C CG  . ASP A 1 199 ? -27.534 10.416  -7.131  1.00 77.04 199 A 1 
ATOM 1552 O OD1 . ASP A 1 199 ? -26.338 10.673  -6.855  1.00 69.49 199 A 1 
ATOM 1553 O OD2 . ASP A 1 199 ? -28.041 10.624  -8.254  1.00 68.05 199 A 1 
ATOM 1554 N N   . LEU A 1 200 ? -25.578 10.097  -4.114  1.00 82.05 200 A 1 
ATOM 1555 C CA  . LEU A 1 200 ? -24.734 10.943  -3.277  1.00 86.08 200 A 1 
ATOM 1556 C C   . LEU A 1 200 ? -24.095 12.069  -4.103  1.00 86.21 200 A 1 
ATOM 1557 O O   . LEU A 1 200 ? -23.174 12.724  -3.642  1.00 81.97 200 A 1 
ATOM 1558 C CB  . LEU A 1 200 ? -23.675 10.091  -2.549  1.00 86.13 200 A 1 
ATOM 1559 C CG  . LEU A 1 200 ? -24.198 9.244   -1.365  1.00 87.84 200 A 1 
ATOM 1560 C CD1 . LEU A 1 200 ? -24.988 8.006   -1.792  1.00 80.42 200 A 1 
ATOM 1561 C CD2 . LEU A 1 200 ? -23.022 8.753   -0.519  1.00 80.10 200 A 1 
ATOM 1562 N N   . SER A 1 201 ? -24.564 12.290  -5.345  1.00 86.95 201 A 1 
ATOM 1563 C CA  . SER A 1 201 ? -23.972 13.277  -6.253  1.00 85.89 201 A 1 
ATOM 1564 C C   . SER A 1 201 ? -24.186 14.721  -5.796  1.00 86.02 201 A 1 
ATOM 1565 O O   . SER A 1 201 ? -23.320 15.551  -6.070  1.00 82.04 201 A 1 
ATOM 1566 C CB  . SER A 1 201 ? -24.498 13.094  -7.680  1.00 83.75 201 A 1 
ATOM 1567 O OG  . SER A 1 201 ? -25.895 13.205  -7.745  1.00 78.56 201 A 1 
ATOM 1568 N N   . SER A 1 202 ? -25.244 15.006  -5.045  1.00 85.51 202 A 1 
ATOM 1569 C CA  . SER A 1 202 ? -25.526 16.325  -4.483  1.00 84.55 202 A 1 
ATOM 1570 C C   . SER A 1 202 ? -24.655 16.696  -3.282  1.00 85.53 202 A 1 
ATOM 1571 O O   . SER A 1 202 ? -24.691 17.837  -2.828  1.00 81.07 202 A 1 
ATOM 1572 C CB  . SER A 1 202 ? -27.000 16.406  -4.082  1.00 81.10 202 A 1 
ATOM 1573 O OG  . SER A 1 202 ? -27.310 15.414  -3.119  1.00 75.07 202 A 1 
ATOM 1574 N N   . LEU A 1 203 ? -23.879 15.750  -2.737  1.00 83.48 203 A 1 
ATOM 1575 C CA  . LEU A 1 203 ? -23.074 15.982  -1.539  1.00 85.70 203 A 1 
ATOM 1576 C C   . LEU A 1 203 ? -21.798 16.765  -1.849  1.00 85.38 203 A 1 
ATOM 1577 O O   . LEU A 1 203 ? -21.258 16.724  -2.964  1.00 82.44 203 A 1 
ATOM 1578 C CB  . LEU A 1 203 ? -22.766 14.658  -0.828  1.00 86.52 203 A 1 
ATOM 1579 C CG  . LEU A 1 203 ? -23.988 13.823  -0.433  1.00 87.08 203 A 1 
ATOM 1580 C CD1 . LEU A 1 203 ? -23.524 12.630  0.403   1.00 80.77 203 A 1 
ATOM 1581 C CD2 . LEU A 1 203 ? -25.014 14.593  0.391   1.00 79.85 203 A 1 
ATOM 1582 N N   . ALA A 1 204 ? -21.285 17.454  -0.839  1.00 88.73 204 A 1 
ATOM 1583 C CA  . ALA A 1 204 ? -20.078 18.253  -0.951  1.00 89.12 204 A 1 
ATOM 1584 C C   . ALA A 1 204 ? -18.905 17.425  -1.498  1.00 89.79 204 A 1 
ATOM 1585 O O   . ALA A 1 204 ? -18.594 16.331  -1.028  1.00 86.86 204 A 1 
ATOM 1586 C CB  . ALA A 1 204 ? -19.750 18.883  0.406   1.00 86.64 204 A 1 
ATOM 1587 N N   . TYR A 1 205 ? -18.251 17.973  -2.523  1.00 86.45 205 A 1 
ATOM 1588 C CA  . TYR A 1 205 ? -17.074 17.381  -3.175  1.00 88.50 205 A 1 
ATOM 1589 C C   . TYR A 1 205 ? -17.291 15.980  -3.781  1.00 89.22 205 A 1 
ATOM 1590 O O   . TYR A 1 205 ? -16.332 15.230  -3.969  1.00 85.39 205 A 1 
ATOM 1591 C CB  . TYR A 1 205 ? -15.866 17.476  -2.240  1.00 86.71 205 A 1 
ATOM 1592 C CG  . TYR A 1 205 ? -15.634 18.867  -1.682  1.00 86.08 205 A 1 
ATOM 1593 C CD1 . TYR A 1 205 ? -15.239 19.908  -2.536  1.00 80.62 205 A 1 
ATOM 1594 C CD2 . TYR A 1 205 ? -15.853 19.136  -0.320  1.00 81.39 205 A 1 
ATOM 1595 C CE1 . TYR A 1 205 ? -15.038 21.215  -2.038  1.00 79.42 205 A 1 
ATOM 1596 C CE2 . TYR A 1 205 ? -15.654 20.438  0.187   1.00 79.02 205 A 1 
ATOM 1597 C CZ  . TYR A 1 205 ? -15.247 21.472  -0.674  1.00 82.81 205 A 1 
ATOM 1598 O OH  . TYR A 1 205 ? -15.039 22.736  -0.196  1.00 79.68 205 A 1 
ATOM 1599 N N   . SER A 1 206 ? -18.522 15.663  -4.194  1.00 86.79 206 A 1 
ATOM 1600 C CA  . SER A 1 206 ? -18.812 14.479  -5.018  1.00 86.07 206 A 1 
ATOM 1601 C C   . SER A 1 206 ? -18.123 14.520  -6.387  1.00 85.65 206 A 1 
ATOM 1602 O O   . SER A 1 206 ? -17.828 13.486  -6.993  1.00 80.80 206 A 1 
ATOM 1603 C CB  . SER A 1 206 ? -20.328 14.367  -5.223  1.00 84.90 206 A 1 
ATOM 1604 O OG  . SER A 1 206 ? -20.792 15.468  -5.985  1.00 82.14 206 A 1 
ATOM 1605 N N   . GLY A 1 207 ? -17.825 15.729  -6.885  1.00 82.04 207 A 1 
ATOM 1606 C CA  . GLY A 1 207 ? -17.250 15.968  -8.207  1.00 78.72 207 A 1 
ATOM 1607 C C   . GLY A 1 207 ? -18.261 15.939  -9.346  1.00 78.23 207 A 1 
ATOM 1608 O O   . GLY A 1 207 ? -17.847 15.973  -10.510 1.00 71.12 207 A 1 
ATOM 1609 N N   . LYS A 1 208 ? -19.552 15.875  -9.022  1.00 77.47 208 A 1 
ATOM 1610 C CA  . LYS A 1 208 ? -20.670 16.042  -9.945  1.00 74.01 208 A 1 
ATOM 1611 C C   . LYS A 1 208 ? -21.382 17.348  -9.619  1.00 70.65 208 A 1 
ATOM 1612 O O   . LYS A 1 208 ? -21.566 17.669  -8.440  1.00 61.75 208 A 1 
ATOM 1613 C CB  . LYS A 1 208 ? -21.610 14.836  -9.875  1.00 66.38 208 A 1 
ATOM 1614 C CG  . LYS A 1 208 ? -20.886 13.565  -10.346 1.00 61.54 208 A 1 
ATOM 1615 C CD  . LYS A 1 208 ? -21.788 12.331  -10.338 1.00 55.77 208 A 1 
ATOM 1616 C CE  . LYS A 1 208 ? -20.915 11.151  -10.752 1.00 51.26 208 A 1 
ATOM 1617 N NZ  . LYS A 1 208 ? -21.584 9.844   -10.614 1.00 45.93 208 A 1 
ATOM 1618 N N   . ASP A 1 209 ? -21.733 18.091  -10.658 1.00 61.61 209 A 1 
ATOM 1619 C CA  . ASP A 1 209 ? -22.633 19.223  -10.505 1.00 59.74 209 A 1 
ATOM 1620 C C   . ASP A 1 209 ? -24.027 18.657  -10.191 1.00 56.61 209 A 1 
ATOM 1621 O O   . ASP A 1 209 ? -24.506 17.776  -10.910 1.00 50.36 209 A 1 
ATOM 1622 C CB  . ASP A 1 209 ? -22.593 20.109  -11.760 1.00 54.13 209 A 1 
ATOM 1623 C CG  . ASP A 1 209 ? -21.190 20.648  -12.067 1.00 48.86 209 A 1 
ATOM 1624 O OD1 . ASP A 1 209 ? -20.451 21.001  -11.123 1.00 43.96 209 A 1 
ATOM 1625 O OD2 . ASP A 1 209 ? -20.819 20.681  -13.269 1.00 43.14 209 A 1 
ATOM 1626 N N   . ALA A 1 210 ? -24.606 19.072  -9.091  1.00 46.08 210 A 1 
ATOM 1627 C CA  . ALA A 1 210 ? -25.922 18.641  -8.632  1.00 44.72 210 A 1 
ATOM 1628 C C   . ALA A 1 210 ? -27.049 19.455  -9.275  1.00 43.03 210 A 1 
ATOM 1629 O O   . ALA A 1 210 ? -26.820 20.644  -9.580  1.00 39.08 210 A 1 
ATOM 1630 C CB  . ALA A 1 210 ? -25.974 18.734  -7.104  1.00 40.71 210 A 1 
ATOM 1631 O OXT . ALA A 1 210 ? -28.158 18.873  -9.444  1.00 37.95 210 A 1 
ATOM 1632 N N   . MET B 2 1   ? 13.524  68.291  64.325  1.00 29.10 1   B 1 
ATOM 1633 C CA  . MET B 2 1   ? 12.090  67.945  64.342  1.00 46.39 1   B 1 
ATOM 1634 C C   . MET B 2 1   ? 11.951  66.505  63.868  1.00 46.48 1   B 1 
ATOM 1635 O O   . MET B 2 1   ? 12.546  66.165  62.852  1.00 45.71 1   B 1 
ATOM 1636 C CB  . MET B 2 1   ? 11.286  68.905  63.461  1.00 44.73 1   B 1 
ATOM 1637 C CG  . MET B 2 1   ? 11.103  70.262  64.155  1.00 44.32 1   B 1 
ATOM 1638 S SD  . MET B 2 1   ? 10.220  71.468  63.138  1.00 42.61 1   B 1 
ATOM 1639 C CE  . MET B 2 1   ? 9.838   72.727  64.363  1.00 35.91 1   B 1 
ATOM 1640 N N   . ALA B 2 2   ? 11.298  65.670  64.668  1.00 24.80 2   B 1 
ATOM 1641 C CA  . ALA B 2 2   ? 11.286  64.225  64.459  1.00 45.11 2   B 1 
ATOM 1642 C C   . ALA B 2 2   ? 10.289  63.839  63.358  1.00 44.10 2   B 1 
ATOM 1643 O O   . ALA B 2 2   ? 9.109   64.168  63.445  1.00 43.37 2   B 1 
ATOM 1644 C CB  . ALA B 2 2   ? 10.967  63.542  65.801  1.00 44.16 2   B 1 
ATOM 1645 N N   . ALA B 2 3   ? 10.766  63.152  62.346  1.00 24.93 3   B 1 
ATOM 1646 C CA  . ALA B 2 3   ? 9.919   62.666  61.263  1.00 45.92 3   B 1 
ATOM 1647 C C   . ALA B 2 3   ? 9.089   61.468  61.756  1.00 45.23 3   B 1 
ATOM 1648 O O   . ALA B 2 3   ? 9.600   60.364  61.901  1.00 44.53 3   B 1 
ATOM 1649 C CB  . ALA B 2 3   ? 10.802  62.329  60.056  1.00 44.86 3   B 1 
ATOM 1650 N N   . ALA B 2 4   ? 7.820   61.708  62.044  1.00 27.42 4   B 1 
ATOM 1651 C CA  . ALA B 2 4   ? 6.900   60.657  62.463  1.00 45.21 4   B 1 
ATOM 1652 C C   . ALA B 2 4   ? 6.625   59.707  61.283  1.00 43.97 4   B 1 
ATOM 1653 O O   . ALA B 2 4   ? 5.863   60.020  60.370  1.00 42.31 4   B 1 
ATOM 1654 C CB  . ALA B 2 4   ? 5.626   61.314  63.014  1.00 45.04 4   B 1 
ATOM 1655 N N   . GLY B 2 5   ? 7.277   58.562  61.317  1.00 26.17 5   B 1 
ATOM 1656 C CA  . GLY B 2 5   ? 7.082   57.509  60.320  1.00 44.00 5   B 1 
ATOM 1657 C C   . GLY B 2 5   ? 5.688   56.895  60.433  1.00 43.88 5   B 1 
ATOM 1658 O O   . GLY B 2 5   ? 5.462   56.009  61.251  1.00 41.82 5   B 1 
ATOM 1659 N N   . ALA B 2 6   ? 4.757   57.368  59.615  1.00 28.89 6   B 1 
ATOM 1660 C CA  . ALA B 2 6   ? 3.408   56.809  59.564  1.00 45.40 6   B 1 
ATOM 1661 C C   . ALA B 2 6   ? 3.453   55.385  58.976  1.00 44.52 6   B 1 
ATOM 1662 O O   . ALA B 2 6   ? 3.442   55.194  57.761  1.00 43.17 6   B 1 
ATOM 1663 C CB  . ALA B 2 6   ? 2.499   57.763  58.764  1.00 44.73 6   B 1 
ATOM 1664 N N   . PHE B 2 7   ? 3.491   54.406  59.875  1.00 19.12 7   B 1 
ATOM 1665 C CA  . PHE B 2 7   ? 3.322   52.996  59.517  1.00 30.52 7   B 1 
ATOM 1666 C C   . PHE B 2 7   ? 1.909   52.776  58.952  1.00 30.46 7   B 1 
ATOM 1667 O O   . PHE B 2 7   ? 0.959   52.487  59.679  1.00 30.80 7   B 1 
ATOM 1668 C CB  . PHE B 2 7   ? 3.612   52.101  60.728  1.00 30.29 7   B 1 
ATOM 1669 C CG  . PHE B 2 7   ? 5.014   51.515  60.758  1.00 28.69 7   B 1 
ATOM 1670 C CD1 . PHE B 2 7   ? 5.240   50.206  60.284  1.00 28.66 7   B 1 
ATOM 1671 C CD2 . PHE B 2 7   ? 6.087   52.261  61.268  1.00 30.47 7   B 1 
ATOM 1672 C CE1 . PHE B 2 7   ? 6.535   49.651  60.337  1.00 29.01 7   B 1 
ATOM 1673 C CE2 . PHE B 2 7   ? 7.381   51.707  61.304  1.00 29.80 7   B 1 
ATOM 1674 C CZ  . PHE B 2 7   ? 7.610   50.399  60.843  1.00 33.86 7   B 1 
ATOM 1675 N N   . ARG B 2 8   ? 1.750   52.938  57.634  1.00 19.21 8   B 1 
ATOM 1676 C CA  . ARG B 2 8   ? 0.533   52.493  56.952  1.00 25.83 8   B 1 
ATOM 1677 C C   . ARG B 2 8   ? 0.494   50.964  56.996  1.00 24.80 8   B 1 
ATOM 1678 O O   . ARG B 2 8   ? 1.117   50.292  56.176  1.00 24.78 8   B 1 
ATOM 1679 C CB  . ARG B 2 8   ? 0.440   53.033  55.513  1.00 26.51 8   B 1 
ATOM 1680 C CG  . ARG B 2 8   ? -0.142  54.453  55.450  1.00 22.69 8   B 1 
ATOM 1681 C CD  . ARG B 2 8   ? -0.376  54.876  53.992  1.00 23.76 8   B 1 
ATOM 1682 N NE  . ARG B 2 8   ? -1.074  56.181  53.909  1.00 19.57 8   B 1 
ATOM 1683 C CZ  . ARG B 2 8   ? -1.561  56.756  52.813  1.00 19.21 8   B 1 
ATOM 1684 N NH1 . ARG B 2 8   ? -1.436  56.203  51.643  1.00 18.22 8   B 1 
ATOM 1685 N NH2 . ARG B 2 8   ? -2.180  57.899  52.869  1.00 18.13 8   B 1 
ATOM 1686 N N   . LEU B 2 9   ? -0.289  50.445  57.952  1.00 24.79 9   B 1 
ATOM 1687 C CA  . LEU B 2 9   ? -0.732  49.059  57.985  1.00 34.38 9   B 1 
ATOM 1688 C C   . LEU B 2 9   ? -1.480  48.758  56.673  1.00 32.97 9   B 1 
ATOM 1689 O O   . LEU B 2 9   ? -2.665  49.036  56.531  1.00 33.04 9   B 1 
ATOM 1690 C CB  . LEU B 2 9   ? -1.635  48.856  59.216  1.00 34.41 9   B 1 
ATOM 1691 C CG  . LEU B 2 9   ? -0.833  48.470  60.486  1.00 31.16 9   B 1 
ATOM 1692 C CD1 . LEU B 2 9   ? -1.518  48.976  61.745  1.00 31.52 9   B 1 
ATOM 1693 C CD2 . LEU B 2 9   ? -0.690  46.955  60.577  1.00 37.10 9   B 1 
ATOM 1694 N N   . ARG B 2 10  ? -0.751  48.228  55.694  1.00 20.19 10  B 1 
ATOM 1695 C CA  . ARG B 2 10  ? -1.393  47.631  54.522  1.00 26.84 10  B 1 
ATOM 1696 C C   . ARG B 2 10  ? -2.199  46.433  55.021  1.00 25.73 10  B 1 
ATOM 1697 O O   . ARG B 2 10  ? -1.623  45.400  55.340  1.00 25.44 10  B 1 
ATOM 1698 C CB  . ARG B 2 10  ? -0.371  47.224  53.448  1.00 26.85 10  B 1 
ATOM 1699 C CG  . ARG B 2 10  ? 0.134   48.422  52.625  1.00 23.71 10  B 1 
ATOM 1700 C CD  . ARG B 2 10  ? 1.055   47.933  51.503  1.00 22.58 10  B 1 
ATOM 1701 N NE  . ARG B 2 10  ? 1.420   49.032  50.571  1.00 19.64 10  B 1 
ATOM 1702 C CZ  . ARG B 2 10  ? 2.105   48.912  49.435  1.00 18.59 10  B 1 
ATOM 1703 N NH1 . ARG B 2 10  ? 2.578   47.765  49.045  1.00 17.68 10  B 1 
ATOM 1704 N NH2 . ARG B 2 10  ? 2.320   49.945  48.675  1.00 17.75 10  B 1 
ATOM 1705 N N   . ARG B 2 11  ? -3.529  46.581  55.093  1.00 22.27 11  B 1 
ATOM 1706 C CA  . ARG B 2 11  ? -4.440  45.445  55.235  1.00 29.45 11  B 1 
ATOM 1707 C C   . ARG B 2 11  ? -4.163  44.500  54.066  1.00 28.83 11  B 1 
ATOM 1708 O O   . ARG B 2 11  ? -4.535  44.806  52.936  1.00 27.83 11  B 1 
ATOM 1709 C CB  . ARG B 2 11  ? -5.909  45.905  55.253  1.00 29.35 11  B 1 
ATOM 1710 C CG  . ARG B 2 11  ? -6.506  45.955  56.669  1.00 24.80 11  B 1 
ATOM 1711 C CD  . ARG B 2 11  ? -7.976  46.407  56.609  1.00 23.85 11  B 1 
ATOM 1712 N NE  . ARG B 2 11  ? -8.675  46.173  57.881  1.00 20.67 11  B 1 
ATOM 1713 C CZ  . ARG B 2 11  ? -9.935  46.491  58.166  1.00 21.17 11  B 1 
ATOM 1714 N NH1 . ARG B 2 11  ? -10.683 47.133  57.314  1.00 19.57 11  B 1 
ATOM 1715 N NH2 . ARG B 2 11  ? -10.466 46.164  59.305  1.00 19.52 11  B 1 
ATOM 1716 N N   . ALA B 2 12  ? -3.489  43.399  54.342  1.00 26.70 12  B 1 
ATOM 1717 C CA  . ALA B 2 12  ? -3.421  42.282  53.417  1.00 37.04 12  B 1 
ATOM 1718 C C   . ALA B 2 12  ? -4.841  41.722  53.298  1.00 36.69 12  B 1 
ATOM 1719 O O   . ALA B 2 12  ? -5.302  40.995  54.166  1.00 35.91 12  B 1 
ATOM 1720 C CB  . ALA B 2 12  ? -2.401  41.248  53.922  1.00 36.23 12  B 1 
ATOM 1721 N N   . ALA B 2 13  ? -5.566  42.139  52.268  1.00 30.38 13  B 1 
ATOM 1722 C CA  . ALA B 2 13  ? -6.792  41.472  51.886  1.00 39.46 13  B 1 
ATOM 1723 C C   . ALA B 2 13  ? -6.387  40.059  51.421  1.00 38.41 13  B 1 
ATOM 1724 O O   . ALA B 2 13  ? -5.930  39.888  50.297  1.00 38.59 13  B 1 
ATOM 1725 C CB  . ALA B 2 13  ? -7.507  42.285  50.805  1.00 39.51 13  B 1 
ATOM 1726 N N   . SER B 2 14  ? -6.489  39.094  52.326  1.00 24.66 14  B 1 
ATOM 1727 C CA  . SER B 2 14  ? -6.389  37.685  51.969  1.00 29.61 14  B 1 
ATOM 1728 C C   . SER B 2 14  ? -7.553  37.380  51.028  1.00 28.19 14  B 1 
ATOM 1729 O O   . SER B 2 14  ? -8.660  37.096  51.468  1.00 28.14 14  B 1 
ATOM 1730 C CB  . SER B 2 14  ? -6.455  36.795  53.208  1.00 30.49 14  B 1 
ATOM 1731 O OG  . SER B 2 14  ? -5.312  37.022  54.010  1.00 26.15 14  B 1 
ATOM 1732 N N   . ALA B 2 15  ? -7.290  37.519  49.744  1.00 25.76 15  B 1 
ATOM 1733 C CA  . ALA B 2 15  ? -8.187  36.988  48.742  1.00 33.42 15  B 1 
ATOM 1734 C C   . ALA B 2 15  ? -8.257  35.481  48.987  1.00 31.67 15  B 1 
ATOM 1735 O O   . ALA B 2 15  ? -7.328  34.745  48.664  1.00 32.10 15  B 1 
ATOM 1736 C CB  . ALA B 2 15  ? -7.674  37.359  47.340  1.00 34.14 15  B 1 
ATOM 1737 N N   . LEU B 2 16  ? -9.356  35.045  49.605  1.00 30.01 16  B 1 
ATOM 1738 C CA  . LEU B 2 16  ? -9.770  33.647  49.607  1.00 37.10 16  B 1 
ATOM 1739 C C   . LEU B 2 16  ? -9.990  33.277  48.139  1.00 34.61 16  B 1 
ATOM 1740 O O   . LEU B 2 16  ? -11.070 33.459  47.588  1.00 34.95 16  B 1 
ATOM 1741 C CB  . LEU B 2 16  ? -11.040 33.480  50.459  1.00 37.53 16  B 1 
ATOM 1742 C CG  . LEU B 2 16  ? -10.738 33.148  51.933  1.00 34.37 16  B 1 
ATOM 1743 C CD1 . LEU B 2 16  ? -11.883 33.581  52.846  1.00 34.15 16  B 1 
ATOM 1744 C CD2 . LEU B 2 16  ? -10.524 31.644  52.122  1.00 39.63 16  B 1 
ATOM 1745 N N   . LEU B 2 17  ? -8.909  32.812  47.510  1.00 24.77 17  B 1 
ATOM 1746 C CA  . LEU B 2 17  ? -9.018  32.034  46.292  1.00 31.74 17  B 1 
ATOM 1747 C C   . LEU B 2 17  ? -9.859  30.815  46.662  1.00 30.69 17  B 1 
ATOM 1748 O O   . LEU B 2 17  ? -9.342  29.825  47.170  1.00 30.53 17  B 1 
ATOM 1749 C CB  . LEU B 2 17  ? -7.621  31.645  45.779  1.00 30.94 17  B 1 
ATOM 1750 C CG  . LEU B 2 17  ? -6.913  32.761  44.990  1.00 27.45 17  B 1 
ATOM 1751 C CD1 . LEU B 2 17  ? -5.425  32.462  44.860  1.00 27.40 17  B 1 
ATOM 1752 C CD2 . LEU B 2 17  ? -7.494  32.897  43.580  1.00 31.07 17  B 1 
ATOM 1753 N N   . LEU B 2 18  ? -11.168 30.957  46.454  1.00 28.22 18  B 1 
ATOM 1754 C CA  . LEU B 2 18  ? -12.059 29.817  46.349  1.00 36.89 18  B 1 
ATOM 1755 C C   . LEU B 2 18  ? -11.452 28.938  45.255  1.00 35.37 18  B 1 
ATOM 1756 O O   . LEU B 2 18  ? -11.618 29.188  44.065  1.00 34.04 18  B 1 
ATOM 1757 C CB  . LEU B 2 18  ? -13.481 30.285  45.992  1.00 35.29 18  B 1 
ATOM 1758 C CG  . LEU B 2 18  ? -14.276 30.840  47.198  1.00 31.63 18  B 1 
ATOM 1759 C CD1 . LEU B 2 18  ? -15.502 31.618  46.725  1.00 30.69 18  B 1 
ATOM 1760 C CD2 . LEU B 2 18  ? -14.755 29.717  48.122  1.00 34.99 18  B 1 
ATOM 1761 N N   . ARG B 2 19  ? -10.658 27.945  45.684  1.00 27.45 19  B 1 
ATOM 1762 C CA  . ARG B 2 19  ? -10.345 26.800  44.852  1.00 35.66 19  B 1 
ATOM 1763 C C   . ARG B 2 19  ? -11.692 26.163  44.535  1.00 34.29 19  B 1 
ATOM 1764 O O   . ARG B 2 19  ? -12.171 25.353  45.320  1.00 33.53 19  B 1 
ATOM 1765 C CB  . ARG B 2 19  ? -9.418  25.806  45.571  1.00 35.13 19  B 1 
ATOM 1766 C CG  . ARG B 2 19  ? -7.929  26.073  45.322  1.00 31.67 19  B 1 
ATOM 1767 C CD  . ARG B 2 19  ? -7.093  25.009  46.044  1.00 29.11 19  B 1 
ATOM 1768 N NE  . ARG B 2 19  ? -5.704  24.950  45.547  1.00 26.47 19  B 1 
ATOM 1769 C CZ  . ARG B 2 19  ? -4.744  24.140  45.979  1.00 25.64 19  B 1 
ATOM 1770 N NH1 . ARG B 2 19  ? -4.934  23.325  46.986  1.00 24.68 19  B 1 
ATOM 1771 N NH2 . ARG B 2 19  ? -3.582  24.116  45.413  1.00 24.21 19  B 1 
ATOM 1772 N N   . SER B 2 20  ? -12.287 26.576  43.428  1.00 28.68 20  B 1 
ATOM 1773 C CA  . SER B 2 20  ? -13.332 25.784  42.816  1.00 32.52 20  B 1 
ATOM 1774 C C   . SER B 2 20  ? -12.803 24.354  42.786  1.00 31.39 20  B 1 
ATOM 1775 O O   . SER B 2 20  ? -11.688 24.162  42.279  1.00 30.07 20  B 1 
ATOM 1776 C CB  . SER B 2 20  ? -13.639 26.260  41.400  1.00 32.06 20  B 1 
ATOM 1777 O OG  . SER B 2 20  ? -14.052 27.622  41.455  1.00 29.18 20  B 1 
ATOM 1778 N N   . PRO B 2 21  ? -13.496 23.392  43.412  1.00 29.26 21  B 1 
ATOM 1779 C CA  . PRO B 2 21  ? -13.064 22.014  43.321  1.00 37.88 21  B 1 
ATOM 1780 C C   . PRO B 2 21  ? -12.992 21.727  41.821  1.00 38.31 21  B 1 
ATOM 1781 O O   . PRO B 2 21  ? -14.004 21.817  41.124  1.00 37.23 21  B 1 
ATOM 1782 C CB  . PRO B 2 21  ? -14.127 21.192  44.059  1.00 36.24 21  B 1 
ATOM 1783 C CG  . PRO B 2 21  ? -15.370 22.079  44.008  1.00 35.78 21  B 1 
ATOM 1784 C CD  . PRO B 2 21  ? -14.809 23.500  44.004  1.00 40.10 21  B 1 
ATOM 1785 N N   . ARG B 2 22  ? -11.777 21.485  41.316  1.00 21.56 22  B 1 
ATOM 1786 C CA  . ARG B 2 22  ? -11.643 20.859  40.011  1.00 25.02 22  B 1 
ATOM 1787 C C   . ARG B 2 22  ? -12.406 19.554  40.154  1.00 24.54 22  B 1 
ATOM 1788 O O   . ARG B 2 22  ? -11.895 18.638  40.781  1.00 23.57 22  B 1 
ATOM 1789 C CB  . ARG B 2 22  ? -10.173 20.606  39.620  1.00 24.99 22  B 1 
ATOM 1790 C CG  . ARG B 2 22  ? -9.495  21.837  38.999  1.00 21.95 22  B 1 
ATOM 1791 C CD  . ARG B 2 22  ? -8.064  21.474  38.567  1.00 20.71 22  B 1 
ATOM 1792 N NE  . ARG B 2 22  ? -7.418  22.567  37.808  1.00 18.16 22  B 1 
ATOM 1793 C CZ  . ARG B 2 22  ? -6.197  22.557  37.295  1.00 17.05 22  B 1 
ATOM 1794 N NH1 . ARG B 2 22  ? -5.392  21.546  37.468  1.00 16.49 22  B 1 
ATOM 1795 N NH2 . ARG B 2 22  ? -5.752  23.564  36.598  1.00 15.30 22  B 1 
ATOM 1796 N N   . LEU B 2 23  ? -13.646 19.537  39.666  1.00 25.95 23  B 1 
ATOM 1797 C CA  . LEU B 2 23  ? -14.304 18.283  39.373  1.00 30.30 23  B 1 
ATOM 1798 C C   . LEU B 2 23  ? -13.246 17.467  38.631  1.00 28.91 23  B 1 
ATOM 1799 O O   . LEU B 2 23  ? -12.651 18.015  37.696  1.00 27.34 23  B 1 
ATOM 1800 C CB  . LEU B 2 23  ? -15.539 18.523  38.486  1.00 29.41 23  B 1 
ATOM 1801 C CG  . LEU B 2 23  ? -16.776 18.967  39.293  1.00 26.86 23  B 1 
ATOM 1802 C CD1 . LEU B 2 23  ? -17.834 19.574  38.375  1.00 25.58 23  B 1 
ATOM 1803 C CD2 . LEU B 2 23  ? -17.411 17.791  40.036  1.00 28.18 23  B 1 
ATOM 1804 N N   . PRO B 2 24  ? -12.911 16.275  39.126  1.00 25.66 24  B 1 
ATOM 1805 C CA  . PRO B 2 24  ? -12.001 15.426  38.396  1.00 31.65 24  B 1 
ATOM 1806 C C   . PRO B 2 24  ? -12.599 15.347  36.998  1.00 31.61 24  B 1 
ATOM 1807 O O   . PRO B 2 24  ? -13.778 15.008  36.858  1.00 30.92 24  B 1 
ATOM 1808 C CB  . PRO B 2 24  ? -11.982 14.081  39.131  1.00 31.22 24  B 1 
ATOM 1809 C CG  . PRO B 2 24  ? -13.323 14.062  39.870  1.00 30.07 24  B 1 
ATOM 1810 C CD  . PRO B 2 24  ? -13.593 15.542  40.168  1.00 33.43 24  B 1 
ATOM 1811 N N   . ALA B 2 25  ? -11.836 15.801  36.005  1.00 23.01 25  B 1 
ATOM 1812 C CA  . ALA B 2 25  ? -12.216 15.568  34.631  1.00 25.89 25  B 1 
ATOM 1813 C C   . ALA B 2 25  ? -12.434 14.067  34.569  1.00 25.96 25  B 1 
ATOM 1814 O O   . ALA B 2 25  ? -11.493 13.302  34.767  1.00 25.16 25  B 1 
ATOM 1815 C CB  . ALA B 2 25  ? -11.104 16.049  33.690  1.00 24.99 25  B 1 
ATOM 1816 N N   . ARG B 2 26  ? -13.694 13.676  34.485  1.00 19.85 26  B 1 
ATOM 1817 C CA  . ARG B 2 26  ? -14.042 12.286  34.293  1.00 23.26 26  B 1 
ATOM 1818 C C   . ARG B 2 26  ? -13.333 11.967  33.000  1.00 22.92 26  B 1 
ATOM 1819 O O   . ARG B 2 26  ? -13.762 12.464  31.961  1.00 22.19 26  B 1 
ATOM 1820 C CB  . ARG B 2 26  ? -15.569 12.127  34.233  1.00 23.00 26  B 1 
ATOM 1821 C CG  . ARG B 2 26  ? -16.035 10.662  34.263  1.00 20.45 26  B 1 
ATOM 1822 C CD  . ARG B 2 26  ? -17.566 10.615  34.239  1.00 19.27 26  B 1 
ATOM 1823 N NE  . ARG B 2 26  ? -18.083 9.242   34.383  1.00 16.62 26  B 1 
ATOM 1824 C CZ  . ARG B 2 26  ? -19.361 8.871   34.384  1.00 16.76 26  B 1 
ATOM 1825 N NH1 . ARG B 2 26  ? -20.321 9.743   34.236  1.00 15.85 26  B 1 
ATOM 1826 N NH2 . ARG B 2 26  ? -19.692 7.625   34.520  1.00 15.44 26  B 1 
ATOM 1827 N N   . GLU B 2 27  ? -12.193 11.293  33.104  1.00 20.56 27  B 1 
ATOM 1828 C CA  . GLU B 2 27  ? -11.610 10.664  31.941  1.00 22.21 27  B 1 
ATOM 1829 C C   . GLU B 2 27  ? -12.766 9.852   31.382  1.00 22.22 27  B 1 
ATOM 1830 O O   . GLU B 2 27  ? -13.184 8.846   31.968  1.00 20.74 27  B 1 
ATOM 1831 C CB  . GLU B 2 27  ? -10.399 9.793   32.292  1.00 21.18 27  B 1 
ATOM 1832 C CG  . GLU B 2 27  ? -9.147  10.628  32.570  1.00 18.62 27  B 1 
ATOM 1833 C CD  . GLU B 2 27  ? -7.879  9.774   32.811  1.00 17.06 27  B 1 
ATOM 1834 O OE1 . GLU B 2 27  ? -6.778  10.336  32.640  1.00 14.84 27  B 1 
ATOM 1835 O OE2 . GLU B 2 27  ? -8.031  8.597   33.187  1.00 16.69 27  B 1 
ATOM 1836 N N   . LEU B 2 28  ? -13.375 10.393  30.336  1.00 20.07 28  B 1 
ATOM 1837 C CA  . LEU B 2 28  ? -14.118 9.584   29.413  1.00 21.52 28  B 1 
ATOM 1838 C C   . LEU B 2 28  ? -13.053 8.624   28.900  1.00 21.35 28  B 1 
ATOM 1839 O O   . LEU B 2 28  ? -12.352 8.918   27.941  1.00 20.32 28  B 1 
ATOM 1840 C CB  . LEU B 2 28  ? -14.723 10.455  28.297  1.00 20.07 28  B 1 
ATOM 1841 C CG  . LEU B 2 28  ? -15.966 11.246  28.739  1.00 18.41 28  B 1 
ATOM 1842 C CD1 . LEU B 2 28  ? -16.282 12.348  27.733  1.00 17.01 28  B 1 
ATOM 1843 C CD2 . LEU B 2 28  ? -17.199 10.340  28.842  1.00 17.94 28  B 1 
ATOM 1844 N N   . SER B 2 29  ? -12.863 7.552   29.651  1.00 23.94 29  B 1 
ATOM 1845 C CA  . SER B 2 29  ? -12.175 6.373   29.189  1.00 25.96 29  B 1 
ATOM 1846 C C   . SER B 2 29  ? -12.907 6.035   27.905  1.00 27.08 29  B 1 
ATOM 1847 O O   . SER B 2 29  ? -14.043 5.559   27.953  1.00 26.20 29  B 1 
ATOM 1848 C CB  . SER B 2 29  ? -12.258 5.241   30.224  1.00 25.10 29  B 1 
ATOM 1849 O OG  . SER B 2 29  ? -13.578 5.025   30.657  1.00 22.13 29  B 1 
ATOM 1850 N N   . ALA B 2 30  ? -12.312 6.450   26.788  1.00 26.32 30  B 1 
ATOM 1851 C CA  . ALA B 2 30  ? -12.821 6.091   25.484  1.00 28.93 30  B 1 
ATOM 1852 C C   . ALA B 2 30  ? -13.054 4.586   25.593  1.00 30.04 30  B 1 
ATOM 1853 O O   . ALA B 2 30  ? -12.124 3.899   26.032  1.00 28.37 30  B 1 
ATOM 1854 C CB  . ALA B 2 30  ? -11.791 6.453   24.414  1.00 27.53 30  B 1 
ATOM 1855 N N   . PRO B 2 31  ? -14.293 4.100   25.361  1.00 28.63 31  B 1 
ATOM 1856 C CA  . PRO B 2 31  ? -14.659 2.731   25.692  1.00 30.90 31  B 1 
ATOM 1857 C C   . PRO B 2 31  ? -13.572 1.858   25.090  1.00 32.14 31  B 1 
ATOM 1858 O O   . PRO B 2 31  ? -13.325 1.955   23.886  1.00 31.01 31  B 1 
ATOM 1859 C CB  . PRO B 2 31  ? -16.036 2.500   25.066  1.00 29.94 31  B 1 
ATOM 1860 C CG  . PRO B 2 31  ? -16.151 3.609   24.025  1.00 28.55 31  B 1 
ATOM 1861 C CD  . PRO B 2 31  ? -15.344 4.747   24.630  1.00 30.54 31  B 1 
ATOM 1862 N N   . ALA B 2 32  ? -12.825 1.162   25.960  1.00 30.60 32  B 1 
ATOM 1863 C CA  . ALA B 2 32  ? -11.614 0.467   25.566  1.00 31.76 32  B 1 
ATOM 1864 C C   . ALA B 2 32  ? -12.042 -0.548  24.500  1.00 33.17 32  B 1 
ATOM 1865 O O   . ALA B 2 32  ? -12.595 -1.591  24.850  1.00 31.85 32  B 1 
ATOM 1866 C CB  . ALA B 2 32  ? -10.967 -0.183  26.797  1.00 29.65 32  B 1 
ATOM 1867 N N   . ARG B 2 33  ? -11.945 -0.164  23.240  1.00 36.46 33  B 1 
ATOM 1868 C CA  . ARG B 2 33  ? -12.497 -0.938  22.129  1.00 38.28 33  B 1 
ATOM 1869 C C   . ARG B 2 33  ? -11.816 -2.274  22.239  1.00 39.15 33  B 1 
ATOM 1870 O O   . ARG B 2 33  ? -10.592 -2.320  22.132  1.00 37.17 33  B 1 
ATOM 1871 C CB  . ARG B 2 33  ? -12.243 -0.269  20.776  1.00 36.73 33  B 1 
ATOM 1872 C CG  . ARG B 2 33  ? -13.263 0.845   20.478  1.00 33.23 33  B 1 
ATOM 1873 C CD  . ARG B 2 33  ? -13.027 1.431   19.076  1.00 30.66 33  B 1 
ATOM 1874 N NE  . ARG B 2 33  ? -14.065 2.420   18.722  1.00 28.24 33  B 1 
ATOM 1875 C CZ  . ARG B 2 33  ? -14.074 3.201   17.633  1.00 26.21 33  B 1 
ATOM 1876 N NH1 . ARG B 2 33  ? -13.108 3.173   16.761  1.00 24.74 33  B 1 
ATOM 1877 N NH2 . ARG B 2 33  ? -15.061 4.015   17.413  1.00 23.11 33  B 1 
ATOM 1878 N N   . LEU B 2 34  ? -12.594 -3.294  22.593  1.00 38.95 34  B 1 
ATOM 1879 C CA  . LEU B 2 34  ? -12.100 -4.589  23.012  1.00 39.67 34  B 1 
ATOM 1880 C C   . LEU B 2 34  ? -11.284 -5.187  21.865  1.00 42.64 34  B 1 
ATOM 1881 O O   . LEU B 2 34  ? -11.824 -5.840  20.973  1.00 39.72 34  B 1 
ATOM 1882 C CB  . LEU B 2 34  ? -13.271 -5.504  23.416  1.00 35.68 34  B 1 
ATOM 1883 C CG  . LEU B 2 34  ? -13.724 -5.322  24.888  1.00 31.48 34  B 1 
ATOM 1884 C CD1 . LEU B 2 34  ? -15.196 -4.926  24.981  1.00 28.23 34  B 1 
ATOM 1885 C CD2 . LEU B 2 34  ? -13.531 -6.619  25.673  1.00 28.71 34  B 1 
ATOM 1886 N N   . TYR B 2 35  ? -9.981  -4.918  21.870  1.00 51.19 35  B 1 
ATOM 1887 C CA  . TYR B 2 35  ? -9.056  -5.599  20.989  1.00 54.59 35  B 1 
ATOM 1888 C C   . TYR B 2 35  ? -9.125  -7.079  21.337  1.00 57.60 35  B 1 
ATOM 1889 O O   . TYR B 2 35  ? -8.995  -7.471  22.503  1.00 55.20 35  B 1 
ATOM 1890 C CB  . TYR B 2 35  ? -7.647  -5.039  21.130  1.00 51.49 35  B 1 
ATOM 1891 C CG  . TYR B 2 35  ? -7.465  -3.710  20.431  1.00 48.85 35  B 1 
ATOM 1892 C CD1 . TYR B 2 35  ? -7.258  -3.676  19.040  1.00 45.18 35  B 1 
ATOM 1893 C CD2 . TYR B 2 35  ? -7.507  -2.498  21.152  1.00 44.02 35  B 1 
ATOM 1894 C CE1 . TYR B 2 35  ? -7.095  -2.444  18.375  1.00 40.91 35  B 1 
ATOM 1895 C CE2 . TYR B 2 35  ? -7.348  -1.272  20.504  1.00 40.99 35  B 1 
ATOM 1896 C CZ  . TYR B 2 35  ? -7.139  -1.247  19.109  1.00 41.32 35  B 1 
ATOM 1897 O OH  . TYR B 2 35  ? -6.986  -0.053  18.469  1.00 38.03 35  B 1 
ATOM 1898 N N   . HIS B 2 36  ? -9.370  -7.888  20.331  1.00 61.10 36  B 1 
ATOM 1899 C CA  . HIS B 2 36  ? -9.426  -9.320  20.516  1.00 66.69 36  B 1 
ATOM 1900 C C   . HIS B 2 36  ? -8.103  -9.821  21.110  1.00 70.95 36  B 1 
ATOM 1901 O O   . HIS B 2 36  ? -7.036  -9.306  20.778  1.00 70.01 36  B 1 
ATOM 1902 C CB  . HIS B 2 36  ? -9.737  -9.985  19.171  1.00 63.08 36  B 1 
ATOM 1903 C CG  . HIS B 2 36  ? -10.043 -11.450 19.318  1.00 58.55 36  B 1 
ATOM 1904 N ND1 . HIS B 2 36  ? -9.193  -12.496 19.044  1.00 51.91 36  B 1 
ATOM 1905 C CD2 . HIS B 2 36  ? -11.206 -12.001 19.799  1.00 51.30 36  B 1 
ATOM 1906 C CE1 . HIS B 2 36  ? -9.821  -13.639 19.338  1.00 47.69 36  B 1 
ATOM 1907 N NE2 . HIS B 2 36  ? -11.050 -13.381 19.806  1.00 50.14 36  B 1 
ATOM 1908 N N   . LYS B 2 37  ? -8.164  -10.843 21.970  1.00 71.15 37  B 1 
ATOM 1909 C CA  . LYS B 2 37  ? -6.987  -11.395 22.662  1.00 76.11 37  B 1 
ATOM 1910 C C   . LYS B 2 37  ? -5.801  -11.659 21.720  1.00 78.49 37  B 1 
ATOM 1911 O O   . LYS B 2 37  ? -4.657  -11.440 22.108  1.00 76.23 37  B 1 
ATOM 1912 C CB  . LYS B 2 37  ? -7.412  -12.671 23.407  1.00 73.62 37  B 1 
ATOM 1913 C CG  . LYS B 2 37  ? -6.277  -13.237 24.268  1.00 65.71 37  B 1 
ATOM 1914 C CD  . LYS B 2 37  ? -6.711  -14.508 25.028  1.00 59.91 37  B 1 
ATOM 1915 C CE  . LYS B 2 37  ? -5.523  -15.027 25.830  1.00 51.94 37  B 1 
ATOM 1916 N NZ  . LYS B 2 37  ? -5.844  -16.266 26.566  1.00 43.08 37  B 1 
ATOM 1917 N N   . LYS B 2 38  ? -6.056  -12.077 20.480  1.00 75.42 38  B 1 
ATOM 1918 C CA  . LYS B 2 38  ? -5.014  -12.290 19.470  1.00 76.90 38  B 1 
ATOM 1919 C C   . LYS B 2 38  ? -4.249  -11.012 19.104  1.00 78.56 38  B 1 
ATOM 1920 O O   . LYS B 2 38  ? -3.042  -11.067 18.901  1.00 77.57 38  B 1 
ATOM 1921 C CB  . LYS B 2 38  ? -5.625  -12.886 18.187  1.00 75.66 38  B 1 
ATOM 1922 C CG  . LYS B 2 38  ? -6.163  -14.317 18.365  1.00 73.57 38  B 1 
ATOM 1923 C CD  . LYS B 2 38  ? -6.674  -14.831 17.015  1.00 69.43 38  B 1 
ATOM 1924 C CE  . LYS B 2 38  ? -7.179  -16.275 17.082  1.00 64.09 38  B 1 
ATOM 1925 N NZ  . LYS B 2 38  ? -7.633  -16.730 15.747  1.00 57.79 38  B 1 
ATOM 1926 N N   . VAL B 2 39  ? -4.915  -9.861  19.027  1.00 75.72 39  B 1 
ATOM 1927 C CA  . VAL B 2 39  ? -4.252  -8.579  18.762  1.00 75.90 39  B 1 
ATOM 1928 C C   . VAL B 2 39  ? -3.342  -8.212  19.919  1.00 77.14 39  B 1 
ATOM 1929 O O   . VAL B 2 39  ? -2.196  -7.838  19.697  1.00 76.63 39  B 1 
ATOM 1930 C CB  . VAL B 2 39  ? -5.246  -7.427  18.502  1.00 74.13 39  B 1 
ATOM 1931 C CG1 . VAL B 2 39  ? -4.537  -6.094  18.253  1.00 67.79 39  B 1 
ATOM 1932 C CG2 . VAL B 2 39  ? -6.134  -7.724  17.294  1.00 68.73 39  B 1 
ATOM 1933 N N   . VAL B 2 40  ? -3.829  -8.361  21.150  1.00 72.78 40  B 1 
ATOM 1934 C CA  . VAL B 2 40  ? -3.052  -8.083  22.359  1.00 72.99 40  B 1 
ATOM 1935 C C   . VAL B 2 40  ? -1.821  -8.986  22.427  1.00 74.08 40  B 1 
ATOM 1936 O O   . VAL B 2 40  ? -0.716  -8.494  22.582  1.00 73.11 40  B 1 
ATOM 1937 C CB  . VAL B 2 40  ? -3.921  -8.233  23.629  1.00 70.87 40  B 1 
ATOM 1938 C CG1 . VAL B 2 40  ? -3.125  -7.916  24.894  1.00 63.93 40  B 1 
ATOM 1939 C CG2 . VAL B 2 40  ? -5.125  -7.294  23.576  1.00 64.74 40  B 1 
ATOM 1940 N N   . ASP B 2 41  ? -1.973  -10.289 22.185  1.00 78.79 41  B 1 
ATOM 1941 C CA  . ASP B 2 41  ? -0.874  -11.258 22.177  1.00 80.36 41  B 1 
ATOM 1942 C C   . ASP B 2 41  ? 0.200   -10.918 21.124  1.00 80.52 41  B 1 
ATOM 1943 O O   . ASP B 2 41  ? 1.387   -10.848 21.433  1.00 78.71 41  B 1 
ATOM 1944 C CB  . ASP B 2 41  ? -1.471  -12.653 21.969  1.00 79.92 41  B 1 
ATOM 1945 C CG  . ASP B 2 41  ? -0.412  -13.742 21.801  1.00 78.65 41  B 1 
ATOM 1946 O OD1 . ASP B 2 41  ? 0.621   -13.722 22.481  1.00 72.47 41  B 1 
ATOM 1947 O OD2 . ASP B 2 41  ? -0.603  -14.612 20.924  1.00 72.16 41  B 1 
ATOM 1948 N N   . HIS B 2 42  ? -0.188  -10.618 19.882  1.00 79.51 42  B 1 
ATOM 1949 C CA  . HIS B 2 42  ? 0.770   -10.216 18.842  1.00 79.02 42  B 1 
ATOM 1950 C C   . HIS B 2 42  ? 1.385   -8.827  19.077  1.00 76.87 42  B 1 
ATOM 1951 O O   . HIS B 2 42  ? 2.462   -8.547  18.546  1.00 74.55 42  B 1 
ATOM 1952 C CB  . HIS B 2 42  ? 0.094   -10.270 17.466  1.00 81.27 42  B 1 
ATOM 1953 C CG  . HIS B 2 42  ? 0.098   -11.629 16.841  1.00 83.70 42  B 1 
ATOM 1954 N ND1 . HIS B 2 42  ? 1.157   -12.195 16.158  1.00 77.74 42  B 1 
ATOM 1955 C CD2 . HIS B 2 42  ? -0.939  -12.519 16.766  1.00 76.98 42  B 1 
ATOM 1956 C CE1 . HIS B 2 42  ? 0.759   -13.386 15.692  1.00 80.41 42  B 1 
ATOM 1957 N NE2 . HIS B 2 42  ? -0.512  -13.621 16.031  1.00 80.50 42  B 1 
ATOM 1958 N N   . TYR B 2 43  ? 0.723   -7.955  19.840  1.00 73.16 43  B 1 
ATOM 1959 C CA  . TYR B 2 43  ? 1.252   -6.647  20.210  1.00 70.67 43  B 1 
ATOM 1960 C C   . TYR B 2 43  ? 2.250   -6.745  21.376  1.00 70.65 43  B 1 
ATOM 1961 O O   . TYR B 2 43  ? 3.324   -6.149  21.308  1.00 69.15 43  B 1 
ATOM 1962 C CB  . TYR B 2 43  ? 0.083   -5.709  20.547  1.00 68.68 43  B 1 
ATOM 1963 C CG  . TYR B 2 43  ? 0.521   -4.378  21.107  1.00 65.00 43  B 1 
ATOM 1964 C CD1 . TYR B 2 43  ? 0.339   -4.080  22.475  1.00 58.34 43  B 1 
ATOM 1965 C CD2 . TYR B 2 43  ? 1.175   -3.450  20.276  1.00 59.14 43  B 1 
ATOM 1966 C CE1 . TYR B 2 43  ? 0.791   -2.863  22.998  1.00 54.18 43  B 1 
ATOM 1967 C CE2 . TYR B 2 43  ? 1.635   -2.227  20.799  1.00 55.31 43  B 1 
ATOM 1968 C CZ  . TYR B 2 43  ? 1.438   -1.939  22.160  1.00 55.79 43  B 1 
ATOM 1969 O OH  . TYR B 2 43  ? 1.891   -0.738  22.664  1.00 53.79 43  B 1 
ATOM 1970 N N   . GLU B 2 44  ? 1.909   -7.496  22.417  1.00 69.00 44  B 1 
ATOM 1971 C CA  . GLU B 2 44  ? 2.748   -7.671  23.613  1.00 69.38 44  B 1 
ATOM 1972 C C   . GLU B 2 44  ? 3.917   -8.632  23.361  1.00 69.45 44  B 1 
ATOM 1973 O O   . GLU B 2 44  ? 5.021   -8.418  23.864  1.00 66.38 44  B 1 
ATOM 1974 C CB  . GLU B 2 44  ? 1.898   -8.180  24.771  1.00 67.76 44  B 1 
ATOM 1975 C CG  . GLU B 2 44  ? 0.899   -7.123  25.271  1.00 63.66 44  B 1 
ATOM 1976 C CD  . GLU B 2 44  ? 0.040   -7.598  26.462  1.00 57.68 44  B 1 
ATOM 1977 O OE1 . GLU B 2 44  ? -0.618  -6.725  27.072  1.00 52.94 44  B 1 
ATOM 1978 O OE2 . GLU B 2 44  ? 0.030   -8.816  26.755  1.00 55.40 44  B 1 
ATOM 1979 N N   . ASN B 2 45  ? 3.701   -9.669  22.553  1.00 74.93 45  B 1 
ATOM 1980 C CA  . ASN B 2 45  ? 4.671   -10.710 22.225  1.00 75.69 45  B 1 
ATOM 1981 C C   . ASN B 2 45  ? 4.859   -10.830 20.702  1.00 74.54 45  B 1 
ATOM 1982 O O   . ASN B 2 45  ? 4.560   -11.892 20.130  1.00 72.43 45  B 1 
ATOM 1983 C CB  . ASN B 2 45  ? 4.240   -12.027 22.883  1.00 75.60 45  B 1 
ATOM 1984 C CG  . ASN B 2 45  ? 4.017   -11.887 24.370  1.00 72.37 45  B 1 
ATOM 1985 O OD1 . ASN B 2 45  ? 4.951   -11.792 25.144  1.00 66.20 45  B 1 
ATOM 1986 N ND2 . ASN B 2 45  ? 2.777   -11.862 24.810  1.00 65.47 45  B 1 
ATOM 1987 N N   . PRO B 2 46  ? 5.332   -9.783  20.005  1.00 79.67 46  B 1 
ATOM 1988 C CA  . PRO B 2 46  ? 5.439   -9.805  18.560  1.00 78.44 46  B 1 
ATOM 1989 C C   . PRO B 2 46  ? 6.480   -10.835 18.101  1.00 80.34 46  B 1 
ATOM 1990 O O   . PRO B 2 46  ? 7.626   -10.862 18.567  1.00 78.39 46  B 1 
ATOM 1991 C CB  . PRO B 2 46  ? 5.798   -8.374  18.147  1.00 75.39 46  B 1 
ATOM 1992 C CG  . PRO B 2 46  ? 6.513   -7.818  19.381  1.00 72.51 46  B 1 
ATOM 1993 C CD  . PRO B 2 46  ? 5.790   -8.510  20.538  1.00 75.13 46  B 1 
ATOM 1994 N N   . ARG B 2 47  ? 6.095   -11.672 17.147  1.00 83.83 47  B 1 
ATOM 1995 C CA  . ARG B 2 47  ? 6.956   -12.713 16.579  1.00 83.90 47  B 1 
ATOM 1996 C C   . ARG B 2 47  ? 7.819   -12.124 15.465  1.00 85.15 47  B 1 
ATOM 1997 O O   . ARG B 2 47  ? 7.416   -11.225 14.744  1.00 82.01 47  B 1 
ATOM 1998 C CB  . ARG B 2 47  ? 6.137   -13.915 16.075  1.00 81.41 47  B 1 
ATOM 1999 C CG  . ARG B 2 47  ? 5.448   -14.764 17.165  1.00 79.99 47  B 1 
ATOM 2000 C CD  . ARG B 2 47  ? 4.249   -14.056 17.810  1.00 75.56 47  B 1 
ATOM 2001 N NE  . ARG B 2 47  ? 3.400   -14.990 18.556  1.00 73.54 47  B 1 
ATOM 2002 C CZ  . ARG B 2 47  ? 2.329   -14.674 19.252  1.00 68.75 47  B 1 
ATOM 2003 N NH1 . ARG B 2 47  ? 1.939   -13.452 19.420  1.00 62.41 47  B 1 
ATOM 2004 N NH2 . ARG B 2 47  ? 1.597   -15.588 19.801  1.00 65.75 47  B 1 
ATOM 2005 N N   . ASN B 2 48  ? 9.002   -12.682 15.312  1.00 84.29 48  B 1 
ATOM 2006 C CA  . ASN B 2 48  ? 9.879   -12.393 14.176  1.00 86.52 48  B 1 
ATOM 2007 C C   . ASN B 2 48  ? 10.333  -10.928 14.060  1.00 87.51 48  B 1 
ATOM 2008 O O   . ASN B 2 48  ? 10.643  -10.464 12.961  1.00 84.63 48  B 1 
ATOM 2009 C CB  . ASN B 2 48  ? 9.234   -12.926 12.876  1.00 85.99 48  B 1 
ATOM 2010 C CG  . ASN B 2 48  ? 8.737   -14.346 13.005  1.00 85.40 48  B 1 
ATOM 2011 O OD1 . ASN B 2 48  ? 9.481   -15.249 13.354  1.00 78.17 48  B 1 
ATOM 2012 N ND2 . ASN B 2 48  ? 7.471   -14.577 12.726  1.00 77.20 48  B 1 
ATOM 2013 N N   . VAL B 2 49  ? 10.432  -10.196 15.175  1.00 86.29 49  B 1 
ATOM 2014 C CA  . VAL B 2 49  ? 11.021  -8.855  15.173  1.00 86.16 49  B 1 
ATOM 2015 C C   . VAL B 2 49  ? 12.511  -8.943  14.834  1.00 87.37 49  B 1 
ATOM 2016 O O   . VAL B 2 49  ? 13.256  -9.743  15.399  1.00 84.53 49  B 1 
ATOM 2017 C CB  . VAL B 2 49  ? 10.800  -8.138  16.513  1.00 83.56 49  B 1 
ATOM 2018 C CG1 . VAL B 2 49  ? 11.367  -6.715  16.488  1.00 77.18 49  B 1 
ATOM 2019 C CG2 . VAL B 2 49  ? 9.316   -8.039  16.834  1.00 77.78 49  B 1 
ATOM 2020 N N   . GLY B 2 50  ? 12.959  -8.099  13.895  1.00 86.69 50  B 1 
ATOM 2021 C CA  . GLY B 2 50  ? 14.362  -8.043  13.525  1.00 86.73 50  B 1 
ATOM 2022 C C   . GLY B 2 50  ? 14.614  -7.553  12.105  1.00 88.13 50  B 1 
ATOM 2023 O O   . GLY B 2 50  ? 13.862  -6.763  11.533  1.00 86.21 50  B 1 
ATOM 2024 N N   . SER B 2 51  ? 15.759  -7.973  11.571  1.00 87.70 51  B 1 
ATOM 2025 C CA  . SER B 2 51  ? 16.150  -7.651  10.201  1.00 88.25 51  B 1 
ATOM 2026 C C   . SER B 2 51  ? 16.932  -8.815  9.606   1.00 89.10 51  B 1 
ATOM 2027 O O   . SER B 2 51  ? 17.627  -9.522  10.334  1.00 86.28 51  B 1 
ATOM 2028 C CB  . SER B 2 51  ? 17.003  -6.376  10.152  1.00 84.05 51  B 1 
ATOM 2029 O OG  . SER B 2 51  ? 16.264  -5.255  10.640  1.00 74.97 51  B 1 
ATOM 2030 N N   . LEU B 2 52  ? 16.816  -8.972  8.290   1.00 91.12 52  B 1 
ATOM 2031 C CA  . LEU B 2 52  ? 17.645  -9.855  7.480   1.00 91.82 52  B 1 
ATOM 2032 C C   . LEU B 2 52  ? 18.658  -9.021  6.682   1.00 92.08 52  B 1 
ATOM 2033 O O   . LEU B 2 52  ? 18.558  -7.784  6.633   1.00 89.56 52  B 1 
ATOM 2034 C CB  . LEU B 2 52  ? 16.743  -10.705 6.563   1.00 91.42 52  B 1 
ATOM 2035 C CG  . LEU B 2 52  ? 15.710  -11.579 7.298   1.00 91.09 52  B 1 
ATOM 2036 C CD1 . LEU B 2 52  ? 14.798  -12.274 6.291   1.00 84.11 52  B 1 
ATOM 2037 C CD2 . LEU B 2 52  ? 16.386  -12.655 8.165   1.00 84.51 52  B 1 
ATOM 2038 N N   . ASP B 2 53  ? 19.642  -9.694  6.066   1.00 91.64 53  B 1 
ATOM 2039 C CA  . ASP B 2 53  ? 20.610  -9.018  5.205   1.00 91.43 53  B 1 
ATOM 2040 C C   . ASP B 2 53  ? 19.964  -8.594  3.890   1.00 90.93 53  B 1 
ATOM 2041 O O   . ASP B 2 53  ? 19.753  -9.396  2.976   1.00 87.30 53  B 1 
ATOM 2042 C CB  . ASP B 2 53  ? 21.844  -9.901  4.975   1.00 89.72 53  B 1 
ATOM 2043 C CG  . ASP B 2 53  ? 22.863  -9.215  4.056   1.00 86.83 53  B 1 
ATOM 2044 O OD1 . ASP B 2 53  ? 22.696  -7.996  3.776   1.00 79.45 53  B 1 
ATOM 2045 O OD2 . ASP B 2 53  ? 23.773  -9.906  3.578   1.00 80.32 53  B 1 
ATOM 2046 N N   . LYS B 2 54  ? 19.698  -7.304  3.766   1.00 91.26 54  B 1 
ATOM 2047 C CA  . LYS B 2 54  ? 19.105  -6.716  2.559   1.00 89.95 54  B 1 
ATOM 2048 C C   . LYS B 2 54  ? 19.945  -6.939  1.290   1.00 90.20 54  B 1 
ATOM 2049 O O   . LYS B 2 54  ? 19.395  -6.837  0.196   1.00 86.50 54  B 1 
ATOM 2050 C CB  . LYS B 2 54  ? 18.804  -5.220  2.835   1.00 85.77 54  B 1 
ATOM 2051 C CG  . LYS B 2 54  ? 19.420  -4.257  1.823   1.00 76.00 54  B 1 
ATOM 2052 C CD  . LYS B 2 54  ? 19.054  -2.795  2.086   1.00 72.73 54  B 1 
ATOM 2053 C CE  . LYS B 2 54  ? 19.656  -1.949  0.967   1.00 60.55 54  B 1 
ATOM 2054 N NZ  . LYS B 2 54  ? 19.367  -0.519  1.116   1.00 53.48 54  B 1 
ATOM 2055 N N   . THR B 2 55  ? 21.256  -7.167  1.412   1.00 87.82 55  B 1 
ATOM 2056 C CA  . THR B 2 55  ? 22.167  -7.322  0.264   1.00 87.20 55  B 1 
ATOM 2057 C C   . THR B 2 55  ? 22.118  -8.718  -0.343  1.00 88.23 55  B 1 
ATOM 2058 O O   . THR B 2 55  ? 22.467  -8.904  -1.504  1.00 85.44 55  B 1 
ATOM 2059 C CB  . THR B 2 55  ? 23.612  -6.944  0.616   1.00 85.92 55  B 1 
ATOM 2060 O OG1 . THR B 2 55  ? 24.200  -7.879  1.481   1.00 80.73 55  B 1 
ATOM 2061 C CG2 . THR B 2 55  ? 23.725  -5.562  1.252   1.00 77.17 55  B 1 
ATOM 2062 N N   . SER B 2 56  ? 21.613  -9.696  0.399   1.00 92.00 56  B 1 
ATOM 2063 C CA  . SER B 2 56  ? 21.449  -11.055 -0.083  1.00 91.72 56  B 1 
ATOM 2064 C C   . SER B 2 56  ? 20.428  -11.128 -1.227  1.00 91.97 56  B 1 
ATOM 2065 O O   . SER B 2 56  ? 19.318  -10.612 -1.129  1.00 90.82 56  B 1 
ATOM 2066 C CB  . SER B 2 56  ? 21.012  -11.973 1.057   1.00 91.25 56  B 1 
ATOM 2067 O OG  . SER B 2 56  ? 20.855  -13.299 0.576   1.00 84.35 56  B 1 
ATOM 2068 N N   . LYS B 2 57  ? 20.794  -11.855 -2.293  1.00 93.43 57  B 1 
ATOM 2069 C CA  . LYS B 2 57  ? 19.888  -12.152 -3.408  1.00 93.25 57  B 1 
ATOM 2070 C C   . LYS B 2 57  ? 18.665  -12.982 -2.998  1.00 94.25 57  B 1 
ATOM 2071 O O   . LYS B 2 57  ? 17.638  -12.913 -3.656  1.00 90.73 57  B 1 
ATOM 2072 C CB  . LYS B 2 57  ? 20.657  -12.832 -4.556  1.00 90.24 57  B 1 
ATOM 2073 C CG  . LYS B 2 57  ? 21.149  -14.250 -4.195  1.00 78.54 57  B 1 
ATOM 2074 C CD  . LYS B 2 57  ? 21.746  -14.969 -5.403  1.00 72.57 57  B 1 
ATOM 2075 C CE  . LYS B 2 57  ? 22.047  -16.416 -5.017  1.00 62.00 57  B 1 
ATOM 2076 N NZ  . LYS B 2 57  ? 22.424  -17.246 -6.180  1.00 54.11 57  B 1 
ATOM 2077 N N   . ASN B 2 58  ? 18.787  -13.728 -1.892  1.00 94.55 58  B 1 
ATOM 2078 C CA  . ASN B 2 58  ? 17.718  -14.579 -1.376  1.00 95.00 58  B 1 
ATOM 2079 C C   . ASN B 2 58  ? 16.791  -13.840 -0.402  1.00 95.98 58  B 1 
ATOM 2080 O O   . ASN B 2 58  ? 15.865  -14.442 0.140   1.00 93.69 58  B 1 
ATOM 2081 C CB  . ASN B 2 58  ? 18.334  -15.825 -0.715  1.00 92.79 58  B 1 
ATOM 2082 C CG  . ASN B 2 58  ? 19.153  -16.701 -1.661  1.00 87.89 58  B 1 
ATOM 2083 O OD1 . ASN B 2 58  ? 19.318  -16.449 -2.844  1.00 73.72 58  B 1 
ATOM 2084 N ND2 . ASN B 2 58  ? 19.727  -17.769 -1.140  1.00 74.27 58  B 1 
ATOM 2085 N N   . VAL B 2 59  ? 17.029  -12.552 -0.141  1.00 94.19 59  B 1 
ATOM 2086 C CA  . VAL B 2 59  ? 16.239  -11.729 0.769   1.00 94.86 59  B 1 
ATOM 2087 C C   . VAL B 2 59  ? 15.446  -10.689 -0.014  1.00 94.79 59  B 1 
ATOM 2088 O O   . VAL B 2 59  ? 16.026  -9.833  -0.687  1.00 93.73 59  B 1 
ATOM 2089 C CB  . VAL B 2 59  ? 17.115  -11.084 1.858   1.00 94.26 59  B 1 
ATOM 2090 C CG1 . VAL B 2 59  ? 16.322  -10.092 2.726   1.00 87.78 59  B 1 
ATOM 2091 C CG2 . VAL B 2 59  ? 17.680  -12.168 2.786   1.00 87.98 59  B 1 
ATOM 2092 N N   . GLY B 2 60  ? 14.133  -10.724 0.124   1.00 94.36 60  B 1 
ATOM 2093 C CA  . GLY B 2 60  ? 13.239  -9.675  -0.346  1.00 94.01 60  B 1 
ATOM 2094 C C   . GLY B 2 60  ? 12.897  -8.702  0.779   1.00 94.45 60  B 1 
ATOM 2095 O O   . GLY B 2 60  ? 12.642  -9.133  1.900   1.00 93.72 60  B 1 
ATOM 2096 N N   . THR B 2 61  ? 12.924  -7.409  0.501   1.00 93.08 61  B 1 
ATOM 2097 C CA  . THR B 2 61  ? 12.600  -6.357  1.472   1.00 92.68 61  B 1 
ATOM 2098 C C   . THR B 2 61  ? 11.444  -5.501  0.976   1.00 92.52 61  B 1 
ATOM 2099 O O   . THR B 2 61  ? 11.574  -4.828  -0.041  1.00 91.02 61  B 1 
ATOM 2100 C CB  . THR B 2 61  ? 13.819  -5.476  1.773   1.00 91.58 61  B 1 
ATOM 2101 O OG1 . THR B 2 61  ? 14.889  -6.262  2.259   1.00 85.45 61  B 1 
ATOM 2102 C CG2 . THR B 2 61  ? 13.538  -4.409  2.829   1.00 84.33 61  B 1 
ATOM 2103 N N   . GLY B 2 62  ? 10.353  -5.478  1.724   1.00 92.87 62  B 1 
ATOM 2104 C CA  . GLY B 2 62  ? 9.244   -4.556  1.542   1.00 91.38 62  B 1 
ATOM 2105 C C   . GLY B 2 62  ? 9.284   -3.451  2.588   1.00 90.99 62  B 1 
ATOM 2106 O O   . GLY B 2 62  ? 9.482   -3.721  3.766   1.00 89.23 62  B 1 
ATOM 2107 N N   . LEU B 2 63  ? 9.104   -2.208  2.145   1.00 87.33 63  B 1 
ATOM 2108 C CA  . LEU B 2 63  ? 8.927   -1.048  3.021   1.00 85.93 63  B 1 
ATOM 2109 C C   . LEU B 2 63  ? 7.711   -0.275  2.531   1.00 84.99 63  B 1 
ATOM 2110 O O   . LEU B 2 63  ? 7.714   0.233   1.414   1.00 81.87 63  B 1 
ATOM 2111 C CB  . LEU B 2 63  ? 10.203  -0.195  3.019   1.00 83.29 63  B 1 
ATOM 2112 C CG  . LEU B 2 63  ? 10.114  1.053   3.933   1.00 74.81 63  B 1 
ATOM 2113 C CD1 . LEU B 2 63  ? 10.089  0.681   5.409   1.00 68.93 63  B 1 
ATOM 2114 C CD2 . LEU B 2 63  ? 11.325  1.954   3.696   1.00 68.67 63  B 1 
ATOM 2115 N N   . VAL B 2 64  ? 6.684   -0.197  3.370   1.00 86.13 64  B 1 
ATOM 2116 C CA  . VAL B 2 64  ? 5.403   0.425   3.032   1.00 84.76 64  B 1 
ATOM 2117 C C   . VAL B 2 64  ? 4.965   1.401   4.121   1.00 82.69 64  B 1 
ATOM 2118 O O   . VAL B 2 64  ? 5.457   1.346   5.251   1.00 78.82 64  B 1 
ATOM 2119 C CB  . VAL B 2 64  ? 4.304   -0.622  2.767   1.00 83.97 64  B 1 
ATOM 2120 C CG1 . VAL B 2 64  ? 4.684   -1.534  1.598   1.00 76.52 64  B 1 
ATOM 2121 C CG2 . VAL B 2 64  ? 3.994   -1.482  4.001   1.00 77.57 64  B 1 
ATOM 2122 N N   . GLY B 2 65  ? 4.050   2.289   3.759   1.00 77.20 65  B 1 
ATOM 2123 C CA  . GLY B 2 65  ? 3.618   3.390   4.600   1.00 73.14 65  B 1 
ATOM 2124 C C   . GLY B 2 65  ? 4.567   4.587   4.518   1.00 70.45 65  B 1 
ATOM 2125 O O   . GLY B 2 65  ? 5.614   4.541   3.873   1.00 65.91 65  B 1 
ATOM 2126 N N   . ALA B 2 66  ? 4.193   5.663   5.192   1.00 57.43 66  B 1 
ATOM 2127 C CA  . ALA B 2 66  ? 5.007   6.860   5.305   1.00 54.47 66  B 1 
ATOM 2128 C C   . ALA B 2 66  ? 5.134   7.259   6.786   1.00 55.67 66  B 1 
ATOM 2129 O O   . ALA B 2 66  ? 4.147   7.199   7.509   1.00 51.46 66  B 1 
ATOM 2130 C CB  . ALA B 2 66  ? 4.395   7.973   4.452   1.00 48.61 66  B 1 
ATOM 2131 N N   . PRO B 2 67  ? 6.316   7.697   7.247   1.00 51.83 67  B 1 
ATOM 2132 C CA  . PRO B 2 67  ? 6.513   8.075   8.651   1.00 50.33 67  B 1 
ATOM 2133 C C   . PRO B 2 67  ? 5.527   9.133   9.138   1.00 51.14 67  B 1 
ATOM 2134 O O   . PRO B 2 67  ? 5.068   9.069   10.278  1.00 48.89 67  B 1 
ATOM 2135 C CB  . PRO B 2 67  ? 7.955   8.578   8.735   1.00 47.28 67  B 1 
ATOM 2136 C CG  . PRO B 2 67  ? 8.650   7.849   7.597   1.00 46.97 67  B 1 
ATOM 2137 C CD  . PRO B 2 67  ? 7.567   7.740   6.521   1.00 50.41 67  B 1 
ATOM 2138 N N   . ALA B 2 68  ? 5.157   10.073  8.267   1.00 44.17 68  B 1 
ATOM 2139 C CA  . ALA B 2 68  ? 4.179   11.112  8.561   1.00 41.56 68  B 1 
ATOM 2140 C C   . ALA B 2 68  ? 2.791   10.553  8.910   1.00 42.00 68  B 1 
ATOM 2141 O O   . ALA B 2 68  ? 2.070   11.161  9.699   1.00 39.61 68  B 1 
ATOM 2142 C CB  . ALA B 2 68  ? 4.108   12.053  7.357   1.00 39.08 68  B 1 
ATOM 2143 N N   . CYS B 2 69  ? 2.429   9.382   8.396   1.00 48.37 69  B 1 
ATOM 2144 C CA  . CYS B 2 69  ? 1.132   8.746   8.622   1.00 47.36 69  B 1 
ATOM 2145 C C   . CYS B 2 69  ? 1.023   8.041   9.974   1.00 49.86 69  B 1 
ATOM 2146 O O   . CYS B 2 69  ? -0.041  7.552   10.325  1.00 46.61 69  B 1 
ATOM 2147 C CB  . CYS B 2 69  ? 0.862   7.726   7.508   1.00 43.69 69  B 1 
ATOM 2148 S SG  . CYS B 2 69  ? 1.251   8.355   5.860   1.00 39.09 69  B 1 
ATOM 2149 N N   . GLY B 2 70  ? 2.124   7.906   10.694  1.00 58.13 70  B 1 
ATOM 2150 C CA  . GLY B 2 70  ? 2.190   7.132   11.928  1.00 58.16 70  B 1 
ATOM 2151 C C   . GLY B 2 70  ? 2.320   5.619   11.737  1.00 61.37 70  B 1 
ATOM 2152 O O   . GLY B 2 70  ? 2.735   4.948   12.680  1.00 57.61 70  B 1 
ATOM 2153 N N   . ASP B 2 71  ? 2.058   5.084   10.537  1.00 67.88 71  B 1 
ATOM 2154 C CA  . ASP B 2 71  ? 2.179   3.651   10.246  1.00 69.96 71  B 1 
ATOM 2155 C C   . ASP B 2 71  ? 3.246   3.404   9.164   1.00 73.19 71  B 1 
ATOM 2156 O O   . ASP B 2 71  ? 3.085   3.759   8.002   1.00 72.25 71  B 1 
ATOM 2157 C CB  . ASP B 2 71  ? 0.814   3.061   9.853   1.00 65.74 71  B 1 
ATOM 2158 C CG  . ASP B 2 71  ? -0.200  2.973   11.005  1.00 61.54 71  B 1 
ATOM 2159 O OD1 . ASP B 2 71  ? 0.194   2.606   12.137  1.00 57.69 71  B 1 
ATOM 2160 O OD2 . ASP B 2 71  ? -1.407  3.171   10.745  1.00 56.05 71  B 1 
ATOM 2161 N N   . VAL B 2 72  ? 4.345   2.758   9.557   1.00 73.80 72  B 1 
ATOM 2162 C CA  . VAL B 2 72  ? 5.402   2.291   8.648   1.00 76.15 72  B 1 
ATOM 2163 C C   . VAL B 2 72  ? 5.703   0.829   8.951   1.00 77.13 72  B 1 
ATOM 2164 O O   . VAL B 2 72  ? 5.960   0.466   10.098  1.00 75.93 72  B 1 
ATOM 2165 C CB  . VAL B 2 72  ? 6.696   3.121   8.763   1.00 73.18 72  B 1 
ATOM 2166 C CG1 . VAL B 2 72  ? 7.791   2.615   7.819   1.00 64.96 72  B 1 
ATOM 2167 C CG2 . VAL B 2 72  ? 6.436   4.586   8.416   1.00 65.52 72  B 1 
ATOM 2168 N N   . MET B 2 73  ? 5.720   -0.010  7.912   1.00 82.87 73  B 1 
ATOM 2169 C CA  . MET B 2 73  ? 5.989   -1.431  8.036   1.00 84.52 73  B 1 
ATOM 2170 C C   . MET B 2 73  ? 7.122   -1.844  7.100   1.00 86.21 73  B 1 
ATOM 2171 O O   . MET B 2 73  ? 7.024   -1.716  5.884   1.00 85.58 73  B 1 
ATOM 2172 C CB  . MET B 2 73  ? 4.694   -2.198  7.747   1.00 81.48 73  B 1 
ATOM 2173 C CG  . MET B 2 73  ? 4.828   -3.698  8.006   1.00 74.31 73  B 1 
ATOM 2174 S SD  . MET B 2 73  ? 3.315   -4.656  7.699   1.00 71.94 73  B 1 
ATOM 2175 C CE  . MET B 2 73  ? 2.120   -3.816  8.767   1.00 62.75 73  B 1 
ATOM 2176 N N   . LYS B 2 74  ? 8.207   -2.357  7.680   1.00 86.13 74  B 1 
ATOM 2177 C CA  . LYS B 2 74  ? 9.272   -3.045  6.966   1.00 86.91 74  B 1 
ATOM 2178 C C   . LYS B 2 74  ? 9.117   -4.542  7.192   1.00 86.74 74  B 1 
ATOM 2179 O O   . LYS B 2 74  ? 9.187   -4.989  8.329   1.00 86.65 74  B 1 
ATOM 2180 C CB  . LYS B 2 74  ? 10.634  -2.539  7.457   1.00 86.54 74  B 1 
ATOM 2181 C CG  . LYS B 2 74  ? 11.789  -3.209  6.697   1.00 82.99 74  B 1 
ATOM 2182 C CD  . LYS B 2 74  ? 13.144  -2.813  7.303   1.00 80.99 74  B 1 
ATOM 2183 C CE  . LYS B 2 74  ? 14.231  -3.599  6.586   1.00 71.16 74  B 1 
ATOM 2184 N NZ  . LYS B 2 74  ? 15.537  -3.531  7.274   1.00 65.44 74  B 1 
ATOM 2185 N N   . LEU B 2 75  ? 8.969   -5.308  6.113   1.00 92.13 75  B 1 
ATOM 2186 C CA  . LEU B 2 75  ? 8.930   -6.766  6.137   1.00 92.57 75  B 1 
ATOM 2187 C C   . LEU B 2 75  ? 10.046  -7.314  5.255   1.00 93.37 75  B 1 
ATOM 2188 O O   . LEU B 2 75  ? 10.284  -6.823  4.158   1.00 92.90 75  B 1 
ATOM 2189 C CB  . LEU B 2 75  ? 7.513   -7.229  5.758   1.00 91.90 75  B 1 
ATOM 2190 C CG  . LEU B 2 75  ? 7.261   -8.736  5.981   1.00 89.48 75  B 1 
ATOM 2191 C CD1 . LEU B 2 75  ? 5.804   -8.978  6.348   1.00 80.76 75  B 1 
ATOM 2192 C CD2 . LEU B 2 75  ? 7.556   -9.562  4.714   1.00 80.09 75  B 1 
ATOM 2193 N N   . GLN B 2 76  ? 10.774  -8.314  5.756   1.00 92.40 76  B 1 
ATOM 2194 C CA  . GLN B 2 76  ? 11.821  -8.995  5.007   1.00 92.96 76  B 1 
ATOM 2195 C C   . GLN B 2 76  ? 11.558  -10.495 5.007   1.00 92.85 76  B 1 
ATOM 2196 O O   . GLN B 2 76  ? 11.209  -11.056 6.043   1.00 92.07 76  B 1 
ATOM 2197 C CB  . GLN B 2 76  ? 13.212  -8.682  5.575   1.00 92.67 76  B 1 
ATOM 2198 C CG  . GLN B 2 76  ? 13.539  -7.184  5.575   1.00 90.91 76  B 1 
ATOM 2199 C CD  . GLN B 2 76  ? 14.983  -6.905  5.987   1.00 91.96 76  B 1 
ATOM 2200 O OE1 . GLN B 2 76  ? 15.318  -6.807  7.160   1.00 83.86 76  B 1 
ATOM 2201 N NE2 . GLN B 2 76  ? 15.889  -6.757  5.048   1.00 81.81 76  B 1 
ATOM 2202 N N   . ILE B 2 77  ? 11.765  -11.131 3.864   1.00 95.08 77  B 1 
ATOM 2203 C CA  . ILE B 2 77  ? 11.652  -12.579 3.685   1.00 95.27 77  B 1 
ATOM 2204 C C   . ILE B 2 77  ? 12.997  -13.142 3.227   1.00 95.78 77  B 1 
ATOM 2205 O O   . ILE B 2 77  ? 13.744  -12.465 2.527   1.00 95.34 77  B 1 
ATOM 2206 C CB  . ILE B 2 77  ? 10.535  -12.945 2.696   1.00 94.57 77  B 1 
ATOM 2207 C CG1 . ILE B 2 77  ? 10.752  -12.307 1.304   1.00 90.14 77  B 1 
ATOM 2208 C CG2 . ILE B 2 77  ? 9.160   -12.547 3.283   1.00 88.95 77  B 1 
ATOM 2209 C CD1 . ILE B 2 77  ? 9.827   -12.876 0.216   1.00 86.99 77  B 1 
ATOM 2210 N N   . GLN B 2 78  ? 13.295  -14.381 3.620   1.00 95.10 78  B 1 
ATOM 2211 C CA  . GLN B 2 78  ? 14.410  -15.156 3.100   1.00 95.33 78  B 1 
ATOM 2212 C C   . GLN B 2 78  ? 13.864  -16.390 2.393   1.00 95.10 78  B 1 
ATOM 2213 O O   . GLN B 2 78  ? 13.101  -17.140 2.988   1.00 94.28 78  B 1 
ATOM 2214 C CB  . GLN B 2 78  ? 15.373  -15.497 4.233   1.00 94.88 78  B 1 
ATOM 2215 C CG  . GLN B 2 78  ? 16.595  -16.293 3.748   1.00 92.65 78  B 1 
ATOM 2216 C CD  . GLN B 2 78  ? 17.641  -16.494 4.850   1.00 89.99 78  B 1 
ATOM 2217 O OE1 . GLN B 2 78  ? 17.589  -15.913 5.917   1.00 81.45 78  B 1 
ATOM 2218 N NE2 . GLN B 2 78  ? 18.640  -17.313 4.612   1.00 78.05 78  B 1 
ATOM 2219 N N   . VAL B 2 79  ? 14.269  -16.579 1.145   1.00 94.75 79  B 1 
ATOM 2220 C CA  . VAL B 2 79  ? 13.779  -17.647 0.271   1.00 94.62 79  B 1 
ATOM 2221 C C   . VAL B 2 79  ? 14.926  -18.611 -0.022  1.00 94.13 79  B 1 
ATOM 2222 O O   . VAL B 2 79  ? 16.044  -18.177 -0.291  1.00 92.27 79  B 1 
ATOM 2223 C CB  . VAL B 2 79  ? 13.175  -17.062 -1.011  1.00 93.67 79  B 1 
ATOM 2224 C CG1 . VAL B 2 79  ? 12.449  -18.142 -1.825  1.00 86.50 79  B 1 
ATOM 2225 C CG2 . VAL B 2 79  ? 12.153  -15.956 -0.718  1.00 85.75 79  B 1 
ATOM 2226 N N   . ASP B 2 80  ? 14.655  -19.907 0.069   1.00 94.93 80  B 1 
ATOM 2227 C CA  . ASP B 2 80  ? 15.608  -20.943 -0.299  1.00 93.73 80  B 1 
ATOM 2228 C C   . ASP B 2 80  ? 15.685  -21.157 -1.824  1.00 92.99 80  B 1 
ATOM 2229 O O   . ASP B 2 80  ? 14.962  -20.549 -2.615  1.00 89.79 80  B 1 
ATOM 2230 C CB  . ASP B 2 80  ? 15.328  -22.237 0.497   1.00 91.83 80  B 1 
ATOM 2231 C CG  . ASP B 2 80  ? 14.108  -23.065 0.065   1.00 89.36 80  B 1 
ATOM 2232 O OD1 . ASP B 2 80  ? 13.508  -22.769 -0.981  1.00 82.12 80  B 1 
ATOM 2233 O OD2 . ASP B 2 80  ? 13.802  -24.050 0.772   1.00 83.37 80  B 1 
ATOM 2234 N N   . GLU B 2 81  ? 16.574  -22.060 -2.252  1.00 92.29 81  B 1 
ATOM 2235 C CA  . GLU B 2 81  ? 16.781  -22.381 -3.667  1.00 91.25 81  B 1 
ATOM 2236 C C   . GLU B 2 81  ? 15.572  -23.057 -4.331  1.00 91.47 81  B 1 
ATOM 2237 O O   . GLU B 2 81  ? 15.501  -23.130 -5.553  1.00 87.54 81  B 1 
ATOM 2238 C CB  . GLU B 2 81  ? 18.010  -23.283 -3.809  1.00 88.93 81  B 1 
ATOM 2239 C CG  . GLU B 2 81  ? 19.291  -22.622 -3.281  1.00 79.55 81  B 1 
ATOM 2240 C CD  . GLU B 2 81  ? 20.545  -23.482 -3.485  1.00 67.40 81  B 1 
ATOM 2241 O OE1 . GLU B 2 81  ? 21.646  -22.914 -3.302  1.00 59.79 81  B 1 
ATOM 2242 O OE2 . GLU B 2 81  ? 20.406  -24.682 -3.803  1.00 60.65 81  B 1 
ATOM 2243 N N   . LYS B 2 82  ? 14.616  -23.541 -3.536  1.00 91.92 82  B 1 
ATOM 2244 C CA  . LYS B 2 82  ? 13.384  -24.178 -4.017  1.00 91.85 82  B 1 
ATOM 2245 C C   . LYS B 2 82  ? 12.210  -23.202 -4.105  1.00 92.76 82  B 1 
ATOM 2246 O O   . LYS B 2 82  ? 11.100  -23.619 -4.415  1.00 88.91 82  B 1 
ATOM 2247 C CB  . LYS B 2 82  ? 13.042  -25.384 -3.140  1.00 90.29 82  B 1 
ATOM 2248 C CG  . LYS B 2 82  ? 14.156  -26.439 -3.150  1.00 83.87 82  B 1 
ATOM 2249 C CD  . LYS B 2 82  ? 13.768  -27.622 -2.263  1.00 77.02 82  B 1 
ATOM 2250 C CE  . LYS B 2 82  ? 14.905  -28.637 -2.264  1.00 67.05 82  B 1 
ATOM 2251 N NZ  . LYS B 2 82  ? 14.610  -29.782 -1.375  1.00 59.02 82  B 1 
ATOM 2252 N N   . GLY B 2 83  ? 12.439  -21.916 -3.810  1.00 93.00 83  B 1 
ATOM 2253 C CA  . GLY B 2 83  ? 11.399  -20.893 -3.802  1.00 92.99 83  B 1 
ATOM 2254 C C   . GLY B 2 83  ? 10.509  -20.923 -2.554  1.00 94.30 83  B 1 
ATOM 2255 O O   . GLY B 2 83  ? 9.408   -20.374 -2.583  1.00 91.86 83  B 1 
ATOM 2256 N N   . LYS B 2 84  ? 10.976  -21.551 -1.456  1.00 94.05 84  B 1 
ATOM 2257 C CA  . LYS B 2 84  ? 10.271  -21.602 -0.179  1.00 95.38 84  B 1 
ATOM 2258 C C   . LYS B 2 84  ? 10.792  -20.538 0.781   1.00 95.45 84  B 1 
ATOM 2259 O O   . LYS B 2 84  ? 11.995  -20.396 0.972   1.00 93.90 84  B 1 
ATOM 2260 C CB  . LYS B 2 84  ? 10.378  -23.013 0.402   1.00 94.39 84  B 1 
ATOM 2261 C CG  . LYS B 2 84  ? 9.492   -23.193 1.627   1.00 87.63 84  B 1 
ATOM 2262 C CD  . LYS B 2 84  ? 9.617   -24.626 2.172   1.00 84.53 84  B 1 
ATOM 2263 C CE  . LYS B 2 84  ? 8.713   -24.757 3.384   1.00 74.24 84  B 1 
ATOM 2264 N NZ  . LYS B 2 84  ? 8.767   -26.115 3.973   1.00 66.69 84  B 1 
ATOM 2265 N N   . ILE B 2 85  ? 9.888   -19.809 1.426   1.00 94.98 85  B 1 
ATOM 2266 C CA  . ILE B 2 85  ? 10.236  -18.815 2.445   1.00 95.02 85  B 1 
ATOM 2267 C C   . ILE B 2 85  ? 10.640  -19.546 3.732   1.00 94.63 85  B 1 
ATOM 2268 O O   . ILE B 2 85  ? 9.808   -20.150 4.403   1.00 93.08 85  B 1 
ATOM 2269 C CB  . ILE B 2 85  ? 9.087   -17.818 2.666   1.00 95.32 85  B 1 
ATOM 2270 C CG1 . ILE B 2 85  ? 8.750   -17.075 1.352   1.00 93.61 85  B 1 
ATOM 2271 C CG2 . ILE B 2 85  ? 9.472   -16.807 3.760   1.00 93.25 85  B 1 
ATOM 2272 C CD1 . ILE B 2 85  ? 7.416   -16.313 1.393   1.00 90.02 85  B 1 
ATOM 2273 N N   . VAL B 2 86  ? 11.929  -19.492 4.087   1.00 95.99 86  B 1 
ATOM 2274 C CA  . VAL B 2 86  ? 12.497  -20.180 5.260   1.00 95.09 86  B 1 
ATOM 2275 C C   . VAL B 2 86  ? 12.570  -19.291 6.498   1.00 94.61 86  B 1 
ATOM 2276 O O   . VAL B 2 86  ? 12.480  -19.792 7.615   1.00 92.08 86  B 1 
ATOM 2277 C CB  . VAL B 2 86  ? 13.881  -20.778 4.950   1.00 93.68 86  B 1 
ATOM 2278 C CG1 . VAL B 2 86  ? 13.746  -21.908 3.920   1.00 84.96 86  B 1 
ATOM 2279 C CG2 . VAL B 2 86  ? 14.889  -19.752 4.426   1.00 84.88 86  B 1 
ATOM 2280 N N   . ASP B 2 87  ? 12.702  -17.971 6.330   1.00 94.21 87  B 1 
ATOM 2281 C CA  . ASP B 2 87  ? 12.645  -17.012 7.427   1.00 94.62 87  B 1 
ATOM 2282 C C   . ASP B 2 87  ? 11.935  -15.724 6.989   1.00 95.09 87  B 1 
ATOM 2283 O O   . ASP B 2 87  ? 11.868  -15.380 5.809   1.00 93.44 87  B 1 
ATOM 2284 C CB  . ASP B 2 87  ? 14.052  -16.736 8.011   1.00 93.32 87  B 1 
ATOM 2285 C CG  . ASP B 2 87  ? 14.027  -16.086 9.410   1.00 91.51 87  B 1 
ATOM 2286 O OD1 . ASP B 2 87  ? 12.973  -16.108 10.086  1.00 86.70 87  B 1 
ATOM 2287 O OD2 . ASP B 2 87  ? 15.048  -15.536 9.856   1.00 85.36 87  B 1 
ATOM 2288 N N   . ALA B 2 88  ? 11.394  -15.006 7.963   1.00 93.86 88  B 1 
ATOM 2289 C CA  . ALA B 2 88  ? 10.820  -13.693 7.781   1.00 93.63 88  B 1 
ATOM 2290 C C   . ALA B 2 88  ? 11.022  -12.853 9.038   1.00 93.30 88  B 1 
ATOM 2291 O O   . ALA B 2 88  ? 10.942  -13.366 10.162  1.00 91.42 88  B 1 
ATOM 2292 C CB  . ALA B 2 88  ? 9.341   -13.811 7.414   1.00 92.91 88  B 1 
ATOM 2293 N N   . ARG B 2 89  ? 11.282  -11.565 8.859   1.00 93.18 89  B 1 
ATOM 2294 C CA  . ARG B 2 89  ? 11.464  -10.591 9.940   1.00 92.97 89  B 1 
ATOM 2295 C C   . ARG B 2 89  ? 10.701  -9.315  9.622   1.00 92.09 89  B 1 
ATOM 2296 O O   . ARG B 2 89  ? 10.545  -8.954  8.455   1.00 90.67 89  B 1 
ATOM 2297 C CB  . ARG B 2 89  ? 12.952  -10.273 10.151  1.00 92.32 89  B 1 
ATOM 2298 C CG  . ARG B 2 89  ? 13.819  -11.498 10.486  1.00 89.40 89  B 1 
ATOM 2299 C CD  . ARG B 2 89  ? 13.493  -12.077 11.860  1.00 88.21 89  B 1 
ATOM 2300 N NE  . ARG B 2 89  ? 14.172  -13.361 12.016  1.00 84.22 89  B 1 
ATOM 2301 C CZ  . ARG B 2 89  ? 14.334  -14.048 13.136  1.00 80.45 89  B 1 
ATOM 2302 N NH1 . ARG B 2 89  ? 13.936  -13.590 14.294  1.00 71.05 89  B 1 
ATOM 2303 N NH2 . ARG B 2 89  ? 14.890  -15.215 13.067  1.00 74.76 89  B 1 
ATOM 2304 N N   . PHE B 2 90  ? 10.292  -8.612  10.660  1.00 90.79 90  B 1 
ATOM 2305 C CA  . PHE B 2 90  ? 9.668   -7.315  10.479  1.00 89.83 90  B 1 
ATOM 2306 C C   . PHE B 2 90  ? 10.158  -6.276  11.483  1.00 90.09 90  B 1 
ATOM 2307 O O   . PHE B 2 90  ? 10.641  -6.591  12.570  1.00 89.19 90  B 1 
ATOM 2308 C CB  . PHE B 2 90  ? 8.141   -7.447  10.481  1.00 87.65 90  B 1 
ATOM 2309 C CG  . PHE B 2 90  ? 7.520   -7.430  11.861  1.00 84.93 90  B 1 
ATOM 2310 C CD1 . PHE B 2 90  ? 7.470   -8.599  12.641  1.00 80.36 90  B 1 
ATOM 2311 C CD2 . PHE B 2 90  ? 6.990   -6.237  12.361  1.00 80.94 90  B 1 
ATOM 2312 C CE1 . PHE B 2 90  ? 6.887   -8.568  13.913  1.00 77.64 90  B 1 
ATOM 2313 C CE2 . PHE B 2 90  ? 6.397   -6.198  13.643  1.00 77.15 90  B 1 
ATOM 2314 C CZ  . PHE B 2 90  ? 6.346   -7.365  14.420  1.00 78.19 90  B 1 
ATOM 2315 N N   . LYS B 2 91  ? 9.999   -5.013  11.096  1.00 82.45 91  B 1 
ATOM 2316 C CA  . LYS B 2 91  ? 10.010  -3.857  11.985  1.00 81.79 91  B 1 
ATOM 2317 C C   . LYS B 2 91  ? 8.859   -2.957  11.579  1.00 79.76 91  B 1 
ATOM 2318 O O   . LYS B 2 91  ? 8.717   -2.656  10.393  1.00 77.00 91  B 1 
ATOM 2319 C CB  . LYS B 2 91  ? 11.344  -3.103  11.906  1.00 79.89 91  B 1 
ATOM 2320 C CG  . LYS B 2 91  ? 12.482  -3.904  12.536  1.00 74.18 91  B 1 
ATOM 2321 C CD  . LYS B 2 91  ? 13.776  -3.094  12.565  1.00 70.81 91  B 1 
ATOM 2322 C CE  . LYS B 2 91  ? 14.828  -3.887  13.332  1.00 62.30 91  B 1 
ATOM 2323 N NZ  . LYS B 2 91  ? 16.120  -3.183  13.402  1.00 54.99 91  B 1 
ATOM 2324 N N   . THR B 2 92  ? 8.058   -2.530  12.536  1.00 79.30 92  B 1 
ATOM 2325 C CA  . THR B 2 92  ? 6.963   -1.605  12.275  1.00 77.38 92  B 1 
ATOM 2326 C C   . THR B 2 92  ? 6.955   -0.484  13.300  1.00 76.31 92  B 1 
ATOM 2327 O O   . THR B 2 92  ? 7.320   -0.682  14.461  1.00 73.32 92  B 1 
ATOM 2328 C CB  . THR B 2 92  ? 5.615   -2.333  12.169  1.00 73.49 92  B 1 
ATOM 2329 O OG1 . THR B 2 92  ? 4.640   -1.464  11.639  1.00 65.92 92  B 1 
ATOM 2330 C CG2 . THR B 2 92  ? 5.095   -2.853  13.498  1.00 66.04 92  B 1 
ATOM 2331 N N   . PHE B 2 93  ? 6.586   0.693   12.838  1.00 69.80 93  B 1 
ATOM 2332 C CA  . PHE B 2 93  ? 6.279   1.859   13.641  1.00 67.55 93  B 1 
ATOM 2333 C C   . PHE B 2 93  ? 4.820   2.193   13.371  1.00 66.92 93  B 1 
ATOM 2334 O O   . PHE B 2 93  ? 4.452   2.394   12.218  1.00 61.80 93  B 1 
ATOM 2335 C CB  . PHE B 2 93  ? 7.203   3.015   13.266  1.00 63.57 93  B 1 
ATOM 2336 C CG  . PHE B 2 93  ? 8.672   2.719   13.468  1.00 57.62 93  B 1 
ATOM 2337 C CD1 . PHE B 2 93  ? 9.262   2.912   14.736  1.00 51.33 93  B 1 
ATOM 2338 C CD2 . PHE B 2 93  ? 9.455   2.249   12.406  1.00 49.82 93  B 1 
ATOM 2339 C CE1 . PHE B 2 93  ? 10.616  2.632   14.931  1.00 44.62 93  B 1 
ATOM 2340 C CE2 . PHE B 2 93  ? 10.819  1.967   12.602  1.00 44.37 93  B 1 
ATOM 2341 C CZ  . PHE B 2 93  ? 11.402  2.159   13.865  1.00 43.69 93  B 1 
ATOM 2342 N N   . GLY B 2 94  ? 3.997   2.200   14.409  1.00 65.75 94  B 1 
ATOM 2343 C CA  . GLY B 2 94  ? 2.575   2.397   14.245  1.00 64.09 94  B 1 
ATOM 2344 C C   . GLY B 2 94  ? 1.764   1.976   15.461  1.00 65.14 94  B 1 
ATOM 2345 O O   . GLY B 2 94  ? 2.296   1.740   16.549  1.00 60.86 94  B 1 
ATOM 2346 N N   . CYS B 2 95  ? 0.451   1.877   15.268  1.00 64.86 95  B 1 
ATOM 2347 C CA  . CYS B 2 95  ? -0.460  1.451   16.317  1.00 67.65 95  B 1 
ATOM 2348 C C   . CYS B 2 95  ? -0.339  -0.054  16.619  1.00 71.77 95  B 1 
ATOM 2349 O O   . CYS B 2 95  ? 0.189   -0.832  15.830  1.00 70.77 95  B 1 
ATOM 2350 C CB  . CYS B 2 95  ? -1.888  1.868   15.930  1.00 62.92 95  B 1 
ATOM 2351 S SG  . CYS B 2 95  ? -2.513  0.854   14.564  1.00 56.31 95  B 1 
ATOM 2352 N N   . GLY B 2 96  ? -0.910  -0.486  17.741  1.00 67.74 96  B 1 
ATOM 2353 C CA  . GLY B 2 96  ? -0.909  -1.894  18.139  1.00 68.50 96  B 1 
ATOM 2354 C C   . GLY B 2 96  ? -1.457  -2.851  17.081  1.00 73.00 96  B 1 
ATOM 2355 O O   . GLY B 2 96  ? -0.915  -3.936  16.892  1.00 71.89 96  B 1 
ATOM 2356 N N   . SER B 2 97  ? -2.459  -2.429  16.306  1.00 75.20 97  B 1 
ATOM 2357 C CA  . SER B 2 97  ? -2.997  -3.240  15.208  1.00 78.00 97  B 1 
ATOM 2358 C C   . SER B 2 97  ? -2.014  -3.397  14.043  1.00 80.88 97  B 1 
ATOM 2359 O O   . SER B 2 97  ? -2.007  -4.448  13.411  1.00 80.49 97  B 1 
ATOM 2360 C CB  . SER B 2 97  ? -4.297  -2.633  14.680  1.00 75.47 97  B 1 
ATOM 2361 O OG  . SER B 2 97  ? -5.229  -2.465  15.729  1.00 67.99 97  B 1 
ATOM 2362 N N   . ALA B 2 98  ? -1.162  -2.395  13.754  1.00 78.25 98  B 1 
ATOM 2363 C CA  . ALA B 2 98  ? -0.129  -2.498  12.733  1.00 79.87 98  B 1 
ATOM 2364 C C   . ALA B 2 98  ? 0.991   -3.459  13.158  1.00 81.93 98  B 1 
ATOM 2365 O O   . ALA B 2 98  ? 1.420   -4.305  12.373  1.00 82.16 98  B 1 
ATOM 2366 C CB  . ALA B 2 98  ? 0.416   -1.098  12.410  1.00 78.38 98  B 1 
ATOM 2367 N N   . ILE B 2 99  ? 1.402   -3.409  14.439  1.00 79.79 99  B 1 
ATOM 2368 C CA  . ILE B 2 99  ? 2.368   -4.352  15.028  1.00 80.63 99  B 1 
ATOM 2369 C C   . ILE B 2 99  ? 1.813   -5.777  14.982  1.00 82.35 99  B 1 
ATOM 2370 O O   . ILE B 2 99  ? 2.482   -6.679  14.474  1.00 82.17 99  B 1 
ATOM 2371 C CB  . ILE B 2 99  ? 2.743   -3.931  16.472  1.00 78.07 99  B 1 
ATOM 2372 C CG1 . ILE B 2 99  ? 3.443   -2.557  16.461  1.00 73.30 99  B 1 
ATOM 2373 C CG2 . ILE B 2 99  ? 3.643   -4.989  17.134  1.00 71.39 99  B 1 
ATOM 2374 C CD1 . ILE B 2 99  ? 3.641   -1.931  17.853  1.00 66.28 99  B 1 
ATOM 2375 N N   . ALA B 2 100 ? 0.574   -5.981  15.420  1.00 82.78 100 B 1 
ATOM 2376 C CA  . ALA B 2 100 ? -0.083  -7.280  15.394  1.00 83.78 100 B 1 
ATOM 2377 C C   . ALA B 2 100 ? -0.236  -7.835  13.968  1.00 85.75 100 B 1 
ATOM 2378 O O   . ALA B 2 100 ? 0.100   -8.989  13.717  1.00 85.76 100 B 1 
ATOM 2379 C CB  . ALA B 2 100 ? -1.434  -7.147  16.103  1.00 82.77 100 B 1 
ATOM 2380 N N   . SER B 2 101 ? -0.649  -6.999  13.012  1.00 85.51 101 B 1 
ATOM 2381 C CA  . SER B 2 101 ? -0.782  -7.402  11.608  1.00 86.51 101 B 1 
ATOM 2382 C C   . SER B 2 101 ? 0.563   -7.782  10.988  1.00 87.87 101 B 1 
ATOM 2383 O O   . SER B 2 101 ? 0.647   -8.769  10.268  1.00 87.43 101 B 1 
ATOM 2384 C CB  . SER B 2 101 ? -1.414  -6.277  10.776  1.00 86.53 101 B 1 
ATOM 2385 O OG  . SER B 2 101 ? -2.700  -5.959  11.265  1.00 81.29 101 B 1 
ATOM 2386 N N   . SER B 2 102 ? 1.640   -7.051  11.309  1.00 87.11 102 B 1 
ATOM 2387 C CA  . SER B 2 102 ? 2.999   -7.370  10.844  1.00 86.97 102 B 1 
ATOM 2388 C C   . SER B 2 102 ? 3.513   -8.680  11.431  1.00 88.65 102 B 1 
ATOM 2389 O O   . SER B 2 102 ? 4.087   -9.497  10.715  1.00 88.22 102 B 1 
ATOM 2390 C CB  . SER B 2 102 ? 3.984   -6.275  11.247  1.00 85.46 102 B 1 
ATOM 2391 O OG  . SER B 2 102 ? 3.556   -4.996  10.862  1.00 75.12 102 B 1 
ATOM 2392 N N   . SER B 2 103 ? 3.306   -8.888  12.730  1.00 87.72 103 B 1 
ATOM 2393 C CA  . SER B 2 103 ? 3.690   -10.103 13.443  1.00 87.89 103 B 1 
ATOM 2394 C C   . SER B 2 103 ? 3.025   -11.331 12.826  1.00 89.12 103 B 1 
ATOM 2395 O O   . SER B 2 103 ? 3.718   -12.255 12.397  1.00 89.29 103 B 1 
ATOM 2396 C CB  . SER B 2 103 ? 3.324   -9.947  14.924  1.00 87.53 103 B 1 
ATOM 2397 O OG  . SER B 2 103 ? 3.683   -11.087 15.668  1.00 83.04 103 B 1 
ATOM 2398 N N   . LEU B 2 104 ? 1.693   -11.283 12.651  1.00 89.58 104 B 1 
ATOM 2399 C CA  . LEU B 2 104 ? 0.938   -12.369 12.030  1.00 90.23 104 B 1 
ATOM 2400 C C   . LEU B 2 104 ? 1.359   -12.604 10.571  1.00 91.25 104 B 1 
ATOM 2401 O O   . LEU B 2 104 ? 1.570   -13.756 10.171  1.00 91.34 104 B 1 
ATOM 2402 C CB  . LEU B 2 104 ? -0.560  -12.050 12.123  1.00 90.30 104 B 1 
ATOM 2403 C CG  . LEU B 2 104 ? -1.446  -13.191 11.576  1.00 87.66 104 B 1 
ATOM 2404 C CD1 . LEU B 2 104 ? -1.371  -14.442 12.439  1.00 80.46 104 B 1 
ATOM 2405 C CD2 . LEU B 2 104 ? -2.902  -12.733 11.529  1.00 80.78 104 B 1 
ATOM 2406 N N   . ALA B 2 105 ? 1.545   -11.539 9.782   1.00 91.10 105 B 1 
ATOM 2407 C CA  . ALA B 2 105 ? 1.994   -11.659 8.398   1.00 91.29 105 B 1 
ATOM 2408 C C   . ALA B 2 105 ? 3.332   -12.400 8.297   1.00 92.31 105 B 1 
ATOM 2409 O O   . ALA B 2 105 ? 3.485   -13.286 7.449   1.00 92.06 105 B 1 
ATOM 2410 C CB  . ALA B 2 105 ? 2.081   -10.258 7.785   1.00 91.00 105 B 1 
ATOM 2411 N N   . THR B 2 106 ? 4.295   -12.111 9.186   1.00 91.74 106 B 1 
ATOM 2412 C CA  . THR B 2 106 ? 5.586   -12.817 9.197   1.00 91.63 106 B 1 
ATOM 2413 C C   . THR B 2 106 ? 5.470   -14.282 9.605   1.00 92.35 106 B 1 
ATOM 2414 O O   . THR B 2 106 ? 6.223   -15.100 9.086   1.00 91.77 106 B 1 
ATOM 2415 C CB  . THR B 2 106 ? 6.638   -12.152 10.086  1.00 90.95 106 B 1 
ATOM 2416 O OG1 . THR B 2 106 ? 6.267   -12.060 11.429  1.00 83.94 106 B 1 
ATOM 2417 C CG2 . THR B 2 106 ? 7.035   -10.770 9.577   1.00 83.66 106 B 1 
ATOM 2418 N N   . GLU B 2 107 ? 4.537   -14.637 10.478  1.00 91.26 107 B 1 
ATOM 2419 C CA  . GLU B 2 107 ? 4.280   -16.051 10.798  1.00 90.74 107 B 1 
ATOM 2420 C C   . GLU B 2 107 ? 3.661   -16.783 9.603   1.00 91.97 107 B 1 
ATOM 2421 O O   . GLU B 2 107 ? 4.067   -17.896 9.278   1.00 91.27 107 B 1 
ATOM 2422 C CB  . GLU B 2 107 ? 3.372   -16.186 12.023  1.00 89.24 107 B 1 
ATOM 2423 C CG  . GLU B 2 107 ? 4.094   -15.781 13.310  1.00 81.59 107 B 1 
ATOM 2424 C CD  . GLU B 2 107 ? 3.295   -16.158 14.560  1.00 78.66 107 B 1 
ATOM 2425 O OE1 . GLU B 2 107 ? 3.919   -16.697 15.501  1.00 70.22 107 B 1 
ATOM 2426 O OE2 . GLU B 2 107 ? 2.079   -15.881 14.621  1.00 71.38 107 B 1 
ATOM 2427 N N   . TRP B 2 108 ? 2.729   -16.148 8.906   1.00 93.16 108 B 1 
ATOM 2428 C CA  . TRP B 2 108 ? 1.998   -16.762 7.803   1.00 93.60 108 B 1 
ATOM 2429 C C   . TRP B 2 108 ? 2.827   -16.967 6.537   1.00 94.29 108 B 1 
ATOM 2430 O O   . TRP B 2 108 ? 2.589   -17.948 5.833   1.00 92.61 108 B 1 
ATOM 2431 C CB  . TRP B 2 108 ? 0.761   -15.924 7.490   1.00 93.08 108 B 1 
ATOM 2432 C CG  . TRP B 2 108 ? -0.400  -16.125 8.405   1.00 92.07 108 B 1 
ATOM 2433 C CD1 . TRP B 2 108 ? -0.411  -16.791 9.585   1.00 87.94 108 B 1 
ATOM 2434 C CD2 . TRP B 2 108 ? -1.764  -15.676 8.184   1.00 90.22 108 B 1 
ATOM 2435 N NE1 . TRP B 2 108 ? -1.700  -16.789 10.114  1.00 86.97 108 B 1 
ATOM 2436 C CE2 . TRP B 2 108 ? -2.552  -16.120 9.276   1.00 89.16 108 B 1 
ATOM 2437 C CE3 . TRP B 2 108 ? -2.404  -14.951 7.151   1.00 88.20 108 B 1 
ATOM 2438 C CZ2 . TRP B 2 108 ? -3.940  -15.860 9.337   1.00 87.37 108 B 1 
ATOM 2439 C CZ3 . TRP B 2 108 ? -3.774  -14.681 7.224   1.00 86.38 108 B 1 
ATOM 2440 C CH2 . TRP B 2 108 ? -4.533  -15.137 8.300   1.00 86.52 108 B 1 
ATOM 2441 N N   . VAL B 2 109 ? 3.797   -16.095 6.245   1.00 93.75 109 B 1 
ATOM 2442 C CA  . VAL B 2 109 ? 4.675   -16.277 5.079   1.00 94.01 109 B 1 
ATOM 2443 C C   . VAL B 2 109 ? 5.717   -17.377 5.303   1.00 94.82 109 B 1 
ATOM 2444 O O   . VAL B 2 109 ? 6.106   -18.030 4.338   1.00 94.33 109 B 1 
ATOM 2445 C CB  . VAL B 2 109 ? 5.353   -14.981 4.619   1.00 93.07 109 B 1 
ATOM 2446 C CG1 . VAL B 2 109 ? 4.321   -13.949 4.156   1.00 83.90 109 B 1 
ATOM 2447 C CG2 . VAL B 2 109 ? 6.268   -14.351 5.664   1.00 84.41 109 B 1 
ATOM 2448 N N   . LYS B 2 110 ? 6.141   -17.648 6.545   1.00 93.03 110 B 1 
ATOM 2449 C CA  . LYS B 2 110 ? 7.102   -18.713 6.826   1.00 93.24 110 B 1 
ATOM 2450 C C   . LYS B 2 110 ? 6.561   -20.079 6.419   1.00 93.07 110 B 1 
ATOM 2451 O O   . LYS B 2 110 ? 5.447   -20.464 6.760   1.00 91.41 110 B 1 
ATOM 2452 C CB  . LYS B 2 110 ? 7.515   -18.730 8.303   1.00 91.62 110 B 1 
ATOM 2453 C CG  . LYS B 2 110 ? 8.559   -17.652 8.601   1.00 86.42 110 B 1 
ATOM 2454 C CD  . LYS B 2 110 ? 8.986   -17.721 10.067  1.00 85.99 110 B 1 
ATOM 2455 C CE  . LYS B 2 110 ? 10.018  -16.625 10.325  1.00 79.80 110 B 1 
ATOM 2456 N NZ  . LYS B 2 110 ? 10.769  -16.860 11.567  1.00 74.80 110 B 1 
ATOM 2457 N N   . GLY B 2 111 ? 7.387   -20.827 5.705   1.00 93.51 111 B 1 
ATOM 2458 C CA  . GLY B 2 111 ? 7.054   -22.164 5.231   1.00 93.05 111 B 1 
ATOM 2459 C C   . GLY B 2 111 ? 6.221   -22.212 3.942   1.00 94.11 111 B 1 
ATOM 2460 O O   . GLY B 2 111 ? 6.071   -23.307 3.397   1.00 91.33 111 B 1 
ATOM 2461 N N   . LYS B 2 112 ? 5.741   -21.083 3.446   1.00 93.82 112 B 1 
ATOM 2462 C CA  . LYS B 2 112 ? 5.060   -20.968 2.149   1.00 94.02 112 B 1 
ATOM 2463 C C   . LYS B 2 112 ? 6.050   -20.774 1.008   1.00 94.61 112 B 1 
ATOM 2464 O O   . LYS B 2 112 ? 7.155   -20.276 1.201   1.00 93.83 112 B 1 
ATOM 2465 C CB  . LYS B 2 112 ? 4.036   -19.827 2.180   1.00 93.52 112 B 1 
ATOM 2466 C CG  . LYS B 2 112 ? 2.915   -20.086 3.187   1.00 90.62 112 B 1 
ATOM 2467 C CD  . LYS B 2 112 ? 1.835   -18.994 3.093   1.00 86.74 112 B 1 
ATOM 2468 C CE  . LYS B 2 112 ? 0.730   -19.213 4.125   1.00 82.98 112 B 1 
ATOM 2469 N NZ  . LYS B 2 112 ? -0.024  -20.468 3.884   1.00 74.57 112 B 1 
ATOM 2470 N N   . THR B 2 113 ? 5.631   -21.146 -0.198  1.00 94.76 113 B 1 
ATOM 2471 C CA  . THR B 2 113 ? 6.307   -20.727 -1.426  1.00 94.59 113 B 1 
ATOM 2472 C C   . THR B 2 113 ? 6.051   -19.241 -1.710  1.00 94.56 113 B 1 
ATOM 2473 O O   . THR B 2 113 ? 5.150   -18.623 -1.134  1.00 93.69 113 B 1 
ATOM 2474 C CB  . THR B 2 113 ? 5.859   -21.567 -2.631  1.00 94.02 113 B 1 
ATOM 2475 O OG1 . THR B 2 113 ? 4.489   -21.387 -2.850  1.00 87.45 113 B 1 
ATOM 2476 C CG2 . THR B 2 113 ? 6.124   -23.056 -2.434  1.00 85.94 113 B 1 
ATOM 2477 N N   . VAL B 2 114 ? 6.829   -18.661 -2.625  1.00 94.72 114 B 1 
ATOM 2478 C CA  . VAL B 2 114 ? 6.626   -17.277 -3.092  1.00 94.25 114 B 1 
ATOM 2479 C C   . VAL B 2 114 ? 5.225   -17.092 -3.694  1.00 94.23 114 B 1 
ATOM 2480 O O   . VAL B 2 114 ? 4.565   -16.094 -3.426  1.00 93.44 114 B 1 
ATOM 2481 C CB  . VAL B 2 114 ? 7.722   -16.920 -4.114  1.00 93.18 114 B 1 
ATOM 2482 C CG1 . VAL B 2 114 ? 7.497   -15.564 -4.787  1.00 86.71 114 B 1 
ATOM 2483 C CG2 . VAL B 2 114 ? 9.091   -16.865 -3.435  1.00 86.74 114 B 1 
ATOM 2484 N N   . GLU B 2 115 ? 4.756   -18.078 -4.441  1.00 94.22 115 B 1 
ATOM 2485 C CA  . GLU B 2 115 ? 3.443   -18.079 -5.086  1.00 93.52 115 B 1 
ATOM 2486 C C   . GLU B 2 115 ? 2.305   -18.183 -4.063  1.00 94.09 115 B 1 
ATOM 2487 O O   . GLU B 2 115 ? 1.330   -17.441 -4.138  1.00 92.90 115 B 1 
ATOM 2488 C CB  . GLU B 2 115 ? 3.360   -19.239 -6.095  1.00 92.38 115 B 1 
ATOM 2489 C CG  . GLU B 2 115 ? 4.201   -19.032 -7.374  1.00 84.34 115 B 1 
ATOM 2490 C CD  . GLU B 2 115 ? 5.686   -18.758 -7.121  1.00 74.88 115 B 1 
ATOM 2491 O OE1 . GLU B 2 115 ? 6.193   -17.764 -7.705  1.00 65.22 115 B 1 
ATOM 2492 O OE2 . GLU B 2 115 ? 6.288   -19.451 -6.263  1.00 66.47 115 B 1 
ATOM 2493 N N   . GLU B 2 116 ? 2.435   -19.042 -3.060  1.00 94.59 116 B 1 
ATOM 2494 C CA  . GLU B 2 116 ? 1.451   -19.159 -1.979  1.00 94.36 116 B 1 
ATOM 2495 C C   . GLU B 2 116 ? 1.390   -17.890 -1.121  1.00 94.54 116 B 1 
ATOM 2496 O O   . GLU B 2 116 ? 0.306   -17.458 -0.724  1.00 93.69 116 B 1 
ATOM 2497 C CB  . GLU B 2 116 ? 1.808   -20.341 -1.077  1.00 93.80 116 B 1 
ATOM 2498 C CG  . GLU B 2 116 ? 1.550   -21.704 -1.722  1.00 88.04 116 B 1 
ATOM 2499 C CD  . GLU B 2 116 ? 2.184   -22.832 -0.896  1.00 86.37 116 B 1 
ATOM 2500 O OE1 . GLU B 2 116 ? 1.629   -23.952 -0.901  1.00 78.19 116 B 1 
ATOM 2501 O OE2 . GLU B 2 116 ? 3.235   -22.582 -0.251  1.00 80.40 116 B 1 
ATOM 2502 N N   . ALA B 2 117 ? 2.536   -17.262 -0.849  1.00 94.64 117 B 1 
ATOM 2503 C CA  . ALA B 2 117 ? 2.593   -16.039 -0.067  1.00 94.34 117 B 1 
ATOM 2504 C C   . ALA B 2 117 ? 1.908   -14.854 -0.777  1.00 94.23 117 B 1 
ATOM 2505 O O   . ALA B 2 117 ? 1.337   -13.995 -0.104  1.00 93.44 117 B 1 
ATOM 2506 C CB  . ALA B 2 117 ? 4.043   -15.741 0.279   1.00 94.17 117 B 1 
ATOM 2507 N N   . LEU B 2 118 ? 1.891   -14.824 -2.111  1.00 94.03 118 B 1 
ATOM 2508 C CA  . LEU B 2 118 ? 1.145   -13.833 -2.888  1.00 92.75 118 B 1 
ATOM 2509 C C   . LEU B 2 118 ? -0.385  -13.960 -2.743  1.00 92.41 118 B 1 
ATOM 2510 O O   . LEU B 2 118 ? -1.096  -13.004 -3.069  1.00 91.38 118 B 1 
ATOM 2511 C CB  . LEU B 2 118 ? 1.514   -13.942 -4.377  1.00 92.32 118 B 1 
ATOM 2512 C CG  . LEU B 2 118 ? 2.906   -13.378 -4.733  1.00 85.86 118 B 1 
ATOM 2513 C CD1 . LEU B 2 118 ? 3.270   -13.774 -6.165  1.00 79.69 118 B 1 
ATOM 2514 C CD2 . LEU B 2 118 ? 2.929   -11.853 -4.642  1.00 80.10 118 B 1 
ATOM 2515 N N   . THR B 2 119 ? -0.880  -15.099 -2.265  1.00 93.97 119 B 1 
ATOM 2516 C CA  . THR B 2 119 ? -2.321  -15.325 -2.061  1.00 92.90 119 B 1 
ATOM 2517 C C   . THR B 2 119 ? -2.835  -14.834 -0.704  1.00 92.85 119 B 1 
ATOM 2518 O O   . THR B 2 119 ? -4.049  -14.789 -0.508  1.00 91.24 119 B 1 
ATOM 2519 C CB  . THR B 2 119 ? -2.725  -16.786 -2.272  1.00 92.50 119 B 1 
ATOM 2520 O OG1 . THR B 2 119 ? -2.287  -17.626 -1.228  1.00 86.77 119 B 1 
ATOM 2521 C CG2 . THR B 2 119 ? -2.218  -17.357 -3.599  1.00 83.26 119 B 1 
ATOM 2522 N N   . ILE B 2 120 ? -1.940  -14.457 0.214   1.00 93.29 120 B 1 
ATOM 2523 C CA  . ILE B 2 120 ? -2.319  -13.912 1.518   1.00 92.48 120 B 1 
ATOM 2524 C C   . ILE B 2 120 ? -2.990  -12.558 1.312   1.00 91.78 120 B 1 
ATOM 2525 O O   . ILE B 2 120 ? -2.418  -11.659 0.695   1.00 90.64 120 B 1 
ATOM 2526 C CB  . ILE B 2 120 ? -1.103  -13.801 2.469   1.00 92.62 120 B 1 
ATOM 2527 C CG1 . ILE B 2 120 ? -0.499  -15.200 2.728   1.00 90.43 120 B 1 
ATOM 2528 C CG2 . ILE B 2 120 ? -1.506  -13.139 3.795   1.00 89.57 120 B 1 
ATOM 2529 C CD1 . ILE B 2 120 ? 0.802   -15.181 3.531   1.00 85.88 120 B 1 
ATOM 2530 N N   . LYS B 2 121 ? -4.197  -12.395 1.862   1.00 91.33 121 B 1 
ATOM 2531 C CA  . LYS B 2 121 ? -5.002  -11.185 1.731   1.00 89.89 121 B 1 
ATOM 2532 C C   . LYS B 2 121 ? -5.134  -10.446 3.055   1.00 89.70 121 B 1 
ATOM 2533 O O   . LYS B 2 121 ? -5.164  -11.045 4.128   1.00 88.55 121 B 1 
ATOM 2534 C CB  . LYS B 2 121 ? -6.387  -11.535 1.164   1.00 88.18 121 B 1 
ATOM 2535 C CG  . LYS B 2 121 ? -6.290  -12.115 -0.246  1.00 81.03 121 B 1 
ATOM 2536 C CD  . LYS B 2 121 ? -7.685  -12.418 -0.784  1.00 75.26 121 B 1 
ATOM 2537 C CE  . LYS B 2 121 ? -7.569  -13.028 -2.175  1.00 66.90 121 B 1 
ATOM 2538 N NZ  . LYS B 2 121 ? -8.900  -13.367 -2.720  1.00 57.91 121 B 1 
ATOM 2539 N N   . ASN B 2 122 ? -5.318  -9.133  2.963   1.00 89.80 122 B 1 
ATOM 2540 C CA  . ASN B 2 122 ? -5.618  -8.297  4.115   1.00 88.21 122 B 1 
ATOM 2541 C C   . ASN B 2 122 ? -6.874  -8.758  4.868   1.00 88.74 122 B 1 
ATOM 2542 O O   . ASN B 2 122 ? -6.913  -8.688  6.092   1.00 87.97 122 B 1 
ATOM 2543 C CB  . ASN B 2 122 ? -5.738  -6.830  3.664   1.00 84.61 122 B 1 
ATOM 2544 C CG  . ASN B 2 122 ? -6.978  -6.543  2.842   1.00 78.17 122 B 1 
ATOM 2545 O OD1 . ASN B 2 122 ? -8.045  -6.297  3.365   1.00 65.82 122 B 1 
ATOM 2546 N ND2 . ASN B 2 122 ? -6.876  -6.617  1.530   1.00 67.83 122 B 1 
ATOM 2547 N N   . THR B 2 123 ? -7.867  -9.292  4.157   1.00 86.19 123 B 1 
ATOM 2548 C CA  . THR B 2 123 ? -9.100  -9.816  4.742   1.00 84.97 123 B 1 
ATOM 2549 C C   . THR B 2 123 ? -8.849  -11.023 5.640   1.00 86.19 123 B 1 
ATOM 2550 O O   . THR B 2 123 ? -9.498  -11.151 6.679   1.00 85.30 123 B 1 
ATOM 2551 C CB  . THR B 2 123 ? -10.106 -10.213 3.654   1.00 83.27 123 B 1 
ATOM 2552 O OG1 . THR B 2 123 ? -9.506  -11.047 2.689   1.00 76.89 123 B 1 
ATOM 2553 C CG2 . THR B 2 123 ? -10.634 -8.976  2.923   1.00 73.96 123 B 1 
ATOM 2554 N N   . ASP B 2 124 ? -7.885  -11.878 5.293   1.00 88.56 124 B 1 
ATOM 2555 C CA  . ASP B 2 124 ? -7.543  -13.055 6.086   1.00 88.35 124 B 1 
ATOM 2556 C C   . ASP B 2 124 ? -6.821  -12.636 7.379   1.00 89.29 124 B 1 
ATOM 2557 O O   . ASP B 2 124 ? -7.162  -13.113 8.459   1.00 88.95 124 B 1 
ATOM 2558 C CB  . ASP B 2 124 ? -6.684  -14.026 5.261   1.00 88.12 124 B 1 
ATOM 2559 C CG  . ASP B 2 124 ? -7.351  -14.460 3.948   1.00 85.04 124 B 1 
ATOM 2560 O OD1 . ASP B 2 124 ? -8.585  -14.667 3.959   1.00 79.15 124 B 1 
ATOM 2561 O OD2 . ASP B 2 124 ? -6.620  -14.563 2.941   1.00 78.50 124 B 1 
ATOM 2562 N N   . ILE B 2 125 ? -5.906  -11.666 7.285   1.00 89.58 125 B 1 
ATOM 2563 C CA  . ILE B 2 125 ? -5.212  -11.074 8.437   1.00 89.35 125 B 1 
ATOM 2564 C C   . ILE B 2 125 ? -6.215  -10.392 9.376   1.00 89.02 125 B 1 
ATOM 2565 O O   . ILE B 2 125 ? -6.202  -10.619 10.584  1.00 88.11 125 B 1 
ATOM 2566 C CB  . ILE B 2 125 ? -4.122  -10.081 7.967   1.00 89.96 125 B 1 
ATOM 2567 C CG1 . ILE B 2 125 ? -3.039  -10.805 7.127   1.00 88.74 125 B 1 
ATOM 2568 C CG2 . ILE B 2 125 ? -3.471  -9.372  9.166   1.00 88.33 125 B 1 
ATOM 2569 C CD1 . ILE B 2 125 ? -2.058  -9.867  6.422   1.00 84.50 125 B 1 
ATOM 2570 N N   . ALA B 2 126 ? -7.124  -9.577  8.814   1.00 86.63 126 B 1 
ATOM 2571 C CA  . ALA B 2 126 ? -8.145  -8.880  9.585   1.00 85.35 126 B 1 
ATOM 2572 C C   . ALA B 2 126 ? -9.085  -9.841  10.305  1.00 84.93 126 B 1 
ATOM 2573 O O   . ALA B 2 126 ? -9.405  -9.643  11.477  1.00 84.54 126 B 1 
ATOM 2574 C CB  . ALA B 2 126 ? -8.918  -7.951  8.643   1.00 84.36 126 B 1 
ATOM 2575 N N   . LYS B 2 127 ? -9.502  -10.927 9.635   1.00 86.89 127 B 1 
ATOM 2576 C CA  . LYS B 2 127 ? -10.365 -11.973 10.200  1.00 84.81 127 B 1 
ATOM 2577 C C   . LYS B 2 127 ? -9.676  -12.734 11.327  1.00 83.56 127 B 1 
ATOM 2578 O O   . LYS B 2 127 ? -10.276 -12.940 12.373  1.00 82.65 127 B 1 
ATOM 2579 C CB  . LYS B 2 127 ? -10.804 -12.901 9.067   1.00 84.19 127 B 1 
ATOM 2580 C CG  . LYS B 2 127 ? -11.805 -13.966 9.545   1.00 75.21 127 B 1 
ATOM 2581 C CD  . LYS B 2 127 ? -12.231 -14.840 8.365   1.00 71.76 127 B 1 
ATOM 2582 C CE  . LYS B 2 127 ? -13.220 -15.902 8.823   1.00 61.33 127 B 1 
ATOM 2583 N NZ  . LYS B 2 127 ? -13.637 -16.756 7.684   1.00 53.72 127 B 1 
ATOM 2584 N N   . GLU B 2 128 ? -8.416  -13.117 11.134  1.00 87.50 128 B 1 
ATOM 2585 C CA  . GLU B 2 128 ? -7.661  -13.865 12.143  1.00 87.43 128 B 1 
ATOM 2586 C C   . GLU B 2 128 ? -7.427  -13.049 13.421  1.00 87.21 128 B 1 
ATOM 2587 O O   . GLU B 2 128 ? -7.558  -13.573 14.532  1.00 84.58 128 B 1 
ATOM 2588 C CB  . GLU B 2 128 ? -6.331  -14.319 11.535  1.00 87.88 128 B 1 
ATOM 2589 C CG  . GLU B 2 128 ? -5.451  -15.168 12.483  1.00 85.61 128 B 1 
ATOM 2590 C CD  . GLU B 2 128 ? -6.143  -16.411 13.043  1.00 84.31 128 B 1 
ATOM 2591 O OE1 . GLU B 2 128 ? -5.699  -16.887 14.120  1.00 77.34 128 B 1 
ATOM 2592 O OE2 . GLU B 2 128 ? -7.174  -16.882 12.506  1.00 77.81 128 B 1 
ATOM 2593 N N   . LEU B 2 129 ? -7.150  -11.752 13.272  1.00 85.85 129 B 1 
ATOM 2594 C CA  . LEU B 2 129 ? -6.940  -10.826 14.381  1.00 84.81 129 B 1 
ATOM 2595 C C   . LEU B 2 129 ? -8.239  -10.232 14.939  1.00 83.43 129 B 1 
ATOM 2596 O O   . LEU B 2 129 ? -8.185  -9.524  15.940  1.00 80.40 129 B 1 
ATOM 2597 C CB  . LEU B 2 129 ? -5.966  -9.728  13.939  1.00 85.47 129 B 1 
ATOM 2598 C CG  . LEU B 2 129 ? -4.530  -10.220 13.662  1.00 84.29 129 B 1 
ATOM 2599 C CD1 . LEU B 2 129 ? -3.693  -9.039  13.184  1.00 79.54 129 B 1 
ATOM 2600 C CD2 . LEU B 2 129 ? -3.866  -10.798 14.913  1.00 80.03 129 B 1 
ATOM 2601 N N   . CYS B 2 130 ? -9.389  -10.493 14.308  1.00 82.61 130 B 1 
ATOM 2602 C CA  . CYS B 2 130 ? -10.659 -9.842  14.620  1.00 81.32 130 B 1 
ATOM 2603 C C   . CYS B 2 130 ? -10.521 -8.306  14.657  1.00 82.09 130 B 1 
ATOM 2604 O O   . CYS B 2 130 ? -10.942 -7.659  15.617  1.00 80.50 130 B 1 
ATOM 2605 C CB  . CYS B 2 130 ? -11.255 -10.430 15.904  1.00 79.36 130 B 1 
ATOM 2606 S SG  . CYS B 2 130 ? -11.563 -12.217 15.715  1.00 72.15 130 B 1 
ATOM 2607 N N   . LEU B 2 131 ? -9.861  -7.720  13.650  1.00 77.38 131 B 1 
ATOM 2608 C CA  . LEU B 2 131 ? -9.627  -6.279  13.603  1.00 78.44 131 B 1 
ATOM 2609 C C   . LEU B 2 131 ? -10.950 -5.521  13.484  1.00 77.14 131 B 1 
ATOM 2610 O O   . LEU B 2 131 ? -11.767 -5.855  12.621  1.00 75.22 131 B 1 
ATOM 2611 C CB  . LEU B 2 131 ? -8.685  -5.895  12.456  1.00 78.98 131 B 1 
ATOM 2612 C CG  . LEU B 2 131 ? -7.235  -6.390  12.596  1.00 78.87 131 B 1 
ATOM 2613 C CD1 . LEU B 2 131 ? -6.402  -5.885  11.417  1.00 74.90 131 B 1 
ATOM 2614 C CD2 . LEU B 2 131 ? -6.567  -5.910  13.885  1.00 75.22 131 B 1 
ATOM 2615 N N   . PRO B 2 132 ? -11.164 -4.470  14.299  1.00 76.11 132 B 1 
ATOM 2616 C CA  . PRO B 2 132 ? -12.325 -3.620  14.127  1.00 72.91 132 B 1 
ATOM 2617 C C   . PRO B 2 132 ? -12.239 -2.849  12.801  1.00 72.67 132 B 1 
ATOM 2618 O O   . PRO B 2 132 ? -11.132 -2.602  12.312  1.00 70.75 132 B 1 
ATOM 2619 C CB  . PRO B 2 132 ? -12.324 -2.694  15.347  1.00 70.27 132 B 1 
ATOM 2620 C CG  . PRO B 2 132 ? -10.839 -2.578  15.695  1.00 69.53 132 B 1 
ATOM 2621 C CD  . PRO B 2 132 ? -10.286 -3.956  15.330  1.00 71.36 132 B 1 
ATOM 2622 N N   . PRO B 2 133 ? -13.366 -2.378  12.229  1.00 70.87 133 B 1 
ATOM 2623 C CA  . PRO B 2 133 ? -13.390 -1.677  10.935  1.00 68.91 133 B 1 
ATOM 2624 C C   . PRO B 2 133 ? -12.390 -0.518  10.830  1.00 68.94 133 B 1 
ATOM 2625 O O   . PRO B 2 133 ? -11.666 -0.415  9.847   1.00 67.22 133 B 1 
ATOM 2626 C CB  . PRO B 2 133 ? -14.843 -1.197  10.779  1.00 67.31 133 B 1 
ATOM 2627 C CG  . PRO B 2 133 ? -15.637 -2.262  11.517  1.00 64.61 133 B 1 
ATOM 2628 C CD  . PRO B 2 133 ? -14.724 -2.622  12.694  1.00 65.60 133 B 1 
ATOM 2629 N N   . VAL B 2 134 ? -12.235 0.266   11.894  1.00 65.86 134 B 1 
ATOM 2630 C CA  . VAL B 2 134 ? -11.266 1.384   11.971  1.00 63.57 134 B 1 
ATOM 2631 C C   . VAL B 2 134 ? -9.794  0.967   11.844  1.00 65.54 134 B 1 
ATOM 2632 O O   . VAL B 2 134 ? -8.928  1.828   11.708  1.00 62.47 134 B 1 
ATOM 2633 C CB  . VAL B 2 134 ? -11.440 2.178   13.282  1.00 59.48 134 B 1 
ATOM 2634 C CG1 . VAL B 2 134 ? -12.810 2.835   13.361  1.00 53.58 134 B 1 
ATOM 2635 C CG2 . VAL B 2 134 ? -11.232 1.316   14.533  1.00 52.76 134 B 1 
ATOM 2636 N N   . LYS B 2 135 ? -9.486  -0.329  11.942  1.00 72.63 135 B 1 
ATOM 2637 C CA  . LYS B 2 135 ? -8.121  -0.873  11.886  1.00 74.73 135 B 1 
ATOM 2638 C C   . LYS B 2 135 ? -7.870  -1.788  10.688  1.00 77.38 135 B 1 
ATOM 2639 O O   . LYS B 2 135 ? -6.785  -2.349  10.573  1.00 75.99 135 B 1 
ATOM 2640 C CB  . LYS B 2 135 ? -7.759  -1.543  13.225  1.00 71.17 135 B 1 
ATOM 2641 C CG  . LYS B 2 135 ? -7.755  -0.581  14.428  1.00 66.87 135 B 1 
ATOM 2642 C CD  . LYS B 2 135 ? -6.745  0.554   14.263  1.00 61.96 135 B 1 
ATOM 2643 C CE  . LYS B 2 135 ? -6.636  1.425   15.507  1.00 59.60 135 B 1 
ATOM 2644 N NZ  . LYS B 2 135 ? -5.654  2.515   15.292  1.00 54.89 135 B 1 
ATOM 2645 N N   . LEU B 2 136 ? -8.806  -1.887  9.741   1.00 74.84 136 B 1 
ATOM 2646 C CA  . LEU B 2 136 ? -8.627  -2.690  8.524   1.00 75.91 136 B 1 
ATOM 2647 C C   . LEU B 2 136 ? -7.448  -2.204  7.669   1.00 76.85 136 B 1 
ATOM 2648 O O   . LEU B 2 136 ? -6.749  -3.011  7.068   1.00 74.98 136 B 1 
ATOM 2649 C CB  . LEU B 2 136 ? -9.930  -2.696  7.709   1.00 74.15 136 B 1 
ATOM 2650 C CG  . LEU B 2 136 ? -11.106 -3.419  8.385   1.00 69.15 136 B 1 
ATOM 2651 C CD1 . LEU B 2 136 ? -12.345 -3.321  7.503   1.00 64.97 136 B 1 
ATOM 2652 C CD2 . LEU B 2 136 ? -10.816 -4.895  8.644   1.00 64.42 136 B 1 
ATOM 2653 N N   . HIS B 2 137 ? -7.140  -0.903  7.695   1.00 74.37 137 B 1 
ATOM 2654 C CA  . HIS B 2 137 ? -5.959  -0.364  7.009   1.00 74.67 137 B 1 
ATOM 2655 C C   . HIS B 2 137 ? -4.629  -0.945  7.520   1.00 76.30 137 B 1 
ATOM 2656 O O   . HIS B 2 137 ? -3.677  -1.041  6.750   1.00 74.55 137 B 1 
ATOM 2657 C CB  . HIS B 2 137 ? -5.954  1.166   7.120   1.00 71.56 137 B 1 
ATOM 2658 C CG  . HIS B 2 137 ? -7.065  1.780   6.329   1.00 66.34 137 B 1 
ATOM 2659 N ND1 . HIS B 2 137 ? -7.094  1.915   4.953   1.00 57.85 137 B 1 
ATOM 2660 C CD2 . HIS B 2 137 ? -8.266  2.222   6.816   1.00 56.57 137 B 1 
ATOM 2661 C CE1 . HIS B 2 137 ? -8.284  2.419   4.624   1.00 54.66 137 B 1 
ATOM 2662 N NE2 . HIS B 2 137 ? -9.029  2.617   5.728   1.00 55.55 137 B 1 
ATOM 2663 N N   . CYS B 2 138 ? -4.547  -1.409  8.765   1.00 78.12 138 B 1 
ATOM 2664 C CA  . CYS B 2 138 ? -3.351  -2.067  9.289   1.00 80.33 138 B 1 
ATOM 2665 C C   . CYS B 2 138 ? -3.115  -3.433  8.634   1.00 81.88 138 B 1 
ATOM 2666 O O   . CYS B 2 138 ? -1.974  -3.799  8.365   1.00 81.69 138 B 1 
ATOM 2667 C CB  . CYS B 2 138 ? -3.475  -2.218  10.813  1.00 77.92 138 B 1 
ATOM 2668 S SG  . CYS B 2 138 ? -3.629  -0.601  11.625  1.00 72.66 138 B 1 
ATOM 2669 N N   . SER B 2 139 ? -4.183  -4.203  8.345   1.00 82.99 139 B 1 
ATOM 2670 C CA  . SER B 2 139 ? -4.073  -5.463  7.612   1.00 83.86 139 B 1 
ATOM 2671 C C   . SER B 2 139 ? -3.753  -5.242  6.134   1.00 84.56 139 B 1 
ATOM 2672 O O   . SER B 2 139 ? -2.990  -6.019  5.558   1.00 84.68 139 B 1 
ATOM 2673 C CB  . SER B 2 139 ? -5.335  -6.313  7.768   1.00 83.65 139 B 1 
ATOM 2674 O OG  . SER B 2 139 ? -6.479  -5.697  7.234   1.00 78.69 139 B 1 
ATOM 2675 N N   . MET B 2 140 ? -4.232  -4.153  5.539   1.00 83.09 140 B 1 
ATOM 2676 C CA  . MET B 2 140 ? -3.862  -3.759  4.178   1.00 82.91 140 B 1 
ATOM 2677 C C   . MET B 2 140 ? -2.370  -3.419  4.085   1.00 84.44 140 B 1 
ATOM 2678 O O   . MET B 2 140 ? -1.697  -3.904  3.184   1.00 83.81 140 B 1 
ATOM 2679 C CB  . MET B 2 140 ? -4.749  -2.585  3.722   1.00 79.97 140 B 1 
ATOM 2680 C CG  . MET B 2 140 ? -4.530  -2.266  2.247   1.00 70.63 140 B 1 
ATOM 2681 S SD  . MET B 2 140 ? -5.683  -1.020  1.591   1.00 65.63 140 B 1 
ATOM 2682 C CE  . MET B 2 140 ? -5.200  0.422   2.545   1.00 56.57 140 B 1 
ATOM 2683 N N   . LEU B 2 141 ? -1.819  -2.678  5.046   1.00 83.65 141 B 1 
ATOM 2684 C CA  . LEU B 2 141 ? -0.375  -2.422  5.106   1.00 83.97 141 B 1 
ATOM 2685 C C   . LEU B 2 141 ? 0.447   -3.710  5.225   1.00 86.64 141 B 1 
ATOM 2686 O O   . LEU B 2 141 ? 1.522   -3.792  4.643   1.00 86.67 141 B 1 
ATOM 2687 C CB  . LEU B 2 141 ? -0.051  -1.490  6.291   1.00 80.98 141 B 1 
ATOM 2688 C CG  . LEU B 2 141 ? -0.430  -0.020  6.087   1.00 73.88 141 B 1 
ATOM 2689 C CD1 . LEU B 2 141 ? -0.263  0.742   7.402   1.00 68.88 141 B 1 
ATOM 2690 C CD2 . LEU B 2 141 ? 0.467   0.653   5.043   1.00 67.09 141 B 1 
ATOM 2691 N N   . ALA B 2 142 ? -0.037  -4.712  5.930   1.00 87.24 142 B 1 
ATOM 2692 C CA  . ALA B 2 142 ? 0.635   -6.005  6.030   1.00 88.49 142 B 1 
ATOM 2693 C C   . ALA B 2 142 ? 0.630   -6.759  4.690   1.00 90.34 142 B 1 
ATOM 2694 O O   . ALA B 2 142 ? 1.670   -7.278  4.286   1.00 90.59 142 B 1 
ATOM 2695 C CB  . ALA B 2 142 ? 0.008   -6.818  7.167   1.00 88.17 142 B 1 
ATOM 2696 N N   . GLU B 2 143 ? -0.487  -6.776  3.972   1.00 88.86 143 B 1 
ATOM 2697 C CA  . GLU B 2 143 ? -0.570  -7.342  2.614   1.00 89.30 143 B 1 
ATOM 2698 C C   . GLU B 2 143 ? 0.357   -6.602  1.636   1.00 89.86 143 B 1 
ATOM 2699 O O   . GLU B 2 143 ? 1.121   -7.235  0.899   1.00 90.11 143 B 1 
ATOM 2700 C CB  . GLU B 2 143 ? -2.030  -7.307  2.122   1.00 88.66 143 B 1 
ATOM 2701 C CG  . GLU B 2 143 ? -2.204  -7.996  0.768   1.00 86.39 143 B 1 
ATOM 2702 C CD  . GLU B 2 143 ? -3.640  -7.907  0.197   1.00 85.25 143 B 1 
ATOM 2703 O OE1 . GLU B 2 143 ? -3.787  -8.080  -1.033  1.00 77.77 143 B 1 
ATOM 2704 O OE2 . GLU B 2 143 ? -4.596  -7.676  0.955   1.00 79.48 143 B 1 
ATOM 2705 N N   . ASP B 2 144 ? 0.362   -5.264  1.673   1.00 87.99 144 B 1 
ATOM 2706 C CA  . ASP B 2 144 ? 1.240   -4.420  0.862   1.00 87.10 144 B 1 
ATOM 2707 C C   . ASP B 2 144 ? 2.722   -4.738  1.137   1.00 89.26 144 B 1 
ATOM 2708 O O   . ASP B 2 144 ? 3.520   -4.860  0.221   1.00 89.74 144 B 1 
ATOM 2709 C CB  . ASP B 2 144 ? 0.962   -2.927  1.147   1.00 84.68 144 B 1 
ATOM 2710 C CG  . ASP B 2 144 ? -0.395  -2.387  0.687   1.00 80.25 144 B 1 
ATOM 2711 O OD1 . ASP B 2 144 ? -1.013  -3.018  -0.192  1.00 74.96 144 B 1 
ATOM 2712 O OD2 . ASP B 2 144 ? -0.796  -1.296  1.196   1.00 73.57 144 B 1 
ATOM 2713 N N   . ALA B 2 145 ? 3.091   -4.937  2.409   1.00 89.17 145 B 1 
ATOM 2714 C CA  . ALA B 2 145 ? 4.455   -5.285  2.804   1.00 90.05 145 B 1 
ATOM 2715 C C   . ALA B 2 145 ? 4.881   -6.675  2.319   1.00 92.08 145 B 1 
ATOM 2716 O O   . ALA B 2 145 ? 6.013   -6.831  1.848   1.00 92.49 145 B 1 
ATOM 2717 C CB  . ALA B 2 145 ? 4.588   -5.165  4.328   1.00 89.94 145 B 1 
ATOM 2718 N N   . ILE B 2 146 ? 3.997   -7.674  2.386   1.00 92.63 146 B 1 
ATOM 2719 C CA  . ILE B 2 146 ? 4.241   -9.008  1.827   1.00 93.03 146 B 1 
ATOM 2720 C C   . ILE B 2 146 ? 4.496   -8.891  0.323   1.00 94.05 146 B 1 
ATOM 2721 O O   . ILE B 2 146 ? 5.539   -9.346  -0.159  1.00 94.31 146 B 1 
ATOM 2722 C CB  . ILE B 2 146 ? 3.074   -9.979  2.125   1.00 93.16 146 B 1 
ATOM 2723 C CG1 . ILE B 2 146 ? 2.992   -10.314 3.628   1.00 90.83 146 B 1 
ATOM 2724 C CG2 . ILE B 2 146 ? 3.224   -11.291 1.322   1.00 90.22 146 B 1 
ATOM 2725 C CD1 . ILE B 2 146 ? 1.649   -10.938 4.043   1.00 87.26 146 B 1 
ATOM 2726 N N   . LYS B 2 147 ? 3.609   -8.238  -0.424  1.00 92.12 147 B 1 
ATOM 2727 C CA  . LYS B 2 147 ? 3.733   -8.081  -1.872  1.00 91.96 147 B 1 
ATOM 2728 C C   . LYS B 2 147 ? 5.000   -7.309  -2.269  1.00 92.48 147 B 1 
ATOM 2729 O O   . LYS B 2 147 ? 5.688   -7.723  -3.196  1.00 92.27 147 B 1 
ATOM 2730 C CB  . LYS B 2 147 ? 2.491   -7.373  -2.424  1.00 91.46 147 B 1 
ATOM 2731 C CG  . LYS B 2 147 ? 1.266   -8.290  -2.405  1.00 87.79 147 B 1 
ATOM 2732 C CD  . LYS B 2 147 ? 0.027   -7.512  -2.864  1.00 82.00 147 B 1 
ATOM 2733 C CE  . LYS B 2 147 ? -1.195  -8.417  -2.835  1.00 74.60 147 B 1 
ATOM 2734 N NZ  . LYS B 2 147 ? -2.445  -7.636  -3.030  1.00 65.88 147 B 1 
ATOM 2735 N N   . ALA B 2 148 ? 5.344   -6.250  -1.537  1.00 91.88 148 B 1 
ATOM 2736 C CA  . ALA B 2 148 ? 6.558   -5.483  -1.785  1.00 91.56 148 B 1 
ATOM 2737 C C   . ALA B 2 148 ? 7.835   -6.308  -1.535  1.00 92.17 148 B 1 
ATOM 2738 O O   . ALA B 2 148 ? 8.767   -6.253  -2.336  1.00 92.28 148 B 1 
ATOM 2739 C CB  . ALA B 2 148 ? 6.521   -4.213  -0.922  1.00 91.10 148 B 1 
ATOM 2740 N N   . ALA B 2 149 ? 7.884   -7.119  -0.474  1.00 93.55 149 B 1 
ATOM 2741 C CA  . ALA B 2 149 ? 9.019   -8.001  -0.197  1.00 92.91 149 B 1 
ATOM 2742 C C   . ALA B 2 149 ? 9.170   -9.100  -1.263  1.00 93.68 149 B 1 
ATOM 2743 O O   . ALA B 2 149 ? 10.277  -9.383  -1.709  1.00 93.79 149 B 1 
ATOM 2744 C CB  . ALA B 2 149 ? 8.851   -8.595  1.208   1.00 93.76 149 B 1 
ATOM 2745 N N   . LEU B 2 150 ? 8.062   -9.692  -1.713  1.00 94.34 150 B 1 
ATOM 2746 C CA  . LEU B 2 150 ? 8.051   -10.698 -2.772  1.00 94.00 150 B 1 
ATOM 2747 C C   . LEU B 2 150 ? 8.465   -10.103 -4.127  1.00 93.71 150 B 1 
ATOM 2748 O O   . LEU B 2 150 ? 9.206   -10.747 -4.873  1.00 93.44 150 B 1 
ATOM 2749 C CB  . LEU B 2 150 ? 6.651   -11.322 -2.869  1.00 94.26 150 B 1 
ATOM 2750 C CG  . LEU B 2 150 ? 6.258   -12.174 -1.651  1.00 91.95 150 B 1 
ATOM 2751 C CD1 . LEU B 2 150 ? 4.772   -12.506 -1.700  1.00 85.22 150 B 1 
ATOM 2752 C CD2 . LEU B 2 150 ? 7.032   -13.498 -1.601  1.00 86.41 150 B 1 
ATOM 2753 N N   . ALA B 2 151 ? 8.050   -8.874  -4.438  1.00 93.38 151 B 1 
ATOM 2754 C CA  . ALA B 2 151 ? 8.469   -8.169  -5.644  1.00 91.99 151 B 1 
ATOM 2755 C C   . ALA B 2 151 ? 9.977   -7.872  -5.639  1.00 91.66 151 B 1 
ATOM 2756 O O   . ALA B 2 151 ? 10.655  -8.160  -6.619  1.00 91.22 151 B 1 
ATOM 2757 C CB  . ALA B 2 151 ? 7.626   -6.897  -5.786  1.00 91.98 151 B 1 
ATOM 2758 N N   . ASP B 2 152 ? 10.540  -7.388  -4.514  1.00 92.54 152 B 1 
ATOM 2759 C CA  . ASP B 2 152 ? 11.984  -7.159  -4.367  1.00 91.24 152 B 1 
ATOM 2760 C C   . ASP B 2 152 ? 12.793  -8.457  -4.507  1.00 90.97 152 B 1 
ATOM 2761 O O   . ASP B 2 152 ? 13.827  -8.478  -5.179  1.00 90.35 152 B 1 
ATOM 2762 C CB  . ASP B 2 152 ? 12.263  -6.481  -3.014  1.00 90.89 152 B 1 
ATOM 2763 C CG  . ASP B 2 152 ? 13.761  -6.222  -2.753  1.00 90.20 152 B 1 
ATOM 2764 O OD1 . ASP B 2 152 ? 14.387  -5.404  -3.453  1.00 82.77 152 B 1 
ATOM 2765 O OD2 . ASP B 2 152 ? 14.331  -6.827  -1.806  1.00 82.36 152 B 1 
ATOM 2766 N N   . TYR B 2 153 ? 12.312  -9.565  -3.944  1.00 93.52 153 B 1 
ATOM 2767 C CA  . TYR B 2 153 ? 12.930  -10.875 -4.148  1.00 93.07 153 B 1 
ATOM 2768 C C   . TYR B 2 153 ? 12.913  -11.291 -5.622  1.00 93.01 153 B 1 
ATOM 2769 O O   . TYR B 2 153 ? 13.959  -11.642 -6.155  1.00 92.63 153 B 1 
ATOM 2770 C CB  . TYR B 2 153 ? 12.245  -11.926 -3.272  1.00 93.79 153 B 1 
ATOM 2771 C CG  . TYR B 2 153 ? 12.660  -13.342 -3.619  1.00 93.51 153 B 1 
ATOM 2772 C CD1 . TYR B 2 153 ? 11.829  -14.141 -4.431  1.00 86.99 153 B 1 
ATOM 2773 C CD2 . TYR B 2 153 ? 13.904  -13.832 -3.197  1.00 88.01 153 B 1 
ATOM 2774 C CE1 . TYR B 2 153 ? 12.237  -15.433 -4.808  1.00 87.81 153 B 1 
ATOM 2775 C CE2 . TYR B 2 153 ? 14.321  -15.132 -3.566  1.00 87.53 153 B 1 
ATOM 2776 C CZ  . TYR B 2 153 ? 13.486  -15.916 -4.380  1.00 91.41 153 B 1 
ATOM 2777 O OH  . TYR B 2 153 ? 13.883  -17.180 -4.749  1.00 90.03 153 B 1 
ATOM 2778 N N   . LYS B 2 154 ? 11.770  -11.202 -6.312  1.00 92.23 154 B 1 
ATOM 2779 C CA  . LYS B 2 154 ? 11.646  -11.577 -7.728  1.00 90.27 154 B 1 
ATOM 2780 C C   . LYS B 2 154 ? 12.573  -10.761 -8.628  1.00 89.14 154 B 1 
ATOM 2781 O O   . LYS B 2 154 ? 13.269  -11.338 -9.454  1.00 88.25 154 B 1 
ATOM 2782 C CB  . LYS B 2 154 ? 10.174  -11.487 -8.195  1.00 90.12 154 B 1 
ATOM 2783 C CG  . LYS B 2 154 ? 9.352   -12.669 -7.656  1.00 83.40 154 B 1 
ATOM 2784 C CD  . LYS B 2 154 ? 7.904   -12.696 -8.156  1.00 80.15 154 B 1 
ATOM 2785 C CE  . LYS B 2 154 ? 7.248   -13.952 -7.574  1.00 71.62 154 B 1 
ATOM 2786 N NZ  . LYS B 2 154 ? 5.977   -14.369 -8.227  1.00 64.15 154 B 1 
ATOM 2787 N N   . LEU B 2 155 ? 12.692  -9.457  -8.398  1.00 90.57 155 B 1 
ATOM 2788 C CA  . LEU B 2 155 ? 13.613  -8.585  -9.129  1.00 89.22 155 B 1 
ATOM 2789 C C   . LEU B 2 155 ? 15.089  -9.009  -8.975  1.00 88.15 155 B 1 
ATOM 2790 O O   . LEU B 2 155 ? 15.870  -8.895  -9.917  1.00 85.24 155 B 1 
ATOM 2791 C CB  . LEU B 2 155 ? 13.442  -7.139  -8.639  1.00 87.71 155 B 1 
ATOM 2792 C CG  . LEU B 2 155 ? 12.156  -6.451  -9.114  1.00 77.55 155 B 1 
ATOM 2793 C CD1 . LEU B 2 155 ? 11.988  -5.115  -8.377  1.00 70.08 155 B 1 
ATOM 2794 C CD2 . LEU B 2 155 ? 12.184  -6.159  -10.618 1.00 70.88 155 B 1 
ATOM 2795 N N   . LYS B 2 156 ? 15.470  -9.540  -7.812  1.00 90.79 156 B 1 
ATOM 2796 C CA  . LYS B 2 156 ? 16.832  -10.045 -7.576  1.00 88.31 156 B 1 
ATOM 2797 C C   . LYS B 2 156 ? 17.119  -11.403 -8.222  1.00 86.85 156 B 1 
ATOM 2798 O O   . LYS B 2 156 ? 18.291  -11.772 -8.330  1.00 82.43 156 B 1 
ATOM 2799 C CB  . LYS B 2 156 ? 17.099  -10.136 -6.069  1.00 86.40 156 B 1 
ATOM 2800 C CG  . LYS B 2 156 ? 17.214  -8.758  -5.408  1.00 85.39 156 B 1 
ATOM 2801 C CD  . LYS B 2 156 ? 17.251  -8.956  -3.894  1.00 85.44 156 B 1 
ATOM 2802 C CE  . LYS B 2 156 ? 17.296  -7.613  -3.188  1.00 82.20 156 B 1 
ATOM 2803 N NZ  . LYS B 2 156 ? 17.164  -7.791  -1.730  1.00 79.08 156 B 1 
ATOM 2804 N N   . GLN B 2 157 ? 16.095  -12.167 -8.597  1.00 91.06 157 B 1 
ATOM 2805 C CA  . GLN B 2 157 ? 16.248  -13.450 -9.293  1.00 88.21 157 B 1 
ATOM 2806 C C   . GLN B 2 157 ? 16.393  -13.280 -10.806 1.00 86.13 157 B 1 
ATOM 2807 O O   . GLN B 2 157 ? 16.926  -14.173 -11.466 1.00 79.23 157 B 1 
ATOM 2808 C CB  . GLN B 2 157 ? 15.080  -14.403 -8.983  1.00 86.80 157 B 1 
ATOM 2809 C CG  . GLN B 2 157 ? 14.813  -14.674 -7.498  1.00 85.29 157 B 1 
ATOM 2810 C CD  . GLN B 2 157 ? 16.084  -14.875 -6.677  1.00 85.03 157 B 1 
ATOM 2811 O OE1 . GLN B 2 157 ? 16.910  -15.740 -6.928  1.00 76.07 157 B 1 
ATOM 2812 N NE2 . GLN B 2 157 ? 16.297  -14.044 -5.675  1.00 75.71 157 B 1 
ATOM 2813 N N   . GLU B 2 158 ? 15.963  -12.159 -11.370 1.00 84.01 158 B 1 
ATOM 2814 C CA  . GLU B 2 158 ? 16.149  -11.888 -12.786 1.00 81.35 158 B 1 
ATOM 2815 C C   . GLU B 2 158 ? 17.645  -11.693 -13.089 1.00 77.85 158 B 1 
ATOM 2816 O O   . GLU B 2 158 ? 18.302  -10.842 -12.483 1.00 68.98 158 B 1 
ATOM 2817 C CB  . GLU B 2 158 ? 15.326  -10.685 -13.247 1.00 75.22 158 B 1 
ATOM 2818 C CG  . GLU B 2 158 ? 13.817  -10.994 -13.246 1.00 67.39 158 B 1 
ATOM 2819 C CD  . GLU B 2 158 ? 12.959  -9.890  -13.864 1.00 61.17 158 B 1 
ATOM 2820 O OE1 . GLU B 2 158 ? 11.725  -10.102 -13.944 1.00 55.44 158 B 1 
ATOM 2821 O OE2 . GLU B 2 158 ? 13.511  -8.848  -14.286 1.00 57.87 158 B 1 
ATOM 2822 N N   . PRO B 2 159 ? 18.222  -12.467 -14.035 1.00 75.03 159 B 1 
ATOM 2823 C CA  . PRO B 2 159 ? 19.597  -12.260 -14.443 1.00 73.65 159 B 1 
ATOM 2824 C C   . PRO B 2 159 ? 19.723  -10.861 -15.035 1.00 72.29 159 B 1 
ATOM 2825 O O   . PRO B 2 159 ? 18.994  -10.497 -15.954 1.00 65.08 159 B 1 
ATOM 2826 C CB  . PRO B 2 159 ? 19.901  -13.377 -15.442 1.00 67.46 159 B 1 
ATOM 2827 C CG  . PRO B 2 159 ? 18.531  -13.753 -16.000 1.00 64.37 159 B 1 
ATOM 2828 C CD  . PRO B 2 159 ? 17.586  -13.498 -14.836 1.00 66.30 159 B 1 
ATOM 2829 N N   . LYS B 2 160 ? 20.687  -10.072 -14.549 1.00 56.35 160 B 1 
ATOM 2830 C CA  . LYS B 2 160 ? 20.985  -8.757  -15.107 1.00 55.46 160 B 1 
ATOM 2831 C C   . LYS B 2 160 ? 21.347  -8.933  -16.585 1.00 52.91 160 B 1 
ATOM 2832 O O   . LYS B 2 160 ? 22.452  -9.374  -16.890 1.00 49.83 160 B 1 
ATOM 2833 C CB  . LYS B 2 160 ? 22.137  -8.077  -14.362 1.00 51.48 160 B 1 
ATOM 2834 C CG  . LYS B 2 160 ? 21.749  -7.577  -12.964 1.00 46.73 160 B 1 
ATOM 2835 C CD  . LYS B 2 160 ? 22.975  -6.885  -12.344 1.00 43.82 160 B 1 
ATOM 2836 C CE  . LYS B 2 160 ? 22.679  -6.343  -10.955 1.00 38.51 160 B 1 
ATOM 2837 N NZ  . LYS B 2 160 ? 23.911  -5.799  -10.363 1.00 35.40 160 B 1 
ATOM 2838 N N   . LYS B 2 161 ? 20.476  -8.523  -17.499 1.00 39.32 161 B 1 
ATOM 2839 C CA  . LYS B 2 161 ? 20.700  -8.622  -18.955 1.00 40.75 161 B 1 
ATOM 2840 C C   . LYS B 2 161 ? 22.032  -8.011  -19.408 1.00 39.92 161 B 1 
ATOM 2841 O O   . LYS B 2 161 ? 22.627  -8.495  -20.354 1.00 38.33 161 B 1 
ATOM 2842 C CB  . LYS B 2 161 ? 19.544  -7.941  -19.716 1.00 39.31 161 B 1 
ATOM 2843 C CG  . LYS B 2 161 ? 18.263  -8.783  -19.745 1.00 35.03 161 B 1 
ATOM 2844 C CD  . LYS B 2 161 ? 17.191  -8.098  -20.606 1.00 33.01 161 B 1 
ATOM 2845 C CE  . LYS B 2 161 ? 15.946  -8.979  -20.705 1.00 28.36 161 B 1 
ATOM 2846 N NZ  . LYS B 2 161 ? 14.857  -8.341  -21.495 1.00 25.39 161 B 1 
ATOM 2847 N N   . GLY B 2 162 ? 22.533  -6.991  -18.730 1.00 40.19 162 B 1 
ATOM 2848 C CA  . GLY B 2 162 ? 23.749  -6.277  -19.118 1.00 42.63 162 B 1 
ATOM 2849 C C   . GLY B 2 162 ? 25.078  -7.011  -18.896 1.00 42.86 162 B 1 
ATOM 2850 O O   . GLY B 2 162 ? 26.081  -6.586  -19.457 1.00 40.55 162 B 1 
ATOM 2851 N N   . GLU B 2 163 ? 25.140  -8.090  -18.108 1.00 36.38 163 B 1 
ATOM 2852 C CA  . GLU B 2 163 ? 26.396  -8.851  -17.935 1.00 37.93 163 B 1 
ATOM 2853 C C   . GLU B 2 163 ? 26.597  -9.946  -18.993 1.00 35.11 163 B 1 
ATOM 2854 O O   . GLU B 2 163 ? 27.716  -10.433 -19.149 1.00 34.52 163 B 1 
ATOM 2855 C CB  . GLU B 2 163 ? 26.503  -9.417  -16.507 1.00 39.92 163 B 1 
ATOM 2856 C CG  . GLU B 2 163 ? 26.945  -8.342  -15.508 1.00 36.73 163 B 1 
ATOM 2857 C CD  . GLU B 2 163 ? 27.138  -8.842  -14.065 1.00 35.23 163 B 1 
ATOM 2858 O OE1 . GLU B 2 163 ? 27.732  -8.077  -13.272 1.00 31.69 163 B 1 
ATOM 2859 O OE2 . GLU B 2 163 ? 26.620  -9.926  -13.729 1.00 33.91 163 B 1 
ATOM 2860 N N   . ALA B 2 164 ? 25.570  -10.312 -19.759 1.00 35.33 164 B 1 
ATOM 2861 C CA  . ALA B 2 164 ? 25.671  -11.347 -20.781 1.00 39.91 164 B 1 
ATOM 2862 C C   . ALA B 2 164 ? 26.448  -10.900 -22.036 1.00 39.85 164 B 1 
ATOM 2863 O O   . ALA B 2 164 ? 27.093  -11.725 -22.678 1.00 39.33 164 B 1 
ATOM 2864 C CB  . ALA B 2 164 ? 24.255  -11.823 -21.136 1.00 39.54 164 B 1 
ATOM 2865 N N   . GLU B 2 165 ? 26.440  -9.604  -22.386 1.00 34.50 165 B 1 
ATOM 2866 C CA  . GLU B 2 165 ? 27.133  -9.111  -23.594 1.00 38.54 165 B 1 
ATOM 2867 C C   . GLU B 2 165 ? 28.653  -8.914  -23.420 1.00 35.86 165 B 1 
ATOM 2868 O O   . GLU B 2 165 ? 29.342  -8.644  -24.403 1.00 36.33 165 B 1 
ATOM 2869 C CB  . GLU B 2 165 ? 26.505  -7.799  -24.070 1.00 40.44 165 B 1 
ATOM 2870 C CG  . GLU B 2 165 ? 25.190  -8.014  -24.827 1.00 37.24 165 B 1 
ATOM 2871 C CD  . GLU B 2 165 ? 24.665  -6.718  -25.457 1.00 35.73 165 B 1 
ATOM 2872 O OE1 . GLU B 2 165 ? 23.912  -6.829  -26.448 1.00 31.61 165 B 1 
ATOM 2873 O OE2 . GLU B 2 165 ? 24.988  -5.625  -24.934 1.00 35.21 165 B 1 
ATOM 2874 N N   . LYS B 2 166 ? 29.201  -9.020  -22.203 1.00 29.05 166 B 1 
ATOM 2875 C CA  . LYS B 2 166 ? 30.631  -8.770  -21.955 1.00 38.20 166 B 1 
ATOM 2876 C C   . LYS B 2 166 ? 31.517  -10.020 -21.936 1.00 36.67 166 B 1 
ATOM 2877 O O   . LYS B 2 166 ? 32.701  -9.885  -21.606 1.00 36.06 166 B 1 
ATOM 2878 C CB  . LYS B 2 166 ? 30.832  -7.898  -20.708 1.00 38.10 166 B 1 
ATOM 2879 C CG  . LYS B 2 166 ? 30.981  -6.432  -21.095 1.00 35.16 166 B 1 
ATOM 2880 C CD  . LYS B 2 166 ? 31.461  -5.633  -19.887 1.00 34.44 166 B 1 
ATOM 2881 C CE  . LYS B 2 166 ? 31.667  -4.183  -20.293 1.00 28.63 166 B 1 
ATOM 2882 N NZ  . LYS B 2 166 ? 32.214  -3.384  -19.173 1.00 26.25 166 B 1 
ATOM 2883 N N   . LYS B 2 167 ? 30.987  -11.205 -22.240 1.00 20.69 167 B 1 
ATOM 2884 C CA  . LYS B 2 167 ? 31.792  -12.415 -22.425 1.00 30.14 167 B 1 
ATOM 2885 C C   . LYS B 2 167 ? 31.961  -12.769 -23.894 1.00 27.07 167 B 1 
ATOM 2886 O O   . LYS B 2 167 ? 30.961  -12.670 -24.625 1.00 23.04 167 B 1 
ATOM 2887 C CB  . LYS B 2 167 ? 31.237  -13.600 -21.637 1.00 29.02 167 B 1 
ATOM 2888 C CG  . LYS B 2 167 ? 31.885  -13.705 -20.258 1.00 26.94 167 B 1 
ATOM 2889 C CD  . LYS B 2 167 ? 31.527  -15.051 -19.629 1.00 27.07 167 B 1 
ATOM 2890 C CE  . LYS B 2 167 ? 32.283  -15.235 -18.320 1.00 22.97 167 B 1 
ATOM 2891 N NZ  . LYS B 2 167 ? 32.026  -16.572 -17.728 1.00 22.31 167 B 1 
ATOM 2892 O OXT . LYS B 2 167 ? 33.100  -13.184 -24.203 1.00 28.82 167 B 1 
#
