# Supplementary material for: PLM-interact: extending protein language models to predict protein-protein interactions
Source: Nat Commun. 2025 Oct 27;16:9012. doi: 10.1038/s41467-025-64512-w (PMC12559430; doi:10.1038/s41467-025-64512-w)
Supplement: Supplementary file 4 — Source Data [file 41467_2025_64512_MOESM4_ESM.zip › Source Data/Supplementary Figure8_AF3_mutation_protein-protein structures/Q16595-Q9H1K1_mutant_N151A.cif]

# By using this file you agree to the legally binding terms of use found at alphafoldserver.com/output-terms
data_1bea10ae1cf7476
#
_entry.id 1bea10ae1cf7476
#
loop_
_atom_type.symbol
C 
N 
O 
S 
#
loop_
_audit_author.name
_audit_author.pdbx_ordinal
"Google DeepMind" 1 
"Isomorphic Labs" 2 
#
_audit_conform.dict_location https://raw.githubusercontent.com/ihmwg/ModelCIF/master/dist/mmcif_ma.dic
_audit_conform.dict_name     mmcif_ma.dic
_audit_conform.dict_version  1.4.5
#
loop_
_chem_comp.formula
_chem_comp.formula_weight
_chem_comp.id
_chem_comp.mon_nstd_flag
_chem_comp.name
_chem_comp.pdbx_smiles
_chem_comp.pdbx_synonyms
_chem_comp.type
"C3 H7 N O2"    89.093  ALA y ALANINE         C[C@H](N)C(O)=O                  ? "L-PEPTIDE LINKING" 
"C6 H15 N4 O2"  175.209 ARG y ARGININE        N[C@@H](CCCNC(N)=[NH2+])C(O)=O   ? "L-PEPTIDE LINKING" 
"C4 H8 N2 O3"   132.118 ASN y ASPARAGINE      N[C@@H](CC(N)=O)C(O)=O           ? "L-PEPTIDE LINKING" 
"C4 H7 N O4"    133.103 ASP y "ASPARTIC ACID" N[C@@H](CC(O)=O)C(O)=O           ? "L-PEPTIDE LINKING" 
"C3 H7 N O2 S"  121.158 CYS y CYSTEINE        N[C@@H](CS)C(O)=O                ? "L-PEPTIDE LINKING" 
"C5 H10 N2 O3"  146.144 GLN y GLUTAMINE       N[C@@H](CCC(N)=O)C(O)=O          ? "L-PEPTIDE LINKING" 
"C5 H9 N O4"    147.129 GLU y "GLUTAMIC ACID" N[C@@H](CCC(O)=O)C(O)=O          ? "L-PEPTIDE LINKING" 
"C2 H5 N O2"    75.067  GLY y GLYCINE         NCC(O)=O                         ? "PEPTIDE LINKING"   
"C6 H10 N3 O2"  156.162 HIS y HISTIDINE       N[C@@H](Cc1c[nH]c[nH+]1)C(O)=O   ? "L-PEPTIDE LINKING" 
"C6 H13 N O2"   131.173 ILE y ISOLEUCINE      CC[C@H](C)[C@H](N)C(O)=O         ? "L-PEPTIDE LINKING" 
"C6 H13 N O2"   131.173 LEU y LEUCINE         CC(C)C[C@H](N)C(O)=O             ? "L-PEPTIDE LINKING" 
"C6 H15 N2 O2"  147.195 LYS y LYSINE          N[C@@H](CCCC[NH3+])C(O)=O        ? "L-PEPTIDE LINKING" 
"C5 H11 N O2 S" 149.211 MET y METHIONINE      CSCC[C@H](N)C(O)=O               ? "L-PEPTIDE LINKING" 
"C9 H11 N O2"   165.189 PHE y PHENYLALANINE   N[C@@H](Cc1ccccc1)C(O)=O         ? "L-PEPTIDE LINKING" 
"C5 H9 N O2"    115.130 PRO y PROLINE         OC(=O)[C@@H]1CCCN1               ? "L-PEPTIDE LINKING" 
"C3 H7 N O3"    105.093 SER y SERINE          N[C@@H](CO)C(O)=O                ? "L-PEPTIDE LINKING" 
"C4 H9 N O3"    119.119 THR y THREONINE       C[C@@H](O)[C@H](N)C(O)=O         ? "L-PEPTIDE LINKING" 
"C11 H12 N2 O2" 204.225 TRP y TRYPTOPHAN      N[C@@H](Cc1c[nH]c2ccccc12)C(O)=O ? "L-PEPTIDE LINKING" 
"C9 H11 N O3"   181.189 TYR y TYROSINE        N[C@@H](Cc1ccc(O)cc1)C(O)=O      ? "L-PEPTIDE LINKING" 
"C5 H11 N O2"   117.146 VAL y VALINE          CC(C)[C@H](N)C(O)=O              ? "L-PEPTIDE LINKING" 
#
_citation.book_publisher          ?
_citation.country                 UK
_citation.id                      primary
_citation.journal_full            Nature
_citation.journal_id_ASTM         NATUAS
_citation.journal_id_CSD          0006
_citation.journal_id_ISSN         0028-0836
_citation.journal_volume          630
_citation.page_first              493
_citation.page_last               500
_citation.pdbx_database_id_DOI    10.1038/s41586-024-07487-w
_citation.pdbx_database_id_PubMed 38718835
_citation.title                   "Accurate structure prediction of biomolecular interactions with AlphaFold 3"
_citation.year                    2024
#
loop_
_citation_author.citation_id
_citation_author.name
_citation_author.ordinal
primary "Google DeepMind" 1 
primary "Isomorphic Labs" 2 
#
loop_
_entity.id
_entity.pdbx_description
_entity.type
1 . polymer 
2 . polymer 
#
loop_
_entity_poly.entity_id
_entity_poly.pdbx_strand_id
_entity_poly.type
1 A polypeptide(L) 
2 B polypeptide(L) 
#
loop_
_entity_poly_seq.entity_id
_entity_poly_seq.hetero
_entity_poly_seq.mon_id
_entity_poly_seq.num
1 n MET 1   
1 n TRP 2   
1 n THR 3   
1 n LEU 4   
1 n GLY 5   
1 n ARG 6   
1 n ARG 7   
1 n ALA 8   
1 n VAL 9   
1 n ALA 10  
1 n GLY 11  
1 n LEU 12  
1 n LEU 13  
1 n ALA 14  
1 n SER 15  
1 n PRO 16  
1 n SER 17  
1 n PRO 18  
1 n ALA 19  
1 n GLN 20  
1 n ALA 21  
1 n GLN 22  
1 n THR 23  
1 n LEU 24  
1 n THR 25  
1 n ARG 26  
1 n VAL 27  
1 n PRO 28  
1 n ARG 29  
1 n PRO 30  
1 n ALA 31  
1 n GLU 32  
1 n LEU 33  
1 n ALA 34  
1 n PRO 35  
1 n LEU 36  
1 n CYS 37  
1 n GLY 38  
1 n ARG 39  
1 n ARG 40  
1 n GLY 41  
1 n LEU 42  
1 n ARG 43  
1 n THR 44  
1 n ASP 45  
1 n ILE 46  
1 n ASP 47  
1 n ALA 48  
1 n THR 49  
1 n CYS 50  
1 n THR 51  
1 n PRO 52  
1 n ARG 53  
1 n ARG 54  
1 n ALA 55  
1 n SER 56  
1 n SER 57  
1 n ASN 58  
1 n GLN 59  
1 n ARG 60  
1 n GLY 61  
1 n LEU 62  
1 n ASN 63  
1 n GLN 64  
1 n ILE 65  
1 n TRP 66  
1 n ASN 67  
1 n VAL 68  
1 n LYS 69  
1 n LYS 70  
1 n GLN 71  
1 n SER 72  
1 n VAL 73  
1 n TYR 74  
1 n LEU 75  
1 n MET 76  
1 n ASN 77  
1 n LEU 78  
1 n ARG 79  
1 n LYS 80  
1 n SER 81  
1 n GLY 82  
1 n THR 83  
1 n LEU 84  
1 n GLY 85  
1 n HIS 86  
1 n PRO 87  
1 n GLY 88  
1 n SER 89  
1 n LEU 90  
1 n ASP 91  
1 n GLU 92  
1 n THR 93  
1 n THR 94  
1 n TYR 95  
1 n GLU 96  
1 n ARG 97  
1 n LEU 98  
1 n ALA 99  
1 n GLU 100 
1 n GLU 101 
1 n THR 102 
1 n LEU 103 
1 n ASP 104 
1 n SER 105 
1 n LEU 106 
1 n ALA 107 
1 n GLU 108 
1 n PHE 109 
1 n PHE 110 
1 n GLU 111 
1 n ASP 112 
1 n LEU 113 
1 n ALA 114 
1 n ASP 115 
1 n LYS 116 
1 n PRO 117 
1 n TYR 118 
1 n THR 119 
1 n PHE 120 
1 n GLU 121 
1 n ASP 122 
1 n TYR 123 
1 n ASP 124 
1 n VAL 125 
1 n SER 126 
1 n PHE 127 
1 n GLY 128 
1 n SER 129 
1 n GLY 130 
1 n VAL 131 
1 n LEU 132 
1 n THR 133 
1 n VAL 134 
1 n LYS 135 
1 n LEU 136 
1 n GLY 137 
1 n GLY 138 
1 n ASP 139 
1 n LEU 140 
1 n GLY 141 
1 n THR 142 
1 n TYR 143 
1 n VAL 144 
1 n ILE 145 
1 n ASN 146 
1 n LYS 147 
1 n GLN 148 
1 n THR 149 
1 n PRO 150 
1 n ALA 151 
1 n LYS 152 
1 n GLN 153 
1 n ILE 154 
1 n TRP 155 
1 n LEU 156 
1 n SER 157 
1 n SER 158 
1 n PRO 159 
1 n SER 160 
1 n SER 161 
1 n GLY 162 
1 n PRO 163 
1 n LYS 164 
1 n ARG 165 
1 n TYR 166 
1 n ASP 167 
1 n TRP 168 
1 n THR 169 
1 n GLY 170 
1 n LYS 171 
1 n ASN 172 
1 n TRP 173 
1 n VAL 174 
1 n TYR 175 
1 n SER 176 
1 n HIS 177 
1 n ASP 178 
1 n GLY 179 
1 n VAL 180 
1 n SER 181 
1 n LEU 182 
1 n HIS 183 
1 n GLU 184 
1 n LEU 185 
1 n LEU 186 
1 n ALA 187 
1 n ALA 188 
1 n GLU 189 
1 n LEU 190 
1 n THR 191 
1 n LYS 192 
1 n ALA 193 
1 n LEU 194 
1 n LYS 195 
1 n THR 196 
1 n LYS 197 
1 n LEU 198 
1 n ASP 199 
1 n LEU 200 
1 n SER 201 
1 n SER 202 
1 n LEU 203 
1 n ALA 204 
1 n TYR 205 
1 n SER 206 
1 n GLY 207 
1 n LYS 208 
1 n ASP 209 
1 n ALA 210 
2 n MET 1   
2 n ALA 2   
2 n ALA 3   
2 n ALA 4   
2 n GLY 5   
2 n ALA 6   
2 n PHE 7   
2 n ARG 8   
2 n LEU 9   
2 n ARG 10  
2 n ARG 11  
2 n ALA 12  
2 n ALA 13  
2 n SER 14  
2 n ALA 15  
2 n LEU 16  
2 n LEU 17  
2 n LEU 18  
2 n ARG 19  
2 n SER 20  
2 n PRO 21  
2 n ARG 22  
2 n LEU 23  
2 n PRO 24  
2 n ALA 25  
2 n ARG 26  
2 n GLU 27  
2 n LEU 28  
2 n SER 29  
2 n ALA 30  
2 n PRO 31  
2 n ALA 32  
2 n ARG 33  
2 n LEU 34  
2 n TYR 35  
2 n HIS 36  
2 n LYS 37  
2 n LYS 38  
2 n VAL 39  
2 n VAL 40  
2 n ASP 41  
2 n HIS 42  
2 n TYR 43  
2 n GLU 44  
2 n ASN 45  
2 n PRO 46  
2 n ARG 47  
2 n ASN 48  
2 n VAL 49  
2 n GLY 50  
2 n SER 51  
2 n LEU 52  
2 n ASP 53  
2 n LYS 54  
2 n THR 55  
2 n SER 56  
2 n LYS 57  
2 n ASN 58  
2 n VAL 59  
2 n GLY 60  
2 n THR 61  
2 n GLY 62  
2 n LEU 63  
2 n VAL 64  
2 n GLY 65  
2 n ALA 66  
2 n PRO 67  
2 n ALA 68  
2 n CYS 69  
2 n GLY 70  
2 n ASP 71  
2 n VAL 72  
2 n MET 73  
2 n LYS 74  
2 n LEU 75  
2 n GLN 76  
2 n ILE 77  
2 n GLN 78  
2 n VAL 79  
2 n ASP 80  
2 n GLU 81  
2 n LYS 82  
2 n GLY 83  
2 n LYS 84  
2 n ILE 85  
2 n VAL 86  
2 n ASP 87  
2 n ALA 88  
2 n ARG 89  
2 n PHE 90  
2 n LYS 91  
2 n THR 92  
2 n PHE 93  
2 n GLY 94  
2 n CYS 95  
2 n GLY 96  
2 n SER 97  
2 n ALA 98  
2 n ILE 99  
2 n ALA 100 
2 n SER 101 
2 n SER 102 
2 n SER 103 
2 n LEU 104 
2 n ALA 105 
2 n THR 106 
2 n GLU 107 
2 n TRP 108 
2 n VAL 109 
2 n LYS 110 
2 n GLY 111 
2 n LYS 112 
2 n THR 113 
2 n VAL 114 
2 n GLU 115 
2 n GLU 116 
2 n ALA 117 
2 n LEU 118 
2 n THR 119 
2 n ILE 120 
2 n LYS 121 
2 n ASN 122 
2 n THR 123 
2 n ASP 124 
2 n ILE 125 
2 n ALA 126 
2 n LYS 127 
2 n GLU 128 
2 n LEU 129 
2 n CYS 130 
2 n LEU 131 
2 n PRO 132 
2 n PRO 133 
2 n VAL 134 
2 n LYS 135 
2 n LEU 136 
2 n HIS 137 
2 n CYS 138 
2 n SER 139 
2 n MET 140 
2 n LEU 141 
2 n ALA 142 
2 n GLU 143 
2 n ASP 144 
2 n ALA 145 
2 n ILE 146 
2 n LYS 147 
2 n ALA 148 
2 n ALA 149 
2 n LEU 150 
2 n ALA 151 
2 n ASP 152 
2 n TYR 153 
2 n LYS 154 
2 n LEU 155 
2 n LYS 156 
2 n GLN 157 
2 n GLU 158 
2 n PRO 159 
2 n LYS 160 
2 n LYS 161 
2 n GLY 162 
2 n GLU 163 
2 n ALA 164 
2 n GLU 165 
2 n LYS 166 
2 n LYS 167 
#
_ma_data.content_type "model coordinates"
_ma_data.id           1
_ma_data.name         Model
#
_ma_model_list.data_id          1
_ma_model_list.model_group_id   1
_ma_model_list.model_group_name "AlphaFold-beta-20231127 (2b86f29d-618d-47cf-8aef-20020b1102eb @ 2025-06-13 06:11:12)"
_ma_model_list.model_id         1
_ma_model_list.model_name       "Top ranked model"
_ma_model_list.model_type       "Ab initio model"
_ma_model_list.ordinal_id       1
#
loop_
_ma_protocol_step.method_type
_ma_protocol_step.ordinal_id
_ma_protocol_step.protocol_id
_ma_protocol_step.step_id
"coevolution MSA" 1 1 1 
"template search" 2 1 2 
modeling          3 1 3 
#
loop_
_ma_qa_metric.id
_ma_qa_metric.mode
_ma_qa_metric.name
_ma_qa_metric.software_group_id
_ma_qa_metric.type
1 global pLDDT 1 pLDDT 
2 local  pLDDT 1 pLDDT 
#
_ma_qa_metric_global.metric_id    1
_ma_qa_metric_global.metric_value 62.56
_ma_qa_metric_global.model_id     1
_ma_qa_metric_global.ordinal_id   1
#
_ma_software_group.group_id    1
_ma_software_group.ordinal_id  1
_ma_software_group.software_id 1
#
loop_
_ma_target_entity.data_id
_ma_target_entity.entity_id
_ma_target_entity.origin
1 1 . 
1 2 . 
#
loop_
_ma_target_entity_instance.asym_id
_ma_target_entity_instance.details
_ma_target_entity_instance.entity_id
A . 1 
B . 2 
#
loop_
_pdbx_data_usage.details
_pdbx_data_usage.id
_pdbx_data_usage.type
_pdbx_data_usage.url
;NON-COMMERCIAL USE ONLY, BY USING THIS FILE YOU AGREE TO THE TERMS OF USE FOUND
AT alphafoldserver.com/output-terms.
;
1 license    ? 
;THE INFORMATION IS NOT INTENDED FOR, HAS NOT BEEN VALIDATED FOR, AND IS NOT
APPROVED FOR CLINICAL USE. IT SHOULD NOT BE USED FOR CLINICAL PURPOSE OR RELIED
ON FOR MEDICAL OR OTHER PROFESSIONAL ADVICE. IT IS THEORETICAL MODELLING ONLY
AND CAUTION SHOULD BE EXERCISED IN ITS USE. IT IS PROVIDED "AS-IS" WITHOUT ANY
WARRANTY OF ANY KIND, WHETHER EXPRESSED OR IMPLIED. NO WARRANTY IS GIVEN THAT
USE OF THE INFORMATION SHALL NOT INFRINGE THE RIGHTS OF ANY THIRD PARTY.
;
2 disclaimer ? 
#
loop_
_pdbx_poly_seq_scheme.asym_id
_pdbx_poly_seq_scheme.auth_seq_num
_pdbx_poly_seq_scheme.entity_id
_pdbx_poly_seq_scheme.hetero
_pdbx_poly_seq_scheme.mon_id
_pdbx_poly_seq_scheme.pdb_ins_code
_pdbx_poly_seq_scheme.pdb_seq_num
_pdbx_poly_seq_scheme.pdb_strand_id
_pdbx_poly_seq_scheme.seq_id
A 1   1 n MET . 1   A 1   
A 2   1 n TRP . 2   A 2   
A 3   1 n THR . 3   A 3   
A 4   1 n LEU . 4   A 4   
A 5   1 n GLY . 5   A 5   
A 6   1 n ARG . 6   A 6   
A 7   1 n ARG . 7   A 7   
A 8   1 n ALA . 8   A 8   
A 9   1 n VAL . 9   A 9   
A 10  1 n ALA . 10  A 10  
A 11  1 n GLY . 11  A 11  
A 12  1 n LEU . 12  A 12  
A 13  1 n LEU . 13  A 13  
A 14  1 n ALA . 14  A 14  
A 15  1 n SER . 15  A 15  
A 16  1 n PRO . 16  A 16  
A 17  1 n SER . 17  A 17  
A 18  1 n PRO . 18  A 18  
A 19  1 n ALA . 19  A 19  
A 20  1 n GLN . 20  A 20  
A 21  1 n ALA . 21  A 21  
A 22  1 n GLN . 22  A 22  
A 23  1 n THR . 23  A 23  
A 24  1 n LEU . 24  A 24  
A 25  1 n THR . 25  A 25  
A 26  1 n ARG . 26  A 26  
A 27  1 n VAL . 27  A 27  
A 28  1 n PRO . 28  A 28  
A 29  1 n ARG . 29  A 29  
A 30  1 n PRO . 30  A 30  
A 31  1 n ALA . 31  A 31  
A 32  1 n GLU . 32  A 32  
A 33  1 n LEU . 33  A 33  
A 34  1 n ALA . 34  A 34  
A 35  1 n PRO . 35  A 35  
A 36  1 n LEU . 36  A 36  
A 37  1 n CYS . 37  A 37  
A 38  1 n GLY . 38  A 38  
A 39  1 n ARG . 39  A 39  
A 40  1 n ARG . 40  A 40  
A 41  1 n GLY . 41  A 41  
A 42  1 n LEU . 42  A 42  
A 43  1 n ARG . 43  A 43  
A 44  1 n THR . 44  A 44  
A 45  1 n ASP . 45  A 45  
A 46  1 n ILE . 46  A 46  
A 47  1 n ASP . 47  A 47  
A 48  1 n ALA . 48  A 48  
A 49  1 n THR . 49  A 49  
A 50  1 n CYS . 50  A 50  
A 51  1 n THR . 51  A 51  
A 52  1 n PRO . 52  A 52  
A 53  1 n ARG . 53  A 53  
A 54  1 n ARG . 54  A 54  
A 55  1 n ALA . 55  A 55  
A 56  1 n SER . 56  A 56  
A 57  1 n SER . 57  A 57  
A 58  1 n ASN . 58  A 58  
A 59  1 n GLN . 59  A 59  
A 60  1 n ARG . 60  A 60  
A 61  1 n GLY . 61  A 61  
A 62  1 n LEU . 62  A 62  
A 63  1 n ASN . 63  A 63  
A 64  1 n GLN . 64  A 64  
A 65  1 n ILE . 65  A 65  
A 66  1 n TRP . 66  A 66  
A 67  1 n ASN . 67  A 67  
A 68  1 n VAL . 68  A 68  
A 69  1 n LYS . 69  A 69  
A 70  1 n LYS . 70  A 70  
A 71  1 n GLN . 71  A 71  
A 72  1 n SER . 72  A 72  
A 73  1 n VAL . 73  A 73  
A 74  1 n TYR . 74  A 74  
A 75  1 n LEU . 75  A 75  
A 76  1 n MET . 76  A 76  
A 77  1 n ASN . 77  A 77  
A 78  1 n LEU . 78  A 78  
A 79  1 n ARG . 79  A 79  
A 80  1 n LYS . 80  A 80  
A 81  1 n SER . 81  A 81  
A 82  1 n GLY . 82  A 82  
A 83  1 n THR . 83  A 83  
A 84  1 n LEU . 84  A 84  
A 85  1 n GLY . 85  A 85  
A 86  1 n HIS . 86  A 86  
A 87  1 n PRO . 87  A 87  
A 88  1 n GLY . 88  A 88  
A 89  1 n SER . 89  A 89  
A 90  1 n LEU . 90  A 90  
A 91  1 n ASP . 91  A 91  
A 92  1 n GLU . 92  A 92  
A 93  1 n THR . 93  A 93  
A 94  1 n THR . 94  A 94  
A 95  1 n TYR . 95  A 95  
A 96  1 n GLU . 96  A 96  
A 97  1 n ARG . 97  A 97  
A 98  1 n LEU . 98  A 98  
A 99  1 n ALA . 99  A 99  
A 100 1 n GLU . 100 A 100 
A 101 1 n GLU . 101 A 101 
A 102 1 n THR . 102 A 102 
A 103 1 n LEU . 103 A 103 
A 104 1 n ASP . 104 A 104 
A 105 1 n SER . 105 A 105 
A 106 1 n LEU . 106 A 106 
A 107 1 n ALA . 107 A 107 
A 108 1 n GLU . 108 A 108 
A 109 1 n PHE . 109 A 109 
A 110 1 n PHE . 110 A 110 
A 111 1 n GLU . 111 A 111 
A 112 1 n ASP . 112 A 112 
A 113 1 n LEU . 113 A 113 
A 114 1 n ALA . 114 A 114 
A 115 1 n ASP . 115 A 115 
A 116 1 n LYS . 116 A 116 
A 117 1 n PRO . 117 A 117 
A 118 1 n TYR . 118 A 118 
A 119 1 n THR . 119 A 119 
A 120 1 n PHE . 120 A 120 
A 121 1 n GLU . 121 A 121 
A 122 1 n ASP . 122 A 122 
A 123 1 n TYR . 123 A 123 
A 124 1 n ASP . 124 A 124 
A 125 1 n VAL . 125 A 125 
A 126 1 n SER . 126 A 126 
A 127 1 n PHE . 127 A 127 
A 128 1 n GLY . 128 A 128 
A 129 1 n SER . 129 A 129 
A 130 1 n GLY . 130 A 130 
A 131 1 n VAL . 131 A 131 
A 132 1 n LEU . 132 A 132 
A 133 1 n THR . 133 A 133 
A 134 1 n VAL . 134 A 134 
A 135 1 n LYS . 135 A 135 
A 136 1 n LEU . 136 A 136 
A 137 1 n GLY . 137 A 137 
A 138 1 n GLY . 138 A 138 
A 139 1 n ASP . 139 A 139 
A 140 1 n LEU . 140 A 140 
A 141 1 n GLY . 141 A 141 
A 142 1 n THR . 142 A 142 
A 143 1 n TYR . 143 A 143 
A 144 1 n VAL . 144 A 144 
A 145 1 n ILE . 145 A 145 
A 146 1 n ASN . 146 A 146 
A 147 1 n LYS . 147 A 147 
A 148 1 n GLN . 148 A 148 
A 149 1 n THR . 149 A 149 
A 150 1 n PRO . 150 A 150 
A 151 1 n ALA . 151 A 151 
A 152 1 n LYS . 152 A 152 
A 153 1 n GLN . 153 A 153 
A 154 1 n ILE . 154 A 154 
A 155 1 n TRP . 155 A 155 
A 156 1 n LEU . 156 A 156 
A 157 1 n SER . 157 A 157 
A 158 1 n SER . 158 A 158 
A 159 1 n PRO . 159 A 159 
A 160 1 n SER . 160 A 160 
A 161 1 n SER . 161 A 161 
A 162 1 n GLY . 162 A 162 
A 163 1 n PRO . 163 A 163 
A 164 1 n LYS . 164 A 164 
A 165 1 n ARG . 165 A 165 
A 166 1 n TYR . 166 A 166 
A 167 1 n ASP . 167 A 167 
A 168 1 n TRP . 168 A 168 
A 169 1 n THR . 169 A 169 
A 170 1 n GLY . 170 A 170 
A 171 1 n LYS . 171 A 171 
A 172 1 n ASN . 172 A 172 
A 173 1 n TRP . 173 A 173 
A 174 1 n VAL . 174 A 174 
A 175 1 n TYR . 175 A 175 
A 176 1 n SER . 176 A 176 
A 177 1 n HIS . 177 A 177 
A 178 1 n ASP . 178 A 178 
A 179 1 n GLY . 179 A 179 
A 180 1 n VAL . 180 A 180 
A 181 1 n SER . 181 A 181 
A 182 1 n LEU . 182 A 182 
A 183 1 n HIS . 183 A 183 
A 184 1 n GLU . 184 A 184 
A 185 1 n LEU . 185 A 185 
A 186 1 n LEU . 186 A 186 
A 187 1 n ALA . 187 A 187 
A 188 1 n ALA . 188 A 188 
A 189 1 n GLU . 189 A 189 
A 190 1 n LEU . 190 A 190 
A 191 1 n THR . 191 A 191 
A 192 1 n LYS . 192 A 192 
A 193 1 n ALA . 193 A 193 
A 194 1 n LEU . 194 A 194 
A 195 1 n LYS . 195 A 195 
A 196 1 n THR . 196 A 196 
A 197 1 n LYS . 197 A 197 
A 198 1 n LEU . 198 A 198 
A 199 1 n ASP . 199 A 199 
A 200 1 n LEU . 200 A 200 
A 201 1 n SER . 201 A 201 
A 202 1 n SER . 202 A 202 
A 203 1 n LEU . 203 A 203 
A 204 1 n ALA . 204 A 204 
A 205 1 n TYR . 205 A 205 
A 206 1 n SER . 206 A 206 
A 207 1 n GLY . 207 A 207 
A 208 1 n LYS . 208 A 208 
A 209 1 n ASP . 209 A 209 
A 210 1 n ALA . 210 A 210 
B 1   2 n MET . 1   B 1   
B 2   2 n ALA . 2   B 2   
B 3   2 n ALA . 3   B 3   
B 4   2 n ALA . 4   B 4   
B 5   2 n GLY . 5   B 5   
B 6   2 n ALA . 6   B 6   
B 7   2 n PHE . 7   B 7   
B 8   2 n ARG . 8   B 8   
B 9   2 n LEU . 9   B 9   
B 10  2 n ARG . 10  B 10  
B 11  2 n ARG . 11  B 11  
B 12  2 n ALA . 12  B 12  
B 13  2 n ALA . 13  B 13  
B 14  2 n SER . 14  B 14  
B 15  2 n ALA . 15  B 15  
B 16  2 n LEU . 16  B 16  
B 17  2 n LEU . 17  B 17  
B 18  2 n LEU . 18  B 18  
B 19  2 n ARG . 19  B 19  
B 20  2 n SER . 20  B 20  
B 21  2 n PRO . 21  B 21  
B 22  2 n ARG . 22  B 22  
B 23  2 n LEU . 23  B 23  
B 24  2 n PRO . 24  B 24  
B 25  2 n ALA . 25  B 25  
B 26  2 n ARG . 26  B 26  
B 27  2 n GLU . 27  B 27  
B 28  2 n LEU . 28  B 28  
B 29  2 n SER . 29  B 29  
B 30  2 n ALA . 30  B 30  
B 31  2 n PRO . 31  B 31  
B 32  2 n ALA . 32  B 32  
B 33  2 n ARG . 33  B 33  
B 34  2 n LEU . 34  B 34  
B 35  2 n TYR . 35  B 35  
B 36  2 n HIS . 36  B 36  
B 37  2 n LYS . 37  B 37  
B 38  2 n LYS . 38  B 38  
B 39  2 n VAL . 39  B 39  
B 40  2 n VAL . 40  B 40  
B 41  2 n ASP . 41  B 41  
B 42  2 n HIS . 42  B 42  
B 43  2 n TYR . 43  B 43  
B 44  2 n GLU . 44  B 44  
B 45  2 n ASN . 45  B 45  
B 46  2 n PRO . 46  B 46  
B 47  2 n ARG . 47  B 47  
B 48  2 n ASN . 48  B 48  
B 49  2 n VAL . 49  B 49  
B 50  2 n GLY . 50  B 50  
B 51  2 n SER . 51  B 51  
B 52  2 n LEU . 52  B 52  
B 53  2 n ASP . 53  B 53  
B 54  2 n LYS . 54  B 54  
B 55  2 n THR . 55  B 55  
B 56  2 n SER . 56  B 56  
B 57  2 n LYS . 57  B 57  
B 58  2 n ASN . 58  B 58  
B 59  2 n VAL . 59  B 59  
B 60  2 n GLY . 60  B 60  
B 61  2 n THR . 61  B 61  
B 62  2 n GLY . 62  B 62  
B 63  2 n LEU . 63  B 63  
B 64  2 n VAL . 64  B 64  
B 65  2 n GLY . 65  B 65  
B 66  2 n ALA . 66  B 66  
B 67  2 n PRO . 67  B 67  
B 68  2 n ALA . 68  B 68  
B 69  2 n CYS . 69  B 69  
B 70  2 n GLY . 70  B 70  
B 71  2 n ASP . 71  B 71  
B 72  2 n VAL . 72  B 72  
B 73  2 n MET . 73  B 73  
B 74  2 n LYS . 74  B 74  
B 75  2 n LEU . 75  B 75  
B 76  2 n GLN . 76  B 76  
B 77  2 n ILE . 77  B 77  
B 78  2 n GLN . 78  B 78  
B 79  2 n VAL . 79  B 79  
B 80  2 n ASP . 80  B 80  
B 81  2 n GLU . 81  B 81  
B 82  2 n LYS . 82  B 82  
B 83  2 n GLY . 83  B 83  
B 84  2 n LYS . 84  B 84  
B 85  2 n ILE . 85  B 85  
B 86  2 n VAL . 86  B 86  
B 87  2 n ASP . 87  B 87  
B 88  2 n ALA . 88  B 88  
B 89  2 n ARG . 89  B 89  
B 90  2 n PHE . 90  B 90  
B 91  2 n LYS . 91  B 91  
B 92  2 n THR . 92  B 92  
B 93  2 n PHE . 93  B 93  
B 94  2 n GLY . 94  B 94  
B 95  2 n CYS . 95  B 95  
B 96  2 n GLY . 96  B 96  
B 97  2 n SER . 97  B 97  
B 98  2 n ALA . 98  B 98  
B 99  2 n ILE . 99  B 99  
B 100 2 n ALA . 100 B 100 
B 101 2 n SER . 101 B 101 
B 102 2 n SER . 102 B 102 
B 103 2 n SER . 103 B 103 
B 104 2 n LEU . 104 B 104 
B 105 2 n ALA . 105 B 105 
B 106 2 n THR . 106 B 106 
B 107 2 n GLU . 107 B 107 
B 108 2 n TRP . 108 B 108 
B 109 2 n VAL . 109 B 109 
B 110 2 n LYS . 110 B 110 
B 111 2 n GLY . 111 B 111 
B 112 2 n LYS . 112 B 112 
B 113 2 n THR . 113 B 113 
B 114 2 n VAL . 114 B 114 
B 115 2 n GLU . 115 B 115 
B 116 2 n GLU . 116 B 116 
B 117 2 n ALA . 117 B 117 
B 118 2 n LEU . 118 B 118 
B 119 2 n THR . 119 B 119 
B 120 2 n ILE . 120 B 120 
B 121 2 n LYS . 121 B 121 
B 122 2 n ASN . 122 B 122 
B 123 2 n THR . 123 B 123 
B 124 2 n ASP . 124 B 124 
B 125 2 n ILE . 125 B 125 
B 126 2 n ALA . 126 B 126 
B 127 2 n LYS . 127 B 127 
B 128 2 n GLU . 128 B 128 
B 129 2 n LEU . 129 B 129 
B 130 2 n CYS . 130 B 130 
B 131 2 n LEU . 131 B 131 
B 132 2 n PRO . 132 B 132 
B 133 2 n PRO . 133 B 133 
B 134 2 n VAL . 134 B 134 
B 135 2 n LYS . 135 B 135 
B 136 2 n LEU . 136 B 136 
B 137 2 n HIS . 137 B 137 
B 138 2 n CYS . 138 B 138 
B 139 2 n SER . 139 B 139 
B 140 2 n MET . 140 B 140 
B 141 2 n LEU . 141 B 141 
B 142 2 n ALA . 142 B 142 
B 143 2 n GLU . 143 B 143 
B 144 2 n ASP . 144 B 144 
B 145 2 n ALA . 145 B 145 
B 146 2 n ILE . 146 B 146 
B 147 2 n LYS . 147 B 147 
B 148 2 n ALA . 148 B 148 
B 149 2 n ALA . 149 B 149 
B 150 2 n LEU . 150 B 150 
B 151 2 n ALA . 151 B 151 
B 152 2 n ASP . 152 B 152 
B 153 2 n TYR . 153 B 153 
B 154 2 n LYS . 154 B 154 
B 155 2 n LEU . 155 B 155 
B 156 2 n LYS . 156 B 156 
B 157 2 n GLN . 157 B 157 
B 158 2 n GLU . 158 B 158 
B 159 2 n PRO . 159 B 159 
B 160 2 n LYS . 160 B 160 
B 161 2 n LYS . 161 B 161 
B 162 2 n GLY . 162 B 162 
B 163 2 n GLU . 163 B 163 
B 164 2 n ALA . 164 B 164 
B 165 2 n GLU . 165 B 165 
B 166 2 n LYS . 166 B 166 
B 167 2 n LYS . 167 B 167 
#
_software.classification other
_software.date           ?
_software.description    "Structure prediction"
_software.name           AlphaFold
_software.pdbx_ordinal   1
_software.type           package
_software.version        "AlphaFold-beta-20231127 (2b86f29d-618d-47cf-8aef-20020b1102eb @ 2025-06-13 06:11:12)"
#
loop_
_struct_asym.entity_id
_struct_asym.id
1 A 
2 B 
#
loop_
_atom_site.group_PDB
_atom_site.id
_atom_site.type_symbol
_atom_site.label_atom_id
_atom_site.label_alt_id
_atom_site.label_comp_id
_atom_site.label_asym_id
_atom_site.label_entity_id
_atom_site.label_seq_id
_atom_site.pdbx_PDB_ins_code
_atom_site.Cartn_x
_atom_site.Cartn_y
_atom_site.Cartn_z
_atom_site.occupancy
_atom_site.B_iso_or_equiv
_atom_site.auth_seq_id
_atom_site.auth_asym_id
_atom_site.pdbx_PDB_model_num
ATOM 1    N N   . MET A 1 1   ? -17.893 10.470  -56.797 1.00 21.21 1   A 1 
ATOM 2    C CA  . MET A 1 1   ? -17.101 11.648  -57.199 1.00 35.48 1   A 1 
ATOM 3    C C   . MET A 1 1   ? -17.587 12.957  -56.543 1.00 36.55 1   A 1 
ATOM 4    O O   . MET A 1 1   ? -17.316 14.028  -57.053 1.00 35.30 1   A 1 
ATOM 5    C CB  . MET A 1 1   ? -17.098 11.734  -58.732 1.00 36.15 1   A 1 
ATOM 6    C CG  . MET A 1 1   ? -15.821 12.320  -59.340 1.00 34.55 1   A 1 
ATOM 7    S SD  . MET A 1 1   ? -15.839 12.187  -61.143 1.00 32.25 1   A 1 
ATOM 8    C CE  . MET A 1 1   ? -14.187 12.810  -61.547 1.00 27.80 1   A 1 
ATOM 9    N N   . TRP A 1 2   ? -18.327 12.899  -55.440 1.00 19.65 2   A 1 
ATOM 10   C CA  . TRP A 1 2   ? -18.977 14.107  -54.901 1.00 22.74 2   A 1 
ATOM 11   C C   . TRP A 1 2   ? -17.961 15.005  -54.175 1.00 21.41 2   A 1 
ATOM 12   O O   . TRP A 1 2   ? -17.151 14.545  -53.375 1.00 19.86 2   A 1 
ATOM 13   C CB  . TRP A 1 2   ? -20.193 13.725  -54.056 1.00 22.53 2   A 1 
ATOM 14   C CG  . TRP A 1 2   ? -21.425 13.352  -54.835 1.00 21.62 2   A 1 
ATOM 15   C CD1 . TRP A 1 2   ? -21.502 12.562  -55.928 1.00 18.87 2   A 1 
ATOM 16   C CD2 . TRP A 1 2   ? -22.794 13.795  -54.574 1.00 23.43 2   A 1 
ATOM 17   N NE1 . TRP A 1 2   ? -22.813 12.476  -56.366 1.00 21.64 2   A 1 
ATOM 18   C CE2 . TRP A 1 2   ? -23.640 13.218  -55.555 1.00 25.27 2   A 1 
ATOM 19   C CE3 . TRP A 1 2   ? -23.395 14.614  -53.588 1.00 30.77 2   A 1 
ATOM 20   C CZ2 . TRP A 1 2   ? -25.029 13.453  -55.579 1.00 35.75 2   A 1 
ATOM 21   C CZ3 . TRP A 1 2   ? -24.785 14.844  -53.601 1.00 30.08 2   A 1 
ATOM 22   C CH2 . TRP A 1 2   ? -25.584 14.271  -54.593 1.00 31.15 2   A 1 
ATOM 23   N N   . THR A 1 3   ? -17.983 16.317  -54.518 1.00 18.02 3   A 1 
ATOM 24   C CA  . THR A 1 3   ? -16.886 17.289  -54.441 1.00 27.13 3   A 1 
ATOM 25   C C   . THR A 1 3   ? -16.996 18.314  -53.303 1.00 26.43 3   A 1 
ATOM 26   O O   . THR A 1 3   ? -16.468 19.411  -53.439 1.00 24.16 3   A 1 
ATOM 27   C CB  . THR A 1 3   ? -16.844 18.068  -55.773 1.00 25.67 3   A 1 
ATOM 28   O OG1 . THR A 1 3   ? -18.151 18.409  -56.158 1.00 22.60 3   A 1 
ATOM 29   C CG2 . THR A 1 3   ? -16.240 17.245  -56.914 1.00 22.85 3   A 1 
ATOM 30   N N   . LEU A 1 4   ? -17.706 18.020  -52.223 1.00 14.13 4   A 1 
ATOM 31   C CA  . LEU A 1 4   ? -18.226 19.049  -51.319 1.00 20.59 4   A 1 
ATOM 32   C C   . LEU A 1 4   ? -17.152 19.987  -50.736 1.00 20.12 4   A 1 
ATOM 33   O O   . LEU A 1 4   ? -16.046 19.577  -50.378 1.00 18.75 4   A 1 
ATOM 34   C CB  . LEU A 1 4   ? -19.110 18.394  -50.246 1.00 20.17 4   A 1 
ATOM 35   C CG  . LEU A 1 4   ? -20.588 18.288  -50.696 1.00 18.12 4   A 1 
ATOM 36   C CD1 . LEU A 1 4   ? -21.329 17.240  -49.870 1.00 18.29 4   A 1 
ATOM 37   C CD2 . LEU A 1 4   ? -21.323 19.627  -50.539 1.00 21.14 4   A 1 
ATOM 38   N N   . GLY A 1 5   ? -17.501 21.276  -50.745 1.00 20.84 5   A 1 
ATOM 39   C CA  . GLY A 1 5   ? -16.557 22.381  -50.753 1.00 26.38 5   A 1 
ATOM 40   C C   . GLY A 1 5   ? -15.963 22.829  -49.410 1.00 26.82 5   A 1 
ATOM 41   O O   . GLY A 1 5   ? -16.432 22.521  -48.327 1.00 24.80 5   A 1 
ATOM 42   N N   . ARG A 1 6   ? -14.916 23.648  -49.553 1.00 14.96 6   A 1 
ATOM 43   C CA  . ARG A 1 6   ? -13.857 23.980  -48.584 1.00 19.63 6   A 1 
ATOM 44   C C   . ARG A 1 6   ? -14.099 25.142  -47.599 1.00 19.46 6   A 1 
ATOM 45   O O   . ARG A 1 6   ? -13.128 25.496  -46.950 1.00 18.14 6   A 1 
ATOM 46   C CB  . ARG A 1 6   ? -12.592 24.336  -49.392 1.00 19.63 6   A 1 
ATOM 47   C CG  . ARG A 1 6   ? -11.743 23.148  -49.872 1.00 17.27 6   A 1 
ATOM 48   C CD  . ARG A 1 6   ? -10.514 23.699  -50.588 1.00 16.42 6   A 1 
ATOM 49   N NE  . ARG A 1 6   ? -9.538  22.639  -50.925 1.00 14.62 6   A 1 
ATOM 50   C CZ  . ARG A 1 6   ? -8.338  22.831  -51.452 1.00 13.75 6   A 1 
ATOM 51   N NH1 . ARG A 1 6   ? -7.896  24.013  -51.759 1.00 13.39 6   A 1 
ATOM 52   N NH2 . ARG A 1 6   ? -7.546  21.816  -51.676 1.00 13.29 6   A 1 
ATOM 53   N N   . ARG A 1 7   ? -15.223 25.835  -47.558 1.00 17.87 7   A 1 
ATOM 54   C CA  . ARG A 1 7   ? -15.302 27.269  -47.219 1.00 21.77 7   A 1 
ATOM 55   C C   . ARG A 1 7   ? -14.534 27.698  -45.953 1.00 20.64 7   A 1 
ATOM 56   O O   . ARG A 1 7   ? -14.501 26.992  -44.960 1.00 19.87 7   A 1 
ATOM 57   C CB  . ARG A 1 7   ? -16.753 27.772  -47.195 1.00 22.48 7   A 1 
ATOM 58   C CG  . ARG A 1 7   ? -17.216 28.216  -48.592 1.00 20.28 7   A 1 
ATOM 59   C CD  . ARG A 1 7   ? -18.604 28.884  -48.522 1.00 19.72 7   A 1 
ATOM 60   N NE  . ARG A 1 7   ? -19.020 29.430  -49.828 1.00 18.31 7   A 1 
ATOM 61   C CZ  . ARG A 1 7   ? -20.125 30.139  -50.066 1.00 17.59 7   A 1 
ATOM 62   N NH1 . ARG A 1 7   ? -20.985 30.401  -49.125 1.00 16.97 7   A 1 
ATOM 63   N NH2 . ARG A 1 7   ? -20.378 30.592  -51.257 1.00 17.16 7   A 1 
ATOM 64   N N   . ALA A 1 8   ? -13.937 28.910  -46.051 1.00 21.92 8   A 1 
ATOM 65   C CA  . ALA A 1 8   ? -12.692 29.335  -45.425 1.00 30.34 8   A 1 
ATOM 66   C C   . ALA A 1 8   ? -12.812 30.456  -44.372 1.00 28.87 8   A 1 
ATOM 67   O O   . ALA A 1 8   ? -11.920 31.299  -44.317 1.00 27.74 8   A 1 
ATOM 68   C CB  . ALA A 1 8   ? -11.788 29.800  -46.582 1.00 30.43 8   A 1 
ATOM 69   N N   . VAL A 1 9   ? -13.882 30.589  -43.623 1.00 16.51 9   A 1 
ATOM 70   C CA  . VAL A 1 9   ? -14.229 31.864  -42.969 1.00 21.00 9   A 1 
ATOM 71   C C   . VAL A 1 9   ? -13.130 32.354  -42.001 1.00 20.15 9   A 1 
ATOM 72   O O   . VAL A 1 9   ? -12.650 31.590  -41.171 1.00 19.20 9   A 1 
ATOM 73   C CB  . VAL A 1 9   ? -15.614 31.828  -42.321 1.00 20.84 9   A 1 
ATOM 74   C CG1 . VAL A 1 9   ? -16.062 33.231  -41.903 1.00 18.12 9   A 1 
ATOM 75   C CG2 . VAL A 1 9   ? -16.685 31.275  -43.283 1.00 20.99 9   A 1 
ATOM 76   N N   . ALA A 1 10  ? -12.755 33.630  -42.132 1.00 22.17 10  A 1 
ATOM 77   C CA  . ALA A 1 10  ? -11.440 34.172  -41.806 1.00 27.12 10  A 1 
ATOM 78   C C   . ALA A 1 10  ? -11.331 35.100  -40.570 1.00 25.83 10  A 1 
ATOM 79   O O   . ALA A 1 10  ? -10.307 35.755  -40.424 1.00 25.07 10  A 1 
ATOM 80   C CB  . ALA A 1 10  ? -10.992 34.946  -43.059 1.00 27.59 10  A 1 
ATOM 81   N N   . GLY A 1 11  ? -12.366 35.255  -39.760 1.00 21.99 11  A 1 
ATOM 82   C CA  . GLY A 1 11  ? -12.630 36.533  -39.081 1.00 24.09 11  A 1 
ATOM 83   C C   . GLY A 1 11  ? -11.622 37.147  -38.075 1.00 23.68 11  A 1 
ATOM 84   O O   . GLY A 1 11  ? -10.426 37.012  -38.162 1.00 22.13 11  A 1 
ATOM 85   N N   . LEU A 1 12  ? -12.181 37.940  -37.169 1.00 16.69 12  A 1 
ATOM 86   C CA  . LEU A 1 12  ? -11.756 39.287  -36.810 1.00 21.07 12  A 1 
ATOM 87   C C   . LEU A 1 12  ? -10.590 39.462  -35.805 1.00 20.18 12  A 1 
ATOM 88   O O   . LEU A 1 12  ? -10.270 38.593  -35.009 1.00 18.88 12  A 1 
ATOM 89   C CB  . LEU A 1 12  ? -13.015 40.046  -36.338 1.00 20.32 12  A 1 
ATOM 90   C CG  . LEU A 1 12  ? -13.833 40.668  -37.484 1.00 18.56 12  A 1 
ATOM 91   C CD1 . LEU A 1 12  ? -15.330 40.641  -37.180 1.00 18.85 12  A 1 
ATOM 92   C CD2 . LEU A 1 12  ? -13.419 42.115  -37.723 1.00 21.23 12  A 1 
ATOM 93   N N   . LEU A 1 13  ? -10.034 40.667  -35.844 1.00 17.39 13  A 1 
ATOM 94   C CA  . LEU A 1 13  ? -8.721  41.160  -35.415 1.00 22.23 13  A 1 
ATOM 95   C C   . LEU A 1 13  ? -8.526  41.623  -33.958 1.00 21.50 13  A 1 
ATOM 96   O O   . LEU A 1 13  ? -7.374  41.734  -33.557 1.00 19.97 13  A 1 
ATOM 97   C CB  . LEU A 1 13  ? -8.459  42.401  -36.293 1.00 21.24 13  A 1 
ATOM 98   C CG  . LEU A 1 13  ? -7.876  42.128  -37.683 1.00 19.09 13  A 1 
ATOM 99   C CD1 . LEU A 1 13  ? -8.195  43.287  -38.623 1.00 18.85 13  A 1 
ATOM 100  C CD2 . LEU A 1 13  ? -6.357  41.979  -37.601 1.00 21.19 13  A 1 
ATOM 101  N N   . ALA A 1 14  ? -9.519  42.106  -33.265 1.00 20.97 14  A 1 
ATOM 102  C CA  . ALA A 1 14  ? -9.432  43.364  -32.521 1.00 28.51 14  A 1 
ATOM 103  C C   . ALA A 1 14  ? -8.378  43.453  -31.384 1.00 28.08 14  A 1 
ATOM 104  O O   . ALA A 1 14  ? -8.058  42.483  -30.703 1.00 26.41 14  A 1 
ATOM 105  C CB  . ALA A 1 14  ? -10.827 43.769  -32.049 1.00 27.36 14  A 1 
ATOM 106  N N   . SER A 1 15  ? -7.900  44.680  -31.163 1.00 21.99 15  A 1 
ATOM 107  C CA  . SER A 1 15  ? -6.570  45.072  -30.681 1.00 26.54 15  A 1 
ATOM 108  C C   . SER A 1 15  ? -6.382  45.559  -29.237 1.00 25.64 15  A 1 
ATOM 109  O O   . SER A 1 15  ? -5.227  45.861  -28.929 1.00 23.72 15  A 1 
ATOM 110  C CB  . SER A 1 15  ? -6.106  46.249  -31.565 1.00 25.36 15  A 1 
ATOM 111  O OG  . SER A 1 15  ? -6.511  46.110  -32.897 1.00 23.34 15  A 1 
ATOM 112  N N   . PRO A 1 16  ? -7.349  45.843  -28.394 1.00 18.52 16  A 1 
ATOM 113  C CA  . PRO A 1 16  ? -7.305  47.057  -27.574 1.00 22.83 16  A 1 
ATOM 114  C C   . PRO A 1 16  ? -6.250  47.102  -26.454 1.00 22.95 16  A 1 
ATOM 115  O O   . PRO A 1 16  ? -5.613  46.109  -26.106 1.00 20.82 16  A 1 
ATOM 116  C CB  . PRO A 1 16  ? -8.736  47.258  -27.064 1.00 21.48 16  A 1 
ATOM 117  C CG  . PRO A 1 16  ? -9.230  45.827  -26.953 1.00 20.56 16  A 1 
ATOM 118  C CD  . PRO A 1 16  ? -8.589  45.163  -28.171 1.00 23.10 16  A 1 
ATOM 119  N N   . SER A 1 17  ? -6.090  48.342  -25.941 1.00 20.07 17  A 1 
ATOM 120  C CA  . SER A 1 17  ? -4.825  49.000  -25.705 1.00 23.80 17  A 1 
ATOM 121  C C   . SER A 1 17  ? -4.342  49.084  -24.220 1.00 22.80 17  A 1 
ATOM 122  O O   . SER A 1 17  ? -4.185  48.039  -23.605 1.00 21.27 17  A 1 
ATOM 123  C CB  . SER A 1 17  ? -4.915  50.301  -26.519 1.00 23.23 17  A 1 
ATOM 124  O OG  . SER A 1 17  ? -3.679  50.939  -26.622 1.00 20.86 17  A 1 
ATOM 125  N N   . PRO A 1 18  ? -4.017  50.258  -23.573 1.00 17.67 18  A 1 
ATOM 126  C CA  . PRO A 1 18  ? -2.637  50.410  -23.113 1.00 22.07 18  A 1 
ATOM 127  C C   . PRO A 1 18  ? -2.430  50.781  -21.632 1.00 21.96 18  A 1 
ATOM 128  O O   . PRO A 1 18  ? -1.337  51.221  -21.292 1.00 20.27 18  A 1 
ATOM 129  C CB  . PRO A 1 18  ? -2.167  51.589  -23.986 1.00 21.12 18  A 1 
ATOM 130  C CG  . PRO A 1 18  ? -3.399  52.507  -24.019 1.00 20.29 18  A 1 
ATOM 131  C CD  . PRO A 1 18  ? -4.572  51.550  -23.733 1.00 23.34 18  A 1 
ATOM 132  N N   . ALA A 1 19  ? -3.439  50.789  -20.777 1.00 16.77 19  A 1 
ATOM 133  C CA  . ALA A 1 19  ? -3.594  51.822  -19.743 1.00 19.55 19  A 1 
ATOM 134  C C   . ALA A 1 19  ? -2.513  51.908  -18.632 1.00 19.47 19  A 1 
ATOM 135  O O   . ALA A 1 19  ? -1.765  50.987  -18.338 1.00 18.15 19  A 1 
ATOM 136  C CB  . ALA A 1 19  ? -5.013  51.746  -19.169 1.00 18.96 19  A 1 
ATOM 137  N N   . GLN A 1 20  ? -2.499  53.102  -18.017 1.00 14.56 20  A 1 
ATOM 138  C CA  . GLN A 1 20  ? -1.470  53.843  -17.271 1.00 15.41 20  A 1 
ATOM 139  C C   . GLN A 1 20  ? -1.204  53.333  -15.818 1.00 15.44 20  A 1 
ATOM 140  O O   . GLN A 1 20  ? -1.668  52.277  -15.447 1.00 14.21 20  A 1 
ATOM 141  C CB  . GLN A 1 20  ? -1.980  55.298  -17.243 1.00 15.00 20  A 1 
ATOM 142  C CG  . GLN A 1 20  ? -2.135  55.999  -18.599 1.00 13.32 20  A 1 
ATOM 143  C CD  . GLN A 1 20  ? -2.673  57.428  -18.443 1.00 12.53 20  A 1 
ATOM 144  O OE1 . GLN A 1 20  ? -3.188  57.820  -17.413 1.00 12.46 20  A 1 
ATOM 145  N NE2 . GLN A 1 20  ? -2.588  58.264  -19.458 1.00 13.88 20  A 1 
ATOM 146  N N   . ALA A 1 21  ? -0.581  54.084  -14.906 1.00 18.30 21  A 1 
ATOM 147  C CA  . ALA A 1 21  ? 0.737   54.696  -14.776 1.00 20.20 21  A 1 
ATOM 148  C C   . ALA A 1 21  ? 1.112   54.901  -13.296 1.00 20.56 21  A 1 
ATOM 149  O O   . ALA A 1 21  ? 2.282   54.902  -12.979 1.00 19.73 21  A 1 
ATOM 150  C CB  . ALA A 1 21  ? 0.775   56.079  -15.455 1.00 20.05 21  A 1 
ATOM 151  N N   . GLN A 1 22  ? 0.179   55.185  -12.374 1.00 15.05 22  A 1 
ATOM 152  C CA  . GLN A 1 22  ? 0.435   56.123  -11.264 1.00 16.05 22  A 1 
ATOM 153  C C   . GLN A 1 22  ? 1.399   55.658  -10.141 1.00 15.85 22  A 1 
ATOM 154  O O   . GLN A 1 22  ? 1.636   54.481  -9.913  1.00 14.76 22  A 1 
ATOM 155  C CB  . GLN A 1 22  ? -0.880  56.685  -10.693 1.00 15.43 22  A 1 
ATOM 156  C CG  . GLN A 1 22  ? -1.482  57.760  -11.608 1.00 13.65 22  A 1 
ATOM 157  C CD  . GLN A 1 22  ? -2.658  58.508  -10.947 1.00 12.68 22  A 1 
ATOM 158  O OE1 . GLN A 1 22  ? -3.071  58.227  -9.834  1.00 12.28 22  A 1 
ATOM 159  N NE2 . GLN A 1 22  ? -3.222  59.486  -11.604 1.00 13.26 22  A 1 
ATOM 160  N N   . THR A 1 23  ? 1.940   56.703  -9.424  1.00 16.04 23  A 1 
ATOM 161  C CA  . THR A 1 23  ? 3.338   56.824  -8.980  1.00 18.00 23  A 1 
ATOM 162  C C   . THR A 1 23  ? 3.626   56.850  -7.478  1.00 18.09 23  A 1 
ATOM 163  O O   . THR A 1 23  ? 4.774   57.126  -7.117  1.00 16.89 23  A 1 
ATOM 164  C CB  . THR A 1 23  ? 3.855   58.178  -9.513  1.00 17.39 23  A 1 
ATOM 165  O OG1 . THR A 1 23  ? 2.829   59.150  -9.435  1.00 15.50 23  A 1 
ATOM 166  C CG2 . THR A 1 23  ? 4.289   58.128  -10.981 1.00 16.28 23  A 1 
ATOM 167  N N   . LEU A 1 24  ? 2.691   56.691  -6.594  1.00 14.72 24  A 1 
ATOM 168  C CA  . LEU A 1 24  ? 2.739   57.332  -5.261  1.00 16.62 24  A 1 
ATOM 169  C C   . LEU A 1 24  ? 3.993   57.039  -4.392  1.00 16.49 24  A 1 
ATOM 170  O O   . LEU A 1 24  ? 4.572   55.966  -4.411  1.00 15.35 24  A 1 
ATOM 171  C CB  . LEU A 1 24  ? 1.416   57.077  -4.508  1.00 15.76 24  A 1 
ATOM 172  C CG  . LEU A 1 24  ? 0.410   58.224  -4.684  1.00 14.22 24  A 1 
ATOM 173  C CD1 . LEU A 1 24  ? -1.006  57.753  -4.348  1.00 14.06 24  A 1 
ATOM 174  C CD2 . LEU A 1 24  ? 0.730   59.425  -3.784  1.00 14.96 24  A 1 
ATOM 175  N N   . THR A 1 25  ? 4.357   58.045  -3.584  1.00 16.34 25  A 1 
ATOM 176  C CA  . THR A 1 25  ? 5.732   58.502  -3.325  1.00 19.18 25  A 1 
ATOM 177  C C   . THR A 1 25  ? 6.423   58.162  -2.000  1.00 19.02 25  A 1 
ATOM 178  O O   . THR A 1 25  ? 7.636   58.342  -1.919  1.00 17.45 25  A 1 
ATOM 179  C CB  . THR A 1 25  ? 5.693   60.039  -3.356  1.00 18.19 25  A 1 
ATOM 180  O OG1 . THR A 1 25  ? 4.563   60.502  -2.633  1.00 16.16 25  A 1 
ATOM 181  C CG2 . THR A 1 25  ? 5.558   60.615  -4.767  1.00 15.87 25  A 1 
ATOM 182  N N   . ARG A 1 26  ? 5.748   57.885  -0.909  1.00 16.22 26  A 1 
ATOM 183  C CA  . ARG A 1 26  ? 6.119   58.491  0.392   1.00 19.75 26  A 1 
ATOM 184  C C   . ARG A 1 26  ? 7.392   57.951  1.091   1.00 19.27 26  A 1 
ATOM 185  O O   . ARG A 1 26  ? 7.697   56.775  1.021   1.00 18.26 26  A 1 
ATOM 186  C CB  . ARG A 1 26  ? 4.890   58.514  1.322   1.00 19.49 26  A 1 
ATOM 187  C CG  . ARG A 1 26  ? 4.893   59.743  2.251   1.00 17.41 26  A 1 
ATOM 188  C CD  . ARG A 1 26  ? 3.632   59.774  3.124   1.00 17.01 26  A 1 
ATOM 189  N NE  . ARG A 1 26  ? 3.531   61.025  3.896   1.00 14.89 26  A 1 
ATOM 190  C CZ  . ARG A 1 26  ? 2.532   61.379  4.700   1.00 14.01 26  A 1 
ATOM 191  N NH1 . ARG A 1 26  ? 1.516   60.580  4.908   1.00 13.26 26  A 1 
ATOM 192  N NH2 . ARG A 1 26  ? 2.526   62.536  5.301   1.00 12.49 26  A 1 
ATOM 193  N N   . VAL A 1 27  ? 8.083   58.859  1.809   1.00 18.38 27  A 1 
ATOM 194  C CA  . VAL A 1 27  ? 9.552   58.949  2.043   1.00 22.07 27  A 1 
ATOM 195  C C   . VAL A 1 27  ? 10.160  58.417  3.378   1.00 21.40 27  A 1 
ATOM 196  O O   . VAL A 1 27  ? 11.319  58.023  3.343   1.00 19.81 27  A 1 
ATOM 197  C CB  . VAL A 1 27  ? 9.944   60.439  1.916   1.00 21.03 27  A 1 
ATOM 198  C CG1 . VAL A 1 27  ? 11.441  60.739  2.056   1.00 18.33 27  A 1 
ATOM 199  C CG2 . VAL A 1 27  ? 9.514   61.059  0.572   1.00 20.86 27  A 1 
ATOM 200  N N   . PRO A 1 28  ? 9.550   58.545  4.568   1.00 20.35 28  A 1 
ATOM 201  C CA  . PRO A 1 28  ? 10.268  58.875  5.820   1.00 24.88 28  A 1 
ATOM 202  C C   . PRO A 1 28  ? 11.041  57.687  6.465   1.00 24.66 28  A 1 
ATOM 203  O O   . PRO A 1 28  ? 10.874  56.567  6.001   1.00 22.69 28  A 1 
ATOM 204  C CB  . PRO A 1 28  ? 9.129   59.381  6.716   1.00 23.73 28  A 1 
ATOM 205  C CG  . PRO A 1 28  ? 7.971   58.469  6.341   1.00 23.11 28  A 1 
ATOM 206  C CD  . PRO A 1 28  ? 8.168   58.303  4.827   1.00 26.27 28  A 1 
ATOM 207  N N   . ARG A 1 29  ? 11.831  57.731  7.543   1.00 16.66 29  A 1 
ATOM 208  C CA  . ARG A 1 29  ? 12.577  58.706  8.361   1.00 19.73 29  A 1 
ATOM 209  C C   . ARG A 1 29  ? 13.768  57.935  8.989   1.00 18.92 29  A 1 
ATOM 210  O O   . ARG A 1 29  ? 13.728  56.707  8.987   1.00 17.64 29  A 1 
ATOM 211  C CB  . ARG A 1 29  ? 11.682  59.281  9.492   1.00 19.94 29  A 1 
ATOM 212  C CG  . ARG A 1 29  ? 11.532  60.818  9.444   1.00 18.45 29  A 1 
ATOM 213  C CD  . ARG A 1 29  ? 10.804  61.319  10.703  1.00 17.82 29  A 1 
ATOM 214  N NE  . ARG A 1 29  ? 10.567  62.781  10.662  1.00 16.69 29  A 1 
ATOM 215  C CZ  . ARG A 1 29  ? 10.040  63.523  11.640  1.00 16.06 29  A 1 
ATOM 216  N NH1 . ARG A 1 29  ? 9.674   62.990  12.780  1.00 15.50 29  A 1 
ATOM 217  N NH2 . ARG A 1 29  ? 9.876   64.807  11.501  1.00 15.06 29  A 1 
ATOM 218  N N   . PRO A 1 30  ? 14.822  58.575  9.556   1.00 18.21 30  A 1 
ATOM 219  C CA  . PRO A 1 30  ? 16.204  58.058  9.563   1.00 20.66 30  A 1 
ATOM 220  C C   . PRO A 1 30  ? 16.807  57.537  10.889  1.00 20.23 30  A 1 
ATOM 221  O O   . PRO A 1 30  ? 18.001  57.265  10.925  1.00 18.93 30  A 1 
ATOM 222  C CB  . PRO A 1 30  ? 16.998  59.276  9.084   1.00 20.13 30  A 1 
ATOM 223  C CG  . PRO A 1 30  ? 16.310  60.419  9.815   1.00 19.62 30  A 1 
ATOM 224  C CD  . PRO A 1 30  ? 14.833  59.985  9.793   1.00 22.84 30  A 1 
ATOM 225  N N   . ALA A 1 31  ? 16.079  57.525  11.977  1.00 18.48 31  A 1 
ATOM 226  C CA  . ALA A 1 31  ? 16.627  57.465  13.350  1.00 21.82 31  A 1 
ATOM 227  C C   . ALA A 1 31  ? 17.387  56.165  13.713  1.00 21.45 31  A 1 
ATOM 228  O O   . ALA A 1 31  ? 17.170  55.157  13.064  1.00 20.22 31  A 1 
ATOM 229  C CB  . ALA A 1 31  ? 15.428  57.674  14.291  1.00 21.20 31  A 1 
ATOM 230  N N   . GLU A 1 32  ? 18.182  55.992  14.756  1.00 17.33 32  A 1 
ATOM 231  C CA  . GLU A 1 32  ? 19.094  56.813  15.566  1.00 19.69 32  A 1 
ATOM 232  C C   . GLU A 1 32  ? 20.136  55.846  16.180  1.00 19.14 32  A 1 
ATOM 233  O O   . GLU A 1 32  ? 19.971  54.631  16.120  1.00 17.71 32  A 1 
ATOM 234  C CB  . GLU A 1 32  ? 18.367  57.591  16.679  1.00 19.32 32  A 1 
ATOM 235  C CG  . GLU A 1 32  ? 18.767  59.075  16.719  1.00 17.62 32  A 1 
ATOM 236  C CD  . GLU A 1 32  ? 18.155  59.870  17.887  1.00 16.84 32  A 1 
ATOM 237  O OE1 . GLU A 1 32  ? 18.459  61.083  17.965  1.00 15.13 32  A 1 
ATOM 238  O OE2 . GLU A 1 32  ? 17.402  59.265  18.679  1.00 17.80 32  A 1 
ATOM 239  N N   . LEU A 1 33  ? 21.234  56.368  16.757  1.00 13.90 33  A 1 
ATOM 240  C CA  . LEU A 1 33  ? 22.588  55.803  16.833  1.00 14.60 33  A 1 
ATOM 241  C C   . LEU A 1 33  ? 22.958  54.851  17.988  1.00 14.31 33  A 1 
ATOM 242  O O   . LEU A 1 33  ? 24.050  54.287  17.935  1.00 13.61 33  A 1 
ATOM 243  C CB  . LEU A 1 33  ? 23.534  57.019  16.912  1.00 14.29 33  A 1 
ATOM 244  C CG  . LEU A 1 33  ? 23.952  57.590  15.547  1.00 13.32 33  A 1 
ATOM 245  C CD1 . LEU A 1 33  ? 24.337  59.063  15.695  1.00 13.22 33  A 1 
ATOM 246  C CD2 . LEU A 1 33  ? 25.171  56.835  15.005  1.00 14.75 33  A 1 
ATOM 247  N N   . ALA A 1 34  ? 22.244  54.797  19.081  1.00 18.73 34  A 1 
ATOM 248  C CA  . ALA A 1 34  ? 22.833  54.778  20.428  1.00 20.51 34  A 1 
ATOM 249  C C   . ALA A 1 34  ? 23.835  53.631  20.779  1.00 20.09 34  A 1 
ATOM 250  O O   . ALA A 1 34  ? 23.725  52.512  20.292  1.00 19.06 34  A 1 
ATOM 251  C CB  . ALA A 1 34  ? 21.707  54.912  21.460  1.00 20.77 34  A 1 
ATOM 252  N N   . PRO A 1 35  ? 24.805  53.916  21.716  1.00 17.49 35  A 1 
ATOM 253  C CA  . PRO A 1 35  ? 26.157  53.361  21.640  1.00 19.46 35  A 1 
ATOM 254  C C   . PRO A 1 35  ? 26.554  52.324  22.702  1.00 19.45 35  A 1 
ATOM 255  O O   . PRO A 1 35  ? 27.739  52.205  22.995  1.00 17.87 35  A 1 
ATOM 256  C CB  . PRO A 1 35  ? 27.015  54.630  21.775  1.00 18.63 35  A 1 
ATOM 257  C CG  . PRO A 1 35  ? 26.266  55.411  22.854  1.00 17.94 35  A 1 
ATOM 258  C CD  . PRO A 1 35  ? 24.802  55.106  22.512  1.00 19.28 35  A 1 
ATOM 259  N N   . LEU A 1 36  ? 25.656  51.678  23.408  1.00 15.83 36  A 1 
ATOM 260  C CA  . LEU A 1 36  ? 25.890  51.203  24.781  1.00 17.46 36  A 1 
ATOM 261  C C   . LEU A 1 36  ? 27.101  50.258  24.965  1.00 16.90 36  A 1 
ATOM 262  O O   . LEU A 1 36  ? 27.299  49.286  24.253  1.00 15.81 36  A 1 
ATOM 263  C CB  . LEU A 1 36  ? 24.598  50.653  25.403  1.00 16.62 36  A 1 
ATOM 264  C CG  . LEU A 1 36  ? 23.810  51.736  26.173  1.00 15.37 36  A 1 
ATOM 265  C CD1 . LEU A 1 36  ? 22.361  51.293  26.392  1.00 15.01 36  A 1 
ATOM 266  C CD2 . LEU A 1 36  ? 24.425  52.036  27.548  1.00 16.19 36  A 1 
ATOM 267  N N   . CYS A 1 37  ? 27.883  50.568  26.031  1.00 13.51 37  A 1 
ATOM 268  C CA  . CYS A 1 37  ? 29.333  50.354  26.163  1.00 14.86 37  A 1 
ATOM 269  C C   . CYS A 1 37  ? 29.779  49.106  26.953  1.00 15.42 37  A 1 
ATOM 270  O O   . CYS A 1 37  ? 30.966  48.805  27.000  1.00 14.37 37  A 1 
ATOM 271  C CB  . CYS A 1 37  ? 29.825  51.623  26.888  1.00 14.27 37  A 1 
ATOM 272  S SG  . CYS A 1 37  ? 31.618  51.788  26.947  1.00 12.59 37  A 1 
ATOM 273  N N   . GLY A 1 38  ? 28.894  48.477  27.690  1.00 20.62 38  A 1 
ATOM 274  C CA  . GLY A 1 38  ? 29.171  47.852  28.991  1.00 23.18 38  A 1 
ATOM 275  C C   . GLY A 1 38  ? 30.304  46.819  29.127  1.00 23.34 38  A 1 
ATOM 276  O O   . GLY A 1 38  ? 30.651  46.071  28.227  1.00 21.70 38  A 1 
ATOM 277  N N   . ARG A 1 39  ? 30.830  46.798  30.352  1.00 16.38 39  A 1 
ATOM 278  C CA  . ARG A 1 39  ? 32.202  46.410  30.722  1.00 19.14 39  A 1 
ATOM 279  C C   . ARG A 1 39  ? 32.582  44.919  30.846  1.00 18.56 39  A 1 
ATOM 280  O O   . ARG A 1 39  ? 33.625  44.547  30.341  1.00 17.24 39  A 1 
ATOM 281  C CB  . ARG A 1 39  ? 32.494  47.030  32.110  1.00 18.60 39  A 1 
ATOM 282  C CG  . ARG A 1 39  ? 32.695  48.551  32.165  1.00 16.93 39  A 1 
ATOM 283  C CD  . ARG A 1 39  ? 32.881  48.931  33.642  1.00 15.93 39  A 1 
ATOM 284  N NE  . ARG A 1 39  ? 33.434  50.299  33.797  1.00 14.57 39  A 1 
ATOM 285  C CZ  . ARG A 1 39  ? 33.673  50.912  34.951  1.00 13.96 39  A 1 
ATOM 286  N NH1 . ARG A 1 39  ? 33.367  50.370  36.094  1.00 13.46 39  A 1 
ATOM 287  N NH2 . ARG A 1 39  ? 34.242  52.080  34.975  1.00 13.19 39  A 1 
ATOM 288  N N   . ARG A 1 40  ? 31.983  44.205  31.808  1.00 17.27 40  A 1 
ATOM 289  C CA  . ARG A 1 40  ? 32.826  43.536  32.829  1.00 21.39 40  A 1 
ATOM 290  C C   . ARG A 1 40  ? 33.136  42.066  32.535  1.00 20.07 40  A 1 
ATOM 291  O O   . ARG A 1 40  ? 32.273  41.308  32.143  1.00 19.01 40  A 1 
ATOM 292  C CB  . ARG A 1 40  ? 32.229  43.705  34.241  1.00 21.52 40  A 1 
ATOM 293  C CG  . ARG A 1 40  ? 32.868  44.855  35.034  1.00 19.99 40  A 1 
ATOM 294  C CD  . ARG A 1 40  ? 32.274  44.953  36.455  1.00 19.09 40  A 1 
ATOM 295  N NE  . ARG A 1 40  ? 32.894  46.028  37.259  1.00 17.70 40  A 1 
ATOM 296  C CZ  . ARG A 1 40  ? 32.593  46.360  38.518  1.00 17.24 40  A 1 
ATOM 297  N NH1 . ARG A 1 40  ? 31.663  45.728  39.175  1.00 16.52 40  A 1 
ATOM 298  N NH2 . ARG A 1 40  ? 33.223  47.319  39.123  1.00 16.49 40  A 1 
ATOM 299  N N   . GLY A 1 41  ? 34.390  41.699  32.833  1.00 19.88 41  A 1 
ATOM 300  C CA  . GLY A 1 41  ? 35.052  40.436  32.523  1.00 20.99 41  A 1 
ATOM 301  C C   . GLY A 1 41  ? 35.166  39.441  33.670  1.00 21.00 41  A 1 
ATOM 302  O O   . GLY A 1 41  ? 36.279  39.037  33.977  1.00 19.70 41  A 1 
ATOM 303  N N   . LEU A 1 42  ? 34.112  39.108  34.368  1.00 14.62 42  A 1 
ATOM 304  C CA  . LEU A 1 42  ? 34.228  38.187  35.509  1.00 17.89 42  A 1 
ATOM 305  C C   . LEU A 1 42  ? 34.602  36.773  35.056  1.00 17.65 42  A 1 
ATOM 306  O O   . LEU A 1 42  ? 34.011  36.218  34.141  1.00 16.17 42  A 1 
ATOM 307  C CB  . LEU A 1 42  ? 32.975  38.265  36.396  1.00 16.94 42  A 1 
ATOM 308  C CG  . LEU A 1 42  ? 33.213  39.175  37.625  1.00 15.47 42  A 1 
ATOM 309  C CD1 . LEU A 1 42  ? 31.905  39.798  38.098  1.00 15.15 42  A 1 
ATOM 310  C CD2 . LEU A 1 42  ? 33.829  38.403  38.784  1.00 16.70 42  A 1 
ATOM 311  N N   . ARG A 1 43  ? 35.610  36.230  35.733  1.00 17.75 43  A 1 
ATOM 312  C CA  . ARG A 1 43  ? 36.532  35.169  35.303  1.00 19.73 43  A 1 
ATOM 313  C C   . ARG A 1 43  ? 36.146  33.757  35.746  1.00 18.77 43  A 1 
ATOM 314  O O   . ARG A 1 43  ? 37.022  32.909  35.721  1.00 18.10 43  A 1 
ATOM 315  C CB  . ARG A 1 43  ? 37.925  35.521  35.876  1.00 20.15 43  A 1 
ATOM 316  C CG  . ARG A 1 43  ? 39.040  35.668  34.833  1.00 18.75 43  A 1 
ATOM 317  C CD  . ARG A 1 43  ? 40.362  35.892  35.553  1.00 18.22 43  A 1 
ATOM 318  N NE  . ARG A 1 43  ? 41.446  36.259  34.634  1.00 17.52 43  A 1 
ATOM 319  C CZ  . ARG A 1 43  ? 42.725  36.419  34.967  1.00 16.88 43  A 1 
ATOM 320  N NH1 . ARG A 1 43  ? 43.133  36.239  36.187  1.00 16.21 43  A 1 
ATOM 321  N NH2 . ARG A 1 43  ? 43.603  36.774  34.070  1.00 15.38 43  A 1 
ATOM 322  N N   . THR A 1 44  ? 34.963  33.508  36.274  1.00 17.10 44  A 1 
ATOM 323  C CA  . THR A 1 44  ? 34.741  32.376  37.189  1.00 19.82 44  A 1 
ATOM 324  C C   . THR A 1 44  ? 35.032  31.022  36.547  1.00 19.43 44  A 1 
ATOM 325  O O   . THR A 1 44  ? 34.344  30.589  35.626  1.00 17.62 44  A 1 
ATOM 326  C CB  . THR A 1 44  ? 33.333  32.395  37.788  1.00 18.48 44  A 1 
ATOM 327  O OG1 . THR A 1 44  ? 32.381  32.707  36.792  1.00 16.62 44  A 1 
ATOM 328  C CG2 . THR A 1 44  ? 33.217  33.466  38.866  1.00 16.36 44  A 1 
ATOM 329  N N   . ASP A 1 45  ? 36.053  30.365  37.122  1.00 20.57 45  A 1 
ATOM 330  C CA  . ASP A 1 45  ? 36.750  29.161  36.654  1.00 24.98 45  A 1 
ATOM 331  C C   . ASP A 1 45  ? 35.982  27.841  36.857  1.00 23.19 45  A 1 
ATOM 332  O O   . ASP A 1 45  ? 36.597  26.826  37.155  1.00 21.63 45  A 1 
ATOM 333  C CB  . ASP A 1 45  ? 38.087  29.058  37.422  1.00 23.65 45  A 1 
ATOM 334  C CG  . ASP A 1 45  ? 39.060  30.190  37.101  1.00 21.03 45  A 1 
ATOM 335  O OD1 . ASP A 1 45  ? 39.275  30.466  35.899  1.00 20.72 45  A 1 
ATOM 336  O OD2 . ASP A 1 45  ? 39.572  30.792  38.070  1.00 21.94 45  A 1 
ATOM 337  N N   . ILE A 1 46  ? 34.668  27.815  36.802  1.00 15.26 46  A 1 
ATOM 338  C CA  . ILE A 1 46  ? 33.964  26.614  37.267  1.00 18.00 46  A 1 
ATOM 339  C C   . ILE A 1 46  ? 34.367  25.408  36.411  1.00 17.82 46  A 1 
ATOM 340  O O   . ILE A 1 46  ? 33.921  25.251  35.277  1.00 16.44 46  A 1 
ATOM 341  C CB  . ILE A 1 46  ? 32.442  26.822  37.363  1.00 17.19 46  A 1 
ATOM 342  C CG1 . ILE A 1 46  ? 32.121  27.999  38.321  1.00 15.91 46  A 1 
ATOM 343  C CG2 . ILE A 1 46  ? 31.763  25.529  37.866  1.00 16.38 46  A 1 
ATOM 344  C CD1 . ILE A 1 46  ? 30.631  28.355  38.439  1.00 15.69 46  A 1 
ATOM 345  N N   . ASP A 1 47  ? 35.185  24.549  37.020  1.00 18.62 47  A 1 
ATOM 346  C CA  . ASP A 1 47  ? 35.599  23.225  36.552  1.00 20.37 47  A 1 
ATOM 347  C C   . ASP A 1 47  ? 34.388  22.292  36.405  1.00 19.38 47  A 1 
ATOM 348  O O   . ASP A 1 47  ? 34.120  21.400  37.211  1.00 18.23 47  A 1 
ATOM 349  C CB  . ASP A 1 47  ? 36.610  22.622  37.543  1.00 20.13 47  A 1 
ATOM 350  C CG  . ASP A 1 47  ? 38.050  23.068  37.336  1.00 17.80 47  A 1 
ATOM 351  O OD1 . ASP A 1 47  ? 38.451  23.204  36.151  1.00 17.60 47  A 1 
ATOM 352  O OD2 . ASP A 1 47  ? 38.762  23.191  38.358  1.00 18.29 47  A 1 
ATOM 353  N N   . ALA A 1 48  ? 33.605  22.506  35.354  1.00 17.44 48  A 1 
ATOM 354  C CA  . ALA A 1 48  ? 32.530  21.602  35.004  1.00 19.57 48  A 1 
ATOM 355  C C   . ALA A 1 48  ? 33.139  20.293  34.491  1.00 19.32 48  A 1 
ATOM 356  O O   . ALA A 1 48  ? 33.407  20.120  33.305  1.00 18.00 48  A 1 
ATOM 357  C CB  . ALA A 1 48  ? 31.605  22.291  33.994  1.00 19.03 48  A 1 
ATOM 358  N N   . THR A 1 49  ? 33.356  19.357  35.411  1.00 17.66 49  A 1 
ATOM 359  C CA  . THR A 1 49  ? 33.775  17.986  35.095  1.00 20.00 49  A 1 
ATOM 360  C C   . THR A 1 49  ? 32.733  17.346  34.178  1.00 19.65 49  A 1 
ATOM 361  O O   . THR A 1 49  ? 31.671  16.887  34.595  1.00 18.22 49  A 1 
ATOM 362  C CB  . THR A 1 49  ? 33.999  17.156  36.365  1.00 18.88 49  A 1 
ATOM 363  O OG1 . THR A 1 49  ? 32.980  17.374  37.308  1.00 17.02 49  A 1 
ATOM 364  C CG2 . THR A 1 49  ? 35.312  17.522  37.050  1.00 17.46 49  A 1 
ATOM 365  N N   . CYS A 1 50  ? 33.073  17.357  32.899  1.00 14.73 50  A 1 
ATOM 366  C CA  . CYS A 1 50  ? 32.226  16.828  31.840  1.00 16.02 50  A 1 
ATOM 367  C C   . CYS A 1 50  ? 32.220  15.295  31.920  1.00 16.70 50  A 1 
ATOM 368  O O   . CYS A 1 50  ? 32.959  14.610  31.222  1.00 15.23 50  A 1 
ATOM 369  C CB  . CYS A 1 50  ? 32.723  17.385  30.495  1.00 15.20 50  A 1 
ATOM 370  S SG  . CYS A 1 50  ? 31.422  17.254  29.237  1.00 13.02 50  A 1 
ATOM 371  N N   . THR A 1 51  ? 31.428  14.747  32.823  1.00 18.40 51  A 1 
ATOM 372  C CA  . THR A 1 51  ? 31.263  13.296  32.913  1.00 21.22 51  A 1 
ATOM 373  C C   . THR A 1 51  ? 30.616  12.798  31.615  1.00 20.85 51  A 1 
ATOM 374  O O   . THR A 1 51  ? 29.547  13.285  31.238  1.00 18.98 51  A 1 
ATOM 375  C CB  . THR A 1 51  ? 30.446  12.861  34.137  1.00 20.16 51  A 1 
ATOM 376  O OG1 . THR A 1 51  ? 29.351  13.702  34.356  1.00 17.62 51  A 1 
ATOM 377  C CG2 . THR A 1 51  ? 31.284  12.873  35.410  1.00 17.38 51  A 1 
ATOM 378  N N   . PRO A 1 52  ? 31.238  11.843  30.929  1.00 17.57 52  A 1 
ATOM 379  C CA  . PRO A 1 52  ? 30.722  11.385  29.652  1.00 20.07 52  A 1 
ATOM 380  C C   . PRO A 1 52  ? 29.427  10.613  29.896  1.00 20.43 52  A 1 
ATOM 381  O O   . PRO A 1 52  ? 29.438  9.449   30.289  1.00 18.86 52  A 1 
ATOM 382  C CB  . PRO A 1 52  ? 31.849  10.553  29.029  1.00 18.93 52  A 1 
ATOM 383  C CG  . PRO A 1 52  ? 32.632  10.039  30.236  1.00 17.96 52  A 1 
ATOM 384  C CD  . PRO A 1 52  ? 32.475  11.162  31.265  1.00 20.08 52  A 1 
ATOM 385  N N   . ARG A 1 53  ? 28.279  11.257  29.663  1.00 16.71 53  A 1 
ATOM 386  C CA  . ARG A 1 53  ? 26.988  10.569  29.659  1.00 18.94 53  A 1 
ATOM 387  C C   . ARG A 1 53  ? 27.015  9.540   28.525  1.00 18.32 53  A 1 
ATOM 388  O O   . ARG A 1 53  ? 26.933  9.891   27.362  1.00 17.05 53  A 1 
ATOM 389  C CB  . ARG A 1 53  ? 25.816  11.549  29.516  1.00 18.51 53  A 1 
ATOM 390  C CG  . ARG A 1 53  ? 25.350  12.114  30.878  1.00 16.42 53  A 1 
ATOM 391  C CD  . ARG A 1 53  ? 24.102  12.987  30.693  1.00 15.43 53  A 1 
ATOM 392  N NE  . ARG A 1 53  ? 23.526  13.400  31.994  1.00 13.40 53  A 1 
ATOM 393  C CZ  . ARG A 1 53  ? 22.429  14.128  32.177  1.00 12.72 53  A 1 
ATOM 394  N NH1 . ARG A 1 53  ? 21.738  14.588  31.170  1.00 12.18 53  A 1 
ATOM 395  N NH2 . ARG A 1 53  ? 22.015  14.414  33.372  1.00 12.12 53  A 1 
ATOM 396  N N   . ARG A 1 54  ? 27.126  8.268   28.904  1.00 19.05 54  A 1 
ATOM 397  C CA  . ARG A 1 54  ? 26.975  7.147   27.981  1.00 20.69 54  A 1 
ATOM 398  C C   . ARG A 1 54  ? 25.637  7.276   27.248  1.00 19.72 54  A 1 
ATOM 399  O O   . ARG A 1 54  ? 24.572  7.193   27.870  1.00 18.61 54  A 1 
ATOM 400  C CB  . ARG A 1 54  ? 27.060  5.801   28.733  1.00 20.56 54  A 1 
ATOM 401  C CG  . ARG A 1 54  ? 28.475  5.201   28.742  1.00 18.64 54  A 1 
ATOM 402  C CD  . ARG A 1 54  ? 28.480  3.854   29.477  1.00 18.05 54  A 1 
ATOM 403  N NE  . ARG A 1 54  ? 29.755  3.131   29.317  1.00 16.22 54  A 1 
ATOM 404  C CZ  . ARG A 1 54  ? 30.083  1.978   29.876  1.00 15.57 54  A 1 
ATOM 405  N NH1 . ARG A 1 54  ? 29.289  1.355   30.701  1.00 14.56 54  A 1 
ATOM 406  N NH2 . ARG A 1 54  ? 31.241  1.411   29.619  1.00 13.96 54  A 1 
ATOM 407  N N   . ALA A 1 55  ? 25.706  7.422   25.952  1.00 21.01 55  A 1 
ATOM 408  C CA  . ALA A 1 55  ? 24.555  7.431   25.059  1.00 23.07 55  A 1 
ATOM 409  C C   . ALA A 1 55  ? 23.944  6.020   24.956  1.00 22.89 55  A 1 
ATOM 410  O O   . ALA A 1 55  ? 24.161  5.296   23.999  1.00 21.49 55  A 1 
ATOM 411  C CB  . ALA A 1 55  ? 25.004  8.004   23.706  1.00 22.24 55  A 1 
ATOM 412  N N   . SER A 1 56  ? 23.194  5.602   25.988  1.00 20.63 56  A 1 
ATOM 413  C CA  . SER A 1 56  ? 22.541  4.278   26.015  1.00 21.53 56  A 1 
ATOM 414  C C   . SER A 1 56  ? 21.215  4.213   25.240  1.00 21.35 56  A 1 
ATOM 415  O O   . SER A 1 56  ? 20.578  3.166   25.200  1.00 20.35 56  A 1 
ATOM 416  C CB  . SER A 1 56  ? 22.379  3.804   27.472  1.00 21.15 56  A 1 
ATOM 417  O OG  . SER A 1 56  ? 21.055  3.890   27.938  1.00 19.46 56  A 1 
ATOM 418  N N   . SER A 1 57  ? 20.744  5.336   24.653  1.00 20.85 57  A 1 
ATOM 419  C CA  . SER A 1 57  ? 19.350  5.476   24.234  1.00 23.01 57  A 1 
ATOM 420  C C   . SER A 1 57  ? 18.954  4.657   22.998  1.00 22.85 57  A 1 
ATOM 421  O O   . SER A 1 57  ? 17.815  4.193   22.930  1.00 21.19 57  A 1 
ATOM 422  C CB  . SER A 1 57  ? 19.033  6.951   24.004  1.00 21.93 57  A 1 
ATOM 423  O OG  . SER A 1 57  ? 19.942  7.499   23.074  1.00 19.55 57  A 1 
ATOM 424  N N   . ASN A 1 58  ? 19.864  4.448   22.048  1.00 21.74 58  A 1 
ATOM 425  C CA  . ASN A 1 58  ? 19.473  3.921   20.734  1.00 24.84 58  A 1 
ATOM 426  C C   . ASN A 1 58  ? 18.982  2.466   20.721  1.00 24.03 58  A 1 
ATOM 427  O O   . ASN A 1 58  ? 18.245  2.082   19.812  1.00 22.54 58  A 1 
ATOM 428  C CB  . ASN A 1 58  ? 20.616  4.140   19.718  1.00 24.54 58  A 1 
ATOM 429  C CG  . ASN A 1 58  ? 20.547  5.490   19.029  1.00 21.34 58  A 1 
ATOM 430  O OD1 . ASN A 1 58  ? 19.644  6.274   19.245  1.00 20.98 58  A 1 
ATOM 431  N ND2 . ASN A 1 58  ? 21.489  5.797   18.175  1.00 21.50 58  A 1 
ATOM 432  N N   . GLN A 1 59  ? 19.330  1.646   21.710  1.00 19.09 59  A 1 
ATOM 433  C CA  . GLN A 1 59  ? 18.883  0.244   21.716  1.00 20.23 59  A 1 
ATOM 434  C C   . GLN A 1 59  ? 17.375  0.066   21.958  1.00 20.26 59  A 1 
ATOM 435  O O   . GLN A 1 59  ? 16.815  -0.979  21.611  1.00 19.04 59  A 1 
ATOM 436  C CB  . GLN A 1 59  ? 19.681  -0.567  22.740  1.00 19.26 59  A 1 
ATOM 437  C CG  . GLN A 1 59  ? 21.065  -0.971  22.212  1.00 17.23 59  A 1 
ATOM 438  C CD  . GLN A 1 59  ? 21.796  -1.915  23.167  1.00 15.85 59  A 1 
ATOM 439  O OE1 . GLN A 1 59  ? 21.448  -2.073  24.321  1.00 16.52 59  A 1 
ATOM 440  N NE2 . GLN A 1 59  ? 22.834  -2.581  22.716  1.00 16.75 59  A 1 
ATOM 441  N N   . ARG A 1 60  ? 16.678  1.052   22.543  1.00 21.24 60  A 1 
ATOM 442  C CA  . ARG A 1 60  ? 15.251  0.905   22.848  1.00 22.42 60  A 1 
ATOM 443  C C   . ARG A 1 60  ? 14.355  0.867   21.602  1.00 21.40 60  A 1 
ATOM 444  O O   . ARG A 1 60  ? 13.343  0.177   21.643  1.00 20.15 60  A 1 
ATOM 445  C CB  . ARG A 1 60  ? 14.772  1.999   23.821  1.00 22.29 60  A 1 
ATOM 446  C CG  . ARG A 1 60  ? 15.141  1.661   25.272  1.00 20.44 60  A 1 
ATOM 447  C CD  . ARG A 1 60  ? 14.508  2.686   26.229  1.00 19.21 60  A 1 
ATOM 448  N NE  . ARG A 1 60  ? 14.773  2.348   27.637  1.00 18.14 60  A 1 
ATOM 449  C CZ  . ARG A 1 60  ? 14.325  3.008   28.695  1.00 17.29 60  A 1 
ATOM 450  N NH1 . ARG A 1 60  ? 13.574  4.072   28.569  1.00 16.26 60  A 1 
ATOM 451  N NH2 . ARG A 1 60  ? 14.623  2.611   29.899  1.00 16.13 60  A 1 
ATOM 452  N N   . GLY A 1 61  ? 14.734  1.557   20.539  1.00 27.39 61  A 1 
ATOM 453  C CA  . GLY A 1 61  ? 13.912  1.618   19.326  1.00 28.57 61  A 1 
ATOM 454  C C   . GLY A 1 61  ? 13.786  0.271   18.608  1.00 28.40 61  A 1 
ATOM 455  O O   . GLY A 1 61  ? 12.675  -0.219  18.380  1.00 27.42 61  A 1 
ATOM 456  N N   . LEU A 1 62  ? 14.927  -0.382  18.360  1.00 23.90 62  A 1 
ATOM 457  C CA  . LEU A 1 62  ? 14.941  -1.703  17.718  1.00 25.32 62  A 1 
ATOM 458  C C   . LEU A 1 62  ? 14.232  -2.774  18.562  1.00 25.23 62  A 1 
ATOM 459  O O   . LEU A 1 62  ? 13.519  -3.619  18.018  1.00 23.71 62  A 1 
ATOM 460  C CB  . LEU A 1 62  ? 16.403  -2.103  17.433  1.00 24.28 62  A 1 
ATOM 461  C CG  . LEU A 1 62  ? 16.943  -1.493  16.126  1.00 22.01 62  A 1 
ATOM 462  C CD1 . LEU A 1 62  ? 18.470  -1.535  16.116  1.00 21.70 62  A 1 
ATOM 463  C CD2 . LEU A 1 62  ? 16.443  -2.280  14.916  1.00 24.32 62  A 1 
ATOM 464  N N   . ASN A 1 63  ? 14.357  -2.711  19.891  1.00 22.42 63  A 1 
ATOM 465  C CA  . ASN A 1 63  ? 13.665  -3.636  20.776  1.00 24.13 63  A 1 
ATOM 466  C C   . ASN A 1 63  ? 12.141  -3.508  20.721  1.00 23.95 63  A 1 
ATOM 467  O O   . ASN A 1 63  ? 11.453  -4.503  20.926  1.00 22.65 63  A 1 
ATOM 468  C CB  . ASN A 1 63  ? 14.181  -3.482  22.218  1.00 24.45 63  A 1 
ATOM 469  C CG  . ASN A 1 63  ? 15.378  -4.364  22.525  1.00 21.51 63  A 1 
ATOM 470  O OD1 . ASN A 1 63  ? 15.667  -5.340  21.852  1.00 21.02 63  A 1 
ATOM 471  N ND2 . ASN A 1 63  ? 16.110  -4.074  23.573  1.00 21.98 63  A 1 
ATOM 472  N N   . GLN A 1 64  ? 11.574  -2.322  20.432  1.00 25.87 64  A 1 
ATOM 473  C CA  . GLN A 1 64  ? 10.126  -2.190  20.279  1.00 27.45 64  A 1 
ATOM 474  C C   . GLN A 1 64  ? 9.616   -2.923  19.035  1.00 26.94 64  A 1 
ATOM 475  O O   . GLN A 1 64  ? 8.649   -3.667  19.144  1.00 25.85 64  A 1 
ATOM 476  C CB  . GLN A 1 64  ? 9.688   -0.714  20.261  1.00 27.81 64  A 1 
ATOM 477  C CG  . GLN A 1 64  ? 9.576   -0.148  21.687  1.00 25.77 64  A 1 
ATOM 478  C CD  . GLN A 1 64  ? 8.981   1.261   21.698  1.00 23.64 64  A 1 
ATOM 479  O OE1 . GLN A 1 64  ? 8.894   1.956   20.705  1.00 23.49 64  A 1 
ATOM 480  N NE2 . GLN A 1 64  ? 8.530   1.736   22.839  1.00 23.62 64  A 1 
ATOM 481  N N   . ILE A 1 65  ? 10.300  -2.787  17.910  1.00 29.03 65  A 1 
ATOM 482  C CA  . ILE A 1 65  ? 9.918   -3.499  16.676  1.00 31.31 65  A 1 
ATOM 483  C C   . ILE A 1 65  ? 10.042  -5.021  16.864  1.00 30.87 65  A 1 
ATOM 484  O O   . ILE A 1 65  ? 9.182   -5.781  16.423  1.00 29.51 65  A 1 
ATOM 485  C CB  . ILE A 1 65  ? 10.758  -2.992  15.483  1.00 31.02 65  A 1 
ATOM 486  C CG1 . ILE A 1 65  ? 10.541  -1.470  15.274  1.00 28.45 65  A 1 
ATOM 487  C CG2 . ILE A 1 65  ? 10.401  -3.772  14.205  1.00 30.78 65  A 1 
ATOM 488  C CD1 . ILE A 1 65  ? 11.434  -0.845  14.191  1.00 28.94 65  A 1 
ATOM 489  N N   . TRP A 1 66  ? 11.076  -5.471  17.592  1.00 25.87 66  A 1 
ATOM 490  C CA  . TRP A 1 66  ? 11.262  -6.899  17.860  1.00 25.97 66  A 1 
ATOM 491  C C   . TRP A 1 66  ? 10.263  -7.459  18.882  1.00 25.66 66  A 1 
ATOM 492  O O   . TRP A 1 66  ? 9.738   -8.563  18.692  1.00 23.78 66  A 1 
ATOM 493  C CB  . TRP A 1 66  ? 12.715  -7.148  18.273  1.00 25.33 66  A 1 
ATOM 494  C CG  . TRP A 1 66  ? 13.214  -8.523  17.956  1.00 23.95 66  A 1 
ATOM 495  C CD1 . TRP A 1 66  ? 13.439  -9.000  16.715  1.00 21.02 66  A 1 
ATOM 496  C CD2 . TRP A 1 66  ? 13.588  -9.604  18.881  1.00 23.77 66  A 1 
ATOM 497  N NE1 . TRP A 1 66  ? 13.929  -10.299 16.792  1.00 21.87 66  A 1 
ATOM 498  C CE2 . TRP A 1 66  ? 14.049  -10.699 18.097  1.00 22.61 66  A 1 
ATOM 499  C CE3 . TRP A 1 66  ? 13.599  -9.729  20.282  1.00 26.69 66  A 1 
ATOM 500  C CZ2 . TRP A 1 66  ? 14.523  -11.893 18.698  1.00 26.12 66  A 1 
ATOM 501  C CZ3 . TRP A 1 66  ? 14.064  -10.921 20.873  1.00 25.78 66  A 1 
ATOM 502  C CH2 . TRP A 1 66  ? 14.522  -11.990 20.089  1.00 26.89 66  A 1 
ATOM 503  N N   . ASN A 1 67  ? 9.912   -6.702  19.928  1.00 27.33 67  A 1 
ATOM 504  C CA  . ASN A 1 67  ? 8.871   -7.095  20.886  1.00 29.73 67  A 1 
ATOM 505  C C   . ASN A 1 67  ? 7.482   -7.151  20.248  1.00 29.11 67  A 1 
ATOM 506  O O   . ASN A 1 67  ? 6.684   -8.006  20.616  1.00 27.42 67  A 1 
ATOM 507  C CB  . ASN A 1 67  ? 8.865   -6.156  22.100  1.00 29.98 67  A 1 
ATOM 508  C CG  . ASN A 1 67  ? 9.579   -6.738  23.311  1.00 26.10 67  A 1 
ATOM 509  O OD1 . ASN A 1 67  ? 9.782   -7.934  23.454  1.00 24.80 67  A 1 
ATOM 510  N ND2 . ASN A 1 67  ? 9.941   -5.908  24.262  1.00 25.09 67  A 1 
ATOM 511  N N   . VAL A 1 68  ? 7.207   -6.291  19.273  1.00 29.89 68  A 1 
ATOM 512  C CA  . VAL A 1 68  ? 5.982   -6.355  18.472  1.00 32.62 68  A 1 
ATOM 513  C C   . VAL A 1 68  ? 5.866   -7.710  17.762  1.00 31.74 68  A 1 
ATOM 514  O O   . VAL A 1 68  ? 4.794   -8.317  17.799  1.00 30.07 68  A 1 
ATOM 515  C CB  . VAL A 1 68  ? 5.937   -5.159  17.506  1.00 32.40 68  A 1 
ATOM 516  C CG1 . VAL A 1 68  ? 4.920   -5.309  16.383  1.00 28.96 68  A 1 
ATOM 517  C CG2 . VAL A 1 68  ? 5.566   -3.880  18.273  1.00 31.48 68  A 1 
ATOM 518  N N   . LYS A 1 69  ? 6.970   -8.262  17.249  1.00 25.90 69  A 1 
ATOM 519  C CA  . LYS A 1 69  ? 6.983   -9.620  16.670  1.00 29.25 69  A 1 
ATOM 520  C C   . LYS A 1 69  ? 6.692   -10.729 17.693  1.00 28.08 69  A 1 
ATOM 521  O O   . LYS A 1 69  ? 6.058   -11.712 17.338  1.00 26.31 69  A 1 
ATOM 522  C CB  . LYS A 1 69  ? 8.310   -9.910  15.952  1.00 29.63 69  A 1 
ATOM 523  C CG  . LYS A 1 69  ? 8.393   -9.270  14.559  1.00 27.14 69  A 1 
ATOM 524  C CD  . LYS A 1 69  ? 9.667   -9.723  13.831  1.00 26.24 69  A 1 
ATOM 525  C CE  . LYS A 1 69  ? 9.669   -9.177  12.397  1.00 24.19 69  A 1 
ATOM 526  N NZ  . LYS A 1 69  ? 10.865  -9.607  11.616  1.00 23.48 69  A 1 
ATOM 527  N N   . LYS A 1 70  ? 7.145   -10.605 18.936  1.00 21.85 70  A 1 
ATOM 528  C CA  . LYS A 1 70  ? 6.856   -11.615 19.972  1.00 24.77 70  A 1 
ATOM 529  C C   . LYS A 1 70  ? 5.435   -11.502 20.528  1.00 24.59 70  A 1 
ATOM 530  O O   . LYS A 1 70  ? 4.798   -12.527 20.761  1.00 23.01 70  A 1 
ATOM 531  C CB  . LYS A 1 70  ? 7.885   -11.568 21.113  1.00 24.43 70  A 1 
ATOM 532  C CG  . LYS A 1 70  ? 9.091   -12.471 20.824  1.00 21.85 70  A 1 
ATOM 533  C CD  . LYS A 1 70  ? 9.997   -12.593 22.059  1.00 20.50 70  A 1 
ATOM 534  C CE  . LYS A 1 70  ? 11.102  -13.607 21.806  1.00 18.21 70  A 1 
ATOM 535  N NZ  . LYS A 1 70  ? 11.973  -13.803 22.999  1.00 16.96 70  A 1 
ATOM 536  N N   . GLN A 1 71  ? 4.928   -10.282 20.739  1.00 26.04 71  A 1 
ATOM 537  C CA  . GLN A 1 71  ? 3.563   -10.094 21.247  1.00 27.36 71  A 1 
ATOM 538  C C   . GLN A 1 71  ? 2.486   -10.487 20.226  1.00 26.78 71  A 1 
ATOM 539  O O   . GLN A 1 71  ? 1.410   -10.907 20.641  1.00 25.75 71  A 1 
ATOM 540  C CB  . GLN A 1 71  ? 3.357   -8.649  21.711  1.00 27.84 71  A 1 
ATOM 541  C CG  . GLN A 1 71  ? 3.897   -8.426  23.133  1.00 25.86 71  A 1 
ATOM 542  C CD  . GLN A 1 71  ? 3.534   -7.045  23.681  1.00 24.52 71  A 1 
ATOM 543  O OE1 . GLN A 1 71  ? 3.228   -6.102  22.967  1.00 24.51 71  A 1 
ATOM 544  N NE2 . GLN A 1 71  ? 3.545   -6.867  24.983  1.00 24.76 71  A 1 
ATOM 545  N N   . SER A 1 72  ? 2.762   -10.400 18.935  1.00 28.84 72  A 1 
ATOM 546  C CA  . SER A 1 72  ? 1.818   -10.840 17.910  1.00 30.08 72  A 1 
ATOM 547  C C   . SER A 1 72  ? 1.490   -12.328 18.030  1.00 29.17 72  A 1 
ATOM 548  O O   . SER A 1 72  ? 0.336   -12.703 17.848  1.00 28.67 72  A 1 
ATOM 549  C CB  . SER A 1 72  ? 2.315   -10.524 16.500  1.00 31.27 72  A 1 
ATOM 550  O OG  . SER A 1 72  ? 3.601   -11.026 16.250  1.00 28.86 72  A 1 
ATOM 551  N N   . VAL A 1 73  ? 2.446   -13.176 18.435  1.00 25.31 73  A 1 
ATOM 552  C CA  . VAL A 1 73  ? 2.216   -14.608 18.668  1.00 25.87 73  A 1 
ATOM 553  C C   . VAL A 1 73  ? 1.232   -14.836 19.827  1.00 25.77 73  A 1 
ATOM 554  O O   . VAL A 1 73  ? 0.354   -15.683 19.728  1.00 24.75 73  A 1 
ATOM 555  C CB  . VAL A 1 73  ? 3.542   -15.350 18.939  1.00 25.41 73  A 1 
ATOM 556  C CG1 . VAL A 1 73  ? 3.337   -16.853 19.107  1.00 22.57 73  A 1 
ATOM 557  C CG2 . VAL A 1 73  ? 4.539   -15.154 17.788  1.00 24.68 73  A 1 
ATOM 558  N N   . TYR A 1 74  ? 1.340   -14.055 20.917  1.00 25.54 74  A 1 
ATOM 559  C CA  . TYR A 1 74  ? 0.505   -14.275 22.103  1.00 25.78 74  A 1 
ATOM 560  C C   . TYR A 1 74  ? -0.941  -13.782 21.925  1.00 25.47 74  A 1 
ATOM 561  O O   . TYR A 1 74  ? -1.885  -14.433 22.368  1.00 24.39 74  A 1 
ATOM 562  C CB  . TYR A 1 74  ? 1.175   -13.623 23.320  1.00 25.52 74  A 1 
ATOM 563  C CG  . TYR A 1 74  ? 0.846   -14.325 24.617  1.00 24.26 74  A 1 
ATOM 564  C CD1 . TYR A 1 74  ? -0.243  -13.913 25.409  1.00 23.01 74  A 1 
ATOM 565  C CD2 . TYR A 1 74  ? 1.629   -15.423 25.033  1.00 22.53 74  A 1 
ATOM 566  C CE1 . TYR A 1 74  ? -0.546  -14.585 26.602  1.00 22.11 74  A 1 
ATOM 567  C CE2 . TYR A 1 74  ? 1.327   -16.104 26.227  1.00 21.49 74  A 1 
ATOM 568  C CZ  . TYR A 1 74  ? 0.241   -15.684 27.016  1.00 22.25 74  A 1 
ATOM 569  O OH  . TYR A 1 74  ? -0.047  -16.341 28.184  1.00 22.36 74  A 1 
ATOM 570  N N   . LEU A 1 75  ? -1.129  -12.650 21.243  1.00 27.48 75  A 1 
ATOM 571  C CA  . LEU A 1 75  ? -2.466  -12.104 20.985  1.00 29.21 75  A 1 
ATOM 572  C C   . LEU A 1 75  ? -3.260  -12.898 19.929  1.00 28.74 75  A 1 
ATOM 573  O O   . LEU A 1 75  ? -4.485  -12.791 19.906  1.00 27.90 75  A 1 
ATOM 574  C CB  . LEU A 1 75  ? -2.351  -10.621 20.602  1.00 29.07 75  A 1 
ATOM 575  C CG  . LEU A 1 75  ? -2.423  -9.688  21.826  1.00 26.58 75  A 1 
ATOM 576  C CD1 . LEU A 1 75  ? -1.841  -8.325  21.489  1.00 25.70 75  A 1 
ATOM 577  C CD2 . LEU A 1 75  ? -3.864  -9.488  22.299  1.00 27.34 75  A 1 
ATOM 578  N N   . MET A 1 76  ? -2.596  -13.701 19.109  1.00 28.29 76  A 1 
ATOM 579  C CA  . MET A 1 76  ? -3.286  -14.608 18.182  1.00 29.49 76  A 1 
ATOM 580  C C   . MET A 1 76  ? -4.173  -15.629 18.907  1.00 29.48 76  A 1 
ATOM 581  O O   . MET A 1 76  ? -5.246  -15.941 18.408  1.00 28.40 76  A 1 
ATOM 582  C CB  . MET A 1 76  ? -2.266  -15.353 17.296  1.00 29.64 76  A 1 
ATOM 583  C CG  . MET A 1 76  ? -1.817  -14.507 16.098  1.00 27.60 76  A 1 
ATOM 584  S SD  . MET A 1 76  ? -0.653  -15.378 15.006  1.00 26.04 76  A 1 
ATOM 585  C CE  . MET A 1 76  ? -0.491  -14.157 13.695  1.00 24.93 76  A 1 
ATOM 586  N N   . ASN A 1 77  ? -3.787  -16.109 20.089  1.00 25.84 77  A 1 
ATOM 587  C CA  . ASN A 1 77  ? -4.528  -17.172 20.773  1.00 27.63 77  A 1 
ATOM 588  C C   . ASN A 1 77  ? -5.892  -16.740 21.337  1.00 26.60 77  A 1 
ATOM 589  O O   . ASN A 1 77  ? -6.810  -17.550 21.393  1.00 25.14 77  A 1 
ATOM 590  C CB  . ASN A 1 77  ? -3.655  -17.759 21.895  1.00 27.74 77  A 1 
ATOM 591  C CG  . ASN A 1 77  ? -2.750  -18.888 21.420  1.00 24.95 77  A 1 
ATOM 592  O OD1 . ASN A 1 77  ? -2.888  -19.426 20.340  1.00 23.55 77  A 1 
ATOM 593  N ND2 . ASN A 1 77  ? -1.822  -19.305 22.244  1.00 23.55 77  A 1 
ATOM 594  N N   . LEU A 1 78  ? -6.029  -15.497 21.828  1.00 26.99 78  A 1 
ATOM 595  C CA  . LEU A 1 78  ? -7.181  -15.149 22.668  1.00 27.95 78  A 1 
ATOM 596  C C   . LEU A 1 78  ? -8.442  -14.745 21.906  1.00 27.50 78  A 1 
ATOM 597  O O   . LEU A 1 78  ? -9.543  -14.950 22.421  1.00 25.68 78  A 1 
ATOM 598  C CB  . LEU A 1 78  ? -6.785  -14.045 23.663  1.00 26.40 78  A 1 
ATOM 599  C CG  . LEU A 1 78  ? -6.284  -14.607 24.999  1.00 24.08 78  A 1 
ATOM 600  C CD1 . LEU A 1 78  ? -5.580  -13.515 25.790  1.00 23.54 78  A 1 
ATOM 601  C CD2 . LEU A 1 78  ? -7.435  -15.155 25.855  1.00 24.71 78  A 1 
ATOM 602  N N   . ARG A 1 79  ? -8.307  -14.122 20.750  1.00 26.61 79  A 1 
ATOM 603  C CA  . ARG A 1 79  ? -9.506  -13.782 19.991  1.00 28.60 79  A 1 
ATOM 604  C C   . ARG A 1 79  ? -9.991  -15.023 19.238  1.00 28.30 79  A 1 
ATOM 605  O O   . ARG A 1 79  ? -9.817  -15.114 18.032  1.00 26.12 79  A 1 
ATOM 606  C CB  . ARG A 1 79  ? -9.328  -12.534 19.112  1.00 27.36 79  A 1 
ATOM 607  C CG  . ARG A 1 79  ? -9.418  -11.258 19.967  1.00 24.59 79  A 1 
ATOM 608  C CD  . ARG A 1 79  ? -9.447  -10.020 19.059  1.00 22.78 79  A 1 
ATOM 609  N NE  . ARG A 1 79  ? -9.564  -8.780  19.851  1.00 20.75 79  A 1 
ATOM 610  C CZ  . ARG A 1 79  ? -9.631  -7.546  19.366  1.00 19.34 79  A 1 
ATOM 611  N NH1 . ARG A 1 79  ? -9.584  -7.318  18.080  1.00 18.18 79  A 1 
ATOM 612  N NH2 . ARG A 1 79  ? -9.741  -6.529  20.163  1.00 17.05 79  A 1 
ATOM 613  N N   . LYS A 1 80  ? -10.699 -15.902 19.966  1.00 22.04 80  A 1 
ATOM 614  C CA  . LYS A 1 80  ? -11.906 -16.508 19.412  1.00 24.75 80  A 1 
ATOM 615  C C   . LYS A 1 80  ? -12.807 -15.345 18.994  1.00 24.35 80  A 1 
ATOM 616  O O   . LYS A 1 80  ? -13.637 -14.876 19.764  1.00 22.62 80  A 1 
ATOM 617  C CB  . LYS A 1 80  ? -12.614 -17.418 20.434  1.00 23.93 80  A 1 
ATOM 618  C CG  . LYS A 1 80  ? -11.925 -18.773 20.621  1.00 21.73 80  A 1 
ATOM 619  C CD  . LYS A 1 80  ? -12.766 -19.677 21.531  1.00 20.28 80  A 1 
ATOM 620  C CE  . LYS A 1 80  ? -12.124 -21.059 21.667  1.00 18.71 80  A 1 
ATOM 621  N NZ  . LYS A 1 80  ? -12.956 -21.980 22.480  1.00 16.84 80  A 1 
ATOM 622  N N   . SER A 1 81  ? -12.554 -14.809 17.816  1.00 27.43 81  A 1 
ATOM 623  C CA  . SER A 1 81  ? -13.515 -13.987 17.127  1.00 28.00 81  A 1 
ATOM 624  C C   . SER A 1 81  ? -14.746 -14.866 17.036  1.00 28.09 81  A 1 
ATOM 625  O O   . SER A 1 81  ? -14.741 -15.851 16.302  1.00 26.88 81  A 1 
ATOM 626  C CB  . SER A 1 81  ? -12.992 -13.584 15.746  1.00 27.05 81  A 1 
ATOM 627  O OG  . SER A 1 81  ? -13.904 -12.711 15.134  1.00 24.89 81  A 1 
ATOM 628  N N   . GLY A 1 82  ? -15.748 -14.560 17.841  1.00 26.41 82  A 1 
ATOM 629  C CA  . GLY A 1 82  ? -17.107 -14.945 17.524  1.00 27.16 82  A 1 
ATOM 630  C C   . GLY A 1 82  ? -17.456 -14.215 16.241  1.00 28.02 82  A 1 
ATOM 631  O O   . GLY A 1 82  ? -18.086 -13.170 16.281  1.00 25.62 82  A 1 
ATOM 632  N N   . THR A 1 83  ? -16.930 -14.709 15.130  1.00 28.55 83  A 1 
ATOM 633  C CA  . THR A 1 83  ? -17.410 -14.361 13.814  1.00 30.75 83  A 1 
ATOM 634  C C   . THR A 1 83  ? -18.885 -14.716 13.899  1.00 31.11 83  A 1 
ATOM 635  O O   . THR A 1 83  ? -19.221 -15.886 14.036  1.00 29.00 83  A 1 
ATOM 636  C CB  . THR A 1 83  ? -16.698 -15.151 12.715  1.00 28.96 83  A 1 
ATOM 637  O OG1 . THR A 1 83  ? -15.310 -15.147 12.935  1.00 26.13 83  A 1 
ATOM 638  C CG2 . THR A 1 83  ? -16.924 -14.529 11.345  1.00 25.24 83  A 1 
ATOM 639  N N   . LEU A 1 84  ? -19.737 -13.680 13.974  1.00 24.41 84  A 1 
ATOM 640  C CA  . LEU A 1 84  ? -21.159 -13.850 13.735  1.00 24.99 84  A 1 
ATOM 641  C C   . LEU A 1 84  ? -21.242 -14.731 12.503  1.00 25.83 84  A 1 
ATOM 642  O O   . LEU A 1 84  ? -20.602 -14.414 11.493  1.00 24.28 84  A 1 
ATOM 643  C CB  . LEU A 1 84  ? -21.816 -12.484 13.483  1.00 22.78 84  A 1 
ATOM 644  C CG  . LEU A 1 84  ? -22.269 -11.800 14.793  1.00 20.31 84  A 1 
ATOM 645  C CD1 . LEU A 1 84  ? -22.401 -10.296 14.583  1.00 18.28 84  A 1 
ATOM 646  C CD2 . LEU A 1 84  ? -23.627 -12.339 15.238  1.00 19.04 84  A 1 
ATOM 647  N N   . GLY A 1 85  ? -21.904 -15.872 12.632  1.00 25.78 85  A 1 
ATOM 648  C CA  . GLY A 1 85  ? -22.022 -16.835 11.559  1.00 26.93 85  A 1 
ATOM 649  C C   . GLY A 1 85  ? -22.710 -16.130 10.391  1.00 28.28 85  A 1 
ATOM 650  O O   . GLY A 1 85  ? -23.931 -16.047 10.378  1.00 26.55 85  A 1 
ATOM 651  N N   . HIS A 1 86  ? -21.931 -15.574 9.479   1.00 39.77 86  A 1 
ATOM 652  C CA  . HIS A 1 86  ? -22.447 -15.304 8.162   1.00 40.74 86  A 1 
ATOM 653  C C   . HIS A 1 86  ? -23.017 -16.639 7.691   1.00 40.99 86  A 1 
ATOM 654  O O   . HIS A 1 86  ? -22.287 -17.629 7.749   1.00 38.86 86  A 1 
ATOM 655  C CB  . HIS A 1 86  ? -21.351 -14.770 7.223   1.00 39.01 86  A 1 
ATOM 656  C CG  . HIS A 1 86  ? -21.297 -13.270 7.239   1.00 35.96 86  A 1 
ATOM 657  N ND1 . HIS A 1 86  ? -22.228 -12.429 6.683   1.00 32.45 86  A 1 
ATOM 658  C CD2 . HIS A 1 86  ? -20.337 -12.474 7.812   1.00 31.81 86  A 1 
ATOM 659  C CE1 . HIS A 1 86  ? -21.843 -11.169 6.915   1.00 29.37 86  A 1 
ATOM 660  N NE2 . HIS A 1 86  ? -20.702 -11.154 7.603   1.00 29.39 86  A 1 
ATOM 661  N N   . PRO A 1 87  ? -24.283 -16.723 7.330   1.00 30.27 87  A 1 
ATOM 662  C CA  . PRO A 1 87  ? -24.985 -17.996 7.159   1.00 29.80 87  A 1 
ATOM 663  C C   . PRO A 1 87  ? -24.268 -18.941 6.185   1.00 31.21 87  A 1 
ATOM 664  O O   . PRO A 1 87  ? -24.246 -20.142 6.400   1.00 29.77 87  A 1 
ATOM 665  C CB  . PRO A 1 87  ? -26.393 -17.620 6.690   1.00 26.73 87  A 1 
ATOM 666  C CG  . PRO A 1 87  ? -26.268 -16.164 6.233   1.00 25.41 87  A 1 
ATOM 667  C CD  . PRO A 1 87  ? -25.159 -15.609 7.104   1.00 27.28 87  A 1 
ATOM 668  N N   . GLY A 1 88  ? -23.631 -18.385 5.168   1.00 47.75 88  A 1 
ATOM 669  C CA  . GLY A 1 88  ? -22.735 -19.106 4.273   1.00 48.94 88  A 1 
ATOM 670  C C   . GLY A 1 88  ? -21.274 -19.083 4.715   1.00 51.57 88  A 1 
ATOM 671  O O   . GLY A 1 88  ? -20.417 -18.815 3.880   1.00 48.74 88  A 1 
ATOM 672  N N   . SER A 1 89  ? -20.954 -19.297 6.005   1.00 66.23 89  A 1 
ATOM 673  C CA  . SER A 1 89  ? -19.555 -19.326 6.435   1.00 72.17 89  A 1 
ATOM 674  C C   . SER A 1 89  ? -18.879 -20.558 5.850   1.00 77.24 89  A 1 
ATOM 675  O O   . SER A 1 89  ? -18.919 -21.647 6.418   1.00 72.78 89  A 1 
ATOM 676  C CB  . SER A 1 89  ? -19.384 -19.236 7.964   1.00 62.72 89  A 1 
ATOM 677  O OG  . SER A 1 89  ? -19.626 -20.453 8.613   1.00 52.73 89  A 1 
ATOM 678  N N   . LEU A 1 90  ? -18.263 -20.368 4.711   1.00 75.32 90  A 1 
ATOM 679  C CA  . LEU A 1 90  ? -17.450 -21.346 4.033   1.00 80.34 90  A 1 
ATOM 680  C C   . LEU A 1 90  ? -16.387 -21.850 5.011   1.00 83.47 90  A 1 
ATOM 681  O O   . LEU A 1 90  ? -15.667 -21.031 5.581   1.00 79.87 90  A 1 
ATOM 682  C CB  . LEU A 1 90  ? -16.849 -20.640 2.813   1.00 76.03 90  A 1 
ATOM 683  C CG  . LEU A 1 90  ? -16.253 -21.571 1.764   1.00 76.46 90  A 1 
ATOM 684  C CD1 . LEU A 1 90  ? -17.333 -22.396 1.087   1.00 72.37 90  A 1 
ATOM 685  C CD2 . LEU A 1 90  ? -15.558 -20.723 0.697   1.00 73.15 90  A 1 
ATOM 686  N N   . ASP A 1 91  ? -16.310 -23.150 5.270   1.00 86.84 91  A 1 
ATOM 687  C CA  . ASP A 1 91  ? -15.218 -23.672 6.074   1.00 88.34 91  A 1 
ATOM 688  C C   . ASP A 1 91  ? -13.887 -23.547 5.315   1.00 89.90 91  A 1 
ATOM 689  O O   . ASP A 1 91  ? -13.866 -23.328 4.100   1.00 88.82 91  A 1 
ATOM 690  C CB  . ASP A 1 91  ? -15.498 -25.095 6.555   1.00 84.98 91  A 1 
ATOM 691  C CG  . ASP A 1 91  ? -15.444 -26.050 5.387   1.00 80.40 91  A 1 
ATOM 692  O OD1 . ASP A 1 91  ? -14.321 -26.549 5.117   1.00 71.43 91  A 1 
ATOM 693  O OD2 . ASP A 1 91  ? -16.480 -26.215 4.720   1.00 72.35 91  A 1 
ATOM 694  N N   . GLU A 1 92  ? -12.782 -23.617 6.029   1.00 85.82 92  A 1 
ATOM 695  C CA  . GLU A 1 92  ? -11.460 -23.374 5.439   1.00 86.20 92  A 1 
ATOM 696  C C   . GLU A 1 92  ? -11.094 -24.428 4.387   1.00 87.63 92  A 1 
ATOM 697  O O   . GLU A 1 92  ? -10.560 -24.075 3.344   1.00 86.73 92  A 1 
ATOM 698  C CB  . GLU A 1 92  ? -10.426 -23.296 6.574   1.00 82.32 92  A 1 
ATOM 699  C CG  . GLU A 1 92  ? -9.036  -22.864 6.100   1.00 71.08 92  A 1 
ATOM 700  C CD  . GLU A 1 92  ? -8.086  -22.530 7.262   1.00 64.73 92  A 1 
ATOM 701  O OE1 . GLU A 1 92  ? -6.893  -22.309 6.990   1.00 58.63 92  A 1 
ATOM 702  O OE2 . GLU A 1 92  ? -8.549  -22.424 8.420   1.00 59.69 92  A 1 
ATOM 703  N N   . THR A 1 93  ? -11.445 -25.687 4.613   1.00 86.56 93  A 1 
ATOM 704  C CA  . THR A 1 93  ? -11.147 -26.780 3.676   1.00 87.46 93  A 1 
ATOM 705  C C   . THR A 1 93  ? -11.927 -26.622 2.376   1.00 88.41 93  A 1 
ATOM 706  O O   . THR A 1 93  ? -11.361 -26.740 1.296   1.00 87.65 93  A 1 
ATOM 707  C CB  . THR A 1 93  ? -11.490 -28.132 4.308   1.00 85.74 93  A 1 
ATOM 708  O OG1 . THR A 1 93  ? -10.866 -28.250 5.576   1.00 75.55 93  A 1 
ATOM 709  C CG2 . THR A 1 93  ? -11.012 -29.302 3.462   1.00 72.08 93  A 1 
ATOM 710  N N   . THR A 1 94  ? -13.222 -26.304 2.471   1.00 90.35 94  A 1 
ATOM 711  C CA  . THR A 1 94  ? -14.049 -26.036 1.292   1.00 90.63 94  A 1 
ATOM 712  C C   . THR A 1 94  ? -13.583 -24.779 0.569   1.00 91.48 94  A 1 
ATOM 713  O O   . THR A 1 94  ? -13.516 -24.779 -0.652  1.00 91.15 94  A 1 
ATOM 714  C CB  . THR A 1 94  ? -15.529 -25.920 1.673   1.00 89.18 94  A 1 
ATOM 715  O OG1 . THR A 1 94  ? -15.958 -27.107 2.296   1.00 83.28 94  A 1 
ATOM 716  C CG2 . THR A 1 94  ? -16.431 -25.737 0.461   1.00 82.76 94  A 1 
ATOM 717  N N   . TYR A 1 95  ? -13.201 -23.713 1.302   1.00 91.85 95  A 1 
ATOM 718  C CA  . TYR A 1 95  ? -12.612 -22.518 0.705   1.00 92.12 95  A 1 
ATOM 719  C C   . TYR A 1 95  ? -11.348 -22.850 -0.083  1.00 92.96 95  A 1 
ATOM 720  O O   . TYR A 1 95  ? -11.241 -22.422 -1.230  1.00 92.98 95  A 1 
ATOM 721  C CB  . TYR A 1 95  ? -12.315 -21.467 1.776   1.00 90.96 95  A 1 
ATOM 722  C CG  . TYR A 1 95  ? -11.338 -20.418 1.302   1.00 89.01 95  A 1 
ATOM 723  C CD1 . TYR A 1 95  ? -9.962  -20.556 1.576   1.00 85.64 95  A 1 
ATOM 724  C CD2 . TYR A 1 95  ? -11.765 -19.359 0.483   1.00 86.56 95  A 1 
ATOM 725  C CE1 . TYR A 1 95  ? -9.027  -19.667 1.035   1.00 85.86 95  A 1 
ATOM 726  C CE2 . TYR A 1 95  ? -10.839 -18.452 -0.066  1.00 84.74 95  A 1 
ATOM 727  C CZ  . TYR A 1 95  ? -9.473  -18.617 0.211   1.00 87.84 95  A 1 
ATOM 728  O OH  . TYR A 1 95  ? -8.557  -17.754 -0.344  1.00 86.14 95  A 1 
ATOM 729  N N   . GLU A 1 96  ? -10.410 -23.584 0.512   1.00 90.66 96  A 1 
ATOM 730  C CA  . GLU A 1 96  ? -9.155  -23.929 -0.152  1.00 90.14 96  A 1 
ATOM 731  C C   . GLU A 1 96  ? -9.404  -24.702 -1.441  1.00 90.94 96  A 1 
ATOM 732  O O   . GLU A 1 96  ? -8.851  -24.327 -2.478  1.00 91.05 96  A 1 
ATOM 733  C CB  . GLU A 1 96  ? -8.240  -24.745 0.779   1.00 88.29 96  A 1 
ATOM 734  C CG  . GLU A 1 96  ? -7.564  -23.903 1.871   1.00 78.21 96  A 1 
ATOM 735  C CD  . GLU A 1 96  ? -6.618  -22.818 1.339   1.00 72.66 96  A 1 
ATOM 736  O OE1 . GLU A 1 96  ? -6.355  -21.850 2.084   1.00 65.79 96  A 1 
ATOM 737  O OE2 . GLU A 1 96  ? -6.130  -22.907 0.191   1.00 66.13 96  A 1 
ATOM 738  N N   . ARG A 1 97  ? -10.307 -25.698 -1.422  1.00 90.84 97  A 1 
ATOM 739  C CA  . ARG A 1 97  ? -10.667 -26.462 -2.621  1.00 91.00 97  A 1 
ATOM 740  C C   . ARG A 1 97  ? -11.272 -25.580 -3.710  1.00 91.74 97  A 1 
ATOM 741  O O   . ARG A 1 97  ? -10.806 -25.604 -4.833  1.00 92.03 97  A 1 
ATOM 742  C CB  . ARG A 1 97  ? -11.622 -27.596 -2.230  1.00 90.87 97  A 1 
ATOM 743  C CG  . ARG A 1 97  ? -11.937 -28.493 -3.434  1.00 82.56 97  A 1 
ATOM 744  C CD  . ARG A 1 97  ? -12.918 -29.615 -3.066  1.00 80.25 97  A 1 
ATOM 745  N NE  . ARG A 1 97  ? -14.225 -29.092 -2.636  1.00 71.53 97  A 1 
ATOM 746  C CZ  . ARG A 1 97  ? -15.173 -28.611 -3.434  1.00 64.26 97  A 1 
ATOM 747  N NH1 . ARG A 1 97  ? -15.040 -28.577 -4.740  1.00 57.36 97  A 1 
ATOM 748  N NH2 . ARG A 1 97  ? -16.278 -28.159 -2.923  1.00 57.01 97  A 1 
ATOM 749  N N   . LEU A 1 98  ? -12.275 -24.754 -3.369  1.00 93.31 98  A 1 
ATOM 750  C CA  . LEU A 1 98  ? -12.930 -23.876 -4.340  1.00 93.31 98  A 1 
ATOM 751  C C   . LEU A 1 98  ? -11.961 -22.836 -4.924  1.00 93.75 98  A 1 
ATOM 752  O O   . LEU A 1 98  ? -11.996 -22.551 -6.117  1.00 93.53 98  A 1 
ATOM 753  C CB  . LEU A 1 98  ? -14.091 -23.136 -3.664  1.00 93.18 98  A 1 
ATOM 754  C CG  . LEU A 1 98  ? -15.293 -24.017 -3.277  1.00 89.74 98  A 1 
ATOM 755  C CD1 . LEU A 1 98  ? -16.259 -23.193 -2.429  1.00 84.04 98  A 1 
ATOM 756  C CD2 . LEU A 1 98  ? -16.061 -24.523 -4.489  1.00 84.73 98  A 1 
ATOM 757  N N   . ALA A 1 99  ? -11.110 -22.271 -4.083  1.00 93.40 99  A 1 
ATOM 758  C CA  . ALA A 1 99  ? -10.147 -21.277 -4.518  1.00 92.96 99  A 1 
ATOM 759  C C   . ALA A 1 99  ? -9.039  -21.891 -5.380  1.00 93.11 99  A 1 
ATOM 760  O O   . ALA A 1 99  ? -8.650  -21.266 -6.368  1.00 93.38 99  A 1 
ATOM 761  C CB  . ALA A 1 99  ? -9.590  -20.555 -3.291  1.00 92.53 99  A 1 
ATOM 762  N N   . GLU A 1 100 ? -8.563  -23.087 -5.036  1.00 92.52 100 A 1 
ATOM 763  C CA  . GLU A 1 100 ? -7.585  -23.813 -5.842  1.00 92.24 100 A 1 
ATOM 764  C C   . GLU A 1 100 ? -8.167  -24.149 -7.216  1.00 92.39 100 A 1 
ATOM 765  O O   . GLU A 1 100 ? -7.643  -23.683 -8.212  1.00 92.91 100 A 1 
ATOM 766  C CB  . GLU A 1 100 ? -7.108  -25.085 -5.110  1.00 91.35 100 A 1 
ATOM 767  C CG  . GLU A 1 100 ? -5.780  -25.627 -5.662  1.00 80.72 100 A 1 
ATOM 768  C CD  . GLU A 1 100 ? -4.561  -24.768 -5.217  1.00 71.06 100 A 1 
ATOM 769  O OE1 . GLU A 1 100 ? -3.574  -24.631 -5.955  1.00 63.11 100 A 1 
ATOM 770  O OE2 . GLU A 1 100 ? -4.606  -24.220 -4.087  1.00 62.25 100 A 1 
ATOM 771  N N   . GLU A 1 101 ? -9.321  -24.812 -7.273  1.00 91.57 101 A 1 
ATOM 772  C CA  . GLU A 1 101 ? -9.987  -25.173 -8.535  1.00 91.41 101 A 1 
ATOM 773  C C   . GLU A 1 101 ? -10.286 -23.937 -9.410  1.00 92.23 101 A 1 
ATOM 774  O O   . GLU A 1 101 ? -10.152 -23.973 -10.634 1.00 91.78 101 A 1 
ATOM 775  C CB  . GLU A 1 101 ? -11.305 -25.918 -8.223  1.00 91.39 101 A 1 
ATOM 776  C CG  . GLU A 1 101 ? -11.139 -27.335 -7.627  1.00 87.53 101 A 1 
ATOM 777  C CD  . GLU A 1 101 ? -12.453 -27.944 -7.073  1.00 85.51 101 A 1 
ATOM 778  O OE1 . GLU A 1 101 ? -12.413 -29.022 -6.443  1.00 79.47 101 A 1 
ATOM 779  O OE2 . GLU A 1 101 ? -13.533 -27.327 -7.182  1.00 80.63 101 A 1 
ATOM 780  N N   . THR A 1 102 ? -10.665 -22.820 -8.797  1.00 93.77 102 A 1 
ATOM 781  C CA  . THR A 1 102 ? -10.872 -21.556 -9.522  1.00 93.58 102 A 1 
ATOM 782  C C   . THR A 1 102 ? -9.567  -21.040 -10.117 1.00 94.13 102 A 1 
ATOM 783  O O   . THR A 1 102 ? -9.549  -20.613 -11.272 1.00 93.85 102 A 1 
ATOM 784  C CB  . THR A 1 102 ? -11.467 -20.465 -8.617  1.00 93.63 102 A 1 
ATOM 785  O OG1 . THR A 1 102 ? -12.685 -20.861 -8.054  1.00 90.94 102 A 1 
ATOM 786  C CG2 . THR A 1 102 ? -11.755 -19.163 -9.371  1.00 90.58 102 A 1 
ATOM 787  N N   . LEU A 1 103 ? -8.486  -21.028 -9.342  1.00 93.02 103 A 1 
ATOM 788  C CA  . LEU A 1 103 ? -7.193  -20.516 -9.793  1.00 92.90 103 A 1 
ATOM 789  C C   . LEU A 1 103 ? -6.527  -21.440 -10.808 1.00 93.23 103 A 1 
ATOM 790  O O   . LEU A 1 103 ? -5.923  -20.915 -11.746 1.00 93.46 103 A 1 
ATOM 791  C CB  . LEU A 1 103 ? -6.275  -20.268 -8.595  1.00 92.79 103 A 1 
ATOM 792  C CG  . LEU A 1 103 ? -6.671  -19.054 -7.735  1.00 90.51 103 A 1 
ATOM 793  C CD1 . LEU A 1 103 ? -5.760  -18.993 -6.513  1.00 81.73 103 A 1 
ATOM 794  C CD2 . LEU A 1 103 ? -6.527  -17.728 -8.481  1.00 81.12 103 A 1 
ATOM 795  N N   . ASP A 1 104 ? -6.671  -22.758 -10.668 1.00 91.38 104 A 1 
ATOM 796  C CA  . ASP A 1 104 ? -6.190  -23.737 -11.647 1.00 90.87 104 A 1 
ATOM 797  C C   . ASP A 1 104 ? -6.857  -23.518 -13.006 1.00 91.21 104 A 1 
ATOM 798  O O   . ASP A 1 104 ? -6.168  -23.317 -14.004 1.00 91.72 104 A 1 
ATOM 799  C CB  . ASP A 1 104 ? -6.460  -25.171 -11.141 1.00 89.50 104 A 1 
ATOM 800  C CG  . ASP A 1 104 ? -5.533  -25.636 -10.006 1.00 78.63 104 A 1 
ATOM 801  O OD1 . ASP A 1 104 ? -4.388  -25.155 -9.938  1.00 69.68 104 A 1 
ATOM 802  O OD2 . ASP A 1 104 ? -5.967  -26.504 -9.218  1.00 67.75 104 A 1 
ATOM 803  N N   . SER A 1 105 ? -8.184  -23.391 -13.037 1.00 91.88 105 A 1 
ATOM 804  C CA  . SER A 1 105 ? -8.898  -23.124 -14.293 1.00 91.18 105 A 1 
ATOM 805  C C   . SER A 1 105 ? -8.538  -21.776 -14.924 1.00 91.85 105 A 1 
ATOM 806  O O   . SER A 1 105 ? -8.501  -21.632 -16.145 1.00 91.92 105 A 1 
ATOM 807  C CB  . SER A 1 105 ? -10.413 -23.220 -14.073 1.00 90.19 105 A 1 
ATOM 808  O OG  . SER A 1 105 ? -10.932 -22.109 -13.369 1.00 82.74 105 A 1 
ATOM 809  N N   . LEU A 1 106 ? -8.252  -20.771 -14.111 1.00 93.67 106 A 1 
ATOM 810  C CA  . LEU A 1 106 ? -7.758  -19.484 -14.599 1.00 93.52 106 A 1 
ATOM 811  C C   . LEU A 1 106 ? -6.328  -19.596 -15.126 1.00 93.88 106 A 1 
ATOM 812  O O   . LEU A 1 106 ? -6.020  -18.968 -16.138 1.00 94.04 106 A 1 
ATOM 813  C CB  . LEU A 1 106 ? -7.836  -18.428 -13.482 1.00 93.95 106 A 1 
ATOM 814  C CG  . LEU A 1 106 ? -9.243  -17.888 -13.205 1.00 92.72 106 A 1 
ATOM 815  C CD1 . LEU A 1 106 ? -9.232  -17.074 -11.908 1.00 88.32 106 A 1 
ATOM 816  C CD2 . LEU A 1 106 ? -9.733  -16.957 -14.319 1.00 88.97 106 A 1 
ATOM 817  N N   . ALA A 1 107 ? -5.461  -20.356 -14.465 1.00 91.51 107 A 1 
ATOM 818  C CA  . ALA A 1 107 ? -4.089  -20.568 -14.900 1.00 90.55 107 A 1 
ATOM 819  C C   . ALA A 1 107 ? -4.058  -21.252 -16.271 1.00 90.50 107 A 1 
ATOM 820  O O   . ALA A 1 107 ? -3.442  -20.694 -17.185 1.00 90.95 107 A 1 
ATOM 821  C CB  . ALA A 1 107 ? -3.323  -21.358 -13.838 1.00 90.56 107 A 1 
ATOM 822  N N   . GLU A 1 108 ? -4.809  -22.331 -16.442 1.00 87.98 108 A 1 
ATOM 823  C CA  . GLU A 1 108 ? -4.964  -23.019 -17.733 1.00 87.73 108 A 1 
ATOM 824  C C   . GLU A 1 108 ? -5.466  -22.063 -18.823 1.00 87.89 108 A 1 
ATOM 825  O O   . GLU A 1 108 ? -4.868  -21.961 -19.893 1.00 87.38 108 A 1 
ATOM 826  C CB  . GLU A 1 108 ? -5.962  -24.187 -17.584 1.00 86.17 108 A 1 
ATOM 827  C CG  . GLU A 1 108 ? -5.407  -25.356 -16.754 1.00 74.94 108 A 1 
ATOM 828  C CD  . GLU A 1 108 ? -6.420  -26.509 -16.568 1.00 68.70 108 A 1 
ATOM 829  O OE1 . GLU A 1 108 ? -6.038  -27.531 -15.949 1.00 61.14 108 A 1 
ATOM 830  O OE2 . GLU A 1 108 ? -7.574  -26.386 -17.035 1.00 61.98 108 A 1 
ATOM 831  N N   . PHE A 1 109 ? -6.499  -21.272 -18.530 1.00 93.15 109 A 1 
ATOM 832  C CA  . PHE A 1 109 ? -7.003  -20.271 -19.474 1.00 92.57 109 A 1 
ATOM 833  C C   . PHE A 1 109 ? -5.916  -19.270 -19.891 1.00 93.36 109 A 1 
ATOM 834  O O   . PHE A 1 109 ? -5.828  -18.903 -21.058 1.00 93.46 109 A 1 
ATOM 835  C CB  . PHE A 1 109 ? -8.196  -19.537 -18.863 1.00 92.76 109 A 1 
ATOM 836  C CG  . PHE A 1 109 ? -8.657  -18.348 -19.680 1.00 92.11 109 A 1 
ATOM 837  C CD1 . PHE A 1 109 ? -8.159  -17.065 -19.397 1.00 87.85 109 A 1 
ATOM 838  C CD2 . PHE A 1 109 ? -9.534  -18.527 -20.762 1.00 88.10 109 A 1 
ATOM 839  C CE1 . PHE A 1 109 ? -8.529  -15.971 -20.196 1.00 87.94 109 A 1 
ATOM 840  C CE2 . PHE A 1 109 ? -9.903  -17.440 -21.564 1.00 87.64 109 A 1 
ATOM 841  C CZ  . PHE A 1 109 ? -9.398  -16.158 -21.280 1.00 91.23 109 A 1 
ATOM 842  N N   . PHE A 1 110 ? -5.125  -18.778 -18.947 1.00 93.53 110 A 1 
ATOM 843  C CA  . PHE A 1 110 ? -4.074  -17.812 -19.248 1.00 93.25 110 A 1 
ATOM 844  C C   . PHE A 1 110 ? -2.886  -18.437 -19.985 1.00 93.02 110 A 1 
ATOM 845  O O   . PHE A 1 110 ? -2.338  -17.791 -20.871 1.00 91.78 110 A 1 
ATOM 846  C CB  . PHE A 1 110 ? -3.629  -17.110 -17.964 1.00 92.99 110 A 1 
ATOM 847  C CG  . PHE A 1 110 ? -4.530  -15.974 -17.514 1.00 93.04 110 A 1 
ATOM 848  C CD1 . PHE A 1 110 ? -4.648  -14.820 -18.304 1.00 87.79 110 A 1 
ATOM 849  C CD2 . PHE A 1 110 ? -5.223  -16.054 -16.308 1.00 88.46 110 A 1 
ATOM 850  C CE1 . PHE A 1 110 ? -5.464  -13.754 -17.890 1.00 87.81 110 A 1 
ATOM 851  C CE2 . PHE A 1 110 ? -6.039  -14.996 -15.879 1.00 87.95 110 A 1 
ATOM 852  C CZ  . PHE A 1 110 ? -6.169  -13.845 -16.670 1.00 91.47 110 A 1 
ATOM 853  N N   . GLU A 1 111 ? -2.513  -19.669 -19.654 1.00 88.70 111 A 1 
ATOM 854  C CA  . GLU A 1 111 ? -1.474  -20.428 -20.357 1.00 88.09 111 A 1 
ATOM 855  C C   . GLU A 1 111 ? -1.850  -20.655 -21.832 1.00 86.92 111 A 1 
ATOM 856  O O   . GLU A 1 111 ? -1.054  -20.371 -22.729 1.00 85.62 111 A 1 
ATOM 857  C CB  . GLU A 1 111 ? -1.198  -21.747 -19.627 1.00 86.37 111 A 1 
ATOM 858  C CG  . GLU A 1 111 ? -0.437  -21.509 -18.314 1.00 80.82 111 A 1 
ATOM 859  C CD  . GLU A 1 111 ? -0.161  -22.770 -17.485 1.00 73.25 111 A 1 
ATOM 860  O OE1 . GLU A 1 111 ? 0.461   -22.611 -16.402 1.00 66.04 111 A 1 
ATOM 861  O OE2 . GLU A 1 111 ? -0.511  -23.884 -17.925 1.00 66.18 111 A 1 
ATOM 862  N N   . ASP A 1 112 ? -3.114  -21.000 -22.107 1.00 87.65 112 A 1 
ATOM 863  C CA  . ASP A 1 112 ? -3.651  -21.156 -23.458 1.00 85.89 112 A 1 
ATOM 864  C C   . ASP A 1 112 ? -3.601  -19.868 -24.304 1.00 84.99 112 A 1 
ATOM 865  O O   . ASP A 1 112 ? -3.760  -19.922 -25.535 1.00 82.56 112 A 1 
ATOM 866  C CB  . ASP A 1 112 ? -5.114  -21.606 -23.375 1.00 84.41 112 A 1 
ATOM 867  C CG  . ASP A 1 112 ? -5.322  -23.114 -23.255 1.00 75.31 112 A 1 
ATOM 868  O OD1 . ASP A 1 112 ? -4.353  -23.868 -23.443 1.00 68.45 112 A 1 
ATOM 869  O OD2 . ASP A 1 112 ? -6.524  -23.488 -23.150 1.00 68.32 112 A 1 
ATOM 870  N N   . LEU A 1 113 ? -3.436  -18.688 -23.686 1.00 90.38 113 A 1 
ATOM 871  C CA  . LEU A 1 113 ? -3.274  -17.431 -24.416 1.00 89.44 113 A 1 
ATOM 872  C C   . LEU A 1 113 ? -1.839  -17.201 -24.905 1.00 88.56 113 A 1 
ATOM 873  O O   . LEU A 1 113 ? -1.670  -16.399 -25.818 1.00 86.33 113 A 1 
ATOM 874  C CB  . LEU A 1 113 ? -3.754  -16.225 -23.584 1.00 89.86 113 A 1 
ATOM 875  C CG  . LEU A 1 113 ? -5.213  -16.260 -23.105 1.00 89.07 113 A 1 
ATOM 876  C CD1 . LEU A 1 113 ? -5.559  -14.917 -22.462 1.00 83.04 113 A 1 
ATOM 877  C CD2 . LEU A 1 113 ? -6.220  -16.529 -24.224 1.00 83.07 113 A 1 
ATOM 878  N N   . ALA A 1 114 ? -0.846  -17.888 -24.351 1.00 87.99 114 A 1 
ATOM 879  C CA  . ALA A 1 114 ? 0.563   -17.646 -24.668 1.00 86.15 114 A 1 
ATOM 880  C C   . ALA A 1 114 ? 0.878   -17.858 -26.159 1.00 85.37 114 A 1 
ATOM 881  O O   . ALA A 1 114 ? 1.578   -17.056 -26.770 1.00 82.84 114 A 1 
ATOM 882  C CB  . ALA A 1 114 ? 1.428   -18.544 -23.774 1.00 84.84 114 A 1 
ATOM 883  N N   . ASP A 1 115 ? 0.269   -18.879 -26.762 1.00 84.95 115 A 1 
ATOM 884  C CA  . ASP A 1 115 ? 0.463   -19.224 -28.175 1.00 82.20 115 A 1 
ATOM 885  C C   . ASP A 1 115 ? -0.461  -18.453 -29.126 1.00 83.00 115 A 1 
ATOM 886  O O   . ASP A 1 115 ? -0.497  -18.702 -30.341 1.00 80.31 115 A 1 
ATOM 887  C CB  . ASP A 1 115 ? 0.282   -20.736 -28.353 1.00 78.40 115 A 1 
ATOM 888  C CG  . ASP A 1 115 ? 1.331   -21.563 -27.602 1.00 69.55 115 A 1 
ATOM 889  O OD1 . ASP A 1 115 ? 2.496   -21.114 -27.547 1.00 62.79 115 A 1 
ATOM 890  O OD2 . ASP A 1 115 ? 0.961   -22.670 -27.166 1.00 63.28 115 A 1 
ATOM 891  N N   . LYS A 1 116 ? -1.262  -17.509 -28.624 1.00 84.30 116 A 1 
ATOM 892  C CA  . LYS A 1 116 ? -2.186  -16.757 -29.463 1.00 83.65 116 A 1 
ATOM 893  C C   . LYS A 1 116 ? -1.481  -15.563 -30.132 1.00 84.65 116 A 1 
ATOM 894  O O   . LYS A 1 116 ? -0.664  -14.894 -29.516 1.00 85.27 116 A 1 
ATOM 895  C CB  . LYS A 1 116 ? -3.426  -16.300 -28.692 1.00 83.05 116 A 1 
ATOM 896  C CG  . LYS A 1 116 ? -4.221  -17.418 -27.998 1.00 83.35 116 A 1 
ATOM 897  C CD  . LYS A 1 116 ? -4.704  -18.539 -28.903 1.00 78.59 116 A 1 
ATOM 898  C CE  . LYS A 1 116 ? -5.548  -19.469 -28.029 1.00 75.76 116 A 1 
ATOM 899  N NZ  . LYS A 1 116 ? -5.579  -20.870 -28.493 1.00 68.21 116 A 1 
ATOM 900  N N   . PRO A 1 117 ? -1.875  -15.220 -31.357 1.00 86.14 117 A 1 
ATOM 901  C CA  . PRO A 1 117 ? -1.218  -14.147 -32.107 1.00 83.81 117 A 1 
ATOM 902  C C   . PRO A 1 117 ? -1.473  -12.736 -31.555 1.00 84.84 117 A 1 
ATOM 903  O O   . PRO A 1 117 ? -0.920  -11.767 -32.067 1.00 81.53 117 A 1 
ATOM 904  C CB  . PRO A 1 117 ? -1.760  -14.300 -33.532 1.00 82.74 117 A 1 
ATOM 905  C CG  . PRO A 1 117 ? -3.153  -14.896 -33.323 1.00 80.33 117 A 1 
ATOM 906  C CD  . PRO A 1 117 ? -2.936  -15.831 -32.135 1.00 83.36 117 A 1 
ATOM 907  N N   . TYR A 1 118 ? -2.352  -12.601 -30.582 1.00 87.62 118 A 1 
ATOM 908  C CA  . TYR A 1 118 ? -2.697  -11.331 -29.958 1.00 88.21 118 A 1 
ATOM 909  C C   . TYR A 1 118 ? -2.004  -11.100 -28.605 1.00 89.08 118 A 1 
ATOM 910  O O   . TYR A 1 118 ? -2.213  -10.043 -27.997 1.00 86.06 118 A 1 
ATOM 911  C CB  . TYR A 1 118 ? -4.224  -11.221 -29.851 1.00 86.57 118 A 1 
ATOM 912  C CG  . TYR A 1 118 ? -4.903  -12.403 -29.181 1.00 85.55 118 A 1 
ATOM 913  C CD1 . TYR A 1 118 ? -5.679  -13.301 -29.933 1.00 78.27 118 A 1 
ATOM 914  C CD2 . TYR A 1 118 ? -4.773  -12.604 -27.795 1.00 79.60 118 A 1 
ATOM 915  C CE1 . TYR A 1 118 ? -6.332  -14.376 -29.322 1.00 74.94 118 A 1 
ATOM 916  C CE2 . TYR A 1 118 ? -5.419  -13.690 -27.164 1.00 75.61 118 A 1 
ATOM 917  C CZ  . TYR A 1 118 ? -6.207  -14.566 -27.926 1.00 82.60 118 A 1 
ATOM 918  O OH  . TYR A 1 118 ? -6.845  -15.612 -27.317 1.00 79.44 118 A 1 
ATOM 919  N N   . THR A 1 119 ? -1.206  -12.048 -28.131 1.00 88.81 119 A 1 
ATOM 920  C CA  . THR A 1 119 ? -0.343  -11.862 -26.962 1.00 89.36 119 A 1 
ATOM 921  C C   . THR A 1 119 ? 1.051   -11.400 -27.386 1.00 88.47 119 A 1 
ATOM 922  O O   . THR A 1 119 ? 1.511   -11.690 -28.486 1.00 87.28 119 A 1 
ATOM 923  C CB  . THR A 1 119 ? -0.277  -13.121 -26.086 1.00 88.08 119 A 1 
ATOM 924  O OG1 . THR A 1 119 ? 0.041   -14.255 -26.848 1.00 81.62 119 A 1 
ATOM 925  C CG2 . THR A 1 119 ? -1.623  -13.387 -25.417 1.00 81.97 119 A 1 
ATOM 926  N N   . PHE A 1 120 ? 1.710   -10.627 -26.539 1.00 90.00 120 A 1 
ATOM 927  C CA  . PHE A 1 120 ? 3.071   -10.163 -26.779 1.00 89.88 120 A 1 
ATOM 928  C C   . PHE A 1 120 ? 4.087   -11.296 -26.600 1.00 89.67 120 A 1 
ATOM 929  O O   . PHE A 1 120 ? 3.845   -12.237 -25.855 1.00 87.22 120 A 1 
ATOM 930  C CB  . PHE A 1 120 ? 3.389   -8.993  -25.837 1.00 87.56 120 A 1 
ATOM 931  C CG  . PHE A 1 120 ? 2.721   -7.691  -26.227 1.00 85.76 120 A 1 
ATOM 932  C CD1 . PHE A 1 120 ? 3.407   -6.770  -27.040 1.00 80.45 120 A 1 
ATOM 933  C CD2 . PHE A 1 120 ? 1.423   -7.387  -25.791 1.00 79.90 120 A 1 
ATOM 934  C CE1 . PHE A 1 120 ? 2.805   -5.559  -27.411 1.00 77.86 120 A 1 
ATOM 935  C CE2 . PHE A 1 120 ? 0.814   -6.181  -26.161 1.00 77.82 120 A 1 
ATOM 936  C CZ  . PHE A 1 120 ? 1.501   -5.266  -26.974 1.00 81.12 120 A 1 
ATOM 937  N N   . GLU A 1 121 ? 5.267   -11.171 -27.214 1.00 87.94 121 A 1 
ATOM 938  C CA  . GLU A 1 121 ? 6.350   -12.156 -27.065 1.00 87.77 121 A 1 
ATOM 939  C C   . GLU A 1 121 ? 6.824   -12.316 -25.610 1.00 88.22 121 A 1 
ATOM 940  O O   . GLU A 1 121 ? 7.299   -13.380 -25.215 1.00 85.23 121 A 1 
ATOM 941  C CB  . GLU A 1 121 ? 7.567   -11.728 -27.900 1.00 85.08 121 A 1 
ATOM 942  C CG  . GLU A 1 121 ? 7.322   -11.774 -29.411 1.00 72.09 121 A 1 
ATOM 943  C CD  . GLU A 1 121 ? 8.582   -11.421 -30.229 1.00 61.97 121 A 1 
ATOM 944  O OE1 . GLU A 1 121 ? 8.542   -11.630 -31.464 1.00 53.16 121 A 1 
ATOM 945  O OE2 . GLU A 1 121 ? 9.558   -10.921 -29.643 1.00 56.00 121 A 1 
ATOM 946  N N   . ASP A 1 122 ? 6.699   -11.270 -24.812 1.00 89.47 122 A 1 
ATOM 947  C CA  . ASP A 1 122 ? 7.066   -11.286 -23.403 1.00 89.11 122 A 1 
ATOM 948  C C   . ASP A 1 122 ? 5.883   -11.566 -22.469 1.00 89.89 122 A 1 
ATOM 949  O O   . ASP A 1 122 ? 5.968   -11.277 -21.269 1.00 87.33 122 A 1 
ATOM 950  C CB  . ASP A 1 122 ? 7.853   -10.011 -23.053 1.00 86.35 122 A 1 
ATOM 951  C CG  . ASP A 1 122 ? 6.988   -8.759  -22.920 1.00 83.53 122 A 1 
ATOM 952  O OD1 . ASP A 1 122 ? 6.085   -8.536  -23.750 1.00 79.43 122 A 1 
ATOM 953  O OD2 . ASP A 1 122 ? 7.260   -7.991  -21.964 1.00 79.43 122 A 1 
ATOM 954  N N   . TYR A 1 123 ? 4.780   -12.126 -22.995 1.00 90.42 123 A 1 
ATOM 955  C CA  . TYR A 1 123 ? 3.691   -12.676 -22.212 1.00 91.86 123 A 1 
ATOM 956  C C   . TYR A 1 123 ? 4.207   -13.831 -21.349 1.00 91.80 123 A 1 
ATOM 957  O O   . TYR A 1 123 ? 4.945   -14.688 -21.826 1.00 90.06 123 A 1 
ATOM 958  C CB  . TYR A 1 123 ? 2.564   -13.147 -23.135 1.00 92.00 123 A 1 
ATOM 959  C CG  . TYR A 1 123 ? 1.362   -13.711 -22.408 1.00 92.08 123 A 1 
ATOM 960  C CD1 . TYR A 1 123 ? 1.274   -15.087 -22.123 1.00 87.34 123 A 1 
ATOM 961  C CD2 . TYR A 1 123 ? 0.315   -12.853 -22.018 1.00 87.13 123 A 1 
ATOM 962  C CE1 . TYR A 1 123 ? 0.143   -15.610 -21.473 1.00 87.38 123 A 1 
ATOM 963  C CE2 . TYR A 1 123 ? -0.817  -13.367 -21.370 1.00 87.27 123 A 1 
ATOM 964  C CZ  . TYR A 1 123 ? -0.904  -14.742 -21.105 1.00 92.94 123 A 1 
ATOM 965  O OH  . TYR A 1 123 ? -2.021  -15.249 -20.491 1.00 92.40 123 A 1 
ATOM 966  N N   . ASP A 1 124 ? 3.845   -13.833 -20.089 1.00 89.07 124 A 1 
ATOM 967  C CA  . ASP A 1 124 ? 4.336   -14.824 -19.131 1.00 89.08 124 A 1 
ATOM 968  C C   . ASP A 1 124 ? 3.270   -15.124 -18.068 1.00 89.02 124 A 1 
ATOM 969  O O   . ASP A 1 124 ? 2.618   -14.215 -17.537 1.00 88.51 124 A 1 
ATOM 970  C CB  . ASP A 1 124 ? 5.633   -14.311 -18.496 1.00 86.83 124 A 1 
ATOM 971  C CG  . ASP A 1 124 ? 6.240   -15.307 -17.502 1.00 80.82 124 A 1 
ATOM 972  O OD1 . ASP A 1 124 ? 6.451   -16.469 -17.889 1.00 75.60 124 A 1 
ATOM 973  O OD2 . ASP A 1 124 ? 6.498   -14.884 -16.349 1.00 72.81 124 A 1 
ATOM 974  N N   . VAL A 1 125 ? 3.103   -16.411 -17.764 1.00 88.58 125 A 1 
ATOM 975  C CA  . VAL A 1 125 ? 2.175   -16.911 -16.755 1.00 89.18 125 A 1 
ATOM 976  C C   . VAL A 1 125 ? 2.953   -17.711 -15.731 1.00 88.32 125 A 1 
ATOM 977  O O   . VAL A 1 125 ? 3.707   -18.618 -16.058 1.00 86.65 125 A 1 
ATOM 978  C CB  . VAL A 1 125 ? 1.037   -17.751 -17.362 1.00 88.86 125 A 1 
ATOM 979  C CG1 . VAL A 1 125 ? 0.034   -18.169 -16.276 1.00 84.18 125 A 1 
ATOM 980  C CG2 . VAL A 1 125 ? 0.278   -16.977 -18.429 1.00 83.82 125 A 1 
ATOM 981  N N   . SER A 1 126 ? 2.767   -17.383 -14.457 1.00 86.14 126 A 1 
ATOM 982  C CA  . SER A 1 126 ? 3.356   -18.119 -13.354 1.00 85.11 126 A 1 
ATOM 983  C C   . SER A 1 126 ? 2.278   -18.420 -12.321 1.00 85.42 126 A 1 
ATOM 984  O O   . SER A 1 126 ? 1.683   -17.508 -11.761 1.00 84.56 126 A 1 
ATOM 985  C CB  . SER A 1 126 ? 4.498   -17.311 -12.739 1.00 80.26 126 A 1 
ATOM 986  O OG  . SER A 1 126 ? 5.046   -17.993 -11.630 1.00 68.33 126 A 1 
ATOM 987  N N   . PHE A 1 127 ? 2.085   -19.699 -12.025 1.00 86.24 127 A 1 
ATOM 988  C CA  . PHE A 1 127 ? 1.174   -20.149 -10.985 1.00 87.28 127 A 1 
ATOM 989  C C   . PHE A 1 127 ? 1.896   -21.022 -9.953  1.00 86.33 127 A 1 
ATOM 990  O O   . PHE A 1 127 ? 2.596   -21.973 -10.288 1.00 82.54 127 A 1 
ATOM 991  C CB  . PHE A 1 127 ? -0.028  -20.866 -11.605 1.00 86.21 127 A 1 
ATOM 992  C CG  . PHE A 1 127 ? -1.080  -21.269 -10.588 1.00 84.57 127 A 1 
ATOM 993  C CD1 . PHE A 1 127 ? -1.548  -22.597 -10.542 1.00 78.44 127 A 1 
ATOM 994  C CD2 . PHE A 1 127 ? -1.588  -20.328 -9.683  1.00 76.61 127 A 1 
ATOM 995  C CE1 . PHE A 1 127 ? -2.516  -22.979 -9.601  1.00 77.71 127 A 1 
ATOM 996  C CE2 . PHE A 1 127 ? -2.557  -20.707 -8.727  1.00 76.74 127 A 1 
ATOM 997  C CZ  . PHE A 1 127 ? -3.020  -22.027 -8.689  1.00 83.62 127 A 1 
ATOM 998  N N   . GLY A 1 128 ? 1.742   -20.682 -8.680  1.00 81.56 128 A 1 
ATOM 999  C CA  . GLY A 1 128 ? 2.322   -21.463 -7.605  1.00 78.11 128 A 1 
ATOM 1000 C C   . GLY A 1 128 ? 1.997   -20.901 -6.227  1.00 78.15 128 A 1 
ATOM 1001 O O   . GLY A 1 128 ? 1.896   -19.695 -6.026  1.00 73.68 128 A 1 
ATOM 1002 N N   . SER A 1 129 ? 1.870   -21.791 -5.243  1.00 76.94 129 A 1 
ATOM 1003 C CA  . SER A 1 129 ? 1.551   -21.440 -3.845  1.00 75.88 129 A 1 
ATOM 1004 C C   . SER A 1 129 ? 0.284   -20.572 -3.697  1.00 78.63 129 A 1 
ATOM 1005 O O   . SER A 1 129 ? 0.228   -19.672 -2.862  1.00 74.57 129 A 1 
ATOM 1006 C CB  . SER A 1 129 ? 2.769   -20.791 -3.164  1.00 72.86 129 A 1 
ATOM 1007 O OG  . SER A 1 129 ? 3.903   -21.624 -3.257  1.00 65.53 129 A 1 
ATOM 1008 N N   . GLY A 1 130 ? -0.724  -20.828 -4.537  1.00 82.30 130 A 1 
ATOM 1009 C CA  . GLY A 1 130 ? -1.983  -20.083 -4.553  1.00 82.48 130 A 1 
ATOM 1010 C C   . GLY A 1 130 ? -1.873  -18.650 -5.086  1.00 84.09 130 A 1 
ATOM 1011 O O   . GLY A 1 130 ? -2.715  -17.813 -4.760  1.00 80.74 130 A 1 
ATOM 1012 N N   . VAL A 1 131 ? -0.830  -18.350 -5.863  1.00 84.73 131 A 1 
ATOM 1013 C CA  . VAL A 1 131 ? -0.610  -17.040 -6.499  1.00 85.99 131 A 1 
ATOM 1014 C C   . VAL A 1 131 ? -0.436  -17.237 -7.997  1.00 87.48 131 A 1 
ATOM 1015 O O   . VAL A 1 131 ? 0.568   -17.785 -8.439  1.00 86.29 131 A 1 
ATOM 1016 C CB  . VAL A 1 131 ? 0.602   -16.307 -5.907  1.00 82.68 131 A 1 
ATOM 1017 C CG1 . VAL A 1 131 ? 0.731   -14.902 -6.495  1.00 76.24 131 A 1 
ATOM 1018 C CG2 . VAL A 1 131 ? 0.505   -16.164 -4.379  1.00 75.42 131 A 1 
ATOM 1019 N N   . LEU A 1 132 ? -1.401  -16.734 -8.771  1.00 87.30 132 A 1 
ATOM 1020 C CA  . LEU A 1 132 ? -1.350  -16.638 -10.218 1.00 87.90 132 A 1 
ATOM 1021 C C   . LEU A 1 132 ? -0.866  -15.239 -10.611 1.00 87.31 132 A 1 
ATOM 1022 O O   . LEU A 1 132 ? -1.464  -14.240 -10.222 1.00 87.01 132 A 1 
ATOM 1023 C CB  . LEU A 1 132 ? -2.750  -16.970 -10.771 1.00 89.62 132 A 1 
ATOM 1024 C CG  . LEU A 1 132 ? -2.909  -16.796 -12.292 1.00 89.22 132 A 1 
ATOM 1025 C CD1 . LEU A 1 132 ? -1.960  -17.697 -13.079 1.00 84.11 132 A 1 
ATOM 1026 C CD2 . LEU A 1 132 ? -4.341  -17.142 -12.687 1.00 85.00 132 A 1 
ATOM 1027 N N   . THR A 1 133 ? 0.222   -15.173 -11.359 1.00 88.15 133 A 1 
ATOM 1028 C CA  . THR A 1 133 ? 0.779   -13.930 -11.902 1.00 87.26 133 A 1 
ATOM 1029 C C   . THR A 1 133 ? 0.757   -14.006 -13.418 1.00 88.12 133 A 1 
ATOM 1030 O O   . THR A 1 133 ? 1.324   -14.929 -13.985 1.00 88.33 133 A 1 
ATOM 1031 C CB  . THR A 1 133 ? 2.205   -13.693 -11.401 1.00 85.24 133 A 1 
ATOM 1032 O OG1 . THR A 1 133 ? 2.222   -13.680 -9.994  1.00 80.74 133 A 1 
ATOM 1033 C CG2 . THR A 1 133 ? 2.780   -12.358 -11.862 1.00 79.32 133 A 1 
ATOM 1034 N N   . VAL A 1 134 ? 0.126   -13.038 -14.069 1.00 90.69 134 A 1 
ATOM 1035 C CA  . VAL A 1 134 ? 0.018   -12.956 -15.527 1.00 90.37 134 A 1 
ATOM 1036 C C   . VAL A 1 134 ? 0.594   -11.634 -15.986 1.00 89.59 134 A 1 
ATOM 1037 O O   . VAL A 1 134 ? 0.000   -10.576 -15.788 1.00 88.83 134 A 1 
ATOM 1038 C CB  . VAL A 1 134 ? -1.443  -13.108 -15.991 1.00 91.35 134 A 1 
ATOM 1039 C CG1 . VAL A 1 134 ? -1.526  -13.117 -17.519 1.00 89.00 134 A 1 
ATOM 1040 C CG2 . VAL A 1 134 ? -2.076  -14.391 -15.449 1.00 87.68 134 A 1 
ATOM 1041 N N   . LYS A 1 135 ? 1.768   -11.693 -16.611 1.00 89.94 135 A 1 
ATOM 1042 C CA  . LYS A 1 135 ? 2.375   -10.549 -17.287 1.00 89.64 135 A 1 
ATOM 1043 C C   . LYS A 1 135 ? 1.835   -10.520 -18.707 1.00 89.38 135 A 1 
ATOM 1044 O O   . LYS A 1 135 ? 2.149   -11.405 -19.486 1.00 89.40 135 A 1 
ATOM 1045 C CB  . LYS A 1 135 ? 3.892   -10.693 -17.225 1.00 88.42 135 A 1 
ATOM 1046 C CG  . LYS A 1 135 ? 4.593   -9.484  -17.851 1.00 79.14 135 A 1 
ATOM 1047 C CD  . LYS A 1 135 ? 6.096   -9.736  -17.983 1.00 74.89 135 A 1 
ATOM 1048 C CE  . LYS A 1 135 ? 6.713   -8.585  -18.777 1.00 63.98 135 A 1 
ATOM 1049 N NZ  . LYS A 1 135 ? 7.935   -9.009  -19.501 1.00 57.34 135 A 1 
ATOM 1050 N N   . LEU A 1 136 ? 1.038   -9.514  -19.060 1.00 91.94 136 A 1 
ATOM 1051 C CA  . LEU A 1 136 ? 0.481   -9.420  -20.410 1.00 91.88 136 A 1 
ATOM 1052 C C   . LEU A 1 136 ? 1.536   -9.054  -21.468 1.00 91.22 136 A 1 
ATOM 1053 O O   . LEU A 1 136 ? 1.331   -9.315  -22.646 1.00 88.76 136 A 1 
ATOM 1054 C CB  . LEU A 1 136 ? -0.680  -8.409  -20.445 1.00 91.91 136 A 1 
ATOM 1055 C CG  . LEU A 1 136 ? -1.915  -8.779  -19.605 1.00 91.06 136 A 1 
ATOM 1056 C CD1 . LEU A 1 136 ? -2.996  -7.718  -19.832 1.00 86.47 136 A 1 
ATOM 1057 C CD2 . LEU A 1 136 ? -2.509  -10.134 -19.981 1.00 85.05 136 A 1 
ATOM 1058 N N   . GLY A 1 137 ? 2.664   -8.471  -21.047 1.00 89.48 137 A 1 
ATOM 1059 C CA  . GLY A 1 137 ? 3.722   -8.011  -21.926 1.00 88.37 137 A 1 
ATOM 1060 C C   . GLY A 1 137 ? 3.491   -6.607  -22.477 1.00 87.90 137 A 1 
ATOM 1061 O O   . GLY A 1 137 ? 2.429   -6.004  -22.294 1.00 83.66 137 A 1 
ATOM 1062 N N   . GLY A 1 138 ? 4.506   -6.067  -23.126 1.00 85.75 138 A 1 
ATOM 1063 C CA  . GLY A 1 138 ? 4.513   -4.683  -23.580 1.00 83.66 138 A 1 
ATOM 1064 C C   . GLY A 1 138 ? 4.219   -3.710  -22.434 1.00 83.80 138 A 1 
ATOM 1065 O O   . GLY A 1 138 ? 4.739   -3.850  -21.332 1.00 77.77 138 A 1 
ATOM 1066 N N   . ASP A 1 139 ? 3.309   -2.756  -22.691 1.00 85.70 139 A 1 
ATOM 1067 C CA  . ASP A 1 139 ? 2.879   -1.753  -21.710 1.00 86.37 139 A 1 
ATOM 1068 C C   . ASP A 1 139 ? 1.540   -2.116  -21.022 1.00 87.75 139 A 1 
ATOM 1069 O O   . ASP A 1 139 ? 0.941   -1.281  -20.344 1.00 82.88 139 A 1 
ATOM 1070 C CB  . ASP A 1 139 ? 2.816   -0.372  -22.386 1.00 81.70 139 A 1 
ATOM 1071 C CG  . ASP A 1 139 ? 4.175   0.132   -22.874 1.00 71.62 139 A 1 
ATOM 1072 O OD1 . ASP A 1 139 ? 5.175   -0.090  -22.159 1.00 62.29 139 A 1 
ATOM 1073 O OD2 . ASP A 1 139 ? 4.187   0.780   -23.937 1.00 63.35 139 A 1 
ATOM 1074 N N   . LEU A 1 140 ? 1.058   -3.352  -21.188 1.00 88.51 140 A 1 
ATOM 1075 C CA  . LEU A 1 140 ? -0.264  -3.754  -20.682 1.00 88.82 140 A 1 
ATOM 1076 C C   . LEU A 1 140 ? -0.280  -4.049  -19.182 1.00 88.03 140 A 1 
ATOM 1077 O O   . LEU A 1 140 ? -1.343  -4.047  -18.559 1.00 82.95 140 A 1 
ATOM 1078 C CB  . LEU A 1 140 ? -0.794  -4.947  -21.486 1.00 88.26 140 A 1 
ATOM 1079 C CG  . LEU A 1 140 ? -1.021  -4.680  -22.990 1.00 87.19 140 A 1 
ATOM 1080 C CD1 . LEU A 1 140 ? -1.583  -5.942  -23.642 1.00 82.67 140 A 1 
ATOM 1081 C CD2 . LEU A 1 140 ? -2.010  -3.542  -23.245 1.00 81.91 140 A 1 
ATOM 1082 N N   . GLY A 1 141 ? 0.878   -4.287  -18.574 1.00 85.94 141 A 1 
ATOM 1083 C CA  . GLY A 1 141 ? 1.039   -4.519  -17.146 1.00 85.38 141 A 1 
ATOM 1084 C C   . GLY A 1 141 ? 0.842   -5.969  -16.721 1.00 86.58 141 A 1 
ATOM 1085 O O   . GLY A 1 141 ? 0.936   -6.904  -17.515 1.00 84.86 141 A 1 
ATOM 1086 N N   . THR A 1 142 ? 0.634   -6.164  -15.418 1.00 85.42 142 A 1 
ATOM 1087 C CA  . THR A 1 142 ? 0.623   -7.491  -14.786 1.00 85.45 142 A 1 
ATOM 1088 C C   . THR A 1 142 ? -0.604  -7.657  -13.898 1.00 85.81 142 A 1 
ATOM 1089 O O   . THR A 1 142 ? -0.864  -6.813  -13.039 1.00 84.71 142 A 1 
ATOM 1090 C CB  . THR A 1 142 ? 1.897   -7.717  -13.960 1.00 83.69 142 A 1 
ATOM 1091 O OG1 . THR A 1 142 ? 3.043   -7.541  -14.760 1.00 81.10 142 A 1 
ATOM 1092 C CG2 . THR A 1 142 ? 1.992   -9.115  -13.357 1.00 80.75 142 A 1 
ATOM 1093 N N   . TYR A 1 143 ? -1.310  -8.767  -14.070 1.00 88.05 143 A 1 
ATOM 1094 C CA  . TYR A 1 143 ? -2.345  -9.238  -13.159 1.00 88.42 143 A 1 
ATOM 1095 C C   . TYR A 1 143 ? -1.733  -10.135 -12.082 1.00 89.00 143 A 1 
ATOM 1096 O O   . TYR A 1 143 ? -0.856  -10.950 -12.366 1.00 87.77 143 A 1 
ATOM 1097 C CB  . TYR A 1 143 ? -3.435  -9.987  -13.926 1.00 88.81 143 A 1 
ATOM 1098 C CG  . TYR A 1 143 ? -4.340  -9.075  -14.730 1.00 88.48 143 A 1 
ATOM 1099 C CD1 . TYR A 1 143 ? -5.563  -8.643  -14.179 1.00 85.38 143 A 1 
ATOM 1100 C CD2 . TYR A 1 143 ? -3.968  -8.643  -16.012 1.00 85.36 143 A 1 
ATOM 1101 C CE1 . TYR A 1 143 ? -6.402  -7.778  -14.898 1.00 84.36 143 A 1 
ATOM 1102 C CE2 . TYR A 1 143 ? -4.793  -7.768  -16.736 1.00 84.68 143 A 1 
ATOM 1103 C CZ  . TYR A 1 143 ? -6.010  -7.335  -16.174 1.00 88.47 143 A 1 
ATOM 1104 O OH  . TYR A 1 143 ? -6.813  -6.467  -16.868 1.00 88.32 143 A 1 
ATOM 1105 N N   . VAL A 1 144 ? -2.236  -10.012 -10.860 1.00 88.21 144 A 1 
ATOM 1106 C CA  . VAL A 1 144 ? -1.964  -10.980 -9.797  1.00 87.47 144 A 1 
ATOM 1107 C C   . VAL A 1 144 ? -3.296  -11.394 -9.201  1.00 87.87 144 A 1 
ATOM 1108 O O   . VAL A 1 144 ? -4.067  -10.538 -8.776  1.00 87.73 144 A 1 
ATOM 1109 C CB  . VAL A 1 144 ? -1.032  -10.424 -8.709  1.00 86.10 144 A 1 
ATOM 1110 C CG1 . VAL A 1 144 ? -0.725  -11.475 -7.644  1.00 81.19 144 A 1 
ATOM 1111 C CG2 . VAL A 1 144 ? 0.302   -9.967  -9.321  1.00 79.35 144 A 1 
ATOM 1112 N N   . ILE A 1 145 ? -3.554  -12.696 -9.167  1.00 87.20 145 A 1 
ATOM 1113 C CA  . ILE A 1 145 ? -4.751  -13.290 -8.580  1.00 88.07 145 A 1 
ATOM 1114 C C   . ILE A 1 145 ? -4.286  -14.296 -7.543  1.00 86.95 145 A 1 
ATOM 1115 O O   . ILE A 1 145 ? -3.483  -15.170 -7.857  1.00 86.23 145 A 1 
ATOM 1116 C CB  . ILE A 1 145 ? -5.659  -13.941 -9.647  1.00 90.01 145 A 1 
ATOM 1117 C CG1 . ILE A 1 145 ? -5.864  -13.022 -10.881 1.00 89.47 145 A 1 
ATOM 1118 C CG2 . ILE A 1 145 ? -7.017  -14.280 -9.004  1.00 88.39 145 A 1 
ATOM 1119 C CD1 . ILE A 1 145 ? -6.642  -13.662 -12.025 1.00 88.16 145 A 1 
ATOM 1120 N N   . ASN A 1 146 ? -4.720  -14.166 -6.296  1.00 88.26 146 A 1 
ATOM 1121 C CA  . ASN A 1 146 ? -4.213  -15.028 -5.246  1.00 86.40 146 A 1 
ATOM 1122 C C   . ASN A 1 146 ? -5.277  -15.415 -4.219  1.00 85.90 146 A 1 
ATOM 1123 O O   . ASN A 1 146 ? -6.194  -14.645 -3.916  1.00 85.53 146 A 1 
ATOM 1124 C CB  . ASN A 1 146 ? -2.983  -14.380 -4.605  1.00 83.30 146 A 1 
ATOM 1125 C CG  . ASN A 1 146 ? -3.302  -13.165 -3.758  1.00 78.90 146 A 1 
ATOM 1126 O OD1 . ASN A 1 146 ? -3.297  -12.029 -4.204  1.00 70.21 146 A 1 
ATOM 1127 N ND2 . ASN A 1 146 ? -3.551  -13.359 -2.485  1.00 68.93 146 A 1 
ATOM 1128 N N   . LYS A 1 147 ? -5.090  -16.589 -3.625  1.00 86.66 147 A 1 
ATOM 1129 C CA  . LYS A 1 147 ? -5.836  -16.995 -2.442  1.00 85.92 147 A 1 
ATOM 1130 C C   . LYS A 1 147 ? -5.511  -16.074 -1.274  1.00 83.32 147 A 1 
ATOM 1131 O O   . LYS A 1 147 ? -4.370  -15.658 -1.074  1.00 82.03 147 A 1 
ATOM 1132 C CB  . LYS A 1 147 ? -5.523  -18.445 -2.076  1.00 85.02 147 A 1 
ATOM 1133 C CG  . LYS A 1 147 ? -5.975  -19.414 -3.186  1.00 82.45 147 A 1 
ATOM 1134 C CD  . LYS A 1 147 ? -6.028  -20.875 -2.722  1.00 82.79 147 A 1 
ATOM 1135 C CE  . LYS A 1 147 ? -4.678  -21.441 -2.316  1.00 77.91 147 A 1 
ATOM 1136 N NZ  . LYS A 1 147 ? -4.826  -22.869 -1.933  1.00 74.55 147 A 1 
ATOM 1137 N N   . GLN A 1 148 ? -6.535  -15.781 -0.483  1.00 84.92 148 A 1 
ATOM 1138 C CA  . GLN A 1 148 ? -6.386  -15.115 0.794   1.00 83.86 148 A 1 
ATOM 1139 C C   . GLN A 1 148 ? -7.132  -15.917 1.859   1.00 83.69 148 A 1 
ATOM 1140 O O   . GLN A 1 148 ? -8.183  -15.512 2.360   1.00 81.43 148 A 1 
ATOM 1141 C CB  . GLN A 1 148 ? -6.825  -13.653 0.673   1.00 80.06 148 A 1 
ATOM 1142 C CG  . GLN A 1 148 ? -6.506  -12.847 1.942   1.00 73.86 148 A 1 
ATOM 1143 C CD  . GLN A 1 148 ? -5.009  -12.679 2.227   1.00 71.90 148 A 1 
ATOM 1144 O OE1 . GLN A 1 148 ? -4.147  -12.955 1.423   1.00 66.49 148 A 1 
ATOM 1145 N NE2 . GLN A 1 148 ? -4.656  -12.205 3.393   1.00 63.83 148 A 1 
ATOM 1146 N N   . THR A 1 149 ? -6.580  -17.079 2.209   1.00 79.82 149 A 1 
ATOM 1147 C CA  . THR A 1 149 ? -7.158  -18.092 3.106   1.00 79.10 149 A 1 
ATOM 1148 C C   . THR A 1 149 ? -7.759  -17.525 4.398   1.00 78.85 149 A 1 
ATOM 1149 O O   . THR A 1 149 ? -8.913  -17.824 4.694   1.00 76.96 149 A 1 
ATOM 1150 C CB  . THR A 1 149 ? -6.112  -19.172 3.433   1.00 78.65 149 A 1 
ATOM 1151 O OG1 . THR A 1 149 ? -5.535  -19.636 2.233   1.00 75.21 149 A 1 
ATOM 1152 C CG2 . THR A 1 149 ? -6.698  -20.341 4.211   1.00 74.03 149 A 1 
ATOM 1153 N N   . PRO A 1 150 ? -7.064  -16.652 5.155   1.00 77.15 150 A 1 
ATOM 1154 C CA  . PRO A 1 150 ? -7.623  -16.172 6.416   1.00 75.29 150 A 1 
ATOM 1155 C C   . PRO A 1 150 ? -8.877  -15.302 6.268   1.00 76.61 150 A 1 
ATOM 1156 O O   . PRO A 1 150 ? -9.664  -15.193 7.206   1.00 74.30 150 A 1 
ATOM 1157 C CB  . PRO A 1 150 ? -6.494  -15.390 7.079   1.00 73.06 150 A 1 
ATOM 1158 C CG  . PRO A 1 150 ? -5.235  -15.891 6.398   1.00 70.47 150 A 1 
ATOM 1159 C CD  . PRO A 1 150 ? -5.711  -16.168 4.993   1.00 69.94 150 A 1 
ATOM 1160 N N   . ALA A 1 151 ? -9.054  -14.673 5.114   1.00 79.48 151 A 1 
ATOM 1161 C CA  . ALA A 1 151 ? -10.251 -13.906 4.779   1.00 79.47 151 A 1 
ATOM 1162 C C   . ALA A 1 151 ? -11.276 -14.724 3.974   1.00 81.92 151 A 1 
ATOM 1163 O O   . ALA A 1 151 ? -12.385 -14.251 3.767   1.00 80.77 151 A 1 
ATOM 1164 C CB  . ALA A 1 151 ? -9.822  -12.640 4.028   1.00 77.15 151 A 1 
ATOM 1165 N N   . LYS A 1 152 ? -10.912 -15.922 3.539   1.00 84.11 152 A 1 
ATOM 1166 C CA  . LYS A 1 152 ? -11.691 -16.783 2.642   1.00 86.50 152 A 1 
ATOM 1167 C C   . LYS A 1 152 ? -12.116 -16.045 1.362   1.00 88.39 152 A 1 
ATOM 1168 O O   . LYS A 1 152 ? -13.260 -16.115 0.934   1.00 87.91 152 A 1 
ATOM 1169 C CB  . LYS A 1 152 ? -12.863 -17.431 3.386   1.00 85.77 152 A 1 
ATOM 1170 C CG  . LYS A 1 152 ? -12.380 -18.249 4.591   1.00 84.24 152 A 1 
ATOM 1171 C CD  . LYS A 1 152 ? -13.574 -18.820 5.339   1.00 80.25 152 A 1 
ATOM 1172 C CE  . LYS A 1 152 ? -13.058 -19.590 6.551   1.00 74.24 152 A 1 
ATOM 1173 N NZ  . LYS A 1 152 ? -14.161 -20.172 7.324   1.00 67.50 152 A 1 
ATOM 1174 N N   . GLN A 1 153 ? -11.161 -15.315 0.790   1.00 86.89 153 A 1 
ATOM 1175 C CA  . GLN A 1 153 ? -11.344 -14.488 -0.394  1.00 87.30 153 A 1 
ATOM 1176 C C   . GLN A 1 153 ? -10.349 -14.877 -1.484  1.00 88.03 153 A 1 
ATOM 1177 O O   . GLN A 1 153 ? -9.271  -15.411 -1.211  1.00 87.36 153 A 1 
ATOM 1178 C CB  . GLN A 1 153 ? -11.192 -13.005 -0.021  1.00 86.03 153 A 1 
ATOM 1179 C CG  . GLN A 1 153 ? -12.359 -12.473 0.821   1.00 83.06 153 A 1 
ATOM 1180 C CD  . GLN A 1 153 ? -12.174 -11.022 1.265   1.00 84.38 153 A 1 
ATOM 1181 O OE1 . GLN A 1 153 ? -11.068 -10.514 1.415   1.00 79.32 153 A 1 
ATOM 1182 N NE2 . GLN A 1 153 ? -13.244 -10.310 1.504   1.00 77.91 153 A 1 
ATOM 1183 N N   . ILE A 1 154 ? -10.675 -14.512 -2.718  1.00 88.20 154 A 1 
ATOM 1184 C CA  . ILE A 1 154 ? -9.701  -14.379 -3.801  1.00 89.04 154 A 1 
ATOM 1185 C C   . ILE A 1 154 ? -9.394  -12.893 -3.974  1.00 87.77 154 A 1 
ATOM 1186 O O   . ILE A 1 154 ? -10.297 -12.055 -4.048  1.00 86.21 154 A 1 
ATOM 1187 C CB  . ILE A 1 154 ? -10.179 -15.057 -5.099  1.00 90.67 154 A 1 
ATOM 1188 C CG1 . ILE A 1 154 ? -10.233 -16.580 -4.890  1.00 89.70 154 A 1 
ATOM 1189 C CG2 . ILE A 1 154 ? -9.238  -14.707 -6.271  1.00 89.55 154 A 1 
ATOM 1190 C CD1 . ILE A 1 154 ? -10.768 -17.372 -6.095  1.00 90.24 154 A 1 
ATOM 1191 N N   . TRP A 1 155 ? -8.122  -12.541 -4.022  1.00 89.21 155 A 1 
ATOM 1192 C CA  . TRP A 1 155 ? -7.670  -11.178 -4.225  1.00 88.08 155 A 1 
ATOM 1193 C C   . TRP A 1 155 ? -7.152  -11.002 -5.644  1.00 88.68 155 A 1 
ATOM 1194 O O   . TRP A 1 155 ? -6.382  -11.819 -6.135  1.00 87.46 155 A 1 
ATOM 1195 C CB  . TRP A 1 155 ? -6.624  -10.817 -3.169  1.00 87.04 155 A 1 
ATOM 1196 C CG  . TRP A 1 155 ? -7.140  -10.575 -1.782  1.00 81.68 155 A 1 
ATOM 1197 C CD1 . TRP A 1 155 ? -8.354  -10.934 -1.304  1.00 75.01 155 A 1 
ATOM 1198 C CD2 . TRP A 1 155 ? -6.460  -9.918  -0.671  1.00 78.86 155 A 1 
ATOM 1199 N NE1 . TRP A 1 155 ? -8.483  -10.536 0.017   1.00 72.20 155 A 1 
ATOM 1200 C CE2 . TRP A 1 155 ? -7.345  -9.905  0.445   1.00 75.98 155 A 1 
ATOM 1201 C CE3 . TRP A 1 155 ? -5.185  -9.331  -0.519  1.00 77.60 155 A 1 
ATOM 1202 C CZ2 . TRP A 1 155 ? -6.975  -9.328  1.676   1.00 74.60 155 A 1 
ATOM 1203 C CZ3 . TRP A 1 155 ? -4.823  -8.758  0.712   1.00 76.23 155 A 1 
ATOM 1204 C CH2 . TRP A 1 155 ? -5.712  -8.752  1.794   1.00 76.01 155 A 1 
ATOM 1205 N N   . LEU A 1 156 ? -7.557  -9.903  -6.291  1.00 84.55 156 A 1 
ATOM 1206 C CA  . LEU A 1 156 ? -7.095  -9.481  -7.603  1.00 85.82 156 A 1 
ATOM 1207 C C   . LEU A 1 156 ? -6.313  -8.176  -7.468  1.00 85.31 156 A 1 
ATOM 1208 O O   . LEU A 1 156 ? -6.769  -7.233  -6.827  1.00 84.44 156 A 1 
ATOM 1209 C CB  . LEU A 1 156 ? -8.316  -9.321  -8.528  1.00 87.18 156 A 1 
ATOM 1210 C CG  . LEU A 1 156 ? -8.016  -8.663  -9.892  1.00 87.11 156 A 1 
ATOM 1211 C CD1 . LEU A 1 156 ? -7.182  -9.561  -10.797 1.00 83.01 156 A 1 
ATOM 1212 C CD2 . LEU A 1 156 ? -9.312  -8.334  -10.622 1.00 83.74 156 A 1 
ATOM 1213 N N   . SER A 1 157 ? -5.165  -8.100  -8.135  1.00 84.86 157 A 1 
ATOM 1214 C CA  . SER A 1 157 ? -4.473  -6.857  -8.449  1.00 84.97 157 A 1 
ATOM 1215 C C   . SER A 1 157 ? -4.491  -6.671  -9.961  1.00 85.83 157 A 1 
ATOM 1216 O O   . SER A 1 157 ? -3.733  -7.336  -10.666 1.00 84.70 157 A 1 
ATOM 1217 C CB  . SER A 1 157 ? -3.040  -6.891  -7.920  1.00 81.74 157 A 1 
ATOM 1218 O OG  . SER A 1 157 ? -3.045  -7.106  -6.516  1.00 70.48 157 A 1 
ATOM 1219 N N   . SER A 1 158 ? -5.371  -5.801  -10.456 1.00 84.49 158 A 1 
ATOM 1220 C CA  . SER A 1 158 ? -5.475  -5.478  -11.878 1.00 85.22 158 A 1 
ATOM 1221 C C   . SER A 1 158 ? -4.613  -4.251  -12.216 1.00 84.40 158 A 1 
ATOM 1222 O O   . SER A 1 158 ? -4.640  -3.268  -11.473 1.00 82.82 158 A 1 
ATOM 1223 C CB  . SER A 1 158 ? -6.941  -5.222  -12.248 1.00 86.18 158 A 1 
ATOM 1224 O OG  . SER A 1 158 ? -7.036  -4.629  -13.526 1.00 84.94 158 A 1 
ATOM 1225 N N   . PRO A 1 159 ? -3.889  -4.257  -13.346 1.00 83.30 159 A 1 
ATOM 1226 C CA  . PRO A 1 159 ? -3.192  -3.061  -13.816 1.00 82.32 159 A 1 
ATOM 1227 C C   . PRO A 1 159 ? -4.154  -1.958  -14.286 1.00 81.46 159 A 1 
ATOM 1228 O O   . PRO A 1 159 ? -3.752  -0.800  -14.381 1.00 78.22 159 A 1 
ATOM 1229 C CB  . PRO A 1 159 ? -2.298  -3.563  -14.958 1.00 83.45 159 A 1 
ATOM 1230 C CG  . PRO A 1 159 ? -3.087  -4.744  -15.526 1.00 82.88 159 A 1 
ATOM 1231 C CD  . PRO A 1 159 ? -3.759  -5.346  -14.299 1.00 84.43 159 A 1 
ATOM 1232 N N   . SER A 1 160 ? -5.412  -2.285  -14.560 1.00 83.75 160 A 1 
ATOM 1233 C CA  . SER A 1 160 ? -6.423  -1.359  -15.073 1.00 82.87 160 A 1 
ATOM 1234 C C   . SER A 1 160 ? -7.337  -0.812  -13.971 1.00 82.08 160 A 1 
ATOM 1235 O O   . SER A 1 160 ? -7.580  0.393   -13.917 1.00 76.52 160 A 1 
ATOM 1236 C CB  . SER A 1 160 ? -7.285  -2.053  -16.134 1.00 81.38 160 A 1 
ATOM 1237 O OG  . SER A 1 160 ? -6.477  -2.566  -17.172 1.00 75.17 160 A 1 
ATOM 1238 N N   . SER A 1 161 ? -7.860  -1.680  -13.104 1.00 81.75 161 A 1 
ATOM 1239 C CA  . SER A 1 161 ? -8.851  -1.329  -12.075 1.00 81.91 161 A 1 
ATOM 1240 C C   . SER A 1 161 ? -8.326  -1.393  -10.636 1.00 80.49 161 A 1 
ATOM 1241 O O   . SER A 1 161 ? -9.054  -1.077  -9.692  1.00 76.48 161 A 1 
ATOM 1242 C CB  . SER A 1 161 ? -10.113 -2.175  -12.257 1.00 82.96 161 A 1 
ATOM 1243 O OG  . SER A 1 161 ? -9.848  -3.553  -12.084 1.00 82.92 161 A 1 
ATOM 1244 N N   . GLY A 1 162 ? -7.062  -1.756  -10.442 1.00 80.53 162 A 1 
ATOM 1245 C CA  . GLY A 1 162 ? -6.407  -1.811  -9.150  1.00 79.02 162 A 1 
ATOM 1246 C C   . GLY A 1 162 ? -6.770  -3.058  -8.330  1.00 80.96 162 A 1 
ATOM 1247 O O   . GLY A 1 162 ? -7.109  -4.100  -8.895  1.00 78.92 162 A 1 
ATOM 1248 N N   . PRO A 1 163 ? -6.657  -2.993  -6.998  1.00 82.36 163 A 1 
ATOM 1249 C CA  . PRO A 1 163 ? -6.926  -4.134  -6.135  1.00 81.93 163 A 1 
ATOM 1250 C C   . PRO A 1 163 ? -8.430  -4.321  -5.889  1.00 82.02 163 A 1 
ATOM 1251 O O   . PRO A 1 163 ? -9.152  -3.372  -5.595  1.00 78.68 163 A 1 
ATOM 1252 C CB  . PRO A 1 163 ? -6.147  -3.839  -4.855  1.00 79.02 163 A 1 
ATOM 1253 C CG  . PRO A 1 163 ? -6.160  -2.315  -4.781  1.00 73.21 163 A 1 
ATOM 1254 C CD  . PRO A 1 163 ? -6.137  -1.878  -6.238  1.00 73.61 163 A 1 
ATOM 1255 N N   . LYS A 1 164 ? -8.895  -5.588  -5.943  1.00 82.04 164 A 1 
ATOM 1256 C CA  . LYS A 1 164 ? -10.246 -6.008  -5.572  1.00 83.50 164 A 1 
ATOM 1257 C C   . LYS A 1 164 ? -10.192 -7.288  -4.736  1.00 83.85 164 A 1 
ATOM 1258 O O   . LYS A 1 164 ? -9.255  -8.078  -4.848  1.00 83.22 164 A 1 
ATOM 1259 C CB  . LYS A 1 164 ? -11.127 -6.202  -6.825  1.00 82.51 164 A 1 
ATOM 1260 C CG  . LYS A 1 164 ? -11.419 -4.901  -7.582  1.00 81.79 164 A 1 
ATOM 1261 C CD  . LYS A 1 164 ? -12.507 -5.112  -8.640  1.00 80.34 164 A 1 
ATOM 1262 C CE  . LYS A 1 164 ? -12.918 -3.809  -9.333  1.00 77.74 164 A 1 
ATOM 1263 N NZ  . LYS A 1 164 ? -14.215 -3.964  -10.059 1.00 72.26 164 A 1 
ATOM 1264 N N   . ARG A 1 165 ? -11.200 -7.475  -3.885  1.00 86.55 165 A 1 
ATOM 1265 C CA  . ARG A 1 165 ? -11.342 -8.654  -3.019  1.00 86.74 165 A 1 
ATOM 1266 C C   . ARG A 1 165 ? -12.675 -9.317  -3.321  1.00 87.82 165 A 1 
ATOM 1267 O O   . ARG A 1 165 ? -13.702 -8.655  -3.260  1.00 86.52 165 A 1 
ATOM 1268 C CB  . ARG A 1 165 ? -11.262 -8.250  -1.542  1.00 82.90 165 A 1 
ATOM 1269 C CG  . ARG A 1 165 ? -9.933  -7.582  -1.151  1.00 76.52 165 A 1 
ATOM 1270 C CD  . ARG A 1 165 ? -9.954  -7.240  0.339   1.00 68.23 165 A 1 
ATOM 1271 N NE  . ARG A 1 165 ? -8.735  -6.531  0.770   1.00 61.85 165 A 1 
ATOM 1272 C CZ  . ARG A 1 165 ? -8.690  -5.516  1.633   1.00 54.85 165 A 1 
ATOM 1273 N NH1 . ARG A 1 165 ? -9.734  -5.073  2.259   1.00 52.58 165 A 1 
ATOM 1274 N NH2 . ARG A 1 165 ? -7.581  -4.903  1.864   1.00 50.39 165 A 1 
ATOM 1275 N N   . TYR A 1 166 ? -12.640 -10.592 -3.640  1.00 88.33 166 A 1 
ATOM 1276 C CA  . TYR A 1 166 ? -13.794 -11.361 -4.073  1.00 89.50 166 A 1 
ATOM 1277 C C   . TYR A 1 166 ? -14.239 -12.319 -2.969  1.00 89.42 166 A 1 
ATOM 1278 O O   . TYR A 1 166 ? -13.423 -13.086 -2.456  1.00 88.63 166 A 1 
ATOM 1279 C CB  . TYR A 1 166 ? -13.469 -12.100 -5.364  1.00 90.75 166 A 1 
ATOM 1280 C CG  . TYR A 1 166 ? -13.277 -11.163 -6.529  1.00 91.18 166 A 1 
ATOM 1281 C CD1 . TYR A 1 166 ? -14.384 -10.790 -7.308  1.00 87.56 166 A 1 
ATOM 1282 C CD2 . TYR A 1 166 ? -12.014 -10.605 -6.807  1.00 87.48 166 A 1 
ATOM 1283 C CE1 . TYR A 1 166 ? -14.244 -9.869  -8.348  1.00 86.92 166 A 1 
ATOM 1284 C CE2 . TYR A 1 166 ? -11.860 -9.673  -7.846  1.00 87.29 166 A 1 
ATOM 1285 C CZ  . TYR A 1 166 ? -12.983 -9.299  -8.617  1.00 90.81 166 A 1 
ATOM 1286 O OH  . TYR A 1 166 ? -12.863 -8.373  -9.605  1.00 91.05 166 A 1 
ATOM 1287 N N   . ASP A 1 167 ? -15.522 -12.264 -2.639  1.00 90.94 167 A 1 
ATOM 1288 C CA  . ASP A 1 167 ? -16.172 -13.150 -1.684  1.00 90.98 167 A 1 
ATOM 1289 C C   . ASP A 1 167 ? -16.904 -14.278 -2.420  1.00 92.22 167 A 1 
ATOM 1290 O O   . ASP A 1 167 ? -17.450 -14.083 -3.504  1.00 92.24 167 A 1 
ATOM 1291 C CB  . ASP A 1 167 ? -17.136 -12.350 -0.802  1.00 89.36 167 A 1 
ATOM 1292 C CG  . ASP A 1 167 ? -16.387 -11.352 0.095   1.00 85.56 167 A 1 
ATOM 1293 O OD1 . ASP A 1 167 ? -15.697 -11.817 1.029   1.00 81.11 167 A 1 
ATOM 1294 O OD2 . ASP A 1 167 ? -16.481 -10.130 -0.138  1.00 79.52 167 A 1 
ATOM 1295 N N   . TRP A 1 168 ? -16.935 -15.460 -1.808  1.00 92.90 168 A 1 
ATOM 1296 C CA  . TRP A 1 168 ? -17.711 -16.584 -2.315  1.00 93.56 168 A 1 
ATOM 1297 C C   . TRP A 1 168 ? -19.203 -16.368 -2.071  1.00 93.61 168 A 1 
ATOM 1298 O O   . TRP A 1 168 ? -19.632 -16.171 -0.932  1.00 92.17 168 A 1 
ATOM 1299 C CB  . TRP A 1 168 ? -17.230 -17.881 -1.680  1.00 93.18 168 A 1 
ATOM 1300 C CG  . TRP A 1 168 ? -17.974 -19.095 -2.162  1.00 93.21 168 A 1 
ATOM 1301 C CD1 . TRP A 1 168 ? -18.856 -19.825 -1.440  1.00 91.89 168 A 1 
ATOM 1302 C CD2 . TRP A 1 168 ? -17.930 -19.706 -3.487  1.00 93.15 168 A 1 
ATOM 1303 N NE1 . TRP A 1 168 ? -19.340 -20.868 -2.214  1.00 91.56 168 A 1 
ATOM 1304 C CE2 . TRP A 1 168 ? -18.796 -20.830 -3.473  1.00 92.52 168 A 1 
ATOM 1305 C CE3 . TRP A 1 168 ? -17.225 -19.422 -4.671  1.00 92.52 168 A 1 
ATOM 1306 C CZ2 . TRP A 1 168 ? -18.961 -21.652 -4.613  1.00 92.07 168 A 1 
ATOM 1307 C CZ3 . TRP A 1 168 ? -17.394 -20.246 -5.805  1.00 91.49 168 A 1 
ATOM 1308 C CH2 . TRP A 1 168 ? -18.256 -21.348 -5.776  1.00 90.95 168 A 1 
ATOM 1309 N N   . THR A 1 169 ? -20.013 -16.475 -3.126  1.00 92.57 169 A 1 
ATOM 1310 C CA  . THR A 1 169 ? -21.474 -16.258 -3.052  1.00 91.91 169 A 1 
ATOM 1311 C C   . THR A 1 169 ? -22.281 -17.546 -2.891  1.00 91.11 169 A 1 
ATOM 1312 O O   . THR A 1 169 ? -23.498 -17.487 -2.708  1.00 88.15 169 A 1 
ATOM 1313 C CB  . THR A 1 169 ? -21.983 -15.512 -4.290  1.00 91.26 169 A 1 
ATOM 1314 O OG1 . THR A 1 169 ? -21.757 -16.287 -5.441  1.00 86.48 169 A 1 
ATOM 1315 C CG2 . THR A 1 169 ? -21.299 -14.154 -4.465  1.00 85.51 169 A 1 
ATOM 1316 N N   . GLY A 1 170 ? -21.624 -18.698 -2.976  1.00 91.23 170 A 1 
ATOM 1317 C CA  . GLY A 1 170 ? -22.257 -20.014 -3.083  1.00 90.38 170 A 1 
ATOM 1318 C C   . GLY A 1 170 ? -22.122 -20.654 -4.469  1.00 90.90 170 A 1 
ATOM 1319 O O   . GLY A 1 170 ? -22.252 -21.868 -4.574  1.00 87.25 170 A 1 
ATOM 1320 N N   . LYS A 1 171 ? -21.826 -19.859 -5.505  1.00 90.71 171 A 1 
ATOM 1321 C CA  . LYS A 1 171 ? -21.634 -20.338 -6.880  1.00 91.20 171 A 1 
ATOM 1322 C C   . LYS A 1 171 ? -20.445 -19.724 -7.621  1.00 92.27 171 A 1 
ATOM 1323 O O   . LYS A 1 171 ? -19.949 -20.303 -8.576  1.00 89.29 171 A 1 
ATOM 1324 C CB  . LYS A 1 171 ? -22.924 -20.146 -7.679  1.00 87.34 171 A 1 
ATOM 1325 C CG  . LYS A 1 171 ? -23.336 -18.667 -7.849  1.00 78.82 171 A 1 
ATOM 1326 C CD  . LYS A 1 171 ? -24.529 -18.545 -8.791  1.00 75.83 171 A 1 
ATOM 1327 C CE  . LYS A 1 171 ? -24.855 -17.080 -9.074  1.00 61.96 171 A 1 
ATOM 1328 N NZ  . LYS A 1 171 ? -25.837 -16.944 -10.179 1.00 54.28 171 A 1 
ATOM 1329 N N   . ASN A 1 172 ? -20.016 -18.531 -7.212  1.00 91.89 172 A 1 
ATOM 1330 C CA  . ASN A 1 172 ? -18.947 -17.779 -7.860  1.00 92.17 172 A 1 
ATOM 1331 C C   . ASN A 1 172 ? -18.283 -16.794 -6.895  1.00 92.83 172 A 1 
ATOM 1332 O O   . ASN A 1 172 ? -18.689 -16.651 -5.737  1.00 91.61 172 A 1 
ATOM 1333 C CB  . ASN A 1 172 ? -19.506 -17.069 -9.111  1.00 89.26 172 A 1 
ATOM 1334 C CG  . ASN A 1 172 ? -20.541 -15.986 -8.832  1.00 89.84 172 A 1 
ATOM 1335 O OD1 . ASN A 1 172 ? -21.043 -15.795 -7.745  1.00 83.21 172 A 1 
ATOM 1336 N ND2 . ASN A 1 172 ? -20.891 -15.250 -9.854  1.00 82.95 172 A 1 
ATOM 1337 N N   . TRP A 1 173 ? -17.264 -16.099 -7.399  1.00 94.38 173 A 1 
ATOM 1338 C CA  . TRP A 1 173 ? -16.511 -15.070 -6.679  1.00 94.54 173 A 1 
ATOM 1339 C C   . TRP A 1 173 ? -16.958 -13.685 -7.141  1.00 94.91 173 A 1 
ATOM 1340 O O   . TRP A 1 173 ? -16.817 -13.353 -8.309  1.00 93.64 173 A 1 
ATOM 1341 C CB  . TRP A 1 173 ? -15.019 -15.286 -6.921  1.00 94.19 173 A 1 
ATOM 1342 C CG  . TRP A 1 173 ? -14.539 -16.634 -6.477  1.00 93.87 173 A 1 
ATOM 1343 C CD1 . TRP A 1 173 ? -14.430 -17.728 -7.262  1.00 92.44 173 A 1 
ATOM 1344 C CD2 . TRP A 1 173 ? -14.172 -17.048 -5.127  1.00 93.90 173 A 1 
ATOM 1345 N NE1 . TRP A 1 173 ? -13.998 -18.796 -6.498  1.00 92.65 173 A 1 
ATOM 1346 C CE2 . TRP A 1 173 ? -13.829 -18.422 -5.182  1.00 93.47 173 A 1 
ATOM 1347 C CE3 . TRP A 1 173 ? -14.091 -16.382 -3.884  1.00 93.77 173 A 1 
ATOM 1348 C CZ2 . TRP A 1 173 ? -13.419 -19.126 -4.027  1.00 93.62 173 A 1 
ATOM 1349 C CZ3 . TRP A 1 173 ? -13.679 -17.088 -2.737  1.00 93.38 173 A 1 
ATOM 1350 C CH2 . TRP A 1 173 ? -13.355 -18.440 -2.814  1.00 92.81 173 A 1 
ATOM 1351 N N   . VAL A 1 174 ? -17.509 -12.880 -6.228  1.00 93.59 174 A 1 
ATOM 1352 C CA  . VAL A 1 174 ? -18.078 -11.564 -6.531  1.00 93.40 174 A 1 
ATOM 1353 C C   . VAL A 1 174 ? -17.452 -10.479 -5.662  1.00 92.07 174 A 1 
ATOM 1354 O O   . VAL A 1 174 ? -17.247 -10.658 -4.457  1.00 91.34 174 A 1 
ATOM 1355 C CB  . VAL A 1 174 ? -19.616 -11.591 -6.410  1.00 93.04 174 A 1 
ATOM 1356 C CG1 . VAL A 1 174 ? -20.253 -10.206 -6.561  1.00 87.45 174 A 1 
ATOM 1357 C CG2 . VAL A 1 174 ? -20.212 -12.477 -7.507  1.00 87.81 174 A 1 
ATOM 1358 N N   . TYR A 1 175 ? -17.181 -9.330  -6.262  1.00 91.34 175 A 1 
ATOM 1359 C CA  . TYR A 1 175 ? -16.779 -8.140  -5.528  1.00 90.38 175 A 1 
ATOM 1360 C C   . TYR A 1 175 ? -18.016 -7.466  -4.932  1.00 90.41 175 A 1 
ATOM 1361 O O   . TYR A 1 175 ? -18.857 -6.932  -5.654  1.00 89.67 175 A 1 
ATOM 1362 C CB  . TYR A 1 175 ? -15.981 -7.211  -6.445  1.00 88.50 175 A 1 
ATOM 1363 C CG  . TYR A 1 175 ? -15.425 -5.982  -5.754  1.00 86.02 175 A 1 
ATOM 1364 C CD1 . TYR A 1 175 ? -15.632 -4.704  -6.307  1.00 80.07 175 A 1 
ATOM 1365 C CD2 . TYR A 1 175 ? -14.669 -6.112  -4.576  1.00 79.24 175 A 1 
ATOM 1366 C CE1 . TYR A 1 175 ? -15.082 -3.565  -5.694  1.00 78.16 175 A 1 
ATOM 1367 C CE2 . TYR A 1 175 ? -14.127 -4.978  -3.947  1.00 77.04 175 A 1 
ATOM 1368 C CZ  . TYR A 1 175 ? -14.332 -3.704  -4.511  1.00 80.40 175 A 1 
ATOM 1369 O OH  . TYR A 1 175 ? -13.804 -2.605  -3.898  1.00 78.28 175 A 1 
ATOM 1370 N N   . SER A 1 176 ? -18.130 -7.466  -3.607  1.00 87.66 176 A 1 
ATOM 1371 C CA  . SER A 1 176 ? -19.337 -7.042  -2.890  1.00 85.90 176 A 1 
ATOM 1372 C C   . SER A 1 176 ? -19.763 -5.585  -3.119  1.00 85.83 176 A 1 
ATOM 1373 O O   . SER A 1 176 ? -20.924 -5.246  -2.915  1.00 82.88 176 A 1 
ATOM 1374 C CB  . SER A 1 176 ? -19.132 -7.275  -1.385  1.00 82.76 176 A 1 
ATOM 1375 O OG  . SER A 1 176 ? -17.947 -6.645  -0.935  1.00 73.74 176 A 1 
ATOM 1376 N N   . HIS A 1 177 ? -18.853 -4.711  -3.563  1.00 85.03 177 A 1 
ATOM 1377 C CA  . HIS A 1 177 ? -19.151 -3.292  -3.780  1.00 82.91 177 A 1 
ATOM 1378 C C   . HIS A 1 177 ? -19.897 -2.998  -5.084  1.00 84.37 177 A 1 
ATOM 1379 O O   . HIS A 1 177 ? -20.631 -2.010  -5.133  1.00 80.80 177 A 1 
ATOM 1380 C CB  . HIS A 1 177 ? -17.853 -2.489  -3.738  1.00 79.18 177 A 1 
ATOM 1381 C CG  . HIS A 1 177 ? -17.253 -2.380  -2.369  1.00 73.68 177 A 1 
ATOM 1382 N ND1 . HIS A 1 177 ? -17.716 -1.560  -1.360  1.00 63.24 177 A 1 
ATOM 1383 C CD2 . HIS A 1 177 ? -16.171 -3.047  -1.873  1.00 62.98 177 A 1 
ATOM 1384 C CE1 . HIS A 1 177 ? -16.921 -1.730  -0.290  1.00 60.85 177 A 1 
ATOM 1385 N NE2 . HIS A 1 177 ? -15.965 -2.626  -0.561  1.00 61.86 177 A 1 
ATOM 1386 N N   . ASP A 1 178 ? -19.683 -3.794  -6.140  1.00 87.90 178 A 1 
ATOM 1387 C CA  . ASP A 1 178 ? -20.282 -3.565  -7.456  1.00 88.66 178 A 1 
ATOM 1388 C C   . ASP A 1 178 ? -21.085 -4.764  -7.988  1.00 90.81 178 A 1 
ATOM 1389 O O   . ASP A 1 178 ? -21.790 -4.628  -8.989  1.00 88.35 178 A 1 
ATOM 1390 C CB  . ASP A 1 178 ? -19.203 -3.064  -8.454  1.00 85.79 178 A 1 
ATOM 1391 C CG  . ASP A 1 178 ? -18.032 -4.025  -8.680  1.00 82.49 178 A 1 
ATOM 1392 O OD1 . ASP A 1 178 ? -18.166 -5.226  -8.378  1.00 77.99 178 A 1 
ATOM 1393 O OD2 . ASP A 1 178 ? -16.955 -3.559  -9.140  1.00 77.98 178 A 1 
ATOM 1394 N N   . GLY A 1 179 ? -21.011 -5.902  -7.311  1.00 90.18 179 A 1 
ATOM 1395 C CA  . GLY A 1 179 ? -21.712 -7.123  -7.710  1.00 90.78 179 A 1 
ATOM 1396 C C   . GLY A 1 179 ? -21.124 -7.821  -8.938  1.00 92.07 179 A 1 
ATOM 1397 O O   . GLY A 1 179 ? -21.703 -8.794  -9.415  1.00 89.76 179 A 1 
ATOM 1398 N N   . VAL A 1 180 ? -19.982 -7.349  -9.452  1.00 92.82 180 A 1 
ATOM 1399 C CA  . VAL A 1 180 ? -19.319 -7.928  -10.624 1.00 93.08 180 A 1 
ATOM 1400 C C   . VAL A 1 180 ? -18.468 -9.122  -10.198 1.00 93.48 180 A 1 
ATOM 1401 O O   . VAL A 1 180 ? -17.694 -9.040  -9.236  1.00 93.02 180 A 1 
ATOM 1402 C CB  . VAL A 1 180 ? -18.496 -6.877  -11.387 1.00 92.32 180 A 1 
ATOM 1403 C CG1 . VAL A 1 180 ? -17.857 -7.448  -12.650 1.00 88.01 180 A 1 
ATOM 1404 C CG2 . VAL A 1 180 ? -19.375 -5.694  -11.815 1.00 87.58 180 A 1 
ATOM 1405 N N   . SER A 1 181 ? -18.599 -10.240 -10.912 1.00 93.70 181 A 1 
ATOM 1406 C CA  . SER A 1 181 ? -17.789 -11.420 -10.659 1.00 94.00 181 A 1 
ATOM 1407 C C   . SER A 1 181 ? -16.344 -11.236 -11.132 1.00 94.15 181 A 1 
ATOM 1408 O O   . SER A 1 181 ? -16.045 -10.422 -12.006 1.00 94.20 181 A 1 
ATOM 1409 C CB  . SER A 1 181 ? -18.422 -12.674 -11.279 1.00 93.48 181 A 1 
ATOM 1410 O OG  . SER A 1 181 ? -18.360 -12.622 -12.685 1.00 90.26 181 A 1 
ATOM 1411 N N   . LEU A 1 182 ? -15.439 -12.034 -10.579 1.00 94.50 182 A 1 
ATOM 1412 C CA  . LEU A 1 182 ? -14.044 -12.093 -11.006 1.00 94.98 182 A 1 
ATOM 1413 C C   . LEU A 1 182 ? -13.935 -12.378 -12.508 1.00 95.55 182 A 1 
ATOM 1414 O O   . LEU A 1 182 ? -13.238 -11.658 -13.225 1.00 95.53 182 A 1 
ATOM 1415 C CB  . LEU A 1 182 ? -13.334 -13.173 -10.163 1.00 94.87 182 A 1 
ATOM 1416 C CG  . LEU A 1 182 ? -11.865 -13.437 -10.551 1.00 94.05 182 A 1 
ATOM 1417 C CD1 . LEU A 1 182 ? -10.991 -12.193 -10.381 1.00 89.88 182 A 1 
ATOM 1418 C CD2 . LEU A 1 182 ? -11.296 -14.541 -9.657  1.00 90.25 182 A 1 
ATOM 1419 N N   . HIS A 1 183 ? -14.670 -13.369 -12.992 1.00 93.87 183 A 1 
ATOM 1420 C CA  . HIS A 1 183 ? -14.640 -13.794 -14.388 1.00 94.07 183 A 1 
ATOM 1421 C C   . HIS A 1 183 ? -15.202 -12.731 -15.335 1.00 93.59 183 A 1 
ATOM 1422 O O   . HIS A 1 183 ? -14.635 -12.492 -16.400 1.00 93.11 183 A 1 
ATOM 1423 C CB  . HIS A 1 183 ? -15.411 -15.112 -14.524 1.00 93.74 183 A 1 
ATOM 1424 C CG  . HIS A 1 183 ? -14.822 -16.241 -13.714 1.00 94.37 183 A 1 
ATOM 1425 N ND1 . HIS A 1 183 ? -14.970 -16.435 -12.355 1.00 87.85 183 A 1 
ATOM 1426 C CD2 . HIS A 1 183 ? -14.016 -17.244 -14.182 1.00 88.25 183 A 1 
ATOM 1427 C CE1 . HIS A 1 183 ? -14.272 -17.530 -12.022 1.00 88.98 183 A 1 
ATOM 1428 N NE2 . HIS A 1 183 ? -13.680 -18.051 -13.101 1.00 89.92 183 A 1 
ATOM 1429 N N   . GLU A 1 184 ? -16.261 -12.012 -14.941 1.00 94.28 184 A 1 
ATOM 1430 C CA  . GLU A 1 184 ? -16.814 -10.917 -15.736 1.00 93.52 184 A 1 
ATOM 1431 C C   . GLU A 1 184 ? -15.847 -9.740  -15.845 1.00 93.52 184 A 1 
ATOM 1432 O O   . GLU A 1 184 ? -15.676 -9.182  -16.931 1.00 93.00 184 A 1 
ATOM 1433 C CB  . GLU A 1 184 ? -18.125 -10.424 -15.116 1.00 92.88 184 A 1 
ATOM 1434 C CG  . GLU A 1 184 ? -19.254 -11.417 -15.400 1.00 84.80 184 A 1 
ATOM 1435 C CD  . GLU A 1 184 ? -20.517 -11.112 -14.602 1.00 79.95 184 A 1 
ATOM 1436 O OE1 . GLU A 1 184 ? -21.602 -11.322 -15.208 1.00 71.86 184 A 1 
ATOM 1437 O OE2 . GLU A 1 184 ? -20.403 -10.745 -13.417 1.00 73.10 184 A 1 
ATOM 1438 N N   . LEU A 1 185 ? -15.198 -9.375  -14.744 1.00 94.36 185 A 1 
ATOM 1439 C CA  . LEU A 1 185 ? -14.205 -8.312  -14.760 1.00 94.12 185 A 1 
ATOM 1440 C C   . LEU A 1 185 ? -13.023 -8.680  -15.662 1.00 94.47 185 A 1 
ATOM 1441 O O   . LEU A 1 185 ? -12.639 -7.880  -16.521 1.00 94.55 185 A 1 
ATOM 1442 C CB  . LEU A 1 185 ? -13.727 -8.013  -13.335 1.00 93.96 185 A 1 
ATOM 1443 C CG  . LEU A 1 185 ? -12.775 -6.808  -13.293 1.00 91.65 185 A 1 
ATOM 1444 C CD1 . LEU A 1 185 ? -13.531 -5.477  -13.399 1.00 84.40 185 A 1 
ATOM 1445 C CD2 . LEU A 1 185 ? -11.970 -6.802  -11.998 1.00 84.92 185 A 1 
ATOM 1446 N N   . LEU A 1 186 ? -12.469 -9.882  -15.500 1.00 94.98 186 A 1 
ATOM 1447 C CA  . LEU A 1 186 ? -11.347 -10.352 -16.296 1.00 94.84 186 A 1 
ATOM 1448 C C   . LEU A 1 186 ? -11.711 -10.409 -17.784 1.00 95.00 186 A 1 
ATOM 1449 O O   . LEU A 1 186 ? -10.961 -9.887  -18.599 1.00 95.11 186 A 1 
ATOM 1450 C CB  . LEU A 1 186 ? -10.862 -11.721 -15.797 1.00 95.20 186 A 1 
ATOM 1451 C CG  . LEU A 1 186 ? -10.156 -11.689 -14.428 1.00 94.21 186 A 1 
ATOM 1452 C CD1 . LEU A 1 186 ? -9.851  -13.120 -13.990 1.00 90.03 186 A 1 
ATOM 1453 C CD2 . LEU A 1 186 ? -8.832  -10.908 -14.470 1.00 90.06 186 A 1 
ATOM 1454 N N   . ALA A 1 187 ? -12.879 -10.942 -18.147 1.00 93.70 187 A 1 
ATOM 1455 C CA  . ALA A 1 187 ? -13.342 -10.977 -19.531 1.00 93.22 187 A 1 
ATOM 1456 C C   . ALA A 1 187 ? -13.410 -9.571  -20.141 1.00 93.03 187 A 1 
ATOM 1457 O O   . ALA A 1 187 ? -12.904 -9.344  -21.244 1.00 93.14 187 A 1 
ATOM 1458 C CB  . ALA A 1 187 ? -14.704 -11.675 -19.579 1.00 93.10 187 A 1 
ATOM 1459 N N   . ALA A 1 188 ? -13.965 -8.601  -19.414 1.00 93.73 188 A 1 
ATOM 1460 C CA  . ALA A 1 188 ? -14.077 -7.223  -19.890 1.00 93.08 188 A 1 
ATOM 1461 C C   . ALA A 1 188 ? -12.712 -6.541  -20.048 1.00 93.00 188 A 1 
ATOM 1462 O O   . ALA A 1 188 ? -12.428 -5.910  -21.076 1.00 92.29 188 A 1 
ATOM 1463 C CB  . ALA A 1 188 ? -14.993 -6.456  -18.926 1.00 92.74 188 A 1 
ATOM 1464 N N   . GLU A 1 189 ? -11.838 -6.662  -19.040 1.00 93.54 189 A 1 
ATOM 1465 C CA  . GLU A 1 189 ? -10.523 -6.018  -19.051 1.00 92.56 189 A 1 
ATOM 1466 C C   . GLU A 1 189 ? -9.578  -6.635  -20.089 1.00 92.51 189 A 1 
ATOM 1467 O O   . GLU A 1 189 ? -8.955  -5.898  -20.852 1.00 92.12 189 A 1 
ATOM 1468 C CB  . GLU A 1 189 ? -9.892  -6.042  -17.655 1.00 91.91 189 A 1 
ATOM 1469 C CG  . GLU A 1 189 ? -10.598 -5.091  -16.678 1.00 88.97 189 A 1 
ATOM 1470 C CD  . GLU A 1 189 ? -9.878  -4.924  -15.332 1.00 90.54 189 A 1 
ATOM 1471 O OE1 . GLU A 1 189 ? -10.432 -4.246  -14.439 1.00 83.59 189 A 1 
ATOM 1472 O OE2 . GLU A 1 189 ? -8.724  -5.389  -15.164 1.00 84.82 189 A 1 
ATOM 1473 N N   . LEU A 1 190 ? -9.523  -7.972  -20.169 1.00 93.82 190 A 1 
ATOM 1474 C CA  . LEU A 1 190 ? -8.667  -8.683  -21.124 1.00 93.14 190 A 1 
ATOM 1475 C C   . LEU A 1 190 ? -9.139  -8.479  -22.560 1.00 93.02 190 A 1 
ATOM 1476 O O   . LEU A 1 190 ? -8.309  -8.230  -23.430 1.00 92.37 190 A 1 
ATOM 1477 C CB  . LEU A 1 190 ? -8.635  -10.178 -20.784 1.00 93.20 190 A 1 
ATOM 1478 C CG  . LEU A 1 190 ? -7.978  -10.516 -19.443 1.00 91.74 190 A 1 
ATOM 1479 C CD1 . LEU A 1 190 ? -8.241  -11.985 -19.123 1.00 86.05 190 A 1 
ATOM 1480 C CD2 . LEU A 1 190 ? -6.469  -10.290 -19.476 1.00 86.05 190 A 1 
ATOM 1481 N N   . THR A 1 191 ? -10.455 -8.493  -22.817 1.00 92.58 191 A 1 
ATOM 1482 C CA  . THR A 1 191 ? -11.004 -8.173  -24.147 1.00 91.65 191 A 1 
ATOM 1483 C C   . THR A 1 191 ? -10.545 -6.791  -24.610 1.00 90.72 191 A 1 
ATOM 1484 O O   . THR A 1 191 ? -10.174 -6.610  -25.771 1.00 89.57 191 A 1 
ATOM 1485 C CB  . THR A 1 191 ? -12.536 -8.221  -24.128 1.00 91.36 191 A 1 
ATOM 1486 O OG1 . THR A 1 191 ? -12.969 -9.544  -23.942 1.00 86.49 191 A 1 
ATOM 1487 C CG2 . THR A 1 191 ? -13.184 -7.748  -25.436 1.00 85.77 191 A 1 
ATOM 1488 N N   . LYS A 1 192 ? -10.537 -5.814  -23.716 1.00 92.98 192 A 1 
ATOM 1489 C CA  . LYS A 1 192 ? -10.090 -4.452  -24.021 1.00 91.99 192 A 1 
ATOM 1490 C C   . LYS A 1 192 ? -8.575  -4.374  -24.205 1.00 91.45 192 A 1 
ATOM 1491 O O   . LYS A 1 192 ? -8.114  -3.715  -25.143 1.00 90.02 192 A 1 
ATOM 1492 C CB  . LYS A 1 192 ? -10.586 -3.516  -22.915 1.00 90.87 192 A 1 
ATOM 1493 C CG  . LYS A 1 192 ? -10.252 -2.055  -23.194 1.00 80.07 192 A 1 
ATOM 1494 C CD  . LYS A 1 192 ? -10.754 -1.177  -22.045 1.00 78.03 192 A 1 
ATOM 1495 C CE  . LYS A 1 192 ? -10.357 0.283   -22.278 1.00 67.53 192 A 1 
ATOM 1496 N NZ  . LYS A 1 192 ? -10.735 1.125   -21.120 1.00 59.82 192 A 1 
ATOM 1497 N N   . ALA A 1 193 ? -7.802  -5.008  -23.318 1.00 91.92 193 A 1 
ATOM 1498 C CA  . ALA A 1 193 ? -6.341  -4.949  -23.340 1.00 90.83 193 A 1 
ATOM 1499 C C   . ALA A 1 193 ? -5.746  -5.666  -24.555 1.00 91.02 193 A 1 
ATOM 1500 O O   . ALA A 1 193 ? -4.928  -5.097  -25.274 1.00 89.79 193 A 1 
ATOM 1501 C CB  . ALA A 1 193 ? -5.823  -5.540  -22.018 1.00 90.21 193 A 1 
ATOM 1502 N N   . LEU A 1 194 ? -6.212  -6.881  -24.834 1.00 91.41 194 A 1 
ATOM 1503 C CA  . LEU A 1 194 ? -5.745  -7.737  -25.927 1.00 91.39 194 A 1 
ATOM 1504 C C   . LEU A 1 194 ? -6.476  -7.478  -27.250 1.00 91.15 194 A 1 
ATOM 1505 O O   . LEU A 1 194 ? -6.134  -8.067  -28.275 1.00 88.60 194 A 1 
ATOM 1506 C CB  . LEU A 1 194 ? -5.814  -9.208  -25.494 1.00 91.63 194 A 1 
ATOM 1507 C CG  . LEU A 1 194 ? -4.974  -9.559  -24.243 1.00 91.41 194 A 1 
ATOM 1508 C CD1 . LEU A 1 194 ? -5.156  -11.027 -23.888 1.00 86.28 194 A 1 
ATOM 1509 C CD2 . LEU A 1 194 ? -3.482  -9.291  -24.460 1.00 85.66 194 A 1 
ATOM 1510 N N   . LYS A 1 195 ? -7.480  -6.592  -27.262 1.00 89.19 195 A 1 
ATOM 1511 C CA  . LYS A 1 195 ? -8.288  -6.224  -28.438 1.00 89.19 195 A 1 
ATOM 1512 C C   . LYS A 1 195 ? -8.946  -7.431  -29.129 1.00 89.59 195 A 1 
ATOM 1513 O O   . LYS A 1 195 ? -9.195  -7.401  -30.334 1.00 86.01 195 A 1 
ATOM 1514 C CB  . LYS A 1 195 ? -7.463  -5.371  -29.411 1.00 87.98 195 A 1 
ATOM 1515 C CG  . LYS A 1 195 ? -6.880  -4.117  -28.762 1.00 84.93 195 A 1 
ATOM 1516 C CD  . LYS A 1 195 ? -5.996  -3.383  -29.779 1.00 78.11 195 A 1 
ATOM 1517 C CE  . LYS A 1 195 ? -5.340  -2.179  -29.110 1.00 70.75 195 A 1 
ATOM 1518 N NZ  . LYS A 1 195 ? -4.309  -1.585  -29.989 1.00 62.76 195 A 1 
ATOM 1519 N N   . THR A 1 196 ? -9.224  -8.466  -28.358 1.00 88.21 196 A 1 
ATOM 1520 C CA  . THR A 1 196 ? -9.808  -9.724  -28.823 1.00 87.91 196 A 1 
ATOM 1521 C C   . THR A 1 196 ? -10.907 -10.111 -27.862 1.00 89.19 196 A 1 
ATOM 1522 O O   . THR A 1 196 ? -10.722 -10.022 -26.657 1.00 87.99 196 A 1 
ATOM 1523 C CB  . THR A 1 196 ? -8.743  -10.820 -28.896 1.00 84.66 196 A 1 
ATOM 1524 O OG1 . THR A 1 196 ? -7.757  -10.429 -29.811 1.00 76.18 196 A 1 
ATOM 1525 C CG2 . THR A 1 196 ? -9.308  -12.152 -29.386 1.00 75.59 196 A 1 
ATOM 1526 N N   . LYS A 1 197 ? -12.066 -10.533 -28.361 1.00 87.05 197 A 1 
ATOM 1527 C CA  . LYS A 1 197 ? -13.175 -10.941 -27.513 1.00 87.57 197 A 1 
ATOM 1528 C C   . LYS A 1 197 ? -12.806 -12.212 -26.757 1.00 86.44 197 A 1 
ATOM 1529 O O   . LYS A 1 197 ? -12.641 -13.257 -27.371 1.00 83.08 197 A 1 
ATOM 1530 C CB  . LYS A 1 197 ? -14.458 -11.117 -28.343 1.00 84.78 197 A 1 
ATOM 1531 C CG  . LYS A 1 197 ? -15.657 -11.396 -27.423 1.00 73.05 197 A 1 
ATOM 1532 C CD  . LYS A 1 197 ? -16.945 -11.621 -28.222 1.00 66.36 197 A 1 
ATOM 1533 C CE  . LYS A 1 197 ? -18.057 -11.959 -27.234 1.00 56.25 197 A 1 
ATOM 1534 N NZ  . LYS A 1 197 ? -19.315 -12.356 -27.912 1.00 48.79 197 A 1 
ATOM 1535 N N   . LEU A 1 198 ? -12.720 -12.100 -25.443 1.00 87.49 198 A 1 
ATOM 1536 C CA  . LEU A 1 198 ? -12.457 -13.211 -24.542 1.00 88.15 198 A 1 
ATOM 1537 C C   . LEU A 1 198 ? -13.665 -13.424 -23.633 1.00 87.48 198 A 1 
ATOM 1538 O O   . LEU A 1 198 ? -14.283 -12.470 -23.163 1.00 84.66 198 A 1 
ATOM 1539 C CB  . LEU A 1 198 ? -11.175 -12.941 -23.743 1.00 87.92 198 A 1 
ATOM 1540 C CG  . LEU A 1 198 ? -9.902  -12.878 -24.609 1.00 87.96 198 A 1 
ATOM 1541 C CD1 . LEU A 1 198 ? -8.707  -12.488 -23.755 1.00 81.14 198 A 1 
ATOM 1542 C CD2 . LEU A 1 198 ? -9.585  -14.210 -25.291 1.00 80.43 198 A 1 
ATOM 1543 N N   . ASP A 1 199 ? -14.004 -14.701 -23.428 1.00 88.89 199 A 1 
ATOM 1544 C CA  . ASP A 1 199 ? -15.085 -15.134 -22.554 1.00 88.24 199 A 1 
ATOM 1545 C C   . ASP A 1 199 ? -14.531 -16.149 -21.557 1.00 88.87 199 A 1 
ATOM 1546 O O   . ASP A 1 199 ? -13.856 -17.100 -21.943 1.00 87.14 199 A 1 
ATOM 1547 C CB  . ASP A 1 199 ? -16.238 -15.702 -23.394 1.00 84.30 199 A 1 
ATOM 1548 C CG  . ASP A 1 199 ? -17.521 -15.914 -22.588 1.00 77.99 199 A 1 
ATOM 1549 O OD1 . ASP A 1 199 ? -17.477 -15.816 -21.344 1.00 70.64 199 A 1 
ATOM 1550 O OD2 . ASP A 1 199 ? -18.580 -16.124 -23.221 1.00 69.04 199 A 1 
ATOM 1551 N N   . LEU A 1 200 ? -14.778 -15.916 -20.280 1.00 83.26 200 A 1 
ATOM 1552 C CA  . LEU A 1 200 ? -14.313 -16.741 -19.176 1.00 87.38 200 A 1 
ATOM 1553 C C   . LEU A 1 200 ? -15.492 -17.462 -18.502 1.00 87.23 200 A 1 
ATOM 1554 O O   . LEU A 1 200 ? -15.335 -18.019 -17.426 1.00 83.14 200 A 1 
ATOM 1555 C CB  . LEU A 1 200 ? -13.507 -15.893 -18.178 1.00 87.63 200 A 1 
ATOM 1556 C CG  . LEU A 1 200 ? -12.084 -15.498 -18.634 1.00 89.17 200 A 1 
ATOM 1557 C CD1 . LEU A 1 200 ? -12.054 -14.398 -19.686 1.00 81.78 200 A 1 
ATOM 1558 C CD2 . LEU A 1 200 ? -11.275 -15.001 -17.431 1.00 81.36 200 A 1 
ATOM 1559 N N   . SER A 1 201 ? -16.684 -17.444 -19.117 1.00 87.48 201 A 1 
ATOM 1560 C CA  . SER A 1 201 ? -17.893 -18.031 -18.531 1.00 86.35 201 A 1 
ATOM 1561 C C   . SER A 1 201 ? -17.837 -19.559 -18.412 1.00 86.41 201 A 1 
ATOM 1562 O O   . SER A 1 201 ? -18.446 -20.103 -17.502 1.00 82.61 201 A 1 
ATOM 1563 C CB  . SER A 1 201 ? -19.139 -17.616 -19.309 1.00 84.42 201 A 1 
ATOM 1564 O OG  . SER A 1 201 ? -19.073 -18.010 -20.656 1.00 79.52 201 A 1 
ATOM 1565 N N   . SER A 1 202 ? -17.056 -20.231 -19.266 1.00 85.94 202 A 1 
ATOM 1566 C CA  . SER A 1 202 ? -16.855 -21.678 -19.221 1.00 85.19 202 A 1 
ATOM 1567 C C   . SER A 1 202 ? -15.905 -22.142 -18.110 1.00 86.03 202 A 1 
ATOM 1568 O O   . SER A 1 202 ? -15.764 -23.343 -17.897 1.00 81.58 202 A 1 
ATOM 1569 C CB  . SER A 1 202 ? -16.324 -22.161 -20.572 1.00 81.60 202 A 1 
ATOM 1570 O OG  . SER A 1 202 ? -15.101 -21.524 -20.867 1.00 76.13 202 A 1 
ATOM 1571 N N   . LEU A 1 203 ? -15.229 -21.221 -17.422 1.00 84.46 203 A 1 
ATOM 1572 C CA  . LEU A 1 203 ? -14.256 -21.574 -16.392 1.00 86.80 203 A 1 
ATOM 1573 C C   . LEU A 1 203 ? -14.936 -21.959 -15.075 1.00 86.28 203 A 1 
ATOM 1574 O O   . LEU A 1 203 ? -16.050 -21.525 -14.771 1.00 83.37 203 A 1 
ATOM 1575 C CB  . LEU A 1 203 ? -13.247 -20.435 -16.185 1.00 88.18 203 A 1 
ATOM 1576 C CG  . LEU A 1 203 ? -12.476 -20.002 -17.441 1.00 88.76 203 A 1 
ATOM 1577 C CD1 . LEU A 1 203 ? -11.415 -18.980 -17.045 1.00 82.50 203 A 1 
ATOM 1578 C CD2 . LEU A 1 203 ? -11.771 -21.163 -18.143 1.00 81.26 203 A 1 
ATOM 1579 N N   . ALA A 1 204 ? -14.224 -22.745 -14.269 1.00 89.84 204 A 1 
ATOM 1580 C CA  . ALA A 1 204 ? -14.709 -23.194 -12.981 1.00 90.22 204 A 1 
ATOM 1581 C C   . ALA A 1 204 ? -15.134 -22.017 -12.100 1.00 90.55 204 A 1 
ATOM 1582 O O   . ALA A 1 204 ? -14.417 -21.029 -11.921 1.00 87.90 204 A 1 
ATOM 1583 C CB  . ALA A 1 204 ? -13.645 -24.059 -12.303 1.00 87.85 204 A 1 
ATOM 1584 N N   . TYR A 1 205 ? -16.337 -22.125 -11.541 1.00 87.48 205 A 1 
ATOM 1585 C CA  . TYR A 1 205 ? -16.924 -21.145 -10.625 1.00 89.30 205 A 1 
ATOM 1586 C C   . TYR A 1 205 ? -17.085 -19.722 -11.195 1.00 89.91 205 A 1 
ATOM 1587 O O   . TYR A 1 205 ? -17.160 -18.755 -10.439 1.00 86.34 205 A 1 
ATOM 1588 C CB  . TYR A 1 205 ? -16.200 -21.195 -9.281  1.00 87.67 205 A 1 
ATOM 1589 C CG  . TYR A 1 205 ? -16.068 -22.588 -8.714  1.00 86.99 205 A 1 
ATOM 1590 C CD1 . TYR A 1 205 ? -17.213 -23.298 -8.293  1.00 81.75 205 A 1 
ATOM 1591 C CD2 . TYR A 1 205 ? -14.812 -23.213 -8.629  1.00 82.44 205 A 1 
ATOM 1592 C CE1 . TYR A 1 205 ? -17.108 -24.597 -7.783  1.00 80.65 205 A 1 
ATOM 1593 C CE2 . TYR A 1 205 ? -14.699 -24.517 -8.116  1.00 80.01 205 A 1 
ATOM 1594 C CZ  . TYR A 1 205 ? -15.849 -25.203 -7.692  1.00 83.91 205 A 1 
ATOM 1595 O OH  . TYR A 1 205 ? -15.747 -26.468 -7.177  1.00 80.57 205 A 1 
ATOM 1596 N N   . SER A 1 206 ? -17.253 -19.596 -12.513 1.00 87.96 206 A 1 
ATOM 1597 C CA  . SER A 1 206 ? -17.672 -18.346 -13.151 1.00 87.18 206 A 1 
ATOM 1598 C C   . SER A 1 206 ? -19.076 -17.888 -12.724 1.00 86.55 206 A 1 
ATOM 1599 O O   . SER A 1 206 ? -19.399 -16.696 -12.745 1.00 82.03 206 A 1 
ATOM 1600 C CB  . SER A 1 206 ? -17.649 -18.518 -14.668 1.00 86.53 206 A 1 
ATOM 1601 O OG  . SER A 1 206 ? -18.613 -19.475 -15.055 1.00 84.14 206 A 1 
ATOM 1602 N N   . GLY A 1 207 ? -19.916 -18.831 -12.299 1.00 83.62 207 A 1 
ATOM 1603 C CA  . GLY A 1 207 ? -21.311 -18.606 -11.929 1.00 80.13 207 A 1 
ATOM 1604 C C   . GLY A 1 207 ? -22.265 -18.506 -13.110 1.00 78.92 207 A 1 
ATOM 1605 O O   . GLY A 1 207 ? -23.434 -18.151 -12.907 1.00 72.04 207 A 1 
ATOM 1606 N N   . LYS A 1 208 ? -21.786 -18.797 -14.312 1.00 77.96 208 A 1 
ATOM 1607 C CA  . LYS A 1 208 ? -22.593 -18.979 -15.514 1.00 74.01 208 A 1 
ATOM 1608 C C   . LYS A 1 208 ? -22.594 -20.459 -15.863 1.00 70.69 208 A 1 
ATOM 1609 O O   . LYS A 1 208 ? -21.533 -21.078 -15.898 1.00 62.08 208 A 1 
ATOM 1610 C CB  . LYS A 1 208 ? -22.078 -18.097 -16.657 1.00 66.21 208 A 1 
ATOM 1611 C CG  . LYS A 1 208 ? -22.246 -16.616 -16.292 1.00 61.44 208 A 1 
ATOM 1612 C CD  . LYS A 1 208 ? -21.822 -15.675 -17.418 1.00 55.43 208 A 1 
ATOM 1613 C CE  . LYS A 1 208 ? -22.005 -14.258 -16.878 1.00 50.95 208 A 1 
ATOM 1614 N NZ  . LYS A 1 208 ? -21.475 -13.213 -17.774 1.00 45.66 208 A 1 
ATOM 1615 N N   . ASP A 1 209 ? -23.780 -21.007 -16.054 1.00 59.42 209 A 1 
ATOM 1616 C CA  . ASP A 1 209 ? -23.912 -22.360 -16.569 1.00 57.60 209 A 1 
ATOM 1617 C C   . ASP A 1 209 ? -23.382 -22.363 -18.002 1.00 54.73 209 A 1 
ATOM 1618 O O   . ASP A 1 209 ? -23.797 -21.537 -18.824 1.00 48.95 209 A 1 
ATOM 1619 C CB  . ASP A 1 209 ? -25.374 -22.830 -16.457 1.00 52.40 209 A 1 
ATOM 1620 C CG  . ASP A 1 209 ? -25.897 -22.855 -15.008 1.00 47.27 209 A 1 
ATOM 1621 O OD1 . ASP A 1 209 ? -25.123 -23.233 -14.100 1.00 42.67 209 A 1 
ATOM 1622 O OD2 . ASP A 1 209 ? -27.065 -22.456 -14.794 1.00 41.78 209 A 1 
ATOM 1623 N N   . ALA A 1 210 ? -22.398 -23.193 -18.262 1.00 44.26 210 A 1 
ATOM 1624 C CA  . ALA A 1 210 ? -21.819 -23.405 -19.591 1.00 43.11 210 A 1 
ATOM 1625 C C   . ALA A 1 210 ? -22.682 -24.358 -20.426 1.00 41.62 210 A 1 
ATOM 1626 O O   . ALA A 1 210 ? -23.300 -25.264 -19.831 1.00 37.94 210 A 1 
ATOM 1627 C CB  . ALA A 1 210 ? -20.390 -23.919 -19.440 1.00 39.51 210 A 1 
ATOM 1628 O OXT . ALA A 1 210 ? -22.687 -24.163 -21.676 1.00 36.98 210 A 1 
ATOM 1629 N N   . MET B 2 1   ? 91.235  -49.362 -12.260 1.00 36.03 1   B 1 
ATOM 1630 C CA  . MET B 2 1   ? 89.770  -49.434 -12.375 1.00 51.19 1   B 1 
ATOM 1631 C C   . MET B 2 1   ? 89.185  -48.248 -11.612 1.00 50.96 1   B 1 
ATOM 1632 O O   . MET B 2 1   ? 89.138  -48.275 -10.395 1.00 49.37 1   B 1 
ATOM 1633 C CB  . MET B 2 1   ? 89.237  -50.753 -11.812 1.00 49.02 1   B 1 
ATOM 1634 C CG  . MET B 2 1   ? 89.503  -51.933 -12.753 1.00 48.53 1   B 1 
ATOM 1635 S SD  . MET B 2 1   ? 88.930  -53.502 -12.066 1.00 46.81 1   B 1 
ATOM 1636 C CE  . MET B 2 1   ? 89.019  -54.562 -13.512 1.00 39.40 1   B 1 
ATOM 1637 N N   . ALA B 2 2   ? 88.916  -47.180 -12.316 1.00 28.44 2   B 1 
ATOM 1638 C CA  . ALA B 2 2   ? 88.417  -45.951 -11.701 1.00 48.12 2   B 1 
ATOM 1639 C C   . ALA B 2 2   ? 86.903  -46.075 -11.480 1.00 46.50 2   B 1 
ATOM 1640 O O   . ALA B 2 2   ? 86.140  -46.125 -12.439 1.00 45.99 2   B 1 
ATOM 1641 C CB  . ALA B 2 2   ? 88.787  -44.760 -12.604 1.00 47.03 2   B 1 
ATOM 1642 N N   . ALA B 2 3   ? 86.505  -46.171 -10.237 1.00 26.60 3   B 1 
ATOM 1643 C CA  . ALA B 2 3   ? 85.095  -46.274 -9.873  1.00 45.73 3   B 1 
ATOM 1644 C C   . ALA B 2 3   ? 84.420  -44.908 -10.072 1.00 44.84 3   B 1 
ATOM 1645 O O   . ALA B 2 3   ? 84.516  -44.024 -9.227  1.00 44.24 3   B 1 
ATOM 1646 C CB  . ALA B 2 3   ? 85.001  -46.794 -8.426  1.00 44.87 3   B 1 
ATOM 1647 N N   . ALA B 2 4   ? 83.789  -44.754 -11.208 1.00 31.03 4   B 1 
ATOM 1648 C CA  . ALA B 2 4   ? 83.009  -43.555 -11.501 1.00 47.52 4   B 1 
ATOM 1649 C C   . ALA B 2 4   ? 81.779  -43.516 -10.581 1.00 45.99 4   B 1 
ATOM 1650 O O   . ALA B 2 4   ? 80.791  -44.212 -10.800 1.00 44.36 4   B 1 
ATOM 1651 C CB  . ALA B 2 4   ? 82.647  -43.556 -12.994 1.00 47.17 4   B 1 
ATOM 1652 N N   . GLY B 2 5   ? 81.882  -42.714 -9.541  1.00 31.38 5   B 1 
ATOM 1653 C CA  . GLY B 2 5   ? 80.782  -42.518 -8.603  1.00 45.53 5   B 1 
ATOM 1654 C C   . GLY B 2 5   ? 79.605  -41.839 -9.300  1.00 45.27 5   B 1 
ATOM 1655 O O   . GLY B 2 5   ? 79.641  -40.643 -9.577  1.00 43.65 5   B 1 
ATOM 1656 N N   . ALA B 2 6   ? 78.563  -42.601 -9.574  1.00 31.38 6   B 1 
ATOM 1657 C CA  . ALA B 2 6   ? 77.343  -42.076 -10.173 1.00 45.43 6   B 1 
ATOM 1658 C C   . ALA B 2 6   ? 76.593  -41.197 -9.153  1.00 44.62 6   B 1 
ATOM 1659 O O   . ALA B 2 6   ? 75.796  -41.684 -8.355  1.00 43.61 6   B 1 
ATOM 1660 C CB  . ALA B 2 6   ? 76.492  -43.255 -10.684 1.00 44.67 6   B 1 
ATOM 1661 N N   . PHE B 2 7   ? 76.865  -39.916 -9.182  1.00 22.50 7   B 1 
ATOM 1662 C CA  . PHE B 2 7   ? 76.081  -38.932 -8.440  1.00 32.72 7   B 1 
ATOM 1663 C C   . PHE B 2 7   ? 74.643  -38.940 -8.970  1.00 32.69 7   B 1 
ATOM 1664 O O   . PHE B 2 7   ? 74.320  -38.316 -9.974  1.00 33.03 7   B 1 
ATOM 1665 C CB  . PHE B 2 7   ? 76.742  -37.543 -8.520  1.00 32.13 7   B 1 
ATOM 1666 C CG  . PHE B 2 7   ? 77.633  -37.217 -7.342  1.00 30.31 7   B 1 
ATOM 1667 C CD1 . PHE B 2 7   ? 77.125  -36.484 -6.248  1.00 30.07 7   B 1 
ATOM 1668 C CD2 . PHE B 2 7   ? 78.970  -37.639 -7.332  1.00 31.40 7   B 1 
ATOM 1669 C CE1 . PHE B 2 7   ? 77.962  -36.180 -5.160  1.00 30.20 7   B 1 
ATOM 1670 C CE2 . PHE B 2 7   ? 79.802  -37.335 -6.238  1.00 30.53 7   B 1 
ATOM 1671 C CZ  . PHE B 2 7   ? 79.303  -36.590 -5.153  1.00 34.63 7   B 1 
ATOM 1672 N N   . ARG B 2 8   ? 73.771  -39.683 -8.286  1.00 21.52 8   B 1 
ATOM 1673 C CA  . ARG B 2 8   ? 72.329  -39.600 -8.522  1.00 28.02 8   B 1 
ATOM 1674 C C   . ARG B 2 8   ? 71.849  -38.213 -8.070  1.00 26.81 8   B 1 
ATOM 1675 O O   . ARG B 2 8   ? 71.535  -38.012 -6.900  1.00 26.86 8   B 1 
ATOM 1676 C CB  . ARG B 2 8   ? 71.567  -40.727 -7.801  1.00 28.65 8   B 1 
ATOM 1677 C CG  . ARG B 2 8   ? 71.599  -42.064 -8.565  1.00 24.68 8   B 1 
ATOM 1678 C CD  . ARG B 2 8   ? 70.708  -43.097 -7.865  1.00 25.60 8   B 1 
ATOM 1679 N NE  . ARG B 2 8   ? 70.595  -44.350 -8.647  1.00 21.39 8   B 1 
ATOM 1680 C CZ  . ARG B 2 8   ? 69.790  -45.382 -8.399  1.00 20.59 8   B 1 
ATOM 1681 N NH1 . ARG B 2 8   ? 68.993  -45.393 -7.367  1.00 19.45 8   B 1 
ATOM 1682 N NH2 . ARG B 2 8   ? 69.759  -46.420 -9.184  1.00 19.41 8   B 1 
ATOM 1683 N N   . LEU B 2 9   ? 71.785  -37.292 -9.020  1.00 27.49 9   B 1 
ATOM 1684 C CA  . LEU B 2 9   ? 71.050  -36.039 -8.875  1.00 36.69 9   B 1 
ATOM 1685 C C   . LEU B 2 9   ? 69.583  -36.373 -8.580  1.00 35.05 9   B 1 
ATOM 1686 O O   . LEU B 2 9   ? 68.797  -36.648 -9.486  1.00 34.99 9   B 1 
ATOM 1687 C CB  . LEU B 2 9   ? 71.207  -35.202 -10.158 1.00 36.50 9   B 1 
ATOM 1688 C CG  . LEU B 2 9   ? 72.480  -34.328 -10.169 1.00 32.90 9   B 1 
ATOM 1689 C CD1 . LEU B 2 9   ? 72.897  -33.994 -11.595 1.00 33.25 9   B 1 
ATOM 1690 C CD2 . LEU B 2 9   ? 72.245  -33.028 -9.402  1.00 38.89 9   B 1 
ATOM 1691 N N   . ARG B 2 10  ? 69.216  -36.392 -7.294  1.00 22.15 10  B 1 
ATOM 1692 C CA  . ARG B 2 10  ? 67.811  -36.400 -6.891  1.00 28.51 10  B 1 
ATOM 1693 C C   . ARG B 2 10  ? 67.206  -35.079 -7.375  1.00 27.33 10  B 1 
ATOM 1694 O O   . ARG B 2 10  ? 67.408  -34.044 -6.742  1.00 27.08 10  B 1 
ATOM 1695 C CB  . ARG B 2 10  ? 67.654  -36.577 -5.375  1.00 28.61 10  B 1 
ATOM 1696 C CG  . ARG B 2 10  ? 67.798  -38.042 -4.916  1.00 25.49 10  B 1 
ATOM 1697 C CD  . ARG B 2 10  ? 67.515  -38.152 -3.411  1.00 24.46 10  B 1 
ATOM 1698 N NE  . ARG B 2 10  ? 67.450  -39.564 -2.964  1.00 21.47 10  B 1 
ATOM 1699 C CZ  . ARG B 2 10  ? 67.129  -39.999 -1.741  1.00 20.05 10  B 1 
ATOM 1700 N NH1 . ARG B 2 10  ? 66.873  -39.170 -0.777  1.00 19.04 10  B 1 
ATOM 1701 N NH2 . ARG B 2 10  ? 67.067  -41.271 -1.482  1.00 19.27 10  B 1 
ATOM 1702 N N   . ARG B 2 11  ? 66.504  -35.112 -8.506  1.00 23.59 11  B 1 
ATOM 1703 C CA  . ARG B 2 11  ? 65.628  -34.010 -8.914  1.00 30.67 11  B 1 
ATOM 1704 C C   . ARG B 2 11  ? 64.598  -33.842 -7.804  1.00 29.72 11  B 1 
ATOM 1705 O O   . ARG B 2 11  ? 63.688  -34.654 -7.680  1.00 29.05 11  B 1 
ATOM 1706 C CB  . ARG B 2 11  ? 64.953  -34.300 -10.268 1.00 30.54 11  B 1 
ATOM 1707 C CG  . ARG B 2 11  ? 65.814  -33.862 -11.457 1.00 25.90 11  B 1 
ATOM 1708 C CD  . ARG B 2 11  ? 65.063  -34.116 -12.777 1.00 25.11 11  B 1 
ATOM 1709 N NE  . ARG B 2 11  ? 65.702  -33.435 -13.923 1.00 21.78 11  B 1 
ATOM 1710 C CZ  . ARG B 2 11  ? 65.307  -33.464 -15.195 1.00 22.19 11  B 1 
ATOM 1711 N NH1 . ARG B 2 11  ? 64.305  -34.190 -15.571 1.00 20.56 11  B 1 
ATOM 1712 N NH2 . ARG B 2 11  ? 65.922  -32.756 -16.106 1.00 20.57 11  B 1 
ATOM 1713 N N   . ALA B 2 12  ? 64.782  -32.817 -6.993  1.00 29.91 12  B 1 
ATOM 1714 C CA  . ALA B 2 12  ? 63.738  -32.349 -6.108  1.00 39.52 12  B 1 
ATOM 1715 C C   . ALA B 2 12  ? 62.603  -31.842 -7.000  1.00 38.89 12  B 1 
ATOM 1716 O O   . ALA B 2 12  ? 62.698  -30.765 -7.586  1.00 38.19 12  B 1 
ATOM 1717 C CB  . ALA B 2 12  ? 64.302  -31.271 -5.173  1.00 38.73 12  B 1 
ATOM 1718 N N   . ALA B 2 13  ? 61.592  -32.665 -7.167  1.00 32.76 13  B 1 
ATOM 1719 C CA  . ALA B 2 13  ? 60.355  -32.221 -7.776  1.00 42.05 13  B 1 
ATOM 1720 C C   . ALA B 2 13  ? 59.724  -31.220 -6.802  1.00 40.61 13  B 1 
ATOM 1721 O O   . ALA B 2 13  ? 59.055  -31.612 -5.858  1.00 40.82 13  B 1 
ATOM 1722 C CB  . ALA B 2 13  ? 59.463  -33.434 -8.073  1.00 42.08 13  B 1 
ATOM 1723 N N   . SER B 2 14  ? 60.017  -29.944 -7.005  1.00 27.79 14  B 1 
ATOM 1724 C CA  . SER B 2 14  ? 59.288  -28.876 -6.328  1.00 32.34 14  B 1 
ATOM 1725 C C   . SER B 2 14  ? 57.830  -29.003 -6.765  1.00 30.55 14  B 1 
ATOM 1726 O O   . SER B 2 14  ? 57.474  -28.610 -7.870  1.00 30.89 14  B 1 
ATOM 1727 C CB  . SER B 2 14  ? 59.841  -27.496 -6.696  1.00 33.44 14  B 1 
ATOM 1728 O OG  . SER B 2 14  ? 61.132  -27.362 -6.147  1.00 28.90 14  B 1 
ATOM 1729 N N   . ALA B 2 15  ? 57.029  -29.607 -5.905  1.00 29.69 15  B 1 
ATOM 1730 C CA  . ALA B 2 15  ? 55.585  -29.571 -6.040  1.00 38.13 15  B 1 
ATOM 1731 C C   . ALA B 2 15  ? 55.169  -28.107 -5.891  1.00 35.89 15  B 1 
ATOM 1732 O O   . ALA B 2 15  ? 54.980  -27.608 -4.787  1.00 36.46 15  B 1 
ATOM 1733 C CB  . ALA B 2 15  ? 54.950  -30.504 -4.997  1.00 38.65 15  B 1 
ATOM 1734 N N   . LEU B 2 16  ? 55.107  -27.406 -7.018  1.00 34.90 16  B 1 
ATOM 1735 C CA  . LEU B 2 16  ? 54.376  -26.156 -7.115  1.00 41.81 16  B 1 
ATOM 1736 C C   . LEU B 2 16  ? 52.928  -26.492 -6.768  1.00 39.00 16  B 1 
ATOM 1737 O O   . LEU B 2 16  ? 52.156  -26.933 -7.612  1.00 39.40 16  B 1 
ATOM 1738 C CB  . LEU B 2 16  ? 54.524  -25.555 -8.525  1.00 41.98 16  B 1 
ATOM 1739 C CG  . LEU B 2 16  ? 55.765  -24.660 -8.680  1.00 38.36 16  B 1 
ATOM 1740 C CD1 . LEU B 2 16  ? 56.156  -24.512 -10.147 1.00 37.69 16  B 1 
ATOM 1741 C CD2 . LEU B 2 16  ? 55.508  -23.264 -8.106  1.00 43.69 16  B 1 
ATOM 1742 N N   . LEU B 2 17  ? 52.601  -26.338 -5.475  1.00 27.78 17  B 1 
ATOM 1743 C CA  . LEU B 2 17  ? 51.228  -26.236 -5.025  1.00 34.80 17  B 1 
ATOM 1744 C C   . LEU B 2 17  ? 50.646  -25.014 -5.736  1.00 33.55 17  B 1 
ATOM 1745 O O   . LEU B 2 17  ? 50.770  -23.888 -5.268  1.00 33.56 17  B 1 
ATOM 1746 C CB  . LEU B 2 17  ? 51.172  -26.096 -3.491  1.00 33.89 17  B 1 
ATOM 1747 C CG  . LEU B 2 17  ? 51.269  -27.428 -2.732  1.00 29.99 17  B 1 
ATOM 1748 C CD1 . LEU B 2 17  ? 51.636  -27.190 -1.272  1.00 29.66 17  B 1 
ATOM 1749 C CD2 . LEU B 2 17  ? 49.947  -28.190 -2.774  1.00 33.71 17  B 1 
ATOM 1750 N N   . LEU B 2 18  ? 50.090  -25.284 -6.913  1.00 30.02 18  B 1 
ATOM 1751 C CA  . LEU B 2 18  ? 49.185  -24.365 -7.563  1.00 38.49 18  B 1 
ATOM 1752 C C   . LEU B 2 18  ? 48.087  -24.102 -6.537  1.00 37.08 18  B 1 
ATOM 1753 O O   . LEU B 2 18  ? 47.176  -24.910 -6.362  1.00 35.72 18  B 1 
ATOM 1754 C CB  . LEU B 2 18  ? 48.635  -24.978 -8.868  1.00 36.87 18  B 1 
ATOM 1755 C CG  . LEU B 2 18  ? 49.613  -24.905 -10.048 1.00 33.05 18  B 1 
ATOM 1756 C CD1 . LEU B 2 18  ? 49.184  -25.855 -11.169 1.00 32.16 18  B 1 
ATOM 1757 C CD2 . LEU B 2 18  ? 49.684  -23.486 -10.634 1.00 36.72 18  B 1 
ATOM 1758 N N   . ARG B 2 19  ? 48.236  -23.001 -5.790  1.00 30.79 19  B 1 
ATOM 1759 C CA  . ARG B 2 19  ? 47.127  -22.427 -5.052  1.00 38.99 19  B 1 
ATOM 1760 C C   . ARG B 2 19  ? 46.076  -22.139 -6.107  1.00 37.35 19  B 1 
ATOM 1761 O O   . ARG B 2 19  ? 46.167  -21.117 -6.786  1.00 36.58 19  B 1 
ATOM 1762 C CB  . ARG B 2 19  ? 47.537  -21.147 -4.315  1.00 38.31 19  B 1 
ATOM 1763 C CG  . ARG B 2 19  ? 47.999  -21.404 -2.875  1.00 34.58 19  B 1 
ATOM 1764 C CD  . ARG B 2 19  ? 48.344  -20.069 -2.195  1.00 31.79 19  B 1 
ATOM 1765 N NE  . ARG B 2 19  ? 48.403  -20.188 -0.730  1.00 29.01 19  B 1 
ATOM 1766 C CZ  . ARG B 2 19  ? 48.680  -19.223 0.134   1.00 27.90 19  B 1 
ATOM 1767 N NH1 . ARG B 2 19  ? 49.014  -18.030 -0.272  1.00 26.75 19  B 1 
ATOM 1768 N NH2 . ARG B 2 19  ? 48.631  -19.431 1.415   1.00 26.55 19  B 1 
ATOM 1769 N N   . SER B 2 20  ? 45.129  -23.055 -6.254  1.00 29.68 20  B 1 
ATOM 1770 C CA  . SER B 2 20  ? 43.918  -22.776 -7.002  1.00 33.10 20  B 1 
ATOM 1771 C C   . SER B 2 20  ? 43.405  -21.447 -6.458  1.00 31.86 20  B 1 
ATOM 1772 O O   . SER B 2 20  ? 43.190  -21.361 -5.245  1.00 30.71 20  B 1 
ATOM 1773 C CB  . SER B 2 20  ? 42.876  -23.875 -6.789  1.00 32.71 20  B 1 
ATOM 1774 O OG  . SER B 2 20  ? 43.439  -25.123 -7.139  1.00 29.67 20  B 1 
ATOM 1775 N N   . PRO B 2 21  ? 43.331  -20.391 -7.285  1.00 30.39 21  B 1 
ATOM 1776 C CA  . PRO B 2 21  ? 42.746  -19.155 -6.824  1.00 37.75 21  B 1 
ATOM 1777 C C   . PRO B 2 21  ? 41.363  -19.557 -6.325  1.00 37.90 21  B 1 
ATOM 1778 O O   . PRO B 2 21  ? 40.566  -20.114 -7.084  1.00 36.72 21  B 1 
ATOM 1779 C CB  . PRO B 2 21  ? 42.731  -18.213 -8.034  1.00 36.36 21  B 1 
ATOM 1780 C CG  . PRO B 2 21  ? 42.768  -19.160 -9.230  1.00 35.82 21  B 1 
ATOM 1781 C CD  . PRO B 2 21  ? 43.538  -20.374 -8.718  1.00 40.47 21  B 1 
ATOM 1782 N N   . ARG B 2 22  ? 41.117  -19.373 -5.019  1.00 23.15 22  B 1 
ATOM 1783 C CA  . ARG B 2 22  ? 39.757  -19.455 -4.508  1.00 26.72 22  B 1 
ATOM 1784 C C   . ARG B 2 22  ? 38.995  -18.427 -5.334  1.00 26.13 22  B 1 
ATOM 1785 O O   . ARG B 2 22  ? 39.190  -17.237 -5.113  1.00 25.33 22  B 1 
ATOM 1786 C CB  . ARG B 2 22  ? 39.668  -19.151 -3.005  1.00 26.93 22  B 1 
ATOM 1787 C CG  . ARG B 2 22  ? 39.941  -20.381 -2.124  1.00 23.68 22  B 1 
ATOM 1788 C CD  . ARG B 2 22  ? 39.748  -20.020 -0.640  1.00 22.54 22  B 1 
ATOM 1789 N NE  . ARG B 2 22  ? 39.838  -21.206 0.229   1.00 19.89 22  B 1 
ATOM 1790 C CZ  . ARG B 2 22  ? 39.708  -21.219 1.552   1.00 18.51 22  B 1 
ATOM 1791 N NH1 . ARG B 2 22  ? 39.544  -20.124 2.238   1.00 17.86 22  B 1 
ATOM 1792 N NH2 . ARG B 2 22  ? 39.762  -22.341 2.222   1.00 16.76 22  B 1 
ATOM 1793 N N   . LEU B 2 23  ? 38.227  -18.901 -6.302  1.00 25.36 23  B 1 
ATOM 1794 C CA  . LEU B 2 23  ? 37.219  -18.074 -6.937  1.00 29.42 23  B 1 
ATOM 1795 C C   . LEU B 2 23  ? 36.498  -17.405 -5.775  1.00 28.34 23  B 1 
ATOM 1796 O O   . LEU B 2 23  ? 36.107  -18.122 -4.842  1.00 26.66 23  B 1 
ATOM 1797 C CB  . LEU B 2 23  ? 36.265  -18.944 -7.774  1.00 28.38 23  B 1 
ATOM 1798 C CG  . LEU B 2 23  ? 36.812  -19.262 -9.174  1.00 25.90 23  B 1 
ATOM 1799 C CD1 . LEU B 2 23  ? 36.052  -20.441 -9.788  1.00 24.77 23  B 1 
ATOM 1800 C CD2 . LEU B 2 23  ? 36.667  -18.060 -10.115 1.00 27.55 23  B 1 
ATOM 1801 N N   . PRO B 2 24  ? 36.441  -16.069 -5.755  1.00 26.68 24  B 1 
ATOM 1802 C CA  . PRO B 2 24  ? 35.697  -15.393 -4.718  1.00 32.58 24  B 1 
ATOM 1803 C C   . PRO B 2 24  ? 34.323  -16.056 -4.737  1.00 32.41 24  B 1 
ATOM 1804 O O   . PRO B 2 24  ? 33.744  -16.226 -5.814  1.00 31.92 24  B 1 
ATOM 1805 C CB  . PRO B 2 24  ? 35.664  -13.909 -5.106  1.00 32.32 24  B 1 
ATOM 1806 C CG  . PRO B 2 24  ? 35.900  -13.932 -6.623  1.00 31.22 24  B 1 
ATOM 1807 C CD  . PRO B 2 24  ? 36.783  -15.167 -6.824  1.00 35.01 24  B 1 
ATOM 1808 N N   . ALA B 2 25  ? 33.903  -16.545 -3.560  1.00 23.12 25  B 1 
ATOM 1809 C CA  . ALA B 2 25  ? 32.566  -17.082 -3.434  1.00 25.16 25  B 1 
ATOM 1810 C C   . ALA B 2 25  ? 31.657  -15.983 -3.979  1.00 25.35 25  B 1 
ATOM 1811 O O   . ALA B 2 25  ? 31.615  -14.892 -3.421  1.00 24.79 25  B 1 
ATOM 1812 C CB  . ALA B 2 25  ? 32.279  -17.404 -1.964  1.00 24.59 25  B 1 
ATOM 1813 N N   . ARG B 2 26  ? 31.102  -16.239 -5.151  1.00 20.16 26  B 1 
ATOM 1814 C CA  . ARG B 2 26  ? 30.133  -15.343 -5.740  1.00 23.66 26  B 1 
ATOM 1815 C C   . ARG B 2 26  ? 29.064  -15.284 -4.674  1.00 23.24 26  B 1 
ATOM 1816 O O   . ARG B 2 26  ? 28.409  -16.302 -4.460  1.00 22.62 26  B 1 
ATOM 1817 C CB  . ARG B 2 26  ? 29.649  -15.905 -7.094  1.00 23.53 26  B 1 
ATOM 1818 C CG  . ARG B 2 26  ? 28.890  -14.883 -7.950  1.00 20.89 26  B 1 
ATOM 1819 C CD  . ARG B 2 26  ? 28.498  -15.538 -9.286  1.00 19.86 26  B 1 
ATOM 1820 N NE  . ARG B 2 26  ? 27.908  -14.564 -10.223 1.00 17.04 26  B 1 
ATOM 1821 C CZ  . ARG B 2 26  ? 27.456  -14.823 -11.444 1.00 17.15 26  B 1 
ATOM 1822 N NH1 . ARG B 2 26  ? 27.469  -16.025 -11.936 1.00 16.05 26  B 1 
ATOM 1823 N NH2 . ARG B 2 26  ? 26.977  -13.871 -12.190 1.00 15.77 26  B 1 
ATOM 1824 N N   . GLU B 2 27  ? 29.031  -14.192 -3.930  1.00 20.58 27  B 1 
ATOM 1825 C CA  . GLU B 2 27  ? 27.931  -13.963 -3.014  1.00 22.00 27  B 1 
ATOM 1826 C C   . GLU B 2 27  ? 26.700  -14.122 -3.895  1.00 21.92 27  B 1 
ATOM 1827 O O   . GLU B 2 27  ? 26.441  -13.310 -4.777  1.00 20.49 27  B 1 
ATOM 1828 C CB  . GLU B 2 27  ? 27.995  -12.584 -2.350  1.00 21.10 27  B 1 
ATOM 1829 C CG  . GLU B 2 27  ? 29.007  -12.548 -1.193  1.00 18.63 27  B 1 
ATOM 1830 C CD  . GLU B 2 27  ? 29.009  -11.209 -0.422  1.00 17.14 27  B 1 
ATOM 1831 O OE1 . GLU B 2 27  ? 29.480  -11.228 0.734   1.00 14.96 27  B 1 
ATOM 1832 O OE2 . GLU B 2 27  ? 28.563  -10.195 -0.998  1.00 16.89 27  B 1 
ATOM 1833 N N   . LEU B 2 28  ? 26.041  -15.264 -3.720  1.00 19.29 28  B 1 
ATOM 1834 C CA  . LEU B 2 28  ? 24.664  -15.403 -4.108  1.00 20.10 28  B 1 
ATOM 1835 C C   . LEU B 2 28  ? 23.952  -14.371 -3.252  1.00 20.16 28  B 1 
ATOM 1836 O O   . LEU B 2 28  ? 23.457  -14.680 -2.175  1.00 19.01 28  B 1 
ATOM 1837 C CB  . LEU B 2 28  ? 24.174  -16.837 -3.843  1.00 18.69 28  B 1 
ATOM 1838 C CG  . LEU B 2 28  ? 24.642  -17.869 -4.885  1.00 17.14 28  B 1 
ATOM 1839 C CD1 . LEU B 2 28  ? 24.484  -19.292 -4.346  1.00 16.01 28  B 1 
ATOM 1840 C CD2 . LEU B 2 28  ? 23.822  -17.765 -6.181  1.00 16.92 28  B 1 
ATOM 1841 N N   . SER B 2 29  ? 24.028  -13.122 -3.690  1.00 23.73 29  B 1 
ATOM 1842 C CA  . SER B 2 29  ? 23.130  -12.090 -3.250  1.00 25.87 29  B 1 
ATOM 1843 C C   . SER B 2 29  ? 21.764  -12.690 -3.523  1.00 26.98 29  B 1 
ATOM 1844 O O   . SER B 2 29  ? 21.361  -12.816 -4.679  1.00 26.07 29  B 1 
ATOM 1845 C CB  . SER B 2 29  ? 23.358  -10.777 -4.013  1.00 24.96 29  B 1 
ATOM 1846 O OG  . SER B 2 29  ? 23.379  -10.967 -5.406  1.00 21.97 29  B 1 
ATOM 1847 N N   . ALA B 2 30  ? 21.137  -13.207 -2.459  1.00 23.73 30  B 1 
ATOM 1848 C CA  . ALA B 2 30  ? 19.750  -13.597 -2.523  1.00 26.10 30  B 1 
ATOM 1849 C C   . ALA B 2 30  ? 19.050  -12.448 -3.240  1.00 27.40 30  B 1 
ATOM 1850 O O   . ALA B 2 30  ? 19.370  -11.303 -2.914  1.00 25.65 30  B 1 
ATOM 1851 C CB  . ALA B 2 30  ? 19.215  -13.783 -1.094  1.00 24.41 30  B 1 
ATOM 1852 N N   . PRO B 2 31  ? 18.196  -12.720 -4.252  1.00 26.91 31  B 1 
ATOM 1853 C CA  . PRO B 2 31  ? 17.599  -11.667 -5.055  1.00 29.14 31  B 1 
ATOM 1854 C C   . PRO B 2 31  ? 16.956  -10.701 -4.075  1.00 30.53 31  B 1 
ATOM 1855 O O   . PRO B 2 31  ? 15.950  -11.027 -3.434  1.00 29.37 31  B 1 
ATOM 1856 C CB  . PRO B 2 31  ? 16.597  -12.370 -5.982  1.00 28.13 31  B 1 
ATOM 1857 C CG  . PRO B 2 31  ? 16.316  -13.696 -5.273  1.00 26.77 31  B 1 
ATOM 1858 C CD  . PRO B 2 31  ? 17.641  -14.001 -4.572  1.00 29.07 31  B 1 
ATOM 1859 N N   . ALA B 2 32  ? 17.672  -9.604  -3.815  1.00 29.01 32  B 1 
ATOM 1860 C CA  . ALA B 2 32  ? 17.280  -8.643  -2.817  1.00 30.16 32  B 1 
ATOM 1861 C C   . ALA B 2 32  ? 15.943  -8.162  -3.351  1.00 31.96 32  B 1 
ATOM 1862 O O   . ALA B 2 32  ? 15.897  -7.646  -4.464  1.00 30.64 32  B 1 
ATOM 1863 C CB  . ALA B 2 32  ? 18.331  -7.530  -2.702  1.00 28.01 32  B 1 
ATOM 1864 N N   . ARG B 2 33  ? 14.869  -8.457  -2.637  1.00 35.17 33  B 1 
ATOM 1865 C CA  . ARG B 2 33  ? 13.544  -7.973  -3.041  1.00 37.27 33  B 1 
ATOM 1866 C C   . ARG B 2 33  ? 13.699  -6.464  -3.136  1.00 38.48 33  B 1 
ATOM 1867 O O   . ARG B 2 33  ? 13.773  -5.798  -2.104  1.00 36.29 33  B 1 
ATOM 1868 C CB  . ARG B 2 33  ? 12.466  -8.362  -2.023  1.00 35.68 33  B 1 
ATOM 1869 C CG  . ARG B 2 33  ? 12.010  -9.823  -2.173  1.00 32.09 33  B 1 
ATOM 1870 C CD  . ARG B 2 33  ? 10.901  -10.117 -1.157  1.00 29.43 33  B 1 
ATOM 1871 N NE  . ARG B 2 33  ? 10.363  -11.482 -1.310  1.00 26.95 33  B 1 
ATOM 1872 C CZ  . ARG B 2 33  ? 9.503   -12.090 -0.506  1.00 25.02 33  B 1 
ATOM 1873 N NH1 . ARG B 2 33  ? 9.021   -11.501 0.551   1.00 23.68 33  B 1 
ATOM 1874 N NH2 . ARG B 2 33  ? 9.110   -13.305 -0.756  1.00 22.06 33  B 1 
ATOM 1875 N N   . LEU B 2 34  ? 13.888  -5.982  -4.346  1.00 38.77 34  B 1 
ATOM 1876 C CA  . LEU B 2 34  ? 14.211  -4.604  -4.672  1.00 39.96 34  B 1 
ATOM 1877 C C   . LEU B 2 34  ? 12.964  -3.772  -4.398  1.00 42.81 34  B 1 
ATOM 1878 O O   . LEU B 2 34  ? 12.216  -3.392  -5.293  1.00 39.89 34  B 1 
ATOM 1879 C CB  . LEU B 2 34  ? 14.700  -4.508  -6.139  1.00 35.94 34  B 1 
ATOM 1880 C CG  . LEU B 2 34  ? 16.211  -4.768  -6.320  1.00 31.68 34  B 1 
ATOM 1881 C CD1 . LEU B 2 34  ? 16.509  -5.282  -7.726  1.00 28.11 34  B 1 
ATOM 1882 C CD2 . LEU B 2 34  ? 17.012  -3.482  -6.112  1.00 29.01 34  B 1 
ATOM 1883 N N   . TYR B 2 35  ? 12.695  -3.554  -3.106  1.00 51.46 35  B 1 
ATOM 1884 C CA  . TYR B 2 35  ? 11.724  -2.577  -2.687  1.00 54.98 35  B 1 
ATOM 1885 C C   . TYR B 2 35  ? 12.244  -1.217  -3.121  1.00 58.14 35  B 1 
ATOM 1886 O O   . TYR B 2 35  ? 13.419  -0.889  -2.932  1.00 55.89 35  B 1 
ATOM 1887 C CB  . TYR B 2 35  ? 11.496  -2.658  -1.179  1.00 52.06 35  B 1 
ATOM 1888 C CG  . TYR B 2 35  ? 10.731  -3.895  -0.751  1.00 49.58 35  B 1 
ATOM 1889 C CD1 . TYR B 2 35  ? 9.359   -4.021  -1.045  1.00 45.94 35  B 1 
ATOM 1890 C CD2 . TYR B 2 35  ? 11.389  -4.931  -0.054  1.00 44.82 35  B 1 
ATOM 1891 C CE1 . TYR B 2 35  ? 8.642   -5.157  -0.656  1.00 41.45 35  B 1 
ATOM 1892 C CE2 . TYR B 2 35  ? 10.676  -6.075  0.345   1.00 41.51 35  B 1 
ATOM 1893 C CZ  . TYR B 2 35  ? 9.308   -6.181  0.043   1.00 42.13 35  B 1 
ATOM 1894 O OH  . TYR B 2 35  ? 8.610   -7.302  0.434   1.00 38.84 35  B 1 
ATOM 1895 N N   . HIS B 2 36  ? 11.361  -0.452  -3.708  1.00 64.11 36  B 1 
ATOM 1896 C CA  . HIS B 2 36  ? 11.684  0.911   -4.073  1.00 69.46 36  B 1 
ATOM 1897 C C   . HIS B 2 36  ? 12.175  1.676   -2.839  1.00 73.27 36  B 1 
ATOM 1898 O O   . HIS B 2 36  ? 11.689  1.462   -1.731  1.00 72.30 36  B 1 
ATOM 1899 C CB  . HIS B 2 36  ? 10.437  1.566   -4.690  1.00 65.89 36  B 1 
ATOM 1900 C CG  . HIS B 2 36  ? 10.750  2.917   -5.274  1.00 61.73 36  B 1 
ATOM 1901 N ND1 . HIS B 2 36  ? 10.448  4.135   -4.717  1.00 54.75 36  B 1 
ATOM 1902 C CD2 . HIS B 2 36  ? 11.426  3.164   -6.435  1.00 53.94 36  B 1 
ATOM 1903 C CE1 . HIS B 2 36  ? 10.914  5.096   -5.523  1.00 50.31 36  B 1 
ATOM 1904 N NE2 . HIS B 2 36  ? 11.531  4.542   -6.577  1.00 53.18 36  B 1 
ATOM 1905 N N   . LYS B 2 37  ? 13.135  2.590   -3.029  1.00 72.55 37  B 1 
ATOM 1906 C CA  . LYS B 2 37  ? 13.760  3.351   -1.928  1.00 77.43 37  B 1 
ATOM 1907 C C   . LYS B 2 37  ? 12.736  3.978   -0.969  1.00 79.66 37  B 1 
ATOM 1908 O O   . LYS B 2 37  ? 12.969  3.990   0.236   1.00 77.47 37  B 1 
ATOM 1909 C CB  . LYS B 2 37  ? 14.684  4.421   -2.544  1.00 74.93 37  B 1 
ATOM 1910 C CG  . LYS B 2 37  ? 15.485  5.176   -1.477  1.00 66.75 37  B 1 
ATOM 1911 C CD  . LYS B 2 37  ? 16.402  6.235   -2.097  1.00 61.34 37  B 1 
ATOM 1912 C CE  . LYS B 2 37  ? 17.128  6.989   -0.980  1.00 52.86 37  B 1 
ATOM 1913 N NZ  . LYS B 2 37  ? 17.992  8.066   -1.513  1.00 44.15 37  B 1 
ATOM 1914 N N   . LYS B 2 38  ? 11.604  4.449   -1.468  1.00 76.72 38  B 1 
ATOM 1915 C CA  . LYS B 2 38  ? 10.527  5.009   -0.641  1.00 78.22 38  B 1 
ATOM 1916 C C   . LYS B 2 38  ? 9.906   3.975   0.311   1.00 79.45 38  B 1 
ATOM 1917 O O   . LYS B 2 38  ? 9.620   4.296   1.458   1.00 78.52 38  B 1 
ATOM 1918 C CB  . LYS B 2 38  ? 9.424   5.614   -1.520  1.00 76.96 38  B 1 
ATOM 1919 C CG  . LYS B 2 38  ? 9.871   6.862   -2.303  1.00 74.90 38  B 1 
ATOM 1920 C CD  . LYS B 2 38  ? 8.678   7.440   -3.073  1.00 70.71 38  B 1 
ATOM 1921 C CE  . LYS B 2 38  ? 9.027   8.713   -3.850  1.00 65.31 38  B 1 
ATOM 1922 N NZ  . LYS B 2 38  ? 7.851   9.252   -4.566  1.00 58.98 38  B 1 
ATOM 1923 N N   . VAL B 2 39  ? 9.736   2.731   -0.131  1.00 77.04 39  B 1 
ATOM 1924 C CA  . VAL B 2 39  ? 9.226   1.645   0.734   1.00 77.21 39  B 1 
ATOM 1925 C C   . VAL B 2 39  ? 10.229  1.340   1.835   1.00 77.84 39  B 1 
ATOM 1926 O O   . VAL B 2 39  ? 9.839   1.225   2.986   1.00 77.30 39  B 1 
ATOM 1927 C CB  . VAL B 2 39  ? 8.913   0.361   -0.054  1.00 75.65 39  B 1 
ATOM 1928 C CG1 . VAL B 2 39  ? 8.411   -0.769  0.858   1.00 69.32 39  B 1 
ATOM 1929 C CG2 . VAL B 2 39  ? 7.848   0.604   -1.120  1.00 70.24 39  B 1 
ATOM 1930 N N   . VAL B 2 40  ? 11.507  1.248   1.485   1.00 73.38 40  B 1 
ATOM 1931 C CA  . VAL B 2 40  ? 12.580  1.004   2.453   1.00 73.28 40  B 1 
ATOM 1932 C C   . VAL B 2 40  ? 12.627  2.121   3.495   1.00 74.19 40  B 1 
ATOM 1933 O O   . VAL B 2 40  ? 12.596  1.836   4.685   1.00 73.23 40  B 1 
ATOM 1934 C CB  . VAL B 2 40  ? 13.944  0.835   1.756   1.00 71.42 40  B 1 
ATOM 1935 C CG1 . VAL B 2 40  ? 15.070  0.569   2.758   1.00 64.69 40  B 1 
ATOM 1936 C CG2 . VAL B 2 40  ? 13.915  -0.344  0.771   1.00 65.94 40  B 1 
ATOM 1937 N N   . ASP B 2 41  ? 12.588  3.379   3.075   1.00 78.97 41  B 1 
ATOM 1938 C CA  . ASP B 2 41  ? 12.599  4.536   3.978   1.00 80.35 41  B 1 
ATOM 1939 C C   . ASP B 2 41  ? 11.399  4.537   4.947   1.00 80.34 41  B 1 
ATOM 1940 O O   . ASP B 2 41  ? 11.572  4.643   6.160   1.00 78.33 41  B 1 
ATOM 1941 C CB  . ASP B 2 41  ? 12.647  5.811   3.125   1.00 80.13 41  B 1 
ATOM 1942 C CG  . ASP B 2 41  ? 12.552  7.084   3.962   1.00 79.09 41  B 1 
ATOM 1943 O OD1 . ASP B 2 41  ? 13.157  7.156   5.051   1.00 73.24 41  B 1 
ATOM 1944 O OD2 . ASP B 2 41  ? 11.812  7.998   3.553   1.00 72.86 41  B 1 
ATOM 1945 N N   . HIS B 2 42  ? 10.185  4.322   4.461   1.00 80.03 42  B 1 
ATOM 1946 C CA  . HIS B 2 42  ? 9.007   4.244   5.324   1.00 79.33 42  B 1 
ATOM 1947 C C   . HIS B 2 42  ? 8.975   2.986   6.212   1.00 76.95 42  B 1 
ATOM 1948 O O   . HIS B 2 42  ? 8.295   2.982   7.238   1.00 74.58 42  B 1 
ATOM 1949 C CB  . HIS B 2 42  ? 7.732   4.326   4.478   1.00 81.71 42  B 1 
ATOM 1950 C CG  . HIS B 2 42  ? 7.327   5.731   4.129   1.00 84.14 42  B 1 
ATOM 1951 N ND1 . HIS B 2 42  ? 6.641   6.589   4.958   1.00 77.93 42  B 1 
ATOM 1952 C CD2 . HIS B 2 42  ? 7.505   6.388   2.942   1.00 77.39 42  B 1 
ATOM 1953 C CE1 . HIS B 2 42  ? 6.403   7.731   4.284   1.00 80.57 42  B 1 
ATOM 1954 N NE2 . HIS B 2 42  ? 6.918   7.640   3.050   1.00 80.65 42  B 1 
ATOM 1955 N N   . TYR B 2 43  ? 9.670   1.917   5.824   1.00 73.15 43  B 1 
ATOM 1956 C CA  . TYR B 2 43  ? 9.788   0.711   6.631   1.00 70.76 43  B 1 
ATOM 1957 C C   . TYR B 2 43  ? 10.846  0.856   7.738   1.00 70.97 43  B 1 
ATOM 1958 O O   . TYR B 2 43  ? 10.598  0.469   8.879   1.00 69.35 43  B 1 
ATOM 1959 C CB  . TYR B 2 43  ? 10.107  -0.477  5.710   1.00 68.65 43  B 1 
ATOM 1960 C CG  . TYR B 2 43  ? 10.427  -1.750  6.463   1.00 64.98 43  B 1 
ATOM 1961 C CD1 . TYR B 2 43  ? 11.749  -2.239  6.522   1.00 58.24 43  B 1 
ATOM 1962 C CD2 . TYR B 2 43  ? 9.415   -2.438  7.161   1.00 59.08 43  B 1 
ATOM 1963 C CE1 . TYR B 2 43  ? 12.050  -3.393  7.257   1.00 54.05 43  B 1 
ATOM 1964 C CE2 . TYR B 2 43  ? 9.705   -3.589  7.900   1.00 55.21 43  B 1 
ATOM 1965 C CZ  . TYR B 2 43  ? 11.024  -4.069  7.944   1.00 55.47 43  B 1 
ATOM 1966 O OH  . TYR B 2 43  ? 11.308  -5.198  8.676   1.00 53.76 43  B 1 
ATOM 1967 N N   . GLU B 2 44  ? 12.011  1.407   7.402   1.00 68.91 44  B 1 
ATOM 1968 C CA  . GLU B 2 44  ? 13.122  1.584   8.338   1.00 69.78 44  B 1 
ATOM 1969 C C   . GLU B 2 44  ? 12.916  2.790   9.262   1.00 69.87 44  B 1 
ATOM 1970 O O   . GLU B 2 44  ? 13.247  2.735   10.446  1.00 66.96 44  B 1 
ATOM 1971 C CB  . GLU B 2 44  ? 14.431  1.742   7.560   1.00 68.21 44  B 1 
ATOM 1972 C CG  . GLU B 2 44  ? 14.830  0.440   6.857   1.00 64.24 44  B 1 
ATOM 1973 C CD  . GLU B 2 44  ? 16.182  0.511   6.133   1.00 58.62 44  B 1 
ATOM 1974 O OE1 . GLU B 2 44  ? 16.684  -0.581  5.764   1.00 53.56 44  B 1 
ATOM 1975 O OE2 . GLU B 2 44  ? 16.712  1.630   5.947   1.00 56.18 44  B 1 
ATOM 1976 N N   . ASN B 2 45  ? 12.309  3.851   8.739   1.00 74.94 45  B 1 
ATOM 1977 C CA  . ASN B 2 45  ? 12.027  5.100   9.441   1.00 75.99 45  B 1 
ATOM 1978 C C   . ASN B 2 45  ? 10.520  5.422   9.413   1.00 75.04 45  B 1 
ATOM 1979 O O   . ASN B 2 45  ? 10.128  6.456   8.848   1.00 72.98 45  B 1 
ATOM 1980 C CB  . ASN B 2 45  ? 12.884  6.221   8.832   1.00 75.97 45  B 1 
ATOM 1981 C CG  . ASN B 2 45  ? 14.351  5.871   8.800   1.00 73.01 45  B 1 
ATOM 1982 O OD1 . ASN B 2 45  ? 15.003  5.756   9.821   1.00 66.72 45  B 1 
ATOM 1983 N ND2 . ASN B 2 45  ? 14.905  5.685   7.620   1.00 65.74 45  B 1 
ATOM 1984 N N   . PRO B 2 46  ? 9.652   4.568   9.980   1.00 77.78 46  B 1 
ATOM 1985 C CA  . PRO B 2 46  ? 8.216   4.779   9.918   1.00 76.31 46  B 1 
ATOM 1986 C C   . PRO B 2 46  ? 7.819   6.046   10.678  1.00 78.44 46  B 1 
ATOM 1987 O O   . PRO B 2 46  ? 8.212   6.265   11.824  1.00 76.44 46  B 1 
ATOM 1988 C CB  . PRO B 2 46  ? 7.590   3.516   10.507  1.00 73.01 46  B 1 
ATOM 1989 C CG  . PRO B 2 46  ? 8.664   2.991   11.457  1.00 70.02 46  B 1 
ATOM 1990 C CD  . PRO B 2 46  ? 9.966   3.369   10.749  1.00 71.97 46  B 1 
ATOM 1991 N N   . ARG B 2 47  ? 6.990   6.879   10.044  1.00 82.84 47  B 1 
ATOM 1992 C CA  . ARG B 2 47  ? 6.490   8.122   10.628  1.00 82.92 47  B 1 
ATOM 1993 C C   . ARG B 2 47  ? 5.246   7.849   11.465  1.00 83.87 47  B 1 
ATOM 1994 O O   . ARG B 2 47  ? 4.448   6.962   11.167  1.00 80.79 47  B 1 
ATOM 1995 C CB  . ARG B 2 47  ? 6.214   9.182   9.551   1.00 80.77 47  B 1 
ATOM 1996 C CG  . ARG B 2 47  ? 7.458   9.741   8.841   1.00 79.35 47  B 1 
ATOM 1997 C CD  . ARG B 2 47  ? 8.069   8.759   7.831   1.00 75.32 47  B 1 
ATOM 1998 N NE  . ARG B 2 47  ? 8.992   9.426   6.912   1.00 73.61 47  B 1 
ATOM 1999 C CZ  . ARG B 2 47  ? 9.758   8.850   6.005   1.00 69.24 47  B 1 
ATOM 2000 N NH1 . ARG B 2 47  ? 9.804   7.560   5.861   1.00 63.03 47  B 1 
ATOM 2001 N NH2 . ARG B 2 47  ? 10.476  9.559   5.205   1.00 66.10 47  B 1 
ATOM 2002 N N   . ASN B 2 48  ? 5.052   8.645   12.487  1.00 83.66 48  B 1 
ATOM 2003 C CA  . ASN B 2 48  ? 3.815   8.672   13.269  1.00 85.90 48  B 1 
ATOM 2004 C C   . ASN B 2 48  ? 3.449   7.341   13.960  1.00 86.84 48  B 1 
ATOM 2005 O O   . ASN B 2 48  ? 2.272   7.078   14.201  1.00 84.15 48  B 1 
ATOM 2006 C CB  . ASN B 2 48  ? 2.667   9.230   12.403  1.00 85.57 48  B 1 
ATOM 2007 C CG  . ASN B 2 48  ? 3.042   10.517  11.701  1.00 84.94 48  B 1 
ATOM 2008 O OD1 . ASN B 2 48  ? 3.454   11.484  12.323  1.00 78.08 48  B 1 
ATOM 2009 N ND2 . ASN B 2 48  ? 2.915   10.558  10.389  1.00 77.09 48  B 1 
ATOM 2010 N N   . VAL B 2 49  ? 4.431   6.511   14.318  1.00 84.99 49  B 1 
ATOM 2011 C CA  . VAL B 2 49  ? 4.178   5.302   15.108  1.00 84.99 49  B 1 
ATOM 2012 C C   . VAL B 2 49  ? 3.718   5.686   16.510  1.00 86.17 49  B 1 
ATOM 2013 O O   . VAL B 2 49  ? 4.360   6.482   17.207  1.00 83.41 49  B 1 
ATOM 2014 C CB  . VAL B 2 49  ? 5.409   4.388   15.165  1.00 82.16 49  B 1 
ATOM 2015 C CG1 . VAL B 2 49  ? 5.112   3.092   15.941  1.00 75.92 49  B 1 
ATOM 2016 C CG2 . VAL B 2 49  ? 5.848   3.978   13.757  1.00 76.25 49  B 1 
ATOM 2017 N N   . GLY B 2 50  ? 2.594   5.108   16.944  1.00 84.99 50  B 1 
ATOM 2018 C CA  . GLY B 2 50  ? 2.072   5.369   18.274  1.00 84.94 50  B 1 
ATOM 2019 C C   . GLY B 2 50  ? 0.594   5.076   18.445  1.00 86.32 50  B 1 
ATOM 2020 O O   . GLY B 2 50  ? 0.009   4.213   17.780  1.00 84.49 50  B 1 
ATOM 2021 N N   . SER B 2 51  ? -0.009  5.756   19.421  1.00 86.03 51  B 1 
ATOM 2022 C CA  . SER B 2 51  ? -1.442  5.674   19.684  1.00 86.55 51  B 1 
ATOM 2023 C C   . SER B 2 51  ? -1.944  7.011   20.199  1.00 87.62 51  B 1 
ATOM 2024 O O   . SER B 2 51  ? -1.193  7.730   20.863  1.00 85.09 51  B 1 
ATOM 2025 C CB  . SER B 2 51  ? -1.761  4.568   20.702  1.00 81.94 51  B 1 
ATOM 2026 O OG  . SER B 2 51  ? -1.410  3.293   20.178  1.00 72.84 51  B 1 
ATOM 2027 N N   . LEU B 2 52  ? -3.202  7.308   19.890  1.00 89.84 52  B 1 
ATOM 2028 C CA  . LEU B 2 52  ? -3.954  8.409   20.461  1.00 90.73 52  B 1 
ATOM 2029 C C   . LEU B 2 52  ? -4.954  7.861   21.485  1.00 91.05 52  B 1 
ATOM 2030 O O   . LEU B 2 52  ? -5.160  6.640   21.585  1.00 88.68 52  B 1 
ATOM 2031 C CB  . LEU B 2 52  ? -4.647  9.196   19.330  1.00 90.46 52  B 1 
ATOM 2032 C CG  . LEU B 2 52  ? -3.691  9.776   18.265  1.00 90.20 52  B 1 
ATOM 2033 C CD1 . LEU B 2 52  ? -4.493  10.403  17.130  1.00 83.29 52  B 1 
ATOM 2034 C CD2 . LEU B 2 52  ? -2.759  10.841  18.862  1.00 83.70 52  B 1 
ATOM 2035 N N   . ASP B 2 53  ? -5.575  8.764   22.257  1.00 90.80 53  B 1 
ATOM 2036 C CA  . ASP B 2 53  ? -6.613  8.379   23.205  1.00 90.73 53  B 1 
ATOM 2037 C C   . ASP B 2 53  ? -7.910  8.013   22.470  1.00 90.14 53  B 1 
ATOM 2038 O O   . ASP B 2 53  ? -8.662  8.872   22.015  1.00 86.81 53  B 1 
ATOM 2039 C CB  . ASP B 2 53  ? -6.842  9.486   24.238  1.00 89.09 53  B 1 
ATOM 2040 C CG  . ASP B 2 53  ? -7.937  9.099   25.236  1.00 86.61 53  B 1 
ATOM 2041 O OD1 . ASP B 2 53  ? -8.370  7.916   25.231  1.00 79.66 53  B 1 
ATOM 2042 O OD2 . ASP B 2 53  ? -8.376  9.986   25.993  1.00 80.18 53  B 1 
ATOM 2043 N N   . LYS B 2 54  ? -8.196  6.716   22.408  1.00 90.56 54  B 1 
ATOM 2044 C CA  . LYS B 2 54  ? -9.405  6.186   21.765  1.00 89.29 54  B 1 
ATOM 2045 C C   . LYS B 2 54  ? -10.718 6.651   22.415  1.00 89.50 54  B 1 
ATOM 2046 O O   . LYS B 2 54  ? -11.766 6.483   21.801  1.00 85.86 54  B 1 
ATOM 2047 C CB  . LYS B 2 54  ? -9.341  4.647   21.705  1.00 84.72 54  B 1 
ATOM 2048 C CG  . LYS B 2 54  ? -9.477  4.009   23.101  1.00 74.45 54  B 1 
ATOM 2049 C CD  . LYS B 2 54  ? -9.548  2.480   23.029  1.00 71.14 54  B 1 
ATOM 2050 C CE  . LYS B 2 54  ? -9.809  1.952   24.440  1.00 59.44 54  B 1 
ATOM 2051 N NZ  . LYS B 2 54  ? -10.078 0.499   24.459  1.00 52.65 54  B 1 
ATOM 2052 N N   . THR B 2 55  ? -10.679 7.154   23.661  1.00 86.73 55  B 1 
ATOM 2053 C CA  . THR B 2 55  ? -11.874 7.607   24.393  1.00 86.01 55  B 1 
ATOM 2054 C C   . THR B 2 55  ? -12.243 9.048   24.048  1.00 87.14 55  B 1 
ATOM 2055 O O   . THR B 2 55  ? -13.393 9.441   24.232  1.00 84.62 55  B 1 
ATOM 2056 C CB  . THR B 2 55  ? -11.720 7.442   25.907  1.00 84.82 55  B 1 
ATOM 2057 O OG1 . THR B 2 55  ? -10.797 8.347   26.454  1.00 79.89 55  B 1 
ATOM 2058 C CG2 . THR B 2 55  ? -11.300 6.027   26.308  1.00 76.58 55  B 1 
ATOM 2059 N N   . SER B 2 56  ? -11.312 9.806   23.492  1.00 91.20 56  B 1 
ATOM 2060 C CA  . SER B 2 56  ? -11.560 11.172  23.054  1.00 91.13 56  B 1 
ATOM 2061 C C   . SER B 2 56  ? -12.599 11.225  21.932  1.00 91.35 56  B 1 
ATOM 2062 O O   . SER B 2 56  ? -12.527 10.481  20.949  1.00 90.48 56  B 1 
ATOM 2063 C CB  . SER B 2 56  ? -10.262 11.831  22.596  1.00 90.79 56  B 1 
ATOM 2064 O OG  . SER B 2 56  ? -10.516 13.154  22.154  1.00 84.29 56  B 1 
ATOM 2065 N N   . LYS B 2 57  ? -13.528 12.178  22.051  1.00 93.42 57  B 1 
ATOM 2066 C CA  . LYS B 2 57  ? -14.529 12.468  21.020  1.00 93.38 57  B 1 
ATOM 2067 C C   . LYS B 2 57  ? -13.891 12.935  19.707  1.00 94.35 57  B 1 
ATOM 2068 O O   . LYS B 2 57  ? -14.431 12.678  18.636  1.00 91.04 57  B 1 
ATOM 2069 C CB  . LYS B 2 57  ? -15.511 13.515  21.577  1.00 90.17 57  B 1 
ATOM 2070 C CG  . LYS B 2 57  ? -16.736 13.666  20.666  1.00 78.02 57  B 1 
ATOM 2071 C CD  . LYS B 2 57  ? -17.719 14.722  21.167  1.00 72.45 57  B 1 
ATOM 2072 C CE  . LYS B 2 57  ? -18.851 14.820  20.138  1.00 61.70 57  B 1 
ATOM 2073 N NZ  . LYS B 2 57  ? -19.830 15.884  20.424  1.00 53.80 57  B 1 
ATOM 2074 N N   . ASN B 2 58  ? -12.710 13.560  19.790  1.00 94.49 58  B 1 
ATOM 2075 C CA  . ASN B 2 58  ? -12.000 14.099  18.634  1.00 94.80 58  B 1 
ATOM 2076 C C   . ASN B 2 58  ? -11.025 13.092  18.001  1.00 95.75 58  B 1 
ATOM 2077 O O   . ASN B 2 58  ? -10.292 13.446  17.087  1.00 93.68 58  B 1 
ATOM 2078 C CB  . ASN B 2 58  ? -11.289 15.396  19.050  1.00 92.85 58  B 1 
ATOM 2079 C CG  . ASN B 2 58  ? -12.255 16.480  19.533  1.00 87.96 58  B 1 
ATOM 2080 O OD1 . ASN B 2 58  ? -13.467 16.330  19.532  1.00 74.13 58  B 1 
ATOM 2081 N ND2 . ASN B 2 58  ? -11.743 17.584  19.998  1.00 73.99 58  B 1 
ATOM 2082 N N   . VAL B 2 59  ? -10.996 11.849  18.484  1.00 93.78 59  B 1 
ATOM 2083 C CA  . VAL B 2 59  ? -10.138 10.783  17.960  1.00 94.36 59  B 1 
ATOM 2084 C C   . VAL B 2 59  ? -10.976 9.729   17.254  1.00 94.27 59  B 1 
ATOM 2085 O O   . VAL B 2 59  ? -11.832 9.086   17.861  1.00 93.28 59  B 1 
ATOM 2086 C CB  . VAL B 2 59  ? -9.249  10.178  19.057  1.00 93.75 59  B 1 
ATOM 2087 C CG1 . VAL B 2 59  ? -8.463  8.954   18.561  1.00 87.35 59  B 1 
ATOM 2088 C CG2 . VAL B 2 59  ? -8.233  11.220  19.545  1.00 87.19 59  B 1 
ATOM 2089 N N   . GLY B 2 60  ? -10.680 9.494   15.986  1.00 93.76 60  B 1 
ATOM 2090 C CA  . GLY B 2 60  ? -11.204 8.372   15.225  1.00 93.30 60  B 1 
ATOM 2091 C C   . GLY B 2 60  ? -10.200 7.226   15.188  1.00 93.78 60  B 1 
ATOM 2092 O O   . GLY B 2 60  ? -9.010  7.457   14.991  1.00 93.13 60  B 1 
ATOM 2093 N N   . THR B 2 61  ? -10.661 5.999   15.405  1.00 92.39 61  B 1 
ATOM 2094 C CA  . THR B 2 61  ? -9.817  4.804   15.389  1.00 91.59 61  B 1 
ATOM 2095 C C   . THR B 2 61  ? -10.309 3.812   14.346  1.00 91.23 61  B 1 
ATOM 2096 O O   . THR B 2 61  ? -11.408 3.278   14.468  1.00 89.75 61  B 1 
ATOM 2097 C CB  . THR B 2 61  ? -9.759  4.132   16.764  1.00 90.59 61  B 1 
ATOM 2098 O OG1 . THR B 2 61  ? -9.260  5.036   17.732  1.00 85.01 61  B 1 
ATOM 2099 C CG2 . THR B 2 61  ? -8.845  2.911   16.787  1.00 83.85 61  B 1 
ATOM 2100 N N   . GLY B 2 62  ? -9.466  3.523   13.363  1.00 91.59 62  B 1 
ATOM 2101 C CA  . GLY B 2 62  ? -9.659  2.438   12.415  1.00 89.87 62  B 1 
ATOM 2102 C C   . GLY B 2 62  ? -8.789  1.243   12.767  1.00 89.29 62  B 1 
ATOM 2103 O O   . GLY B 2 62  ? -7.610  1.390   13.069  1.00 87.51 62  B 1 
ATOM 2104 N N   . LEU B 2 63  ? -9.373  0.052   12.737  1.00 84.72 63  B 1 
ATOM 2105 C CA  . LEU B 2 63  ? -8.654  -1.209  12.873  1.00 83.34 63  B 1 
ATOM 2106 C C   . LEU B 2 63  ? -9.105  -2.136  11.754  1.00 82.47 63  B 1 
ATOM 2107 O O   . LEU B 2 63  ? -10.261 -2.551  11.735  1.00 79.07 63  B 1 
ATOM 2108 C CB  . LEU B 2 63  ? -8.903  -1.807  14.261  1.00 80.43 63  B 1 
ATOM 2109 C CG  . LEU B 2 63  ? -8.162  -3.141  14.502  1.00 72.16 63  B 1 
ATOM 2110 C CD1 . LEU B 2 63  ? -6.651  -2.953  14.620  1.00 66.68 63  B 1 
ATOM 2111 C CD2 . LEU B 2 63  ? -8.645  -3.780  15.798  1.00 66.68 63  B 1 
ATOM 2112 N N   . VAL B 2 64  ? -8.204  -2.454  10.849  1.00 83.81 64  B 1 
ATOM 2113 C CA  . VAL B 2 64  ? -8.488  -3.254  9.655   1.00 82.46 64  B 1 
ATOM 2114 C C   . VAL B 2 64  ? -7.512  -4.421  9.534   1.00 80.26 64  B 1 
ATOM 2115 O O   . VAL B 2 64  ? -6.436  -4.408  10.137  1.00 76.19 64  B 1 
ATOM 2116 C CB  . VAL B 2 64  ? -8.493  -2.405  8.374   1.00 81.42 64  B 1 
ATOM 2117 C CG1 . VAL B 2 64  ? -9.560  -1.302  8.450   1.00 73.75 64  B 1 
ATOM 2118 C CG2 . VAL B 2 64  ? -7.125  -1.770  8.088   1.00 74.84 64  B 1 
ATOM 2119 N N   . GLY B 2 65  ? -7.909  -5.410  8.748   1.00 75.23 65  B 1 
ATOM 2120 C CA  . GLY B 2 65  ? -7.198  -6.672  8.618   1.00 70.92 65  B 1 
ATOM 2121 C C   . GLY B 2 65  ? -7.477  -7.617  9.782   1.00 68.45 65  B 1 
ATOM 2122 O O   . GLY B 2 65  ? -8.147  -7.278  10.759  1.00 64.18 65  B 1 
ATOM 2123 N N   . ALA B 2 66  ? -6.941  -8.824  9.671   1.00 55.81 66  B 1 
ATOM 2124 C CA  . ALA B 2 66  ? -7.022  -9.836  10.710  1.00 52.98 66  B 1 
ATOM 2125 C C   . ALA B 2 66  ? -5.619  -10.382 11.002  1.00 54.59 66  B 1 
ATOM 2126 O O   . ALA B 2 66  ? -4.825  -10.534 10.078  1.00 50.52 66  B 1 
ATOM 2127 C CB  . ALA B 2 66  ? -7.990  -10.933 10.263  1.00 47.03 66  B 1 
ATOM 2128 N N   . PRO B 2 67  ? -5.291  -10.711 12.266  1.00 50.63 67  B 1 
ATOM 2129 C CA  . PRO B 2 67  ? -3.992  -11.299 12.605  1.00 49.43 67  B 1 
ATOM 2130 C C   . PRO B 2 67  ? -3.667  -12.537 11.771  1.00 50.90 67  B 1 
ATOM 2131 O O   . PRO B 2 67  ? -2.523  -12.730 11.374  1.00 48.80 67  B 1 
ATOM 2132 C CB  . PRO B 2 67  ? -4.077  -11.630 14.094  1.00 46.25 67  B 1 
ATOM 2133 C CG  . PRO B 2 67  ? -5.110  -10.660 14.618  1.00 45.71 67  B 1 
ATOM 2134 C CD  . PRO B 2 67  ? -6.089  -10.512 13.453  1.00 49.50 67  B 1 
ATOM 2135 N N   . ALA B 2 68  ? -4.679  -13.350 11.473  1.00 44.78 68  B 1 
ATOM 2136 C CA  . ALA B 2 68  ? -4.556  -14.530 10.636  1.00 42.45 68  B 1 
ATOM 2137 C C   . ALA B 2 68  ? -4.124  -14.210 9.191   1.00 43.74 68  B 1 
ATOM 2138 O O   . ALA B 2 68  ? -3.406  -15.000 8.589   1.00 41.32 68  B 1 
ATOM 2139 C CB  . ALA B 2 68  ? -5.899  -15.273 10.674  1.00 39.87 68  B 1 
ATOM 2140 N N   . CYS B 2 69  ? -4.471  -13.040 8.656   1.00 46.39 69  B 1 
ATOM 2141 C CA  . CYS B 2 69  ? -4.066  -12.601 7.315   1.00 45.86 69  B 1 
ATOM 2142 C C   . CYS B 2 69  ? -2.611  -12.129 7.246   1.00 48.68 69  B 1 
ATOM 2143 O O   . CYS B 2 69  ? -2.112  -11.828 6.167   1.00 46.16 69  B 1 
ATOM 2144 C CB  . CYS B 2 69  ? -4.991  -11.480 6.811   1.00 43.29 69  B 1 
ATOM 2145 S SG  . CYS B 2 69  ? -6.742  -11.943 6.857   1.00 39.12 69  B 1 
ATOM 2146 N N   . GLY B 2 70  ? -1.937  -12.004 8.384   1.00 57.21 70  B 1 
ATOM 2147 C CA  . GLY B 2 70  ? -0.570  -11.482 8.465   1.00 57.59 70  B 1 
ATOM 2148 C C   . GLY B 2 70  ? -0.464  -9.961  8.449   1.00 61.15 70  B 1 
ATOM 2149 O O   . GLY B 2 70  ? 0.546   -9.442  8.932   1.00 57.40 70  B 1 
ATOM 2150 N N   . ASP B 2 71  ? -1.486  -9.246  7.991   1.00 66.86 71  B 1 
ATOM 2151 C CA  . ASP B 2 71  ? -1.518  -7.784  7.949   1.00 69.15 71  B 1 
ATOM 2152 C C   . ASP B 2 71  ? -2.641  -7.236  8.837   1.00 71.88 71  B 1 
ATOM 2153 O O   . ASP B 2 71  ? -3.820  -7.483  8.610   1.00 71.13 71  B 1 
ATOM 2154 C CB  . ASP B 2 71  ? -1.637  -7.292  6.493   1.00 65.77 71  B 1 
ATOM 2155 C CG  . ASP B 2 71  ? -0.388  -7.552  5.636   1.00 62.29 71  B 1 
ATOM 2156 O OD1 . ASP B 2 71  ? 0.740   -7.357  6.136   1.00 58.43 71  B 1 
ATOM 2157 O OD2 . ASP B 2 71  ? -0.547  -7.872  4.442   1.00 57.23 71  B 1 
ATOM 2158 N N   . VAL B 2 72  ? -2.273  -6.469  9.866   1.00 72.01 72  B 1 
ATOM 2159 C CA  . VAL B 2 72  ? -3.203  -5.742  10.733  1.00 74.26 72  B 1 
ATOM 2160 C C   . VAL B 2 72  ? -2.746  -4.300  10.834  1.00 75.20 72  B 1 
ATOM 2161 O O   . VAL B 2 72  ? -1.608  -4.027  11.217  1.00 73.70 72  B 1 
ATOM 2162 C CB  . VAL B 2 72  ? -3.320  -6.362  12.132  1.00 71.12 72  B 1 
ATOM 2163 C CG1 . VAL B 2 72  ? -4.291  -5.578  13.029  1.00 62.75 72  B 1 
ATOM 2164 C CG2 . VAL B 2 72  ? -3.839  -7.800  12.057  1.00 63.28 72  B 1 
ATOM 2165 N N   . MET B 2 73  ? -3.651  -3.364  10.557  1.00 82.26 73  B 1 
ATOM 2166 C CA  . MET B 2 73  ? -3.380  -1.941  10.591  1.00 84.04 73  B 1 
ATOM 2167 C C   . MET B 2 73  ? -4.352  -1.236  11.525  1.00 85.62 73  B 1 
ATOM 2168 O O   . MET B 2 73  ? -5.556  -1.227  11.305  1.00 84.77 73  B 1 
ATOM 2169 C CB  . MET B 2 73  ? -3.444  -1.400  9.162   1.00 80.89 73  B 1 
ATOM 2170 C CG  . MET B 2 73  ? -3.025  0.067   9.084   1.00 73.74 73  B 1 
ATOM 2171 S SD  . MET B 2 73  ? -3.062  0.776   7.411   1.00 71.19 73  B 1 
ATOM 2172 C CE  . MET B 2 73  ? -2.063  -0.406  6.475   1.00 62.39 73  B 1 
ATOM 2173 N N   . LYS B 2 74  ? -3.810  -0.626  12.577  1.00 83.84 74  B 1 
ATOM 2174 C CA  . LYS B 2 74  ? -4.519  0.331   13.414  1.00 84.74 74  B 1 
ATOM 2175 C C   . LYS B 2 74  ? -4.083  1.729   13.027  1.00 84.24 74  B 1 
ATOM 2176 O O   . LYS B 2 74  ? -2.908  2.047   13.164  1.00 84.50 74  B 1 
ATOM 2177 C CB  . LYS B 2 74  ? -4.235  0.032   14.893  1.00 84.43 74  B 1 
ATOM 2178 C CG  . LYS B 2 74  ? -5.037  0.971   15.803  1.00 80.44 74  B 1 
ATOM 2179 C CD  . LYS B 2 74  ? -4.671  0.765   17.282  1.00 79.08 74  B 1 
ATOM 2180 C CE  . LYS B 2 74  ? -5.466  1.779   18.091  1.00 69.63 74  B 1 
ATOM 2181 N NZ  . LYS B 2 74  ? -5.039  1.854   19.506  1.00 64.07 74  B 1 
ATOM 2182 N N   . LEU B 2 75  ? -5.022  2.566   12.604  1.00 91.11 75  B 1 
ATOM 2183 C CA  . LEU B 2 75  ? -4.800  3.980   12.312  1.00 91.69 75  B 1 
ATOM 2184 C C   . LEU B 2 75  ? -5.707  4.822   13.206  1.00 92.55 75  B 1 
ATOM 2185 O O   . LEU B 2 75  ? -6.879  4.505   13.392  1.00 92.15 75  B 1 
ATOM 2186 C CB  . LEU B 2 75  ? -4.974  4.203   10.805  1.00 91.16 75  B 1 
ATOM 2187 C CG  . LEU B 2 75  ? -4.518  5.599   10.318  1.00 88.68 75  B 1 
ATOM 2188 C CD1 . LEU B 2 75  ? -3.988  5.519   8.897   1.00 80.19 75  B 1 
ATOM 2189 C CD2 . LEU B 2 75  ? -5.680  6.613   10.317  1.00 79.65 75  B 1 
ATOM 2190 N N   . GLN B 2 76  ? -5.147  5.870   13.800  1.00 91.21 76  B 1 
ATOM 2191 C CA  . GLN B 2 76  ? -5.897  6.815   14.615  1.00 92.08 76  B 1 
ATOM 2192 C C   . GLN B 2 76  ? -5.654  8.232   14.104  1.00 91.95 76  B 1 
ATOM 2193 O O   . GLN B 2 76  ? -4.518  8.584   13.798  1.00 91.17 76  B 1 
ATOM 2194 C CB  . GLN B 2 76  ? -5.521  6.695   16.098  1.00 91.72 76  B 1 
ATOM 2195 C CG  . GLN B 2 76  ? -5.787  5.304   16.666  1.00 90.04 76  B 1 
ATOM 2196 C CD  . GLN B 2 76  ? -5.561  5.236   18.180  1.00 91.35 76  B 1 
ATOM 2197 O OE1 . GLN B 2 76  ? -4.459  5.012   18.660  1.00 83.09 76  B 1 
ATOM 2198 N NE2 . GLN B 2 76  ? -6.582  5.422   18.969  1.00 80.97 76  B 1 
ATOM 2199 N N   . ILE B 2 77  ? -6.715  9.025   14.055  1.00 94.67 77  B 1 
ATOM 2200 C CA  . ILE B 2 77  ? -6.675  10.439  13.686  1.00 94.99 77  B 1 
ATOM 2201 C C   . ILE B 2 77  ? -7.178  11.282  14.851  1.00 95.59 77  B 1 
ATOM 2202 O O   . ILE B 2 77  ? -8.035  10.842  15.606  1.00 95.20 77  B 1 
ATOM 2203 C CB  . ILE B 2 77  ? -7.491  10.713  12.403  1.00 94.39 77  B 1 
ATOM 2204 C CG1 . ILE B 2 77  ? -8.971  10.302  12.555  1.00 90.20 77  B 1 
ATOM 2205 C CG2 . ILE B 2 77  ? -6.823  10.002  11.202  1.00 89.16 77  B 1 
ATOM 2206 C CD1 . ILE B 2 77  ? -9.873  10.799  11.413  1.00 87.48 77  B 1 
ATOM 2207 N N   . GLN B 2 78  ? -6.641  12.489  14.983  1.00 94.82 78  B 1 
ATOM 2208 C CA  . GLN B 2 78  ? -7.157  13.504  15.884  1.00 95.12 78  B 1 
ATOM 2209 C C   . GLN B 2 78  ? -7.620  14.701  15.055  1.00 94.93 78  B 1 
ATOM 2210 O O   . GLN B 2 78  ? -6.852  15.221  14.252  1.00 94.26 78  B 1 
ATOM 2211 C CB  . GLN B 2 78  ? -6.084  13.882  16.901  1.00 94.79 78  B 1 
ATOM 2212 C CG  . GLN B 2 78  ? -6.578  14.929  17.909  1.00 92.64 78  B 1 
ATOM 2213 C CD  . GLN B 2 78  ? -5.571  15.189  19.037  1.00 90.15 78  B 1 
ATOM 2214 O OE1 . GLN B 2 78  ? -4.548  14.538  19.160  1.00 81.40 78  B 1 
ATOM 2215 N NE2 . GLN B 2 78  ? -5.850  16.128  19.902  1.00 78.10 78  B 1 
ATOM 2216 N N   . VAL B 2 79  ? -8.867  15.099  15.264  1.00 94.57 79  B 1 
ATOM 2217 C CA  . VAL B 2 79  ? -9.529  16.163  14.508  1.00 94.23 79  B 1 
ATOM 2218 C C   . VAL B 2 79  ? -9.779  17.342  15.429  1.00 93.74 79  B 1 
ATOM 2219 O O   . VAL B 2 79  ? -10.208 17.161  16.573  1.00 92.17 79  B 1 
ATOM 2220 C CB  . VAL B 2 79  ? -10.827 15.648  13.862  1.00 93.50 79  B 1 
ATOM 2221 C CG1 . VAL B 2 79  ? -11.399 16.668  12.879  1.00 85.95 79  B 1 
ATOM 2222 C CG2 . VAL B 2 79  ? -10.604 14.340  13.091  1.00 84.89 79  B 1 
ATOM 2223 N N   . ASP B 2 80  ? -9.467  18.550  14.961  1.00 94.52 80  B 1 
ATOM 2224 C CA  . ASP B 2 80  ? -9.765  19.780  15.685  1.00 93.22 80  B 1 
ATOM 2225 C C   . ASP B 2 80  ? -11.242 20.195  15.543  1.00 92.37 80  B 1 
ATOM 2226 O O   . ASP B 2 80  ? -12.036 19.572  14.828  1.00 89.10 80  B 1 
ATOM 2227 C CB  . ASP B 2 80  ? -8.770  20.890  15.280  1.00 91.33 80  B 1 
ATOM 2228 C CG  . ASP B 2 80  ? -8.959  21.509  13.885  1.00 89.27 80  B 1 
ATOM 2229 O OD1 . ASP B 2 80  ? -9.985  21.248  13.233  1.00 82.55 80  B 1 
ATOM 2230 O OD2 . ASP B 2 80  ? -8.081  22.298  13.489  1.00 83.61 80  B 1 
ATOM 2231 N N   . GLU B 2 81  ? -11.612 21.277  16.223  1.00 91.89 81  B 1 
ATOM 2232 C CA  . GLU B 2 81  ? -12.983 21.811  16.204  1.00 90.68 81  B 1 
ATOM 2233 C C   . GLU B 2 81  ? -13.421 22.332  14.829  1.00 90.96 81  B 1 
ATOM 2234 O O   . GLU B 2 81  ? -14.610 22.528  14.586  1.00 87.02 81  B 1 
ATOM 2235 C CB  . GLU B 2 81  ? -13.092 22.943  17.227  1.00 88.23 81  B 1 
ATOM 2236 C CG  . GLU B 2 81  ? -12.796 22.478  18.660  1.00 79.03 81  B 1 
ATOM 2237 C CD  . GLU B 2 81  ? -12.906 23.602  19.696  1.00 66.99 81  B 1 
ATOM 2238 O OE1 . GLU B 2 81  ? -12.795 23.270  20.893  1.00 59.49 81  B 1 
ATOM 2239 O OE2 . GLU B 2 81  ? -13.071 24.781  19.292  1.00 60.63 81  B 1 
ATOM 2240 N N   . LYS B 2 82  ? -12.470 22.544  13.915  1.00 91.42 82  B 1 
ATOM 2241 C CA  . LYS B 2 82  ? -12.732 23.007  12.546  1.00 91.29 82  B 1 
ATOM 2242 C C   . LYS B 2 82  ? -12.848 21.853  11.544  1.00 92.29 82  B 1 
ATOM 2243 O O   . LYS B 2 82  ? -12.974 22.099  10.351  1.00 88.43 82  B 1 
ATOM 2244 C CB  . LYS B 2 82  ? -11.664 24.017  12.120  1.00 89.79 82  B 1 
ATOM 2245 C CG  . LYS B 2 82  ? -11.642 25.244  13.034  1.00 83.37 82  B 1 
ATOM 2246 C CD  . LYS B 2 82  ? -10.571 26.232  12.564  1.00 76.24 82  B 1 
ATOM 2247 C CE  . LYS B 2 82  ? -10.563 27.425  13.511  1.00 66.12 82  B 1 
ATOM 2248 N NZ  . LYS B 2 82  ? -9.516  28.413  13.138  1.00 58.22 82  B 1 
ATOM 2249 N N   . GLY B 2 83  ? -12.778 20.605  12.014  1.00 92.60 83  B 1 
ATOM 2250 C CA  . GLY B 2 83  ? -12.822 19.420  11.160  1.00 92.59 83  B 1 
ATOM 2251 C C   . GLY B 2 83  ? -11.511 19.129  10.432  1.00 94.04 83  B 1 
ATOM 2252 O O   . GLY B 2 83  ? -11.514 18.400  9.437   1.00 91.51 83  B 1 
ATOM 2253 N N   . LYS B 2 84  ? -10.390 19.677  10.912  1.00 93.95 84  B 1 
ATOM 2254 C CA  . LYS B 2 84  ? -9.057  19.440  10.361  1.00 95.37 84  B 1 
ATOM 2255 C C   . LYS B 2 84  ? -8.323  18.365  11.164  1.00 95.36 84  B 1 
ATOM 2256 O O   . LYS B 2 84  ? -8.261  18.421  12.388  1.00 94.02 84  B 1 
ATOM 2257 C CB  . LYS B 2 84  ? -8.288  20.756  10.309  1.00 94.46 84  B 1 
ATOM 2258 C CG  . LYS B 2 84  ? -6.951  20.614  9.574   1.00 88.04 84  B 1 
ATOM 2259 C CD  . LYS B 2 84  ? -6.222  21.959  9.548   1.00 84.77 84  B 1 
ATOM 2260 C CE  . LYS B 2 84  ? -4.904  21.781  8.823   1.00 74.50 84  B 1 
ATOM 2261 N NZ  . LYS B 2 84  ? -4.135  23.047  8.742   1.00 67.02 84  B 1 
ATOM 2262 N N   . ILE B 2 85  ? -7.703  17.418  10.473  1.00 94.68 85  B 1 
ATOM 2263 C CA  . ILE B 2 85  ? -6.880  16.381  11.098  1.00 94.91 85  B 1 
ATOM 2264 C C   . ILE B 2 85  ? -5.541  17.005  11.516  1.00 94.52 85  B 1 
ATOM 2265 O O   . ILE B 2 85  ? -4.704  17.336  10.686  1.00 93.20 85  B 1 
ATOM 2266 C CB  . ILE B 2 85  ? -6.699  15.176  10.163  1.00 95.31 85  B 1 
ATOM 2267 C CG1 . ILE B 2 85  ? -8.069  14.553  9.800   1.00 93.59 85  B 1 
ATOM 2268 C CG2 . ILE B 2 85  ? -5.803  14.122  10.837  1.00 93.28 85  B 1 
ATOM 2269 C CD1 . ILE B 2 85  ? -8.007  13.566  8.627   1.00 90.18 85  B 1 
ATOM 2270 N N   . VAL B 2 86  ? -5.334  17.158  12.832  1.00 95.79 86  B 1 
ATOM 2271 C CA  . VAL B 2 86  ? -4.137  17.791  13.408  1.00 94.75 86  B 1 
ATOM 2272 C C   . VAL B 2 86  ? -3.051  16.794  13.787  1.00 94.44 86  B 1 
ATOM 2273 O O   . VAL B 2 86  ? -1.872  17.117  13.760  1.00 92.10 86  B 1 
ATOM 2274 C CB  . VAL B 2 86  ? -4.488  18.677  14.613  1.00 93.51 86  B 1 
ATOM 2275 C CG1 . VAL B 2 86  ? -5.332  19.873  14.162  1.00 84.89 86  B 1 
ATOM 2276 C CG2 . VAL B 2 86  ? -5.247  17.926  15.714  1.00 85.00 86  B 1 
ATOM 2277 N N   . ASP B 2 87  ? -3.415  15.545  14.111  1.00 94.21 87  B 1 
ATOM 2278 C CA  . ASP B 2 87  ? -2.468  14.468  14.355  1.00 94.64 87  B 1 
ATOM 2279 C C   . ASP B 2 87  ? -2.995  13.129  13.825  1.00 94.98 87  B 1 
ATOM 2280 O O   . ASP B 2 87  ? -4.201  12.914  13.678  1.00 93.26 87  B 1 
ATOM 2281 C CB  . ASP B 2 87  ? -2.082  14.385  15.855  1.00 93.35 87  B 1 
ATOM 2282 C CG  . ASP B 2 87  ? -0.791  13.596  16.116  1.00 91.57 87  B 1 
ATOM 2283 O OD1 . ASP B 2 87  ? -0.009  13.339  15.172  1.00 86.74 87  B 1 
ATOM 2284 O OD2 . ASP B 2 87  ? -0.509  13.218  17.272  1.00 85.33 87  B 1 
ATOM 2285 N N   . ALA B 2 88  ? -2.089  12.234  13.530  1.00 93.68 88  B 1 
ATOM 2286 C CA  . ALA B 2 88  ? -2.394  10.870  13.159  1.00 93.30 88  B 1 
ATOM 2287 C C   . ALA B 2 88  ? -1.293  9.935   13.653  1.00 93.04 88  B 1 
ATOM 2288 O O   . ALA B 2 88  ? -0.104  10.275  13.618  1.00 91.23 88  B 1 
ATOM 2289 C CB  . ALA B 2 88  ? -2.580  10.763  11.648  1.00 92.73 88  B 1 
ATOM 2290 N N   . ARG B 2 89  ? -1.682  8.751   14.108  1.00 92.29 89  B 1 
ATOM 2291 C CA  . ARG B 2 89  ? -0.778  7.706   14.588  1.00 91.98 89  B 1 
ATOM 2292 C C   . ARG B 2 89  ? -1.197  6.360   14.037  1.00 90.97 89  B 1 
ATOM 2293 O O   . ARG B 2 89  ? -2.378  6.112   13.812  1.00 89.57 89  B 1 
ATOM 2294 C CB  . ARG B 2 89  ? -0.763  7.658   16.119  1.00 91.45 89  B 1 
ATOM 2295 C CG  . ARG B 2 89  ? -0.334  8.965   16.800  1.00 88.76 89  B 1 
ATOM 2296 C CD  . ARG B 2 89  ? 1.122   9.311   16.524  1.00 87.50 89  B 1 
ATOM 2297 N NE  . ARG B 2 89  ? 1.404   10.658  16.997  1.00 83.60 89  B 1 
ATOM 2298 C CZ  . ARG B 2 89  ? 2.573   11.181  17.325  1.00 79.61 89  B 1 
ATOM 2299 N NH1 . ARG B 2 89  ? 3.677   10.473  17.288  1.00 70.65 89  B 1 
ATOM 2300 N NH2 . ARG B 2 89  ? 2.620   12.423  17.674  1.00 74.27 89  B 1 
ATOM 2301 N N   . PHE B 2 90  ? -0.231  5.480   13.878  1.00 89.99 90  B 1 
ATOM 2302 C CA  . PHE B 2 90  ? -0.525  4.127   13.455  1.00 88.92 90  B 1 
ATOM 2303 C C   . PHE B 2 90  ? 0.274   3.081   14.220  1.00 89.26 90  B 1 
ATOM 2304 O O   . PHE B 2 90  ? 1.342   3.350   14.778  1.00 88.25 90  B 1 
ATOM 2305 C CB  . PHE B 2 90  ? -0.354  3.989   11.938  1.00 86.28 90  B 1 
ATOM 2306 C CG  . PHE B 2 90  ? 1.057   3.700   11.495  1.00 83.43 90  B 1 
ATOM 2307 C CD1 . PHE B 2 90  ? 1.992   4.737   11.351  1.00 78.57 90  B 1 
ATOM 2308 C CD2 . PHE B 2 90  ? 1.447   2.375   11.215  1.00 79.13 90  B 1 
ATOM 2309 C CE1 . PHE B 2 90  ? 3.300   4.450   10.931  1.00 75.59 90  B 1 
ATOM 2310 C CE2 . PHE B 2 90  ? 2.755   2.090   10.795  1.00 75.09 90  B 1 
ATOM 2311 C CZ  . PHE B 2 90  ? 3.683   3.127   10.649  1.00 76.08 90  B 1 
ATOM 2312 N N   . LYS B 2 91  ? -0.251  1.857   14.226  1.00 80.18 91  B 1 
ATOM 2313 C CA  . LYS B 2 91  ? 0.456   0.635   14.577  1.00 79.06 91  B 1 
ATOM 2314 C C   . LYS B 2 91  ? 0.084   -0.429  13.561  1.00 76.39 91  B 1 
ATOM 2315 O O   . LYS B 2 91  ? -1.095  -0.742  13.421  1.00 72.89 91  B 1 
ATOM 2316 C CB  . LYS B 2 91  ? 0.110   0.180   15.996  1.00 76.94 91  B 1 
ATOM 2317 C CG  . LYS B 2 91  ? 0.736   1.084   17.059  1.00 71.39 91  B 1 
ATOM 2318 C CD  . LYS B 2 91  ? 0.468   0.532   18.459  1.00 68.18 91  B 1 
ATOM 2319 C CE  . LYS B 2 91  ? 1.235   1.380   19.471  1.00 59.93 91  B 1 
ATOM 2320 N NZ  . LYS B 2 91  ? 0.978   0.953   20.859  1.00 53.01 91  B 1 
ATOM 2321 N N   . THR B 2 92  ? 1.083   -0.978  12.894  1.00 77.10 92  B 1 
ATOM 2322 C CA  . THR B 2 92  ? 0.873   -2.014  11.892  1.00 74.96 92  B 1 
ATOM 2323 C C   . THR B 2 92  ? 1.713   -3.239  12.218  1.00 74.40 92  B 1 
ATOM 2324 O O   . THR B 2 92  ? 2.889   -3.127  12.560  1.00 71.26 92  B 1 
ATOM 2325 C CB  . THR B 2 92  ? 1.145   -1.502  10.475  1.00 70.65 92  B 1 
ATOM 2326 O OG1 . THR B 2 92  ? 0.207   -0.485  10.219  1.00 63.87 92  B 1 
ATOM 2327 C CG2 . THR B 2 92  ? 0.967   -2.551  9.389   1.00 63.97 92  B 1 
ATOM 2328 N N   . PHE B 2 93  ? 1.080   -4.394  12.103  1.00 66.32 93  B 1 
ATOM 2329 C CA  . PHE B 2 93  ? 1.709   -5.701  12.110  1.00 64.67 93  B 1 
ATOM 2330 C C   . PHE B 2 93  ? 1.537   -6.264  10.705  1.00 65.30 93  B 1 
ATOM 2331 O O   . PHE B 2 93  ? 0.408   -6.424  10.257  1.00 60.34 93  B 1 
ATOM 2332 C CB  . PHE B 2 93  ? 1.028   -6.594  13.148  1.00 60.03 93  B 1 
ATOM 2333 C CG  . PHE B 2 93  ? 1.078   -6.052  14.562  1.00 53.93 93  B 1 
ATOM 2334 C CD1 . PHE B 2 93  ? 2.052   -6.525  15.454  1.00 47.44 93  B 1 
ATOM 2335 C CD2 . PHE B 2 93  ? 0.140   -5.106  15.000  1.00 46.31 93  B 1 
ATOM 2336 C CE1 . PHE B 2 93  ? 2.090   -6.052  16.773  1.00 40.79 93  B 1 
ATOM 2337 C CE2 . PHE B 2 93  ? 0.179   -4.619  16.326  1.00 40.50 93  B 1 
ATOM 2338 C CZ  . PHE B 2 93  ? 1.150   -5.098  17.211  1.00 39.94 93  B 1 
ATOM 2339 N N   . GLY B 2 94  ? 2.645   -6.518  10.019  1.00 63.28 94  B 1 
ATOM 2340 C CA  . GLY B 2 94  ? 2.577   -6.958  8.638   1.00 61.96 94  B 1 
ATOM 2341 C C   . GLY B 2 94  ? 3.912   -6.882  7.916   1.00 63.32 94  B 1 
ATOM 2342 O O   . GLY B 2 94  ? 4.976   -6.723  8.525   1.00 59.38 94  B 1 
ATOM 2343 N N   . CYS B 2 95  ? 3.852   -7.008  6.605   1.00 63.17 95  B 1 
ATOM 2344 C CA  . CYS B 2 95  ? 5.023   -6.909  5.745   1.00 66.25 95  B 1 
ATOM 2345 C C   . CYS B 2 95  ? 5.525   -5.455  5.624   1.00 70.79 95  B 1 
ATOM 2346 O O   . CYS B 2 95  ? 4.826   -4.502  5.953   1.00 69.76 95  B 1 
ATOM 2347 C CB  . CYS B 2 95  ? 4.700   -7.552  4.389   1.00 62.02 95  B 1 
ATOM 2348 S SG  . CYS B 2 95  ? 3.565   -6.511  3.427   1.00 55.69 95  B 1 
ATOM 2349 N N   . GLY B 2 96  ? 6.739   -5.288  5.103   1.00 67.73 96  B 1 
ATOM 2350 C CA  . GLY B 2 96  ? 7.329   -3.965  4.894   1.00 68.61 96  B 1 
ATOM 2351 C C   . GLY B 2 96  ? 6.457   -3.012  4.079   1.00 73.32 96  B 1 
ATOM 2352 O O   . GLY B 2 96  ? 6.352   -1.841  4.423   1.00 72.30 96  B 1 
ATOM 2353 N N   . SER B 2 97  ? 5.752   -3.510  3.061   1.00 75.72 97  B 1 
ATOM 2354 C CA  . SER B 2 97  ? 4.832   -2.700  2.264   1.00 78.71 97  B 1 
ATOM 2355 C C   . SER B 2 97  ? 3.606   -2.232  3.054   1.00 81.26 97  B 1 
ATOM 2356 O O   . SER B 2 97  ? 3.159   -1.112  2.842   1.00 80.75 97  B 1 
ATOM 2357 C CB  . SER B 2 97  ? 4.370   -3.477  1.026   1.00 76.49 97  B 1 
ATOM 2358 O OG  . SER B 2 97  ? 5.481   -3.917  0.277   1.00 69.79 97  B 1 
ATOM 2359 N N   . ALA B 2 98  ? 3.084   -3.032  3.993   1.00 78.97 98  B 1 
ATOM 2360 C CA  . ALA B 2 98  ? 1.978   -2.622  4.857   1.00 80.49 98  B 1 
ATOM 2361 C C   . ALA B 2 98  ? 2.409   -1.535  5.851   1.00 82.44 98  B 1 
ATOM 2362 O O   . ALA B 2 98  ? 1.704   -0.534  6.029   1.00 82.47 98  B 1 
ATOM 2363 C CB  . ALA B 2 98  ? 1.421   -3.852  5.584   1.00 79.09 98  B 1 
ATOM 2364 N N   . ILE B 2 99  ? 3.603   -1.663  6.443   1.00 79.47 99  B 1 
ATOM 2365 C CA  . ILE B 2 99  ? 4.191   -0.643  7.323   1.00 80.42 99  B 1 
ATOM 2366 C C   . ILE B 2 99  ? 4.428   0.656   6.546   1.00 82.17 99  B 1 
ATOM 2367 O O   . ILE B 2 99  ? 4.010   1.728   7.003   1.00 81.87 99  B 1 
ATOM 2368 C CB  . ILE B 2 99  ? 5.492   -1.163  7.976   1.00 77.77 99  B 1 
ATOM 2369 C CG1 . ILE B 2 99  ? 5.175   -2.358  8.901   1.00 73.07 99  B 1 
ATOM 2370 C CG2 . ILE B 2 99  ? 6.198   -0.043  8.761   1.00 71.02 99  B 1 
ATOM 2371 C CD1 . ILE B 2 99  ? 6.413   -3.119  9.401   1.00 66.00 99  B 1 
ATOM 2372 N N   . ALA B 2 100 ? 5.023   0.577   5.359   1.00 82.26 100 B 1 
ATOM 2373 C CA  . ALA B 2 100 ? 5.264   1.728   4.507   1.00 83.57 100 B 1 
ATOM 2374 C C   . ALA B 2 100 ? 3.962   2.423   4.085   1.00 85.56 100 B 1 
ATOM 2375 O O   . ALA B 2 100 ? 3.845   3.640   4.223   1.00 85.67 100 B 1 
ATOM 2376 C CB  . ALA B 2 100 ? 6.080   1.269   3.291   1.00 82.71 100 B 1 
ATOM 2377 N N   . SER B 2 101 ? 2.942   1.660   3.674   1.00 85.93 101 B 1 
ATOM 2378 C CA  . SER B 2 101 ? 1.631   2.198   3.310   1.00 86.83 101 B 1 
ATOM 2379 C C   . SER B 2 101 ? 0.951   2.896   4.484   1.00 87.97 101 B 1 
ATOM 2380 O O   . SER B 2 101 ? 0.385   3.971   4.320   1.00 87.69 101 B 1 
ATOM 2381 C CB  . SER B 2 101 ? 0.713   1.096   2.774   1.00 87.05 101 B 1 
ATOM 2382 O OG  . SER B 2 101 ? 1.277   0.483   1.630   1.00 82.21 101 B 1 
ATOM 2383 N N   . SER B 2 102 ? 1.048   2.338   5.692   1.00 87.21 102 B 1 
ATOM 2384 C CA  . SER B 2 102 ? 0.500   2.945   6.908   1.00 86.96 102 B 1 
ATOM 2385 C C   . SER B 2 102 ? 1.212   4.240   7.280   1.00 88.65 102 B 1 
ATOM 2386 O O   . SER B 2 102 ? 0.570   5.228   7.632   1.00 88.29 102 B 1 
ATOM 2387 C CB  . SER B 2 102 ? 0.642   2.008   8.101   1.00 85.47 102 B 1 
ATOM 2388 O OG  . SER B 2 102 ? 0.148   0.728   7.825   1.00 75.69 102 B 1 
ATOM 2389 N N   . SER B 2 103 ? 2.540   4.233   7.204   1.00 87.54 103 B 1 
ATOM 2390 C CA  . SER B 2 103 ? 3.376   5.398   7.485   1.00 87.88 103 B 1 
ATOM 2391 C C   . SER B 2 103 ? 3.020   6.556   6.545   1.00 89.01 103 B 1 
ATOM 2392 O O   . SER B 2 103 ? 2.688   7.646   7.014   1.00 89.17 103 B 1 
ATOM 2393 C CB  . SER B 2 103 ? 4.847   5.003   7.349   1.00 87.38 103 B 1 
ATOM 2394 O OG  . SER B 2 103 ? 5.701   6.086   7.647   1.00 83.01 103 B 1 
ATOM 2395 N N   . LEU B 2 104 ? 2.970   6.289   5.239   1.00 89.29 104 B 1 
ATOM 2396 C CA  . LEU B 2 104 ? 2.597   7.286   4.237   1.00 90.04 104 B 1 
ATOM 2397 C C   . LEU B 2 104 ? 1.161   7.781   4.431   1.00 91.06 104 B 1 
ATOM 2398 O O   . LEU B 2 104 ? 0.919   8.990   4.404   1.00 91.26 104 B 1 
ATOM 2399 C CB  . LEU B 2 104 ? 2.795   6.680   2.841   1.00 90.37 104 B 1 
ATOM 2400 C CG  . LEU B 2 104 ? 2.523   7.685   1.705   1.00 88.10 104 B 1 
ATOM 2401 C CD1 . LEU B 2 104 ? 3.538   8.823   1.684   1.00 81.05 104 B 1 
ATOM 2402 C CD2 . LEU B 2 104 ? 2.591   6.972   0.368   1.00 81.37 104 B 1 
ATOM 2403 N N   . ALA B 2 105 ? 0.206   6.883   4.683   1.00 90.92 105 B 1 
ATOM 2404 C CA  . ALA B 2 105 ? -1.181  7.248   4.928   1.00 90.88 105 B 1 
ATOM 2405 C C   . ALA B 2 105 ? -1.316  8.229   6.104   1.00 92.00 105 B 1 
ATOM 2406 O O   . ALA B 2 105 ? -2.026  9.225   6.000   1.00 91.93 105 B 1 
ATOM 2407 C CB  . ALA B 2 105 ? -1.996  5.978   5.173   1.00 90.66 105 B 1 
ATOM 2408 N N   . THR B 2 106 ? -0.587  8.002   7.208   1.00 91.34 106 B 1 
ATOM 2409 C CA  . THR B 2 106 ? -0.605  8.921   8.356   1.00 91.22 106 B 1 
ATOM 2410 C C   . THR B 2 106 ? 0.011   10.284  8.045   1.00 92.06 106 B 1 
ATOM 2411 O O   . THR B 2 106 ? -0.453  11.281  8.602   1.00 91.57 106 B 1 
ATOM 2412 C CB  . THR B 2 106 ? 0.074   8.360   9.609   1.00 90.58 106 B 1 
ATOM 2413 O OG1 . THR B 2 106 ? 1.417   8.027   9.413   1.00 83.56 106 B 1 
ATOM 2414 C CG2 . THR B 2 106 ? -0.665  7.153   10.168  1.00 83.34 106 B 1 
ATOM 2415 N N   . GLU B 2 107 ? 1.006   10.360  7.168   1.00 91.35 107 B 1 
ATOM 2416 C CA  . GLU B 2 107 ? 1.549   11.648  6.727   1.00 90.90 107 B 1 
ATOM 2417 C C   . GLU B 2 107 ? 0.547   12.396  5.841   1.00 91.98 107 B 1 
ATOM 2418 O O   . GLU B 2 107 ? 0.357   13.596  6.001   1.00 91.52 107 B 1 
ATOM 2419 C CB  . GLU B 2 107 ? 2.878   11.469  5.990   1.00 89.51 107 B 1 
ATOM 2420 C CG  . GLU B 2 107 ? 3.982   11.031  6.945   1.00 82.10 107 B 1 
ATOM 2421 C CD  . GLU B 2 107 ? 5.373   11.136  6.314   1.00 79.38 107 B 1 
ATOM 2422 O OE1 . GLU B 2 107 ? 6.252   11.726  6.982   1.00 70.92 107 B 1 
ATOM 2423 O OE2 . GLU B 2 107 ? 5.584   10.596  5.215   1.00 71.96 107 B 1 
ATOM 2424 N N   . TRP B 2 108 ? -0.142  11.690  4.959   1.00 93.09 108 B 1 
ATOM 2425 C CA  . TRP B 2 108 ? -1.067  12.279  4.001   1.00 93.42 108 B 1 
ATOM 2426 C C   . TRP B 2 108 ? -2.365  12.790  4.628   1.00 94.15 108 B 1 
ATOM 2427 O O   . TRP B 2 108 ? -2.893  13.794  4.148   1.00 92.65 108 B 1 
ATOM 2428 C CB  . TRP B 2 108 ? -1.368  11.267  2.904   1.00 92.82 108 B 1 
ATOM 2429 C CG  . TRP B 2 108 ? -0.312  11.121  1.859   1.00 91.65 108 B 1 
ATOM 2430 C CD1 . TRP B 2 108 ? 0.952   11.617  1.891   1.00 87.62 108 B 1 
ATOM 2431 C CD2 . TRP B 2 108 ? -0.446  10.456  0.570   1.00 89.87 108 B 1 
ATOM 2432 N NE1 . TRP B 2 108 ? 1.605   11.302  0.706   1.00 86.59 108 B 1 
ATOM 2433 C CE2 . TRP B 2 108 ? 0.775   10.595  -0.127  1.00 88.74 108 B 1 
ATOM 2434 C CE3 . TRP B 2 108 ? -1.498  9.756   -0.064  1.00 87.89 108 B 1 
ATOM 2435 C CZ2 . TRP B 2 108 ? 0.955   10.070  -1.426  1.00 86.88 108 B 1 
ATOM 2436 C CZ3 . TRP B 2 108 ? -1.322  9.229   -1.355  1.00 86.21 108 B 1 
ATOM 2437 C CH2 . TRP B 2 108 ? -0.113  9.397   -2.020  1.00 86.23 108 B 1 
ATOM 2438 N N   . VAL B 2 109 ? -2.873  12.144  5.683   1.00 93.36 109 B 1 
ATOM 2439 C CA  . VAL B 2 109 ? -4.080  12.617  6.367   1.00 93.71 109 B 1 
ATOM 2440 C C   . VAL B 2 109 ? -3.820  13.854  7.229   1.00 94.51 109 B 1 
ATOM 2441 O O   . VAL B 2 109 ? -4.714  14.681  7.392   1.00 94.24 109 B 1 
ATOM 2442 C CB  . VAL B 2 109 ? -4.786  11.531  7.195   1.00 92.93 109 B 1 
ATOM 2443 C CG1 . VAL B 2 109 ? -5.288  10.397  6.297   1.00 83.77 109 B 1 
ATOM 2444 C CG2 . VAL B 2 109 ? -3.928  10.955  8.319   1.00 84.32 109 B 1 
ATOM 2445 N N   . LYS B 2 110 ? -2.602  14.032  7.752   1.00 92.93 110 B 1 
ATOM 2446 C CA  . LYS B 2 110 ? -2.280  15.203  8.567   1.00 93.22 110 B 1 
ATOM 2447 C C   . LYS B 2 110 ? -2.429  16.495  7.773   1.00 93.07 110 B 1 
ATOM 2448 O O   . LYS B 2 110 ? -1.905  16.639  6.673   1.00 91.62 110 B 1 
ATOM 2449 C CB  . LYS B 2 110 ? -0.866  15.110  9.152   1.00 91.85 110 B 1 
ATOM 2450 C CG  . LYS B 2 110 ? -0.848  14.226  10.397  1.00 86.83 110 B 1 
ATOM 2451 C CD  . LYS B 2 110 ? 0.563   14.186  10.980  1.00 86.42 110 B 1 
ATOM 2452 C CE  . LYS B 2 110 ? 0.554   13.284  12.204  1.00 80.03 110 B 1 
ATOM 2453 N NZ  . LYS B 2 110 ? 1.738   13.512  13.058  1.00 75.02 110 B 1 
ATOM 2454 N N   . GLY B 2 111 ? -3.125  17.449  8.366   1.00 93.00 111 B 1 
ATOM 2455 C CA  . GLY B 2 111 ? -3.362  18.755  7.765   1.00 92.25 111 B 1 
ATOM 2456 C C   . GLY B 2 111 ? -4.532  18.812  6.787   1.00 93.30 111 B 1 
ATOM 2457 O O   . GLY B 2 111 ? -4.891  19.927  6.390   1.00 90.39 111 B 1 
ATOM 2458 N N   . LYS B 2 112 ? -5.137  17.676  6.432   1.00 93.74 112 B 1 
ATOM 2459 C CA  . LYS B 2 112 ? -6.358  17.606  5.631   1.00 93.73 112 B 1 
ATOM 2460 C C   . LYS B 2 112 ? -7.607  17.731  6.502   1.00 94.44 112 B 1 
ATOM 2461 O O   . LYS B 2 112 ? -7.584  17.405  7.690   1.00 93.95 112 B 1 
ATOM 2462 C CB  . LYS B 2 112 ? -6.398  16.307  4.820   1.00 93.35 112 B 1 
ATOM 2463 C CG  . LYS B 2 112 ? -5.271  16.241  3.787   1.00 90.56 112 B 1 
ATOM 2464 C CD  . LYS B 2 112 ? -5.383  14.966  2.931   1.00 86.73 112 B 1 
ATOM 2465 C CE  . LYS B 2 112 ? -4.278  14.884  1.893   1.00 83.01 112 B 1 
ATOM 2466 N NZ  . LYS B 2 112 ? -4.398  15.938  0.853   1.00 74.46 112 B 1 
ATOM 2467 N N   . THR B 2 113 ? -8.706  18.176  5.903   1.00 94.45 113 B 1 
ATOM 2468 C CA  . THR B 2 113 ? -10.036 18.027  6.491   1.00 94.18 113 B 1 
ATOM 2469 C C   . THR B 2 113 ? -10.482 16.558  6.453   1.00 94.28 113 B 1 
ATOM 2470 O O   . THR B 2 113 ? -9.909  15.734  5.737   1.00 93.54 113 B 1 
ATOM 2471 C CB  . THR B 2 113 ? -11.072 18.909  5.782   1.00 93.83 113 B 1 
ATOM 2472 O OG1 . THR B 2 113 ? -11.196 18.506  4.446   1.00 87.44 113 B 1 
ATOM 2473 C CG2 . THR B 2 113 ? -10.699 20.390  5.813   1.00 86.15 113 B 1 
ATOM 2474 N N   . VAL B 2 114 ? -11.523 16.229  7.221   1.00 94.31 114 B 1 
ATOM 2475 C CA  . VAL B 2 114 ? -12.146 14.896  7.194   1.00 93.76 114 B 1 
ATOM 2476 C C   . VAL B 2 114 ? -12.602 14.522  5.778   1.00 93.71 114 B 1 
ATOM 2477 O O   . VAL B 2 114 ? -12.373 13.401  5.327   1.00 93.19 114 B 1 
ATOM 2478 C CB  . VAL B 2 114 ? -13.320 14.865  8.192   1.00 92.85 114 B 1 
ATOM 2479 C CG1 . VAL B 2 114 ? -14.164 13.599  8.098   1.00 86.35 114 B 1 
ATOM 2480 C CG2 . VAL B 2 114 ? -12.805 14.975  9.625   1.00 86.36 114 B 1 
ATOM 2481 N N   . GLU B 2 115 ? -13.168 15.464  5.058   1.00 93.84 115 B 1 
ATOM 2482 C CA  . GLU B 2 115 ? -13.694 15.292  3.697   1.00 92.94 115 B 1 
ATOM 2483 C C   . GLU B 2 115 ? -12.580 15.121  2.664   1.00 93.49 115 B 1 
ATOM 2484 O O   . GLU B 2 115 ? -12.658 14.243  1.809   1.00 92.61 115 B 1 
ATOM 2485 C CB  . GLU B 2 115 ? -14.601 16.474  3.382   1.00 91.94 115 B 1 
ATOM 2486 C CG  . GLU B 2 115 ? -16.040 16.397  3.941   1.00 83.91 115 B 1 
ATOM 2487 C CD  . GLU B 2 115 ? -16.230 15.773  5.348   1.00 74.51 115 B 1 
ATOM 2488 O OE1 . GLU B 2 115 ? -17.299 15.223  5.610   1.00 65.06 115 B 1 
ATOM 2489 O OE2 . GLU B 2 115 ? -15.290 15.697  6.153   1.00 66.60 115 B 1 
ATOM 2490 N N   . GLU B 2 116 ? -11.493 15.874  2.783   1.00 94.16 116 B 1 
ATOM 2491 C CA  . GLU B 2 116 ? -10.318 15.688  1.927   1.00 93.99 116 B 1 
ATOM 2492 C C   . GLU B 2 116 ? -9.625  14.339  2.184   1.00 94.13 116 B 1 
ATOM 2493 O O   . GLU B 2 116 ? -9.152  13.702  1.245   1.00 93.33 116 B 1 
ATOM 2494 C CB  . GLU B 2 116 ? -9.308  16.806  2.193   1.00 93.44 116 B 1 
ATOM 2495 C CG  . GLU B 2 116 ? -9.744  18.164  1.642   1.00 87.64 116 B 1 
ATOM 2496 C CD  . GLU B 2 116 ? -8.841  19.286  2.186   1.00 86.22 116 B 1 
ATOM 2497 O OE1 . GLU B 2 116 ? -8.677  20.306  1.486   1.00 77.66 116 B 1 
ATOM 2498 O OE2 . GLU B 2 116 ? -8.313  19.126  3.315   1.00 80.58 116 B 1 
ATOM 2499 N N   . ALA B 2 117 ? -9.587  13.897  3.436   1.00 94.22 117 B 1 
ATOM 2500 C CA  . ALA B 2 117 ? -8.976  12.618  3.781   1.00 93.82 117 B 1 
ATOM 2501 C C   . ALA B 2 117 ? -9.755  11.423  3.209   1.00 93.73 117 B 1 
ATOM 2502 O O   . ALA B 2 117 ? -9.143  10.413  2.869   1.00 93.03 117 B 1 
ATOM 2503 C CB  . ALA B 2 117 ? -8.819  12.540  5.294   1.00 93.98 117 B 1 
ATOM 2504 N N   . LEU B 2 118 ? -11.075 11.535  3.031   1.00 93.40 118 B 1 
ATOM 2505 C CA  . LEU B 2 118 ? -11.893 10.522  2.355   1.00 91.85 118 B 1 
ATOM 2506 C C   . LEU B 2 118 ? -11.553 10.365  0.868   1.00 91.63 118 B 1 
ATOM 2507 O O   . LEU B 2 118 ? -11.912 9.344   0.278   1.00 90.74 118 B 1 
ATOM 2508 C CB  . LEU B 2 118 ? -13.385 10.861  2.501   1.00 91.55 118 B 1 
ATOM 2509 C CG  . LEU B 2 118 ? -13.960 10.620  3.909   1.00 85.56 118 B 1 
ATOM 2510 C CD1 . LEU B 2 118 ? -15.355 11.231  4.005   1.00 79.28 118 B 1 
ATOM 2511 C CD2 . LEU B 2 118 ? -14.078 9.128   4.210   1.00 79.80 118 B 1 
ATOM 2512 N N   . THR B 2 119 ? -10.892 11.351  0.254   1.00 93.55 119 B 1 
ATOM 2513 C CA  . THR B 2 119 ? -10.514 11.295  -1.166  1.00 92.51 119 B 1 
ATOM 2514 C C   . THR B 2 119 ? -9.210  10.546  -1.417  1.00 92.59 119 B 1 
ATOM 2515 O O   . THR B 2 119 ? -8.920  10.234  -2.571  1.00 90.97 119 B 1 
ATOM 2516 C CB  . THR B 2 119 ? -10.453 12.680  -1.814  1.00 91.99 119 B 1 
ATOM 2517 O OG1 . THR B 2 119 ? -9.346  13.426  -1.376  1.00 86.81 119 B 1 
ATOM 2518 C CG2 . THR B 2 119 ? -11.717 13.502  -1.572  1.00 83.52 119 B 1 
ATOM 2519 N N   . ILE B 2 120 ? -8.441  10.234  -0.372  1.00 92.95 120 B 1 
ATOM 2520 C CA  . ILE B 2 120 ? -7.188  9.489   -0.490  1.00 92.25 120 B 1 
ATOM 2521 C C   . ILE B 2 120 ? -7.496  8.072   -0.986  1.00 91.38 120 B 1 
ATOM 2522 O O   . ILE B 2 120 ? -8.276  7.347   -0.375  1.00 90.37 120 B 1 
ATOM 2523 C CB  . ILE B 2 120 ? -6.409  9.466   0.842   1.00 92.54 120 B 1 
ATOM 2524 C CG1 . ILE B 2 120 ? -6.018  10.902  1.246   1.00 90.51 120 B 1 
ATOM 2525 C CG2 . ILE B 2 120 ? -5.152  8.585   0.721   1.00 89.64 120 B 1 
ATOM 2526 C CD1 . ILE B 2 120 ? -5.364  11.012  2.626   1.00 86.38 120 B 1 
ATOM 2527 N N   . LYS B 2 121 ? -6.847  7.682   -2.087  1.00 91.94 121 B 1 
ATOM 2528 C CA  . LYS B 2 121 ? -7.041  6.388   -2.729  1.00 90.37 121 B 1 
ATOM 2529 C C   . LYS B 2 121 ? -5.846  5.469   -2.500  1.00 90.21 121 B 1 
ATOM 2530 O O   . LYS B 2 121 ? -4.698  5.904   -2.446  1.00 89.44 121 B 1 
ATOM 2531 C CB  . LYS B 2 121 ? -7.315  6.568   -4.232  1.00 88.88 121 B 1 
ATOM 2532 C CG  . LYS B 2 121 ? -8.538  7.432   -4.553  1.00 82.19 121 B 1 
ATOM 2533 C CD  . LYS B 2 121 ? -9.799  6.886   -3.904  1.00 76.22 121 B 1 
ATOM 2534 C CE  . LYS B 2 121 ? -11.007 7.764   -4.238  1.00 68.16 121 B 1 
ATOM 2535 N NZ  . LYS B 2 121 ? -12.178 7.331   -3.467  1.00 59.19 121 B 1 
ATOM 2536 N N   . ASN B 2 122 ? -6.136  4.169   -2.455  1.00 89.84 122 B 1 
ATOM 2537 C CA  . ASN B 2 122 ? -5.101  3.144   -2.433  1.00 88.53 122 B 1 
ATOM 2538 C C   . ASN B 2 122 ? -4.161  3.231   -3.642  1.00 88.90 122 B 1 
ATOM 2539 O O   . ASN B 2 122 ? -2.960  2.991   -3.505  1.00 88.29 122 B 1 
ATOM 2540 C CB  . ASN B 2 122 ? -5.772  1.759   -2.330  1.00 85.06 122 B 1 
ATOM 2541 C CG  . ASN B 2 122 ? -6.559  1.388   -3.565  1.00 78.14 122 B 1 
ATOM 2542 O OD1 . ASN B 2 122 ? -6.015  0.940   -4.554  1.00 65.54 122 B 1 
ATOM 2543 N ND2 . ASN B 2 122 ? -7.852  1.601   -3.559  1.00 67.34 122 B 1 
ATOM 2544 N N   . THR B 2 123 ? -4.676  3.637   -4.804  1.00 86.99 123 B 1 
ATOM 2545 C CA  . THR B 2 123 ? -3.891  3.817   -6.026  1.00 85.75 123 B 1 
ATOM 2546 C C   . THR B 2 123 ? -2.838  4.921   -5.882  1.00 86.85 123 B 1 
ATOM 2547 O O   . THR B 2 123 ? -1.728  4.759   -6.373  1.00 86.07 123 B 1 
ATOM 2548 C CB  . THR B 2 123 ? -4.799  4.154   -7.216  1.00 84.17 123 B 1 
ATOM 2549 O OG1 . THR B 2 123 ? -5.682  5.201   -6.890  1.00 77.89 123 B 1 
ATOM 2550 C CG2 . THR B 2 123 ? -5.650  2.940   -7.612  1.00 74.96 123 B 1 
ATOM 2551 N N   . ASP B 2 124 ? -3.151  5.991   -5.161  1.00 88.79 124 B 1 
ATOM 2552 C CA  . ASP B 2 124 ? -2.215  7.087   -4.927  1.00 88.56 124 B 1 
ATOM 2553 C C   . ASP B 2 124 ? -1.086  6.644   -3.983  1.00 89.37 124 B 1 
ATOM 2554 O O   . ASP B 2 124 ? 0.088   6.896   -4.254  1.00 89.17 124 B 1 
ATOM 2555 C CB  . ASP B 2 124 ? -2.949  8.307   -4.347  1.00 88.36 124 B 1 
ATOM 2556 C CG  . ASP B 2 124 ? -4.078  8.818   -5.240  1.00 85.47 124 B 1 
ATOM 2557 O OD1 . ASP B 2 124 ? -3.923  8.748   -6.476  1.00 79.65 124 B 1 
ATOM 2558 O OD2 . ASP B 2 124 ? -5.105  9.256   -4.666  1.00 78.84 124 B 1 
ATOM 2559 N N   . ILE B 2 125 ? -1.425  5.886   -2.932  1.00 89.75 125 B 1 
ATOM 2560 C CA  . ILE B 2 125 ? -0.460  5.287   -2.008  1.00 89.55 125 B 1 
ATOM 2561 C C   . ILE B 2 125 ? 0.458   4.308   -2.748  1.00 89.22 125 B 1 
ATOM 2562 O O   . ILE B 2 125 ? 1.680   4.364   -2.610  1.00 88.57 125 B 1 
ATOM 2563 C CB  . ILE B 2 125 ? -1.188  4.595   -0.825  1.00 90.14 125 B 1 
ATOM 2564 C CG1 . ILE B 2 125 ? -1.992  5.619   0.004   1.00 88.88 125 B 1 
ATOM 2565 C CG2 . ILE B 2 125 ? -0.185  3.857   0.079   1.00 88.52 125 B 1 
ATOM 2566 C CD1 . ILE B 2 125 ? -2.935  4.992   1.040   1.00 84.76 125 B 1 
ATOM 2567 N N   . ALA B 2 126 ? -0.121  3.420   -3.566  1.00 87.30 126 B 1 
ATOM 2568 C CA  . ALA B 2 126 ? 0.629   2.445   -4.340  1.00 85.98 126 B 1 
ATOM 2569 C C   . ALA B 2 126 ? 1.587   3.107   -5.341  1.00 85.74 126 B 1 
ATOM 2570 O O   . ALA B 2 126 ? 2.747   2.708   -5.445  1.00 85.34 126 B 1 
ATOM 2571 C CB  . ALA B 2 126 ? -0.364  1.524   -5.063  1.00 85.06 126 B 1 
ATOM 2572 N N   . LYS B 2 127 ? 1.127   4.146   -6.024  1.00 87.37 127 B 1 
ATOM 2573 C CA  . LYS B 2 127 ? 1.928   4.925   -6.980  1.00 85.60 127 B 1 
ATOM 2574 C C   . LYS B 2 127 ? 3.078   5.649   -6.292  1.00 84.45 127 B 1 
ATOM 2575 O O   . LYS B 2 127 ? 4.207   5.586   -6.769  1.00 83.72 127 B 1 
ATOM 2576 C CB  . LYS B 2 127 ? 0.990   5.897   -7.714  1.00 84.86 127 B 1 
ATOM 2577 C CG  . LYS B 2 127 ? 1.710   6.674   -8.819  1.00 75.85 127 B 1 
ATOM 2578 C CD  . LYS B 2 127 ? 0.724   7.591   -9.536  1.00 72.42 127 B 1 
ATOM 2579 C CE  . LYS B 2 127 ? 1.428   8.380   -10.647 1.00 61.88 127 B 1 
ATOM 2580 N NZ  . LYS B 2 127 ? 0.477   9.264   -11.355 1.00 54.48 127 B 1 
ATOM 2581 N N   . GLU B 2 128 ? 2.825   6.298   -5.168  1.00 88.34 128 B 1 
ATOM 2582 C CA  . GLU B 2 128 ? 3.855   7.042   -4.435  1.00 88.40 128 B 1 
ATOM 2583 C C   . GLU B 2 128 ? 4.959   6.121   -3.902  1.00 88.03 128 B 1 
ATOM 2584 O O   . GLU B 2 128 ? 6.147   6.472   -3.960  1.00 85.76 128 B 1 
ATOM 2585 C CB  . GLU B 2 128 ? 3.180   7.808   -3.284  1.00 88.91 128 B 1 
ATOM 2586 C CG  . GLU B 2 128 ? 4.144   8.692   -2.460  1.00 86.93 128 B 1 
ATOM 2587 C CD  . GLU B 2 128 ? 4.920   9.713   -3.300  1.00 85.69 128 B 1 
ATOM 2588 O OE1 . GLU B 2 128 ? 6.047   10.067  -2.883  1.00 79.15 128 B 1 
ATOM 2589 O OE2 . GLU B 2 128 ? 4.478   10.104  -4.400  1.00 79.13 128 B 1 
ATOM 2590 N N   . LEU B 2 129 ? 4.596   4.923   -3.451  1.00 86.57 129 B 1 
ATOM 2591 C CA  . LEU B 2 129 ? 5.525   3.918   -2.942  1.00 85.62 129 B 1 
ATOM 2592 C C   . LEU B 2 129 ? 6.109   3.009   -4.035  1.00 84.44 129 B 1 
ATOM 2593 O O   . LEU B 2 129 ? 6.951   2.176   -3.716  1.00 81.57 129 B 1 
ATOM 2594 C CB  . LEU B 2 129 ? 4.834   3.108   -1.842  1.00 86.12 129 B 1 
ATOM 2595 C CG  . LEU B 2 129 ? 4.494   3.911   -0.569  1.00 84.91 129 B 1 
ATOM 2596 C CD1 . LEU B 2 129 ? 3.768   2.992   0.412   1.00 80.07 129 B 1 
ATOM 2597 C CD2 . LEU B 2 129 ? 5.759   4.444   0.125   1.00 80.41 129 B 1 
ATOM 2598 N N   . CYS B 2 130 ? 5.665   3.142   -5.281  1.00 83.10 130 B 1 
ATOM 2599 C CA  . CYS B 2 130 ? 5.996   2.234   -6.373  1.00 82.02 130 B 1 
ATOM 2600 C C   . CYS B 2 130 ? 5.768   0.760   -5.988  1.00 82.75 130 B 1 
ATOM 2601 O O   . CYS B 2 130 ? 6.656   -0.082  -6.146  1.00 81.24 130 B 1 
ATOM 2602 C CB  . CYS B 2 130 ? 7.412   2.514   -6.889  1.00 80.18 130 B 1 
ATOM 2603 S SG  . CYS B 2 130 ? 7.563   4.230   -7.476  1.00 72.98 130 B 1 
ATOM 2604 N N   . LEU B 2 131 ? 4.607   0.455   -5.389  1.00 78.85 131 B 1 
ATOM 2605 C CA  . LEU B 2 131 ? 4.303   -0.900  -4.933  1.00 79.92 131 B 1 
ATOM 2606 C C   . LEU B 2 131 ? 4.165   -1.849  -6.131  1.00 79.02 131 B 1 
ATOM 2607 O O   . LEU B 2 131 ? 3.435   -1.539  -7.067  1.00 77.34 131 B 1 
ATOM 2608 C CB  . LEU B 2 131 ? 3.035   -0.937  -4.069  1.00 80.23 131 B 1 
ATOM 2609 C CG  . LEU B 2 131 ? 3.140   -0.196  -2.726  1.00 79.86 131 B 1 
ATOM 2610 C CD1 . LEU B 2 131 ? 1.841   -0.372  -1.946  1.00 75.75 131 B 1 
ATOM 2611 C CD2 . LEU B 2 131 ? 4.287   -0.698  -1.852  1.00 75.86 131 B 1 
ATOM 2612 N N   . PRO B 2 132 ? 4.808   -3.026  -6.082  1.00 74.90 132 B 1 
ATOM 2613 C CA  . PRO B 2 132 ? 4.591   -4.036  -7.101  1.00 72.62 132 B 1 
ATOM 2614 C C   . PRO B 2 132 ? 3.165   -4.610  -7.013  1.00 72.25 132 B 1 
ATOM 2615 O O   . PRO B 2 132 ? 2.558   -4.548  -5.940  1.00 70.55 132 B 1 
ATOM 2616 C CB  . PRO B 2 132 ? 5.672   -5.093  -6.839  1.00 70.44 132 B 1 
ATOM 2617 C CG  . PRO B 2 132 ? 5.881   -5.013  -5.331  1.00 70.03 132 B 1 
ATOM 2618 C CD  . PRO B 2 132 ? 5.686   -3.530  -5.036  1.00 71.71 132 B 1 
ATOM 2619 N N   . PRO B 2 133 ? 2.642   -5.227  -8.084  1.00 70.27 133 B 1 
ATOM 2620 C CA  . PRO B 2 133 ? 1.277   -5.770  -8.119  1.00 68.51 133 B 1 
ATOM 2621 C C   . PRO B 2 133 ? 0.923   -6.663  -6.921  1.00 68.53 133 B 1 
ATOM 2622 O O   . PRO B 2 133 ? -0.096  -6.460  -6.271  1.00 66.77 133 B 1 
ATOM 2623 C CB  . PRO B 2 133 ? 1.187   -6.534  -9.447  1.00 67.27 133 B 1 
ATOM 2624 C CG  . PRO B 2 133 ? 2.131   -5.755  -10.356 1.00 64.91 133 B 1 
ATOM 2625 C CD  . PRO B 2 133 ? 3.256   -5.345  -9.401  1.00 65.78 133 B 1 
ATOM 2626 N N   . VAL B 2 134 ? 1.836   -7.545  -6.519  1.00 65.56 134 B 1 
ATOM 2627 C CA  . VAL B 2 134 ? 1.673   -8.447  -5.355  1.00 63.07 134 B 1 
ATOM 2628 C C   . VAL B 2 134 ? 1.525   -7.729  -4.004  1.00 64.91 134 B 1 
ATOM 2629 O O   . VAL B 2 134 ? 1.244   -8.370  -2.992  1.00 61.81 134 B 1 
ATOM 2630 C CB  . VAL B 2 134 ? 2.851   -9.442  -5.263  1.00 59.00 134 B 1 
ATOM 2631 C CG1 . VAL B 2 134 ? 2.924   -10.341 -6.499  1.00 53.18 134 B 1 
ATOM 2632 C CG2 . VAL B 2 134 ? 4.202   -8.748  -5.086  1.00 52.37 134 B 1 
ATOM 2633 N N   . LYS B 2 135 ? 1.758   -6.409  -3.959  1.00 72.03 135 B 1 
ATOM 2634 C CA  . LYS B 2 135 ? 1.672   -5.588  -2.737  1.00 74.00 135 B 1 
ATOM 2635 C C   . LYS B 2 135 ? 0.600   -4.498  -2.798  1.00 76.37 135 B 1 
ATOM 2636 O O   . LYS B 2 135 ? 0.477   -3.739  -1.838  1.00 74.95 135 B 1 
ATOM 2637 C CB  . LYS B 2 135 ? 3.061   -5.011  -2.389  1.00 70.60 135 B 1 
ATOM 2638 C CG  . LYS B 2 135 ? 4.131   -6.085  -2.082  1.00 66.63 135 B 1 
ATOM 2639 C CD  . LYS B 2 135 ? 3.732   -6.967  -0.905  1.00 61.54 135 B 1 
ATOM 2640 C CE  . LYS B 2 135 ? 4.820   -7.979  -0.547  1.00 59.35 135 B 1 
ATOM 2641 N NZ  . LYS B 2 135 ? 4.331   -8.883  0.513   1.00 54.62 135 B 1 
ATOM 2642 N N   . LEU B 2 136 ? -0.209  -4.448  -3.852  1.00 75.10 136 B 1 
ATOM 2643 C CA  . LEU B 2 136 ? -1.277  -3.459  -3.972  1.00 76.22 136 B 1 
ATOM 2644 C C   . LEU B 2 136 ? -2.308  -3.570  -2.842  1.00 77.46 136 B 1 
ATOM 2645 O O   . LEU B 2 136 ? -2.785  -2.555  -2.341  1.00 75.53 136 B 1 
ATOM 2646 C CB  . LEU B 2 136 ? -1.958  -3.588  -5.342  1.00 74.12 136 B 1 
ATOM 2647 C CG  . LEU B 2 136 ? -1.068  -3.192  -6.542  1.00 68.95 136 B 1 
ATOM 2648 C CD1 . LEU B 2 136 ? -1.846  -3.390  -7.841  1.00 64.46 136 B 1 
ATOM 2649 C CD2 . LEU B 2 136 ? -0.603  -1.746  -6.476  1.00 64.10 136 B 1 
ATOM 2650 N N   . HIS B 2 137 ? -2.575  -4.780  -2.342  1.00 74.95 137 B 1 
ATOM 2651 C CA  . HIS B 2 137 ? -3.472  -4.973  -1.193  1.00 75.69 137 B 1 
ATOM 2652 C C   . HIS B 2 137 ? -2.993  -4.295  0.093   1.00 77.34 137 B 1 
ATOM 2653 O O   . HIS B 2 137 ? -3.812  -3.909  0.922   1.00 75.60 137 B 1 
ATOM 2654 C CB  . HIS B 2 137 ? -3.710  -6.464  -0.971  1.00 73.00 137 B 1 
ATOM 2655 C CG  . HIS B 2 137 ? -4.537  -7.046  -2.076  1.00 68.80 137 B 1 
ATOM 2656 N ND1 . HIS B 2 137 ? -5.884  -6.796  -2.289  1.00 60.06 137 B 1 
ATOM 2657 C CD2 . HIS B 2 137 ? -4.085  -7.812  -3.122  1.00 59.15 137 B 1 
ATOM 2658 C CE1 . HIS B 2 137 ? -6.224  -7.387  -3.435  1.00 57.71 137 B 1 
ATOM 2659 N NE2 . HIS B 2 137 ? -5.158  -8.009  -3.970  1.00 59.15 137 B 1 
ATOM 2660 N N   . CYS B 2 138 ? -1.680  -4.039  0.263   1.00 76.83 138 B 1 
ATOM 2661 C CA  . CYS B 2 138 ? -1.168  -3.270  1.398   1.00 79.13 138 B 1 
ATOM 2662 C C   . CYS B 2 138 ? -1.621  -1.806  1.347   1.00 80.47 138 B 1 
ATOM 2663 O O   . CYS B 2 138 ? -1.914  -1.213  2.383   1.00 80.47 138 B 1 
ATOM 2664 C CB  . CYS B 2 138 ? 0.364   -3.348  1.426   1.00 77.06 138 B 1 
ATOM 2665 S SG  . CYS B 2 138 ? 0.938   -5.055  1.651   1.00 71.99 138 B 1 
ATOM 2666 N N   . SER B 2 139 ? -1.698  -1.206  0.145   1.00 83.56 139 B 1 
ATOM 2667 C CA  . SER B 2 139 ? -2.217  0.149   -0.027  1.00 84.47 139 B 1 
ATOM 2668 C C   . SER B 2 139 ? -3.736  0.207   0.152   1.00 85.09 139 B 1 
ATOM 2669 O O   . SER B 2 139 ? -4.236  1.180   0.717   1.00 85.29 139 B 1 
ATOM 2670 C CB  . SER B 2 139 ? -1.805  0.737   -1.382  1.00 84.16 139 B 1 
ATOM 2671 O OG  . SER B 2 139 ? -2.397  0.061   -2.471  1.00 79.40 139 B 1 
ATOM 2672 N N   . MET B 2 140 ? -4.463  -0.854  -0.230  1.00 82.96 140 B 1 
ATOM 2673 C CA  . MET B 2 140 ? -5.894  -0.970  0.035   1.00 83.04 140 B 1 
ATOM 2674 C C   . MET B 2 140 ? -6.176  -1.036  1.540   1.00 84.22 140 B 1 
ATOM 2675 O O   . MET B 2 140 ? -7.045  -0.315  2.023   1.00 83.64 140 B 1 
ATOM 2676 C CB  . MET B 2 140 ? -6.461  -2.200  -0.694  1.00 80.32 140 B 1 
ATOM 2677 C CG  . MET B 2 140 ? -7.959  -2.359  -0.461  1.00 71.46 140 B 1 
ATOM 2678 S SD  . MET B 2 140 ? -8.656  -3.808  -1.286  1.00 66.62 140 B 1 
ATOM 2679 C CE  . MET B 2 140 ? -9.155  -3.074  -2.847  1.00 57.33 140 B 1 
ATOM 2680 N N   . LEU B 2 141 ? -5.406  -1.799  2.308   1.00 83.58 141 B 1 
ATOM 2681 C CA  . LEU B 2 141 ? -5.529  -1.816  3.769   1.00 83.69 141 B 1 
ATOM 2682 C C   . LEU B 2 141 ? -5.294  -0.431  4.387   1.00 86.13 141 B 1 
ATOM 2683 O O   . LEU B 2 141 ? -5.956  -0.093  5.363   1.00 86.11 141 B 1 
ATOM 2684 C CB  . LEU B 2 141 ? -4.530  -2.824  4.369   1.00 80.81 141 B 1 
ATOM 2685 C CG  . LEU B 2 141 ? -4.910  -4.305  4.184   1.00 74.02 141 B 1 
ATOM 2686 C CD1 . LEU B 2 141 ? -3.750  -5.185  4.631   1.00 68.71 141 B 1 
ATOM 2687 C CD2 . LEU B 2 141 ? -6.139  -4.686  5.018   1.00 67.15 141 B 1 
ATOM 2688 N N   . ALA B 2 142 ? -4.394  0.368   3.839   1.00 86.91 142 B 1 
ATOM 2689 C CA  . ALA B 2 142 ? -4.174  1.731   4.306   1.00 88.05 142 B 1 
ATOM 2690 C C   . ALA B 2 142 ? -5.381  2.642   4.015   1.00 89.94 142 B 1 
ATOM 2691 O O   . ALA B 2 142 ? -5.801  3.382   4.902   1.00 90.23 142 B 1 
ATOM 2692 C CB  . ALA B 2 142 ? -2.870  2.268   3.705   1.00 87.85 142 B 1 
ATOM 2693 N N   . GLU B 2 143 ? -5.976  2.548   2.823   1.00 88.88 143 B 1 
ATOM 2694 C CA  . GLU B 2 143 ? -7.215  3.263   2.493   1.00 89.34 143 B 1 
ATOM 2695 C C   . GLU B 2 143 ? -8.376  2.837   3.407   1.00 89.68 143 B 1 
ATOM 2696 O O   . GLU B 2 143 ? -9.088  3.691   3.954   1.00 90.08 143 B 1 
ATOM 2697 C CB  . GLU B 2 143 ? -7.578  3.039   1.009   1.00 88.80 143 B 1 
ATOM 2698 C CG  . GLU B 2 143 ? -8.788  3.880   0.584   1.00 86.80 143 B 1 
ATOM 2699 C CD  . GLU B 2 143 ? -9.241  3.643   -0.876  1.00 85.75 143 B 1 
ATOM 2700 O OE1 . GLU B 2 143 ? -10.440 3.881   -1.156  1.00 78.29 143 B 1 
ATOM 2701 O OE2 . GLU B 2 143 ? -8.435  3.230   -1.727  1.00 80.13 143 B 1 
ATOM 2702 N N   . ASP B 2 144 ? -8.534  1.528   3.640   1.00 86.95 144 B 1 
ATOM 2703 C CA  . ASP B 2 144 ? -9.543  0.976   4.533   1.00 86.11 144 B 1 
ATOM 2704 C C   . ASP B 2 144 ? -9.360  1.504   5.966   1.00 88.07 144 B 1 
ATOM 2705 O O   . ASP B 2 144 ? -10.328 1.883   6.623   1.00 88.52 144 B 1 
ATOM 2706 C CB  . ASP B 2 144 ? -9.464  -0.568  4.542   1.00 83.77 144 B 1 
ATOM 2707 C CG  . ASP B 2 144 ? -9.844  -1.270  3.237   1.00 79.76 144 B 1 
ATOM 2708 O OD1 . ASP B 2 144 ? -10.548 -0.658  2.414   1.00 74.79 144 B 1 
ATOM 2709 O OD2 . ASP B 2 144 ? -9.444  -2.458  3.081   1.00 73.31 144 B 1 
ATOM 2710 N N   . ALA B 2 145 ? -8.116  1.603   6.450   1.00 88.45 145 B 1 
ATOM 2711 C CA  . ALA B 2 145 ? -7.812  2.136   7.772   1.00 89.25 145 B 1 
ATOM 2712 C C   . ALA B 2 145 ? -8.144  3.624   7.901   1.00 91.16 145 B 1 
ATOM 2713 O O   . ALA B 2 145 ? -8.689  4.036   8.928   1.00 91.64 145 B 1 
ATOM 2714 C CB  . ALA B 2 145 ? -6.345  1.866   8.103   1.00 89.20 145 B 1 
ATOM 2715 N N   . ILE B 2 146 ? -7.855  4.428   6.871   1.00 91.73 146 B 1 
ATOM 2716 C CA  . ILE B 2 146 ? -8.247  5.846   6.821   1.00 92.10 146 B 1 
ATOM 2717 C C   . ILE B 2 146 ? -9.766  5.958   6.917   1.00 93.26 146 B 1 
ATOM 2718 O O   . ILE B 2 146 ? -10.278 6.640   7.808   1.00 93.67 146 B 1 
ATOM 2719 C CB  . ILE B 2 146 ? -7.713  6.544   5.550   1.00 92.44 146 B 1 
ATOM 2720 C CG1 . ILE B 2 146 ? -6.175  6.669   5.581   1.00 90.14 146 B 1 
ATOM 2721 C CG2 . ILE B 2 146 ? -8.327  7.954   5.399   1.00 89.45 146 B 1 
ATOM 2722 C CD1 . ILE B 2 146 ? -5.558  6.984   4.211   1.00 86.73 146 B 1 
ATOM 2723 N N   . LYS B 2 147 ? -10.503 5.254   6.060   1.00 90.84 147 B 1 
ATOM 2724 C CA  . LYS B 2 147 ? -11.968 5.292   6.033   1.00 90.65 147 B 1 
ATOM 2725 C C   . LYS B 2 147 ? -12.579 4.816   7.348   1.00 91.08 147 B 1 
ATOM 2726 O O   . LYS B 2 147 ? -13.504 5.455   7.847   1.00 91.20 147 B 1 
ATOM 2727 C CB  . LYS B 2 147 ? -12.494 4.441   4.874   1.00 90.16 147 B 1 
ATOM 2728 C CG  . LYS B 2 147 ? -12.234 5.099   3.514   1.00 86.94 147 B 1 
ATOM 2729 C CD  . LYS B 2 147 ? -12.701 4.152   2.406   1.00 81.42 147 B 1 
ATOM 2730 C CE  . LYS B 2 147 ? -12.425 4.753   1.039   1.00 74.38 147 B 1 
ATOM 2731 N NZ  . LYS B 2 147 ? -12.606 3.738   -0.028  1.00 66.00 147 B 1 
ATOM 2732 N N   . ALA B 2 148 ? -12.045 3.750   7.950   1.00 90.75 148 B 1 
ATOM 2733 C CA  . ALA B 2 148 ? -12.518 3.245   9.229   1.00 90.47 148 B 1 
ATOM 2734 C C   . ALA B 2 148 ? -12.286 4.246   10.374  1.00 91.25 148 B 1 
ATOM 2735 O O   . ALA B 2 148 ? -13.173 4.452   11.198  1.00 91.21 148 B 1 
ATOM 2736 C CB  . ALA B 2 148 ? -11.839 1.897   9.505   1.00 89.75 148 B 1 
ATOM 2737 N N   . ALA B 2 149 ? -11.131 4.917   10.417  1.00 92.25 149 B 1 
ATOM 2738 C CA  . ALA B 2 149 ? -10.856 5.953   11.404  1.00 91.72 149 B 1 
ATOM 2739 C C   . ALA B 2 149 ? -11.771 7.177   11.236  1.00 92.67 149 B 1 
ATOM 2740 O O   . ALA B 2 149 ? -12.284 7.712   12.222  1.00 93.08 149 B 1 
ATOM 2741 C CB  . ALA B 2 149 ? -9.378  6.340   11.318  1.00 92.87 149 B 1 
ATOM 2742 N N   . LEU B 2 150 ? -12.025 7.600   9.993   1.00 93.31 150 B 1 
ATOM 2743 C CA  . LEU B 2 150 ? -12.937 8.702   9.683   1.00 93.03 150 B 1 
ATOM 2744 C C   . LEU B 2 150 ? -14.391 8.351   10.027  1.00 92.92 150 B 1 
ATOM 2745 O O   . LEU B 2 150 ? -15.095 9.195   10.570  1.00 92.92 150 B 1 
ATOM 2746 C CB  . LEU B 2 150 ? -12.802 9.063   8.195   1.00 93.43 150 B 1 
ATOM 2747 C CG  . LEU B 2 150 ? -11.456 9.693   7.823   1.00 91.04 150 B 1 
ATOM 2748 C CD1 . LEU B 2 150 ? -11.307 9.735   6.311   1.00 84.06 150 B 1 
ATOM 2749 C CD2 . LEU B 2 150 ? -11.320 11.124  8.348   1.00 85.46 150 B 1 
ATOM 2750 N N   . ALA B 2 151 ? -14.817 7.117   9.780   1.00 92.39 151 B 1 
ATOM 2751 C CA  . ALA B 2 151 ? -16.140 6.636   10.161  1.00 91.06 151 B 1 
ATOM 2752 C C   . ALA B 2 151 ? -16.327 6.626   11.686  1.00 90.99 151 B 1 
ATOM 2753 O O   . ALA B 2 151 ? -17.325 7.150   12.174  1.00 90.70 151 B 1 
ATOM 2754 C CB  . ALA B 2 151 ? -16.367 5.256   9.539   1.00 90.94 151 B 1 
ATOM 2755 N N   . ASP B 2 152 ? -15.339 6.121   12.449  1.00 91.82 152 B 1 
ATOM 2756 C CA  . ASP B 2 152 ? -15.373 6.150   13.919  1.00 90.64 152 B 1 
ATOM 2757 C C   . ASP B 2 152 ? -15.432 7.586   14.472  1.00 90.45 152 B 1 
ATOM 2758 O O   . ASP B 2 152 ? -16.188 7.871   15.400  1.00 90.08 152 B 1 
ATOM 2759 C CB  . ASP B 2 152 ? -14.163 5.396   14.478  1.00 90.36 152 B 1 
ATOM 2760 C CG  . ASP B 2 152 ? -14.089 5.384   16.017  1.00 89.57 152 B 1 
ATOM 2761 O OD1 . ASP B 2 152 ? -14.939 4.770   16.682  1.00 82.44 152 B 1 
ATOM 2762 O OD2 . ASP B 2 152 ? -13.134 5.980   16.585  1.00 81.88 152 B 1 
ATOM 2763 N N   . TYR B 2 153 ? -14.683 8.513   13.877  1.00 92.94 153 B 1 
ATOM 2764 C CA  . TYR B 2 153 ? -14.773 9.926   14.234  1.00 92.68 153 B 1 
ATOM 2765 C C   . TYR B 2 153 ? -16.171 10.495  13.948  1.00 92.60 153 B 1 
ATOM 2766 O O   . TYR B 2 153 ? -16.762 11.099  14.843  1.00 92.40 153 B 1 
ATOM 2767 C CB  . TYR B 2 153 ? -13.694 10.730  13.495  1.00 93.48 153 B 1 
ATOM 2768 C CG  . TYR B 2 153 ? -13.886 12.223  13.624  1.00 93.13 153 B 1 
ATOM 2769 C CD1 . TYR B 2 153 ? -14.487 12.951  12.584  1.00 86.53 153 B 1 
ATOM 2770 C CD2 . TYR B 2 153 ? -13.527 12.885  14.813  1.00 87.59 153 B 1 
ATOM 2771 C CE1 . TYR B 2 153 ? -14.714 14.328  12.714  1.00 87.62 153 B 1 
ATOM 2772 C CE2 . TYR B 2 153 ? -13.749 14.263  14.961  1.00 87.34 153 B 1 
ATOM 2773 C CZ  . TYR B 2 153 ? -14.347 14.984  13.908  1.00 91.39 153 B 1 
ATOM 2774 O OH  . TYR B 2 153 ? -14.577 16.333  14.047  1.00 90.15 153 B 1 
ATOM 2775 N N   . LYS B 2 154 ? -16.734 10.275  12.754  1.00 91.82 154 B 1 
ATOM 2776 C CA  . LYS B 2 154 ? -18.066 10.768  12.379  1.00 89.88 154 B 1 
ATOM 2777 C C   . LYS B 2 154 ? -19.156 10.245  13.322  1.00 88.74 154 B 1 
ATOM 2778 O O   . LYS B 2 154 ? -19.944 11.046  13.817  1.00 88.24 154 B 1 
ATOM 2779 C CB  . LYS B 2 154 ? -18.378 10.441  10.907  1.00 89.77 154 B 1 
ATOM 2780 C CG  . LYS B 2 154 ? -17.610 11.370  9.950   1.00 83.85 154 B 1 
ATOM 2781 C CD  . LYS B 2 154 ? -17.959 11.167  8.465   1.00 80.75 154 B 1 
ATOM 2782 C CE  . LYS B 2 154 ? -17.179 12.207  7.650   1.00 72.37 154 B 1 
ATOM 2783 N NZ  . LYS B 2 154 ? -17.669 12.456  6.265   1.00 65.01 154 B 1 
ATOM 2784 N N   . LEU B 2 155 ? -19.130 8.966   13.674  1.00 89.87 155 B 1 
ATOM 2785 C CA  . LEU B 2 155 ? -20.062 8.365   14.636  1.00 88.51 155 B 1 
ATOM 2786 C C   . LEU B 2 155 ? -20.010 9.044   16.013  1.00 87.48 155 B 1 
ATOM 2787 O O   . LEU B 2 155 ? -21.042 9.217   16.668  1.00 84.55 155 B 1 
ATOM 2788 C CB  . LEU B 2 155 ? -19.731 6.871   14.785  1.00 86.84 155 B 1 
ATOM 2789 C CG  . LEU B 2 155 ? -20.151 6.000   13.591  1.00 76.64 155 B 1 
ATOM 2790 C CD1 . LEU B 2 155 ? -19.554 4.598   13.761  1.00 69.09 155 B 1 
ATOM 2791 C CD2 . LEU B 2 155 ? -21.663 5.865   13.489  1.00 70.19 155 B 1 
ATOM 2792 N N   . LYS B 2 156 ? -18.829 9.484   16.467  1.00 90.07 156 B 1 
ATOM 2793 C CA  . LYS B 2 156 ? -18.687 10.218  17.731  1.00 87.63 156 B 1 
ATOM 2794 C C   . LYS B 2 156 ? -19.187 11.661  17.664  1.00 86.08 156 B 1 
ATOM 2795 O O   . LYS B 2 156 ? -19.445 12.244  18.720  1.00 81.79 156 B 1 
ATOM 2796 C CB  . LYS B 2 156 ? -17.220 10.208  18.165  1.00 85.80 156 B 1 
ATOM 2797 C CG  . LYS B 2 156 ? -16.746 8.825   18.613  1.00 85.18 156 B 1 
ATOM 2798 C CD  . LYS B 2 156 ? -15.234 8.882   18.825  1.00 85.20 156 B 1 
ATOM 2799 C CE  . LYS B 2 156 ? -14.706 7.512   19.216  1.00 82.06 156 B 1 
ATOM 2800 N NZ  . LYS B 2 156 ? -13.229 7.519   19.268  1.00 79.15 156 B 1 
ATOM 2801 N N   . GLN B 2 157 ? -19.276 12.260  16.471  1.00 91.07 157 B 1 
ATOM 2802 C CA  . GLN B 2 157 ? -19.791 13.622  16.279  1.00 88.34 157 B 1 
ATOM 2803 C C   . GLN B 2 157 ? -21.315 13.660  16.186  1.00 86.01 157 B 1 
ATOM 2804 O O   . GLN B 2 157 ? -21.897 14.713  16.466  1.00 79.51 157 B 1 
ATOM 2805 C CB  . GLN B 2 157 ? -19.173 14.287  15.042  1.00 86.91 157 B 1 
ATOM 2806 C CG  . GLN B 2 157 ? -17.645 14.392  15.056  1.00 85.45 157 B 1 
ATOM 2807 C CD  . GLN B 2 157 ? -17.066 14.855  16.394  1.00 85.76 157 B 1 
ATOM 2808 O OE1 . GLN B 2 157 ? -17.469 15.848  16.975  1.00 76.72 157 B 1 
ATOM 2809 N NE2 . GLN B 2 157 ? -16.131 14.112  16.929  1.00 76.36 157 B 1 
ATOM 2810 N N   . GLU B 2 158 ? -21.955 12.554  15.826  1.00 82.72 158 B 1 
ATOM 2811 C CA  . GLU B 2 158 ? -23.407 12.497  15.781  1.00 79.99 158 B 1 
ATOM 2812 C C   . GLU B 2 158 ? -23.998 12.744  17.177  1.00 76.37 158 B 1 
ATOM 2813 O O   . GLU B 2 158 ? -23.589 12.107  18.155  1.00 68.29 158 B 1 
ATOM 2814 C CB  . GLU B 2 158 ? -23.894 11.165  15.196  1.00 73.94 158 B 1 
ATOM 2815 C CG  . GLU B 2 158 ? -23.647 11.105  13.682  1.00 66.52 158 B 1 
ATOM 2816 C CD  . GLU B 2 158 ? -24.152 9.814   13.028  1.00 60.57 158 B 1 
ATOM 2817 O OE1 . GLU B 2 158 ? -23.944 9.684   11.800  1.00 54.76 158 B 1 
ATOM 2818 O OE2 . GLU B 2 158 ? -24.748 8.972   13.730  1.00 57.25 158 B 1 
ATOM 2819 N N   . PRO B 2 159 ? -24.957 13.675  17.310  1.00 73.80 159 B 1 
ATOM 2820 C CA  . PRO B 2 159 ? -25.638 13.882  18.569  1.00 72.36 159 B 1 
ATOM 2821 C C   . PRO B 2 159 ? -26.367 12.600  18.931  1.00 70.89 159 B 1 
ATOM 2822 O O   . PRO B 2 159 ? -27.145 12.061  18.140  1.00 64.20 159 B 1 
ATOM 2823 C CB  . PRO B 2 159 ? -26.577 15.072  18.339  1.00 66.34 159 B 1 
ATOM 2824 C CG  . PRO B 2 159 ? -26.817 15.055  16.830  1.00 63.46 159 B 1 
ATOM 2825 C CD  . PRO B 2 159 ? -25.526 14.495  16.260  1.00 65.59 159 B 1 
ATOM 2826 N N   . LYS B 2 160 ? -26.170 12.110  20.164  1.00 55.27 160 B 1 
ATOM 2827 C CA  . LYS B 2 160 ? -26.943 10.986  20.674  1.00 54.38 160 B 1 
ATOM 2828 C C   . LYS B 2 160 ? -28.419 11.379  20.620  1.00 51.81 160 B 1 
ATOM 2829 O O   . LYS B 2 160 ? -28.837 12.242  21.383  1.00 48.84 160 B 1 
ATOM 2830 C CB  . LYS B 2 160 ? -26.533 10.630  22.109  1.00 50.42 160 B 1 
ATOM 2831 C CG  . LYS B 2 160 ? -25.171 9.941   22.189  1.00 45.75 160 B 1 
ATOM 2832 C CD  . LYS B 2 160 ? -24.877 9.585   23.648  1.00 42.93 160 B 1 
ATOM 2833 C CE  . LYS B 2 160 ? -23.546 8.865   23.786  1.00 37.61 160 B 1 
ATOM 2834 N NZ  . LYS B 2 160 ? -23.236 8.598   25.214  1.00 34.34 160 B 1 
ATOM 2835 N N   . LYS B 2 161 ? -29.213 10.724  19.776  1.00 38.84 161 B 1 
ATOM 2836 C CA  . LYS B 2 161 ? -30.654 11.003  19.605  1.00 40.36 161 B 1 
ATOM 2837 C C   . LYS B 2 161 ? -31.409 11.077  20.942  1.00 39.44 161 B 1 
ATOM 2838 O O   . LYS B 2 161 ? -32.301 11.905  21.095  1.00 37.79 161 B 1 
ATOM 2839 C CB  . LYS B 2 161 ? -31.312 9.945   18.707  1.00 38.88 161 B 1 
ATOM 2840 C CG  . LYS B 2 161 ? -31.065 10.178  17.213  1.00 34.60 161 B 1 
ATOM 2841 C CD  . LYS B 2 161 ? -31.868 9.174   16.380  1.00 32.69 161 B 1 
ATOM 2842 C CE  . LYS B 2 161 ? -31.721 9.467   14.891  1.00 28.01 161 B 1 
ATOM 2843 N NZ  . LYS B 2 161 ? -32.500 8.516   14.048  1.00 25.02 161 B 1 
ATOM 2844 N N   . GLY B 2 162 ? -31.016 10.282  21.931  1.00 41.07 162 B 1 
ATOM 2845 C CA  . GLY B 2 162 ? -31.672 10.253  23.235  1.00 43.51 162 B 1 
ATOM 2846 C C   . GLY B 2 162 ? -31.495 11.497  24.110  1.00 43.79 162 B 1 
ATOM 2847 O O   . GLY B 2 162 ? -32.238 11.648  25.077  1.00 41.14 162 B 1 
ATOM 2848 N N   . GLU B 2 163 ? -30.558 12.400  23.834  1.00 37.69 163 B 1 
ATOM 2849 C CA  . GLU B 2 163 ? -30.441 13.667  24.578  1.00 38.70 163 B 1 
ATOM 2850 C C   . GLU B 2 163 ? -31.303 14.793  23.981  1.00 35.40 163 B 1 
ATOM 2851 O O   . GLU B 2 163 ? -31.639 15.729  24.695  1.00 34.92 163 B 1 
ATOM 2852 C CB  . GLU B 2 163 ? -28.970 14.103  24.691  1.00 40.76 163 B 1 
ATOM 2853 C CG  . GLU B 2 163 ? -28.224 13.312  25.768  1.00 37.68 163 B 1 
ATOM 2854 C CD  . GLU B 2 163 ? -26.757 13.726  25.963  1.00 36.19 163 B 1 
ATOM 2855 O OE1 . GLU B 2 163 ? -26.162 13.268  26.970  1.00 32.48 163 B 1 
ATOM 2856 O OE2 . GLU B 2 163 ? -26.203 14.417  25.082  1.00 34.78 163 B 1 
ATOM 2857 N N   . ALA B 2 164 ? -31.698 14.688  22.709  1.00 36.03 164 B 1 
ATOM 2858 C CA  . ALA B 2 164 ? -32.532 15.695  22.069  1.00 40.72 164 B 1 
ATOM 2859 C C   . ALA B 2 164 ? -34.006 15.630  22.514  1.00 40.59 164 B 1 
ATOM 2860 O O   . ALA B 2 164 ? -34.665 16.659  22.597  1.00 39.97 164 B 1 
ATOM 2861 C CB  . ALA B 2 164 ? -32.399 15.542  20.546  1.00 40.19 164 B 1 
ATOM 2862 N N   . GLU B 2 165 ? -34.526 14.445  22.875  1.00 36.34 165 B 1 
ATOM 2863 C CA  . GLU B 2 165 ? -35.914 14.294  23.349  1.00 40.23 165 B 1 
ATOM 2864 C C   . GLU B 2 165 ? -36.132 14.712  24.812  1.00 37.19 165 B 1 
ATOM 2865 O O   . GLU B 2 165 ? -37.271 14.804  25.252  1.00 37.38 165 B 1 
ATOM 2866 C CB  . GLU B 2 165 ? -36.383 12.848  23.156  1.00 42.38 165 B 1 
ATOM 2867 C CG  . GLU B 2 165 ? -36.711 12.524  21.700  1.00 38.85 165 B 1 
ATOM 2868 C CD  . GLU B 2 165 ? -37.299 11.113  21.528  1.00 37.00 165 B 1 
ATOM 2869 O OE1 . GLU B 2 165 ? -37.967 10.894  20.493  1.00 32.67 165 B 1 
ATOM 2870 O OE2 . GLU B 2 165 ? -37.048 10.251  22.398  1.00 36.20 165 B 1 
ATOM 2871 N N   . LYS B 2 166 ? -35.052 14.959  25.580  1.00 30.86 166 B 1 
ATOM 2872 C CA  . LYS B 2 166 ? -35.172 15.345  26.993  1.00 40.04 166 B 1 
ATOM 2873 C C   . LYS B 2 166 ? -35.158 16.854  27.250  1.00 38.19 166 B 1 
ATOM 2874 O O   . LYS B 2 166 ? -35.172 17.236  28.425  1.00 37.26 166 B 1 
ATOM 2875 C CB  . LYS B 2 166 ? -34.132 14.618  27.846  1.00 39.87 166 B 1 
ATOM 2876 C CG  . LYS B 2 166 ? -34.687 13.306  28.400  1.00 36.67 166 B 1 
ATOM 2877 C CD  . LYS B 2 166 ? -33.742 12.761  29.454  1.00 35.72 166 B 1 
ATOM 2878 C CE  . LYS B 2 166 ? -34.338 11.498  30.057  1.00 30.05 166 B 1 
ATOM 2879 N NZ  . LYS B 2 166 ? -33.505 10.975  31.169  1.00 27.19 166 B 1 
ATOM 2880 N N   . LYS B 2 167 ? -35.102 17.702  26.215  1.00 22.38 167 B 1 
ATOM 2881 C CA  . LYS B 2 167 ? -35.246 19.148  26.366  1.00 31.24 167 B 1 
ATOM 2882 C C   . LYS B 2 167 ? -36.569 19.638  25.801  1.00 28.05 167 B 1 
ATOM 2883 O O   . LYS B 2 167 ? -36.935 19.189  24.701  1.00 23.68 167 B 1 
ATOM 2884 C CB  . LYS B 2 167 ? -34.076 19.907  25.751  1.00 30.23 167 B 1 
ATOM 2885 C CG  . LYS B 2 167 ? -32.974 20.146  26.783  1.00 28.16 167 B 1 
ATOM 2886 C CD  . LYS B 2 167 ? -31.964 21.145  26.217  1.00 28.16 167 B 1 
ATOM 2887 C CE  . LYS B 2 167 ? -30.936 21.510  27.283  1.00 24.32 167 B 1 
ATOM 2888 N NZ  . LYS B 2 167 ? -29.999 22.546  26.794  1.00 23.46 167 B 1 
ATOM 2889 O OXT . LYS B 2 167 ? -37.128 20.516  26.501  1.00 30.02 167 B 1 
#
