# Supplementary material for: PLM-interact: extending protein language models to predict protein-protein interactions
Source: Nat Commun. 2025 Oct 27;16:9012. doi: 10.1038/s41467-025-64512-w (PMC12559430; doi:10.1038/s41467-025-64512-w)
Supplement: Supplementary file 4 — Source Data [file 41467_2025_64512_MOESM4_ESM.zip › Source Data/Supplementary Figure8_AF3_mutation_protein-protein structures/P33993-P33992_wild_Y600E.cif]

# By using this file you agree to the legally binding terms of use found at alphafoldserver.com/output-terms
data_430bb09d2dd4f18
#
_entry.id 430bb09d2dd4f18
#
loop_
_atom_type.symbol
C 
N 
O 
S 
#
loop_
_audit_author.name
_audit_author.pdbx_ordinal
"Google DeepMind" 1 
"Isomorphic Labs" 2 
#
_audit_conform.dict_location https://raw.githubusercontent.com/ihmwg/ModelCIF/master/dist/mmcif_ma.dic
_audit_conform.dict_name     mmcif_ma.dic
_audit_conform.dict_version  1.4.5
#
loop_
_chem_comp.formula
_chem_comp.formula_weight
_chem_comp.id
_chem_comp.mon_nstd_flag
_chem_comp.name
_chem_comp.pdbx_smiles
_chem_comp.pdbx_synonyms
_chem_comp.type
"C3 H7 N O2"    89.093  ALA y ALANINE         C[C@H](N)C(O)=O                  ? "L-PEPTIDE LINKING" 
"C6 H15 N4 O2"  175.209 ARG y ARGININE        N[C@@H](CCCNC(N)=[NH2+])C(O)=O   ? "L-PEPTIDE LINKING" 
"C4 H8 N2 O3"   132.118 ASN y ASPARAGINE      N[C@@H](CC(N)=O)C(O)=O           ? "L-PEPTIDE LINKING" 
"C4 H7 N O4"    133.103 ASP y "ASPARTIC ACID" N[C@@H](CC(O)=O)C(O)=O           ? "L-PEPTIDE LINKING" 
"C3 H7 N O2 S"  121.158 CYS y CYSTEINE        N[C@@H](CS)C(O)=O                ? "L-PEPTIDE LINKING" 
"C5 H10 N2 O3"  146.144 GLN y GLUTAMINE       N[C@@H](CCC(N)=O)C(O)=O          ? "L-PEPTIDE LINKING" 
"C5 H9 N O4"    147.129 GLU y "GLUTAMIC ACID" N[C@@H](CCC(O)=O)C(O)=O          ? "L-PEPTIDE LINKING" 
"C2 H5 N O2"    75.067  GLY y GLYCINE         NCC(O)=O                         ? "PEPTIDE LINKING"   
"C6 H10 N3 O2"  156.162 HIS y HISTIDINE       N[C@@H](Cc1c[nH]c[nH+]1)C(O)=O   ? "L-PEPTIDE LINKING" 
"C6 H13 N O2"   131.173 ILE y ISOLEUCINE      CC[C@H](C)[C@H](N)C(O)=O         ? "L-PEPTIDE LINKING" 
"C6 H13 N O2"   131.173 LEU y LEUCINE         CC(C)C[C@H](N)C(O)=O             ? "L-PEPTIDE LINKING" 
"C6 H15 N2 O2"  147.195 LYS y LYSINE          N[C@@H](CCCC[NH3+])C(O)=O        ? "L-PEPTIDE LINKING" 
"C5 H11 N O2 S" 149.211 MET y METHIONINE      CSCC[C@H](N)C(O)=O               ? "L-PEPTIDE LINKING" 
"C9 H11 N O2"   165.189 PHE y PHENYLALANINE   N[C@@H](Cc1ccccc1)C(O)=O         ? "L-PEPTIDE LINKING" 
"C5 H9 N O2"    115.130 PRO y PROLINE         OC(=O)[C@@H]1CCCN1               ? "L-PEPTIDE LINKING" 
"C3 H7 N O3"    105.093 SER y SERINE          N[C@@H](CO)C(O)=O                ? "L-PEPTIDE LINKING" 
"C4 H9 N O3"    119.119 THR y THREONINE       C[C@@H](O)[C@H](N)C(O)=O         ? "L-PEPTIDE LINKING" 
"C11 H12 N2 O2" 204.225 TRP y TRYPTOPHAN      N[C@@H](Cc1c[nH]c2ccccc12)C(O)=O ? "L-PEPTIDE LINKING" 
"C9 H11 N O3"   181.189 TYR y TYROSINE        N[C@@H](Cc1ccc(O)cc1)C(O)=O      ? "L-PEPTIDE LINKING" 
"C5 H11 N O2"   117.146 VAL y VALINE          CC(C)[C@H](N)C(O)=O              ? "L-PEPTIDE LINKING" 
#
_citation.book_publisher          ?
_citation.country                 UK
_citation.id                      primary
_citation.journal_full            Nature
_citation.journal_id_ASTM         NATUAS
_citation.journal_id_CSD          0006
_citation.journal_id_ISSN         0028-0836
_citation.journal_volume          630
_citation.page_first              493
_citation.page_last               500
_citation.pdbx_database_id_DOI    10.1038/s41586-024-07487-w
_citation.pdbx_database_id_PubMed 38718835
_citation.title                   "Accurate structure prediction of biomolecular interactions with AlphaFold 3"
_citation.year                    2024
#
loop_
_citation_author.citation_id
_citation_author.name
_citation_author.ordinal
primary "Google DeepMind" 1 
primary "Isomorphic Labs" 2 
#
loop_
_entity.id
_entity.pdbx_description
_entity.type
1 . polymer 
2 . polymer 
#
loop_
_entity_poly.entity_id
_entity_poly.pdbx_strand_id
_entity_poly.type
1 A polypeptide(L) 
2 B polypeptide(L) 
#
loop_
_entity_poly_seq.entity_id
_entity_poly_seq.hetero
_entity_poly_seq.mon_id
_entity_poly_seq.num
1 n MET 1   
1 n ALA 2   
1 n LEU 3   
1 n LYS 4   
1 n ASP 5   
1 n TYR 6   
1 n ALA 7   
1 n LEU 8   
1 n GLU 9   
1 n LYS 10  
1 n GLU 11  
1 n LYS 12  
1 n VAL 13  
1 n LYS 14  
1 n LYS 15  
1 n PHE 16  
1 n LEU 17  
1 n GLN 18  
1 n GLU 19  
1 n PHE 20  
1 n TYR 21  
1 n GLN 22  
1 n ASP 23  
1 n ASP 24  
1 n GLU 25  
1 n LEU 26  
1 n GLY 27  
1 n LYS 28  
1 n LYS 29  
1 n GLN 30  
1 n PHE 31  
1 n LYS 32  
1 n TYR 33  
1 n GLY 34  
1 n ASN 35  
1 n GLN 36  
1 n LEU 37  
1 n VAL 38  
1 n ARG 39  
1 n LEU 40  
1 n ALA 41  
1 n HIS 42  
1 n ARG 43  
1 n GLU 44  
1 n GLN 45  
1 n VAL 46  
1 n ALA 47  
1 n LEU 48  
1 n TYR 49  
1 n VAL 50  
1 n ASP 51  
1 n LEU 52  
1 n ASP 53  
1 n ASP 54  
1 n VAL 55  
1 n ALA 56  
1 n GLU 57  
1 n ASP 58  
1 n ASP 59  
1 n PRO 60  
1 n GLU 61  
1 n LEU 62  
1 n VAL 63  
1 n ASP 64  
1 n SER 65  
1 n ILE 66  
1 n CYS 67  
1 n GLU 68  
1 n ASN 69  
1 n ALA 70  
1 n ARG 71  
1 n ARG 72  
1 n TYR 73  
1 n ALA 74  
1 n LYS 75  
1 n LEU 76  
1 n PHE 77  
1 n ALA 78  
1 n ASP 79  
1 n ALA 80  
1 n VAL 81  
1 n GLN 82  
1 n GLU 83  
1 n LEU 84  
1 n LEU 85  
1 n PRO 86  
1 n GLN 87  
1 n TYR 88  
1 n LYS 89  
1 n GLU 90  
1 n ARG 91  
1 n GLU 92  
1 n VAL 93  
1 n VAL 94  
1 n ASN 95  
1 n LYS 96  
1 n ASP 97  
1 n VAL 98  
1 n LEU 99  
1 n ASP 100 
1 n VAL 101 
1 n TYR 102 
1 n ILE 103 
1 n GLU 104 
1 n HIS 105 
1 n ARG 106 
1 n LEU 107 
1 n MET 108 
1 n MET 109 
1 n GLU 110 
1 n GLN 111 
1 n ARG 112 
1 n SER 113 
1 n ARG 114 
1 n ASP 115 
1 n PRO 116 
1 n GLY 117 
1 n MET 118 
1 n VAL 119 
1 n ARG 120 
1 n SER 121 
1 n PRO 122 
1 n GLN 123 
1 n ASN 124 
1 n GLN 125 
1 n TYR 126 
1 n PRO 127 
1 n ALA 128 
1 n GLU 129 
1 n LEU 130 
1 n MET 131 
1 n ARG 132 
1 n ARG 133 
1 n PHE 134 
1 n GLU 135 
1 n LEU 136 
1 n TYR 137 
1 n PHE 138 
1 n GLN 139 
1 n GLY 140 
1 n PRO 141 
1 n SER 142 
1 n SER 143 
1 n ASN 144 
1 n LYS 145 
1 n PRO 146 
1 n ARG 147 
1 n VAL 148 
1 n ILE 149 
1 n ARG 150 
1 n GLU 151 
1 n VAL 152 
1 n ARG 153 
1 n ALA 154 
1 n ASP 155 
1 n SER 156 
1 n VAL 157 
1 n GLY 158 
1 n LYS 159 
1 n LEU 160 
1 n VAL 161 
1 n THR 162 
1 n VAL 163 
1 n ARG 164 
1 n GLY 165 
1 n ILE 166 
1 n VAL 167 
1 n THR 168 
1 n ARG 169 
1 n VAL 170 
1 n SER 171 
1 n GLU 172 
1 n VAL 173 
1 n LYS 174 
1 n PRO 175 
1 n LYS 176 
1 n MET 177 
1 n VAL 178 
1 n VAL 179 
1 n ALA 180 
1 n THR 181 
1 n TYR 182 
1 n THR 183 
1 n CYS 184 
1 n ASP 185 
1 n GLN 186 
1 n CYS 187 
1 n GLY 188 
1 n ALA 189 
1 n GLU 190 
1 n THR 191 
1 n TYR 192 
1 n GLN 193 
1 n PRO 194 
1 n ILE 195 
1 n GLN 196 
1 n SER 197 
1 n PRO 198 
1 n THR 199 
1 n PHE 200 
1 n MET 201 
1 n PRO 202 
1 n LEU 203 
1 n ILE 204 
1 n MET 205 
1 n CYS 206 
1 n PRO 207 
1 n SER 208 
1 n GLN 209 
1 n GLU 210 
1 n CYS 211 
1 n GLN 212 
1 n THR 213 
1 n ASN 214 
1 n ARG 215 
1 n SER 216 
1 n GLY 217 
1 n GLY 218 
1 n ARG 219 
1 n LEU 220 
1 n TYR 221 
1 n LEU 222 
1 n GLN 223 
1 n THR 224 
1 n ARG 225 
1 n GLY 226 
1 n SER 227 
1 n ARG 228 
1 n PHE 229 
1 n ILE 230 
1 n LYS 231 
1 n PHE 232 
1 n GLN 233 
1 n GLU 234 
1 n MET 235 
1 n LYS 236 
1 n MET 237 
1 n GLN 238 
1 n GLU 239 
1 n HIS 240 
1 n SER 241 
1 n ASP 242 
1 n GLN 243 
1 n VAL 244 
1 n PRO 245 
1 n VAL 246 
1 n GLY 247 
1 n ASN 248 
1 n ILE 249 
1 n PRO 250 
1 n ARG 251 
1 n SER 252 
1 n ILE 253 
1 n THR 254 
1 n VAL 255 
1 n LEU 256 
1 n VAL 257 
1 n GLU 258 
1 n GLY 259 
1 n GLU 260 
1 n ASN 261 
1 n THR 262 
1 n ARG 263 
1 n ILE 264 
1 n ALA 265 
1 n GLN 266 
1 n PRO 267 
1 n GLY 268 
1 n ASP 269 
1 n HIS 270 
1 n VAL 271 
1 n SER 272 
1 n VAL 273 
1 n THR 274 
1 n GLY 275 
1 n ILE 276 
1 n PHE 277 
1 n LEU 278 
1 n PRO 279 
1 n ILE 280 
1 n LEU 281 
1 n ARG 282 
1 n THR 283 
1 n GLY 284 
1 n PHE 285 
1 n ARG 286 
1 n GLN 287 
1 n VAL 288 
1 n VAL 289 
1 n GLN 290 
1 n GLY 291 
1 n LEU 292 
1 n LEU 293 
1 n SER 294 
1 n GLU 295 
1 n THR 296 
1 n TYR 297 
1 n LEU 298 
1 n GLU 299 
1 n ALA 300 
1 n HIS 301 
1 n ARG 302 
1 n ILE 303 
1 n VAL 304 
1 n LYS 305 
1 n MET 306 
1 n ASN 307 
1 n LYS 308 
1 n SER 309 
1 n GLU 310 
1 n ASP 311 
1 n ASP 312 
1 n GLU 313 
1 n SER 314 
1 n GLY 315 
1 n ALA 316 
1 n GLY 317 
1 n GLU 318 
1 n LEU 319 
1 n THR 320 
1 n ARG 321 
1 n GLU 322 
1 n GLU 323 
1 n LEU 324 
1 n ARG 325 
1 n GLN 326 
1 n ILE 327 
1 n ALA 328 
1 n GLU 329 
1 n GLU 330 
1 n ASP 331 
1 n PHE 332 
1 n TYR 333 
1 n GLU 334 
1 n LYS 335 
1 n LEU 336 
1 n ALA 337 
1 n ALA 338 
1 n SER 339 
1 n ILE 340 
1 n ALA 341 
1 n PRO 342 
1 n GLU 343 
1 n ILE 344 
1 n TYR 345 
1 n GLY 346 
1 n HIS 347 
1 n GLU 348 
1 n ASP 349 
1 n VAL 350 
1 n LYS 351 
1 n LYS 352 
1 n ALA 353 
1 n LEU 354 
1 n LEU 355 
1 n LEU 356 
1 n LEU 357 
1 n LEU 358 
1 n VAL 359 
1 n GLY 360 
1 n GLY 361 
1 n VAL 362 
1 n ASP 363 
1 n GLN 364 
1 n SER 365 
1 n PRO 366 
1 n ARG 367 
1 n GLY 368 
1 n MET 369 
1 n LYS 370 
1 n ILE 371 
1 n ARG 372 
1 n GLY 373 
1 n ASN 374 
1 n ILE 375 
1 n ASN 376 
1 n ILE 377 
1 n CYS 378 
1 n LEU 379 
1 n MET 380 
1 n GLY 381 
1 n ASP 382 
1 n PRO 383 
1 n GLY 384 
1 n VAL 385 
1 n ALA 386 
1 n LYS 387 
1 n SER 388 
1 n GLN 389 
1 n LEU 390 
1 n LEU 391 
1 n SER 392 
1 n TYR 393 
1 n ILE 394 
1 n ASP 395 
1 n ARG 396 
1 n LEU 397 
1 n ALA 398 
1 n PRO 399 
1 n ARG 400 
1 n SER 401 
1 n GLN 402 
1 n TYR 403 
1 n THR 404 
1 n THR 405 
1 n GLY 406 
1 n ARG 407 
1 n GLY 408 
1 n SER 409 
1 n SER 410 
1 n GLY 411 
1 n VAL 412 
1 n GLY 413 
1 n LEU 414 
1 n THR 415 
1 n ALA 416 
1 n ALA 417 
1 n VAL 418 
1 n LEU 419 
1 n ARG 420 
1 n ASP 421 
1 n SER 422 
1 n VAL 423 
1 n SER 424 
1 n GLY 425 
1 n GLU 426 
1 n LEU 427 
1 n THR 428 
1 n LEU 429 
1 n GLU 430 
1 n GLY 431 
1 n GLY 432 
1 n ALA 433 
1 n LEU 434 
1 n VAL 435 
1 n LEU 436 
1 n ALA 437 
1 n ASP 438 
1 n GLN 439 
1 n GLY 440 
1 n VAL 441 
1 n CYS 442 
1 n CYS 443 
1 n ILE 444 
1 n ASP 445 
1 n GLU 446 
1 n PHE 447 
1 n ASP 448 
1 n LYS 449 
1 n MET 450 
1 n ALA 451 
1 n GLU 452 
1 n ALA 453 
1 n ASP 454 
1 n ARG 455 
1 n THR 456 
1 n ALA 457 
1 n ILE 458 
1 n HIS 459 
1 n GLU 460 
1 n VAL 461 
1 n MET 462 
1 n GLU 463 
1 n GLN 464 
1 n GLN 465 
1 n THR 466 
1 n ILE 467 
1 n SER 468 
1 n ILE 469 
1 n ALA 470 
1 n LYS 471 
1 n ALA 472 
1 n GLY 473 
1 n ILE 474 
1 n LEU 475 
1 n THR 476 
1 n THR 477 
1 n LEU 478 
1 n ASN 479 
1 n ALA 480 
1 n ARG 481 
1 n CYS 482 
1 n SER 483 
1 n ILE 484 
1 n LEU 485 
1 n ALA 486 
1 n ALA 487 
1 n ALA 488 
1 n ASN 489 
1 n PRO 490 
1 n ALA 491 
1 n TYR 492 
1 n GLY 493 
1 n ARG 494 
1 n TYR 495 
1 n ASN 496 
1 n PRO 497 
1 n ARG 498 
1 n ARG 499 
1 n SER 500 
1 n LEU 501 
1 n GLU 502 
1 n GLN 503 
1 n ASN 504 
1 n ILE 505 
1 n GLN 506 
1 n LEU 507 
1 n PRO 508 
1 n ALA 509 
1 n ALA 510 
1 n LEU 511 
1 n LEU 512 
1 n SER 513 
1 n ARG 514 
1 n PHE 515 
1 n ASP 516 
1 n LEU 517 
1 n LEU 518 
1 n TRP 519 
1 n LEU 520 
1 n ILE 521 
1 n GLN 522 
1 n ASP 523 
1 n ARG 524 
1 n PRO 525 
1 n ASP 526 
1 n ARG 527 
1 n ASP 528 
1 n ASN 529 
1 n ASP 530 
1 n LEU 531 
1 n ARG 532 
1 n LEU 533 
1 n ALA 534 
1 n GLN 535 
1 n HIS 536 
1 n ILE 537 
1 n THR 538 
1 n TYR 539 
1 n VAL 540 
1 n HIS 541 
1 n GLN 542 
1 n HIS 543 
1 n SER 544 
1 n ARG 545 
1 n GLN 546 
1 n PRO 547 
1 n PRO 548 
1 n SER 549 
1 n GLN 550 
1 n PHE 551 
1 n GLU 552 
1 n PRO 553 
1 n LEU 554 
1 n ASP 555 
1 n MET 556 
1 n LYS 557 
1 n LEU 558 
1 n MET 559 
1 n ARG 560 
1 n ARG 561 
1 n TYR 562 
1 n ILE 563 
1 n ALA 564 
1 n MET 565 
1 n CYS 566 
1 n ARG 567 
1 n GLU 568 
1 n LYS 569 
1 n GLN 570 
1 n PRO 571 
1 n MET 572 
1 n VAL 573 
1 n PRO 574 
1 n GLU 575 
1 n SER 576 
1 n LEU 577 
1 n ALA 578 
1 n ASP 579 
1 n TYR 580 
1 n ILE 581 
1 n THR 582 
1 n ALA 583 
1 n ALA 584 
1 n TYR 585 
1 n VAL 586 
1 n GLU 587 
1 n MET 588 
1 n ARG 589 
1 n ARG 590 
1 n GLU 591 
1 n ALA 592 
1 n TRP 593 
1 n ALA 594 
1 n SER 595 
1 n LYS 596 
1 n ASP 597 
1 n ALA 598 
1 n THR 599 
1 n TYR 600 
1 n THR 601 
1 n SER 602 
1 n ALA 603 
1 n ARG 604 
1 n THR 605 
1 n LEU 606 
1 n LEU 607 
1 n ALA 608 
1 n ILE 609 
1 n LEU 610 
1 n ARG 611 
1 n LEU 612 
1 n SER 613 
1 n THR 614 
1 n ALA 615 
1 n LEU 616 
1 n ALA 617 
1 n ARG 618 
1 n LEU 619 
1 n ARG 620 
1 n MET 621 
1 n VAL 622 
1 n ASP 623 
1 n VAL 624 
1 n VAL 625 
1 n GLU 626 
1 n LYS 627 
1 n GLU 628 
1 n ASP 629 
1 n VAL 630 
1 n ASN 631 
1 n GLU 632 
1 n ALA 633 
1 n ILE 634 
1 n ARG 635 
1 n LEU 636 
1 n MET 637 
1 n GLU 638 
1 n MET 639 
1 n SER 640 
1 n LYS 641 
1 n ASP 642 
1 n SER 643 
1 n LEU 644 
1 n LEU 645 
1 n GLY 646 
1 n ASP 647 
1 n LYS 648 
1 n GLY 649 
1 n GLN 650 
1 n THR 651 
1 n ALA 652 
1 n ARG 653 
1 n THR 654 
1 n GLN 655 
1 n ARG 656 
1 n PRO 657 
1 n ALA 658 
1 n ASP 659 
1 n VAL 660 
1 n ILE 661 
1 n PHE 662 
1 n ALA 663 
1 n THR 664 
1 n VAL 665 
1 n ARG 666 
1 n GLU 667 
1 n LEU 668 
1 n VAL 669 
1 n SER 670 
1 n GLY 671 
1 n GLY 672 
1 n ARG 673 
1 n SER 674 
1 n VAL 675 
1 n ARG 676 
1 n PHE 677 
1 n SER 678 
1 n GLU 679 
1 n ALA 680 
1 n GLU 681 
1 n GLN 682 
1 n ARG 683 
1 n CYS 684 
1 n VAL 685 
1 n SER 686 
1 n ARG 687 
1 n GLY 688 
1 n PHE 689 
1 n THR 690 
1 n PRO 691 
1 n ALA 692 
1 n GLN 693 
1 n PHE 694 
1 n GLN 695 
1 n ALA 696 
1 n ALA 697 
1 n LEU 698 
1 n ASP 699 
1 n GLU 700 
1 n TYR 701 
1 n GLU 702 
1 n GLU 703 
1 n LEU 704 
1 n ASN 705 
1 n VAL 706 
1 n TRP 707 
1 n GLN 708 
1 n VAL 709 
1 n ASN 710 
1 n ALA 711 
1 n SER 712 
1 n ARG 713 
1 n THR 714 
1 n ARG 715 
1 n ILE 716 
1 n THR 717 
1 n PHE 718 
1 n VAL 719 
2 n MET 1   
2 n SER 2   
2 n GLY 3   
2 n PHE 4   
2 n ASP 5   
2 n ASP 6   
2 n PRO 7   
2 n GLY 8   
2 n ILE 9   
2 n PHE 10  
2 n TYR 11  
2 n SER 12  
2 n ASP 13  
2 n SER 14  
2 n PHE 15  
2 n GLY 16  
2 n GLY 17  
2 n ASP 18  
2 n ALA 19  
2 n GLN 20  
2 n ALA 21  
2 n ASP 22  
2 n GLU 23  
2 n GLY 24  
2 n GLN 25  
2 n ALA 26  
2 n ARG 27  
2 n LYS 28  
2 n SER 29  
2 n GLN 30  
2 n LEU 31  
2 n GLN 32  
2 n ARG 33  
2 n ARG 34  
2 n PHE 35  
2 n LYS 36  
2 n GLU 37  
2 n PHE 38  
2 n LEU 39  
2 n ARG 40  
2 n GLN 41  
2 n TYR 42  
2 n ARG 43  
2 n VAL 44  
2 n GLY 45  
2 n THR 46  
2 n ASP 47  
2 n ARG 48  
2 n THR 49  
2 n GLY 50  
2 n PHE 51  
2 n THR 52  
2 n PHE 53  
2 n LYS 54  
2 n TYR 55  
2 n ARG 56  
2 n ASP 57  
2 n GLU 58  
2 n LEU 59  
2 n LYS 60  
2 n ARG 61  
2 n HIS 62  
2 n TYR 63  
2 n ASN 64  
2 n LEU 65  
2 n GLY 66  
2 n GLU 67  
2 n TYR 68  
2 n TRP 69  
2 n ILE 70  
2 n GLU 71  
2 n VAL 72  
2 n GLU 73  
2 n MET 74  
2 n GLU 75  
2 n ASP 76  
2 n LEU 77  
2 n ALA 78  
2 n SER 79  
2 n PHE 80  
2 n ASP 81  
2 n GLU 82  
2 n ASP 83  
2 n LEU 84  
2 n ALA 85  
2 n ASP 86  
2 n TYR 87  
2 n LEU 88  
2 n TYR 89  
2 n LYS 90  
2 n GLN 91  
2 n PRO 92  
2 n ALA 93  
2 n GLU 94  
2 n HIS 95  
2 n LEU 96  
2 n GLN 97  
2 n LEU 98  
2 n LEU 99  
2 n GLU 100 
2 n GLU 101 
2 n ALA 102 
2 n ALA 103 
2 n LYS 104 
2 n GLU 105 
2 n VAL 106 
2 n ALA 107 
2 n ASP 108 
2 n GLU 109 
2 n VAL 110 
2 n THR 111 
2 n ARG 112 
2 n PRO 113 
2 n ARG 114 
2 n PRO 115 
2 n SER 116 
2 n GLY 117 
2 n GLU 118 
2 n GLU 119 
2 n VAL 120 
2 n LEU 121 
2 n GLN 122 
2 n ASP 123 
2 n ILE 124 
2 n GLN 125 
2 n VAL 126 
2 n MET 127 
2 n LEU 128 
2 n LYS 129 
2 n SER 130 
2 n ASP 131 
2 n ALA 132 
2 n SER 133 
2 n PRO 134 
2 n SER 135 
2 n SER 136 
2 n ILE 137 
2 n ARG 138 
2 n SER 139 
2 n LEU 140 
2 n LYS 141 
2 n SER 142 
2 n ASP 143 
2 n MET 144 
2 n MET 145 
2 n SER 146 
2 n HIS 147 
2 n LEU 148 
2 n VAL 149 
2 n LYS 150 
2 n ILE 151 
2 n PRO 152 
2 n GLY 153 
2 n ILE 154 
2 n ILE 155 
2 n ILE 156 
2 n ALA 157 
2 n ALA 158 
2 n SER 159 
2 n ALA 160 
2 n VAL 161 
2 n ARG 162 
2 n ALA 163 
2 n LYS 164 
2 n ALA 165 
2 n THR 166 
2 n ARG 167 
2 n ILE 168 
2 n SER 169 
2 n ILE 170 
2 n GLN 171 
2 n CYS 172 
2 n ARG 173 
2 n SER 174 
2 n CYS 175 
2 n ARG 176 
2 n ASN 177 
2 n THR 178 
2 n LEU 179 
2 n THR 180 
2 n ASN 181 
2 n ILE 182 
2 n ALA 183 
2 n MET 184 
2 n ARG 185 
2 n PRO 186 
2 n GLY 187 
2 n LEU 188 
2 n GLU 189 
2 n GLY 190 
2 n TYR 191 
2 n ALA 192 
2 n LEU 193 
2 n PRO 194 
2 n ARG 195 
2 n LYS 196 
2 n CYS 197 
2 n ASN 198 
2 n THR 199 
2 n ASP 200 
2 n GLN 201 
2 n ALA 202 
2 n GLY 203 
2 n ARG 204 
2 n PRO 205 
2 n LYS 206 
2 n CYS 207 
2 n PRO 208 
2 n LEU 209 
2 n ASP 210 
2 n PRO 211 
2 n TYR 212 
2 n PHE 213 
2 n ILE 214 
2 n MET 215 
2 n PRO 216 
2 n ASP 217 
2 n LYS 218 
2 n CYS 219 
2 n LYS 220 
2 n CYS 221 
2 n VAL 222 
2 n ASP 223 
2 n PHE 224 
2 n GLN 225 
2 n THR 226 
2 n LEU 227 
2 n LYS 228 
2 n LEU 229 
2 n GLN 230 
2 n GLU 231 
2 n LEU 232 
2 n PRO 233 
2 n ASP 234 
2 n ALA 235 
2 n VAL 236 
2 n PRO 237 
2 n HIS 238 
2 n GLY 239 
2 n GLU 240 
2 n MET 241 
2 n PRO 242 
2 n ARG 243 
2 n HIS 244 
2 n MET 245 
2 n GLN 246 
2 n LEU 247 
2 n TYR 248 
2 n CYS 249 
2 n ASP 250 
2 n ARG 251 
2 n TYR 252 
2 n LEU 253 
2 n CYS 254 
2 n ASP 255 
2 n LYS 256 
2 n VAL 257 
2 n VAL 258 
2 n PRO 259 
2 n GLY 260 
2 n ASN 261 
2 n ARG 262 
2 n VAL 263 
2 n THR 264 
2 n ILE 265 
2 n MET 266 
2 n GLY 267 
2 n ILE 268 
2 n TYR 269 
2 n SER 270 
2 n ILE 271 
2 n LYS 272 
2 n LYS 273 
2 n PHE 274 
2 n GLY 275 
2 n LEU 276 
2 n THR 277 
2 n THR 278 
2 n SER 279 
2 n ARG 280 
2 n GLY 281 
2 n ARG 282 
2 n ASP 283 
2 n ARG 284 
2 n VAL 285 
2 n GLY 286 
2 n VAL 287 
2 n GLY 288 
2 n ILE 289 
2 n ARG 290 
2 n SER 291 
2 n SER 292 
2 n TYR 293 
2 n ILE 294 
2 n ARG 295 
2 n VAL 296 
2 n LEU 297 
2 n GLY 298 
2 n ILE 299 
2 n GLN 300 
2 n VAL 301 
2 n ASP 302 
2 n THR 303 
2 n ASP 304 
2 n GLY 305 
2 n SER 306 
2 n GLY 307 
2 n ARG 308 
2 n SER 309 
2 n PHE 310 
2 n ALA 311 
2 n GLY 312 
2 n ALA 313 
2 n VAL 314 
2 n SER 315 
2 n PRO 316 
2 n GLN 317 
2 n GLU 318 
2 n GLU 319 
2 n GLU 320 
2 n GLU 321 
2 n PHE 322 
2 n ARG 323 
2 n ARG 324 
2 n LEU 325 
2 n ALA 326 
2 n ALA 327 
2 n LEU 328 
2 n PRO 329 
2 n ASN 330 
2 n VAL 331 
2 n TYR 332 
2 n GLU 333 
2 n VAL 334 
2 n ILE 335 
2 n SER 336 
2 n LYS 337 
2 n SER 338 
2 n ILE 339 
2 n ALA 340 
2 n PRO 341 
2 n SER 342 
2 n ILE 343 
2 n PHE 344 
2 n GLY 345 
2 n GLY 346 
2 n THR 347 
2 n ASP 348 
2 n MET 349 
2 n LYS 350 
2 n LYS 351 
2 n ALA 352 
2 n ILE 353 
2 n ALA 354 
2 n CYS 355 
2 n LEU 356 
2 n LEU 357 
2 n PHE 358 
2 n GLY 359 
2 n GLY 360 
2 n SER 361 
2 n ARG 362 
2 n LYS 363 
2 n ARG 364 
2 n LEU 365 
2 n PRO 366 
2 n ASP 367 
2 n GLY 368 
2 n LEU 369 
2 n THR 370 
2 n ARG 371 
2 n ARG 372 
2 n GLY 373 
2 n ASP 374 
2 n ILE 375 
2 n ASN 376 
2 n LEU 377 
2 n LEU 378 
2 n MET 379 
2 n LEU 380 
2 n GLY 381 
2 n ASP 382 
2 n PRO 383 
2 n GLY 384 
2 n THR 385 
2 n ALA 386 
2 n LYS 387 
2 n SER 388 
2 n GLN 389 
2 n LEU 390 
2 n LEU 391 
2 n LYS 392 
2 n PHE 393 
2 n VAL 394 
2 n GLU 395 
2 n LYS 396 
2 n CYS 397 
2 n SER 398 
2 n PRO 399 
2 n ILE 400 
2 n GLY 401 
2 n VAL 402 
2 n TYR 403 
2 n THR 404 
2 n SER 405 
2 n GLY 406 
2 n LYS 407 
2 n GLY 408 
2 n SER 409 
2 n SER 410 
2 n ALA 411 
2 n ALA 412 
2 n GLY 413 
2 n LEU 414 
2 n THR 415 
2 n ALA 416 
2 n SER 417 
2 n VAL 418 
2 n MET 419 
2 n ARG 420 
2 n ASP 421 
2 n PRO 422 
2 n SER 423 
2 n SER 424 
2 n ARG 425 
2 n ASN 426 
2 n PHE 427 
2 n ILE 428 
2 n MET 429 
2 n GLU 430 
2 n GLY 431 
2 n GLY 432 
2 n ALA 433 
2 n MET 434 
2 n VAL 435 
2 n LEU 436 
2 n ALA 437 
2 n ASP 438 
2 n GLY 439 
2 n GLY 440 
2 n VAL 441 
2 n VAL 442 
2 n CYS 443 
2 n ILE 444 
2 n ASP 445 
2 n GLU 446 
2 n PHE 447 
2 n ASP 448 
2 n LYS 449 
2 n MET 450 
2 n ARG 451 
2 n GLU 452 
2 n ASP 453 
2 n ASP 454 
2 n ARG 455 
2 n VAL 456 
2 n ALA 457 
2 n ILE 458 
2 n HIS 459 
2 n GLU 460 
2 n ALA 461 
2 n MET 462 
2 n GLU 463 
2 n GLN 464 
2 n GLN 465 
2 n THR 466 
2 n ILE 467 
2 n SER 468 
2 n ILE 469 
2 n ALA 470 
2 n LYS 471 
2 n ALA 472 
2 n GLY 473 
2 n ILE 474 
2 n THR 475 
2 n THR 476 
2 n THR 477 
2 n LEU 478 
2 n ASN 479 
2 n SER 480 
2 n ARG 481 
2 n CYS 482 
2 n SER 483 
2 n VAL 484 
2 n LEU 485 
2 n ALA 486 
2 n ALA 487 
2 n ALA 488 
2 n ASN 489 
2 n SER 490 
2 n VAL 491 
2 n PHE 492 
2 n GLY 493 
2 n ARG 494 
2 n TRP 495 
2 n ASP 496 
2 n GLU 497 
2 n THR 498 
2 n LYS 499 
2 n GLY 500 
2 n GLU 501 
2 n ASP 502 
2 n ASN 503 
2 n ILE 504 
2 n ASP 505 
2 n PHE 506 
2 n MET 507 
2 n PRO 508 
2 n THR 509 
2 n ILE 510 
2 n LEU 511 
2 n SER 512 
2 n ARG 513 
2 n PHE 514 
2 n ASP 515 
2 n MET 516 
2 n ILE 517 
2 n PHE 518 
2 n ILE 519 
2 n VAL 520 
2 n LYS 521 
2 n ASP 522 
2 n GLU 523 
2 n HIS 524 
2 n ASN 525 
2 n GLU 526 
2 n GLU 527 
2 n ARG 528 
2 n ASP 529 
2 n VAL 530 
2 n MET 531 
2 n LEU 532 
2 n ALA 533 
2 n LYS 534 
2 n HIS 535 
2 n VAL 536 
2 n ILE 537 
2 n THR 538 
2 n LEU 539 
2 n HIS 540 
2 n VAL 541 
2 n SER 542 
2 n ALA 543 
2 n LEU 544 
2 n THR 545 
2 n GLN 546 
2 n THR 547 
2 n GLN 548 
2 n ALA 549 
2 n VAL 550 
2 n GLU 551 
2 n GLY 552 
2 n GLU 553 
2 n ILE 554 
2 n ASP 555 
2 n LEU 556 
2 n ALA 557 
2 n LYS 558 
2 n LEU 559 
2 n LYS 560 
2 n LYS 561 
2 n PHE 562 
2 n ILE 563 
2 n ALA 564 
2 n TYR 565 
2 n CYS 566 
2 n ARG 567 
2 n VAL 568 
2 n LYS 569 
2 n CYS 570 
2 n GLY 571 
2 n PRO 572 
2 n ARG 573 
2 n LEU 574 
2 n SER 575 
2 n ALA 576 
2 n GLU 577 
2 n ALA 578 
2 n ALA 579 
2 n GLU 580 
2 n LYS 581 
2 n LEU 582 
2 n LYS 583 
2 n ASN 584 
2 n ARG 585 
2 n TYR 586 
2 n ILE 587 
2 n ILE 588 
2 n MET 589 
2 n ARG 590 
2 n SER 591 
2 n GLY 592 
2 n ALA 593 
2 n ARG 594 
2 n GLN 595 
2 n HIS 596 
2 n GLU 597 
2 n ARG 598 
2 n ASP 599 
2 n SER 600 
2 n ASP 601 
2 n ARG 602 
2 n ARG 603 
2 n SER 604 
2 n SER 605 
2 n ILE 606 
2 n PRO 607 
2 n ILE 608 
2 n THR 609 
2 n VAL 610 
2 n ARG 611 
2 n GLN 612 
2 n LEU 613 
2 n GLU 614 
2 n ALA 615 
2 n ILE 616 
2 n VAL 617 
2 n ARG 618 
2 n ILE 619 
2 n ALA 620 
2 n GLU 621 
2 n ALA 622 
2 n LEU 623 
2 n SER 624 
2 n LYS 625 
2 n MET 626 
2 n LYS 627 
2 n LEU 628 
2 n GLN 629 
2 n PRO 630 
2 n PHE 631 
2 n ALA 632 
2 n THR 633 
2 n GLU 634 
2 n ALA 635 
2 n ASP 636 
2 n VAL 637 
2 n GLU 638 
2 n GLU 639 
2 n ALA 640 
2 n LEU 641 
2 n ARG 642 
2 n LEU 643 
2 n PHE 644 
2 n GLN 645 
2 n VAL 646 
2 n SER 647 
2 n THR 648 
2 n LEU 649 
2 n ASP 650 
2 n ALA 651 
2 n ALA 652 
2 n LEU 653 
2 n SER 654 
2 n GLY 655 
2 n THR 656 
2 n LEU 657 
2 n SER 658 
2 n GLY 659 
2 n VAL 660 
2 n GLU 661 
2 n GLY 662 
2 n PHE 663 
2 n THR 664 
2 n SER 665 
2 n GLN 666 
2 n GLU 667 
2 n ASP 668 
2 n GLN 669 
2 n GLU 670 
2 n MET 671 
2 n LEU 672 
2 n SER 673 
2 n ARG 674 
2 n ILE 675 
2 n GLU 676 
2 n LYS 677 
2 n GLN 678 
2 n LEU 679 
2 n LYS 680 
2 n ARG 681 
2 n ARG 682 
2 n PHE 683 
2 n ALA 684 
2 n ILE 685 
2 n GLY 686 
2 n SER 687 
2 n GLN 688 
2 n VAL 689 
2 n SER 690 
2 n GLU 691 
2 n HIS 692 
2 n SER 693 
2 n ILE 694 
2 n ILE 695 
2 n LYS 696 
2 n ASP 697 
2 n PHE 698 
2 n THR 699 
2 n LYS 700 
2 n GLN 701 
2 n LYS 702 
2 n TYR 703 
2 n PRO 704 
2 n GLU 705 
2 n HIS 706 
2 n ALA 707 
2 n ILE 708 
2 n HIS 709 
2 n LYS 710 
2 n VAL 711 
2 n LEU 712 
2 n GLN 713 
2 n LEU 714 
2 n MET 715 
2 n LEU 716 
2 n ARG 717 
2 n ARG 718 
2 n GLY 719 
2 n GLU 720 
2 n ILE 721 
2 n GLN 722 
2 n HIS 723 
2 n ARG 724 
2 n MET 725 
2 n GLN 726 
2 n ARG 727 
2 n LYS 728 
2 n VAL 729 
2 n LEU 730 
2 n TYR 731 
2 n ARG 732 
2 n LEU 733 
2 n LYS 734 
#
_ma_data.content_type "model coordinates"
_ma_data.id           1
_ma_data.name         Model
#
_ma_model_list.data_id          1
_ma_model_list.model_group_id   1
_ma_model_list.model_group_name "AlphaFold-beta-20231127 (2b86f29d-618d-47cf-8aef-20020b1102eb @ 2025-06-12 13:27:19)"
_ma_model_list.model_id         1
_ma_model_list.model_name       "Top ranked model"
_ma_model_list.model_type       "Ab initio model"
_ma_model_list.ordinal_id       1
#
loop_
_ma_protocol_step.method_type
_ma_protocol_step.ordinal_id
_ma_protocol_step.protocol_id
_ma_protocol_step.step_id
"coevolution MSA" 1 1 1 
"template search" 2 1 2 
modeling          3 1 3 
#
loop_
_ma_qa_metric.id
_ma_qa_metric.mode
_ma_qa_metric.name
_ma_qa_metric.software_group_id
_ma_qa_metric.type
1 global pLDDT 1 pLDDT 
2 local  pLDDT 1 pLDDT 
#
_ma_qa_metric_global.metric_id    1
_ma_qa_metric_global.metric_value 71.24
_ma_qa_metric_global.model_id     1
_ma_qa_metric_global.ordinal_id   1
#
_ma_software_group.group_id    1
_ma_software_group.ordinal_id  1
_ma_software_group.software_id 1
#
loop_
_ma_target_entity.data_id
_ma_target_entity.entity_id
_ma_target_entity.origin
1 1 . 
1 2 . 
#
loop_
_ma_target_entity_instance.asym_id
_ma_target_entity_instance.details
_ma_target_entity_instance.entity_id
A . 1 
B . 2 
#
loop_
_pdbx_data_usage.details
_pdbx_data_usage.id
_pdbx_data_usage.type
_pdbx_data_usage.url
;NON-COMMERCIAL USE ONLY, BY USING THIS FILE YOU AGREE TO THE TERMS OF USE FOUND
AT alphafoldserver.com/output-terms.
;
1 license    ? 
;THE INFORMATION IS NOT INTENDED FOR, HAS NOT BEEN VALIDATED FOR, AND IS NOT
APPROVED FOR CLINICAL USE. IT SHOULD NOT BE USED FOR CLINICAL PURPOSE OR RELIED
ON FOR MEDICAL OR OTHER PROFESSIONAL ADVICE. IT IS THEORETICAL MODELLING ONLY
AND CAUTION SHOULD BE EXERCISED IN ITS USE. IT IS PROVIDED "AS-IS" WITHOUT ANY
WARRANTY OF ANY KIND, WHETHER EXPRESSED OR IMPLIED. NO WARRANTY IS GIVEN THAT
USE OF THE INFORMATION SHALL NOT INFRINGE THE RIGHTS OF ANY THIRD PARTY.
;
2 disclaimer ? 
#
loop_
_pdbx_poly_seq_scheme.asym_id
_pdbx_poly_seq_scheme.auth_seq_num
_pdbx_poly_seq_scheme.entity_id
_pdbx_poly_seq_scheme.hetero
_pdbx_poly_seq_scheme.mon_id
_pdbx_poly_seq_scheme.pdb_ins_code
_pdbx_poly_seq_scheme.pdb_seq_num
_pdbx_poly_seq_scheme.pdb_strand_id
_pdbx_poly_seq_scheme.seq_id
A 1   1 n MET . 1   A 1   
A 2   1 n ALA . 2   A 2   
A 3   1 n LEU . 3   A 3   
A 4   1 n LYS . 4   A 4   
A 5   1 n ASP . 5   A 5   
A 6   1 n TYR . 6   A 6   
A 7   1 n ALA . 7   A 7   
A 8   1 n LEU . 8   A 8   
A 9   1 n GLU . 9   A 9   
A 10  1 n LYS . 10  A 10  
A 11  1 n GLU . 11  A 11  
A 12  1 n LYS . 12  A 12  
A 13  1 n VAL . 13  A 13  
A 14  1 n LYS . 14  A 14  
A 15  1 n LYS . 15  A 15  
A 16  1 n PHE . 16  A 16  
A 17  1 n LEU . 17  A 17  
A 18  1 n GLN . 18  A 18  
A 19  1 n GLU . 19  A 19  
A 20  1 n PHE . 20  A 20  
A 21  1 n TYR . 21  A 21  
A 22  1 n GLN . 22  A 22  
A 23  1 n ASP . 23  A 23  
A 24  1 n ASP . 24  A 24  
A 25  1 n GLU . 25  A 25  
A 26  1 n LEU . 26  A 26  
A 27  1 n GLY . 27  A 27  
A 28  1 n LYS . 28  A 28  
A 29  1 n LYS . 29  A 29  
A 30  1 n GLN . 30  A 30  
A 31  1 n PHE . 31  A 31  
A 32  1 n LYS . 32  A 32  
A 33  1 n TYR . 33  A 33  
A 34  1 n GLY . 34  A 34  
A 35  1 n ASN . 35  A 35  
A 36  1 n GLN . 36  A 36  
A 37  1 n LEU . 37  A 37  
A 38  1 n VAL . 38  A 38  
A 39  1 n ARG . 39  A 39  
A 40  1 n LEU . 40  A 40  
A 41  1 n ALA . 41  A 41  
A 42  1 n HIS . 42  A 42  
A 43  1 n ARG . 43  A 43  
A 44  1 n GLU . 44  A 44  
A 45  1 n GLN . 45  A 45  
A 46  1 n VAL . 46  A 46  
A 47  1 n ALA . 47  A 47  
A 48  1 n LEU . 48  A 48  
A 49  1 n TYR . 49  A 49  
A 50  1 n VAL . 50  A 50  
A 51  1 n ASP . 51  A 51  
A 52  1 n LEU . 52  A 52  
A 53  1 n ASP . 53  A 53  
A 54  1 n ASP . 54  A 54  
A 55  1 n VAL . 55  A 55  
A 56  1 n ALA . 56  A 56  
A 57  1 n GLU . 57  A 57  
A 58  1 n ASP . 58  A 58  
A 59  1 n ASP . 59  A 59  
A 60  1 n PRO . 60  A 60  
A 61  1 n GLU . 61  A 61  
A 62  1 n LEU . 62  A 62  
A 63  1 n VAL . 63  A 63  
A 64  1 n ASP . 64  A 64  
A 65  1 n SER . 65  A 65  
A 66  1 n ILE . 66  A 66  
A 67  1 n CYS . 67  A 67  
A 68  1 n GLU . 68  A 68  
A 69  1 n ASN . 69  A 69  
A 70  1 n ALA . 70  A 70  
A 71  1 n ARG . 71  A 71  
A 72  1 n ARG . 72  A 72  
A 73  1 n TYR . 73  A 73  
A 74  1 n ALA . 74  A 74  
A 75  1 n LYS . 75  A 75  
A 76  1 n LEU . 76  A 76  
A 77  1 n PHE . 77  A 77  
A 78  1 n ALA . 78  A 78  
A 79  1 n ASP . 79  A 79  
A 80  1 n ALA . 80  A 80  
A 81  1 n VAL . 81  A 81  
A 82  1 n GLN . 82  A 82  
A 83  1 n GLU . 83  A 83  
A 84  1 n LEU . 84  A 84  
A 85  1 n LEU . 85  A 85  
A 86  1 n PRO . 86  A 86  
A 87  1 n GLN . 87  A 87  
A 88  1 n TYR . 88  A 88  
A 89  1 n LYS . 89  A 89  
A 90  1 n GLU . 90  A 90  
A 91  1 n ARG . 91  A 91  
A 92  1 n GLU . 92  A 92  
A 93  1 n VAL . 93  A 93  
A 94  1 n VAL . 94  A 94  
A 95  1 n ASN . 95  A 95  
A 96  1 n LYS . 96  A 96  
A 97  1 n ASP . 97  A 97  
A 98  1 n VAL . 98  A 98  
A 99  1 n LEU . 99  A 99  
A 100 1 n ASP . 100 A 100 
A 101 1 n VAL . 101 A 101 
A 102 1 n TYR . 102 A 102 
A 103 1 n ILE . 103 A 103 
A 104 1 n GLU . 104 A 104 
A 105 1 n HIS . 105 A 105 
A 106 1 n ARG . 106 A 106 
A 107 1 n LEU . 107 A 107 
A 108 1 n MET . 108 A 108 
A 109 1 n MET . 109 A 109 
A 110 1 n GLU . 110 A 110 
A 111 1 n GLN . 111 A 111 
A 112 1 n ARG . 112 A 112 
A 113 1 n SER . 113 A 113 
A 114 1 n ARG . 114 A 114 
A 115 1 n ASP . 115 A 115 
A 116 1 n PRO . 116 A 116 
A 117 1 n GLY . 117 A 117 
A 118 1 n MET . 118 A 118 
A 119 1 n VAL . 119 A 119 
A 120 1 n ARG . 120 A 120 
A 121 1 n SER . 121 A 121 
A 122 1 n PRO . 122 A 122 
A 123 1 n GLN . 123 A 123 
A 124 1 n ASN . 124 A 124 
A 125 1 n GLN . 125 A 125 
A 126 1 n TYR . 126 A 126 
A 127 1 n PRO . 127 A 127 
A 128 1 n ALA . 128 A 128 
A 129 1 n GLU . 129 A 129 
A 130 1 n LEU . 130 A 130 
A 131 1 n MET . 131 A 131 
A 132 1 n ARG . 132 A 132 
A 133 1 n ARG . 133 A 133 
A 134 1 n PHE . 134 A 134 
A 135 1 n GLU . 135 A 135 
A 136 1 n LEU . 136 A 136 
A 137 1 n TYR . 137 A 137 
A 138 1 n PHE . 138 A 138 
A 139 1 n GLN . 139 A 139 
A 140 1 n GLY . 140 A 140 
A 141 1 n PRO . 141 A 141 
A 142 1 n SER . 142 A 142 
A 143 1 n SER . 143 A 143 
A 144 1 n ASN . 144 A 144 
A 145 1 n LYS . 145 A 145 
A 146 1 n PRO . 146 A 146 
A 147 1 n ARG . 147 A 147 
A 148 1 n VAL . 148 A 148 
A 149 1 n ILE . 149 A 149 
A 150 1 n ARG . 150 A 150 
A 151 1 n GLU . 151 A 151 
A 152 1 n VAL . 152 A 152 
A 153 1 n ARG . 153 A 153 
A 154 1 n ALA . 154 A 154 
A 155 1 n ASP . 155 A 155 
A 156 1 n SER . 156 A 156 
A 157 1 n VAL . 157 A 157 
A 158 1 n GLY . 158 A 158 
A 159 1 n LYS . 159 A 159 
A 160 1 n LEU . 160 A 160 
A 161 1 n VAL . 161 A 161 
A 162 1 n THR . 162 A 162 
A 163 1 n VAL . 163 A 163 
A 164 1 n ARG . 164 A 164 
A 165 1 n GLY . 165 A 165 
A 166 1 n ILE . 166 A 166 
A 167 1 n VAL . 167 A 167 
A 168 1 n THR . 168 A 168 
A 169 1 n ARG . 169 A 169 
A 170 1 n VAL . 170 A 170 
A 171 1 n SER . 171 A 171 
A 172 1 n GLU . 172 A 172 
A 173 1 n VAL . 173 A 173 
A 174 1 n LYS . 174 A 174 
A 175 1 n PRO . 175 A 175 
A 176 1 n LYS . 176 A 176 
A 177 1 n MET . 177 A 177 
A 178 1 n VAL . 178 A 178 
A 179 1 n VAL . 179 A 179 
A 180 1 n ALA . 180 A 180 
A 181 1 n THR . 181 A 181 
A 182 1 n TYR . 182 A 182 
A 183 1 n THR . 183 A 183 
A 184 1 n CYS . 184 A 184 
A 185 1 n ASP . 185 A 185 
A 186 1 n GLN . 186 A 186 
A 187 1 n CYS . 187 A 187 
A 188 1 n GLY . 188 A 188 
A 189 1 n ALA . 189 A 189 
A 190 1 n GLU . 190 A 190 
A 191 1 n THR . 191 A 191 
A 192 1 n TYR . 192 A 192 
A 193 1 n GLN . 193 A 193 
A 194 1 n PRO . 194 A 194 
A 195 1 n ILE . 195 A 195 
A 196 1 n GLN . 196 A 196 
A 197 1 n SER . 197 A 197 
A 198 1 n PRO . 198 A 198 
A 199 1 n THR . 199 A 199 
A 200 1 n PHE . 200 A 200 
A 201 1 n MET . 201 A 201 
A 202 1 n PRO . 202 A 202 
A 203 1 n LEU . 203 A 203 
A 204 1 n ILE . 204 A 204 
A 205 1 n MET . 205 A 205 
A 206 1 n CYS . 206 A 206 
A 207 1 n PRO . 207 A 207 
A 208 1 n SER . 208 A 208 
A 209 1 n GLN . 209 A 209 
A 210 1 n GLU . 210 A 210 
A 211 1 n CYS . 211 A 211 
A 212 1 n GLN . 212 A 212 
A 213 1 n THR . 213 A 213 
A 214 1 n ASN . 214 A 214 
A 215 1 n ARG . 215 A 215 
A 216 1 n SER . 216 A 216 
A 217 1 n GLY . 217 A 217 
A 218 1 n GLY . 218 A 218 
A 219 1 n ARG . 219 A 219 
A 220 1 n LEU . 220 A 220 
A 221 1 n TYR . 221 A 221 
A 222 1 n LEU . 222 A 222 
A 223 1 n GLN . 223 A 223 
A 224 1 n THR . 224 A 224 
A 225 1 n ARG . 225 A 225 
A 226 1 n GLY . 226 A 226 
A 227 1 n SER . 227 A 227 
A 228 1 n ARG . 228 A 228 
A 229 1 n PHE . 229 A 229 
A 230 1 n ILE . 230 A 230 
A 231 1 n LYS . 231 A 231 
A 232 1 n PHE . 232 A 232 
A 233 1 n GLN . 233 A 233 
A 234 1 n GLU . 234 A 234 
A 235 1 n MET . 235 A 235 
A 236 1 n LYS . 236 A 236 
A 237 1 n MET . 237 A 237 
A 238 1 n GLN . 238 A 238 
A 239 1 n GLU . 239 A 239 
A 240 1 n HIS . 240 A 240 
A 241 1 n SER . 241 A 241 
A 242 1 n ASP . 242 A 242 
A 243 1 n GLN . 243 A 243 
A 244 1 n VAL . 244 A 244 
A 245 1 n PRO . 245 A 245 
A 246 1 n VAL . 246 A 246 
A 247 1 n GLY . 247 A 247 
A 248 1 n ASN . 248 A 248 
A 249 1 n ILE . 249 A 249 
A 250 1 n PRO . 250 A 250 
A 251 1 n ARG . 251 A 251 
A 252 1 n SER . 252 A 252 
A 253 1 n ILE . 253 A 253 
A 254 1 n THR . 254 A 254 
A 255 1 n VAL . 255 A 255 
A 256 1 n LEU . 256 A 256 
A 257 1 n VAL . 257 A 257 
A 258 1 n GLU . 258 A 258 
A 259 1 n GLY . 259 A 259 
A 260 1 n GLU . 260 A 260 
A 261 1 n ASN . 261 A 261 
A 262 1 n THR . 262 A 262 
A 263 1 n ARG . 263 A 263 
A 264 1 n ILE . 264 A 264 
A 265 1 n ALA . 265 A 265 
A 266 1 n GLN . 266 A 266 
A 267 1 n PRO . 267 A 267 
A 268 1 n GLY . 268 A 268 
A 269 1 n ASP . 269 A 269 
A 270 1 n HIS . 270 A 270 
A 271 1 n VAL . 271 A 271 
A 272 1 n SER . 272 A 272 
A 273 1 n VAL . 273 A 273 
A 274 1 n THR . 274 A 274 
A 275 1 n GLY . 275 A 275 
A 276 1 n ILE . 276 A 276 
A 277 1 n PHE . 277 A 277 
A 278 1 n LEU . 278 A 278 
A 279 1 n PRO . 279 A 279 
A 280 1 n ILE . 280 A 280 
A 281 1 n LEU . 281 A 281 
A 282 1 n ARG . 282 A 282 
A 283 1 n THR . 283 A 283 
A 284 1 n GLY . 284 A 284 
A 285 1 n PHE . 285 A 285 
A 286 1 n ARG . 286 A 286 
A 287 1 n GLN . 287 A 287 
A 288 1 n VAL . 288 A 288 
A 289 1 n VAL . 289 A 289 
A 290 1 n GLN . 290 A 290 
A 291 1 n GLY . 291 A 291 
A 292 1 n LEU . 292 A 292 
A 293 1 n LEU . 293 A 293 
A 294 1 n SER . 294 A 294 
A 295 1 n GLU . 295 A 295 
A 296 1 n THR . 296 A 296 
A 297 1 n TYR . 297 A 297 
A 298 1 n LEU . 298 A 298 
A 299 1 n GLU . 299 A 299 
A 300 1 n ALA . 300 A 300 
A 301 1 n HIS . 301 A 301 
A 302 1 n ARG . 302 A 302 
A 303 1 n ILE . 303 A 303 
A 304 1 n VAL . 304 A 304 
A 305 1 n LYS . 305 A 305 
A 306 1 n MET . 306 A 306 
A 307 1 n ASN . 307 A 307 
A 308 1 n LYS . 308 A 308 
A 309 1 n SER . 309 A 309 
A 310 1 n GLU . 310 A 310 
A 311 1 n ASP . 311 A 311 
A 312 1 n ASP . 312 A 312 
A 313 1 n GLU . 313 A 313 
A 314 1 n SER . 314 A 314 
A 315 1 n GLY . 315 A 315 
A 316 1 n ALA . 316 A 316 
A 317 1 n GLY . 317 A 317 
A 318 1 n GLU . 318 A 318 
A 319 1 n LEU . 319 A 319 
A 320 1 n THR . 320 A 320 
A 321 1 n ARG . 321 A 321 
A 322 1 n GLU . 322 A 322 
A 323 1 n GLU . 323 A 323 
A 324 1 n LEU . 324 A 324 
A 325 1 n ARG . 325 A 325 
A 326 1 n GLN . 326 A 326 
A 327 1 n ILE . 327 A 327 
A 328 1 n ALA . 328 A 328 
A 329 1 n GLU . 329 A 329 
A 330 1 n GLU . 330 A 330 
A 331 1 n ASP . 331 A 331 
A 332 1 n PHE . 332 A 332 
A 333 1 n TYR . 333 A 333 
A 334 1 n GLU . 334 A 334 
A 335 1 n LYS . 335 A 335 
A 336 1 n LEU . 336 A 336 
A 337 1 n ALA . 337 A 337 
A 338 1 n ALA . 338 A 338 
A 339 1 n SER . 339 A 339 
A 340 1 n ILE . 340 A 340 
A 341 1 n ALA . 341 A 341 
A 342 1 n PRO . 342 A 342 
A 343 1 n GLU . 343 A 343 
A 344 1 n ILE . 344 A 344 
A 345 1 n TYR . 345 A 345 
A 346 1 n GLY . 346 A 346 
A 347 1 n HIS . 347 A 347 
A 348 1 n GLU . 348 A 348 
A 349 1 n ASP . 349 A 349 
A 350 1 n VAL . 350 A 350 
A 351 1 n LYS . 351 A 351 
A 352 1 n LYS . 352 A 352 
A 353 1 n ALA . 353 A 353 
A 354 1 n LEU . 354 A 354 
A 355 1 n LEU . 355 A 355 
A 356 1 n LEU . 356 A 356 
A 357 1 n LEU . 357 A 357 
A 358 1 n LEU . 358 A 358 
A 359 1 n VAL . 359 A 359 
A 360 1 n GLY . 360 A 360 
A 361 1 n GLY . 361 A 361 
A 362 1 n VAL . 362 A 362 
A 363 1 n ASP . 363 A 363 
A 364 1 n GLN . 364 A 364 
A 365 1 n SER . 365 A 365 
A 366 1 n PRO . 366 A 366 
A 367 1 n ARG . 367 A 367 
A 368 1 n GLY . 368 A 368 
A 369 1 n MET . 369 A 369 
A 370 1 n LYS . 370 A 370 
A 371 1 n ILE . 371 A 371 
A 372 1 n ARG . 372 A 372 
A 373 1 n GLY . 373 A 373 
A 374 1 n ASN . 374 A 374 
A 375 1 n ILE . 375 A 375 
A 376 1 n ASN . 376 A 376 
A 377 1 n ILE . 377 A 377 
A 378 1 n CYS . 378 A 378 
A 379 1 n LEU . 379 A 379 
A 380 1 n MET . 380 A 380 
A 381 1 n GLY . 381 A 381 
A 382 1 n ASP . 382 A 382 
A 383 1 n PRO . 383 A 383 
A 384 1 n GLY . 384 A 384 
A 385 1 n VAL . 385 A 385 
A 386 1 n ALA . 386 A 386 
A 387 1 n LYS . 387 A 387 
A 388 1 n SER . 388 A 388 
A 389 1 n GLN . 389 A 389 
A 390 1 n LEU . 390 A 390 
A 391 1 n LEU . 391 A 391 
A 392 1 n SER . 392 A 392 
A 393 1 n TYR . 393 A 393 
A 394 1 n ILE . 394 A 394 
A 395 1 n ASP . 395 A 395 
A 396 1 n ARG . 396 A 396 
A 397 1 n LEU . 397 A 397 
A 398 1 n ALA . 398 A 398 
A 399 1 n PRO . 399 A 399 
A 400 1 n ARG . 400 A 400 
A 401 1 n SER . 401 A 401 
A 402 1 n GLN . 402 A 402 
A 403 1 n TYR . 403 A 403 
A 404 1 n THR . 404 A 404 
A 405 1 n THR . 405 A 405 
A 406 1 n GLY . 406 A 406 
A 407 1 n ARG . 407 A 407 
A 408 1 n GLY . 408 A 408 
A 409 1 n SER . 409 A 409 
A 410 1 n SER . 410 A 410 
A 411 1 n GLY . 411 A 411 
A 412 1 n VAL . 412 A 412 
A 413 1 n GLY . 413 A 413 
A 414 1 n LEU . 414 A 414 
A 415 1 n THR . 415 A 415 
A 416 1 n ALA . 416 A 416 
A 417 1 n ALA . 417 A 417 
A 418 1 n VAL . 418 A 418 
A 419 1 n LEU . 419 A 419 
A 420 1 n ARG . 420 A 420 
A 421 1 n ASP . 421 A 421 
A 422 1 n SER . 422 A 422 
A 423 1 n VAL . 423 A 423 
A 424 1 n SER . 424 A 424 
A 425 1 n GLY . 425 A 425 
A 426 1 n GLU . 426 A 426 
A 427 1 n LEU . 427 A 427 
A 428 1 n THR . 428 A 428 
A 429 1 n LEU . 429 A 429 
A 430 1 n GLU . 430 A 430 
A 431 1 n GLY . 431 A 431 
A 432 1 n GLY . 432 A 432 
A 433 1 n ALA . 433 A 433 
A 434 1 n LEU . 434 A 434 
A 435 1 n VAL . 435 A 435 
A 436 1 n LEU . 436 A 436 
A 437 1 n ALA . 437 A 437 
A 438 1 n ASP . 438 A 438 
A 439 1 n GLN . 439 A 439 
A 440 1 n GLY . 440 A 440 
A 441 1 n VAL . 441 A 441 
A 442 1 n CYS . 442 A 442 
A 443 1 n CYS . 443 A 443 
A 444 1 n ILE . 444 A 444 
A 445 1 n ASP . 445 A 445 
A 446 1 n GLU . 446 A 446 
A 447 1 n PHE . 447 A 447 
A 448 1 n ASP . 448 A 448 
A 449 1 n LYS . 449 A 449 
A 450 1 n MET . 450 A 450 
A 451 1 n ALA . 451 A 451 
A 452 1 n GLU . 452 A 452 
A 453 1 n ALA . 453 A 453 
A 454 1 n ASP . 454 A 454 
A 455 1 n ARG . 455 A 455 
A 456 1 n THR . 456 A 456 
A 457 1 n ALA . 457 A 457 
A 458 1 n ILE . 458 A 458 
A 459 1 n HIS . 459 A 459 
A 460 1 n GLU . 460 A 460 
A 461 1 n VAL . 461 A 461 
A 462 1 n MET . 462 A 462 
A 463 1 n GLU . 463 A 463 
A 464 1 n GLN . 464 A 464 
A 465 1 n GLN . 465 A 465 
A 466 1 n THR . 466 A 466 
A 467 1 n ILE . 467 A 467 
A 468 1 n SER . 468 A 468 
A 469 1 n ILE . 469 A 469 
A 470 1 n ALA . 470 A 470 
A 471 1 n LYS . 471 A 471 
A 472 1 n ALA . 472 A 472 
A 473 1 n GLY . 473 A 473 
A 474 1 n ILE . 474 A 474 
A 475 1 n LEU . 475 A 475 
A 476 1 n THR . 476 A 476 
A 477 1 n THR . 477 A 477 
A 478 1 n LEU . 478 A 478 
A 479 1 n ASN . 479 A 479 
A 480 1 n ALA . 480 A 480 
A 481 1 n ARG . 481 A 481 
A 482 1 n CYS . 482 A 482 
A 483 1 n SER . 483 A 483 
A 484 1 n ILE . 484 A 484 
A 485 1 n LEU . 485 A 485 
A 486 1 n ALA . 486 A 486 
A 487 1 n ALA . 487 A 487 
A 488 1 n ALA . 488 A 488 
A 489 1 n ASN . 489 A 489 
A 490 1 n PRO . 490 A 490 
A 491 1 n ALA . 491 A 491 
A 492 1 n TYR . 492 A 492 
A 493 1 n GLY . 493 A 493 
A 494 1 n ARG . 494 A 494 
A 495 1 n TYR . 495 A 495 
A 496 1 n ASN . 496 A 496 
A 497 1 n PRO . 497 A 497 
A 498 1 n ARG . 498 A 498 
A 499 1 n ARG . 499 A 499 
A 500 1 n SER . 500 A 500 
A 501 1 n LEU . 501 A 501 
A 502 1 n GLU . 502 A 502 
A 503 1 n GLN . 503 A 503 
A 504 1 n ASN . 504 A 504 
A 505 1 n ILE . 505 A 505 
A 506 1 n GLN . 506 A 506 
A 507 1 n LEU . 507 A 507 
A 508 1 n PRO . 508 A 508 
A 509 1 n ALA . 509 A 509 
A 510 1 n ALA . 510 A 510 
A 511 1 n LEU . 511 A 511 
A 512 1 n LEU . 512 A 512 
A 513 1 n SER . 513 A 513 
A 514 1 n ARG . 514 A 514 
A 515 1 n PHE . 515 A 515 
A 516 1 n ASP . 516 A 516 
A 517 1 n LEU . 517 A 517 
A 518 1 n LEU . 518 A 518 
A 519 1 n TRP . 519 A 519 
A 520 1 n LEU . 520 A 520 
A 521 1 n ILE . 521 A 521 
A 522 1 n GLN . 522 A 522 
A 523 1 n ASP . 523 A 523 
A 524 1 n ARG . 524 A 524 
A 525 1 n PRO . 525 A 525 
A 526 1 n ASP . 526 A 526 
A 527 1 n ARG . 527 A 527 
A 528 1 n ASP . 528 A 528 
A 529 1 n ASN . 529 A 529 
A 530 1 n ASP . 530 A 530 
A 531 1 n LEU . 531 A 531 
A 532 1 n ARG . 532 A 532 
A 533 1 n LEU . 533 A 533 
A 534 1 n ALA . 534 A 534 
A 535 1 n GLN . 535 A 535 
A 536 1 n HIS . 536 A 536 
A 537 1 n ILE . 537 A 537 
A 538 1 n THR . 538 A 538 
A 539 1 n TYR . 539 A 539 
A 540 1 n VAL . 540 A 540 
A 541 1 n HIS . 541 A 541 
A 542 1 n GLN . 542 A 542 
A 543 1 n HIS . 543 A 543 
A 544 1 n SER . 544 A 544 
A 545 1 n ARG . 545 A 545 
A 546 1 n GLN . 546 A 546 
A 547 1 n PRO . 547 A 547 
A 548 1 n PRO . 548 A 548 
A 549 1 n SER . 549 A 549 
A 550 1 n GLN . 550 A 550 
A 551 1 n PHE . 551 A 551 
A 552 1 n GLU . 552 A 552 
A 553 1 n PRO . 553 A 553 
A 554 1 n LEU . 554 A 554 
A 555 1 n ASP . 555 A 555 
A 556 1 n MET . 556 A 556 
A 557 1 n LYS . 557 A 557 
A 558 1 n LEU . 558 A 558 
A 559 1 n MET . 559 A 559 
A 560 1 n ARG . 560 A 560 
A 561 1 n ARG . 561 A 561 
A 562 1 n TYR . 562 A 562 
A 563 1 n ILE . 563 A 563 
A 564 1 n ALA . 564 A 564 
A 565 1 n MET . 565 A 565 
A 566 1 n CYS . 566 A 566 
A 567 1 n ARG . 567 A 567 
A 568 1 n GLU . 568 A 568 
A 569 1 n LYS . 569 A 569 
A 570 1 n GLN . 570 A 570 
A 571 1 n PRO . 571 A 571 
A 572 1 n MET . 572 A 572 
A 573 1 n VAL . 573 A 573 
A 574 1 n PRO . 574 A 574 
A 575 1 n GLU . 575 A 575 
A 576 1 n SER . 576 A 576 
A 577 1 n LEU . 577 A 577 
A 578 1 n ALA . 578 A 578 
A 579 1 n ASP . 579 A 579 
A 580 1 n TYR . 580 A 580 
A 581 1 n ILE . 581 A 581 
A 582 1 n THR . 582 A 582 
A 583 1 n ALA . 583 A 583 
A 584 1 n ALA . 584 A 584 
A 585 1 n TYR . 585 A 585 
A 586 1 n VAL . 586 A 586 
A 587 1 n GLU . 587 A 587 
A 588 1 n MET . 588 A 588 
A 589 1 n ARG . 589 A 589 
A 590 1 n ARG . 590 A 590 
A 591 1 n GLU . 591 A 591 
A 592 1 n ALA . 592 A 592 
A 593 1 n TRP . 593 A 593 
A 594 1 n ALA . 594 A 594 
A 595 1 n SER . 595 A 595 
A 596 1 n LYS . 596 A 596 
A 597 1 n ASP . 597 A 597 
A 598 1 n ALA . 598 A 598 
A 599 1 n THR . 599 A 599 
A 600 1 n TYR . 600 A 600 
A 601 1 n THR . 601 A 601 
A 602 1 n SER . 602 A 602 
A 603 1 n ALA . 603 A 603 
A 604 1 n ARG . 604 A 604 
A 605 1 n THR . 605 A 605 
A 606 1 n LEU . 606 A 606 
A 607 1 n LEU . 607 A 607 
A 608 1 n ALA . 608 A 608 
A 609 1 n ILE . 609 A 609 
A 610 1 n LEU . 610 A 610 
A 611 1 n ARG . 611 A 611 
A 612 1 n LEU . 612 A 612 
A 613 1 n SER . 613 A 613 
A 614 1 n THR . 614 A 614 
A 615 1 n ALA . 615 A 615 
A 616 1 n LEU . 616 A 616 
A 617 1 n ALA . 617 A 617 
A 618 1 n ARG . 618 A 618 
A 619 1 n LEU . 619 A 619 
A 620 1 n ARG . 620 A 620 
A 621 1 n MET . 621 A 621 
A 622 1 n VAL . 622 A 622 
A 623 1 n ASP . 623 A 623 
A 624 1 n VAL . 624 A 624 
A 625 1 n VAL . 625 A 625 
A 626 1 n GLU . 626 A 626 
A 627 1 n LYS . 627 A 627 
A 628 1 n GLU . 628 A 628 
A 629 1 n ASP . 629 A 629 
A 630 1 n VAL . 630 A 630 
A 631 1 n ASN . 631 A 631 
A 632 1 n GLU . 632 A 632 
A 633 1 n ALA . 633 A 633 
A 634 1 n ILE . 634 A 634 
A 635 1 n ARG . 635 A 635 
A 636 1 n LEU . 636 A 636 
A 637 1 n MET . 637 A 637 
A 638 1 n GLU . 638 A 638 
A 639 1 n MET . 639 A 639 
A 640 1 n SER . 640 A 640 
A 641 1 n LYS . 641 A 641 
A 642 1 n ASP . 642 A 642 
A 643 1 n SER . 643 A 643 
A 644 1 n LEU . 644 A 644 
A 645 1 n LEU . 645 A 645 
A 646 1 n GLY . 646 A 646 
A 647 1 n ASP . 647 A 647 
A 648 1 n LYS . 648 A 648 
A 649 1 n GLY . 649 A 649 
A 650 1 n GLN . 650 A 650 
A 651 1 n THR . 651 A 651 
A 652 1 n ALA . 652 A 652 
A 653 1 n ARG . 653 A 653 
A 654 1 n THR . 654 A 654 
A 655 1 n GLN . 655 A 655 
A 656 1 n ARG . 656 A 656 
A 657 1 n PRO . 657 A 657 
A 658 1 n ALA . 658 A 658 
A 659 1 n ASP . 659 A 659 
A 660 1 n VAL . 660 A 660 
A 661 1 n ILE . 661 A 661 
A 662 1 n PHE . 662 A 662 
A 663 1 n ALA . 663 A 663 
A 664 1 n THR . 664 A 664 
A 665 1 n VAL . 665 A 665 
A 666 1 n ARG . 666 A 666 
A 667 1 n GLU . 667 A 667 
A 668 1 n LEU . 668 A 668 
A 669 1 n VAL . 669 A 669 
A 670 1 n SER . 670 A 670 
A 671 1 n GLY . 671 A 671 
A 672 1 n GLY . 672 A 672 
A 673 1 n ARG . 673 A 673 
A 674 1 n SER . 674 A 674 
A 675 1 n VAL . 675 A 675 
A 676 1 n ARG . 676 A 676 
A 677 1 n PHE . 677 A 677 
A 678 1 n SER . 678 A 678 
A 679 1 n GLU . 679 A 679 
A 680 1 n ALA . 680 A 680 
A 681 1 n GLU . 681 A 681 
A 682 1 n GLN . 682 A 682 
A 683 1 n ARG . 683 A 683 
A 684 1 n CYS . 684 A 684 
A 685 1 n VAL . 685 A 685 
A 686 1 n SER . 686 A 686 
A 687 1 n ARG . 687 A 687 
A 688 1 n GLY . 688 A 688 
A 689 1 n PHE . 689 A 689 
A 690 1 n THR . 690 A 690 
A 691 1 n PRO . 691 A 691 
A 692 1 n ALA . 692 A 692 
A 693 1 n GLN . 693 A 693 
A 694 1 n PHE . 694 A 694 
A 695 1 n GLN . 695 A 695 
A 696 1 n ALA . 696 A 696 
A 697 1 n ALA . 697 A 697 
A 698 1 n LEU . 698 A 698 
A 699 1 n ASP . 699 A 699 
A 700 1 n GLU . 700 A 700 
A 701 1 n TYR . 701 A 701 
A 702 1 n GLU . 702 A 702 
A 703 1 n GLU . 703 A 703 
A 704 1 n LEU . 704 A 704 
A 705 1 n ASN . 705 A 705 
A 706 1 n VAL . 706 A 706 
A 707 1 n TRP . 707 A 707 
A 708 1 n GLN . 708 A 708 
A 709 1 n VAL . 709 A 709 
A 710 1 n ASN . 710 A 710 
A 711 1 n ALA . 711 A 711 
A 712 1 n SER . 712 A 712 
A 713 1 n ARG . 713 A 713 
A 714 1 n THR . 714 A 714 
A 715 1 n ARG . 715 A 715 
A 716 1 n ILE . 716 A 716 
A 717 1 n THR . 717 A 717 
A 718 1 n PHE . 718 A 718 
A 719 1 n VAL . 719 A 719 
B 1   2 n MET . 1   B 1   
B 2   2 n SER . 2   B 2   
B 3   2 n GLY . 3   B 3   
B 4   2 n PHE . 4   B 4   
B 5   2 n ASP . 5   B 5   
B 6   2 n ASP . 6   B 6   
B 7   2 n PRO . 7   B 7   
B 8   2 n GLY . 8   B 8   
B 9   2 n ILE . 9   B 9   
B 10  2 n PHE . 10  B 10  
B 11  2 n TYR . 11  B 11  
B 12  2 n SER . 12  B 12  
B 13  2 n ASP . 13  B 13  
B 14  2 n SER . 14  B 14  
B 15  2 n PHE . 15  B 15  
B 16  2 n GLY . 16  B 16  
B 17  2 n GLY . 17  B 17  
B 18  2 n ASP . 18  B 18  
B 19  2 n ALA . 19  B 19  
B 20  2 n GLN . 20  B 20  
B 21  2 n ALA . 21  B 21  
B 22  2 n ASP . 22  B 22  
B 23  2 n GLU . 23  B 23  
B 24  2 n GLY . 24  B 24  
B 25  2 n GLN . 25  B 25  
B 26  2 n ALA . 26  B 26  
B 27  2 n ARG . 27  B 27  
B 28  2 n LYS . 28  B 28  
B 29  2 n SER . 29  B 29  
B 30  2 n GLN . 30  B 30  
B 31  2 n LEU . 31  B 31  
B 32  2 n GLN . 32  B 32  
B 33  2 n ARG . 33  B 33  
B 34  2 n ARG . 34  B 34  
B 35  2 n PHE . 35  B 35  
B 36  2 n LYS . 36  B 36  
B 37  2 n GLU . 37  B 37  
B 38  2 n PHE . 38  B 38  
B 39  2 n LEU . 39  B 39  
B 40  2 n ARG . 40  B 40  
B 41  2 n GLN . 41  B 41  
B 42  2 n TYR . 42  B 42  
B 43  2 n ARG . 43  B 43  
B 44  2 n VAL . 44  B 44  
B 45  2 n GLY . 45  B 45  
B 46  2 n THR . 46  B 46  
B 47  2 n ASP . 47  B 47  
B 48  2 n ARG . 48  B 48  
B 49  2 n THR . 49  B 49  
B 50  2 n GLY . 50  B 50  
B 51  2 n PHE . 51  B 51  
B 52  2 n THR . 52  B 52  
B 53  2 n PHE . 53  B 53  
B 54  2 n LYS . 54  B 54  
B 55  2 n TYR . 55  B 55  
B 56  2 n ARG . 56  B 56  
B 57  2 n ASP . 57  B 57  
B 58  2 n GLU . 58  B 58  
B 59  2 n LEU . 59  B 59  
B 60  2 n LYS . 60  B 60  
B 61  2 n ARG . 61  B 61  
B 62  2 n HIS . 62  B 62  
B 63  2 n TYR . 63  B 63  
B 64  2 n ASN . 64  B 64  
B 65  2 n LEU . 65  B 65  
B 66  2 n GLY . 66  B 66  
B 67  2 n GLU . 67  B 67  
B 68  2 n TYR . 68  B 68  
B 69  2 n TRP . 69  B 69  
B 70  2 n ILE . 70  B 70  
B 71  2 n GLU . 71  B 71  
B 72  2 n VAL . 72  B 72  
B 73  2 n GLU . 73  B 73  
B 74  2 n MET . 74  B 74  
B 75  2 n GLU . 75  B 75  
B 76  2 n ASP . 76  B 76  
B 77  2 n LEU . 77  B 77  
B 78  2 n ALA . 78  B 78  
B 79  2 n SER . 79  B 79  
B 80  2 n PHE . 80  B 80  
B 81  2 n ASP . 81  B 81  
B 82  2 n GLU . 82  B 82  
B 83  2 n ASP . 83  B 83  
B 84  2 n LEU . 84  B 84  
B 85  2 n ALA . 85  B 85  
B 86  2 n ASP . 86  B 86  
B 87  2 n TYR . 87  B 87  
B 88  2 n LEU . 88  B 88  
B 89  2 n TYR . 89  B 89  
B 90  2 n LYS . 90  B 90  
B 91  2 n GLN . 91  B 91  
B 92  2 n PRO . 92  B 92  
B 93  2 n ALA . 93  B 93  
B 94  2 n GLU . 94  B 94  
B 95  2 n HIS . 95  B 95  
B 96  2 n LEU . 96  B 96  
B 97  2 n GLN . 97  B 97  
B 98  2 n LEU . 98  B 98  
B 99  2 n LEU . 99  B 99  
B 100 2 n GLU . 100 B 100 
B 101 2 n GLU . 101 B 101 
B 102 2 n ALA . 102 B 102 
B 103 2 n ALA . 103 B 103 
B 104 2 n LYS . 104 B 104 
B 105 2 n GLU . 105 B 105 
B 106 2 n VAL . 106 B 106 
B 107 2 n ALA . 107 B 107 
B 108 2 n ASP . 108 B 108 
B 109 2 n GLU . 109 B 109 
B 110 2 n VAL . 110 B 110 
B 111 2 n THR . 111 B 111 
B 112 2 n ARG . 112 B 112 
B 113 2 n PRO . 113 B 113 
B 114 2 n ARG . 114 B 114 
B 115 2 n PRO . 115 B 115 
B 116 2 n SER . 116 B 116 
B 117 2 n GLY . 117 B 117 
B 118 2 n GLU . 118 B 118 
B 119 2 n GLU . 119 B 119 
B 120 2 n VAL . 120 B 120 
B 121 2 n LEU . 121 B 121 
B 122 2 n GLN . 122 B 122 
B 123 2 n ASP . 123 B 123 
B 124 2 n ILE . 124 B 124 
B 125 2 n GLN . 125 B 125 
B 126 2 n VAL . 126 B 126 
B 127 2 n MET . 127 B 127 
B 128 2 n LEU . 128 B 128 
B 129 2 n LYS . 129 B 129 
B 130 2 n SER . 130 B 130 
B 131 2 n ASP . 131 B 131 
B 132 2 n ALA . 132 B 132 
B 133 2 n SER . 133 B 133 
B 134 2 n PRO . 134 B 134 
B 135 2 n SER . 135 B 135 
B 136 2 n SER . 136 B 136 
B 137 2 n ILE . 137 B 137 
B 138 2 n ARG . 138 B 138 
B 139 2 n SER . 139 B 139 
B 140 2 n LEU . 140 B 140 
B 141 2 n LYS . 141 B 141 
B 142 2 n SER . 142 B 142 
B 143 2 n ASP . 143 B 143 
B 144 2 n MET . 144 B 144 
B 145 2 n MET . 145 B 145 
B 146 2 n SER . 146 B 146 
B 147 2 n HIS . 147 B 147 
B 148 2 n LEU . 148 B 148 
B 149 2 n VAL . 149 B 149 
B 150 2 n LYS . 150 B 150 
B 151 2 n ILE . 151 B 151 
B 152 2 n PRO . 152 B 152 
B 153 2 n GLY . 153 B 153 
B 154 2 n ILE . 154 B 154 
B 155 2 n ILE . 155 B 155 
B 156 2 n ILE . 156 B 156 
B 157 2 n ALA . 157 B 157 
B 158 2 n ALA . 158 B 158 
B 159 2 n SER . 159 B 159 
B 160 2 n ALA . 160 B 160 
B 161 2 n VAL . 161 B 161 
B 162 2 n ARG . 162 B 162 
B 163 2 n ALA . 163 B 163 
B 164 2 n LYS . 164 B 164 
B 165 2 n ALA . 165 B 165 
B 166 2 n THR . 166 B 166 
B 167 2 n ARG . 167 B 167 
B 168 2 n ILE . 168 B 168 
B 169 2 n SER . 169 B 169 
B 170 2 n ILE . 170 B 170 
B 171 2 n GLN . 171 B 171 
B 172 2 n CYS . 172 B 172 
B 173 2 n ARG . 173 B 173 
B 174 2 n SER . 174 B 174 
B 175 2 n CYS . 175 B 175 
B 176 2 n ARG . 176 B 176 
B 177 2 n ASN . 177 B 177 
B 178 2 n THR . 178 B 178 
B 179 2 n LEU . 179 B 179 
B 180 2 n THR . 180 B 180 
B 181 2 n ASN . 181 B 181 
B 182 2 n ILE . 182 B 182 
B 183 2 n ALA . 183 B 183 
B 184 2 n MET . 184 B 184 
B 185 2 n ARG . 185 B 185 
B 186 2 n PRO . 186 B 186 
B 187 2 n GLY . 187 B 187 
B 188 2 n LEU . 188 B 188 
B 189 2 n GLU . 189 B 189 
B 190 2 n GLY . 190 B 190 
B 191 2 n TYR . 191 B 191 
B 192 2 n ALA . 192 B 192 
B 193 2 n LEU . 193 B 193 
B 194 2 n PRO . 194 B 194 
B 195 2 n ARG . 195 B 195 
B 196 2 n LYS . 196 B 196 
B 197 2 n CYS . 197 B 197 
B 198 2 n ASN . 198 B 198 
B 199 2 n THR . 199 B 199 
B 200 2 n ASP . 200 B 200 
B 201 2 n GLN . 201 B 201 
B 202 2 n ALA . 202 B 202 
B 203 2 n GLY . 203 B 203 
B 204 2 n ARG . 204 B 204 
B 205 2 n PRO . 205 B 205 
B 206 2 n LYS . 206 B 206 
B 207 2 n CYS . 207 B 207 
B 208 2 n PRO . 208 B 208 
B 209 2 n LEU . 209 B 209 
B 210 2 n ASP . 210 B 210 
B 211 2 n PRO . 211 B 211 
B 212 2 n TYR . 212 B 212 
B 213 2 n PHE . 213 B 213 
B 214 2 n ILE . 214 B 214 
B 215 2 n MET . 215 B 215 
B 216 2 n PRO . 216 B 216 
B 217 2 n ASP . 217 B 217 
B 218 2 n LYS . 218 B 218 
B 219 2 n CYS . 219 B 219 
B 220 2 n LYS . 220 B 220 
B 221 2 n CYS . 221 B 221 
B 222 2 n VAL . 222 B 222 
B 223 2 n ASP . 223 B 223 
B 224 2 n PHE . 224 B 224 
B 225 2 n GLN . 225 B 225 
B 226 2 n THR . 226 B 226 
B 227 2 n LEU . 227 B 227 
B 228 2 n LYS . 228 B 228 
B 229 2 n LEU . 229 B 229 
B 230 2 n GLN . 230 B 230 
B 231 2 n GLU . 231 B 231 
B 232 2 n LEU . 232 B 232 
B 233 2 n PRO . 233 B 233 
B 234 2 n ASP . 234 B 234 
B 235 2 n ALA . 235 B 235 
B 236 2 n VAL . 236 B 236 
B 237 2 n PRO . 237 B 237 
B 238 2 n HIS . 238 B 238 
B 239 2 n GLY . 239 B 239 
B 240 2 n GLU . 240 B 240 
B 241 2 n MET . 241 B 241 
B 242 2 n PRO . 242 B 242 
B 243 2 n ARG . 243 B 243 
B 244 2 n HIS . 244 B 244 
B 245 2 n MET . 245 B 245 
B 246 2 n GLN . 246 B 246 
B 247 2 n LEU . 247 B 247 
B 248 2 n TYR . 248 B 248 
B 249 2 n CYS . 249 B 249 
B 250 2 n ASP . 250 B 250 
B 251 2 n ARG . 251 B 251 
B 252 2 n TYR . 252 B 252 
B 253 2 n LEU . 253 B 253 
B 254 2 n CYS . 254 B 254 
B 255 2 n ASP . 255 B 255 
B 256 2 n LYS . 256 B 256 
B 257 2 n VAL . 257 B 257 
B 258 2 n VAL . 258 B 258 
B 259 2 n PRO . 259 B 259 
B 260 2 n GLY . 260 B 260 
B 261 2 n ASN . 261 B 261 
B 262 2 n ARG . 262 B 262 
B 263 2 n VAL . 263 B 263 
B 264 2 n THR . 264 B 264 
B 265 2 n ILE . 265 B 265 
B 266 2 n MET . 266 B 266 
B 267 2 n GLY . 267 B 267 
B 268 2 n ILE . 268 B 268 
B 269 2 n TYR . 269 B 269 
B 270 2 n SER . 270 B 270 
B 271 2 n ILE . 271 B 271 
B 272 2 n LYS . 272 B 272 
B 273 2 n LYS . 273 B 273 
B 274 2 n PHE . 274 B 274 
B 275 2 n GLY . 275 B 275 
B 276 2 n LEU . 276 B 276 
B 277 2 n THR . 277 B 277 
B 278 2 n THR . 278 B 278 
B 279 2 n SER . 279 B 279 
B 280 2 n ARG . 280 B 280 
B 281 2 n GLY . 281 B 281 
B 282 2 n ARG . 282 B 282 
B 283 2 n ASP . 283 B 283 
B 284 2 n ARG . 284 B 284 
B 285 2 n VAL . 285 B 285 
B 286 2 n GLY . 286 B 286 
B 287 2 n VAL . 287 B 287 
B 288 2 n GLY . 288 B 288 
B 289 2 n ILE . 289 B 289 
B 290 2 n ARG . 290 B 290 
B 291 2 n SER . 291 B 291 
B 292 2 n SER . 292 B 292 
B 293 2 n TYR . 293 B 293 
B 294 2 n ILE . 294 B 294 
B 295 2 n ARG . 295 B 295 
B 296 2 n VAL . 296 B 296 
B 297 2 n LEU . 297 B 297 
B 298 2 n GLY . 298 B 298 
B 299 2 n ILE . 299 B 299 
B 300 2 n GLN . 300 B 300 
B 301 2 n VAL . 301 B 301 
B 302 2 n ASP . 302 B 302 
B 303 2 n THR . 303 B 303 
B 304 2 n ASP . 304 B 304 
B 305 2 n GLY . 305 B 305 
B 306 2 n SER . 306 B 306 
B 307 2 n GLY . 307 B 307 
B 308 2 n ARG . 308 B 308 
B 309 2 n SER . 309 B 309 
B 310 2 n PHE . 310 B 310 
B 311 2 n ALA . 311 B 311 
B 312 2 n GLY . 312 B 312 
B 313 2 n ALA . 313 B 313 
B 314 2 n VAL . 314 B 314 
B 315 2 n SER . 315 B 315 
B 316 2 n PRO . 316 B 316 
B 317 2 n GLN . 317 B 317 
B 318 2 n GLU . 318 B 318 
B 319 2 n GLU . 319 B 319 
B 320 2 n GLU . 320 B 320 
B 321 2 n GLU . 321 B 321 
B 322 2 n PHE . 322 B 322 
B 323 2 n ARG . 323 B 323 
B 324 2 n ARG . 324 B 324 
B 325 2 n LEU . 325 B 325 
B 326 2 n ALA . 326 B 326 
B 327 2 n ALA . 327 B 327 
B 328 2 n LEU . 328 B 328 
B 329 2 n PRO . 329 B 329 
B 330 2 n ASN . 330 B 330 
B 331 2 n VAL . 331 B 331 
B 332 2 n TYR . 332 B 332 
B 333 2 n GLU . 333 B 333 
B 334 2 n VAL . 334 B 334 
B 335 2 n ILE . 335 B 335 
B 336 2 n SER . 336 B 336 
B 337 2 n LYS . 337 B 337 
B 338 2 n SER . 338 B 338 
B 339 2 n ILE . 339 B 339 
B 340 2 n ALA . 340 B 340 
B 341 2 n PRO . 341 B 341 
B 342 2 n SER . 342 B 342 
B 343 2 n ILE . 343 B 343 
B 344 2 n PHE . 344 B 344 
B 345 2 n GLY . 345 B 345 
B 346 2 n GLY . 346 B 346 
B 347 2 n THR . 347 B 347 
B 348 2 n ASP . 348 B 348 
B 349 2 n MET . 349 B 349 
B 350 2 n LYS . 350 B 350 
B 351 2 n LYS . 351 B 351 
B 352 2 n ALA . 352 B 352 
B 353 2 n ILE . 353 B 353 
B 354 2 n ALA . 354 B 354 
B 355 2 n CYS . 355 B 355 
B 356 2 n LEU . 356 B 356 
B 357 2 n LEU . 357 B 357 
B 358 2 n PHE . 358 B 358 
B 359 2 n GLY . 359 B 359 
B 360 2 n GLY . 360 B 360 
B 361 2 n SER . 361 B 361 
B 362 2 n ARG . 362 B 362 
B 363 2 n LYS . 363 B 363 
B 364 2 n ARG . 364 B 364 
B 365 2 n LEU . 365 B 365 
B 366 2 n PRO . 366 B 366 
B 367 2 n ASP . 367 B 367 
B 368 2 n GLY . 368 B 368 
B 369 2 n LEU . 369 B 369 
B 370 2 n THR . 370 B 370 
B 371 2 n ARG . 371 B 371 
B 372 2 n ARG . 372 B 372 
B 373 2 n GLY . 373 B 373 
B 374 2 n ASP . 374 B 374 
B 375 2 n ILE . 375 B 375 
B 376 2 n ASN . 376 B 376 
B 377 2 n LEU . 377 B 377 
B 378 2 n LEU . 378 B 378 
B 379 2 n MET . 379 B 379 
B 380 2 n LEU . 380 B 380 
B 381 2 n GLY . 381 B 381 
B 382 2 n ASP . 382 B 382 
B 383 2 n PRO . 383 B 383 
B 384 2 n GLY . 384 B 384 
B 385 2 n THR . 385 B 385 
B 386 2 n ALA . 386 B 386 
B 387 2 n LYS . 387 B 387 
B 388 2 n SER . 388 B 388 
B 389 2 n GLN . 389 B 389 
B 390 2 n LEU . 390 B 390 
B 391 2 n LEU . 391 B 391 
B 392 2 n LYS . 392 B 392 
B 393 2 n PHE . 393 B 393 
B 394 2 n VAL . 394 B 394 
B 395 2 n GLU . 395 B 395 
B 396 2 n LYS . 396 B 396 
B 397 2 n CYS . 397 B 397 
B 398 2 n SER . 398 B 398 
B 399 2 n PRO . 399 B 399 
B 400 2 n ILE . 400 B 400 
B 401 2 n GLY . 401 B 401 
B 402 2 n VAL . 402 B 402 
B 403 2 n TYR . 403 B 403 
B 404 2 n THR . 404 B 404 
B 405 2 n SER . 405 B 405 
B 406 2 n GLY . 406 B 406 
B 407 2 n LYS . 407 B 407 
B 408 2 n GLY . 408 B 408 
B 409 2 n SER . 409 B 409 
B 410 2 n SER . 410 B 410 
B 411 2 n ALA . 411 B 411 
B 412 2 n ALA . 412 B 412 
B 413 2 n GLY . 413 B 413 
B 414 2 n LEU . 414 B 414 
B 415 2 n THR . 415 B 415 
B 416 2 n ALA . 416 B 416 
B 417 2 n SER . 417 B 417 
B 418 2 n VAL . 418 B 418 
B 419 2 n MET . 419 B 419 
B 420 2 n ARG . 420 B 420 
B 421 2 n ASP . 421 B 421 
B 422 2 n PRO . 422 B 422 
B 423 2 n SER . 423 B 423 
B 424 2 n SER . 424 B 424 
B 425 2 n ARG . 425 B 425 
B 426 2 n ASN . 426 B 426 
B 427 2 n PHE . 427 B 427 
B 428 2 n ILE . 428 B 428 
B 429 2 n MET . 429 B 429 
B 430 2 n GLU . 430 B 430 
B 431 2 n GLY . 431 B 431 
B 432 2 n GLY . 432 B 432 
B 433 2 n ALA . 433 B 433 
B 434 2 n MET . 434 B 434 
B 435 2 n VAL . 435 B 435 
B 436 2 n LEU . 436 B 436 
B 437 2 n ALA . 437 B 437 
B 438 2 n ASP . 438 B 438 
B 439 2 n GLY . 439 B 439 
B 440 2 n GLY . 440 B 440 
B 441 2 n VAL . 441 B 441 
B 442 2 n VAL . 442 B 442 
B 443 2 n CYS . 443 B 443 
B 444 2 n ILE . 444 B 444 
B 445 2 n ASP . 445 B 445 
B 446 2 n GLU . 446 B 446 
B 447 2 n PHE . 447 B 447 
B 448 2 n ASP . 448 B 448 
B 449 2 n LYS . 449 B 449 
B 450 2 n MET . 450 B 450 
B 451 2 n ARG . 451 B 451 
B 452 2 n GLU . 452 B 452 
B 453 2 n ASP . 453 B 453 
B 454 2 n ASP . 454 B 454 
B 455 2 n ARG . 455 B 455 
B 456 2 n VAL . 456 B 456 
B 457 2 n ALA . 457 B 457 
B 458 2 n ILE . 458 B 458 
B 459 2 n HIS . 459 B 459 
B 460 2 n GLU . 460 B 460 
B 461 2 n ALA . 461 B 461 
B 462 2 n MET . 462 B 462 
B 463 2 n GLU . 463 B 463 
B 464 2 n GLN . 464 B 464 
B 465 2 n GLN . 465 B 465 
B 466 2 n THR . 466 B 466 
B 467 2 n ILE . 467 B 467 
B 468 2 n SER . 468 B 468 
B 469 2 n ILE . 469 B 469 
B 470 2 n ALA . 470 B 470 
B 471 2 n LYS . 471 B 471 
B 472 2 n ALA . 472 B 472 
B 473 2 n GLY . 473 B 473 
B 474 2 n ILE . 474 B 474 
B 475 2 n THR . 475 B 475 
B 476 2 n THR . 476 B 476 
B 477 2 n THR . 477 B 477 
B 478 2 n LEU . 478 B 478 
B 479 2 n ASN . 479 B 479 
B 480 2 n SER . 480 B 480 
B 481 2 n ARG . 481 B 481 
B 482 2 n CYS . 482 B 482 
B 483 2 n SER . 483 B 483 
B 484 2 n VAL . 484 B 484 
B 485 2 n LEU . 485 B 485 
B 486 2 n ALA . 486 B 486 
B 487 2 n ALA . 487 B 487 
B 488 2 n ALA . 488 B 488 
B 489 2 n ASN . 489 B 489 
B 490 2 n SER . 490 B 490 
B 491 2 n VAL . 491 B 491 
B 492 2 n PHE . 492 B 492 
B 493 2 n GLY . 493 B 493 
B 494 2 n ARG . 494 B 494 
B 495 2 n TRP . 495 B 495 
B 496 2 n ASP . 496 B 496 
B 497 2 n GLU . 497 B 497 
B 498 2 n THR . 498 B 498 
B 499 2 n LYS . 499 B 499 
B 500 2 n GLY . 500 B 500 
B 501 2 n GLU . 501 B 501 
B 502 2 n ASP . 502 B 502 
B 503 2 n ASN . 503 B 503 
B 504 2 n ILE . 504 B 504 
B 505 2 n ASP . 505 B 505 
B 506 2 n PHE . 506 B 506 
B 507 2 n MET . 507 B 507 
B 508 2 n PRO . 508 B 508 
B 509 2 n THR . 509 B 509 
B 510 2 n ILE . 510 B 510 
B 511 2 n LEU . 511 B 511 
B 512 2 n SER . 512 B 512 
B 513 2 n ARG . 513 B 513 
B 514 2 n PHE . 514 B 514 
B 515 2 n ASP . 515 B 515 
B 516 2 n MET . 516 B 516 
B 517 2 n ILE . 517 B 517 
B 518 2 n PHE . 518 B 518 
B 519 2 n ILE . 519 B 519 
B 520 2 n VAL . 520 B 520 
B 521 2 n LYS . 521 B 521 
B 522 2 n ASP . 522 B 522 
B 523 2 n GLU . 523 B 523 
B 524 2 n HIS . 524 B 524 
B 525 2 n ASN . 525 B 525 
B 526 2 n GLU . 526 B 526 
B 527 2 n GLU . 527 B 527 
B 528 2 n ARG . 528 B 528 
B 529 2 n ASP . 529 B 529 
B 530 2 n VAL . 530 B 530 
B 531 2 n MET . 531 B 531 
B 532 2 n LEU . 532 B 532 
B 533 2 n ALA . 533 B 533 
B 534 2 n LYS . 534 B 534 
B 535 2 n HIS . 535 B 535 
B 536 2 n VAL . 536 B 536 
B 537 2 n ILE . 537 B 537 
B 538 2 n THR . 538 B 538 
B 539 2 n LEU . 539 B 539 
B 540 2 n HIS . 540 B 540 
B 541 2 n VAL . 541 B 541 
B 542 2 n SER . 542 B 542 
B 543 2 n ALA . 543 B 543 
B 544 2 n LEU . 544 B 544 
B 545 2 n THR . 545 B 545 
B 546 2 n GLN . 546 B 546 
B 547 2 n THR . 547 B 547 
B 548 2 n GLN . 548 B 548 
B 549 2 n ALA . 549 B 549 
B 550 2 n VAL . 550 B 550 
B 551 2 n GLU . 551 B 551 
B 552 2 n GLY . 552 B 552 
B 553 2 n GLU . 553 B 553 
B 554 2 n ILE . 554 B 554 
B 555 2 n ASP . 555 B 555 
B 556 2 n LEU . 556 B 556 
B 557 2 n ALA . 557 B 557 
B 558 2 n LYS . 558 B 558 
B 559 2 n LEU . 559 B 559 
B 560 2 n LYS . 560 B 560 
B 561 2 n LYS . 561 B 561 
B 562 2 n PHE . 562 B 562 
B 563 2 n ILE . 563 B 563 
B 564 2 n ALA . 564 B 564 
B 565 2 n TYR . 565 B 565 
B 566 2 n CYS . 566 B 566 
B 567 2 n ARG . 567 B 567 
B 568 2 n VAL . 568 B 568 
B 569 2 n LYS . 569 B 569 
B 570 2 n CYS . 570 B 570 
B 571 2 n GLY . 571 B 571 
B 572 2 n PRO . 572 B 572 
B 573 2 n ARG . 573 B 573 
B 574 2 n LEU . 574 B 574 
B 575 2 n SER . 575 B 575 
B 576 2 n ALA . 576 B 576 
B 577 2 n GLU . 577 B 577 
B 578 2 n ALA . 578 B 578 
B 579 2 n ALA . 579 B 579 
B 580 2 n GLU . 580 B 580 
B 581 2 n LYS . 581 B 581 
B 582 2 n LEU . 582 B 582 
B 583 2 n LYS . 583 B 583 
B 584 2 n ASN . 584 B 584 
B 585 2 n ARG . 585 B 585 
B 586 2 n TYR . 586 B 586 
B 587 2 n ILE . 587 B 587 
B 588 2 n ILE . 588 B 588 
B 589 2 n MET . 589 B 589 
B 590 2 n ARG . 590 B 590 
B 591 2 n SER . 591 B 591 
B 592 2 n GLY . 592 B 592 
B 593 2 n ALA . 593 B 593 
B 594 2 n ARG . 594 B 594 
B 595 2 n GLN . 595 B 595 
B 596 2 n HIS . 596 B 596 
B 597 2 n GLU . 597 B 597 
B 598 2 n ARG . 598 B 598 
B 599 2 n ASP . 599 B 599 
B 600 2 n SER . 600 B 600 
B 601 2 n ASP . 601 B 601 
B 602 2 n ARG . 602 B 602 
B 603 2 n ARG . 603 B 603 
B 604 2 n SER . 604 B 604 
B 605 2 n SER . 605 B 605 
B 606 2 n ILE . 606 B 606 
B 607 2 n PRO . 607 B 607 
B 608 2 n ILE . 608 B 608 
B 609 2 n THR . 609 B 609 
B 610 2 n VAL . 610 B 610 
B 611 2 n ARG . 611 B 611 
B 612 2 n GLN . 612 B 612 
B 613 2 n LEU . 613 B 613 
B 614 2 n GLU . 614 B 614 
B 615 2 n ALA . 615 B 615 
B 616 2 n ILE . 616 B 616 
B 617 2 n VAL . 617 B 617 
B 618 2 n ARG . 618 B 618 
B 619 2 n ILE . 619 B 619 
B 620 2 n ALA . 620 B 620 
B 621 2 n GLU . 621 B 621 
B 622 2 n ALA . 622 B 622 
B 623 2 n LEU . 623 B 623 
B 624 2 n SER . 624 B 624 
B 625 2 n LYS . 625 B 625 
B 626 2 n MET . 626 B 626 
B 627 2 n LYS . 627 B 627 
B 628 2 n LEU . 628 B 628 
B 629 2 n GLN . 629 B 629 
B 630 2 n PRO . 630 B 630 
B 631 2 n PHE . 631 B 631 
B 632 2 n ALA . 632 B 632 
B 633 2 n THR . 633 B 633 
B 634 2 n GLU . 634 B 634 
B 635 2 n ALA . 635 B 635 
B 636 2 n ASP . 636 B 636 
B 637 2 n VAL . 637 B 637 
B 638 2 n GLU . 638 B 638 
B 639 2 n GLU . 639 B 639 
B 640 2 n ALA . 640 B 640 
B 641 2 n LEU . 641 B 641 
B 642 2 n ARG . 642 B 642 
B 643 2 n LEU . 643 B 643 
B 644 2 n PHE . 644 B 644 
B 645 2 n GLN . 645 B 645 
B 646 2 n VAL . 646 B 646 
B 647 2 n SER . 647 B 647 
B 648 2 n THR . 648 B 648 
B 649 2 n LEU . 649 B 649 
B 650 2 n ASP . 650 B 650 
B 651 2 n ALA . 651 B 651 
B 652 2 n ALA . 652 B 652 
B 653 2 n LEU . 653 B 653 
B 654 2 n SER . 654 B 654 
B 655 2 n GLY . 655 B 655 
B 656 2 n THR . 656 B 656 
B 657 2 n LEU . 657 B 657 
B 658 2 n SER . 658 B 658 
B 659 2 n GLY . 659 B 659 
B 660 2 n VAL . 660 B 660 
B 661 2 n GLU . 661 B 661 
B 662 2 n GLY . 662 B 662 
B 663 2 n PHE . 663 B 663 
B 664 2 n THR . 664 B 664 
B 665 2 n SER . 665 B 665 
B 666 2 n GLN . 666 B 666 
B 667 2 n GLU . 667 B 667 
B 668 2 n ASP . 668 B 668 
B 669 2 n GLN . 669 B 669 
B 670 2 n GLU . 670 B 670 
B 671 2 n MET . 671 B 671 
B 672 2 n LEU . 672 B 672 
B 673 2 n SER . 673 B 673 
B 674 2 n ARG . 674 B 674 
B 675 2 n ILE . 675 B 675 
B 676 2 n GLU . 676 B 676 
B 677 2 n LYS . 677 B 677 
B 678 2 n GLN . 678 B 678 
B 679 2 n LEU . 679 B 679 
B 680 2 n LYS . 680 B 680 
B 681 2 n ARG . 681 B 681 
B 682 2 n ARG . 682 B 682 
B 683 2 n PHE . 683 B 683 
B 684 2 n ALA . 684 B 684 
B 685 2 n ILE . 685 B 685 
B 686 2 n GLY . 686 B 686 
B 687 2 n SER . 687 B 687 
B 688 2 n GLN . 688 B 688 
B 689 2 n VAL . 689 B 689 
B 690 2 n SER . 690 B 690 
B 691 2 n GLU . 691 B 691 
B 692 2 n HIS . 692 B 692 
B 693 2 n SER . 693 B 693 
B 694 2 n ILE . 694 B 694 
B 695 2 n ILE . 695 B 695 
B 696 2 n LYS . 696 B 696 
B 697 2 n ASP . 697 B 697 
B 698 2 n PHE . 698 B 698 
B 699 2 n THR . 699 B 699 
B 700 2 n LYS . 700 B 700 
B 701 2 n GLN . 701 B 701 
B 702 2 n LYS . 702 B 702 
B 703 2 n TYR . 703 B 703 
B 704 2 n PRO . 704 B 704 
B 705 2 n GLU . 705 B 705 
B 706 2 n HIS . 706 B 706 
B 707 2 n ALA . 707 B 707 
B 708 2 n ILE . 708 B 708 
B 709 2 n HIS . 709 B 709 
B 710 2 n LYS . 710 B 710 
B 711 2 n VAL . 711 B 711 
B 712 2 n LEU . 712 B 712 
B 713 2 n GLN . 713 B 713 
B 714 2 n LEU . 714 B 714 
B 715 2 n MET . 715 B 715 
B 716 2 n LEU . 716 B 716 
B 717 2 n ARG . 717 B 717 
B 718 2 n ARG . 718 B 718 
B 719 2 n GLY . 719 B 719 
B 720 2 n GLU . 720 B 720 
B 721 2 n ILE . 721 B 721 
B 722 2 n GLN . 722 B 722 
B 723 2 n HIS . 723 B 723 
B 724 2 n ARG . 724 B 724 
B 725 2 n MET . 725 B 725 
B 726 2 n GLN . 726 B 726 
B 727 2 n ARG . 727 B 727 
B 728 2 n LYS . 728 B 728 
B 729 2 n VAL . 729 B 729 
B 730 2 n LEU . 730 B 730 
B 731 2 n TYR . 731 B 731 
B 732 2 n ARG . 732 B 732 
B 733 2 n LEU . 733 B 733 
B 734 2 n LYS . 734 B 734 
#
_software.classification other
_software.date           ?
_software.description    "Structure prediction"
_software.name           AlphaFold
_software.pdbx_ordinal   1
_software.type           package
_software.version        "AlphaFold-beta-20231127 (2b86f29d-618d-47cf-8aef-20020b1102eb @ 2025-06-12 13:27:19)"
#
loop_
_struct_asym.entity_id
_struct_asym.id
1 A 
2 B 
#
loop_
_atom_site.group_PDB
_atom_site.id
_atom_site.type_symbol
_atom_site.label_atom_id
_atom_site.label_alt_id
_atom_site.label_comp_id
_atom_site.label_asym_id
_atom_site.label_entity_id
_atom_site.label_seq_id
_atom_site.pdbx_PDB_ins_code
_atom_site.Cartn_x
_atom_site.Cartn_y
_atom_site.Cartn_z
_atom_site.occupancy
_atom_site.B_iso_or_equiv
_atom_site.auth_seq_id
_atom_site.auth_asym_id
_atom_site.pdbx_PDB_model_num
ATOM 1     N N   . MET A 1 1   ? 5.498   2.707   40.692  1.00 36.83 1   A 1 
ATOM 2     C CA  . MET A 1 1   ? 6.178   1.490   41.190  1.00 40.61 1   A 1 
ATOM 3     C C   . MET A 1 1   ? 7.189   1.880   42.255  1.00 42.97 1   A 1 
ATOM 4     O O   . MET A 1 1   ? 7.844   2.905   42.100  1.00 41.33 1   A 1 
ATOM 5     C CB  . MET A 1 1   ? 6.878   0.741   40.055  1.00 39.40 1   A 1 
ATOM 6     C CG  . MET A 1 1   ? 5.901   -0.095  39.220  1.00 37.21 1   A 1 
ATOM 7     S SD  . MET A 1 1   ? 6.749   -0.884  37.844  1.00 35.07 1   A 1 
ATOM 8     C CE  . MET A 1 1   ? 5.404   -1.892  37.186  1.00 32.58 1   A 1 
ATOM 9     N N   . ALA A 1 2   ? 7.293   1.093   43.328  1.00 45.04 2   A 1 
ATOM 10    C CA  . ALA A 1 2   ? 8.303   1.313   44.350  1.00 47.62 2   A 1 
ATOM 11    C C   . ALA A 1 2   ? 9.711   1.227   43.727  1.00 51.11 2   A 1 
ATOM 12    O O   . ALA A 1 2   ? 9.921   0.513   42.744  1.00 47.54 2   A 1 
ATOM 13    C CB  . ALA A 1 2   ? 8.098   0.291   45.476  1.00 42.67 2   A 1 
ATOM 14    N N   . LEU A 1 3   ? 10.672  1.955   44.307  1.00 60.82 3   A 1 
ATOM 15    C CA  . LEU A 1 3   ? 12.087  1.854   43.948  1.00 62.99 3   A 1 
ATOM 16    C C   . LEU A 1 3   ? 12.555  0.430   44.268  1.00 66.57 3   A 1 
ATOM 17    O O   . LEU A 1 3   ? 12.825  0.109   45.424  1.00 60.91 3   A 1 
ATOM 18    C CB  . LEU A 1 3   ? 12.879  2.911   44.745  1.00 56.00 3   A 1 
ATOM 19    C CG  . LEU A 1 3   ? 12.927  4.289   44.057  1.00 50.24 3   A 1 
ATOM 20    C CD1 . LEU A 1 3   ? 12.943  5.417   45.086  1.00 44.49 3   A 1 
ATOM 21    C CD2 . LEU A 1 3   ? 14.186  4.412   43.195  1.00 44.01 3   A 1 
ATOM 22    N N   . LYS A 1 4   ? 12.598  -0.433  43.250  1.00 66.78 4   A 1 
ATOM 23    C CA  . LYS A 1 4   ? 13.071  -1.805  43.405  1.00 68.90 4   A 1 
ATOM 24    C C   . LYS A 1 4   ? 14.565  -1.781  43.698  1.00 71.48 4   A 1 
ATOM 25    O O   . LYS A 1 4   ? 15.332  -1.109  43.000  1.00 66.05 4   A 1 
ATOM 26    C CB  . LYS A 1 4   ? 12.719  -2.656  42.173  1.00 63.53 4   A 1 
ATOM 27    C CG  . LYS A 1 4   ? 11.211  -2.974  42.117  1.00 60.57 4   A 1 
ATOM 28    C CD  . LYS A 1 4   ? 10.899  -3.998  41.024  1.00 56.86 4   A 1 
ATOM 29    C CE  . LYS A 1 4   ? 9.458   -4.511  41.138  1.00 52.17 4   A 1 
ATOM 30    N NZ  . LYS A 1 4   ? 9.241   -5.725  40.327  1.00 47.64 4   A 1 
ATOM 31    N N   . ASP A 1 5   ? 14.955  -2.490  44.750  1.00 74.61 5   A 1 
ATOM 32    C CA  . ASP A 1 5   ? 16.351  -2.587  45.140  1.00 76.47 5   A 1 
ATOM 33    C C   . ASP A 1 5   ? 17.098  -3.528  44.186  1.00 78.66 5   A 1 
ATOM 34    O O   . ASP A 1 5   ? 16.659  -4.640  43.891  1.00 73.64 5   A 1 
ATOM 35    C CB  . ASP A 1 5   ? 16.463  -3.017  46.612  1.00 70.57 5   A 1 
ATOM 36    C CG  . ASP A 1 5   ? 17.888  -2.875  47.161  1.00 63.34 5   A 1 
ATOM 37    O OD1 . ASP A 1 5   ? 18.791  -2.475  46.387  1.00 55.55 5   A 1 
ATOM 38    O OD2 . ASP A 1 5   ? 18.083  -3.187  48.352  1.00 56.49 5   A 1 
ATOM 39    N N   . TYR A 1 6   ? 18.247  -3.060  43.697  1.00 79.25 6   A 1 
ATOM 40    C CA  . TYR A 1 6   ? 19.061  -3.803  42.738  1.00 79.89 6   A 1 
ATOM 41    C C   . TYR A 1 6   ? 19.533  -5.155  43.291  1.00 81.39 6   A 1 
ATOM 42    O O   . TYR A 1 6   ? 19.594  -6.132  42.548  1.00 79.19 6   A 1 
ATOM 43    C CB  . TYR A 1 6   ? 20.263  -2.932  42.340  1.00 76.15 6   A 1 
ATOM 44    C CG  . TYR A 1 6   ? 21.171  -3.563  41.308  1.00 72.25 6   A 1 
ATOM 45    C CD1 . TYR A 1 6   ? 22.267  -4.353  41.706  1.00 65.48 6   A 1 
ATOM 46    C CD2 . TYR A 1 6   ? 20.915  -3.373  39.936  1.00 65.23 6   A 1 
ATOM 47    C CE1 . TYR A 1 6   ? 23.101  -4.945  40.746  1.00 60.41 6   A 1 
ATOM 48    C CE2 . TYR A 1 6   ? 21.746  -3.957  38.967  1.00 60.38 6   A 1 
ATOM 49    C CZ  . TYR A 1 6   ? 22.841  -4.743  39.378  1.00 61.58 6   A 1 
ATOM 50    O OH  . TYR A 1 6   ? 23.661  -5.313  38.433  1.00 58.18 6   A 1 
ATOM 51    N N   . ALA A 1 7   ? 19.844  -5.216  44.577  1.00 80.67 7   A 1 
ATOM 52    C CA  . ALA A 1 7   ? 20.312  -6.447  45.210  1.00 81.48 7   A 1 
ATOM 53    C C   . ALA A 1 7   ? 19.206  -7.512  45.260  1.00 83.24 7   A 1 
ATOM 54    O O   . ALA A 1 7   ? 19.436  -8.650  44.852  1.00 80.29 7   A 1 
ATOM 55    C CB  . ALA A 1 7   ? 20.844  -6.101  46.606  1.00 78.80 7   A 1 
ATOM 56    N N   . LEU A 1 8   ? 17.993  -7.129  45.664  1.00 83.78 8   A 1 
ATOM 57    C CA  . LEU A 1 8   ? 16.824  -8.007  45.730  1.00 83.77 8   A 1 
ATOM 58    C C   . LEU A 1 8   ? 16.423  -8.535  44.352  1.00 84.82 8   A 1 
ATOM 59    O O   . LEU A 1 8   ? 16.205  -9.735  44.190  1.00 82.54 8   A 1 
ATOM 60    C CB  . LEU A 1 8   ? 15.657  -7.223  46.373  1.00 81.95 8   A 1 
ATOM 61    C CG  . LEU A 1 8   ? 15.549  -7.464  47.888  1.00 74.26 8   A 1 
ATOM 62    C CD1 . LEU A 1 8   ? 14.903  -6.282  48.585  1.00 66.41 8   A 1 
ATOM 63    C CD2 . LEU A 1 8   ? 14.706  -8.708  48.164  1.00 67.12 8   A 1 
ATOM 64    N N   . GLU A 1 9   ? 16.384  -7.663  43.345  1.00 82.60 9   A 1 
ATOM 65    C CA  . GLU A 1 9   ? 16.077  -8.068  41.968  1.00 82.35 9   A 1 
ATOM 66    C C   . GLU A 1 9   ? 17.146  -9.026  41.419  1.00 84.35 9   A 1 
ATOM 67    O O   . GLU A 1 9   ? 16.826  -10.012 40.758  1.00 82.57 9   A 1 
ATOM 68    C CB  . GLU A 1 9   ? 15.969  -6.816  41.081  1.00 79.86 9   A 1 
ATOM 69    C CG  . GLU A 1 9   ? 14.707  -5.978  41.352  1.00 75.27 9   A 1 
ATOM 70    C CD  . GLU A 1 9   ? 13.409  -6.590  40.799  1.00 70.67 9   A 1 
ATOM 71    O OE1 . GLU A 1 9   ? 12.388  -6.567  41.516  1.00 63.36 9   A 1 
ATOM 72    O OE2 . GLU A 1 9   ? 13.402  -7.005  39.626  1.00 63.59 9   A 1 
ATOM 73    N N   . LYS A 1 10  ? 18.416  -8.801  41.732  1.00 83.05 10  A 1 
ATOM 74    C CA  . LYS A 1 10  ? 19.507  -9.688  41.320  1.00 83.52 10  A 1 
ATOM 75    C C   . LYS A 1 10  ? 19.409  -11.067 41.979  1.00 84.58 10  A 1 
ATOM 76    O O   . LYS A 1 10  ? 19.657  -12.068 41.308  1.00 83.06 10  A 1 
ATOM 77    C CB  . LYS A 1 10  ? 20.850  -9.005  41.605  1.00 82.03 10  A 1 
ATOM 78    C CG  . LYS A 1 10  ? 22.016  -9.724  40.919  1.00 79.40 10  A 1 
ATOM 79    C CD  . LYS A 1 10  ? 23.324  -8.981  41.196  1.00 76.16 10  A 1 
ATOM 80    C CE  . LYS A 1 10  ? 24.464  -9.686  40.471  1.00 70.46 10  A 1 
ATOM 81    N NZ  . LYS A 1 10  ? 25.779  -9.089  40.782  1.00 62.90 10  A 1 
ATOM 82    N N   . GLU A 1 11  ? 19.034  -11.140 43.259  1.00 86.63 11  A 1 
ATOM 83    C CA  . GLU A 1 11  ? 18.766  -12.412 43.936  1.00 86.04 11  A 1 
ATOM 84    C C   . GLU A 1 11  ? 17.577  -13.147 43.318  1.00 86.63 11  A 1 
ATOM 85    O O   . GLU A 1 11  ? 17.699  -14.336 43.036  1.00 84.71 11  A 1 
ATOM 86    C CB  . GLU A 1 11  ? 18.526  -12.209 45.438  1.00 85.53 11  A 1 
ATOM 87    C CG  . GLU A 1 11  ? 19.823  -12.368 46.231  1.00 75.76 11  A 1 
ATOM 88    C CD  . GLU A 1 11  ? 19.611  -12.351 47.745  1.00 65.50 11  A 1 
ATOM 89    O OE1 . GLU A 1 11  ? 20.530  -12.834 48.446  1.00 56.99 11  A 1 
ATOM 90    O OE2 . GLU A 1 11  ? 18.559  -11.862 48.198  1.00 56.67 11  A 1 
ATOM 91    N N   . LYS A 1 12  ? 16.476  -12.456 43.027  1.00 85.12 12  A 1 
ATOM 92    C CA  . LYS A 1 12  ? 15.329  -13.049 42.332  1.00 84.58 12  A 1 
ATOM 93    C C   . LYS A 1 12  ? 15.732  -13.660 40.991  1.00 85.31 12  A 1 
ATOM 94    O O   . LYS A 1 12  ? 15.406  -14.810 40.719  1.00 82.92 12  A 1 
ATOM 95    C CB  . LYS A 1 12  ? 14.228  -12.002 42.101  1.00 82.64 12  A 1 
ATOM 96    C CG  . LYS A 1 12  ? 13.394  -11.691 43.352  1.00 76.58 12  A 1 
ATOM 97    C CD  . LYS A 1 12  ? 12.263  -10.744 42.944  1.00 73.44 12  A 1 
ATOM 98    C CE  . LYS A 1 12  ? 11.193  -10.577 44.025  1.00 66.42 12  A 1 
ATOM 99    N NZ  . LYS A 1 12  ? 9.931   -10.086 43.420  1.00 59.99 12  A 1 
ATOM 100   N N   . VAL A 1 13  ? 16.495  -12.926 40.176  1.00 84.86 13  A 1 
ATOM 101   C CA  . VAL A 1 13  ? 16.981  -13.411 38.877  1.00 84.42 13  A 1 
ATOM 102   C C   . VAL A 1 13  ? 17.895  -14.629 39.034  1.00 85.23 13  A 1 
ATOM 103   O O   . VAL A 1 13  ? 17.771  -15.590 38.278  1.00 83.66 13  A 1 
ATOM 104   C CB  . VAL A 1 13  ? 17.695  -12.280 38.117  1.00 83.39 13  A 1 
ATOM 105   C CG1 . VAL A 1 13  ? 18.417  -12.774 36.864  1.00 76.32 13  A 1 
ATOM 106   C CG2 . VAL A 1 13  ? 16.691  -11.209 37.674  1.00 76.59 13  A 1 
ATOM 107   N N   . LYS A 1 14  ? 18.802  -14.632 40.014  1.00 85.12 14  A 1 
ATOM 108   C CA  . LYS A 1 14  ? 19.669  -15.787 40.284  1.00 84.26 14  A 1 
ATOM 109   C C   . LYS A 1 14  ? 18.860  -17.006 40.699  1.00 84.56 14  A 1 
ATOM 110   O O   . LYS A 1 14  ? 19.120  -18.099 40.202  1.00 82.01 14  A 1 
ATOM 111   C CB  . LYS A 1 14  ? 20.693  -15.463 41.375  1.00 83.11 14  A 1 
ATOM 112   C CG  . LYS A 1 14  ? 21.863  -14.632 40.841  1.00 79.58 14  A 1 
ATOM 113   C CD  . LYS A 1 14  ? 22.873  -14.424 41.967  1.00 76.99 14  A 1 
ATOM 114   C CE  . LYS A 1 14  ? 24.089  -13.667 41.439  1.00 71.01 14  A 1 
ATOM 115   N NZ  . LYS A 1 14  ? 25.148  -13.579 42.469  1.00 63.38 14  A 1 
ATOM 116   N N   . LYS A 1 15  ? 17.883  -16.813 41.582  1.00 86.43 15  A 1 
ATOM 117   C CA  . LYS A 1 15  ? 17.008  -17.873 42.060  1.00 85.54 15  A 1 
ATOM 118   C C   . LYS A 1 15  ? 16.211  -18.488 40.911  1.00 85.51 15  A 1 
ATOM 119   O O   . LYS A 1 15  ? 16.244  -19.702 40.747  1.00 82.21 15  A 1 
ATOM 120   C CB  . LYS A 1 15  ? 16.116  -17.309 43.172  1.00 84.34 15  A 1 
ATOM 121   C CG  . LYS A 1 15  ? 15.412  -18.445 43.899  1.00 75.02 15  A 1 
ATOM 122   C CD  . LYS A 1 15  ? 14.525  -17.923 45.031  1.00 69.67 15  A 1 
ATOM 123   C CE  . LYS A 1 15  ? 13.830  -19.149 45.609  1.00 60.38 15  A 1 
ATOM 124   N NZ  . LYS A 1 15  ? 12.816  -18.815 46.628  1.00 52.73 15  A 1 
ATOM 125   N N   . PHE A 1 16  ? 15.616  -17.657 40.047  1.00 84.40 16  A 1 
ATOM 126   C CA  . PHE A 1 16  ? 14.927  -18.105 38.837  1.00 82.66 16  A 1 
ATOM 127   C C   . PHE A 1 16  ? 15.831  -18.969 37.942  1.00 83.41 16  A 1 
ATOM 128   O O   . PHE A 1 16  ? 15.485  -20.098 37.610  1.00 81.86 16  A 1 
ATOM 129   C CB  . PHE A 1 16  ? 14.409  -16.877 38.075  1.00 81.91 16  A 1 
ATOM 130   C CG  . PHE A 1 16  ? 13.877  -17.210 36.697  1.00 82.07 16  A 1 
ATOM 131   C CD1 . PHE A 1 16  ? 14.670  -16.997 35.551  1.00 76.47 16  A 1 
ATOM 132   C CD2 . PHE A 1 16  ? 12.617  -17.817 36.560  1.00 76.91 16  A 1 
ATOM 133   C CE1 . PHE A 1 16  ? 14.205  -17.393 34.290  1.00 74.96 16  A 1 
ATOM 134   C CE2 . PHE A 1 16  ? 12.152  -18.216 35.300  1.00 74.78 16  A 1 
ATOM 135   C CZ  . PHE A 1 16  ? 12.950  -18.006 34.167  1.00 77.15 16  A 1 
ATOM 136   N N   . LEU A 1 17  ? 17.032  -18.497 37.611  1.00 83.25 17  A 1 
ATOM 137   C CA  . LEU A 1 17  ? 17.950  -19.234 36.732  1.00 81.03 17  A 1 
ATOM 138   C C   . LEU A 1 17  ? 18.407  -20.584 37.310  1.00 81.60 17  A 1 
ATOM 139   O O   . LEU A 1 17  ? 18.742  -21.492 36.545  1.00 78.82 17  A 1 
ATOM 140   C CB  . LEU A 1 17  ? 19.176  -18.356 36.431  1.00 79.51 17  A 1 
ATOM 141   C CG  . LEU A 1 17  ? 18.897  -17.151 35.510  1.00 78.55 17  A 1 
ATOM 142   C CD1 . LEU A 1 17  ? 20.123  -16.244 35.489  1.00 72.67 17  A 1 
ATOM 143   C CD2 . LEU A 1 17  ? 18.601  -17.574 34.072  1.00 73.95 17  A 1 
ATOM 144   N N   . GLN A 1 18  ? 18.464  -20.715 38.638  1.00 82.87 18  A 1 
ATOM 145   C CA  . GLN A 1 18  ? 18.902  -21.933 39.329  1.00 81.45 18  A 1 
ATOM 146   C C   . GLN A 1 18  ? 17.764  -22.921 39.585  1.00 81.31 18  A 1 
ATOM 147   O O   . GLN A 1 18  ? 17.980  -24.126 39.464  1.00 76.13 18  A 1 
ATOM 148   C CB  . GLN A 1 18  ? 19.562  -21.552 40.661  1.00 79.01 18  A 1 
ATOM 149   C CG  . GLN A 1 18  ? 20.958  -20.957 40.464  1.00 74.57 18  A 1 
ATOM 150   C CD  . GLN A 1 18  ? 21.638  -20.574 41.783  1.00 71.10 18  A 1 
ATOM 151   O OE1 . GLN A 1 18  ? 21.038  -20.331 42.808  1.00 64.59 18  A 1 
ATOM 152   N NE2 . GLN A 1 18  ? 22.949  -20.506 41.805  1.00 62.43 18  A 1 
ATOM 153   N N   . GLU A 1 19  ? 16.585  -22.424 39.970  1.00 81.95 19  A 1 
ATOM 154   C CA  . GLU A 1 19  ? 15.472  -23.253 40.457  1.00 80.77 19  A 1 
ATOM 155   C C   . GLU A 1 19  ? 14.448  -23.592 39.373  1.00 80.66 19  A 1 
ATOM 156   O O   . GLU A 1 19  ? 13.709  -24.563 39.536  1.00 74.76 19  A 1 
ATOM 157   C CB  . GLU A 1 19  ? 14.780  -22.581 41.659  1.00 77.24 19  A 1 
ATOM 158   C CG  . GLU A 1 19  ? 15.695  -22.486 42.892  1.00 71.30 19  A 1 
ATOM 159   C CD  . GLU A 1 19  ? 15.010  -21.894 44.136  1.00 64.32 19  A 1 
ATOM 160   O OE1 . GLU A 1 19  ? 15.680  -21.774 45.187  1.00 58.74 19  A 1 
ATOM 161   O OE2 . GLU A 1 19  ? 13.822  -21.507 44.087  1.00 59.24 19  A 1 
ATOM 162   N N   . PHE A 1 20  ? 14.398  -22.845 38.263  1.00 80.27 20  A 1 
ATOM 163   C CA  . PHE A 1 20  ? 13.427  -23.101 37.209  1.00 78.67 20  A 1 
ATOM 164   C C   . PHE A 1 20  ? 13.633  -24.485 36.581  1.00 78.96 20  A 1 
ATOM 165   O O   . PHE A 1 20  ? 14.701  -24.797 36.035  1.00 75.68 20  A 1 
ATOM 166   C CB  . PHE A 1 20  ? 13.460  -21.995 36.150  1.00 75.82 20  A 1 
ATOM 167   C CG  . PHE A 1 20  ? 12.346  -22.141 35.135  1.00 76.28 20  A 1 
ATOM 168   C CD1 . PHE A 1 20  ? 12.553  -22.843 33.934  1.00 70.36 20  A 1 
ATOM 169   C CD2 . PHE A 1 20  ? 11.064  -21.625 35.418  1.00 70.27 20  A 1 
ATOM 170   C CE1 . PHE A 1 20  ? 11.490  -23.026 33.032  1.00 66.29 20  A 1 
ATOM 171   C CE2 . PHE A 1 20  ? 10.004  -21.806 34.520  1.00 67.49 20  A 1 
ATOM 172   C CZ  . PHE A 1 20  ? 10.216  -22.511 33.324  1.00 69.45 20  A 1 
ATOM 173   N N   . TYR A 1 21  ? 12.594  -25.301 36.635  1.00 79.92 21  A 1 
ATOM 174   C CA  . TYR A 1 21  ? 12.551  -26.619 36.021  1.00 78.65 21  A 1 
ATOM 175   C C   . TYR A 1 21  ? 11.238  -26.809 35.263  1.00 78.73 21  A 1 
ATOM 176   O O   . TYR A 1 21  ? 10.204  -26.248 35.627  1.00 73.54 21  A 1 
ATOM 177   C CB  . TYR A 1 21  ? 12.776  -27.716 37.071  1.00 73.81 21  A 1 
ATOM 178   C CG  . TYR A 1 21  ? 11.678  -27.858 38.106  1.00 70.29 21  A 1 
ATOM 179   C CD1 . TYR A 1 21  ? 11.730  -27.117 39.308  1.00 64.61 21  A 1 
ATOM 180   C CD2 . TYR A 1 21  ? 10.593  -28.716 37.876  1.00 64.23 21  A 1 
ATOM 181   C CE1 . TYR A 1 21  ? 10.707  -27.231 40.257  1.00 57.46 21  A 1 
ATOM 182   C CE2 . TYR A 1 21  ? 9.560   -28.832 38.817  1.00 58.89 21  A 1 
ATOM 183   C CZ  . TYR A 1 21  ? 9.617   -28.090 40.009  1.00 57.75 21  A 1 
ATOM 184   O OH  . TYR A 1 21  ? 8.608   -28.205 40.930  1.00 54.26 21  A 1 
ATOM 185   N N   . GLN A 1 22  ? 11.287  -27.630 34.216  1.00 76.05 22  A 1 
ATOM 186   C CA  . GLN A 1 22  ? 10.110  -28.156 33.542  1.00 74.46 22  A 1 
ATOM 187   C C   . GLN A 1 22  ? 10.071  -29.668 33.746  1.00 73.92 22  A 1 
ATOM 188   O O   . GLN A 1 22  ? 11.115  -30.330 33.728  1.00 67.45 22  A 1 
ATOM 189   C CB  . GLN A 1 22  ? 10.113  -27.756 32.057  1.00 68.96 22  A 1 
ATOM 190   C CG  . GLN A 1 22  ? 9.749   -26.272 31.901  1.00 63.41 22  A 1 
ATOM 191   C CD  . GLN A 1 22  ? 9.740   -25.767 30.457  1.00 59.29 22  A 1 
ATOM 192   O OE1 . GLN A 1 22  ? 10.318  -26.322 29.537  1.00 55.15 22  A 1 
ATOM 193   N NE2 . GLN A 1 22  ? 9.093   -24.647 30.218  1.00 53.14 22  A 1 
ATOM 194   N N   . ASP A 1 23  ? 8.871   -30.215 33.979  1.00 76.08 23  A 1 
ATOM 195   C CA  . ASP A 1 23  ? 8.680   -31.655 34.048  1.00 74.37 23  A 1 
ATOM 196   C C   . ASP A 1 23  ? 8.607   -32.199 32.619  1.00 73.61 23  A 1 
ATOM 197   O O   . ASP A 1 23  ? 7.738   -31.818 31.833  1.00 65.84 23  A 1 
ATOM 198   C CB  . ASP A 1 23  ? 7.448   -32.001 34.901  1.00 68.68 23  A 1 
ATOM 199   C CG  . ASP A 1 23  ? 7.648   -31.735 36.404  1.00 63.13 23  A 1 
ATOM 200   O OD1 . ASP A 1 23  ? 8.781   -31.897 36.917  1.00 55.77 23  A 1 
ATOM 201   O OD2 . ASP A 1 23  ? 6.652   -31.406 37.081  1.00 57.27 23  A 1 
ATOM 202   N N   . ASP A 1 24  ? 9.528   -33.083 32.269  1.00 68.91 24  A 1 
ATOM 203   C CA  . ASP A 1 24  ? 9.486   -33.825 31.015  1.00 66.77 24  A 1 
ATOM 204   C C   . ASP A 1 24  ? 8.321   -34.822 31.008  1.00 68.02 24  A 1 
ATOM 205   O O   . ASP A 1 24  ? 7.845   -35.254 32.055  1.00 61.05 24  A 1 
ATOM 206   C CB  . ASP A 1 24  ? 10.819  -34.572 30.807  1.00 59.88 24  A 1 
ATOM 207   C CG  . ASP A 1 24  ? 11.701  -34.023 29.690  1.00 54.29 24  A 1 
ATOM 208   O OD1 . ASP A 1 24  ? 11.345  -33.035 29.018  1.00 47.49 24  A 1 
ATOM 209   O OD2 . ASP A 1 24  ? 12.793  -34.622 29.506  1.00 50.27 24  A 1 
ATOM 210   N N   . GLU A 1 25  ? 7.945   -35.319 29.822  1.00 68.69 25  A 1 
ATOM 211   C CA  . GLU A 1 25  ? 6.914   -36.369 29.665  1.00 68.30 25  A 1 
ATOM 212   C C   . GLU A 1 25  ? 7.191   -37.627 30.519  1.00 69.31 25  A 1 
ATOM 213   O O   . GLU A 1 25  ? 6.272   -38.325 30.948  1.00 63.99 25  A 1 
ATOM 214   C CB  . GLU A 1 25  ? 6.843   -36.807 28.194  1.00 63.31 25  A 1 
ATOM 215   C CG  . GLU A 1 25  ? 6.318   -35.723 27.233  1.00 57.52 25  A 1 
ATOM 216   C CD  . GLU A 1 25  ? 6.147   -36.248 25.799  1.00 50.16 25  A 1 
ATOM 217   O OE1 . GLU A 1 25  ? 5.421   -35.586 25.025  1.00 44.33 25  A 1 
ATOM 218   O OE2 . GLU A 1 25  ? 6.731   -37.308 25.469  1.00 44.46 25  A 1 
ATOM 219   N N   . LEU A 1 26  ? 8.460   -37.896 30.792  1.00 70.18 26  A 1 
ATOM 220   C CA  . LEU A 1 26  ? 8.908   -39.008 31.637  1.00 70.32 26  A 1 
ATOM 221   C C   . LEU A 1 26  ? 8.915   -38.676 33.144  1.00 71.13 26  A 1 
ATOM 222   O O   . LEU A 1 26  ? 9.440   -39.461 33.941  1.00 63.84 26  A 1 
ATOM 223   C CB  . LEU A 1 26  ? 10.290  -39.469 31.135  1.00 66.13 26  A 1 
ATOM 224   C CG  . LEU A 1 26  ? 10.245  -40.183 29.771  1.00 61.56 26  A 1 
ATOM 225   C CD1 . LEU A 1 26  ? 11.640  -40.195 29.159  1.00 55.49 26  A 1 
ATOM 226   C CD2 . LEU A 1 26  ? 9.778   -41.632 29.920  1.00 57.51 26  A 1 
ATOM 227   N N   . GLY A 1 27  ? 8.399   -37.505 33.536  1.00 65.26 27  A 1 
ATOM 228   C CA  . GLY A 1 27  ? 8.363   -37.051 34.931  1.00 63.74 27  A 1 
ATOM 229   C C   . GLY A 1 27  ? 9.728   -36.684 35.524  1.00 65.75 27  A 1 
ATOM 230   O O   . GLY A 1 27  ? 9.854   -36.525 36.743  1.00 59.45 27  A 1 
ATOM 231   N N   . LYS A 1 28  ? 10.773  -36.553 34.692  1.00 70.17 28  A 1 
ATOM 232   C CA  . LYS A 1 28  ? 12.075  -36.066 35.146  1.00 70.51 28  A 1 
ATOM 233   C C   . LYS A 1 28  ? 12.106  -34.546 35.103  1.00 72.15 28  A 1 
ATOM 234   O O   . LYS A 1 28  ? 11.799  -33.944 34.080  1.00 66.58 28  A 1 
ATOM 235   C CB  . LYS A 1 28  ? 13.222  -36.650 34.317  1.00 64.62 28  A 1 
ATOM 236   C CG  . LYS A 1 28  ? 13.547  -38.082 34.751  1.00 57.40 28  A 1 
ATOM 237   C CD  . LYS A 1 28  ? 14.759  -38.587 33.969  1.00 51.06 28  A 1 
ATOM 238   C CE  . LYS A 1 28  ? 15.138  -39.990 34.440  1.00 45.26 28  A 1 
ATOM 239   N NZ  . LYS A 1 28  ? 16.276  -40.522 33.661  1.00 38.51 28  A 1 
ATOM 240   N N   . LYS A 1 29  ? 12.561  -33.936 36.187  1.00 73.37 29  A 1 
ATOM 241   C CA  . LYS A 1 29  ? 12.801  -32.496 36.247  1.00 73.85 29  A 1 
ATOM 242   C C   . LYS A 1 29  ? 13.986  -32.132 35.359  1.00 75.49 29  A 1 
ATOM 243   O O   . LYS A 1 29  ? 15.119  -32.521 35.648  1.00 70.42 29  A 1 
ATOM 244   C CB  . LYS A 1 29  ? 13.018  -32.042 37.695  1.00 68.64 29  A 1 
ATOM 245   C CG  . LYS A 1 29  ? 11.725  -32.190 38.505  1.00 62.96 29  A 1 
ATOM 246   C CD  . LYS A 1 29  ? 11.851  -31.555 39.887  1.00 58.07 29  A 1 
ATOM 247   C CE  . LYS A 1 29  ? 10.483  -31.612 40.567  1.00 52.90 29  A 1 
ATOM 248   N NZ  . LYS A 1 29  ? 10.354  -30.588 41.628  1.00 46.97 29  A 1 
ATOM 249   N N   . GLN A 1 30  ? 13.739  -31.364 34.305  1.00 74.97 30  A 1 
ATOM 250   C CA  . GLN A 1 30  ? 14.783  -30.758 33.493  1.00 75.46 30  A 1 
ATOM 251   C C   . GLN A 1 30  ? 14.950  -29.286 33.864  1.00 77.51 30  A 1 
ATOM 252   O O   . GLN A 1 30  ? 14.052  -28.472 33.683  1.00 72.32 30  A 1 
ATOM 253   C CB  . GLN A 1 30  ? 14.497  -30.910 31.996  1.00 69.50 30  A 1 
ATOM 254   C CG  . GLN A 1 30  ? 14.805  -32.320 31.475  1.00 63.23 30  A 1 
ATOM 255   C CD  . GLN A 1 30  ? 15.058  -32.339 29.968  1.00 57.44 30  A 1 
ATOM 256   O OE1 . GLN A 1 30  ? 15.228  -31.327 29.319  1.00 52.21 30  A 1 
ATOM 257   N NE2 . GLN A 1 30  ? 15.145  -33.498 29.356  1.00 49.63 30  A 1 
ATOM 258   N N   . PHE A 1 31  ? 16.129  -28.928 34.330  1.00 79.78 31  A 1 
ATOM 259   C CA  . PHE A 1 31  ? 16.490  -27.540 34.607  1.00 79.63 31  A 1 
ATOM 260   C C   . PHE A 1 31  ? 16.853  -26.843 33.291  1.00 80.90 31  A 1 
ATOM 261   O O   . PHE A 1 31  ? 18.012  -26.830 32.884  1.00 77.18 31  A 1 
ATOM 262   C CB  . PHE A 1 31  ? 17.624  -27.503 35.634  1.00 76.22 31  A 1 
ATOM 263   C CG  . PHE A 1 31  ? 17.219  -28.021 36.995  1.00 74.63 31  A 1 
ATOM 264   C CD1 . PHE A 1 31  ? 16.603  -27.164 37.921  1.00 68.97 31  A 1 
ATOM 265   C CD2 . PHE A 1 31  ? 17.429  -29.368 37.342  1.00 68.46 31  A 1 
ATOM 266   C CE1 . PHE A 1 31  ? 16.209  -27.641 39.181  1.00 65.31 31  A 1 
ATOM 267   C CE2 . PHE A 1 31  ? 17.033  -29.852 38.598  1.00 65.55 31  A 1 
ATOM 268   C CZ  . PHE A 1 31  ? 16.423  -28.985 39.519  1.00 66.78 31  A 1 
ATOM 269   N N   . LYS A 1 32  ? 15.864  -26.259 32.610  1.00 79.87 32  A 1 
ATOM 270   C CA  . LYS A 1 32  ? 16.015  -25.627 31.286  1.00 80.45 32  A 1 
ATOM 271   C C   . LYS A 1 32  ? 17.170  -24.624 31.252  1.00 81.75 32  A 1 
ATOM 272   O O   . LYS A 1 32  ? 18.060  -24.736 30.406  1.00 78.86 32  A 1 
ATOM 273   C CB  . LYS A 1 32  ? 14.670  -24.974 30.902  1.00 77.55 32  A 1 
ATOM 274   C CG  . LYS A 1 32  ? 14.643  -24.298 29.512  1.00 73.09 32  A 1 
ATOM 275   C CD  . LYS A 1 32  ? 13.248  -23.700 29.271  1.00 70.83 32  A 1 
ATOM 276   C CE  . LYS A 1 32  ? 13.090  -22.934 27.953  1.00 66.12 32  A 1 
ATOM 277   N NZ  . LYS A 1 32  ? 11.727  -22.334 27.854  1.00 60.93 32  A 1 
ATOM 278   N N   . TYR A 1 33  ? 17.195  -23.680 32.185  1.00 82.01 33  A 1 
ATOM 279   C CA  . TYR A 1 33  ? 18.257  -22.673 32.260  1.00 82.23 33  A 1 
ATOM 280   C C   . TYR A 1 33  ? 19.555  -23.229 32.852  1.00 83.18 33  A 1 
ATOM 281   O O   . TYR A 1 33  ? 20.627  -22.884 32.359  1.00 79.29 33  A 1 
ATOM 282   C CB  . TYR A 1 33  ? 17.753  -21.447 33.031  1.00 81.22 33  A 1 
ATOM 283   C CG  . TYR A 1 33  ? 16.617  -20.748 32.318  1.00 83.09 33  A 1 
ATOM 284   C CD1 . TYR A 1 33  ? 16.871  -19.961 31.174  1.00 78.01 33  A 1 
ATOM 285   C CD2 . TYR A 1 33  ? 15.289  -20.930 32.746  1.00 78.84 33  A 1 
ATOM 286   C CE1 . TYR A 1 33  ? 15.816  -19.374 30.460  1.00 77.03 33  A 1 
ATOM 287   C CE2 . TYR A 1 33  ? 14.223  -20.350 32.036  1.00 77.30 33  A 1 
ATOM 288   C CZ  . TYR A 1 33  ? 14.491  -19.580 30.888  1.00 79.58 33  A 1 
ATOM 289   O OH  . TYR A 1 33  ? 13.455  -19.043 30.169  1.00 78.06 33  A 1 
ATOM 290   N N   . GLY A 1 34  ? 19.490  -24.137 33.810  1.00 81.93 34  A 1 
ATOM 291   C CA  . GLY A 1 34  ? 20.667  -24.823 34.360  1.00 81.07 34  A 1 
ATOM 292   C C   . GLY A 1 34  ? 21.463  -25.565 33.283  1.00 82.64 34  A 1 
ATOM 293   O O   . GLY A 1 34  ? 22.668  -25.356 33.140  1.00 79.75 34  A 1 
ATOM 294   N N   . ASN A 1 35  ? 20.778  -26.338 32.427  1.00 84.17 35  A 1 
ATOM 295   C CA  . ASN A 1 35  ? 21.408  -27.036 31.304  1.00 83.65 35  A 1 
ATOM 296   C C   . ASN A 1 35  ? 22.010  -26.066 30.273  1.00 84.09 35  A 1 
ATOM 297   O O   . ASN A 1 35  ? 23.073  -26.337 29.707  1.00 81.31 35  A 1 
ATOM 298   C CB  . ASN A 1 35  ? 20.363  -27.957 30.645  1.00 81.58 35  A 1 
ATOM 299   C CG  . ASN A 1 35  ? 20.012  -29.168 31.500  1.00 76.80 35  A 1 
ATOM 300   O OD1 . ASN A 1 35  ? 20.722  -29.550 32.400  1.00 68.50 35  A 1 
ATOM 301   N ND2 . ASN A 1 35  ? 18.909  -29.830 31.202  1.00 69.33 35  A 1 
ATOM 302   N N   . GLN A 1 36  ? 21.361  -24.926 30.026  1.00 84.02 36  A 1 
ATOM 303   C CA  . GLN A 1 36  ? 21.920  -23.896 29.148  1.00 83.87 36  A 1 
ATOM 304   C C   . GLN A 1 36  ? 23.147  -23.215 29.769  1.00 84.74 36  A 1 
ATOM 305   O O   . GLN A 1 36  ? 24.114  -22.959 29.053  1.00 82.44 36  A 1 
ATOM 306   C CB  . GLN A 1 36  ? 20.856  -22.859 28.766  1.00 82.73 36  A 1 
ATOM 307   C CG  . GLN A 1 36  ? 19.775  -23.443 27.843  1.00 80.40 36  A 1 
ATOM 308   C CD  . GLN A 1 36  ? 18.858  -22.368 27.262  1.00 78.38 36  A 1 
ATOM 309   O OE1 . GLN A 1 36  ? 19.273  -21.288 26.893  1.00 71.65 36  A 1 
ATOM 310   N NE2 . GLN A 1 36  ? 17.579  -22.632 27.118  1.00 68.53 36  A 1 
ATOM 311   N N   . LEU A 1 37  ? 23.154  -22.977 31.076  1.00 83.86 37  A 1 
ATOM 312   C CA  . LEU A 1 37  ? 24.313  -22.427 31.788  1.00 83.00 37  A 1 
ATOM 313   C C   . LEU A 1 37  ? 25.530  -23.358 31.697  1.00 83.43 37  A 1 
ATOM 314   O O   . LEU A 1 37  ? 26.632  -22.878 31.444  1.00 81.05 37  A 1 
ATOM 315   C CB  . LEU A 1 37  ? 23.946  -22.152 33.259  1.00 81.81 37  A 1 
ATOM 316   C CG  . LEU A 1 37  ? 23.019  -20.939 33.471  1.00 80.23 37  A 1 
ATOM 317   C CD1 . LEU A 1 37  ? 22.546  -20.897 34.922  1.00 73.78 37  A 1 
ATOM 318   C CD2 . LEU A 1 37  ? 23.721  -19.618 33.175  1.00 74.68 37  A 1 
ATOM 319   N N   . VAL A 1 38  ? 25.330  -24.680 31.798  1.00 84.80 38  A 1 
ATOM 320   C CA  . VAL A 1 38  ? 26.402  -25.665 31.579  1.00 84.13 38  A 1 
ATOM 321   C C   . VAL A 1 38  ? 26.961  -25.555 30.155  1.00 84.32 38  A 1 
ATOM 322   O O   . VAL A 1 38  ? 28.175  -25.456 29.969  1.00 81.81 38  A 1 
ATOM 323   C CB  . VAL A 1 38  ? 25.907  -27.096 31.869  1.00 82.79 38  A 1 
ATOM 324   C CG1 . VAL A 1 38  ? 26.966  -28.150 31.527  1.00 74.74 38  A 1 
ATOM 325   C CG2 . VAL A 1 38  ? 25.558  -27.269 33.348  1.00 74.87 38  A 1 
ATOM 326   N N   . ARG A 1 39  ? 26.101  -25.474 29.129  1.00 83.85 39  A 1 
ATOM 327   C CA  . ARG A 1 39  ? 26.537  -25.301 27.728  1.00 83.46 39  A 1 
ATOM 328   C C   . ARG A 1 39  ? 27.275  -23.980 27.493  1.00 83.30 39  A 1 
ATOM 329   O O   . ARG A 1 39  ? 28.253  -23.950 26.746  1.00 80.69 39  A 1 
ATOM 330   C CB  . ARG A 1 39  ? 25.335  -25.392 26.782  1.00 83.03 39  A 1 
ATOM 331   C CG  . ARG A 1 39  ? 24.758  -26.811 26.710  1.00 79.48 39  A 1 
ATOM 332   C CD  . ARG A 1 39  ? 23.540  -26.802 25.790  1.00 77.80 39  A 1 
ATOM 333   N NE  . ARG A 1 39  ? 22.862  -28.106 25.790  1.00 71.36 39  A 1 
ATOM 334   C CZ  . ARG A 1 39  ? 21.765  -28.403 25.115  1.00 65.36 39  A 1 
ATOM 335   N NH1 . ARG A 1 39  ? 21.190  -27.539 24.316  1.00 59.12 39  A 1 
ATOM 336   N NH2 . ARG A 1 39  ? 21.223  -29.586 25.239  1.00 57.49 39  A 1 
ATOM 337   N N   . LEU A 1 40  ? 26.835  -22.896 28.135  1.00 82.62 40  A 1 
ATOM 338   C CA  . LEU A 1 40  ? 27.524  -21.605 28.081  1.00 82.01 40  A 1 
ATOM 339   C C   . LEU A 1 40  ? 28.905  -21.673 28.741  1.00 82.17 40  A 1 
ATOM 340   O O   . LEU A 1 40  ? 29.879  -21.172 28.172  1.00 79.01 40  A 1 
ATOM 341   C CB  . LEU A 1 40  ? 26.661  -20.528 28.765  1.00 80.93 40  A 1 
ATOM 342   C CG  . LEU A 1 40  ? 25.437  -20.070 27.954  1.00 78.94 40  A 1 
ATOM 343   C CD1 . LEU A 1 40  ? 24.551  -19.204 28.841  1.00 72.62 40  A 1 
ATOM 344   C CD2 . LEU A 1 40  ? 25.832  -19.243 26.738  1.00 74.05 40  A 1 
ATOM 345   N N   . ALA A 1 41  ? 29.004  -22.323 29.891  1.00 81.76 41  A 1 
ATOM 346   C CA  . ALA A 1 41  ? 30.269  -22.504 30.600  1.00 79.83 41  A 1 
ATOM 347   C C   . ALA A 1 41  ? 31.264  -23.346 29.789  1.00 79.99 41  A 1 
ATOM 348   O O   . ALA A 1 41  ? 32.459  -23.031 29.744  1.00 76.51 41  A 1 
ATOM 349   C CB  . ALA A 1 41  ? 29.977  -23.134 31.968  1.00 78.12 41  A 1 
ATOM 350   N N   . HIS A 1 42  ? 30.775  -24.363 29.068  1.00 82.09 42  A 1 
ATOM 351   C CA  . HIS A 1 42  ? 31.559  -25.191 28.147  1.00 80.60 42  A 1 
ATOM 352   C C   . HIS A 1 42  ? 31.783  -24.557 26.764  1.00 80.03 42  A 1 
ATOM 353   O O   . HIS A 1 42  ? 32.434  -25.152 25.902  1.00 74.79 42  A 1 
ATOM 354   C CB  . HIS A 1 42  ? 30.890  -26.571 28.029  1.00 78.80 42  A 1 
ATOM 355   C CG  . HIS A 1 42  ? 30.880  -27.365 29.303  1.00 77.20 42  A 1 
ATOM 356   N ND1 . HIS A 1 42  ? 30.057  -28.434 29.582  1.00 67.29 42  A 1 
ATOM 357   C CD2 . HIS A 1 42  ? 31.700  -27.202 30.390  1.00 68.60 42  A 1 
ATOM 358   C CE1 . HIS A 1 42  ? 30.368  -28.887 30.797  1.00 67.86 42  A 1 
ATOM 359   N NE2 . HIS A 1 42  ? 31.360  -28.165 31.321  1.00 69.23 42  A 1 
ATOM 360   N N   . ARG A 1 43  ? 31.261  -23.353 26.526  1.00 79.86 43  A 1 
ATOM 361   C CA  . ARG A 1 43  ? 31.331  -22.625 25.255  1.00 79.34 43  A 1 
ATOM 362   C C   . ARG A 1 43  ? 30.758  -23.397 24.055  1.00 79.77 43  A 1 
ATOM 363   O O   . ARG A 1 43  ? 31.192  -23.207 22.916  1.00 74.00 43  A 1 
ATOM 364   C CB  . ARG A 1 43  ? 32.746  -22.109 24.996  1.00 75.76 43  A 1 
ATOM 365   C CG  . ARG A 1 43  ? 33.259  -21.184 26.117  1.00 72.28 43  A 1 
ATOM 366   C CD  . ARG A 1 43  ? 34.435  -20.345 25.608  1.00 69.07 43  A 1 
ATOM 367   N NE  . ARG A 1 43  ? 33.993  -19.451 24.525  1.00 65.89 43  A 1 
ATOM 368   C CZ  . ARG A 1 43  ? 34.738  -18.993 23.533  1.00 60.56 43  A 1 
ATOM 369   N NH1 . ARG A 1 43  ? 36.008  -19.198 23.487  1.00 56.76 43  A 1 
ATOM 370   N NH2 . ARG A 1 43  ? 34.207  -18.319 22.564  1.00 55.39 43  A 1 
ATOM 371   N N   . GLU A 1 44  ? 29.760  -24.244 24.289  1.00 79.86 44  A 1 
ATOM 372   C CA  . GLU A 1 44  ? 28.993  -24.948 23.259  1.00 79.39 44  A 1 
ATOM 373   C C   . GLU A 1 44  ? 27.846  -24.088 22.717  1.00 79.75 44  A 1 
ATOM 374   O O   . GLU A 1 44  ? 27.466  -24.209 21.553  1.00 75.39 44  A 1 
ATOM 375   C CB  . GLU A 1 44  ? 28.437  -26.256 23.842  1.00 77.04 44  A 1 
ATOM 376   C CG  . GLU A 1 44  ? 29.560  -27.230 24.224  1.00 70.93 44  A 1 
ATOM 377   C CD  . GLU A 1 44  ? 29.071  -28.528 24.867  1.00 65.64 44  A 1 
ATOM 378   O OE1 . GLU A 1 44  ? 29.939  -29.404 25.095  1.00 60.09 44  A 1 
ATOM 379   O OE2 . GLU A 1 44  ? 27.856  -28.647 25.150  1.00 61.58 44  A 1 
ATOM 380   N N   . GLN A 1 45  ? 27.339  -23.179 23.544  1.00 79.85 45  A 1 
ATOM 381   C CA  . GLN A 1 45  ? 26.300  -22.219 23.204  1.00 80.25 45  A 1 
ATOM 382   C C   . GLN A 1 45  ? 26.821  -20.794 23.431  1.00 81.02 45  A 1 
ATOM 383   O O   . GLN A 1 45  ? 27.587  -20.547 24.362  1.00 77.22 45  A 1 
ATOM 384   C CB  . GLN A 1 45  ? 25.046  -22.555 24.034  1.00 77.33 45  A 1 
ATOM 385   C CG  . GLN A 1 45  ? 23.837  -21.674 23.720  1.00 73.69 45  A 1 
ATOM 386   C CD  . GLN A 1 45  ? 22.573  -22.116 24.470  1.00 71.67 45  A 1 
ATOM 387   O OE1 . GLN A 1 45  ? 22.459  -23.220 24.966  1.00 67.27 45  A 1 
ATOM 388   N NE2 . GLN A 1 45  ? 21.580  -21.263 24.566  1.00 65.75 45  A 1 
ATOM 389   N N   . VAL A 1 46  ? 26.411  -19.853 22.567  1.00 82.87 46  A 1 
ATOM 390   C CA  . VAL A 1 46  ? 26.812  -18.442 22.662  1.00 82.96 46  A 1 
ATOM 391   C C   . VAL A 1 46  ? 25.642  -17.560 23.089  1.00 84.02 46  A 1 
ATOM 392   O O   . VAL A 1 46  ? 25.809  -16.698 23.943  1.00 79.76 46  A 1 
ATOM 393   C CB  . VAL A 1 46  ? 27.420  -17.943 21.334  1.00 79.89 46  A 1 
ATOM 394   C CG1 . VAL A 1 46  ? 27.900  -16.491 21.434  1.00 70.37 46  A 1 
ATOM 395   C CG2 . VAL A 1 46  ? 28.620  -18.796 20.911  1.00 71.58 46  A 1 
ATOM 396   N N   . ALA A 1 47  ? 24.455  -17.797 22.532  1.00 84.22 47  A 1 
ATOM 397   C CA  . ALA A 1 47  ? 23.261  -17.026 22.852  1.00 84.45 47  A 1 
ATOM 398   C C   . ALA A 1 47  ? 22.390  -17.749 23.891  1.00 85.32 47  A 1 
ATOM 399   O O   . ALA A 1 47  ? 22.029  -18.910 23.707  1.00 81.58 47  A 1 
ATOM 400   C CB  . ALA A 1 47  ? 22.496  -16.742 21.559  1.00 81.54 47  A 1 
ATOM 401   N N   . LEU A 1 48  ? 22.003  -17.036 24.952  1.00 84.94 48  A 1 
ATOM 402   C CA  . LEU A 1 48  ? 21.004  -17.464 25.921  1.00 84.93 48  A 1 
ATOM 403   C C   . LEU A 1 48  ? 19.713  -16.681 25.674  1.00 85.77 48  A 1 
ATOM 404   O O   . LEU A 1 48  ? 19.693  -15.458 25.823  1.00 83.01 48  A 1 
ATOM 405   C CB  . LEU A 1 48  ? 21.553  -17.245 27.344  1.00 82.91 48  A 1 
ATOM 406   C CG  . LEU A 1 48  ? 20.578  -17.660 28.463  1.00 80.17 48  A 1 
ATOM 407   C CD1 . LEU A 1 48  ? 20.373  -19.173 28.504  1.00 73.47 48  A 1 
ATOM 408   C CD2 . LEU A 1 48  ? 21.126  -17.237 29.822  1.00 74.53 48  A 1 
ATOM 409   N N   . TYR A 1 49  ? 18.640  -17.383 25.320  1.00 86.07 49  A 1 
ATOM 410   C CA  . TYR A 1 49  ? 17.307  -16.800 25.207  1.00 86.05 49  A 1 
ATOM 411   C C   . TYR A 1 49  ? 16.541  -17.062 26.501  1.00 86.19 49  A 1 
ATOM 412   O O   . TYR A 1 49  ? 16.292  -18.216 26.854  1.00 82.23 49  A 1 
ATOM 413   C CB  . TYR A 1 49  ? 16.578  -17.362 23.983  1.00 84.20 49  A 1 
ATOM 414   C CG  . TYR A 1 49  ? 17.211  -16.950 22.670  1.00 83.13 49  A 1 
ATOM 415   C CD1 . TYR A 1 49  ? 16.849  -15.738 22.054  1.00 76.94 49  A 1 
ATOM 416   C CD2 . TYR A 1 49  ? 18.190  -17.766 22.065  1.00 77.22 49  A 1 
ATOM 417   C CE1 . TYR A 1 49  ? 17.449  -15.342 20.847  1.00 74.98 49  A 1 
ATOM 418   C CE2 . TYR A 1 49  ? 18.803  -17.378 20.861  1.00 74.71 49  A 1 
ATOM 419   C CZ  . TYR A 1 49  ? 18.426  -16.163 20.254  1.00 77.82 49  A 1 
ATOM 420   O OH  . TYR A 1 49  ? 19.027  -15.778 19.077  1.00 75.44 49  A 1 
ATOM 421   N N   . VAL A 1 50  ? 16.173  -15.991 27.208  1.00 85.43 50  A 1 
ATOM 422   C CA  . VAL A 1 50  ? 15.319  -16.062 28.396  1.00 84.86 50  A 1 
ATOM 423   C C   . VAL A 1 50  ? 13.880  -15.868 27.944  1.00 85.36 50  A 1 
ATOM 424   O O   . VAL A 1 50  ? 13.530  -14.800 27.436  1.00 82.82 50  A 1 
ATOM 425   C CB  . VAL A 1 50  ? 15.731  -15.027 29.456  1.00 83.68 50  A 1 
ATOM 426   C CG1 . VAL A 1 50  ? 14.848  -15.126 30.697  1.00 76.08 50  A 1 
ATOM 427   C CG2 . VAL A 1 50  ? 17.186  -15.247 29.896  1.00 76.31 50  A 1 
ATOM 428   N N   . ASP A 1 51  ? 13.054  -16.898 28.115  1.00 85.57 51  A 1 
ATOM 429   C CA  . ASP A 1 51  ? 11.635  -16.829 27.793  1.00 85.01 51  A 1 
ATOM 430   C C   . ASP A 1 51  ? 10.881  -16.125 28.921  1.00 85.15 51  A 1 
ATOM 431   O O   . ASP A 1 51  ? 10.953  -16.539 30.077  1.00 81.39 51  A 1 
ATOM 432   C CB  . ASP A 1 51  ? 11.084  -18.240 27.515  1.00 81.89 51  A 1 
ATOM 433   C CG  . ASP A 1 51  ? 9.864   -18.183 26.604  1.00 74.50 51  A 1 
ATOM 434   O OD1 . ASP A 1 51  ? 9.164   -17.146 26.635  1.00 65.16 51  A 1 
ATOM 435   O OD2 . ASP A 1 51  ? 9.733   -19.107 25.767  1.00 68.02 51  A 1 
ATOM 436   N N   . LEU A 1 52  ? 10.182  -15.031 28.599  1.00 83.92 52  A 1 
ATOM 437   C CA  . LEU A 1 52  ? 9.427   -14.289 29.605  1.00 83.38 52  A 1 
ATOM 438   C C   . LEU A 1 52  ? 8.176   -15.042 30.064  1.00 83.88 52  A 1 
ATOM 439   O O   . LEU A 1 52  ? 7.698   -14.755 31.156  1.00 79.98 52  A 1 
ATOM 440   C CB  . LEU A 1 52  ? 9.084   -12.884 29.091  1.00 81.45 52  A 1 
ATOM 441   C CG  . LEU A 1 52  ? 10.296  -11.946 28.937  1.00 80.41 52  A 1 
ATOM 442   C CD1 . LEU A 1 52  ? 9.840   -10.588 28.409  1.00 74.58 52  A 1 
ATOM 443   C CD2 . LEU A 1 52  ? 11.019  -11.687 30.262  1.00 75.51 52  A 1 
ATOM 444   N N   . ASP A 1 53  ? 7.685   -16.012 29.290  1.00 84.10 53  A 1 
ATOM 445   C CA  . ASP A 1 53  ? 6.598   -16.891 29.731  1.00 82.75 53  A 1 
ATOM 446   C C   . ASP A 1 53  ? 7.064   -17.785 30.893  1.00 83.20 53  A 1 
ATOM 447   O O   . ASP A 1 53  ? 6.357   -17.902 31.891  1.00 79.11 53  A 1 
ATOM 448   C CB  . ASP A 1 53  ? 6.064   -17.719 28.546  1.00 80.12 53  A 1 
ATOM 449   C CG  . ASP A 1 53  ? 5.279   -16.903 27.506  1.00 74.89 53  A 1 
ATOM 450   O OD1 . ASP A 1 53  ? 4.711   -15.838 27.831  1.00 65.81 53  A 1 
ATOM 451   O OD2 . ASP A 1 53  ? 5.166   -17.349 26.342  1.00 68.52 53  A 1 
ATOM 452   N N   . ASP A 1 54  ? 8.294   -18.306 30.841  1.00 84.28 54  A 1 
ATOM 453   C CA  . ASP A 1 54  ? 8.869   -19.076 31.949  1.00 82.95 54  A 1 
ATOM 454   C C   . ASP A 1 54  ? 9.072   -18.194 33.199  1.00 83.48 54  A 1 
ATOM 455   O O   . ASP A 1 54  ? 8.879   -18.640 34.326  1.00 79.85 54  A 1 
ATOM 456   C CB  . ASP A 1 54  ? 10.234  -19.666 31.551  1.00 80.64 54  A 1 
ATOM 457   C CG  . ASP A 1 54  ? 10.291  -20.619 30.353  1.00 77.08 54  A 1 
ATOM 458   O OD1 . ASP A 1 54  ? 9.330   -21.314 30.007  1.00 69.68 54  A 1 
ATOM 459   O OD2 . ASP A 1 54  ? 11.408  -20.731 29.783  1.00 73.03 54  A 1 
ATOM 460   N N   . VAL A 1 55  ? 9.451   -16.926 33.017  1.00 83.83 55  A 1 
ATOM 461   C CA  . VAL A 1 55  ? 9.595   -15.978 34.137  1.00 83.43 55  A 1 
ATOM 462   C C   . VAL A 1 55  ? 8.235   -15.644 34.753  1.00 84.06 55  A 1 
ATOM 463   O O   . VAL A 1 55  ? 8.152   -15.462 35.964  1.00 81.81 55  A 1 
ATOM 464   C CB  . VAL A 1 55  ? 10.317  -14.689 33.705  1.00 82.52 55  A 1 
ATOM 465   C CG1 . VAL A 1 55  ? 10.517  -13.714 34.871  1.00 75.11 55  A 1 
ATOM 466   C CG2 . VAL A 1 55  ? 11.714  -14.968 33.142  1.00 75.69 55  A 1 
ATOM 467   N N   . ALA A 1 56  ? 7.167   -15.572 33.935  1.00 83.84 56  A 1 
ATOM 468   C CA  . ALA A 1 56  ? 5.819   -15.273 34.406  1.00 82.64 56  A 1 
ATOM 469   C C   . ALA A 1 56  ? 5.243   -16.375 35.304  1.00 83.19 56  A 1 
ATOM 470   O O   . ALA A 1 56  ? 4.434   -16.071 36.182  1.00 79.87 56  A 1 
ATOM 471   C CB  . ALA A 1 56  ? 4.907   -15.026 33.198  1.00 80.63 56  A 1 
ATOM 472   N N   . GLU A 1 57  ? 5.662   -17.627 35.121  1.00 84.98 57  A 1 
ATOM 473   C CA  . GLU A 1 57  ? 5.261   -18.736 35.997  1.00 83.14 57  A 1 
ATOM 474   C C   . GLU A 1 57  ? 5.828   -18.594 37.418  1.00 83.06 57  A 1 
ATOM 475   O O   . GLU A 1 57  ? 5.177   -19.011 38.375  1.00 78.86 57  A 1 
ATOM 476   C CB  . GLU A 1 57  ? 5.705   -20.081 35.401  1.00 80.74 57  A 1 
ATOM 477   C CG  . GLU A 1 57  ? 4.922   -20.465 34.137  1.00 72.12 57  A 1 
ATOM 478   C CD  . GLU A 1 57  ? 5.277   -21.856 33.579  1.00 66.40 57  A 1 
ATOM 479   O OE1 . GLU A 1 57  ? 4.564   -22.302 32.649  1.00 59.21 57  A 1 
ATOM 480   O OE2 . GLU A 1 57  ? 6.228   -22.498 34.076  1.00 59.39 57  A 1 
ATOM 481   N N   . ASP A 1 58  ? 7.007   -17.987 37.561  1.00 81.97 58  A 1 
ATOM 482   C CA  . ASP A 1 58  ? 7.689   -17.840 38.850  1.00 80.02 58  A 1 
ATOM 483   C C   . ASP A 1 58  ? 7.367   -16.490 39.529  1.00 81.15 58  A 1 
ATOM 484   O O   . ASP A 1 58  ? 6.944   -16.443 40.687  1.00 74.62 58  A 1 
ATOM 485   C CB  . ASP A 1 58  ? 9.200   -18.039 38.622  1.00 75.50 58  A 1 
ATOM 486   C CG  . ASP A 1 58  ? 10.002  -18.320 39.895  1.00 68.71 58  A 1 
ATOM 487   O OD1 . ASP A 1 58  ? 9.479   -18.991 40.807  1.00 61.37 58  A 1 
ATOM 488   O OD2 . ASP A 1 58  ? 11.182  -17.902 39.945  1.00 61.68 58  A 1 
ATOM 489   N N   . ASP A 1 59  ? 7.522   -15.376 38.811  1.00 80.78 59  A 1 
ATOM 490   C CA  . ASP A 1 59  ? 7.253   -14.027 39.327  1.00 80.53 59  A 1 
ATOM 491   C C   . ASP A 1 59  ? 6.678   -13.102 38.230  1.00 82.17 59  A 1 
ATOM 492   O O   . ASP A 1 59  ? 7.425   -12.485 37.467  1.00 76.85 59  A 1 
ATOM 493   C CB  . ASP A 1 59  ? 8.530   -13.453 39.965  1.00 75.79 59  A 1 
ATOM 494   C CG  . ASP A 1 59  ? 8.302   -12.149 40.747  1.00 69.58 59  A 1 
ATOM 495   O OD1 . ASP A 1 59  ? 7.211   -11.553 40.664  1.00 62.26 59  A 1 
ATOM 496   O OD2 . ASP A 1 59  ? 9.239   -11.716 41.471  1.00 63.35 59  A 1 
ATOM 497   N N   . PRO A 1 60  ? 5.337   -12.926 38.160  1.00 80.99 60  A 1 
ATOM 498   C CA  . PRO A 1 60  ? 4.694   -12.070 37.163  1.00 80.06 60  A 1 
ATOM 499   C C   . PRO A 1 60  ? 5.077   -10.591 37.293  1.00 81.11 60  A 1 
ATOM 500   O O   . PRO A 1 60  ? 5.168   -9.889  36.287  1.00 77.45 60  A 1 
ATOM 501   C CB  . PRO A 1 60  ? 3.184   -12.303 37.340  1.00 78.00 60  A 1 
ATOM 502   C CG  . PRO A 1 60  ? 3.043   -12.799 38.775  1.00 76.49 60  A 1 
ATOM 503   C CD  . PRO A 1 60  ? 4.330   -13.577 39.002  1.00 78.63 60  A 1 
ATOM 504   N N   . GLU A 1 61  ? 5.376   -10.094 38.497  1.00 83.52 61  A 1 
ATOM 505   C CA  . GLU A 1 61  ? 5.831   -8.709  38.677  1.00 83.02 61  A 1 
ATOM 506   C C   . GLU A 1 61  ? 7.212   -8.461  38.055  1.00 83.90 61  A 1 
ATOM 507   O O   . GLU A 1 61  ? 7.524   -7.342  37.629  1.00 81.02 61  A 1 
ATOM 508   C CB  . GLU A 1 61  ? 5.934   -8.336  40.159  1.00 80.35 61  A 1 
ATOM 509   C CG  . GLU A 1 61  ? 4.611   -8.271  40.919  1.00 70.06 61  A 1 
ATOM 510   C CD  . GLU A 1 61  ? 4.778   -7.636  42.308  1.00 61.76 61  A 1 
ATOM 511   O OE1 . GLU A 1 61  ? 3.737   -7.348  42.944  1.00 53.71 61  A 1 
ATOM 512   O OE2 . GLU A 1 61  ? 5.936   -7.389  42.728  1.00 53.30 61  A 1 
ATOM 513   N N   . LEU A 1 62  ? 8.057   -9.485  37.999  1.00 82.35 62  A 1 
ATOM 514   C CA  . LEU A 1 62  ? 9.359   -9.401  37.360  1.00 82.05 62  A 1 
ATOM 515   C C   . LEU A 1 62  ? 9.205   -9.225  35.847  1.00 83.72 62  A 1 
ATOM 516   O O   . LEU A 1 62  ? 9.921   -8.413  35.263  1.00 81.77 62  A 1 
ATOM 517   C CB  . LEU A 1 62  ? 10.185  -10.644 37.732  1.00 80.09 62  A 1 
ATOM 518   C CG  . LEU A 1 62  ? 11.646  -10.584 37.257  1.00 76.92 62  A 1 
ATOM 519   C CD1 . LEU A 1 62  ? 12.445  -9.482  37.954  1.00 70.81 62  A 1 
ATOM 520   C CD2 . LEU A 1 62  ? 12.337  -11.910 37.556  1.00 71.72 62  A 1 
ATOM 521   N N   . VAL A 1 63  ? 8.242   -9.909  35.222  1.00 84.32 63  A 1 
ATOM 522   C CA  . VAL A 1 63  ? 7.958   -9.782  33.782  1.00 84.75 63  A 1 
ATOM 523   C C   . VAL A 1 63  ? 7.544   -8.363  33.419  1.00 85.43 63  A 1 
ATOM 524   O O   . VAL A 1 63  ? 8.119   -7.785  32.495  1.00 83.48 63  A 1 
ATOM 525   C CB  . VAL A 1 63  ? 6.884   -10.783 33.324  1.00 83.74 63  A 1 
ATOM 526   C CG1 . VAL A 1 63  ? 6.531   -10.616 31.844  1.00 75.05 63  A 1 
ATOM 527   C CG2 . VAL A 1 63  ? 7.401   -12.204 33.517  1.00 75.72 63  A 1 
ATOM 528   N N   . ASP A 1 64  ? 6.627   -7.761  34.176  1.00 85.93 64  A 1 
ATOM 529   C CA  . ASP A 1 64  ? 6.198   -6.382  33.941  1.00 84.50 64  A 1 
ATOM 530   C C   . ASP A 1 64  ? 7.371   -5.404  34.064  1.00 84.66 64  A 1 
ATOM 531   O O   . ASP A 1 64  ? 7.574   -4.531  33.214  1.00 81.97 64  A 1 
ATOM 532   C CB  . ASP A 1 64  ? 5.081   -6.004  34.927  1.00 82.43 64  A 1 
ATOM 533   C CG  . ASP A 1 64  ? 3.733   -6.658  34.607  1.00 75.37 64  A 1 
ATOM 534   O OD1 . ASP A 1 64  ? 3.525   -7.041  33.433  1.00 65.75 64  A 1 
ATOM 535   O OD2 . ASP A 1 64  ? 2.900   -6.714  35.537  1.00 67.18 64  A 1 
ATOM 536   N N   . SER A 1 65  ? 8.219   -5.603  35.066  1.00 84.47 65  A 1 
ATOM 537   C CA  . SER A 1 65  ? 9.411   -4.777  35.267  1.00 83.62 65  A 1 
ATOM 538   C C   . SER A 1 65  ? 10.431  -4.925  34.132  1.00 84.34 65  A 1 
ATOM 539   O O   . SER A 1 65  ? 11.042  -3.938  33.718  1.00 81.76 65  A 1 
ATOM 540   C CB  . SER A 1 65  ? 10.080  -5.141  36.591  1.00 82.18 65  A 1 
ATOM 541   O OG  . SER A 1 65  ? 9.152   -5.050  37.652  1.00 72.21 65  A 1 
ATOM 542   N N   . ILE A 1 66  ? 10.609  -6.136  33.595  1.00 84.68 66  A 1 
ATOM 543   C CA  . ILE A 1 66  ? 11.473  -6.401  32.441  1.00 84.38 66  A 1 
ATOM 544   C C   . ILE A 1 66  ? 10.906  -5.731  31.189  1.00 84.63 66  A 1 
ATOM 545   O O   . ILE A 1 66  ? 11.650  -5.069  30.466  1.00 82.69 66  A 1 
ATOM 546   C CB  . ILE A 1 66  ? 11.670  -7.921  32.225  1.00 84.10 66  A 1 
ATOM 547   C CG1 . ILE A 1 66  ? 12.514  -8.534  33.364  1.00 79.90 66  A 1 
ATOM 548   C CG2 . ILE A 1 66  ? 12.375  -8.205  30.885  1.00 78.41 66  A 1 
ATOM 549   C CD1 . ILE A 1 66  ? 12.422  -10.061 33.440  1.00 74.91 66  A 1 
ATOM 550   N N   . CYS A 1 67  ? 9.598   -5.848  30.948  1.00 85.42 67  A 1 
ATOM 551   C CA  . CYS A 1 67  ? 8.940   -5.248  29.790  1.00 84.26 67  A 1 
ATOM 552   C C   . CYS A 1 67  ? 9.023   -3.715  29.796  1.00 83.94 67  A 1 
ATOM 553   O O   . CYS A 1 67  ? 9.201   -3.113  28.741  1.00 80.79 67  A 1 
ATOM 554   C CB  . CYS A 1 67  ? 7.481   -5.720  29.737  1.00 82.55 67  A 1 
ATOM 555   S SG  . CYS A 1 67  ? 7.415   -7.468  29.225  1.00 73.99 67  A 1 
ATOM 556   N N   . GLU A 1 68  ? 8.951   -3.074  30.966  1.00 83.56 68  A 1 
ATOM 557   C CA  . GLU A 1 68  ? 9.067   -1.617  31.085  1.00 81.88 68  A 1 
ATOM 558   C C   . GLU A 1 68  ? 10.496  -1.089  30.929  1.00 81.52 68  A 1 
ATOM 559   O O   . GLU A 1 68  ? 10.697  0.004   30.395  1.00 76.57 68  A 1 
ATOM 560   C CB  . GLU A 1 68  ? 8.511   -1.139  32.429  1.00 79.33 68  A 1 
ATOM 561   C CG  . GLU A 1 68  ? 6.981   -1.183  32.476  1.00 71.86 68  A 1 
ATOM 562   C CD  . GLU A 1 68  ? 6.411   -0.340  33.620  1.00 65.71 68  A 1 
ATOM 563   O OE1 . GLU A 1 68  ? 5.221   0.039   33.509  1.00 57.52 68  A 1 
ATOM 564   O OE2 . GLU A 1 68  ? 7.176   0.019   34.545  1.00 56.82 68  A 1 
ATOM 565   N N   . ASN A 1 69  ? 11.502  -1.836  31.392  1.00 82.32 69  A 1 
ATOM 566   C CA  . ASN A 1 69  ? 12.900  -1.392  31.379  1.00 82.09 69  A 1 
ATOM 567   C C   . ASN A 1 69  ? 13.861  -2.499  30.926  1.00 83.21 69  A 1 
ATOM 568   O O   . ASN A 1 69  ? 14.864  -2.810  31.579  1.00 78.78 69  A 1 
ATOM 569   C CB  . ASN A 1 69  ? 13.236  -0.771  32.743  1.00 78.22 69  A 1 
ATOM 570   C CG  . ASN A 1 69  ? 14.492  0.091   32.700  1.00 73.57 69  A 1 
ATOM 571   O OD1 . ASN A 1 69  ? 15.196  0.243   31.719  1.00 65.73 69  A 1 
ATOM 572   N ND2 . ASN A 1 69  ? 14.804  0.719   33.810  1.00 67.00 69  A 1 
ATOM 573   N N   . ALA A 1 70  ? 13.568  -3.070  29.773  1.00 82.23 70  A 1 
ATOM 574   C CA  . ALA A 1 70  ? 14.241  -4.254  29.257  1.00 82.92 70  A 1 
ATOM 575   C C   . ALA A 1 70  ? 15.767  -4.124  29.168  1.00 84.20 70  A 1 
ATOM 576   O O   . ALA A 1 70  ? 16.487  -5.076  29.457  1.00 81.70 70  A 1 
ATOM 577   C CB  . ALA A 1 70  ? 13.636  -4.565  27.881  1.00 81.25 70  A 1 
ATOM 578   N N   . ARG A 1 71  ? 16.299  -2.944  28.822  1.00 83.33 71  A 1 
ATOM 579   C CA  . ARG A 1 71  ? 17.750  -2.756  28.679  1.00 82.91 71  A 1 
ATOM 580   C C   . ARG A 1 71  ? 18.501  -2.915  30.000  1.00 83.49 71  A 1 
ATOM 581   O O   . ARG A 1 71  ? 19.602  -3.465  30.032  1.00 80.65 71  A 1 
ATOM 582   C CB  . ARG A 1 71  ? 18.019  -1.383  28.054  1.00 80.75 71  A 1 
ATOM 583   C CG  . ARG A 1 71  ? 19.439  -1.314  27.488  1.00 76.00 71  A 1 
ATOM 584   C CD  . ARG A 1 71  ? 19.673  0.024   26.798  1.00 72.70 71  A 1 
ATOM 585   N NE  . ARG A 1 71  ? 20.911  -0.010  26.011  1.00 66.91 71  A 1 
ATOM 586   C CZ  . ARG A 1 71  ? 21.489  1.017   25.410  1.00 61.47 71  A 1 
ATOM 587   N NH1 . ARG A 1 71  ? 21.026  2.228   25.520  1.00 56.88 71  A 1 
ATOM 588   N NH2 . ARG A 1 71  ? 22.539  0.823   24.672  1.00 54.31 71  A 1 
ATOM 589   N N   . ARG A 1 72  ? 17.912  -2.434  31.092  1.00 82.91 72  A 1 
ATOM 590   C CA  . ARG A 1 72  ? 18.519  -2.511  32.424  1.00 82.93 72  A 1 
ATOM 591   C C   . ARG A 1 72  ? 18.473  -3.937  32.964  1.00 84.51 72  A 1 
ATOM 592   O O   . ARG A 1 72  ? 19.480  -4.422  33.472  1.00 82.04 72  A 1 
ATOM 593   C CB  . ARG A 1 72  ? 17.818  -1.506  33.344  1.00 79.86 72  A 1 
ATOM 594   C CG  . ARG A 1 72  ? 18.821  -0.814  34.263  1.00 71.73 72  A 1 
ATOM 595   C CD  . ARG A 1 72  ? 18.098  0.252   35.077  1.00 66.43 72  A 1 
ATOM 596   N NE  . ARG A 1 72  ? 19.041  1.102   35.815  1.00 58.96 72  A 1 
ATOM 597   C CZ  . ARG A 1 72  ? 18.715  2.061   36.655  1.00 52.99 72  A 1 
ATOM 598   N NH1 . ARG A 1 72  ? 17.467  2.345   36.917  1.00 47.89 72  A 1 
ATOM 599   N NH2 . ARG A 1 72  ? 19.643  2.751   37.244  1.00 45.88 72  A 1 
ATOM 600   N N   . TYR A 1 73  ? 17.347  -4.613  32.764  1.00 83.76 73  A 1 
ATOM 601   C CA  . TYR A 1 73  ? 17.198  -6.022  33.119  1.00 84.62 73  A 1 
ATOM 602   C C   . TYR A 1 73  ? 18.070  -6.938  32.261  1.00 85.79 73  A 1 
ATOM 603   O O   . TYR A 1 73  ? 18.673  -7.850  32.803  1.00 83.82 73  A 1 
ATOM 604   C CB  . TYR A 1 73  ? 15.724  -6.421  33.079  1.00 83.67 73  A 1 
ATOM 605   C CG  . TYR A 1 73  ? 14.989  -6.007  34.333  1.00 84.79 73  A 1 
ATOM 606   C CD1 . TYR A 1 73  ? 15.021  -6.829  35.476  1.00 79.15 73  A 1 
ATOM 607   C CD2 . TYR A 1 73  ? 14.291  -4.787  34.380  1.00 79.97 73  A 1 
ATOM 608   C CE1 . TYR A 1 73  ? 14.362  -6.439  36.653  1.00 77.96 73  A 1 
ATOM 609   C CE2 . TYR A 1 73  ? 13.631  -4.381  35.552  1.00 78.19 73  A 1 
ATOM 610   C CZ  . TYR A 1 73  ? 13.668  -5.211  36.690  1.00 80.59 73  A 1 
ATOM 611   O OH  . TYR A 1 73  ? 13.029  -4.810  37.836  1.00 78.47 73  A 1 
ATOM 612   N N   . ALA A 1 74  ? 18.276  -6.658  30.968  1.00 85.65 74  A 1 
ATOM 613   C CA  . ALA A 1 74  ? 19.219  -7.417  30.140  1.00 85.54 74  A 1 
ATOM 614   C C   . ALA A 1 74  ? 20.643  -7.378  30.713  1.00 86.34 74  A 1 
ATOM 615   O O   . ALA A 1 74  ? 21.339  -8.394  30.752  1.00 84.46 74  A 1 
ATOM 616   C CB  . ALA A 1 74  ? 19.190  -6.869  28.708  1.00 84.45 74  A 1 
ATOM 617   N N   . LYS A 1 75  ? 21.060  -6.218  31.223  1.00 85.59 75  A 1 
ATOM 618   C CA  . LYS A 1 75  ? 22.356  -6.076  31.891  1.00 85.19 75  A 1 
ATOM 619   C C   . LYS A 1 75  ? 22.387  -6.811  33.234  1.00 85.88 75  A 1 
ATOM 620   O O   . LYS A 1 75  ? 23.358  -7.504  33.517  1.00 83.11 75  A 1 
ATOM 621   C CB  . LYS A 1 75  ? 22.712  -4.585  31.999  1.00 82.76 75  A 1 
ATOM 622   C CG  . LYS A 1 75  ? 24.206  -4.403  32.316  1.00 72.42 75  A 1 
ATOM 623   C CD  . LYS A 1 75  ? 24.655  -2.943  32.156  1.00 67.57 75  A 1 
ATOM 624   C CE  . LYS A 1 75  ? 26.173  -2.884  32.336  1.00 58.12 75  A 1 
ATOM 625   N NZ  . LYS A 1 75  ? 26.781  -1.620  31.850  1.00 51.11 75  A 1 
ATOM 626   N N   . LEU A 1 76  ? 21.316  -6.722  34.026  1.00 86.17 76  A 1 
ATOM 627   C CA  . LEU A 1 76  ? 21.173  -7.414  35.309  1.00 86.05 76  A 1 
ATOM 628   C C   . LEU A 1 76  ? 21.225  -8.940  35.146  1.00 86.96 76  A 1 
ATOM 629   O O   . LEU A 1 76  ? 21.975  -9.606  35.854  1.00 85.28 76  A 1 
ATOM 630   C CB  . LEU A 1 76  ? 19.844  -6.966  35.954  1.00 84.59 76  A 1 
ATOM 631   C CG  . LEU A 1 76  ? 19.572  -7.590  37.339  1.00 80.81 76  A 1 
ATOM 632   C CD1 . LEU A 1 76  ? 20.560  -7.090  38.376  1.00 73.24 76  A 1 
ATOM 633   C CD2 . LEU A 1 76  ? 18.168  -7.220  37.803  1.00 73.64 76  A 1 
ATOM 634   N N   . PHE A 1 77  ? 20.477  -9.488  34.174  1.00 86.88 77  A 1 
ATOM 635   C CA  . PHE A 1 77  ? 20.498  -10.912 33.847  1.00 86.79 77  A 1 
ATOM 636   C C   . PHE A 1 77  ? 21.881  -11.355 33.377  1.00 87.36 77  A 1 
ATOM 637   O O   . PHE A 1 77  ? 22.379  -12.383 33.823  1.00 85.08 77  A 1 
ATOM 638   C CB  . PHE A 1 77  ? 19.448  -11.216 32.771  1.00 85.82 77  A 1 
ATOM 639   C CG  . PHE A 1 77  ? 18.091  -11.598 33.311  1.00 86.47 77  A 1 
ATOM 640   C CD1 . PHE A 1 77  ? 17.712  -12.952 33.366  1.00 79.46 77  A 1 
ATOM 641   C CD2 . PHE A 1 77  ? 17.181  -10.618 33.742  1.00 79.80 77  A 1 
ATOM 642   C CE1 . PHE A 1 77  ? 16.438  -13.313 33.838  1.00 78.20 77  A 1 
ATOM 643   C CE2 . PHE A 1 77  ? 15.909  -10.975 34.219  1.00 78.45 77  A 1 
ATOM 644   C CZ  . PHE A 1 77  ? 15.535  -12.325 34.263  1.00 81.85 77  A 1 
ATOM 645   N N   . ALA A 1 78  ? 22.535  -10.569 32.525  1.00 87.54 78  A 1 
ATOM 646   C CA  . ALA A 1 78  ? 23.878  -10.901 32.068  1.00 87.09 78  A 1 
ATOM 647   C C   . ALA A 1 78  ? 24.907  -10.898 33.213  1.00 87.11 78  A 1 
ATOM 648   O O   . ALA A 1 78  ? 25.769  -11.774 33.252  1.00 84.45 78  A 1 
ATOM 649   C CB  . ALA A 1 78  ? 24.256  -9.947  30.938  1.00 85.87 78  A 1 
ATOM 650   N N   . ASP A 1 79  ? 24.805  -9.970  34.165  1.00 87.59 79  A 1 
ATOM 651   C CA  . ASP A 1 79  ? 25.648  -9.967  35.367  1.00 86.31 79  A 1 
ATOM 652   C C   . ASP A 1 79  ? 25.358  -11.180 36.263  1.00 86.50 79  A 1 
ATOM 653   O O   . ASP A 1 79  ? 26.288  -11.834 36.735  1.00 83.55 79  A 1 
ATOM 654   C CB  . ASP A 1 79  ? 25.461  -8.652  36.157  1.00 84.43 79  A 1 
ATOM 655   C CG  . ASP A 1 79  ? 26.150  -7.443  35.520  1.00 78.48 79  A 1 
ATOM 656   O OD1 . ASP A 1 79  ? 27.227  -7.614  34.929  1.00 70.75 79  A 1 
ATOM 657   O OD2 . ASP A 1 79  ? 25.617  -6.313  35.633  1.00 72.54 79  A 1 
ATOM 658   N N   . ALA A 1 80  ? 24.080  -11.532 36.455  1.00 86.44 80  A 1 
ATOM 659   C CA  . ALA A 1 80  ? 23.685  -12.701 37.232  1.00 85.50 80  A 1 
ATOM 660   C C   . ALA A 1 80  ? 24.204  -14.007 36.610  1.00 86.03 80  A 1 
ATOM 661   O O   . ALA A 1 80  ? 24.803  -14.825 37.310  1.00 83.88 80  A 1 
ATOM 662   C CB  . ALA A 1 80  ? 22.157  -12.712 37.373  1.00 84.88 80  A 1 
ATOM 663   N N   . VAL A 1 81  ? 24.046  -14.182 35.284  1.00 86.61 81  A 1 
ATOM 664   C CA  . VAL A 1 81  ? 24.576  -15.343 34.552  1.00 85.80 81  A 1 
ATOM 665   C C   . VAL A 1 81  ? 26.096  -15.418 34.672  1.00 85.79 81  A 1 
ATOM 666   O O   . VAL A 1 81  ? 26.638  -16.490 34.918  1.00 83.47 81  A 1 
ATOM 667   C CB  . VAL A 1 81  ? 24.141  -15.302 33.075  1.00 84.91 81  A 1 
ATOM 668   C CG1 . VAL A 1 81  ? 24.823  -16.377 32.228  1.00 77.18 81  A 1 
ATOM 669   C CG2 . VAL A 1 81  ? 22.634  -15.530 32.940  1.00 77.51 81  A 1 
ATOM 670   N N   . GLN A 1 82  ? 26.792  -14.294 34.550  1.00 86.17 82  A 1 
ATOM 671   C CA  . GLN A 1 82  ? 28.252  -14.259 34.642  1.00 84.64 82  A 1 
ATOM 672   C C   . GLN A 1 82  ? 28.764  -14.652 36.035  1.00 83.98 82  A 1 
ATOM 673   O O   . GLN A 1 82  ? 29.809  -15.297 36.137  1.00 80.11 82  A 1 
ATOM 674   C CB  . GLN A 1 82  ? 28.736  -12.869 34.219  1.00 82.13 82  A 1 
ATOM 675   C CG  . GLN A 1 82  ? 30.263  -12.816 34.075  1.00 76.89 82  A 1 
ATOM 676   C CD  . GLN A 1 82  ? 30.768  -11.500 33.481  1.00 73.43 82  A 1 
ATOM 677   O OE1 . GLN A 1 82  ? 30.033  -10.608 33.097  1.00 68.69 82  A 1 
ATOM 678   N NE2 . GLN A 1 82  ? 32.067  -11.344 33.378  1.00 65.73 82  A 1 
ATOM 679   N N   . GLU A 1 83  ? 28.038  -14.318 37.095  1.00 84.48 83  A 1 
ATOM 680   C CA  . GLU A 1 83  ? 28.376  -14.757 38.456  1.00 83.14 83  A 1 
ATOM 681   C C   . GLU A 1 83  ? 28.073  -16.241 38.703  1.00 82.51 83  A 1 
ATOM 682   O O   . GLU A 1 83  ? 28.766  -16.872 39.498  1.00 78.78 83  A 1 
ATOM 683   C CB  . GLU A 1 83  ? 27.616  -13.907 39.481  1.00 81.56 83  A 1 
ATOM 684   C CG  . GLU A 1 83  ? 28.218  -12.501 39.655  1.00 74.44 83  A 1 
ATOM 685   C CD  . GLU A 1 83  ? 27.417  -11.648 40.651  1.00 69.50 83  A 1 
ATOM 686   O OE1 . GLU A 1 83  ? 27.512  -10.403 40.615  1.00 63.18 83  A 1 
ATOM 687   O OE2 . GLU A 1 83  ? 26.637  -12.199 41.464  1.00 64.45 83  A 1 
ATOM 688   N N   . LEU A 1 84  ? 27.060  -16.804 38.038  1.00 82.88 84  A 1 
ATOM 689   C CA  . LEU A 1 84  ? 26.678  -18.208 38.190  1.00 80.91 84  A 1 
ATOM 690   C C   . LEU A 1 84  ? 27.530  -19.153 37.333  1.00 81.48 84  A 1 
ATOM 691   O O   . LEU A 1 84  ? 27.809  -20.273 37.761  1.00 77.40 84  A 1 
ATOM 692   C CB  . LEU A 1 84  ? 25.185  -18.366 37.849  1.00 78.93 84  A 1 
ATOM 693   C CG  . LEU A 1 84  ? 24.226  -17.731 38.876  1.00 75.42 84  A 1 
ATOM 694   C CD1 . LEU A 1 84  ? 22.800  -17.777 38.337  1.00 68.93 84  A 1 
ATOM 695   C CD2 . LEU A 1 84  ? 24.267  -18.454 40.218  1.00 70.46 84  A 1 
ATOM 696   N N   . LEU A 1 85  ? 27.988  -18.712 36.156  1.00 79.32 85  A 1 
ATOM 697   C CA  . LEU A 1 85  ? 28.770  -19.515 35.204  1.00 77.78 85  A 1 
ATOM 698   C C   . LEU A 1 85  ? 29.915  -20.343 35.821  1.00 78.58 85  A 1 
ATOM 699   O O   . LEU A 1 85  ? 30.053  -21.505 35.436  1.00 73.65 85  A 1 
ATOM 700   C CB  . LEU A 1 85  ? 29.320  -18.596 34.096  1.00 73.97 85  A 1 
ATOM 701   C CG  . LEU A 1 85  ? 28.406  -18.506 32.862  1.00 71.10 85  A 1 
ATOM 702   C CD1 . LEU A 1 85  ? 28.863  -17.351 31.976  1.00 65.53 85  A 1 
ATOM 703   C CD2 . LEU A 1 85  ? 28.450  -19.777 32.027  1.00 66.24 85  A 1 
ATOM 704   N N   . PRO A 1 86  ? 30.722  -19.819 36.767  1.00 76.36 86  A 1 
ATOM 705   C CA  . PRO A 1 86  ? 31.796  -20.603 37.380  1.00 73.23 86  A 1 
ATOM 706   C C   . PRO A 1 86  ? 31.300  -21.841 38.136  1.00 73.56 86  A 1 
ATOM 707   O O   . PRO A 1 86  ? 32.021  -22.829 38.196  1.00 67.88 86  A 1 
ATOM 708   C CB  . PRO A 1 86  ? 32.519  -19.640 38.329  1.00 69.90 86  A 1 
ATOM 709   C CG  . PRO A 1 86  ? 32.187  -18.259 37.774  1.00 69.28 86  A 1 
ATOM 710   C CD  . PRO A 1 86  ? 30.779  -18.453 37.234  1.00 70.82 86  A 1 
ATOM 711   N N   . GLN A 1 87  ? 30.097  -21.824 38.693  1.00 75.39 87  A 1 
ATOM 712   C CA  . GLN A 1 87  ? 29.510  -22.939 39.447  1.00 72.76 87  A 1 
ATOM 713   C C   . GLN A 1 87  ? 29.043  -24.077 38.529  1.00 73.13 87  A 1 
ATOM 714   O O   . GLN A 1 87  ? 29.006  -25.226 38.954  1.00 66.04 87  A 1 
ATOM 715   C CB  . GLN A 1 87  ? 28.324  -22.439 40.287  1.00 67.72 87  A 1 
ATOM 716   C CG  . GLN A 1 87  ? 28.726  -21.389 41.336  1.00 62.99 87  A 1 
ATOM 717   C CD  . GLN A 1 87  ? 27.541  -20.899 42.178  1.00 56.38 87  A 1 
ATOM 718   O OE1 . GLN A 1 87  ? 26.388  -21.197 41.944  1.00 51.81 87  A 1 
ATOM 719   N NE2 . GLN A 1 87  ? 27.786  -20.113 43.201  1.00 49.49 87  A 1 
ATOM 720   N N   . TYR A 1 88  ? 28.715  -23.771 37.274  1.00 72.02 88  A 1 
ATOM 721   C CA  . TYR A 1 88  ? 28.232  -24.732 36.278  1.00 70.39 88  A 1 
ATOM 722   C C   . TYR A 1 88  ? 29.349  -25.274 35.369  1.00 71.52 88  A 1 
ATOM 723   O O   . TYR A 1 88  ? 29.087  -26.045 34.443  1.00 65.00 88  A 1 
ATOM 724   C CB  . TYR A 1 88  ? 27.098  -24.090 35.472  1.00 65.31 88  A 1 
ATOM 725   C CG  . TYR A 1 88  ? 25.829  -23.899 36.269  1.00 66.95 88  A 1 
ATOM 726   C CD1 . TYR A 1 88  ? 24.865  -24.924 36.328  1.00 61.63 88  A 1 
ATOM 727   C CD2 . TYR A 1 88  ? 25.609  -22.704 36.980  1.00 61.67 88  A 1 
ATOM 728   C CE1 . TYR A 1 88  ? 23.694  -24.758 37.079  1.00 59.25 88  A 1 
ATOM 729   C CE2 . TYR A 1 88  ? 24.442  -22.529 37.743  1.00 59.67 88  A 1 
ATOM 730   C CZ  . TYR A 1 88  ? 23.484  -23.559 37.786  1.00 62.03 88  A 1 
ATOM 731   O OH  . TYR A 1 88  ? 22.345  -23.391 38.529  1.00 60.22 88  A 1 
ATOM 732   N N   . LYS A 1 89  ? 30.584  -24.881 35.601  1.00 73.68 89  A 1 
ATOM 733   C CA  . LYS A 1 89  ? 31.727  -25.333 34.813  1.00 72.28 89  A 1 
ATOM 734   C C   . LYS A 1 89  ? 32.185  -26.713 35.299  1.00 72.48 89  A 1 
ATOM 735   O O   . LYS A 1 89  ? 32.965  -26.813 36.238  1.00 65.10 89  A 1 
ATOM 736   C CB  . LYS A 1 89  ? 32.831  -24.265 34.851  1.00 66.58 89  A 1 
ATOM 737   C CG  . LYS A 1 89  ? 33.822  -24.466 33.702  1.00 62.16 89  A 1 
ATOM 738   C CD  . LYS A 1 89  ? 34.909  -23.389 33.726  1.00 58.62 89  A 1 
ATOM 739   C CE  . LYS A 1 89  ? 35.825  -23.574 32.516  1.00 52.95 89  A 1 
ATOM 740   N NZ  . LYS A 1 89  ? 36.986  -22.657 32.537  1.00 48.33 89  A 1 
ATOM 741   N N   . GLU A 1 90  ? 31.736  -27.770 34.625  1.00 71.71 90  A 1 
ATOM 742   C CA  . GLU A 1 90  ? 32.034  -29.166 34.987  1.00 70.24 90  A 1 
ATOM 743   C C   . GLU A 1 90  ? 33.387  -29.667 34.458  1.00 70.88 90  A 1 
ATOM 744   O O   . GLU A 1 90  ? 33.995  -30.565 35.037  1.00 62.34 90  A 1 
ATOM 745   C CB  . GLU A 1 90  ? 30.929  -30.080 34.439  1.00 64.09 90  A 1 
ATOM 746   C CG  . GLU A 1 90  ? 29.549  -29.805 35.050  1.00 59.86 90  A 1 
ATOM 747   C CD  . GLU A 1 90  ? 28.450  -30.706 34.467  1.00 53.02 90  A 1 
ATOM 748   O OE1 . GLU A 1 90  ? 27.329  -30.678 35.017  1.00 48.68 90  A 1 
ATOM 749   O OE2 . GLU A 1 90  ? 28.718  -31.395 33.451  1.00 50.46 90  A 1 
ATOM 750   N N   . ARG A 1 91  ? 33.864  -29.110 33.337  1.00 73.50 91  A 1 
ATOM 751   C CA  . ARG A 1 91  ? 35.114  -29.531 32.687  1.00 72.47 91  A 1 
ATOM 752   C C   . ARG A 1 91  ? 35.967  -28.338 32.280  1.00 73.22 91  A 1 
ATOM 753   O O   . ARG A 1 91  ? 35.470  -27.229 32.089  1.00 66.55 91  A 1 
ATOM 754   C CB  . ARG A 1 91  ? 34.816  -30.477 31.505  1.00 67.00 91  A 1 
ATOM 755   C CG  . ARG A 1 91  ? 34.042  -29.811 30.354  1.00 61.74 91  A 1 
ATOM 756   C CD  . ARG A 1 91  ? 33.769  -30.803 29.214  1.00 58.00 91  A 1 
ATOM 757   N NE  . ARG A 1 91  ? 33.035  -30.163 28.105  1.00 53.42 91  A 1 
ATOM 758   C CZ  . ARG A 1 91  ? 32.558  -30.749 27.017  1.00 47.53 91  A 1 
ATOM 759   N NH1 . ARG A 1 91  ? 32.732  -32.016 26.788  1.00 47.68 91  A 1 
ATOM 760   N NH2 . ARG A 1 91  ? 31.885  -30.060 26.143  1.00 44.11 91  A 1 
ATOM 761   N N   . GLU A 1 92  ? 37.252  -28.579 32.097  1.00 70.31 92  A 1 
ATOM 762   C CA  . GLU A 1 92  ? 38.121  -27.593 31.471  1.00 69.22 92  A 1 
ATOM 763   C C   . GLU A 1 92  ? 37.739  -27.393 30.006  1.00 70.10 92  A 1 
ATOM 764   O O   . GLU A 1 92  ? 37.530  -28.349 29.249  1.00 63.32 92  A 1 
ATOM 765   C CB  . GLU A 1 92  ? 39.603  -27.954 31.613  1.00 62.70 92  A 1 
ATOM 766   C CG  . GLU A 1 92  ? 40.096  -27.739 33.055  1.00 55.86 92  A 1 
ATOM 767   C CD  . GLU A 1 92  ? 41.618  -27.820 33.193  1.00 48.88 92  A 1 
ATOM 768   O OE1 . GLU A 1 92  ? 42.127  -27.292 34.208  1.00 43.26 92  A 1 
ATOM 769   O OE2 . GLU A 1 92  ? 42.265  -28.390 32.286  1.00 43.11 92  A 1 
ATOM 770   N N   . VAL A 1 93  ? 37.617  -26.130 29.616  1.00 68.85 93  A 1 
ATOM 771   C CA  . VAL A 1 93  ? 37.232  -25.737 28.264  1.00 67.87 93  A 1 
ATOM 772   C C   . VAL A 1 93  ? 38.481  -25.342 27.500  1.00 69.85 93  A 1 
ATOM 773   O O   . VAL A 1 93  ? 39.251  -24.493 27.957  1.00 63.72 93  A 1 
ATOM 774   C CB  . VAL A 1 93  ? 36.198  -24.602 28.277  1.00 60.96 93  A 1 
ATOM 775   C CG1 . VAL A 1 93  ? 35.696  -24.301 26.862  1.00 54.44 93  A 1 
ATOM 776   C CG2 . VAL A 1 93  ? 34.982  -24.969 29.138  1.00 54.21 93  A 1 
ATOM 777   N N   . VAL A 1 94  ? 38.668  -25.938 26.323  1.00 68.32 94  A 1 
ATOM 778   C CA  . VAL A 1 94  ? 39.772  -25.592 25.432  1.00 68.02 94  A 1 
ATOM 779   C C   . VAL A 1 94  ? 39.546  -24.191 24.864  1.00 70.57 94  A 1 
ATOM 780   O O   . VAL A 1 94  ? 38.457  -23.874 24.383  1.00 63.63 94  A 1 
ATOM 781   C CB  . VAL A 1 94  ? 39.941  -26.626 24.306  1.00 60.54 94  A 1 
ATOM 782   C CG1 . VAL A 1 94  ? 41.183  -26.334 23.464  1.00 53.44 94  A 1 
ATOM 783   C CG2 . VAL A 1 94  ? 40.081  -28.052 24.865  1.00 52.30 94  A 1 
ATOM 784   N N   . ASN A 1 95  ? 40.584  -23.368 24.870  1.00 68.73 95  A 1 
ATOM 785   C CA  . ASN A 1 95  ? 40.549  -22.025 24.299  1.00 68.56 95  A 1 
ATOM 786   C C   . ASN A 1 95  ? 40.214  -22.084 22.798  1.00 70.43 95  A 1 
ATOM 787   O O   . ASN A 1 95  ? 40.954  -22.678 22.013  1.00 64.62 95  A 1 
ATOM 788   C CB  . ASN A 1 95  ? 41.904  -21.345 24.567  1.00 62.75 95  A 1 
ATOM 789   C CG  . ASN A 1 95  ? 42.093  -20.999 26.036  1.00 59.68 95  A 1 
ATOM 790   O OD1 . ASN A 1 95  ? 41.153  -20.676 26.731  1.00 54.37 95  A 1 
ATOM 791   N ND2 . ASN A 1 95  ? 43.311  -21.045 26.538  1.00 54.39 95  A 1 
ATOM 792   N N   . LYS A 1 96  ? 39.107  -21.461 22.392  1.00 72.14 96  A 1 
ATOM 793   C CA  . LYS A 1 96  ? 38.645  -21.460 20.992  1.00 71.55 96  A 1 
ATOM 794   C C   . LYS A 1 96  ? 39.245  -20.328 20.165  1.00 72.87 96  A 1 
ATOM 795   O O   . LYS A 1 96  ? 39.453  -20.493 18.968  1.00 64.83 96  A 1 
ATOM 796   C CB  . LYS A 1 96  ? 37.109  -21.405 20.923  1.00 65.49 96  A 1 
ATOM 797   C CG  . LYS A 1 96  ? 36.452  -22.737 21.318  1.00 59.58 96  A 1 
ATOM 798   C CD  . LYS A 1 96  ? 34.942  -22.702 21.055  1.00 55.16 96  A 1 
ATOM 799   C CE  . LYS A 1 96  ? 34.330  -24.068 21.371  1.00 48.90 96  A 1 
ATOM 800   N NZ  . LYS A 1 96  ? 32.867  -24.119 21.117  1.00 43.56 96  A 1 
ATOM 801   N N   . ASP A 1 97  ? 39.490  -19.181 20.784  1.00 71.08 97  A 1 
ATOM 802   C CA  . ASP A 1 97  ? 40.013  -18.006 20.095  1.00 71.02 97  A 1 
ATOM 803   C C   . ASP A 1 97  ? 41.073  -17.264 20.927  1.00 73.51 97  A 1 
ATOM 804   O O   . ASP A 1 97  ? 41.331  -17.548 22.097  1.00 68.42 97  A 1 
ATOM 805   C CB  . ASP A 1 97  ? 38.850  -17.102 19.629  1.00 64.89 97  A 1 
ATOM 806   C CG  . ASP A 1 97  ? 38.041  -16.451 20.746  1.00 58.77 97  A 1 
ATOM 807   O OD1 . ASP A 1 97  ? 38.532  -16.340 21.876  1.00 52.39 97  A 1 
ATOM 808   O OD2 . ASP A 1 97  ? 36.911  -15.994 20.476  1.00 53.89 97  A 1 
ATOM 809   N N   . VAL A 1 98  ? 41.711  -16.286 20.283  1.00 72.21 98  A 1 
ATOM 810   C CA  . VAL A 1 98  ? 42.793  -15.493 20.887  1.00 72.30 98  A 1 
ATOM 811   C C   . VAL A 1 98  ? 42.330  -14.748 22.139  1.00 74.81 98  A 1 
ATOM 812   O O   . VAL A 1 98  ? 43.113  -14.556 23.070  1.00 71.98 98  A 1 
ATOM 813   C CB  . VAL A 1 98  ? 43.359  -14.499 19.855  1.00 68.23 98  A 1 
ATOM 814   C CG1 . VAL A 1 98  ? 44.563  -13.723 20.389  1.00 61.21 98  A 1 
ATOM 815   C CG2 . VAL A 1 98  ? 43.807  -15.204 18.566  1.00 60.44 98  A 1 
ATOM 816   N N   . LEU A 1 99  ? 41.044  -14.330 22.186  1.00 73.96 99  A 1 
ATOM 817   C CA  . LEU A 1 99  ? 40.507  -13.606 23.334  1.00 74.16 99  A 1 
ATOM 818   C C   . LEU A 1 99  ? 40.408  -14.510 24.573  1.00 75.92 99  A 1 
ATOM 819   O O   . LEU A 1 99  ? 40.617  -14.019 25.676  1.00 73.62 99  A 1 
ATOM 820   C CB  . LEU A 1 99  ? 39.154  -12.980 22.956  1.00 71.50 99  A 1 
ATOM 821   C CG  . LEU A 1 99  ? 38.619  -11.990 24.008  1.00 67.62 99  A 1 
ATOM 822   C CD1 . LEU A 1 99  ? 39.458  -10.714 24.092  1.00 62.07 99  A 1 
ATOM 823   C CD2 . LEU A 1 99  ? 37.196  -11.568 23.662  1.00 62.06 99  A 1 
ATOM 824   N N   . ASP A 1 100 ? 40.162  -15.824 24.421  1.00 76.77 100 A 1 
ATOM 825   C CA  . ASP A 1 100 ? 40.160  -16.764 25.541  1.00 76.23 100 A 1 
ATOM 826   C C   . ASP A 1 100 ? 41.537  -16.882 26.177  1.00 77.49 100 A 1 
ATOM 827   O O   . ASP A 1 100 ? 41.649  -16.829 27.397  1.00 74.73 100 A 1 
ATOM 828   C CB  . ASP A 1 100 ? 39.733  -18.167 25.103  1.00 73.52 100 A 1 
ATOM 829   C CG  . ASP A 1 100 ? 38.320  -18.218 24.591  1.00 69.46 100 A 1 
ATOM 830   O OD1 . ASP A 1 100 ? 37.474  -17.409 25.012  1.00 63.15 100 A 1 
ATOM 831   O OD2 . ASP A 1 100 ? 38.043  -19.103 23.749  1.00 63.72 100 A 1 
ATOM 832   N N   . VAL A 1 101 ? 42.578  -16.964 25.351  1.00 77.01 101 A 1 
ATOM 833   C CA  . VAL A 1 101 ? 43.963  -16.989 25.834  1.00 77.29 101 A 1 
ATOM 834   C C   . VAL A 1 101 ? 44.281  -15.715 26.615  1.00 78.17 101 A 1 
ATOM 835   O O   . VAL A 1 101 ? 44.877  -15.768 27.689  1.00 76.51 101 A 1 
ATOM 836   C CB  . VAL A 1 101 ? 44.954  -17.167 24.672  1.00 75.73 101 A 1 
ATOM 837   C CG1 . VAL A 1 101 ? 46.390  -17.282 25.176  1.00 69.43 101 A 1 
ATOM 838   C CG2 . VAL A 1 101 ? 44.650  -18.420 23.844  1.00 69.67 101 A 1 
ATOM 839   N N   . TYR A 1 102 ? 43.823  -14.563 26.122  1.00 76.89 102 A 1 
ATOM 840   C CA  . TYR A 1 102 ? 43.967  -13.298 26.848  1.00 76.34 102 A 1 
ATOM 841   C C   . TYR A 1 102 ? 43.194  -13.286 28.170  1.00 77.14 102 A 1 
ATOM 842   O O   . TYR A 1 102 ? 43.714  -12.789 29.167  1.00 75.53 102 A 1 
ATOM 843   C CB  . TYR A 1 102 ? 43.519  -12.128 25.959  1.00 74.11 102 A 1 
ATOM 844   C CG  . TYR A 1 102 ? 44.669  -11.418 25.284  1.00 70.91 102 A 1 
ATOM 845   C CD1 . TYR A 1 102 ? 45.378  -10.415 25.976  1.00 65.83 102 A 1 
ATOM 846   C CD2 . TYR A 1 102 ? 45.044  -11.757 23.973  1.00 64.39 102 A 1 
ATOM 847   C CE1 . TYR A 1 102 ? 46.453  -9.753  25.360  1.00 60.62 102 A 1 
ATOM 848   C CE2 . TYR A 1 102 ? 46.119  -11.101 23.347  1.00 60.44 102 A 1 
ATOM 849   C CZ  . TYR A 1 102 ? 46.821  -10.096 24.043  1.00 60.08 102 A 1 
ATOM 850   O OH  . TYR A 1 102 ? 47.872  -9.449  23.431  1.00 57.21 102 A 1 
ATOM 851   N N   . ILE A 1 103 ? 41.961  -13.815 28.195  1.00 77.26 103 A 1 
ATOM 852   C CA  . ILE A 1 103 ? 41.137  -13.901 29.408  1.00 76.57 103 A 1 
ATOM 853   C C   . ILE A 1 103 ? 41.797  -14.827 30.430  1.00 77.17 103 A 1 
ATOM 854   O O   . ILE A 1 103 ? 41.915  -14.450 31.594  1.00 75.09 103 A 1 
ATOM 855   C CB  . ILE A 1 103 ? 39.700  -14.345 29.064  1.00 74.72 103 A 1 
ATOM 856   C CG1 . ILE A 1 103 ? 38.958  -13.187 28.356  1.00 69.84 103 A 1 
ATOM 857   C CG2 . ILE A 1 103 ? 38.913  -14.768 30.318  1.00 67.17 103 A 1 
ATOM 858   C CD1 . ILE A 1 103 ? 37.660  -13.620 27.667  1.00 62.89 103 A 1 
ATOM 859   N N   . GLU A 1 104 ? 42.274  -15.998 30.000  1.00 77.55 104 A 1 
ATOM 860   C CA  . GLU A 1 104 ? 42.965  -16.948 30.865  1.00 77.19 104 A 1 
ATOM 861   C C   . GLU A 1 104 ? 44.237  -16.337 31.464  1.00 77.30 104 A 1 
ATOM 862   O O   . GLU A 1 104 ? 44.444  -16.375 32.677  1.00 74.82 104 A 1 
ATOM 863   C CB  . GLU A 1 104 ? 43.273  -18.207 30.043  1.00 74.95 104 A 1 
ATOM 864   C CG  . GLU A 1 104 ? 43.797  -19.355 30.915  1.00 67.18 104 A 1 
ATOM 865   C CD  . GLU A 1 104 ? 44.062  -20.633 30.111  1.00 61.85 104 A 1 
ATOM 866   O OE1 . GLU A 1 104 ? 44.161  -21.701 30.742  1.00 56.05 104 A 1 
ATOM 867   O OE2 . GLU A 1 104 ? 44.167  -20.545 28.864  1.00 56.07 104 A 1 
ATOM 868   N N   . HIS A 1 105 ? 45.034  -15.667 30.639  1.00 78.56 105 A 1 
ATOM 869   C CA  . HIS A 1 105 ? 46.238  -14.982 31.103  1.00 77.45 105 A 1 
ATOM 870   C C   . HIS A 1 105 ? 45.920  -13.838 32.074  1.00 77.47 105 A 1 
ATOM 871   O O   . HIS A 1 105 ? 46.620  -13.658 33.078  1.00 75.02 105 A 1 
ATOM 872   C CB  . HIS A 1 105 ? 47.020  -14.489 29.879  1.00 75.39 105 A 1 
ATOM 873   C CG  . HIS A 1 105 ? 48.453  -14.202 30.202  1.00 68.53 105 A 1 
ATOM 874   N ND1 . HIS A 1 105 ? 48.944  -13.134 30.896  1.00 59.96 105 A 1 
ATOM 875   C CD2 . HIS A 1 105 ? 49.534  -14.992 29.898  1.00 59.34 105 A 1 
ATOM 876   C CE1 . HIS A 1 105 ? 50.276  -13.270 31.004  1.00 55.11 105 A 1 
ATOM 877   N NE2 . HIS A 1 105 ? 50.671  -14.389 30.408  1.00 55.79 105 A 1 
ATOM 878   N N   . ARG A 1 106 ? 44.831  -13.086 31.835  1.00 74.82 106 A 1 
ATOM 879   C CA  . ARG A 1 106 ? 44.343  -12.042 32.750  1.00 73.70 106 A 1 
ATOM 880   C C   . ARG A 1 106 ? 43.856  -12.629 34.076  1.00 73.44 106 A 1 
ATOM 881   O O   . ARG A 1 106 ? 44.212  -12.091 35.121  1.00 72.80 106 A 1 
ATOM 882   C CB  . ARG A 1 106 ? 43.222  -11.236 32.081  1.00 72.21 106 A 1 
ATOM 883   C CG  . ARG A 1 106 ? 43.760  -10.247 31.041  1.00 69.45 106 A 1 
ATOM 884   C CD  . ARG A 1 106 ? 42.585  -9.649  30.266  1.00 67.16 106 A 1 
ATOM 885   N NE  . ARG A 1 106 ? 43.050  -8.695  29.250  1.00 65.02 106 A 1 
ATOM 886   C CZ  . ARG A 1 106 ? 42.385  -8.274  28.196  1.00 61.50 106 A 1 
ATOM 887   N NH1 . ARG A 1 106 ? 41.152  -8.633  27.955  1.00 57.99 106 A 1 
ATOM 888   N NH2 . ARG A 1 106 ? 42.964  -7.470  27.359  1.00 57.89 106 A 1 
ATOM 889   N N   . LEU A 1 107 ? 43.110  -13.739 34.045  1.00 75.60 107 A 1 
ATOM 890   C CA  . LEU A 1 107 ? 42.657  -14.433 35.255  1.00 74.54 107 A 1 
ATOM 891   C C   . LEU A 1 107 ? 43.834  -14.981 36.069  1.00 74.62 107 A 1 
ATOM 892   O O   . LEU A 1 107 ? 43.856  -14.813 37.289  1.00 72.00 107 A 1 
ATOM 893   C CB  . LEU A 1 107 ? 41.692  -15.566 34.868  1.00 72.43 107 A 1 
ATOM 894   C CG  . LEU A 1 107 ? 40.290  -15.077 34.452  1.00 68.22 107 A 1 
ATOM 895   C CD1 . LEU A 1 107 ? 39.526  -16.215 33.788  1.00 62.80 107 A 1 
ATOM 896   C CD2 . LEU A 1 107 ? 39.479  -14.600 35.654  1.00 63.06 107 A 1 
ATOM 897   N N   . MET A 1 108 ? 44.850  -15.566 35.418  1.00 78.04 108 A 1 
ATOM 898   C CA  . MET A 1 108 ? 46.077  -15.991 36.100  1.00 77.53 108 A 1 
ATOM 899   C C   . MET A 1 108 ? 46.824  -14.816 36.735  1.00 76.97 108 A 1 
ATOM 900   O O   . MET A 1 108 ? 47.252  -14.909 37.886  1.00 74.30 108 A 1 
ATOM 901   C CB  . MET A 1 108 ? 47.018  -16.704 35.124  1.00 76.03 108 A 1 
ATOM 902   C CG  . MET A 1 108 ? 46.625  -18.158 34.871  1.00 69.28 108 A 1 
ATOM 903   S SD  . MET A 1 108 ? 47.960  -19.061 34.041  1.00 62.53 108 A 1 
ATOM 904   C CE  . MET A 1 108 ? 47.218  -20.705 33.980  1.00 55.58 108 A 1 
ATOM 905   N N   . MET A 1 109 ? 46.968  -13.698 36.015  1.00 75.69 109 A 1 
ATOM 906   C CA  . MET A 1 109 ? 47.551  -12.469 36.565  1.00 73.78 109 A 1 
ATOM 907   C C   . MET A 1 109 ? 46.733  -11.955 37.745  1.00 73.31 109 A 1 
ATOM 908   O O   . MET A 1 109 ? 47.294  -11.545 38.762  1.00 70.20 109 A 1 
ATOM 909   C CB  . MET A 1 109 ? 47.619  -11.392 35.469  1.00 70.24 109 A 1 
ATOM 910   C CG  . MET A 1 109 ? 48.836  -11.531 34.549  1.00 63.61 109 A 1 
ATOM 911   S SD  . MET A 1 109 ? 50.345  -10.786 35.241  1.00 58.28 109 A 1 
ATOM 912   C CE  . MET A 1 109 ? 51.399  -10.824 33.784  1.00 52.44 109 A 1 
ATOM 913   N N   . GLU A 1 110 ? 45.410  -12.021 37.647  1.00 72.26 110 A 1 
ATOM 914   C CA  . GLU A 1 110 ? 44.499  -11.584 38.690  1.00 70.20 110 A 1 
ATOM 915   C C   . GLU A 1 110 ? 44.614  -12.447 39.951  1.00 70.40 110 A 1 
ATOM 916   O O   . GLU A 1 110 ? 44.655  -11.904 41.054  1.00 66.58 110 A 1 
ATOM 917   C CB  . GLU A 1 110 ? 43.057  -11.579 38.157  1.00 66.39 110 A 1 
ATOM 918   C CG  . GLU A 1 110 ? 42.230  -10.613 38.977  1.00 60.40 110 A 1 
ATOM 919   C CD  . GLU A 1 110 ? 40.754  -10.496 38.625  1.00 56.35 110 A 1 
ATOM 920   O OE1 . GLU A 1 110 ? 40.130  -9.621  39.275  1.00 51.70 110 A 1 
ATOM 921   O OE2 . GLU A 1 110 ? 40.244  -11.209 37.760  1.00 50.79 110 A 1 
ATOM 922   N N   . GLN A 1 111 ? 44.722  -13.768 39.803  1.00 74.10 111 A 1 
ATOM 923   C CA  . GLN A 1 111 ? 44.951  -14.682 40.925  1.00 73.79 111 A 1 
ATOM 924   C C   . GLN A 1 111 ? 46.318  -14.465 41.576  1.00 73.72 111 A 1 
ATOM 925   O O   . GLN A 1 111 ? 46.409  -14.482 42.802  1.00 68.70 111 A 1 
ATOM 926   C CB  . GLN A 1 111 ? 44.831  -16.132 40.452  1.00 71.14 111 A 1 
ATOM 927   C CG  . GLN A 1 111 ? 43.370  -16.565 40.263  1.00 65.54 111 A 1 
ATOM 928   C CD  . GLN A 1 111 ? 43.259  -18.021 39.798  1.00 60.51 111 A 1 
ATOM 929   O OE1 . GLN A 1 111 ? 44.228  -18.684 39.484  1.00 56.76 111 A 1 
ATOM 930   N NE2 . GLN A 1 111 ? 42.066  -18.566 39.744  1.00 53.63 111 A 1 
ATOM 931   N N   . ARG A 1 112 ? 47.365  -14.228 40.784  1.00 74.39 112 A 1 
ATOM 932   C CA  . ARG A 1 112 ? 48.708  -13.968 41.324  1.00 73.90 112 A 1 
ATOM 933   C C   . ARG A 1 112 ? 48.814  -12.633 42.052  1.00 73.08 112 A 1 
ATOM 934   O O   . ARG A 1 112 ? 49.559  -12.535 43.021  1.00 66.90 112 A 1 
ATOM 935   C CB  . ARG A 1 112 ? 49.750  -14.016 40.198  1.00 71.75 112 A 1 
ATOM 936   C CG  . ARG A 1 112 ? 50.049  -15.448 39.737  1.00 65.98 112 A 1 
ATOM 937   C CD  . ARG A 1 112 ? 51.098  -15.411 38.622  1.00 62.45 112 A 1 
ATOM 938   N NE  . ARG A 1 112 ? 51.388  -16.761 38.111  1.00 58.02 112 A 1 
ATOM 939   C CZ  . ARG A 1 112 ? 52.291  -17.071 37.193  1.00 52.69 112 A 1 
ATOM 940   N NH1 . ARG A 1 112 ? 53.065  -16.162 36.658  1.00 50.46 112 A 1 
ATOM 941   N NH2 . ARG A 1 112 ? 52.430  -18.303 36.793  1.00 48.43 112 A 1 
ATOM 942   N N   . SER A 1 113 ? 48.104  -11.612 41.580  1.00 68.40 113 A 1 
ATOM 943   C CA  . SER A 1 113 ? 48.137  -10.274 42.184  1.00 66.89 113 A 1 
ATOM 944   C C   . SER A 1 113 ? 47.101  -10.063 43.289  1.00 66.89 113 A 1 
ATOM 945   O O   . SER A 1 113 ? 47.163  -9.051  43.986  1.00 60.19 113 A 1 
ATOM 946   C CB  . SER A 1 113 ? 47.993  -9.199  41.105  1.00 61.36 113 A 1 
ATOM 947   O OG  . SER A 1 113 ? 46.717  -9.247  40.498  1.00 55.09 113 A 1 
ATOM 948   N N   . ARG A 1 114 ? 46.124  -10.971 43.444  1.00 62.79 114 A 1 
ATOM 949   C CA  . ARG A 1 114 ? 45.180  -10.919 44.561  1.00 61.53 114 A 1 
ATOM 950   C C   . ARG A 1 114 ? 45.870  -11.404 45.828  1.00 62.37 114 A 1 
ATOM 951   O O   . ARG A 1 114 ? 45.881  -12.595 46.110  1.00 56.19 114 A 1 
ATOM 952   C CB  . ARG A 1 114 ? 43.902  -11.737 44.288  1.00 55.82 114 A 1 
ATOM 953   C CG  . ARG A 1 114 ? 42.786  -10.893 43.664  1.00 50.98 114 A 1 
ATOM 954   C CD  . ARG A 1 114 ? 41.539  -11.755 43.448  1.00 47.83 114 A 1 
ATOM 955   N NE  . ARG A 1 114 ? 40.457  -10.987 42.805  1.00 44.53 114 A 1 
ATOM 956   C CZ  . ARG A 1 114 ? 39.249  -11.442 42.513  1.00 40.19 114 A 1 
ATOM 957   N NH1 . ARG A 1 114 ? 38.872  -12.647 42.826  1.00 39.21 114 A 1 
ATOM 958   N NH2 . ARG A 1 114 ? 38.396  -10.687 41.886  1.00 36.92 114 A 1 
ATOM 959   N N   . ASP A 1 115 ? 46.311  -10.446 46.663  1.00 54.85 115 A 1 
ATOM 960   C CA  . ASP A 1 115 ? 46.185  -10.646 48.095  1.00 54.51 115 A 1 
ATOM 961   C C   . ASP A 1 115 ? 44.692  -10.798 48.413  1.00 54.82 115 A 1 
ATOM 962   O O   . ASP A 1 115 ? 43.896  -9.927  48.038  1.00 49.54 115 A 1 
ATOM 963   C CB  . ASP A 1 115 ? 46.817  -9.491  48.888  1.00 48.80 115 A 1 
ATOM 964   C CG  . ASP A 1 115 ? 48.272  -9.752  49.265  1.00 45.00 115 A 1 
ATOM 965   O OD1 . ASP A 1 115 ? 48.623  -10.934 49.435  1.00 41.40 115 A 1 
ATOM 966   O OD2 . ASP A 1 115 ? 49.009  -8.754  49.405  1.00 41.04 115 A 1 
ATOM 967   N N   . PRO A 1 116 ? 44.246  -11.877 49.072  1.00 52.54 116 A 1 
ATOM 968   C CA  . PRO A 1 116 ? 42.834  -12.248 49.181  1.00 51.83 116 A 1 
ATOM 969   C C   . PRO A 1 116 ? 41.971  -11.204 49.900  1.00 52.81 116 A 1 
ATOM 970   O O   . PRO A 1 116 ? 40.759  -11.174 49.719  1.00 48.78 116 A 1 
ATOM 971   C CB  . PRO A 1 116 ? 42.837  -13.601 49.916  1.00 46.92 116 A 1 
ATOM 972   C CG  . PRO A 1 116 ? 44.182  -13.638 50.637  1.00 46.83 116 A 1 
ATOM 973   C CD  . PRO A 1 116 ? 45.093  -12.868 49.693  1.00 49.58 116 A 1 
ATOM 974   N N   . GLY A 1 117 ? 42.582  -10.361 50.721  1.00 44.27 117 A 1 
ATOM 975   C CA  . GLY A 1 117 ? 41.879  -9.365  51.524  1.00 44.21 117 A 1 
ATOM 976   C C   . GLY A 1 117 ? 41.723  -7.980  50.901  1.00 46.15 117 A 1 
ATOM 977   O O   . GLY A 1 117 ? 40.929  -7.186  51.409  1.00 43.39 117 A 1 
ATOM 978   N N   . MET A 1 118 ? 42.455  -7.638  49.837  1.00 50.20 118 A 1 
ATOM 979   C CA  . MET A 1 118 ? 42.339  -6.300  49.266  1.00 51.54 118 A 1 
ATOM 980   C C   . MET A 1 118 ? 41.129  -6.211  48.339  1.00 52.83 118 A 1 
ATOM 981   O O   . MET A 1 118 ? 41.106  -6.762  47.241  1.00 49.01 118 A 1 
ATOM 982   C CB  . MET A 1 118 ? 43.627  -5.833  48.581  1.00 46.92 118 A 1 
ATOM 983   C CG  . MET A 1 118 ? 44.645  -5.318  49.610  1.00 43.11 118 A 1 
ATOM 984   S SD  . MET A 1 118 ? 45.940  -4.278  48.880  1.00 39.20 118 A 1 
ATOM 985   C CE  . MET A 1 118 ? 46.853  -3.829  50.368  1.00 35.62 118 A 1 
ATOM 986   N N   . VAL A 1 119 ? 40.129  -5.446  48.771  1.00 47.52 119 A 1 
ATOM 987   C CA  . VAL A 1 119 ? 39.014  -5.012  47.928  1.00 47.76 119 A 1 
ATOM 988   C C   . VAL A 1 119 ? 39.603  -4.195  46.779  1.00 49.52 119 A 1 
ATOM 989   O O   . VAL A 1 119 ? 40.054  -3.067  46.974  1.00 46.25 119 A 1 
ATOM 990   C CB  . VAL A 1 119 ? 37.984  -4.188  48.724  1.00 42.65 119 A 1 
ATOM 991   C CG1 . VAL A 1 119 ? 36.779  -3.821  47.855  1.00 38.51 119 A 1 
ATOM 992   C CG2 . VAL A 1 119 ? 37.465  -4.972  49.939  1.00 38.60 119 A 1 
ATOM 993   N N   . ARG A 1 120 ? 39.641  -4.773  45.566  1.00 53.28 120 A 1 
ATOM 994   C CA  . ARG A 1 120 ? 40.142  -4.063  44.398  1.00 53.43 120 A 1 
ATOM 995   C C   . ARG A 1 120 ? 39.318  -2.808  44.175  1.00 54.59 120 A 1 
ATOM 996   O O   . ARG A 1 120 ? 38.089  -2.865  44.131  1.00 50.55 120 A 1 
ATOM 997   C CB  . ARG A 1 120 ? 40.127  -4.935  43.139  1.00 48.64 120 A 1 
ATOM 998   C CG  . ARG A 1 120 ? 41.384  -5.810  43.034  1.00 45.12 120 A 1 
ATOM 999   C CD  . ARG A 1 120 ? 41.358  -6.543  41.695  1.00 42.54 120 A 1 
ATOM 1000  N NE  . ARG A 1 120 ? 42.614  -7.267  41.445  1.00 40.04 120 A 1 
ATOM 1001  C CZ  . ARG A 1 120 ? 42.963  -7.778  40.283  1.00 36.92 120 A 1 
ATOM 1002  N NH1 . ARG A 1 120 ? 42.181  -7.706  39.249  1.00 36.69 120 A 1 
ATOM 1003  N NH2 . ARG A 1 120 ? 44.101  -8.378  40.139  1.00 34.61 120 A 1 
ATOM 1004  N N   . SER A 1 121 ? 40.005  -1.695  43.970  1.00 52.07 121 A 1 
ATOM 1005  C CA  . SER A 1 121 ? 39.372  -0.473  43.488  1.00 52.42 121 A 1 
ATOM 1006  C C   . SER A 1 121 ? 38.594  -0.791  42.204  1.00 53.77 121 A 1 
ATOM 1007  O O   . SER A 1 121 ? 39.138  -1.463  41.322  1.00 49.85 121 A 1 
ATOM 1008  C CB  . SER A 1 121 ? 40.448  0.588   43.229  1.00 47.59 121 A 1 
ATOM 1009  O OG  . SER A 1 121 ? 39.984  1.606   42.367  1.00 43.60 121 A 1 
ATOM 1010  N N   . PRO A 1 122 ? 37.354  -0.300  42.051  1.00 50.16 122 A 1 
ATOM 1011  C CA  . PRO A 1 122 ? 36.530  -0.567  40.874  1.00 49.79 122 A 1 
ATOM 1012  C C   . PRO A 1 122 ? 37.184  -0.120  39.559  1.00 51.14 122 A 1 
ATOM 1013  O O   . PRO A 1 122 ? 36.848  -0.635  38.500  1.00 48.34 122 A 1 
ATOM 1014  C CB  . PRO A 1 122 ? 35.198  0.146   41.146  1.00 46.04 122 A 1 
ATOM 1015  C CG  . PRO A 1 122 ? 35.537  1.203   42.191  1.00 46.69 122 A 1 
ATOM 1016  C CD  . PRO A 1 122 ? 36.646  0.542   42.999  1.00 48.12 122 A 1 
ATOM 1017  N N   . GLN A 1 123 ? 38.155  0.796   39.611  1.00 57.02 123 A 1 
ATOM 1018  C CA  . GLN A 1 123 ? 38.946  1.227   38.453  1.00 56.67 123 A 1 
ATOM 1019  C C   . GLN A 1 123 ? 39.954  0.170   37.966  1.00 59.05 123 A 1 
ATOM 1020  O O   . GLN A 1 123 ? 40.299  0.168   36.787  1.00 53.41 123 A 1 
ATOM 1021  C CB  . GLN A 1 123 ? 39.695  2.519   38.803  1.00 50.57 123 A 1 
ATOM 1022  C CG  . GLN A 1 123 ? 38.744  3.714   38.958  1.00 45.69 123 A 1 
ATOM 1023  C CD  . GLN A 1 123 ? 39.488  5.014   39.278  1.00 40.71 123 A 1 
ATOM 1024  O OE1 . GLN A 1 123 ? 40.621  5.034   39.711  1.00 38.42 123 A 1 
ATOM 1025  N NE2 . GLN A 1 123 ? 38.860  6.155   39.096  1.00 36.70 123 A 1 
ATOM 1026  N N   . ASN A 1 124 ? 40.407  -0.729  38.835  1.00 61.42 124 A 1 
ATOM 1027  C CA  . ASN A 1 124 ? 41.379  -1.775  38.509  1.00 60.56 124 A 1 
ATOM 1028  C C   . ASN A 1 124 ? 40.725  -3.134  38.217  1.00 63.61 124 A 1 
ATOM 1029  O O   . ASN A 1 124 ? 41.425  -4.138  38.082  1.00 58.87 124 A 1 
ATOM 1030  C CB  . ASN A 1 124 ? 42.425  -1.876  39.636  1.00 54.04 124 A 1 
ATOM 1031  C CG  . ASN A 1 124 ? 43.437  -0.740  39.630  1.00 47.74 124 A 1 
ATOM 1032  O OD1 . ASN A 1 124 ? 43.437  0.138   38.807  1.00 42.49 124 A 1 
ATOM 1033  N ND2 . ASN A 1 124 ? 44.357  -0.749  40.578  1.00 42.53 124 A 1 
ATOM 1034  N N   . GLN A 1 125 ? 39.400  -3.198  38.161  1.00 67.06 125 A 1 
ATOM 1035  C CA  . GLN A 1 125 ? 38.693  -4.413  37.782  1.00 68.03 125 A 1 
ATOM 1036  C C   . GLN A 1 125 ? 38.568  -4.511  36.265  1.00 70.96 125 A 1 
ATOM 1037  O O   . GLN A 1 125 ? 38.366  -3.513  35.573  1.00 66.63 125 A 1 
ATOM 1038  C CB  . GLN A 1 125 ? 37.327  -4.494  38.470  1.00 62.15 125 A 1 
ATOM 1039  C CG  . GLN A 1 125 ? 37.488  -4.824  39.962  1.00 56.06 125 A 1 
ATOM 1040  C CD  . GLN A 1 125 ? 36.155  -5.015  40.687  1.00 50.53 125 A 1 
ATOM 1041  O OE1 . GLN A 1 125 ? 35.088  -4.769  40.166  1.00 45.46 125 A 1 
ATOM 1042  N NE2 . GLN A 1 125 ? 36.174  -5.466  41.923  1.00 43.09 125 A 1 
ATOM 1043  N N   . TYR A 1 126 ? 38.650  -5.730  35.749  1.00 72.81 126 A 1 
ATOM 1044  C CA  . TYR A 1 126 ? 38.305  -5.986  34.357  1.00 73.98 126 A 1 
ATOM 1045  C C   . TYR A 1 126 ? 36.825  -5.667  34.135  1.00 75.73 126 A 1 
ATOM 1046  O O   . TYR A 1 126 ? 35.986  -6.118  34.920  1.00 72.72 126 A 1 
ATOM 1047  C CB  . TYR A 1 126 ? 38.609  -7.446  33.988  1.00 70.95 126 A 1 
ATOM 1048  C CG  . TYR A 1 126 ? 40.071  -7.802  34.125  1.00 69.55 126 A 1 
ATOM 1049  C CD1 . TYR A 1 126 ? 41.026  -7.199  33.291  1.00 65.16 126 A 1 
ATOM 1050  C CD2 . TYR A 1 126 ? 40.494  -8.708  35.119  1.00 64.80 126 A 1 
ATOM 1051  C CE1 . TYR A 1 126 ? 42.390  -7.485  33.446  1.00 61.21 126 A 1 
ATOM 1052  C CE2 . TYR A 1 126 ? 41.858  -9.001  35.282  1.00 61.44 126 A 1 
ATOM 1053  C CZ  . TYR A 1 126 ? 42.804  -8.382  34.446  1.00 61.48 126 A 1 
ATOM 1054  O OH  . TYR A 1 126 ? 44.139  -8.647  34.607  1.00 57.10 126 A 1 
ATOM 1055  N N   . PRO A 1 127 ? 36.467  -4.915  33.088  1.00 76.15 127 A 1 
ATOM 1056  C CA  . PRO A 1 127 ? 35.070  -4.655  32.788  1.00 76.38 127 A 1 
ATOM 1057  C C   . PRO A 1 127 ? 34.350  -5.978  32.512  1.00 77.66 127 A 1 
ATOM 1058  O O   . PRO A 1 127 ? 34.834  -6.809  31.740  1.00 74.57 127 A 1 
ATOM 1059  C CB  . PRO A 1 127 ? 35.072  -3.696  31.591  1.00 73.21 127 A 1 
ATOM 1060  C CG  . PRO A 1 127 ? 36.429  -3.918  30.935  1.00 71.27 127 A 1 
ATOM 1061  C CD  . PRO A 1 127 ? 37.337  -4.312  32.094  1.00 73.52 127 A 1 
ATOM 1062  N N   . ALA A 1 128 ? 33.175  -6.159  33.117  1.00 77.05 128 A 1 
ATOM 1063  C CA  . ALA A 1 128 ? 32.386  -7.382  32.986  1.00 76.82 128 A 1 
ATOM 1064  C C   . ALA A 1 128 ? 32.108  -7.728  31.512  1.00 78.58 128 A 1 
ATOM 1065  O O   . ALA A 1 128 ? 32.175  -8.883  31.106  1.00 73.99 128 A 1 
ATOM 1066  C CB  . ALA A 1 128 ? 31.085  -7.198  33.783  1.00 73.19 128 A 1 
ATOM 1067  N N   . GLU A 1 129 ? 31.898  -6.714  30.673  1.00 77.92 129 A 1 
ATOM 1068  C CA  . GLU A 1 129 ? 31.665  -6.835  29.232  1.00 77.85 129 A 1 
ATOM 1069  C C   . GLU A 1 129 ? 32.839  -7.485  28.475  1.00 78.90 129 A 1 
ATOM 1070  O O   . GLU A 1 129 ? 32.619  -8.129  27.453  1.00 76.12 129 A 1 
ATOM 1071  C CB  . GLU A 1 129 ? 31.394  -5.428  28.673  1.00 75.26 129 A 1 
ATOM 1072  C CG  . GLU A 1 129 ? 30.058  -4.842  29.167  1.00 68.66 129 A 1 
ATOM 1073  C CD  . GLU A 1 129 ? 29.994  -3.309  29.163  1.00 61.31 129 A 1 
ATOM 1074  O OE1 . GLU A 1 129 ? 28.984  -2.781  29.700  1.00 54.09 129 A 1 
ATOM 1075  O OE2 . GLU A 1 129 ? 30.973  -2.662  28.729  1.00 54.25 129 A 1 
ATOM 1076  N N   . LEU A 1 130 ? 34.077  -7.358  28.958  1.00 77.79 130 A 1 
ATOM 1077  C CA  . LEU A 1 130 ? 35.245  -7.998  28.354  1.00 76.74 130 A 1 
ATOM 1078  C C   . LEU A 1 130 ? 35.272  -9.504  28.642  1.00 77.76 130 A 1 
ATOM 1079  O O   . LEU A 1 130 ? 35.617  -10.296 27.766  1.00 74.35 130 A 1 
ATOM 1080  C CB  . LEU A 1 130 ? 36.512  -7.307  28.888  1.00 73.77 130 A 1 
ATOM 1081  C CG  . LEU A 1 130 ? 37.818  -7.780  28.218  1.00 71.17 130 A 1 
ATOM 1082  C CD1 . LEU A 1 130 ? 37.936  -7.288  26.780  1.00 66.40 130 A 1 
ATOM 1083  C CD2 . LEU A 1 130 ? 39.008  -7.244  29.002  1.00 67.21 130 A 1 
ATOM 1084  N N   . MET A 1 131 ? 34.885  -9.889  29.863  1.00 76.50 131 A 1 
ATOM 1085  C CA  . MET A 1 131 ? 34.911  -11.276 30.332  1.00 75.86 131 A 1 
ATOM 1086  C C   . MET A 1 131 ? 33.691  -12.088 29.879  1.00 77.66 131 A 1 
ATOM 1087  O O   . MET A 1 131 ? 33.734  -13.317 29.888  1.00 73.49 131 A 1 
ATOM 1088  C CB  . MET A 1 131 ? 35.042  -11.283 31.860  1.00 71.67 131 A 1 
ATOM 1089  C CG  . MET A 1 131 ? 36.350  -10.667 32.369  1.00 67.75 131 A 1 
ATOM 1090  S SD  . MET A 1 131 ? 37.857  -11.420 31.699  1.00 60.66 131 A 1 
ATOM 1091  C CE  . MET A 1 131 ? 38.939  -11.287 33.133  1.00 54.78 131 A 1 
ATOM 1092  N N   . ARG A 1 132 ? 32.608  -11.439 29.443  1.00 78.86 132 A 1 
ATOM 1093  C CA  . ARG A 1 132 ? 31.419  -12.126 28.921  1.00 79.65 132 A 1 
ATOM 1094  C C   . ARG A 1 132 ? 31.717  -12.774 27.572  1.00 79.99 132 A 1 
ATOM 1095  O O   . ARG A 1 132 ? 31.990  -12.087 26.595  1.00 76.31 132 A 1 
ATOM 1096  C CB  . ARG A 1 132 ? 30.240  -11.155 28.793  1.00 78.10 132 A 1 
ATOM 1097  C CG  . ARG A 1 132 ? 29.601  -10.826 30.147  1.00 74.41 132 A 1 
ATOM 1098  C CD  . ARG A 1 132 ? 28.508  -9.775  29.936  1.00 73.78 132 A 1 
ATOM 1099  N NE  . ARG A 1 132 ? 28.108  -9.129  31.197  1.00 70.26 132 A 1 
ATOM 1100  C CZ  . ARG A 1 132 ? 27.364  -8.044  31.285  1.00 66.75 132 A 1 
ATOM 1101  N NH1 . ARG A 1 132 ? 26.831  -7.478  30.242  1.00 61.50 132 A 1 
ATOM 1102  N NH2 . ARG A 1 132 ? 27.141  -7.482  32.427  1.00 61.24 132 A 1 
ATOM 1103  N N   . ARG A 1 133 ? 31.576  -14.098 27.501  1.00 80.20 133 A 1 
ATOM 1104  C CA  . ARG A 1 133 ? 31.706  -14.889 26.261  1.00 79.86 133 A 1 
ATOM 1105  C C   . ARG A 1 133 ? 30.369  -15.438 25.762  1.00 81.21 133 A 1 
ATOM 1106  O O   . ARG A 1 133 ? 30.337  -16.368 24.966  1.00 76.13 133 A 1 
ATOM 1107  C CB  . ARG A 1 133 ? 32.776  -15.972 26.453  1.00 75.30 133 A 1 
ATOM 1108  C CG  . ARG A 1 133 ? 34.151  -15.397 26.834  1.00 72.13 133 A 1 
ATOM 1109  C CD  . ARG A 1 133 ? 34.789  -14.547 25.717  1.00 68.48 133 A 1 
ATOM 1110  N NE  . ARG A 1 133 ? 35.384  -15.393 24.683  1.00 64.84 133 A 1 
ATOM 1111  C CZ  . ARG A 1 133 ? 35.800  -15.006 23.495  1.00 58.58 133 A 1 
ATOM 1112  N NH1 . ARG A 1 133 ? 35.621  -13.805 23.040  1.00 54.57 133 A 1 
ATOM 1113  N NH2 . ARG A 1 133 ? 36.439  -15.832 22.748  1.00 53.22 133 A 1 
ATOM 1114  N N   . PHE A 1 134 ? 29.280  -14.867 26.251  1.00 82.61 134 A 1 
ATOM 1115  C CA  . PHE A 1 134 ? 27.912  -15.196 25.891  1.00 83.25 134 A 1 
ATOM 1116  C C   . PHE A 1 134 ? 27.126  -13.917 25.604  1.00 84.09 134 A 1 
ATOM 1117  O O   . PHE A 1 134 ? 27.546  -12.808 25.957  1.00 80.85 134 A 1 
ATOM 1118  C CB  . PHE A 1 134 ? 27.263  -16.023 27.014  1.00 80.99 134 A 1 
ATOM 1119  C CG  . PHE A 1 134 ? 27.079  -15.273 28.316  1.00 83.33 134 A 1 
ATOM 1120  C CD1 . PHE A 1 134 ? 28.105  -15.250 29.281  1.00 77.69 134 A 1 
ATOM 1121  C CD2 . PHE A 1 134 ? 25.885  -14.578 28.568  1.00 78.51 134 A 1 
ATOM 1122  C CE1 . PHE A 1 134 ? 27.938  -14.537 30.471  1.00 75.91 134 A 1 
ATOM 1123  C CE2 . PHE A 1 134 ? 25.716  -13.858 29.760  1.00 76.76 134 A 1 
ATOM 1124  C CZ  . PHE A 1 134 ? 26.743  -13.835 30.710  1.00 78.35 134 A 1 
ATOM 1125  N N   . GLU A 1 135 ? 25.975  -14.093 24.959  1.00 83.79 135 A 1 
ATOM 1126  C CA  . GLU A 1 135 ? 25.010  -13.043 24.658  1.00 83.93 135 A 1 
ATOM 1127  C C   . GLU A 1 135 ? 23.682  -13.406 25.317  1.00 84.67 135 A 1 
ATOM 1128  O O   . GLU A 1 135 ? 23.330  -14.582 25.402  1.00 81.06 135 A 1 
ATOM 1129  C CB  . GLU A 1 135 ? 24.868  -12.904 23.137  1.00 81.07 135 A 1 
ATOM 1130  C CG  . GLU A 1 135 ? 26.165  -12.410 22.475  1.00 75.54 135 A 1 
ATOM 1131  C CD  . GLU A 1 135 ? 26.152  -12.475 20.945  1.00 73.72 135 A 1 
ATOM 1132  O OE1 . GLU A 1 135 ? 27.212  -12.196 20.339  1.00 66.37 135 A 1 
ATOM 1133  O OE2 . GLU A 1 135 ? 25.110  -12.819 20.353  1.00 68.80 135 A 1 
ATOM 1134  N N   . LEU A 1 136 ? 22.950  -12.406 25.810  1.00 85.22 136 A 1 
ATOM 1135  C CA  . LEU A 1 136 ? 21.679  -12.617 26.490  1.00 85.27 136 A 1 
ATOM 1136  C C   . LEU A 1 136 ? 20.578  -11.828 25.797  1.00 86.03 136 A 1 
ATOM 1137  O O   . LEU A 1 136 ? 20.683  -10.609 25.642  1.00 82.70 136 A 1 
ATOM 1138  C CB  . LEU A 1 136 ? 21.835  -12.283 27.984  1.00 82.51 136 A 1 
ATOM 1139  C CG  . LEU A 1 136 ? 20.584  -12.685 28.795  1.00 79.49 136 A 1 
ATOM 1140  C CD1 . LEU A 1 136 ? 20.977  -13.490 30.024  1.00 72.39 136 A 1 
ATOM 1141  C CD2 . LEU A 1 136 ? 19.801  -11.457 29.257  1.00 72.54 136 A 1 
ATOM 1142  N N   . TYR A 1 137 ? 19.517  -12.537 25.416  1.00 88.11 137 A 1 
ATOM 1143  C CA  . TYR A 1 137 ? 18.367  -11.995 24.708  1.00 88.67 137 A 1 
ATOM 1144  C C   . TYR A 1 137 ? 17.068  -12.394 25.404  1.00 88.76 137 A 1 
ATOM 1145  O O   . TYR A 1 137 ? 16.967  -13.473 25.990  1.00 84.87 137 A 1 
ATOM 1146  C CB  . TYR A 1 137 ? 18.397  -12.488 23.257  1.00 87.28 137 A 1 
ATOM 1147  C CG  . TYR A 1 137 ? 19.632  -12.078 22.491  1.00 88.29 137 A 1 
ATOM 1148  C CD1 . TYR A 1 137 ? 19.891  -10.718 22.250  1.00 82.29 137 A 1 
ATOM 1149  C CD2 . TYR A 1 137 ? 20.558  -13.043 22.042  1.00 82.90 137 A 1 
ATOM 1150  C CE1 . TYR A 1 137 ? 21.055  -10.315 21.581  1.00 81.08 137 A 1 
ATOM 1151  C CE2 . TYR A 1 137 ? 21.727  -12.650 21.371  1.00 81.56 137 A 1 
ATOM 1152  C CZ  . TYR A 1 137 ? 21.974  -11.280 21.148  1.00 83.84 137 A 1 
ATOM 1153  O OH  . TYR A 1 137 ? 23.119  -10.870 20.515  1.00 82.08 137 A 1 
ATOM 1154  N N   . PHE A 1 138 ? 16.061  -11.529 25.321  1.00 87.29 138 A 1 
ATOM 1155  C CA  . PHE A 1 138 ? 14.723  -11.828 25.799  1.00 86.93 138 A 1 
ATOM 1156  C C   . PHE A 1 138 ? 13.827  -12.312 24.663  1.00 86.78 138 A 1 
ATOM 1157  O O   . PHE A 1 138 ? 13.750  -11.704 23.592  1.00 83.42 138 A 1 
ATOM 1158  C CB  . PHE A 1 138 ? 14.127  -10.615 26.524  1.00 85.60 138 A 1 
ATOM 1159  C CG  . PHE A 1 138 ? 14.825  -10.283 27.828  1.00 87.18 138 A 1 
ATOM 1160  C CD1 . PHE A 1 138 ? 14.858  -11.220 28.875  1.00 81.65 138 A 1 
ATOM 1161  C CD2 . PHE A 1 138 ? 15.441  -9.031  28.007  1.00 81.46 138 A 1 
ATOM 1162  C CE1 . PHE A 1 138 ? 15.502  -10.914 30.084  1.00 79.57 138 A 1 
ATOM 1163  C CE2 . PHE A 1 138 ? 16.082  -8.720  29.213  1.00 80.07 138 A 1 
ATOM 1164  C CZ  . PHE A 1 138 ? 16.114  -9.664  30.254  1.00 82.67 138 A 1 
ATOM 1165  N N   . GLN A 1 139 ? 13.101  -13.384 24.922  1.00 86.13 139 A 1 
ATOM 1166  C CA  . GLN A 1 139 ? 11.936  -13.771 24.155  1.00 84.85 139 A 1 
ATOM 1167  C C   . GLN A 1 139 ? 10.718  -13.094 24.784  1.00 84.66 139 A 1 
ATOM 1168  O O   . GLN A 1 139 ? 10.477  -13.237 25.977  1.00 80.12 139 A 1 
ATOM 1169  C CB  . GLN A 1 139 ? 11.857  -15.304 24.127  1.00 81.88 139 A 1 
ATOM 1170  C CG  . GLN A 1 139 ? 10.557  -15.825 23.521  1.00 74.74 139 A 1 
ATOM 1171  C CD  . GLN A 1 139 ? 10.621  -17.310 23.163  1.00 70.26 139 A 1 
ATOM 1172  O OE1 . GLN A 1 139 ? 11.672  -17.866 22.884  1.00 64.03 139 A 1 
ATOM 1173  N NE2 . GLN A 1 139 ? 9.500   -17.985 23.077  1.00 61.16 139 A 1 
ATOM 1174  N N   . GLY A 1 140 ? 9.975   -12.318 23.993  1.00 82.07 140 A 1 
ATOM 1175  C CA  . GLY A 1 140 ? 8.778   -11.639 24.473  1.00 80.78 140 A 1 
ATOM 1176  C C   . GLY A 1 140 ? 7.707   -12.631 24.924  1.00 82.02 140 A 1 
ATOM 1177  O O   . GLY A 1 140 ? 7.613   -13.715 24.343  1.00 76.59 140 A 1 
ATOM 1178  N N   . PRO A 1 141 ? 6.883   -12.258 25.915  1.00 81.19 141 A 1 
ATOM 1179  C CA  . PRO A 1 141 ? 5.793   -13.099 26.378  1.00 79.64 141 A 1 
ATOM 1180  C C   . PRO A 1 141 ? 4.772   -13.303 25.258  1.00 80.18 141 A 1 
ATOM 1181  O O   . PRO A 1 141 ? 4.496   -12.389 24.471  1.00 74.47 141 A 1 
ATOM 1182  C CB  . PRO A 1 141 ? 5.211   -12.380 27.601  1.00 76.23 141 A 1 
ATOM 1183  C CG  . PRO A 1 141 ? 5.541   -10.910 27.356  1.00 74.83 141 A 1 
ATOM 1184  C CD  . PRO A 1 141 ? 6.873   -10.976 26.612  1.00 77.52 141 A 1 
ATOM 1185  N N   . SER A 1 142 ? 4.156   -14.483 25.215  1.00 78.88 142 A 1 
ATOM 1186  C CA  . SER A 1 142 ? 3.124   -14.848 24.239  1.00 76.75 142 A 1 
ATOM 1187  C C   . SER A 1 142 ? 1.877   -13.955 24.309  1.00 77.35 142 A 1 
ATOM 1188  O O   . SER A 1 142 ? 1.172   -13.773 23.313  1.00 70.50 142 A 1 
ATOM 1189  C CB  . SER A 1 142 ? 2.731   -16.314 24.465  1.00 72.48 142 A 1 
ATOM 1190  O OG  . SER A 1 142 ? 2.378   -16.520 25.814  1.00 65.13 142 A 1 
ATOM 1191  N N   . SER A 1 143 ? 1.632   -13.339 25.465  1.00 74.29 143 A 1 
ATOM 1192  C CA  . SER A 1 143 ? 0.565   -12.360 25.683  1.00 72.43 143 A 1 
ATOM 1193  C C   . SER A 1 143 ? 0.781   -11.042 24.933  1.00 74.47 143 A 1 
ATOM 1194  O O   . SER A 1 143 ? -0.189  -10.332 24.644  1.00 69.49 143 A 1 
ATOM 1195  C CB  . SER A 1 143 ? 0.435   -12.088 27.184  1.00 67.54 143 A 1 
ATOM 1196  O OG  . SER A 1 143 ? 1.628   -11.531 27.691  1.00 61.89 143 A 1 
ATOM 1197  N N   . ASN A 1 144 ? 2.021   -10.697 24.588  1.00 77.08 144 A 1 
ATOM 1198  C CA  . ASN A 1 144 ? 2.330   -9.486  23.843  1.00 76.82 144 A 1 
ATOM 1199  C C   . ASN A 1 144 ? 1.928   -9.636  22.377  1.00 78.59 144 A 1 
ATOM 1200  O O   . ASN A 1 144 ? 2.633   -10.221 21.554  1.00 73.45 144 A 1 
ATOM 1201  C CB  . ASN A 1 144 ? 3.812   -9.099  24.009  1.00 71.13 144 A 1 
ATOM 1202  C CG  . ASN A 1 144 ? 4.038   -8.057  25.091  1.00 65.72 144 A 1 
ATOM 1203  O OD1 . ASN A 1 144 ? 3.133   -7.439  25.616  1.00 57.24 144 A 1 
ATOM 1204  N ND2 . ASN A 1 144 ? 5.284   -7.776  25.411  1.00 59.55 144 A 1 
ATOM 1205  N N   . LYS A 1 145 ? 0.792   -9.023  22.026  1.00 80.19 145 A 1 
ATOM 1206  C CA  . LYS A 1 145 ? 0.342   -8.959  20.637  1.00 80.69 145 A 1 
ATOM 1207  C C   . LYS A 1 145 ? 1.357   -8.174  19.802  1.00 82.67 145 A 1 
ATOM 1208  O O   . LYS A 1 145 ? 1.781   -7.092  20.217  1.00 78.42 145 A 1 
ATOM 1209  C CB  . LYS A 1 145 ? -1.060  -8.350  20.532  1.00 75.21 145 A 1 
ATOM 1210  C CG  . LYS A 1 145 ? -2.114  -9.307  21.103  1.00 64.55 145 A 1 
ATOM 1211  C CD  . LYS A 1 145 ? -3.525  -8.739  20.927  1.00 57.09 145 A 1 
ATOM 1212  C CE  . LYS A 1 145 ? -4.537  -9.720  21.517  1.00 49.24 145 A 1 
ATOM 1213  N NZ  . LYS A 1 145 ? -5.928  -9.212  21.421  1.00 41.27 145 A 1 
ATOM 1214  N N   . PRO A 1 146 ? 1.721   -8.687  18.618  1.00 82.26 146 A 1 
ATOM 1215  C CA  . PRO A 1 146 ? 2.581   -7.959  17.703  1.00 82.54 146 A 1 
ATOM 1216  C C   . PRO A 1 146 ? 1.904   -6.655  17.276  1.00 83.30 146 A 1 
ATOM 1217  O O   . PRO A 1 146 ? 0.748   -6.652  16.847  1.00 80.28 146 A 1 
ATOM 1218  C CB  . PRO A 1 146 ? 2.833   -8.911  16.530  1.00 80.06 146 A 1 
ATOM 1219  C CG  . PRO A 1 146 ? 1.621   -9.838  16.550  1.00 76.79 146 A 1 
ATOM 1220  C CD  . PRO A 1 146 ? 1.279   -9.936  18.032  1.00 79.01 146 A 1 
ATOM 1221  N N   . ARG A 1 147 ? 2.630   -5.556  17.388  1.00 85.40 147 A 1 
ATOM 1222  C CA  . ARG A 1 147 ? 2.171   -4.215  17.025  1.00 85.39 147 A 1 
ATOM 1223  C C   . ARG A 1 147 ? 2.565   -3.879  15.592  1.00 85.98 147 A 1 
ATOM 1224  O O   . ARG A 1 147 ? 3.519   -4.427  15.032  1.00 82.58 147 A 1 
ATOM 1225  C CB  . ARG A 1 147 ? 2.699   -3.175  18.027  1.00 82.94 147 A 1 
ATOM 1226  C CG  . ARG A 1 147 ? 2.174   -3.413  19.453  1.00 78.31 147 A 1 
ATOM 1227  C CD  . ARG A 1 147 ? 2.618   -2.277  20.379  1.00 76.53 147 A 1 
ATOM 1228  N NE  . ARG A 1 147 ? 2.177   -2.500  21.764  1.00 72.23 147 A 1 
ATOM 1229  C CZ  . ARG A 1 147 ? 2.311   -1.645  22.769  1.00 67.64 147 A 1 
ATOM 1230  N NH1 . ARG A 1 147 ? 2.868   -0.472  22.606  1.00 62.56 147 A 1 
ATOM 1231  N NH2 . ARG A 1 147 ? 1.893   -1.964  23.961  1.00 60.05 147 A 1 
ATOM 1232  N N   . VAL A 1 148 ? 1.834   -2.937  15.021  1.00 85.07 148 A 1 
ATOM 1233  C CA  . VAL A 1 148 ? 2.189   -2.329  13.738  1.00 84.97 148 A 1 
ATOM 1234  C C   . VAL A 1 148 ? 3.257   -1.259  13.979  1.00 85.94 148 A 1 
ATOM 1235  O O   . VAL A 1 148 ? 3.251   -0.600  15.020  1.00 82.98 148 A 1 
ATOM 1236  C CB  . VAL A 1 148 ? 0.951   -1.727  13.049  1.00 81.84 148 A 1 
ATOM 1237  C CG1 . VAL A 1 148 ? 1.247   -1.411  11.585  1.00 71.86 148 A 1 
ATOM 1238  C CG2 . VAL A 1 148 ? -0.247  -2.692  13.079  1.00 71.34 148 A 1 
ATOM 1239  N N   . ILE A 1 149 ? 4.143   -1.025  13.019  1.00 84.73 149 A 1 
ATOM 1240  C CA  . ILE A 1 149 ? 5.204   -0.005  13.118  1.00 84.47 149 A 1 
ATOM 1241  C C   . ILE A 1 149 ? 4.643   1.386   13.476  1.00 84.26 149 A 1 
ATOM 1242  O O   . ILE A 1 149 ? 5.276   2.138   14.214  1.00 81.08 149 A 1 
ATOM 1243  C CB  . ILE A 1 149 ? 6.016   0.036   11.799  1.00 83.21 149 A 1 
ATOM 1244  C CG1 . ILE A 1 149 ? 6.786   -1.292  11.613  1.00 77.27 149 A 1 
ATOM 1245  C CG2 . ILE A 1 149 ? 6.999   1.225   11.762  1.00 75.11 149 A 1 
ATOM 1246  C CD1 . ILE A 1 149 ? 7.388   -1.483  10.220  1.00 70.07 149 A 1 
ATOM 1247  N N   . ARG A 1 150 ? 3.439   1.722   13.004  1.00 83.30 150 A 1 
ATOM 1248  C CA  . ARG A 1 150 ? 2.771   3.006   13.315  1.00 81.68 150 A 1 
ATOM 1249  C C   . ARG A 1 150 ? 2.341   3.158   14.771  1.00 81.80 150 A 1 
ATOM 1250  O O   . ARG A 1 150 ? 2.241   4.284   15.244  1.00 79.66 150 A 1 
ATOM 1251  C CB  . ARG A 1 150 ? 1.514   3.174   12.450  1.00 79.56 150 A 1 
ATOM 1252  C CG  . ARG A 1 150 ? 1.857   3.448   10.996  1.00 74.01 150 A 1 
ATOM 1253  C CD  . ARG A 1 150 ? 0.585   3.689   10.200  1.00 73.18 150 A 1 
ATOM 1254  N NE  . ARG A 1 150 ? 0.912   3.719   8.776   1.00 70.50 150 A 1 
ATOM 1255  C CZ  . ARG A 1 150 ? 0.861   4.737   7.939   1.00 66.84 150 A 1 
ATOM 1256  N NH1 . ARG A 1 150 ? 0.354   5.896   8.258   1.00 60.29 150 A 1 
ATOM 1257  N NH2 . ARG A 1 150 ? 1.339   4.574   6.742   1.00 62.36 150 A 1 
ATOM 1258  N N   . GLU A 1 151 ? 2.054   2.071   15.446  1.00 83.10 151 A 1 
ATOM 1259  C CA  . GLU A 1 151 ? 1.590   2.070   16.841  1.00 82.10 151 A 1 
ATOM 1260  C C   . GLU A 1 151 ? 2.752   2.164   17.838  1.00 82.30 151 A 1 
ATOM 1261  O O   . GLU A 1 151 ? 2.541   2.445   19.015  1.00 79.23 151 A 1 
ATOM 1262  C CB  . GLU A 1 151 ? 0.780   0.798   17.124  1.00 79.93 151 A 1 
ATOM 1263  C CG  . GLU A 1 151 ? -0.501  0.698   16.287  1.00 72.24 151 A 1 
ATOM 1264  C CD  . GLU A 1 151 ? -1.247  -0.629  16.504  1.00 66.65 151 A 1 
ATOM 1265  O OE1 . GLU A 1 151 ? -2.410  -0.712  16.059  1.00 59.91 151 A 1 
ATOM 1266  O OE2 . GLU A 1 151 ? -0.639  -1.571  17.078  1.00 59.81 151 A 1 
ATOM 1267  N N   . VAL A 1 152 ? 3.980   1.942   17.367  1.00 82.34 152 A 1 
ATOM 1268  C CA  . VAL A 1 152 ? 5.180   2.089   18.189  1.00 81.63 152 A 1 
ATOM 1269  C C   . VAL A 1 152 ? 5.515   3.573   18.301  1.00 81.13 152 A 1 
ATOM 1270  O O   . VAL A 1 152 ? 6.179   4.163   17.445  1.00 77.84 152 A 1 
ATOM 1271  C CB  . VAL A 1 152 ? 6.358   1.264   17.647  1.00 81.18 152 A 1 
ATOM 1272  C CG1 . VAL A 1 152 ? 7.531   1.304   18.628  1.00 74.57 152 A 1 
ATOM 1273  C CG2 . VAL A 1 152 ? 5.966   -0.207  17.479  1.00 75.25 152 A 1 
ATOM 1274  N N   . ARG A 1 153 ? 5.040   4.172   19.377  1.00 81.02 153 A 1 
ATOM 1275  C CA  . ARG A 1 153 ? 5.141   5.601   19.675  1.00 79.85 153 A 1 
ATOM 1276  C C   . ARG A 1 153 ? 6.145   5.878   20.803  1.00 79.90 153 A 1 
ATOM 1277  O O   . ARG A 1 153 ? 6.827   4.975   21.296  1.00 74.61 153 A 1 
ATOM 1278  C CB  . ARG A 1 153 ? 3.731   6.140   19.982  1.00 76.36 153 A 1 
ATOM 1279  C CG  . ARG A 1 153 ? 2.803   6.069   18.764  1.00 71.84 153 A 1 
ATOM 1280  C CD  . ARG A 1 153 ? 1.505   6.821   19.061  1.00 68.27 153 A 1 
ATOM 1281  N NE  . ARG A 1 153 ? 0.623   6.837   17.886  1.00 63.15 153 A 1 
ATOM 1282  C CZ  . ARG A 1 153 ? -0.466  7.575   17.745  1.00 56.19 153 A 1 
ATOM 1283  N NH1 . ARG A 1 153 ? -0.895  8.353   18.708  1.00 52.92 153 A 1 
ATOM 1284  N NH2 . ARG A 1 153 ? -1.144  7.541   16.629  1.00 49.94 153 A 1 
ATOM 1285  N N   . ALA A 1 154 ? 6.229   7.138   21.201  1.00 78.19 154 A 1 
ATOM 1286  C CA  . ALA A 1 154 ? 7.151   7.590   22.238  1.00 76.94 154 A 1 
ATOM 1287  C C   . ALA A 1 154 ? 6.916   6.960   23.624  1.00 77.97 154 A 1 
ATOM 1288  O O   . ALA A 1 154 ? 7.853   6.876   24.419  1.00 74.50 154 A 1 
ATOM 1289  C CB  . ALA A 1 154 ? 7.044   9.115   22.318  1.00 73.94 154 A 1 
ATOM 1290  N N   . ASP A 1 155 ? 5.701   6.494   23.911  1.00 79.49 155 A 1 
ATOM 1291  C CA  . ASP A 1 155 ? 5.358   5.760   25.137  1.00 78.64 155 A 1 
ATOM 1292  C C   . ASP A 1 155 ? 6.070   4.401   25.234  1.00 79.69 155 A 1 
ATOM 1293  O O   . ASP A 1 155 ? 6.280   3.886   26.332  1.00 75.79 155 A 1 
ATOM 1294  C CB  . ASP A 1 155 ? 3.828   5.569   25.196  1.00 75.03 155 A 1 
ATOM 1295  C CG  . ASP A 1 155 ? 3.284   4.641   24.097  1.00 67.09 155 A 1 
ATOM 1296  O OD1 . ASP A 1 155 ? 3.855   4.657   22.984  1.00 56.89 155 A 1 
ATOM 1297  O OD2 . ASP A 1 155 ? 2.337   3.882   24.373  1.00 62.24 155 A 1 
ATOM 1298  N N   . SER A 1 156 ? 6.483   3.852   24.098  1.00 80.14 156 A 1 
ATOM 1299  C CA  . SER A 1 156 ? 7.180   2.575   23.997  1.00 80.32 156 A 1 
ATOM 1300  C C   . SER A 1 156 ? 8.707   2.702   24.118  1.00 81.34 156 A 1 
ATOM 1301  O O   . SER A 1 156 ? 9.411   1.696   24.066  1.00 78.27 156 A 1 
ATOM 1302  C CB  . SER A 1 156 ? 6.792   1.872   22.687  1.00 78.76 156 A 1 
ATOM 1303  O OG  . SER A 1 156 ? 5.381   1.718   22.602  1.00 70.82 156 A 1 
ATOM 1304  N N   . VAL A 1 157 ? 9.242   3.912   24.280  1.00 81.44 157 A 1 
ATOM 1305  C CA  . VAL A 1 157 ? 10.690  4.125   24.429  1.00 80.29 157 A 1 
ATOM 1306  C C   . VAL A 1 157 ? 11.191  3.449   25.708  1.00 80.15 157 A 1 
ATOM 1307  O O   . VAL A 1 157 ? 10.683  3.693   26.795  1.00 77.13 157 A 1 
ATOM 1308  C CB  . VAL A 1 157 ? 11.052  5.620   24.402  1.00 78.52 157 A 1 
ATOM 1309  C CG1 . VAL A 1 157 ? 12.537  5.860   24.681  1.00 71.24 157 A 1 
ATOM 1310  C CG2 . VAL A 1 157 ? 10.764  6.219   23.019  1.00 71.65 157 A 1 
ATOM 1311  N N   . GLY A 1 158 ? 12.216  2.609   25.567  1.00 81.08 158 A 1 
ATOM 1312  C CA  . GLY A 1 158 ? 12.800  1.815   26.648  1.00 80.41 158 A 1 
ATOM 1313  C C   . GLY A 1 158 ? 12.073  0.500   26.942  1.00 82.15 158 A 1 
ATOM 1314  O O   . GLY A 1 158 ? 12.626  -0.332  27.667  1.00 78.79 158 A 1 
ATOM 1315  N N   . LYS A 1 159 ? 10.886  0.279   26.358  1.00 83.49 159 A 1 
ATOM 1316  C CA  . LYS A 1 159 ? 10.087  -0.932  26.557  1.00 84.36 159 A 1 
ATOM 1317  C C   . LYS A 1 159 ? 10.452  -2.027  25.558  1.00 85.66 159 A 1 
ATOM 1318  O O   . LYS A 1 159 ? 10.930  -1.759  24.454  1.00 83.57 159 A 1 
ATOM 1319  C CB  . LYS A 1 159 ? 8.581   -0.614  26.514  1.00 82.37 159 A 1 
ATOM 1320  C CG  . LYS A 1 159 ? 8.175   0.398   27.599  1.00 79.41 159 A 1 
ATOM 1321  C CD  . LYS A 1 159 ? 6.653   0.568   27.661  1.00 76.67 159 A 1 
ATOM 1322  C CE  . LYS A 1 159 ? 6.294   1.580   28.750  1.00 70.96 159 A 1 
ATOM 1323  N NZ  . LYS A 1 159 ? 4.835   1.799   28.854  1.00 63.37 159 A 1 
ATOM 1324  N N   . LEU A 1 160 ? 10.182  -3.269  25.946  1.00 86.94 160 A 1 
ATOM 1325  C CA  . LEU A 1 160 ? 10.237  -4.413  25.055  1.00 87.19 160 A 1 
ATOM 1326  C C   . LEU A 1 160 ? 8.964   -4.443  24.197  1.00 87.34 160 A 1 
ATOM 1327  O O   . LEU A 1 160 ? 7.851   -4.495  24.719  1.00 85.02 160 A 1 
ATOM 1328  C CB  . LEU A 1 160 ? 10.406  -5.696  25.892  1.00 86.15 160 A 1 
ATOM 1329  C CG  . LEU A 1 160 ? 10.810  -6.917  25.040  1.00 84.59 160 A 1 
ATOM 1330  C CD1 . LEU A 1 160 ? 12.291  -6.867  24.662  1.00 79.46 160 A 1 
ATOM 1331  C CD2 . LEU A 1 160 ? 10.585  -8.202  25.831  1.00 79.30 160 A 1 
ATOM 1332  N N   . VAL A 1 161 ? 9.123   -4.411  22.877  1.00 89.16 161 A 1 
ATOM 1333  C CA  . VAL A 1 161 ? 8.013   -4.398  21.917  1.00 89.25 161 A 1 
ATOM 1334  C C   . VAL A 1 161 ? 8.222   -5.467  20.856  1.00 89.73 161 A 1 
ATOM 1335  O O   . VAL A 1 161 ? 9.341   -5.717  20.419  1.00 87.56 161 A 1 
ATOM 1336  C CB  . VAL A 1 161 ? 7.806   -3.011  21.271  1.00 87.69 161 A 1 
ATOM 1337  C CG1 . VAL A 1 161 ? 7.267   -2.014  22.303  1.00 76.47 161 A 1 
ATOM 1338  C CG2 . VAL A 1 161 ? 9.070   -2.422  20.647  1.00 76.89 161 A 1 
ATOM 1339  N N   . THR A 1 162 ? 7.128   -6.085  20.421  1.00 89.52 162 A 1 
ATOM 1340  C CA  . THR A 1 162 ? 7.127   -7.020  19.293  1.00 89.20 162 A 1 
ATOM 1341  C C   . THR A 1 162 ? 6.454   -6.354  18.104  1.00 89.07 162 A 1 
ATOM 1342  O O   . THR A 1 162 ? 5.302   -5.935  18.199  1.00 86.58 162 A 1 
ATOM 1343  C CB  . THR A 1 162 ? 6.439   -8.340  19.656  1.00 88.00 162 A 1 
ATOM 1344  O OG1 . THR A 1 162 ? 7.073   -8.901  20.779  1.00 73.15 162 A 1 
ATOM 1345  C CG2 . THR A 1 162 ? 6.545   -9.368  18.537  1.00 72.81 162 A 1 
ATOM 1346  N N   . VAL A 1 163 ? 7.170   -6.243  16.989  1.00 89.86 163 A 1 
ATOM 1347  C CA  . VAL A 1 163 ? 6.714   -5.548  15.781  1.00 89.86 163 A 1 
ATOM 1348  C C   . VAL A 1 163 ? 6.768   -6.502  14.597  1.00 89.65 163 A 1 
ATOM 1349  O O   . VAL A 1 163 ? 7.770   -7.184  14.388  1.00 87.22 163 A 1 
ATOM 1350  C CB  . VAL A 1 163 ? 7.548   -4.286  15.506  1.00 88.68 163 A 1 
ATOM 1351  C CG1 . VAL A 1 163 ? 6.914   -3.447  14.395  1.00 77.49 163 A 1 
ATOM 1352  C CG2 . VAL A 1 163 ? 7.660   -3.381  16.737  1.00 77.52 163 A 1 
ATOM 1353  N N   . ARG A 1 164 ? 5.703   -6.541  13.793  1.00 88.95 164 A 1 
ATOM 1354  C CA  . ARG A 1 164 ? 5.659   -7.284  12.530  1.00 88.00 164 A 1 
ATOM 1355  C C   . ARG A 1 164 ? 5.851   -6.352  11.340  1.00 87.95 164 A 1 
ATOM 1356  O O   . ARG A 1 164 ? 5.342   -5.234  11.333  1.00 84.24 164 A 1 
ATOM 1357  C CB  . ARG A 1 164 ? 4.348   -8.074  12.399  1.00 85.06 164 A 1 
ATOM 1358  C CG  . ARG A 1 164 ? 4.370   -9.329  13.278  1.00 75.49 164 A 1 
ATOM 1359  C CD  . ARG A 1 164 ? 3.100   -10.155 13.077  1.00 73.12 164 A 1 
ATOM 1360  N NE  . ARG A 1 164 ? 3.152   -11.401 13.856  1.00 65.26 164 A 1 
ATOM 1361  C CZ  . ARG A 1 164 ? 2.174   -12.282 13.997  1.00 58.40 164 A 1 
ATOM 1362  N NH1 . ARG A 1 164 ? 1.008   -12.118 13.431  1.00 54.11 164 A 1 
ATOM 1363  N NH2 . ARG A 1 164 ? 2.355   -13.348 14.719  1.00 49.42 164 A 1 
ATOM 1364  N N   . GLY A 1 165 ? 6.552   -6.844  10.335  1.00 87.30 165 A 1 
ATOM 1365  C CA  . GLY A 1 165 ? 6.750   -6.123  9.090   1.00 86.69 165 A 1 
ATOM 1366  C C   . GLY A 1 165 ? 7.513   -6.934  8.047   1.00 87.01 165 A 1 
ATOM 1367  O O   . GLY A 1 165 ? 7.828   -8.108  8.257   1.00 84.55 165 A 1 
ATOM 1368  N N   . ILE A 1 166 ? 7.796   -6.298  6.931   1.00 86.17 166 A 1 
ATOM 1369  C CA  . ILE A 1 166 ? 8.544   -6.866  5.812   1.00 84.96 166 A 1 
ATOM 1370  C C   . ILE A 1 166 ? 9.951   -6.272  5.830   1.00 85.66 166 A 1 
ATOM 1371  O O   . ILE A 1 166 ? 10.112  -5.056  5.908   1.00 84.27 166 A 1 
ATOM 1372  C CB  . ILE A 1 166 ? 7.827   -6.590  4.471   1.00 82.04 166 A 1 
ATOM 1373  C CG1 . ILE A 1 166 ? 6.373   -7.113  4.491   1.00 71.53 166 A 1 
ATOM 1374  C CG2 . ILE A 1 166 ? 8.610   -7.235  3.314   1.00 69.31 166 A 1 
ATOM 1375  C CD1 . ILE A 1 166 ? 5.527   -6.639  3.307   1.00 65.75 166 A 1 
ATOM 1376  N N   . VAL A 1 167 ? 10.962  -7.118  5.726   1.00 85.15 167 A 1 
ATOM 1377  C CA  . VAL A 1 167 ? 12.349  -6.668  5.604   1.00 84.55 167 A 1 
ATOM 1378  C C   . VAL A 1 167 ? 12.569  -6.130  4.196   1.00 83.48 167 A 1 
ATOM 1379  O O   . VAL A 1 167 ? 12.391  -6.848  3.220   1.00 81.14 167 A 1 
ATOM 1380  C CB  . VAL A 1 167 ? 13.331  -7.802  5.924   1.00 84.55 167 A 1 
ATOM 1381  C CG1 . VAL A 1 167 ? 14.774  -7.312  5.827   1.00 75.86 167 A 1 
ATOM 1382  C CG2 . VAL A 1 167 ? 13.109  -8.324  7.346   1.00 76.97 167 A 1 
ATOM 1383  N N   . THR A 1 168 ? 12.963  -4.865  4.076   1.00 82.52 168 A 1 
ATOM 1384  C CA  . THR A 1 168 ? 13.222  -4.239  2.774   1.00 79.75 168 A 1 
ATOM 1385  C C   . THR A 1 168 ? 14.706  -4.170  2.447   1.00 79.37 168 A 1 
ATOM 1386  O O   . THR A 1 168 ? 15.092  -4.258  1.287   1.00 76.23 168 A 1 
ATOM 1387  C CB  . THR A 1 168 ? 12.635  -2.823  2.709   1.00 76.86 168 A 1 
ATOM 1388  O OG1 . THR A 1 168 ? 13.099  -2.028  3.787   1.00 68.74 168 A 1 
ATOM 1389  C CG2 . THR A 1 168 ? 11.114  -2.837  2.777   1.00 66.73 168 A 1 
ATOM 1390  N N   . ARG A 1 169 ? 15.533  -4.015  3.471   1.00 81.32 169 A 1 
ATOM 1391  C CA  . ARG A 1 169 ? 16.971  -3.841  3.295   1.00 81.16 169 A 1 
ATOM 1392  C C   . ARG A 1 169 ? 17.729  -4.443  4.466   1.00 83.15 169 A 1 
ATOM 1393  O O   . ARG A 1 169 ? 17.323  -4.266  5.605   1.00 81.89 169 A 1 
ATOM 1394  C CB  . ARG A 1 169 ? 17.248  -2.342  3.160   1.00 77.75 169 A 1 
ATOM 1395  C CG  . ARG A 1 169 ? 18.441  -2.074  2.246   1.00 68.40 169 A 1 
ATOM 1396  C CD  . ARG A 1 169 ? 18.619  -0.569  2.090   1.00 66.28 169 A 1 
ATOM 1397  N NE  . ARG A 1 169 ? 19.597  -0.275  1.046   1.00 59.16 169 A 1 
ATOM 1398  C CZ  . ARG A 1 169 ? 20.133  0.887   0.766   1.00 53.15 169 A 1 
ATOM 1399  N NH1 . ARG A 1 169 ? 19.795  1.972   1.393   1.00 49.15 169 A 1 
ATOM 1400  N NH2 . ARG A 1 169 ? 21.032  0.958   -0.155  1.00 45.52 169 A 1 
ATOM 1401  N N   . VAL A 1 170 ? 18.844  -5.101  4.164   1.00 81.88 170 A 1 
ATOM 1402  C CA  . VAL A 1 170 ? 19.733  -5.687  5.164   1.00 81.73 170 A 1 
ATOM 1403  C C   . VAL A 1 170 ? 21.161  -5.296  4.808   1.00 81.89 170 A 1 
ATOM 1404  O O   . VAL A 1 170 ? 21.559  -5.442  3.657   1.00 78.90 170 A 1 
ATOM 1405  C CB  . VAL A 1 170 ? 19.554  -7.213  5.234   1.00 81.06 170 A 1 
ATOM 1406  C CG1 . VAL A 1 170 ? 20.392  -7.805  6.355   1.00 71.28 170 A 1 
ATOM 1407  C CG2 . VAL A 1 170 ? 18.102  -7.610  5.528   1.00 72.33 170 A 1 
ATOM 1408  N N   . SER A 1 171 ? 21.911  -4.762  5.768   1.00 81.59 171 A 1 
ATOM 1409  C CA  . SER A 1 171 ? 23.322  -4.450  5.557   1.00 80.64 171 A 1 
ATOM 1410  C C   . SER A 1 171 ? 24.188  -5.706  5.650   1.00 81.59 171 A 1 
ATOM 1411  O O   . SER A 1 171 ? 23.767  -6.761  6.128   1.00 78.97 171 A 1 
ATOM 1412  C CB  . SER A 1 171 ? 23.804  -3.363  6.531   1.00 78.07 171 A 1 
ATOM 1413  O OG  . SER A 1 171 ? 24.080  -3.866  7.820   1.00 70.57 171 A 1 
ATOM 1414  N N   . GLU A 1 172 ? 25.443  -5.580  5.253   1.00 80.76 172 A 1 
ATOM 1415  C CA  . GLU A 1 172 ? 26.437  -6.593  5.581   1.00 80.08 172 A 1 
ATOM 1416  C C   . GLU A 1 172 ? 26.708  -6.657  7.089   1.00 81.72 172 A 1 
ATOM 1417  O O   . GLU A 1 172 ? 26.536  -5.681  7.824   1.00 79.88 172 A 1 
ATOM 1418  C CB  . GLU A 1 172 ? 27.732  -6.336  4.812   1.00 75.99 172 A 1 
ATOM 1419  C CG  . GLU A 1 172 ? 27.530  -6.499  3.303   1.00 65.62 172 A 1 
ATOM 1420  C CD  . GLU A 1 172 ? 28.815  -6.307  2.502   1.00 58.99 172 A 1 
ATOM 1421  O OE1 . GLU A 1 172 ? 28.757  -6.557  1.280   1.00 53.34 172 A 1 
ATOM 1422  O OE2 . GLU A 1 172 ? 29.838  -5.905  3.102   1.00 51.56 172 A 1 
ATOM 1423  N N   . VAL A 1 173 ? 27.150  -7.833  7.555   1.00 83.26 173 A 1 
ATOM 1424  C CA  . VAL A 1 173 ? 27.553  -8.026  8.950   1.00 83.03 173 A 1 
ATOM 1425  C C   . VAL A 1 173 ? 28.937  -7.424  9.152   1.00 83.45 173 A 1 
ATOM 1426  O O   . VAL A 1 173 ? 29.897  -7.829  8.500   1.00 81.22 173 A 1 
ATOM 1427  C CB  . VAL A 1 173 ? 27.530  -9.504  9.356   1.00 81.85 173 A 1 
ATOM 1428  C CG1 . VAL A 1 173 ? 27.934  -9.682  10.824  1.00 72.80 173 A 1 
ATOM 1429  C CG2 . VAL A 1 173 ? 26.123  -10.091 9.190   1.00 73.81 173 A 1 
ATOM 1430  N N   . LYS A 1 174 ? 29.051  -6.495  10.105  1.00 84.51 174 A 1 
ATOM 1431  C CA  . LYS A 1 174 ? 30.297  -5.808  10.442  1.00 83.24 174 A 1 
ATOM 1432  C C   . LYS A 1 174 ? 30.677  -6.065  11.902  1.00 84.68 174 A 1 
ATOM 1433  O O   . LYS A 1 174 ? 29.797  -6.259  12.737  1.00 82.32 174 A 1 
ATOM 1434  C CB  . LYS A 1 174 ? 30.157  -4.305  10.129  1.00 79.83 174 A 1 
ATOM 1435  C CG  . LYS A 1 174 ? 30.028  -4.076  8.613   1.00 73.56 174 A 1 
ATOM 1436  C CD  . LYS A 1 174 ? 29.782  -2.611  8.249   1.00 69.02 174 A 1 
ATOM 1437  C CE  . LYS A 1 174 ? 29.541  -2.553  6.737   1.00 61.20 174 A 1 
ATOM 1438  N NZ  . LYS A 1 174 ? 28.941  -1.291  6.286   1.00 54.67 174 A 1 
ATOM 1439  N N   . PRO A 1 175 ? 31.975  -6.061  12.237  1.00 85.40 175 A 1 
ATOM 1440  C CA  . PRO A 1 175 ? 32.403  -6.129  13.626  1.00 84.84 175 A 1 
ATOM 1441  C C   . PRO A 1 175 ? 32.157  -4.785  14.325  1.00 84.99 175 A 1 
ATOM 1442  O O   . PRO A 1 175 ? 32.657  -3.745  13.899  1.00 82.59 175 A 1 
ATOM 1443  C CB  . PRO A 1 175 ? 33.881  -6.516  13.561  1.00 82.86 175 A 1 
ATOM 1444  C CG  . PRO A 1 175 ? 34.348  -5.932  12.230  1.00 80.57 175 A 1 
ATOM 1445  C CD  . PRO A 1 175 ? 33.111  -6.019  11.338  1.00 83.57 175 A 1 
ATOM 1446  N N   . LYS A 1 176 ? 31.420  -4.812  15.441  1.00 85.12 176 A 1 
ATOM 1447  C CA  . LYS A 1 176 ? 31.234  -3.678  16.351  1.00 85.05 176 A 1 
ATOM 1448  C C   . LYS A 1 176 ? 32.099  -3.884  17.588  1.00 84.77 176 A 1 
ATOM 1449  O O   . LYS A 1 176 ? 32.044  -4.929  18.222  1.00 82.39 176 A 1 
ATOM 1450  C CB  . LYS A 1 176 ? 29.738  -3.540  16.685  1.00 83.60 176 A 1 
ATOM 1451  C CG  . LYS A 1 176 ? 29.410  -2.396  17.659  1.00 80.07 176 A 1 
ATOM 1452  C CD  . LYS A 1 176 ? 27.910  -2.405  17.980  1.00 78.79 176 A 1 
ATOM 1453  C CE  . LYS A 1 176 ? 27.523  -1.387  19.053  1.00 71.22 176 A 1 
ATOM 1454  N NZ  . LYS A 1 176 ? 26.111  -1.551  19.470  1.00 65.51 176 A 1 
ATOM 1455  N N   . MET A 1 177 ? 32.889  -2.880  17.939  1.00 84.85 177 A 1 
ATOM 1456  C CA  . MET A 1 177 ? 33.724  -2.921  19.135  1.00 84.42 177 A 1 
ATOM 1457  C C   . MET A 1 177 ? 32.876  -2.630  20.377  1.00 84.61 177 A 1 
ATOM 1458  O O   . MET A 1 177 ? 32.181  -1.621  20.428  1.00 82.81 177 A 1 
ATOM 1459  C CB  . MET A 1 177 ? 34.884  -1.935  18.967  1.00 82.66 177 A 1 
ATOM 1460  C CG  . MET A 1 177 ? 35.972  -2.141  20.021  1.00 77.78 177 A 1 
ATOM 1461  S SD  . MET A 1 177 ? 37.367  -0.984  19.872  1.00 75.15 177 A 1 
ATOM 1462  C CE  . MET A 1 177 ? 38.122  -1.536  18.332  1.00 67.97 177 A 1 
ATOM 1463  N N   . VAL A 1 178 ? 32.948  -3.517  21.375  1.00 85.49 178 A 1 
ATOM 1464  C CA  . VAL A 1 178 ? 32.226  -3.384  22.656  1.00 84.99 178 A 1 
ATOM 1465  C C   . VAL A 1 178 ? 33.168  -2.915  23.759  1.00 84.95 178 A 1 
ATOM 1466  O O   . VAL A 1 178 ? 32.815  -2.050  24.553  1.00 81.70 178 A 1 
ATOM 1467  C CB  . VAL A 1 178 ? 31.561  -4.714  23.052  1.00 83.81 178 A 1 
ATOM 1468  C CG1 . VAL A 1 178 ? 30.765  -4.596  24.355  1.00 73.50 178 A 1 
ATOM 1469  C CG2 . VAL A 1 178 ? 30.598  -5.188  21.968  1.00 74.27 178 A 1 
ATOM 1470  N N   . VAL A 1 179 ? 34.374  -3.460  23.792  1.00 84.44 179 A 1 
ATOM 1471  C CA  . VAL A 1 179 ? 35.430  -3.049  24.721  1.00 84.38 179 A 1 
ATOM 1472  C C   . VAL A 1 179 ? 36.713  -2.828  23.933  1.00 84.56 179 A 1 
ATOM 1473  O O   . VAL A 1 179 ? 37.190  -3.738  23.256  1.00 82.65 179 A 1 
ATOM 1474  C CB  . VAL A 1 179 ? 35.646  -4.077  25.847  1.00 83.07 179 A 1 
ATOM 1475  C CG1 . VAL A 1 179 ? 36.711  -3.590  26.833  1.00 73.70 179 A 1 
ATOM 1476  C CG2 . VAL A 1 179 ? 34.357  -4.330  26.638  1.00 75.10 179 A 1 
ATOM 1477  N N   . ALA A 1 180 ? 37.279  -1.628  24.042  1.00 83.60 180 A 1 
ATOM 1478  C CA  . ALA A 1 180 ? 38.591  -1.312  23.507  1.00 82.75 180 A 1 
ATOM 1479  C C   . ALA A 1 180 ? 39.652  -1.543  24.587  1.00 83.03 180 A 1 
ATOM 1480  O O   . ALA A 1 180 ? 39.557  -0.986  25.680  1.00 81.01 180 A 1 
ATOM 1481  C CB  . ALA A 1 180 ? 38.591  0.133   22.990  1.00 81.56 180 A 1 
ATOM 1482  N N   . THR A 1 181 ? 40.662  -2.346  24.280  1.00 83.18 181 A 1 
ATOM 1483  C CA  . THR A 1 181 ? 41.833  -2.556  25.130  1.00 82.43 181 A 1 
ATOM 1484  C C   . THR A 1 181 ? 43.001  -1.755  24.578  1.00 82.77 181 A 1 
ATOM 1485  O O   . THR A 1 181 ? 43.319  -1.853  23.396  1.00 80.18 181 A 1 
ATOM 1486  C CB  . THR A 1 181 ? 42.194  -4.044  25.229  1.00 79.85 181 A 1 
ATOM 1487  O OG1 . THR A 1 181 ? 41.113  -4.770  25.766  1.00 69.29 181 A 1 
ATOM 1488  C CG2 . THR A 1 181 ? 43.385  -4.283  26.145  1.00 68.13 181 A 1 
ATOM 1489  N N   . TYR A 1 182 ? 43.634  -0.983  25.442  1.00 79.90 182 A 1 
ATOM 1490  C CA  . TYR A 1 182 ? 44.814  -0.194  25.126  1.00 79.74 182 A 1 
ATOM 1491  C C   . TYR A 1 182 ? 45.997  -0.681  25.956  1.00 79.22 182 A 1 
ATOM 1492  O O   . TYR A 1 182 ? 45.833  -1.023  27.124  1.00 76.04 182 A 1 
ATOM 1493  C CB  . TYR A 1 182 ? 44.547  1.287   25.402  1.00 79.12 182 A 1 
ATOM 1494  C CG  . TYR A 1 182 ? 43.383  1.876   24.641  1.00 80.14 182 A 1 
ATOM 1495  C CD1 . TYR A 1 182 ? 43.579  2.467   23.381  1.00 75.18 182 A 1 
ATOM 1496  C CD2 . TYR A 1 182 ? 42.091  1.850   25.199  1.00 76.45 182 A 1 
ATOM 1497  C CE1 . TYR A 1 182 ? 42.506  3.035   22.683  1.00 74.87 182 A 1 
ATOM 1498  C CE2 . TYR A 1 182 ? 41.006  2.410   24.506  1.00 74.98 182 A 1 
ATOM 1499  C CZ  . TYR A 1 182 ? 41.219  3.005   23.250  1.00 77.86 182 A 1 
ATOM 1500  O OH  . TYR A 1 182 ? 40.164  3.555   22.574  1.00 75.86 182 A 1 
ATOM 1501  N N   . THR A 1 183 ? 47.182  -0.657  25.377  1.00 81.37 183 A 1 
ATOM 1502  C CA  . THR A 1 183 ? 48.443  -0.891  26.088  1.00 79.91 183 A 1 
ATOM 1503  C C   . THR A 1 183 ? 49.275  0.377   26.122  1.00 79.40 183 A 1 
ATOM 1504  O O   . THR A 1 183 ? 49.375  1.088   25.122  1.00 75.20 183 A 1 
ATOM 1505  C CB  . THR A 1 183 ? 49.254  -2.044  25.492  1.00 77.20 183 A 1 
ATOM 1506  O OG1 . THR A 1 183 ? 49.075  -2.153  24.098  1.00 66.82 183 A 1 
ATOM 1507  C CG2 . THR A 1 183 ? 48.826  -3.358  26.128  1.00 65.52 183 A 1 
ATOM 1508  N N   . CYS A 1 184 ? 49.865  0.656   27.276  1.00 77.19 184 A 1 
ATOM 1509  C CA  . CYS A 1 184 ? 50.808  1.753   27.432  1.00 75.25 184 A 1 
ATOM 1510  C C   . CYS A 1 184 ? 52.196  1.331   26.934  1.00 75.56 184 A 1 
ATOM 1511  O O   . CYS A 1 184 ? 52.669  0.249   27.262  1.00 71.06 184 A 1 
ATOM 1512  C CB  . CYS A 1 184 ? 50.831  2.180   28.901  1.00 72.08 184 A 1 
ATOM 1513  S SG  . CYS A 1 184 ? 51.879  3.649   29.116  1.00 65.12 184 A 1 
ATOM 1514  N N   . ASP A 1 185 ? 52.854  2.199   26.177  1.00 73.20 185 A 1 
ATOM 1515  C CA  . ASP A 1 185 ? 54.209  1.980   25.667  1.00 71.11 185 A 1 
ATOM 1516  C C   . ASP A 1 185 ? 55.294  2.083   26.748  1.00 71.77 185 A 1 
ATOM 1517  O O   . ASP A 1 185 ? 56.351  1.471   26.611  1.00 65.72 185 A 1 
ATOM 1518  C CB  . ASP A 1 185 ? 54.478  2.956   24.509  1.00 66.78 185 A 1 
ATOM 1519  C CG  . ASP A 1 185 ? 54.303  4.449   24.820  1.00 61.99 185 A 1 
ATOM 1520  O OD1 . ASP A 1 185 ? 53.835  4.802   25.921  1.00 54.78 185 A 1 
ATOM 1521  O OD2 . ASP A 1 185 ? 54.589  5.261   23.914  1.00 57.26 185 A 1 
ATOM 1522  N N   . GLN A 1 186 ? 55.031  2.810   27.843  1.00 72.35 186 A 1 
ATOM 1523  C CA  . GLN A 1 186 ? 56.009  3.004   28.917  1.00 71.82 186 A 1 
ATOM 1524  C C   . GLN A 1 186 ? 55.822  2.058   30.103  1.00 72.48 186 A 1 
ATOM 1525  O O   . GLN A 1 186 ? 56.789  1.453   30.553  1.00 64.95 186 A 1 
ATOM 1526  C CB  . GLN A 1 186 ? 55.986  4.457   29.396  1.00 67.59 186 A 1 
ATOM 1527  C CG  . GLN A 1 186 ? 56.550  5.422   28.349  1.00 62.74 186 A 1 
ATOM 1528  C CD  . GLN A 1 186 ? 56.870  6.793   28.937  1.00 58.63 186 A 1 
ATOM 1529  O OE1 . GLN A 1 186 ? 56.525  7.130   30.049  1.00 53.58 186 A 1 
ATOM 1530  N NE2 . GLN A 1 186 ? 57.561  7.638   28.214  1.00 51.07 186 A 1 
ATOM 1531  N N   . CYS A 1 187 ? 54.601  1.941   30.641  1.00 71.10 187 A 1 
ATOM 1532  C CA  . CYS A 1 187 ? 54.355  1.123   31.834  1.00 69.32 187 A 1 
ATOM 1533  C C   . CYS A 1 187 ? 53.831  -0.283  31.527  1.00 70.07 187 A 1 
ATOM 1534  O O   . CYS A 1 187 ? 53.712  -1.098  32.437  1.00 61.98 187 A 1 
ATOM 1535  C CB  . CYS A 1 187 ? 53.450  1.883   32.811  1.00 64.97 187 A 1 
ATOM 1536  S SG  . CYS A 1 187 ? 51.762  2.083   32.166  1.00 58.96 187 A 1 
ATOM 1537  N N   . GLY A 1 188 ? 53.470  -0.581  30.272  1.00 69.76 188 A 1 
ATOM 1538  C CA  . GLY A 1 188 ? 52.906  -1.866  29.869  1.00 68.77 188 A 1 
ATOM 1539  C C   . GLY A 1 188 ? 51.507  -2.159  30.415  1.00 70.06 188 A 1 
ATOM 1540  O O   . GLY A 1 188 ? 50.953  -3.222  30.135  1.00 65.46 188 A 1 
ATOM 1541  N N   . ALA A 1 189 ? 50.909  -1.247  31.183  1.00 73.02 189 A 1 
ATOM 1542  C CA  . ALA A 1 189 ? 49.591  -1.445  31.764  1.00 72.32 189 A 1 
ATOM 1543  C C   . ALA A 1 189 ? 48.510  -1.493  30.676  1.00 74.16 189 A 1 
ATOM 1544  O O   . ALA A 1 189 ? 48.493  -0.681  29.747  1.00 70.42 189 A 1 
ATOM 1545  C CB  . ALA A 1 189 ? 49.317  -0.350  32.799  1.00 67.55 189 A 1 
ATOM 1546  N N   . GLU A 1 190 ? 47.562  -2.422  30.828  1.00 76.05 190 A 1 
ATOM 1547  C CA  . GLU A 1 190 ? 46.369  -2.479  29.993  1.00 75.82 190 A 1 
ATOM 1548  C C   . GLU A 1 190 ? 45.285  -1.550  30.544  1.00 76.05 190 A 1 
ATOM 1549  O O   . GLU A 1 190 ? 44.949  -1.578  31.726  1.00 73.54 190 A 1 
ATOM 1550  C CB  . GLU A 1 190 ? 45.837  -3.915  29.851  1.00 73.45 190 A 1 
ATOM 1551  C CG  . GLU A 1 190 ? 46.772  -4.830  29.043  1.00 67.75 190 A 1 
ATOM 1552  C CD  . GLU A 1 190 ? 46.117  -6.165  28.653  1.00 64.88 190 A 1 
ATOM 1553  O OE1 . GLU A 1 190 ? 46.661  -6.863  27.770  1.00 60.27 190 A 1 
ATOM 1554  O OE2 . GLU A 1 190 ? 45.031  -6.509  29.178  1.00 60.03 190 A 1 
ATOM 1555  N N   . THR A 1 191 ? 44.703  -0.736  29.668  1.00 79.25 191 A 1 
ATOM 1556  C CA  . THR A 1 191 ? 43.555  0.119   29.976  1.00 79.01 191 A 1 
ATOM 1557  C C   . THR A 1 191 ? 42.357  -0.341  29.162  1.00 80.03 191 A 1 
ATOM 1558  O O   . THR A 1 191 ? 42.464  -0.533  27.951  1.00 77.91 191 A 1 
ATOM 1559  C CB  . THR A 1 191 ? 43.862  1.592   29.687  1.00 76.29 191 A 1 
ATOM 1560  O OG1 . THR A 1 191 ? 45.031  1.989   30.359  1.00 67.56 191 A 1 
ATOM 1561  C CG2 . THR A 1 191 ? 42.740  2.510   30.165  1.00 65.76 191 A 1 
ATOM 1562  N N   . TYR A 1 192 ? 41.208  -0.482  29.806  1.00 80.07 192 A 1 
ATOM 1563  C CA  . TYR A 1 192 ? 39.975  -0.944  29.180  1.00 79.30 192 A 1 
ATOM 1564  C C   . TYR A 1 192 ? 38.969  0.197   29.076  1.00 79.03 192 A 1 
ATOM 1565  O O   . TYR A 1 192 ? 38.681  0.875   30.060  1.00 75.61 192 A 1 
ATOM 1566  C CB  . TYR A 1 192 ? 39.399  -2.130  29.966  1.00 77.67 192 A 1 
ATOM 1567  C CG  . TYR A 1 192 ? 40.411  -3.224  30.213  1.00 76.86 192 A 1 
ATOM 1568  C CD1 . TYR A 1 192 ? 40.857  -4.039  29.163  1.00 72.79 192 A 1 
ATOM 1569  C CD2 . TYR A 1 192 ? 40.975  -3.382  31.496  1.00 73.23 192 A 1 
ATOM 1570  C CE1 . TYR A 1 192 ? 41.862  -4.993  29.381  1.00 71.09 192 A 1 
ATOM 1571  C CE2 . TYR A 1 192 ? 41.980  -4.330  31.724  1.00 70.81 192 A 1 
ATOM 1572  C CZ  . TYR A 1 192 ? 42.427  -5.129  30.661  1.00 72.00 192 A 1 
ATOM 1573  O OH  . TYR A 1 192 ? 43.433  -6.035  30.877  1.00 68.77 192 A 1 
ATOM 1574  N N   . GLN A 1 193 ? 38.399  0.394   27.886  1.00 80.59 193 A 1 
ATOM 1575  C CA  . GLN A 1 193 ? 37.341  1.364   27.631  1.00 80.06 193 A 1 
ATOM 1576  C C   . GLN A 1 193 ? 36.093  0.627   27.130  1.00 80.30 193 A 1 
ATOM 1577  O O   . GLN A 1 193 ? 36.072  0.205   25.972  1.00 78.58 193 A 1 
ATOM 1578  C CB  . GLN A 1 193 ? 37.851  2.418   26.640  1.00 77.63 193 A 1 
ATOM 1579  C CG  . GLN A 1 193 ? 36.831  3.547   26.439  1.00 73.98 193 A 1 
ATOM 1580  C CD  . GLN A 1 193 ? 37.306  4.608   25.442  1.00 73.17 193 A 1 
ATOM 1581  O OE1 . GLN A 1 193 ? 38.267  4.447   24.713  1.00 68.70 193 A 1 
ATOM 1582  N NE2 . GLN A 1 193 ? 36.636  5.738   25.376  1.00 66.87 193 A 1 
ATOM 1583  N N   . PRO A 1 194 ? 35.036  0.468   27.958  1.00 81.26 194 A 1 
ATOM 1584  C CA  . PRO A 1 194 ? 33.754  -0.027  27.480  1.00 80.09 194 A 1 
ATOM 1585  C C   . PRO A 1 194 ? 33.108  1.006   26.547  1.00 79.95 194 A 1 
ATOM 1586  O O   . PRO A 1 194 ? 33.082  2.208   26.837  1.00 76.57 194 A 1 
ATOM 1587  C CB  . PRO A 1 194 ? 32.928  -0.310  28.742  1.00 78.03 194 A 1 
ATOM 1588  C CG  . PRO A 1 194 ? 33.501  0.662   29.772  1.00 75.52 194 A 1 
ATOM 1589  C CD  . PRO A 1 194 ? 34.973  0.777   29.376  1.00 78.07 194 A 1 
ATOM 1590  N N   . ILE A 1 195 ? 32.584  0.544   25.409  1.00 80.10 195 A 1 
ATOM 1591  C CA  . ILE A 1 195 ? 31.988  1.376   24.364  1.00 78.87 195 A 1 
ATOM 1592  C C   . ILE A 1 195 ? 30.503  1.041   24.275  1.00 77.96 195 A 1 
ATOM 1593  O O   . ILE A 1 195 ? 30.127  -0.040  23.835  1.00 73.59 195 A 1 
ATOM 1594  C CB  . ILE A 1 195 ? 32.713  1.178   23.017  1.00 77.11 195 A 1 
ATOM 1595  C CG1 . ILE A 1 195 ? 34.221  1.492   23.142  1.00 72.05 195 A 1 
ATOM 1596  C CG2 . ILE A 1 195 ? 32.069  2.074   21.942  1.00 69.73 195 A 1 
ATOM 1597  C CD1 . ILE A 1 195 ? 35.032  1.058   21.927  1.00 65.60 195 A 1 
ATOM 1598  N N   . GLN A 1 196 ? 29.659  1.992   24.670  1.00 76.15 196 A 1 
ATOM 1599  C CA  . GLN A 1 196 ? 28.194  1.867   24.588  1.00 73.47 196 A 1 
ATOM 1600  C C   . GLN A 1 196 ? 27.597  2.698   23.447  1.00 73.07 196 A 1 
ATOM 1601  O O   . GLN A 1 196 ? 26.491  2.431   22.985  1.00 67.09 196 A 1 
ATOM 1602  C CB  . GLN A 1 196 ? 27.572  2.271   25.928  1.00 69.16 196 A 1 
ATOM 1603  C CG  . GLN A 1 196 ? 27.998  1.324   27.061  1.00 63.00 196 A 1 
ATOM 1604  C CD  . GLN A 1 196 ? 27.334  1.652   28.400  1.00 57.79 196 A 1 
ATOM 1605  O OE1 . GLN A 1 196 ? 26.611  2.618   28.568  1.00 51.85 196 A 1 
ATOM 1606  N NE2 . GLN A 1 196 ? 27.571  0.849   29.412  1.00 48.91 196 A 1 
ATOM 1607  N N   . SER A 1 197 ? 28.323  3.708   22.981  1.00 72.49 197 A 1 
ATOM 1608  C CA  . SER A 1 197 ? 27.896  4.590   21.899  1.00 72.40 197 A 1 
ATOM 1609  C C   . SER A 1 197 ? 28.450  4.125   20.543  1.00 75.08 197 A 1 
ATOM 1610  O O   . SER A 1 197 ? 29.517  3.510   20.494  1.00 71.70 197 A 1 
ATOM 1611  C CB  . SER A 1 197 ? 28.294  6.035   22.213  1.00 67.17 197 A 1 
ATOM 1612  O OG  . SER A 1 197 ? 29.684  6.177   22.369  1.00 58.92 197 A 1 
ATOM 1613  N N   . PRO A 1 198 ? 27.773  4.465   19.419  1.00 71.43 198 A 1 
ATOM 1614  C CA  . PRO A 1 198 ? 28.265  4.121   18.078  1.00 70.91 198 A 1 
ATOM 1615  C C   . PRO A 1 198 ? 29.567  4.844   17.709  1.00 72.35 198 A 1 
ATOM 1616  O O   . PRO A 1 198 ? 30.322  4.384   16.858  1.00 68.88 198 A 1 
ATOM 1617  C CB  . PRO A 1 198 ? 27.113  4.495   17.133  1.00 68.14 198 A 1 
ATOM 1618  C CG  . PRO A 1 198 ? 26.349  5.580   17.893  1.00 66.24 198 A 1 
ATOM 1619  C CD  . PRO A 1 198 ? 26.499  5.151   19.347  1.00 67.31 198 A 1 
ATOM 1620  N N   . THR A 1 199 ? 29.850  5.968   18.366  1.00 73.30 199 A 1 
ATOM 1621  C CA  . THR A 1 199 ? 31.097  6.720   18.221  1.00 73.63 199 A 1 
ATOM 1622  C C   . THR A 1 199 ? 31.771  6.871   19.575  1.00 75.34 199 A 1 
ATOM 1623  O O   . THR A 1 199 ? 31.115  7.206   20.564  1.00 71.55 199 A 1 
ATOM 1624  C CB  . THR A 1 199 ? 30.858  8.099   17.597  1.00 68.75 199 A 1 
ATOM 1625  O OG1 . THR A 1 199 ? 29.874  8.821   18.307  1.00 60.01 199 A 1 
ATOM 1626  C CG2 . THR A 1 199 ? 30.378  8.001   16.150  1.00 58.16 199 A 1 
ATOM 1627  N N   . PHE A 1 200 ? 33.077  6.654   19.621  1.00 74.33 200 A 1 
ATOM 1628  C CA  . PHE A 1 200 ? 33.884  6.866   20.817  1.00 74.25 200 A 1 
ATOM 1629  C C   . PHE A 1 200 ? 35.168  7.609   20.465  1.00 74.60 200 A 1 
ATOM 1630  O O   . PHE A 1 200 ? 35.621  7.596   19.320  1.00 72.10 200 A 1 
ATOM 1631  C CB  . PHE A 1 200 ? 34.166  5.529   21.517  1.00 72.21 200 A 1 
ATOM 1632  C CG  . PHE A 1 200 ? 35.169  4.635   20.817  1.00 73.83 200 A 1 
ATOM 1633  C CD1 . PHE A 1 200 ? 34.783  3.856   19.709  1.00 69.17 200 A 1 
ATOM 1634  C CD2 . PHE A 1 200 ? 36.493  4.569   21.273  1.00 69.86 200 A 1 
ATOM 1635  C CE1 . PHE A 1 200 ? 35.707  3.024   19.069  1.00 67.30 200 A 1 
ATOM 1636  C CE2 . PHE A 1 200 ? 37.424  3.734   20.637  1.00 68.35 200 A 1 
ATOM 1637  C CZ  . PHE A 1 200 ? 37.032  2.960   19.533  1.00 69.67 200 A 1 
ATOM 1638  N N   . MET A 1 201 ? 35.746  8.276   21.457  1.00 75.88 201 A 1 
ATOM 1639  C CA  . MET A 1 201 ? 37.036  8.932   21.316  1.00 75.79 201 A 1 
ATOM 1640  C C   . MET A 1 201 ? 38.116  8.018   21.903  1.00 77.12 201 A 1 
ATOM 1641  O O   . MET A 1 201 ? 37.994  7.627   23.068  1.00 73.29 201 A 1 
ATOM 1642  C CB  . MET A 1 201 ? 36.980  10.315  21.976  1.00 70.88 201 A 1 
ATOM 1643  C CG  . MET A 1 201 ? 37.790  11.337  21.176  1.00 62.40 201 A 1 
ATOM 1644  S SD  . MET A 1 201 ? 37.556  13.038  21.768  1.00 55.96 201 A 1 
ATOM 1645  C CE  . MET A 1 201 ? 38.431  13.937  20.472  1.00 49.13 201 A 1 
ATOM 1646  N N   . PRO A 1 202 ? 39.146  7.632   21.129  1.00 76.35 202 A 1 
ATOM 1647  C CA  . PRO A 1 202 ? 40.206  6.776   21.641  1.00 75.81 202 A 1 
ATOM 1648  C C   . PRO A 1 202 ? 40.994  7.497   22.742  1.00 76.39 202 A 1 
ATOM 1649  O O   . PRO A 1 202 ? 41.258  8.698   22.659  1.00 73.16 202 A 1 
ATOM 1650  C CB  . PRO A 1 202 ? 41.061  6.411   20.426  1.00 73.59 202 A 1 
ATOM 1651  C CG  . PRO A 1 202 ? 40.826  7.569   19.457  1.00 70.46 202 A 1 
ATOM 1652  C CD  . PRO A 1 202 ? 39.386  7.982   19.741  1.00 73.14 202 A 1 
ATOM 1653  N N   . LEU A 1 203 ? 41.381  6.752   23.778  1.00 76.69 203 A 1 
ATOM 1654  C CA  . LEU A 1 203 ? 42.236  7.261   24.845  1.00 75.14 203 A 1 
ATOM 1655  C C   . LEU A 1 203 ? 43.667  7.412   24.315  1.00 75.78 203 A 1 
ATOM 1656  O O   . LEU A 1 203 ? 44.172  6.539   23.613  1.00 72.14 203 A 1 
ATOM 1657  C CB  . LEU A 1 203 ? 42.168  6.317   26.058  1.00 70.78 203 A 1 
ATOM 1658  C CG  . LEU A 1 203 ? 40.781  6.235   26.729  1.00 65.71 203 A 1 
ATOM 1659  C CD1 . LEU A 1 203 ? 40.758  5.088   27.736  1.00 60.86 203 A 1 
ATOM 1660  C CD2 . LEU A 1 203 ? 40.421  7.525   27.467  1.00 60.66 203 A 1 
ATOM 1661  N N   . ILE A 1 204 ? 44.306  8.530   24.645  1.00 72.95 204 A 1 
ATOM 1662  C CA  . ILE A 1 204 ? 45.664  8.836   24.171  1.00 72.35 204 A 1 
ATOM 1663  C C   . ILE A 1 204 ? 46.683  8.729   25.307  1.00 73.06 204 A 1 
ATOM 1664  O O   . ILE A 1 204 ? 47.776  8.206   25.109  1.00 67.19 204 A 1 
ATOM 1665  C CB  . ILE A 1 204 ? 45.714  10.228  23.498  1.00 67.56 204 A 1 
ATOM 1666  C CG1 . ILE A 1 204 ? 44.664  10.344  22.361  1.00 60.44 204 A 1 
ATOM 1667  C CG2 . ILE A 1 204 ? 47.124  10.514  22.951  1.00 58.03 204 A 1 
ATOM 1668  C CD1 . ILE A 1 204 ? 44.552  11.750  21.748  1.00 52.96 204 A 1 
ATOM 1669  N N   . MET A 1 205 ? 46.338  9.224   26.500  1.00 73.80 205 A 1 
ATOM 1670  C CA  . MET A 1 205 ? 47.223  9.212   27.670  1.00 72.87 205 A 1 
ATOM 1671  C C   . MET A 1 205 ? 46.885  8.068   28.617  1.00 73.47 205 A 1 
ATOM 1672  O O   . MET A 1 205 ? 45.716  7.789   28.864  1.00 67.59 205 A 1 
ATOM 1673  C CB  . MET A 1 205 ? 47.173  10.551  28.410  1.00 68.11 205 A 1 
ATOM 1674  C CG  . MET A 1 205 ? 47.865  11.665  27.616  1.00 61.31 205 A 1 
ATOM 1675  S SD  . MET A 1 205 ? 48.134  13.162  28.606  1.00 55.57 205 A 1 
ATOM 1676  C CE  . MET A 1 205 ? 49.091  14.141  27.449  1.00 49.39 205 A 1 
ATOM 1677  N N   . CYS A 1 206 ? 47.919  7.441   29.175  1.00 71.42 206 A 1 
ATOM 1678  C CA  . CYS A 1 206 ? 47.767  6.356   30.133  1.00 69.87 206 A 1 
ATOM 1679  C C   . CYS A 1 206 ? 47.211  6.877   31.471  1.00 71.45 206 A 1 
ATOM 1680  O O   . CYS A 1 206 ? 47.839  7.742   32.082  1.00 66.83 206 A 1 
ATOM 1681  C CB  . CYS A 1 206 ? 49.121  5.664   30.322  1.00 65.59 206 A 1 
ATOM 1682  S SG  . CYS A 1 206 ? 48.918  4.175   31.337  1.00 59.79 206 A 1 
ATOM 1683  N N   . PRO A 1 207 ? 46.069  6.337   31.963  1.00 71.02 207 A 1 
ATOM 1684  C CA  . PRO A 1 207 ? 45.492  6.721   33.246  1.00 70.15 207 A 1 
ATOM 1685  C C   . PRO A 1 207 ? 46.060  5.922   34.428  1.00 70.47 207 A 1 
ATOM 1686  O O   . PRO A 1 207 ? 45.557  6.052   35.541  1.00 64.77 207 A 1 
ATOM 1687  C CB  . PRO A 1 207 ? 43.986  6.499   33.054  1.00 66.76 207 A 1 
ATOM 1688  C CG  . PRO A 1 207 ? 43.943  5.252   32.177  1.00 64.89 207 A 1 
ATOM 1689  C CD  . PRO A 1 207 ? 45.159  5.426   31.267  1.00 66.70 207 A 1 
ATOM 1690  N N   . SER A 1 208 ? 47.061  5.064   34.220  1.00 70.73 208 A 1 
ATOM 1691  C CA  . SER A 1 208 ? 47.617  4.232   35.288  1.00 69.60 208 A 1 
ATOM 1692  C C   . SER A 1 208 ? 48.285  5.094   36.365  1.00 71.39 208 A 1 
ATOM 1693  O O   . SER A 1 208 ? 48.887  6.125   36.068  1.00 66.62 208 A 1 
ATOM 1694  C CB  . SER A 1 208 ? 48.593  3.182   34.737  1.00 64.25 208 A 1 
ATOM 1695  O OG  . SER A 1 208 ? 49.808  3.760   34.317  1.00 57.41 208 A 1 
ATOM 1696  N N   . GLN A 1 209 ? 48.208  4.653   37.621  1.00 69.87 209 A 1 
ATOM 1697  C CA  . GLN A 1 209 ? 48.839  5.360   38.741  1.00 68.98 209 A 1 
ATOM 1698  C C   . GLN A 1 209 ? 50.341  5.548   38.528  1.00 69.38 209 A 1 
ATOM 1699  O O   . GLN A 1 209 ? 50.843  6.644   38.750  1.00 63.46 209 A 1 
ATOM 1700  C CB  . GLN A 1 209 ? 48.587  4.608   40.054  1.00 64.88 209 A 1 
ATOM 1701  C CG  . GLN A 1 209 ? 47.285  5.049   40.729  1.00 59.73 209 A 1 
ATOM 1702  C CD  . GLN A 1 209 ? 47.046  4.333   42.061  1.00 54.36 209 A 1 
ATOM 1703  O OE1 . GLN A 1 209 ? 47.615  3.305   42.359  1.00 48.65 209 A 1 
ATOM 1704  N NE2 . GLN A 1 209 ? 46.179  4.845   42.902  1.00 46.77 209 A 1 
ATOM 1705  N N   . GLU A 1 210 ? 51.044  4.537   38.023  1.00 69.94 210 A 1 
ATOM 1706  C CA  . GLU A 1 210 ? 52.478  4.619   37.749  1.00 68.49 210 A 1 
ATOM 1707  C C   . GLU A 1 210 ? 52.813  5.705   36.719  1.00 68.65 210 A 1 
ATOM 1708  O O   . GLU A 1 210 ? 53.727  6.499   36.920  1.00 62.58 210 A 1 
ATOM 1709  C CB  . GLU A 1 210 ? 52.991  3.271   37.230  1.00 64.28 210 A 1 
ATOM 1710  C CG  . GLU A 1 210 ? 52.960  2.178   38.303  1.00 58.05 210 A 1 
ATOM 1711  C CD  . GLU A 1 210 ? 53.494  0.839   37.786  1.00 53.40 210 A 1 
ATOM 1712  O OE1 . GLU A 1 210 ? 53.791  -0.024  38.636  1.00 48.29 210 A 1 
ATOM 1713  O OE2 . GLU A 1 210 ? 53.578  0.683   36.544  1.00 47.77 210 A 1 
ATOM 1714  N N   . CYS A 1 211 ? 52.046  5.802   35.629  1.00 68.67 211 A 1 
ATOM 1715  C CA  . CYS A 1 211 ? 52.251  6.847   34.630  1.00 66.98 211 A 1 
ATOM 1716  C C   . CYS A 1 211 ? 51.883  8.242   35.146  1.00 68.02 211 A 1 
ATOM 1717  O O   . CYS A 1 211 ? 52.501  9.225   34.739  1.00 62.84 211 A 1 
ATOM 1718  C CB  . CYS A 1 211 ? 51.464  6.515   33.362  1.00 62.65 211 A 1 
ATOM 1719  S SG  . CYS A 1 211 ? 52.434  5.405   32.302  1.00 58.28 211 A 1 
ATOM 1720  N N   . GLN A 1 212 ? 50.871  8.356   36.017  1.00 69.10 212 A 1 
ATOM 1721  C CA  . GLN A 1 212 ? 50.486  9.642   36.599  1.00 68.60 212 A 1 
ATOM 1722  C C   . GLN A 1 212 ? 51.492  10.131  37.644  1.00 69.18 212 A 1 
ATOM 1723  O O   . GLN A 1 212 ? 51.872  11.302  37.618  1.00 63.82 212 A 1 
ATOM 1724  C CB  . GLN A 1 212 ? 49.084  9.564   37.212  1.00 64.15 212 A 1 
ATOM 1725  C CG  . GLN A 1 212 ? 47.984  9.554   36.140  1.00 59.79 212 A 1 
ATOM 1726  C CD  . GLN A 1 212 ? 46.578  9.658   36.736  1.00 55.40 212 A 1 
ATOM 1727  O OE1 . GLN A 1 212 ? 46.364  9.699   37.931  1.00 50.44 212 A 1 
ATOM 1728  N NE2 . GLN A 1 212 ? 45.556  9.726   35.908  1.00 48.56 212 A 1 
ATOM 1729  N N   . THR A 1 213 ? 51.943  9.261   38.551  1.00 70.53 213 A 1 
ATOM 1730  C CA  . THR A 1 213 ? 52.903  9.622   39.607  1.00 69.70 213 A 1 
ATOM 1731  C C   . THR A 1 213 ? 54.277  9.950   39.045  1.00 70.27 213 A 1 
ATOM 1732  O O   . THR A 1 213 ? 54.861  10.965  39.426  1.00 62.94 213 A 1 
ATOM 1733  C CB  . THR A 1 213 ? 53.046  8.520   40.662  1.00 65.41 213 A 1 
ATOM 1734  O OG1 . THR A 1 213 ? 53.201  7.260   40.061  1.00 59.26 213 A 1 
ATOM 1735  C CG2 . THR A 1 213 ? 51.830  8.443   41.584  1.00 57.82 213 A 1 
ATOM 1736  N N   . ASN A 1 214 ? 54.755  9.168   38.087  1.00 70.32 214 A 1 
ATOM 1737  C CA  . ASN A 1 214 ? 56.054  9.404   37.457  1.00 68.40 214 A 1 
ATOM 1738  C C   . ASN A 1 214 ? 56.036  10.543  36.427  1.00 68.72 214 A 1 
ATOM 1739  O O   . ASN A 1 214 ? 57.079  10.871  35.861  1.00 62.12 214 A 1 
ATOM 1740  C CB  . ASN A 1 214 ? 56.572  8.083   36.862  1.00 64.07 214 A 1 
ATOM 1741  C CG  . ASN A 1 214 ? 56.924  7.059   37.933  1.00 59.87 214 A 1 
ATOM 1742  O OD1 . ASN A 1 214 ? 57.036  7.354   39.104  1.00 54.30 214 A 1 
ATOM 1743  N ND2 . ASN A 1 214 ? 57.136  5.822   37.543  1.00 54.29 214 A 1 
ATOM 1744  N N   . ARG A 1 215 ? 54.871  11.153  36.152  1.00 68.97 215 A 1 
ATOM 1745  C CA  . ARG A 1 215 ? 54.664  12.150  35.084  1.00 68.53 215 A 1 
ATOM 1746  C C   . ARG A 1 215 ? 55.199  11.692  33.720  1.00 70.07 215 A 1 
ATOM 1747  O O   . ARG A 1 215 ? 55.470  12.517  32.845  1.00 63.06 215 A 1 
ATOM 1748  C CB  . ARG A 1 215 ? 55.223  13.526  35.474  1.00 62.95 215 A 1 
ATOM 1749  C CG  . ARG A 1 215 ? 54.537  14.150  36.693  1.00 57.22 215 A 1 
ATOM 1750  C CD  . ARG A 1 215 ? 55.119  15.551  36.909  1.00 54.19 215 A 1 
ATOM 1751  N NE  . ARG A 1 215 ? 54.460  16.248  38.028  1.00 48.92 215 A 1 
ATOM 1752  C CZ  . ARG A 1 215 ? 54.732  17.477  38.441  1.00 43.37 215 A 1 
ATOM 1753  N NH1 . ARG A 1 215 ? 55.653  18.202  37.862  1.00 41.11 215 A 1 
ATOM 1754  N NH2 . ARG A 1 215 ? 54.079  17.993  39.446  1.00 39.54 215 A 1 
ATOM 1755  N N   . SER A 1 216 ? 55.366  10.400  33.534  1.00 68.16 216 A 1 
ATOM 1756  C CA  . SER A 1 216 ? 55.765  9.834   32.260  1.00 66.15 216 A 1 
ATOM 1757  C C   . SER A 1 216 ? 54.571  9.918   31.314  1.00 67.13 216 A 1 
ATOM 1758  O O   . SER A 1 216 ? 53.496  9.391   31.596  1.00 58.94 216 A 1 
ATOM 1759  C CB  . SER A 1 216 ? 56.303  8.410   32.439  1.00 60.30 216 A 1 
ATOM 1760  O OG  . SER A 1 216 ? 55.406  7.567   33.111  1.00 55.27 216 A 1 
ATOM 1761  N N   . GLY A 1 217 ? 54.737  10.604  30.191  1.00 67.47 217 A 1 
ATOM 1762  C CA  . GLY A 1 217 ? 53.687  10.786  29.186  1.00 65.85 217 A 1 
ATOM 1763  C C   . GLY A 1 217 ? 53.432  9.520   28.364  1.00 68.31 217 A 1 
ATOM 1764  O O   . GLY A 1 217 ? 53.576  9.553   27.143  1.00 61.24 217 A 1 
ATOM 1765  N N   . GLY A 1 218 ? 53.108  8.415   29.020  1.00 67.85 218 A 1 
ATOM 1766  C CA  . GLY A 1 218 ? 52.826  7.139   28.379  1.00 68.00 218 A 1 
ATOM 1767  C C   . GLY A 1 218 ? 51.671  7.262   27.388  1.00 71.68 218 A 1 
ATOM 1768  O O   . GLY A 1 218 ? 50.592  7.752   27.734  1.00 67.43 218 A 1 
ATOM 1769  N N   . ARG A 1 219 ? 51.883  6.815   26.148  1.00 73.72 219 A 1 
ATOM 1770  C CA  . ARG A 1 219 ? 50.855  6.795   25.107  1.00 74.93 219 A 1 
ATOM 1771  C C   . ARG A 1 219 ? 50.169  5.436   25.078  1.00 75.92 219 A 1 
ATOM 1772  O O   . ARG A 1 219 ? 50.805  4.397   25.224  1.00 71.56 219 A 1 
ATOM 1773  C CB  . ARG A 1 219 ? 51.439  7.165   23.740  1.00 71.15 219 A 1 
ATOM 1774  C CG  . ARG A 1 219 ? 51.831  8.647   23.683  1.00 64.24 219 A 1 
ATOM 1775  C CD  . ARG A 1 219 ? 52.300  9.005   22.271  1.00 60.99 219 A 1 
ATOM 1776  N NE  . ARG A 1 219 ? 52.640  10.431  22.166  1.00 55.68 219 A 1 
ATOM 1777  C CZ  . ARG A 1 219 ? 53.023  11.057  21.060  1.00 49.80 219 A 1 
ATOM 1778  N NH1 . ARG A 1 219 ? 53.140  10.419  19.924  1.00 46.11 219 A 1 
ATOM 1779  N NH2 . ARG A 1 219 ? 53.300  12.330  21.087  1.00 44.56 219 A 1 
ATOM 1780  N N   . LEU A 1 220 ? 48.858  5.466   24.867  1.00 75.88 220 A 1 
ATOM 1781  C CA  . LEU A 1 220 ? 48.044  4.274   24.728  1.00 75.99 220 A 1 
ATOM 1782  C C   . LEU A 1 220 ? 47.910  3.894   23.254  1.00 77.93 220 A 1 
ATOM 1783  O O   . LEU A 1 220 ? 47.513  4.717   22.424  1.00 75.66 220 A 1 
ATOM 1784  C CB  . LEU A 1 220 ? 46.669  4.514   25.368  1.00 72.19 220 A 1 
ATOM 1785  C CG  . LEU A 1 220 ? 46.700  4.645   26.905  1.00 69.38 220 A 1 
ATOM 1786  C CD1 . LEU A 1 220 ? 45.311  5.038   27.403  1.00 64.42 220 A 1 
ATOM 1787  C CD2 . LEU A 1 220 ? 47.092  3.335   27.582  1.00 66.93 220 A 1 
ATOM 1788  N N   . TYR A 1 221 ? 48.166  2.624   22.956  1.00 78.65 221 A 1 
ATOM 1789  C CA  . TYR A 1 221 ? 47.953  2.017   21.645  1.00 78.96 221 A 1 
ATOM 1790  C C   . TYR A 1 221 ? 46.827  0.992   21.726  1.00 79.80 221 A 1 
ATOM 1791  O O   . TYR A 1 221 ? 46.779  0.181   22.652  1.00 76.66 221 A 1 
ATOM 1792  C CB  . TYR A 1 221 ? 49.257  1.393   21.143  1.00 75.65 221 A 1 
ATOM 1793  C CG  . TYR A 1 221 ? 50.347  2.415   20.900  1.00 71.04 221 A 1 
ATOM 1794  C CD1 . TYR A 1 221 ? 50.432  3.098   19.668  1.00 66.40 221 A 1 
ATOM 1795  C CD2 . TYR A 1 221 ? 51.267  2.715   21.921  1.00 64.88 221 A 1 
ATOM 1796  C CE1 . TYR A 1 221 ? 51.430  4.063   19.456  1.00 58.93 221 A 1 
ATOM 1797  C CE2 . TYR A 1 221 ? 52.266  3.684   21.721  1.00 59.11 221 A 1 
ATOM 1798  C CZ  . TYR A 1 221 ? 52.343  4.353   20.487  1.00 58.19 221 A 1 
ATOM 1799  O OH  . TYR A 1 221 ? 53.319  5.301   20.292  1.00 54.66 221 A 1 
ATOM 1800  N N   . LEU A 1 222 ? 45.908  1.027   20.757  1.00 79.80 222 A 1 
ATOM 1801  C CA  . LEU A 1 222 ? 44.794  0.083   20.688  1.00 79.20 222 A 1 
ATOM 1802  C C   . LEU A 1 222 ? 45.305  -1.315  20.314  1.00 79.10 222 A 1 
ATOM 1803  O O   . LEU A 1 222 ? 45.885  -1.506  19.245  1.00 76.37 222 A 1 
ATOM 1804  C CB  . LEU A 1 222 ? 43.762  0.605   19.672  1.00 77.42 222 A 1 
ATOM 1805  C CG  . LEU A 1 222 ? 42.520  -0.297  19.523  1.00 74.82 222 A 1 
ATOM 1806  C CD1 . LEU A 1 222 ? 41.610  -0.234  20.744  1.00 68.45 222 A 1 
ATOM 1807  C CD2 . LEU A 1 222 ? 41.701  0.137   18.310  1.00 69.96 222 A 1 
ATOM 1808  N N   . GLN A 1 223 ? 45.008  -2.312  21.149  1.00 79.67 223 A 1 
ATOM 1809  C CA  . GLN A 1 223 ? 45.225  -3.720  20.833  1.00 78.87 223 A 1 
ATOM 1810  C C   . GLN A 1 223 ? 43.932  -4.360  20.341  1.00 79.92 223 A 1 
ATOM 1811  O O   . GLN A 1 223 ? 43.037  -4.684  21.123  1.00 76.28 223 A 1 
ATOM 1812  C CB  . GLN A 1 223 ? 45.792  -4.472  22.037  1.00 74.65 223 A 1 
ATOM 1813  C CG  . GLN A 1 223 ? 47.260  -4.116  22.292  1.00 67.02 223 A 1 
ATOM 1814  C CD  . GLN A 1 223 ? 47.944  -5.149  23.186  1.00 62.21 223 A 1 
ATOM 1815  O OE1 . GLN A 1 223 ? 47.343  -6.077  23.686  1.00 55.62 223 A 1 
ATOM 1816  N NE2 . GLN A 1 223 ? 49.236  -5.048  23.384  1.00 53.50 223 A 1 
ATOM 1817  N N   . THR A 1 224 ? 43.832  -4.603  19.031  1.00 80.23 224 A 1 
ATOM 1818  C CA  . THR A 1 224 ? 42.662  -5.254  18.425  1.00 79.05 224 A 1 
ATOM 1819  C C   . THR A 1 224 ? 42.458  -6.683  18.930  1.00 79.29 224 A 1 
ATOM 1820  O O   . THR A 1 224 ? 41.326  -7.085  19.167  1.00 75.79 224 A 1 
ATOM 1821  C CB  . THR A 1 224 ? 42.776  -5.273  16.897  1.00 76.67 224 A 1 
ATOM 1822  O OG1 . THR A 1 224 ? 44.031  -5.787  16.512  1.00 67.65 224 A 1 
ATOM 1823  C CG2 . THR A 1 224 ? 42.666  -3.867  16.303  1.00 65.15 224 A 1 
ATOM 1824  N N   . ARG A 1 225 ? 43.533  -7.441  19.172  1.00 77.64 225 A 1 
ATOM 1825  C CA  . ARG A 1 225 ? 43.459  -8.826  19.679  1.00 76.42 225 A 1 
ATOM 1826  C C   . ARG A 1 225 ? 42.932  -8.923  21.114  1.00 77.12 225 A 1 
ATOM 1827  O O   . ARG A 1 225 ? 42.266  -9.894  21.448  1.00 72.85 225 A 1 
ATOM 1828  C CB  . ARG A 1 225 ? 44.836  -9.498  19.588  1.00 73.12 225 A 1 
ATOM 1829  C CG  . ARG A 1 225 ? 45.287  -9.740  18.142  1.00 66.23 225 A 1 
ATOM 1830  C CD  . ARG A 1 225 ? 46.608  -10.514 18.146  1.00 61.22 225 A 1 
ATOM 1831  N NE  . ARG A 1 225 ? 47.075  -10.808 16.779  1.00 54.99 225 A 1 
ATOM 1832  C CZ  . ARG A 1 225 ? 48.183  -11.461 16.458  1.00 48.56 225 A 1 
ATOM 1833  N NH1 . ARG A 1 225 ? 49.001  -11.919 17.367  1.00 44.36 225 A 1 
ATOM 1834  N NH2 . ARG A 1 225 ? 48.486  -11.663 15.204  1.00 42.69 225 A 1 
ATOM 1835  N N   . GLY A 1 226 ? 43.223  -7.939  21.945  1.00 76.87 226 A 1 
ATOM 1836  C CA  . GLY A 1 226 ? 42.727  -7.861  23.320  1.00 75.73 226 A 1 
ATOM 1837  C C   . GLY A 1 226 ? 41.368  -7.171  23.465  1.00 78.04 226 A 1 
ATOM 1838  O O   . GLY A 1 226 ? 40.814  -7.134  24.562  1.00 74.12 226 A 1 
ATOM 1839  N N   . SER A 1 227 ? 40.836  -6.613  22.381  1.00 80.17 227 A 1 
ATOM 1840  C CA  . SER A 1 227 ? 39.531  -5.952  22.350  1.00 80.27 227 A 1 
ATOM 1841  C C   . SER A 1 227 ? 38.419  -6.953  22.035  1.00 81.07 227 A 1 
ATOM 1842  O O   . SER A 1 227 ? 38.636  -7.930  21.315  1.00 78.54 227 A 1 
ATOM 1843  C CB  . SER A 1 227 ? 39.525  -4.813  21.326  1.00 78.98 227 A 1 
ATOM 1844  O OG  . SER A 1 227 ? 40.518  -3.855  21.641  1.00 71.53 227 A 1 
ATOM 1845  N N   . ARG A 1 228 ? 37.199  -6.701  22.527  1.00 82.96 228 A 1 
ATOM 1846  C CA  . ARG A 1 228 ? 36.027  -7.525  22.218  1.00 83.42 228 A 1 
ATOM 1847  C C   . ARG A 1 228 ? 35.217  -6.908  21.088  1.00 84.06 228 A 1 
ATOM 1848  O O   . ARG A 1 228 ? 34.867  -5.732  21.146  1.00 82.33 228 A 1 
ATOM 1849  C CB  . ARG A 1 228 ? 35.196  -7.760  23.490  1.00 81.82 228 A 1 
ATOM 1850  C CG  . ARG A 1 228 ? 34.064  -8.771  23.236  1.00 77.30 228 A 1 
ATOM 1851  C CD  . ARG A 1 228 ? 33.281  -9.063  24.519  1.00 75.07 228 A 1 
ATOM 1852  N NE  . ARG A 1 228 ? 32.163  -9.982  24.253  1.00 71.54 228 A 1 
ATOM 1853  C CZ  . ARG A 1 228 ? 31.066  -10.114 24.979  1.00 64.90 228 A 1 
ATOM 1854  N NH1 . ARG A 1 228 ? 30.894  -9.461  26.090  1.00 59.97 228 A 1 
ATOM 1855  N NH2 . ARG A 1 228 ? 30.111  -10.908 24.596  1.00 59.50 228 A 1 
ATOM 1856  N N   . PHE A 1 229 ? 34.884  -7.739  20.105  1.00 83.99 229 A 1 
ATOM 1857  C CA  . PHE A 1 229 ? 34.006  -7.394  18.992  1.00 83.83 229 A 1 
ATOM 1858  C C   . PHE A 1 229 ? 32.785  -8.311  18.991  1.00 84.20 229 A 1 
ATOM 1859  O O   . PHE A 1 229 ? 32.883  -9.485  19.341  1.00 81.89 229 A 1 
ATOM 1860  C CB  . PHE A 1 229 ? 34.770  -7.495  17.669  1.00 82.49 229 A 1 
ATOM 1861  C CG  . PHE A 1 229 ? 35.957  -6.561  17.556  1.00 82.52 229 A 1 
ATOM 1862  C CD1 . PHE A 1 229 ? 35.811  -5.292  16.969  1.00 77.52 229 A 1 
ATOM 1863  C CD2 . PHE A 1 229 ? 37.222  -6.955  18.030  1.00 77.29 229 A 1 
ATOM 1864  C CE1 . PHE A 1 229 ? 36.911  -4.432  16.845  1.00 75.87 229 A 1 
ATOM 1865  C CE2 . PHE A 1 229 ? 38.327  -6.095  17.916  1.00 75.54 229 A 1 
ATOM 1866  C CZ  . PHE A 1 229 ? 38.171  -4.838  17.319  1.00 78.09 229 A 1 
ATOM 1867  N N   . ILE A 1 230 ? 31.639  -7.780  18.570  1.00 85.44 230 A 1 
ATOM 1868  C CA  . ILE A 1 230 ? 30.412  -8.533  18.304  1.00 85.84 230 A 1 
ATOM 1869  C C   . ILE A 1 230 ? 29.987  -8.324  16.852  1.00 86.44 230 A 1 
ATOM 1870  O O   . ILE A 1 230 ? 30.349  -7.324  16.224  1.00 83.87 230 A 1 
ATOM 1871  C CB  . ILE A 1 230 ? 29.282  -8.178  19.296  1.00 83.37 230 A 1 
ATOM 1872  C CG1 . ILE A 1 230 ? 28.941  -6.671  19.279  1.00 72.06 230 A 1 
ATOM 1873  C CG2 . ILE A 1 230 ? 29.671  -8.672  20.702  1.00 70.18 230 A 1 
ATOM 1874  C CD1 . ILE A 1 230 ? 27.700  -6.316  20.103  1.00 67.34 230 A 1 
ATOM 1875  N N   . LYS A 1 231 ? 29.217  -9.266  16.313  1.00 87.05 231 A 1 
ATOM 1876  C CA  . LYS A 1 231 ? 28.604  -9.117  14.991  1.00 87.18 231 A 1 
ATOM 1877  C C   . LYS A 1 231 ? 27.560  -7.999  15.054  1.00 87.10 231 A 1 
ATOM 1878  O O   . LYS A 1 231 ? 26.810  -7.914  16.019  1.00 84.34 231 A 1 
ATOM 1879  C CB  . LYS A 1 231 ? 27.964  -10.443 14.553  1.00 85.15 231 A 1 
ATOM 1880  C CG  . LYS A 1 231 ? 28.933  -11.640 14.480  1.00 80.42 231 A 1 
ATOM 1881  C CD  . LYS A 1 231 ? 28.138  -12.940 14.301  1.00 79.13 231 A 1 
ATOM 1882  C CE  . LYS A 1 231 ? 28.981  -14.202 14.491  1.00 71.24 231 A 1 
ATOM 1883  N NZ  . LYS A 1 231 ? 28.129  -15.391 14.758  1.00 64.49 231 A 1 
ATOM 1884  N N   . PHE A 1 232 ? 27.497  -7.157  14.030  1.00 88.49 232 A 1 
ATOM 1885  C CA  . PHE A 1 232 ? 26.539  -6.065  13.927  1.00 87.72 232 A 1 
ATOM 1886  C C   . PHE A 1 232 ? 25.952  -6.004  12.519  1.00 87.64 232 A 1 
ATOM 1887  O O   . PHE A 1 232 ? 26.680  -6.094  11.529  1.00 85.06 232 A 1 
ATOM 1888  C CB  . PHE A 1 232 ? 27.228  -4.749  14.307  1.00 85.55 232 A 1 
ATOM 1889  C CG  . PHE A 1 232 ? 26.337  -3.534  14.167  1.00 84.31 232 A 1 
ATOM 1890  C CD1 . PHE A 1 232 ? 26.437  -2.701  13.036  1.00 79.13 232 A 1 
ATOM 1891  C CD2 . PHE A 1 232 ? 25.381  -3.243  15.153  1.00 78.27 232 A 1 
ATOM 1892  C CE1 . PHE A 1 232 ? 25.600  -1.582  12.904  1.00 76.62 232 A 1 
ATOM 1893  C CE2 . PHE A 1 232 ? 24.539  -2.125  15.027  1.00 76.54 232 A 1 
ATOM 1894  C CZ  . PHE A 1 232 ? 24.654  -1.291  13.902  1.00 77.44 232 A 1 
ATOM 1895  N N   . GLN A 1 233 ? 24.631  -5.833  12.432  1.00 88.45 233 A 1 
ATOM 1896  C CA  . GLN A 1 233 ? 23.907  -5.701  11.177  1.00 88.23 233 A 1 
ATOM 1897  C C   . GLN A 1 233 ? 22.799  -4.660  11.327  1.00 88.56 233 A 1 
ATOM 1898  O O   . GLN A 1 233 ? 22.105  -4.620  12.342  1.00 86.64 233 A 1 
ATOM 1899  C CB  . GLN A 1 233 ? 23.374  -7.093  10.792  1.00 86.20 233 A 1 
ATOM 1900  C CG  . GLN A 1 233 ? 22.806  -7.142  9.375   1.00 81.95 233 A 1 
ATOM 1901  C CD  . GLN A 1 233 ? 22.434  -8.565  8.959   1.00 83.48 233 A 1 
ATOM 1902  O OE1 . GLN A 1 233 ? 21.950  -9.371  9.733   1.00 75.89 233 A 1 
ATOM 1903  N NE2 . GLN A 1 233 ? 22.650  -8.933  7.720   1.00 74.22 233 A 1 
ATOM 1904  N N   . GLU A 1 234 ? 22.622  -3.819  10.309  1.00 87.66 234 A 1 
ATOM 1905  C CA  . GLU A 1 234 ? 21.496  -2.891  10.240  1.00 86.50 234 A 1 
ATOM 1906  C C   . GLU A 1 234 ? 20.443  -3.442  9.283   1.00 86.72 234 A 1 
ATOM 1907  O O   . GLU A 1 234 ? 20.746  -3.816  8.149   1.00 84.42 234 A 1 
ATOM 1908  C CB  . GLU A 1 234 ? 21.983  -1.485  9.844   1.00 83.52 234 A 1 
ATOM 1909  C CG  . GLU A 1 234 ? 20.873  -0.425  9.967   1.00 72.88 234 A 1 
ATOM 1910  C CD  . GLU A 1 234 ? 21.303  0.998   9.571   1.00 69.63 234 A 1 
ATOM 1911  O OE1 . GLU A 1 234 ? 20.460  1.922   9.667   1.00 62.78 234 A 1 
ATOM 1912  O OE2 . GLU A 1 234 ? 22.446  1.209   9.114   1.00 62.57 234 A 1 
ATOM 1913  N N   . MET A 1 235 ? 19.192  -3.480  9.726   1.00 86.69 235 A 1 
ATOM 1914  C CA  . MET A 1 235 ? 18.055  -3.946  8.954   1.00 87.18 235 A 1 
ATOM 1915  C C   . MET A 1 235 ? 17.001  -2.845  8.880   1.00 87.51 235 A 1 
ATOM 1916  O O   . MET A 1 235 ? 16.721  -2.166  9.867   1.00 85.84 235 A 1 
ATOM 1917  C CB  . MET A 1 235 ? 17.526  -5.237  9.604   1.00 85.32 235 A 1 
ATOM 1918  C CG  . MET A 1 235 ? 16.410  -5.897  8.798   1.00 77.19 235 A 1 
ATOM 1919  S SD  . MET A 1 235 ? 15.873  -7.500  9.466   1.00 76.34 235 A 1 
ATOM 1920  C CE  . MET A 1 235 ? 14.993  -6.975  10.950  1.00 68.48 235 A 1 
ATOM 1921  N N   . LYS A 1 236 ? 16.385  -2.652  7.708   1.00 87.38 236 A 1 
ATOM 1922  C CA  . LYS A 1 236 ? 15.197  -1.814  7.557   1.00 86.11 236 A 1 
ATOM 1923  C C   . LYS A 1 236 ? 13.974  -2.693  7.376   1.00 86.65 236 A 1 
ATOM 1924  O O   . LYS A 1 236 ? 13.952  -3.559  6.506   1.00 84.72 236 A 1 
ATOM 1925  C CB  . LYS A 1 236 ? 15.347  -0.817  6.407   1.00 83.68 236 A 1 
ATOM 1926  C CG  . LYS A 1 236 ? 16.305  0.321   6.786   1.00 75.53 236 A 1 
ATOM 1927  C CD  . LYS A 1 236 ? 16.319  1.392   5.695   1.00 70.11 236 A 1 
ATOM 1928  C CE  . LYS A 1 236 ? 17.229  2.535   6.136   1.00 62.26 236 A 1 
ATOM 1929  N NZ  . LYS A 1 236 ? 17.290  3.615   5.129   1.00 55.73 236 A 1 
ATOM 1930  N N   . MET A 1 237 ? 12.965  -2.427  8.186   1.00 86.83 237 A 1 
ATOM 1931  C CA  . MET A 1 237 ? 11.698  -3.135  8.160   1.00 87.25 237 A 1 
ATOM 1932  C C   . MET A 1 237 ? 10.580  -2.165  7.807   1.00 86.87 237 A 1 
ATOM 1933  O O   . MET A 1 237 ? 10.560  -1.035  8.295   1.00 84.43 237 A 1 
ATOM 1934  C CB  . MET A 1 237 ? 11.490  -3.819  9.518   1.00 86.16 237 A 1 
ATOM 1935  C CG  . MET A 1 237 ? 10.371  -4.860  9.475   1.00 78.95 237 A 1 
ATOM 1936  S SD  . MET A 1 237 ? 10.205  -5.808  11.016  1.00 78.43 237 A 1 
ATOM 1937  C CE  . MET A 1 237 ? 9.632   -4.511  12.134  1.00 69.99 237 A 1 
ATOM 1938  N N   . GLN A 1 238 ? 9.667   -2.586  6.939   1.00 86.78 238 A 1 
ATOM 1939  C CA  . GLN A 1 238 ? 8.529   -1.809  6.473   1.00 85.62 238 A 1 
ATOM 1940  C C   . GLN A 1 238 ? 7.223   -2.410  6.995   1.00 86.09 238 A 1 
ATOM 1941  O O   . GLN A 1 238 ? 7.119   -3.613  7.226   1.00 84.02 238 A 1 
ATOM 1942  C CB  . GLN A 1 238 ? 8.589   -1.725  4.936   1.00 82.67 238 A 1 
ATOM 1943  C CG  . GLN A 1 238 ? 7.602   -0.705  4.357   1.00 75.57 238 A 1 
ATOM 1944  C CD  . GLN A 1 238 ? 7.746   -0.534  2.845   1.00 74.70 238 A 1 
ATOM 1945  O OE1 . GLN A 1 238 ? 8.618   -1.066  2.196   1.00 66.81 238 A 1 
ATOM 1946  N NE2 . GLN A 1 238 ? 6.890   0.243   2.228   1.00 65.04 238 A 1 
ATOM 1947  N N   . GLU A 1 239 ? 6.228   -1.559  7.179   1.00 85.59 239 A 1 
ATOM 1948  C CA  . GLU A 1 239 ? 4.864   -1.946  7.530   1.00 83.80 239 A 1 
ATOM 1949  C C   . GLU A 1 239 ? 4.233   -2.818  6.431   1.00 83.59 239 A 1 
ATOM 1950  O O   . GLU A 1 239 ? 4.475   -2.605  5.239   1.00 81.09 239 A 1 
ATOM 1951  C CB  . GLU A 1 239 ? 4.073   -0.648  7.754   1.00 81.11 239 A 1 
ATOM 1952  C CG  . GLU A 1 239 ? 2.674   -0.830  8.334   1.00 74.23 239 A 1 
ATOM 1953  C CD  . GLU A 1 239 ? 1.997   0.522   8.613   1.00 71.84 239 A 1 
ATOM 1954  O OE1 . GLU A 1 239 ? 1.065   0.571   9.430   1.00 65.27 239 A 1 
ATOM 1955  O OE2 . GLU A 1 239 ? 2.396   1.558   8.022   1.00 66.62 239 A 1 
ATOM 1956  N N   . HIS A 1 240 ? 3.393   -3.784  6.827   1.00 82.36 240 A 1 
ATOM 1957  C CA  . HIS A 1 240 ? 2.615   -4.569  5.876   1.00 81.14 240 A 1 
ATOM 1958  C C   . HIS A 1 240 ? 1.609   -3.683  5.135   1.00 80.72 240 A 1 
ATOM 1959  O O   . HIS A 1 240 ? 0.925   -2.870  5.756   1.00 76.68 240 A 1 
ATOM 1960  C CB  . HIS A 1 240 ? 1.874   -5.699  6.594   1.00 78.92 240 A 1 
ATOM 1961  C CG  . HIS A 1 240 ? 2.766   -6.833  7.002   1.00 76.53 240 A 1 
ATOM 1962  N ND1 . HIS A 1 240 ? 3.277   -7.800  6.168   1.00 65.54 240 A 1 
ATOM 1963  C CD2 . HIS A 1 240 ? 3.186   -7.141  8.268   1.00 66.64 240 A 1 
ATOM 1964  C CE1 . HIS A 1 240 ? 3.983   -8.665  6.920   1.00 65.57 240 A 1 
ATOM 1965  N NE2 . HIS A 1 240 ? 3.950   -8.302  8.201   1.00 66.88 240 A 1 
ATOM 1966  N N   . SER A 1 241 ? 1.456   -3.887  3.823   1.00 77.66 241 A 1 
ATOM 1967  C CA  . SER A 1 241 ? 0.529   -3.116  2.984   1.00 75.24 241 A 1 
ATOM 1968  C C   . SER A 1 241 ? -0.917  -3.164  3.484   1.00 75.76 241 A 1 
ATOM 1969  O O   . SER A 1 241 ? -1.622  -2.162  3.425   1.00 71.77 241 A 1 
ATOM 1970  C CB  . SER A 1 241 ? 0.586   -3.642  1.541   1.00 71.33 241 A 1 
ATOM 1971  O OG  . SER A 1 241 ? 0.349   -5.031  1.510   1.00 63.61 241 A 1 
ATOM 1972  N N   . ASP A 1 242 ? -1.344  -4.297  4.046   1.00 76.40 242 A 1 
ATOM 1973  C CA  . ASP A 1 242 ? -2.697  -4.511  4.560   1.00 74.43 242 A 1 
ATOM 1974  C C   . ASP A 1 242 ? -3.006  -3.672  5.812   1.00 75.51 242 A 1 
ATOM 1975  O O   . ASP A 1 242 ? -4.169  -3.408  6.114   1.00 72.61 242 A 1 
ATOM 1976  C CB  . ASP A 1 242 ? -2.883  -6.005  4.895   1.00 71.14 242 A 1 
ATOM 1977  C CG  . ASP A 1 242 ? -2.833  -6.948  3.690   1.00 64.49 242 A 1 
ATOM 1978  O OD1 . ASP A 1 242 ? -2.464  -6.494  2.587   1.00 55.97 242 A 1 
ATOM 1979  O OD2 . ASP A 1 242 ? -3.209  -8.128  3.886   1.00 57.98 242 A 1 
ATOM 1980  N N   . GLN A 1 243 ? -1.981  -3.260  6.544   1.00 77.59 243 A 1 
ATOM 1981  C CA  . GLN A 1 243 ? -2.099  -2.496  7.787   1.00 77.01 243 A 1 
ATOM 1982  C C   . GLN A 1 243 ? -1.928  -0.985  7.576   1.00 78.26 243 A 1 
ATOM 1983  O O   . GLN A 1 243 ? -2.076  -0.203  8.512   1.00 75.23 243 A 1 
ATOM 1984  C CB  . GLN A 1 243 ? -1.067  -3.027  8.792   1.00 74.50 243 A 1 
ATOM 1985  C CG  . GLN A 1 243 ? -1.339  -4.481  9.208   1.00 70.45 243 A 1 
ATOM 1986  C CD  . GLN A 1 243 ? -0.282  -5.030  10.168  1.00 65.76 243 A 1 
ATOM 1987  O OE1 . GLN A 1 243 ? 0.801   -4.506  10.332  1.00 59.77 243 A 1 
ATOM 1988  N NE2 . GLN A 1 243 ? -0.562  -6.128  10.838  1.00 57.36 243 A 1 
ATOM 1989  N N   . VAL A 1 244 ? -1.614  -0.567  6.358   1.00 78.17 244 A 1 
ATOM 1990  C CA  . VAL A 1 244 ? -1.465  0.847   6.020   1.00 77.30 244 A 1 
ATOM 1991  C C   . VAL A 1 244 ? -2.850  1.498   5.972   1.00 77.57 244 A 1 
ATOM 1992  O O   . VAL A 1 244 ? -3.704  1.054   5.199   1.00 75.08 244 A 1 
ATOM 1993  C CB  . VAL A 1 244 ? -0.711  1.047   4.692   1.00 75.56 244 A 1 
ATOM 1994  C CG1 . VAL A 1 244 ? -0.504  2.532   4.383   1.00 67.53 244 A 1 
ATOM 1995  C CG2 . VAL A 1 244 ? 0.676   0.403   4.747   1.00 68.50 244 A 1 
ATOM 1996  N N   . PRO A 1 245 ? -3.095  2.557   6.766   1.00 77.43 245 A 1 
ATOM 1997  C CA  . PRO A 1 245 ? -4.363  3.260   6.722   1.00 76.26 245 A 1 
ATOM 1998  C C   . PRO A 1 245 ? -4.579  3.945   5.370   1.00 76.47 245 A 1 
ATOM 1999  O O   . PRO A 1 245 ? -3.640  4.255   4.630   1.00 73.69 245 A 1 
ATOM 2000  C CB  . PRO A 1 245 ? -4.336  4.248   7.892   1.00 74.22 245 A 1 
ATOM 2001  C CG  . PRO A 1 245 ? -2.851  4.502   8.101   1.00 73.26 245 A 1 
ATOM 2002  C CD  . PRO A 1 245 ? -2.210  3.169   7.729   1.00 76.01 245 A 1 
ATOM 2003  N N   . VAL A 1 246 ? -5.844  4.210   5.069   1.00 75.82 246 A 1 
ATOM 2004  C CA  . VAL A 1 246 ? -6.302  4.767   3.799   1.00 73.52 246 A 1 
ATOM 2005  C C   . VAL A 1 246 ? -5.535  6.042   3.420   1.00 73.53 246 A 1 
ATOM 2006  O O   . VAL A 1 246 ? -5.534  7.026   4.156   1.00 68.21 246 A 1 
ATOM 2007  C CB  . VAL A 1 246 ? -7.821  5.033   3.874   1.00 70.29 246 A 1 
ATOM 2008  C CG1 . VAL A 1 246 ? -8.358  5.669   2.598   1.00 63.26 246 A 1 
ATOM 2009  C CG2 . VAL A 1 246 ? -8.593  3.727   4.101   1.00 63.15 246 A 1 
ATOM 2010  N N   . GLY A 1 247 ? -4.906  6.009   2.241   1.00 70.27 247 A 1 
ATOM 2011  C CA  . GLY A 1 247 ? -4.180  7.127   1.627   1.00 68.84 247 A 1 
ATOM 2012  C C   . GLY A 1 247 ? -2.855  7.506   2.274   1.00 70.95 247 A 1 
ATOM 2013  O O   . GLY A 1 247 ? -2.298  8.553   1.951   1.00 67.29 247 A 1 
ATOM 2014  N N   . ASN A 1 248 ? -2.345  6.674   3.167   1.00 73.34 248 A 1 
ATOM 2015  C CA  . ASN A 1 248 ? -1.009  6.814   3.716   1.00 74.14 248 A 1 
ATOM 2016  C C   . ASN A 1 248 ? -0.012  5.903   2.988   1.00 75.53 248 A 1 
ATOM 2017  O O   . ASN A 1 248 ? -0.369  4.885   2.402   1.00 73.35 248 A 1 
ATOM 2018  C CB  . ASN A 1 248 ? -1.055  6.547   5.223   1.00 71.02 248 A 1 
ATOM 2019  C CG  . ASN A 1 248 ? -1.562  7.738   6.017   1.00 67.30 248 A 1 
ATOM 2020  O OD1 . ASN A 1 248 ? -1.232  8.867   5.749   1.00 60.81 248 A 1 
ATOM 2021  N ND2 . ASN A 1 248 ? -2.322  7.513   7.067   1.00 61.62 248 A 1 
ATOM 2022  N N   . ILE A 1 249 ? 1.254   6.276   3.066   1.00 75.53 249 A 1 
ATOM 2023  C CA  . ILE A 1 249 ? 2.373   5.488   2.542   1.00 75.78 249 A 1 
ATOM 2024  C C   . ILE A 1 249 ? 2.921   4.623   3.686   1.00 77.50 249 A 1 
ATOM 2025  O O   . ILE A 1 249 ? 2.974   5.110   4.821   1.00 74.75 249 A 1 
ATOM 2026  C CB  . ILE A 1 249 ? 3.444   6.420   1.937   1.00 71.83 249 A 1 
ATOM 2027  C CG1 . ILE A 1 249 ? 2.823   7.304   0.831   1.00 64.96 249 A 1 
ATOM 2028  C CG2 . ILE A 1 249 ? 4.622   5.612   1.361   1.00 61.53 249 A 1 
ATOM 2029  C CD1 . ILE A 1 249 ? 3.759   8.387   0.327   1.00 58.06 249 A 1 
ATOM 2030  N N   . PRO A 1 250 ? 3.348   3.367   3.423   1.00 79.13 250 A 1 
ATOM 2031  C CA  . PRO A 1 250 ? 3.950   2.511   4.436   1.00 78.82 250 A 1 
ATOM 2032  C C   . PRO A 1 250 ? 5.139   3.189   5.129   1.00 79.52 250 A 1 
ATOM 2033  O O   . PRO A 1 250 ? 5.991   3.795   4.478   1.00 78.12 250 A 1 
ATOM 2034  C CB  . PRO A 1 250 ? 4.383   1.231   3.708   1.00 77.61 250 A 1 
ATOM 2035  C CG  . PRO A 1 250 ? 3.539   1.207   2.445   1.00 74.97 250 A 1 
ATOM 2036  C CD  . PRO A 1 250 ? 3.270   2.673   2.151   1.00 77.39 250 A 1 
ATOM 2037  N N   . ARG A 1 251 ? 5.222   3.067   6.458   1.00 81.46 251 A 1 
ATOM 2038  C CA  . ARG A 1 251 ? 6.361   3.566   7.238   1.00 81.37 251 A 1 
ATOM 2039  C C   . ARG A 1 251 ? 7.424   2.482   7.374   1.00 82.77 251 A 1 
ATOM 2040  O O   . ARG A 1 251 ? 7.123   1.294   7.371   1.00 81.34 251 A 1 
ATOM 2041  C CB  . ARG A 1 251 ? 5.900   4.088   8.608   1.00 79.10 251 A 1 
ATOM 2042  C CG  . ARG A 1 251 ? 5.048   5.363   8.466   1.00 73.46 251 A 1 
ATOM 2043  C CD  . ARG A 1 251 ? 4.681   5.944   9.831   1.00 70.52 251 A 1 
ATOM 2044  N NE  . ARG A 1 251 ? 3.850   7.151   9.676   1.00 65.07 251 A 1 
ATOM 2045  C CZ  . ARG A 1 251 ? 3.128   7.758   10.604  1.00 59.11 251 A 1 
ATOM 2046  N NH1 . ARG A 1 251 ? 3.131   7.405   11.858  1.00 55.31 251 A 1 
ATOM 2047  N NH2 . ARG A 1 251 ? 2.357   8.746   10.280  1.00 53.06 251 A 1 
ATOM 2048  N N   . SER A 1 252 ? 8.666   2.914   7.534   1.00 82.76 252 A 1 
ATOM 2049  C CA  . SER A 1 252 ? 9.788   2.025   7.812   1.00 82.83 252 A 1 
ATOM 2050  C C   . SER A 1 252 ? 10.422  2.345   9.164   1.00 84.12 252 A 1 
ATOM 2051  O O   . SER A 1 252 ? 10.441  3.499   9.599   1.00 81.92 252 A 1 
ATOM 2052  C CB  . SER A 1 252 ? 10.811  2.065   6.670   1.00 79.84 252 A 1 
ATOM 2053  O OG  . SER A 1 252 ? 11.295  3.369   6.448   1.00 68.94 252 A 1 
ATOM 2054  N N   . ILE A 1 253 ? 10.958  1.319   9.817   1.00 86.17 253 A 1 
ATOM 2055  C CA  . ILE A 1 253 ? 11.738  1.426   11.049  1.00 87.09 253 A 1 
ATOM 2056  C C   . ILE A 1 253 ? 13.122  0.818   10.822  1.00 87.30 253 A 1 
ATOM 2057  O O   . ILE A 1 253 ? 13.274  -0.155  10.084  1.00 85.83 253 A 1 
ATOM 2058  C CB  . ILE A 1 253 ? 10.970  0.805   12.235  1.00 86.11 253 A 1 
ATOM 2059  C CG1 . ILE A 1 253 ? 11.630  1.184   13.575  1.00 75.66 253 A 1 
ATOM 2060  C CG2 . ILE A 1 253 ? 10.834  -0.726  12.097  1.00 73.56 253 A 1 
ATOM 2061  C CD1 . ILE A 1 253 ? 10.757  0.868   14.794  1.00 71.21 253 A 1 
ATOM 2062  N N   . THR A 1 254 ? 14.136  1.404   11.438  1.00 88.26 254 A 1 
ATOM 2063  C CA  . THR A 1 254 ? 15.484  0.839   11.452  1.00 87.98 254 A 1 
ATOM 2064  C C   . THR A 1 254 ? 15.610  -0.123  12.628  1.00 88.87 254 A 1 
ATOM 2065  O O   . THR A 1 254 ? 15.281  0.237   13.756  1.00 86.99 254 A 1 
ATOM 2066  C CB  . THR A 1 254 ? 16.552  1.939   11.531  1.00 85.41 254 A 1 
ATOM 2067  O OG1 . THR A 1 254 ? 16.375  2.858   10.472  1.00 72.52 254 A 1 
ATOM 2068  C CG2 . THR A 1 254 ? 17.962  1.384   11.391  1.00 69.83 254 A 1 
ATOM 2069  N N   . VAL A 1 255 ? 16.084  -1.332  12.366  1.00 90.01 255 A 1 
ATOM 2070  C CA  . VAL A 1 255 ? 16.330  -2.370  13.367  1.00 90.67 255 A 1 
ATOM 2071  C C   . VAL A 1 255 ? 17.826  -2.640  13.409  1.00 90.55 255 A 1 
ATOM 2072  O O   . VAL A 1 255 ? 18.440  -2.909  12.379  1.00 88.38 255 A 1 
ATOM 2073  C CB  . VAL A 1 255 ? 15.534  -3.651  13.059  1.00 90.16 255 A 1 
ATOM 2074  C CG1 . VAL A 1 255 ? 15.693  -4.675  14.180  1.00 82.20 255 A 1 
ATOM 2075  C CG2 . VAL A 1 255 ? 14.037  -3.365  12.892  1.00 82.85 255 A 1 
ATOM 2076  N N   . LEU A 1 256 ? 18.418  -2.559  14.592  1.00 90.20 256 A 1 
ATOM 2077  C CA  . LEU A 1 256 ? 19.811  -2.919  14.815  1.00 89.44 256 A 1 
ATOM 2078  C C   . LEU A 1 256 ? 19.869  -4.341  15.364  1.00 89.40 256 A 1 
ATOM 2079  O O   . LEU A 1 256 ? 19.239  -4.646  16.376  1.00 86.69 256 A 1 
ATOM 2080  C CB  . LEU A 1 256 ? 20.484  -1.909  15.760  1.00 86.99 256 A 1 
ATOM 2081  C CG  . LEU A 1 256 ? 20.530  -0.467  15.219  1.00 82.08 256 A 1 
ATOM 2082  C CD1 . LEU A 1 256 ? 21.270  0.423   16.215  1.00 74.19 256 A 1 
ATOM 2083  C CD2 . LEU A 1 256 ? 21.248  -0.350  13.874  1.00 75.00 256 A 1 
ATOM 2084  N N   . VAL A 1 257 ? 20.591  -5.205  14.676  1.00 90.14 257 A 1 
ATOM 2085  C CA  . VAL A 1 257 ? 20.726  -6.623  15.006  1.00 90.06 257 A 1 
ATOM 2086  C C   . VAL A 1 257 ? 22.162  -6.871  15.435  1.00 89.74 257 A 1 
ATOM 2087  O O   . VAL A 1 257 ? 23.101  -6.473  14.741  1.00 87.06 257 A 1 
ATOM 2088  C CB  . VAL A 1 257 ? 20.337  -7.517  13.817  1.00 89.12 257 A 1 
ATOM 2089  C CG1 . VAL A 1 257 ? 20.228  -8.975  14.258  1.00 79.98 257 A 1 
ATOM 2090  C CG2 . VAL A 1 257 ? 18.988  -7.117  13.203  1.00 80.22 257 A 1 
ATOM 2091  N N   . GLU A 1 258 ? 22.338  -7.524  16.576  1.00 88.18 258 A 1 
ATOM 2092  C CA  . GLU A 1 258 ? 23.649  -7.808  17.143  1.00 86.92 258 A 1 
ATOM 2093  C C   . GLU A 1 258 ? 23.837  -9.313  17.386  1.00 86.78 258 A 1 
ATOM 2094  O O   . GLU A 1 258 ? 22.872  -10.079 17.467  1.00 81.30 258 A 1 
ATOM 2095  C CB  . GLU A 1 258 ? 23.880  -6.982  18.432  1.00 83.22 258 A 1 
ATOM 2096  C CG  . GLU A 1 258 ? 23.783  -5.465  18.183  1.00 75.86 258 A 1 
ATOM 2097  C CD  . GLU A 1 258 ? 24.283  -4.592  19.347  1.00 73.05 258 A 1 
ATOM 2098  O OE1 . GLU A 1 258 ? 24.513  -3.376  19.105  1.00 65.77 258 A 1 
ATOM 2099  O OE2 . GLU A 1 258 ? 24.517  -5.095  20.463  1.00 65.87 258 A 1 
ATOM 2100  N N   . GLY A 1 259 ? 25.088  -9.741  17.467  1.00 84.55 259 A 1 
ATOM 2101  C CA  . GLY A 1 259 ? 25.461  -11.090 17.858  1.00 83.63 259 A 1 
ATOM 2102  C C   . GLY A 1 259 ? 24.915  -12.201 16.962  1.00 84.80 259 A 1 
ATOM 2103  O O   . GLY A 1 259 ? 24.993  -12.129 15.729  1.00 78.42 259 A 1 
ATOM 2104  N N   . GLU A 1 260 ? 24.379  -13.250 17.588  1.00 84.96 260 A 1 
ATOM 2105  C CA  . GLU A 1 260 ? 23.881  -14.452 16.911  1.00 84.17 260 A 1 
ATOM 2106  C C   . GLU A 1 260 ? 22.549  -14.241 16.170  1.00 84.84 260 A 1 
ATOM 2107  O O   . GLU A 1 260 ? 22.183  -15.052 15.325  1.00 79.76 260 A 1 
ATOM 2108  C CB  . GLU A 1 260 ? 23.777  -15.611 17.923  1.00 81.09 260 A 1 
ATOM 2109  C CG  . GLU A 1 260 ? 25.147  -16.085 18.441  1.00 74.79 260 A 1 
ATOM 2110  C CD  . GLU A 1 260 ? 26.079  -16.547 17.305  1.00 68.17 260 A 1 
ATOM 2111  O OE1 . GLU A 1 260 ? 27.224  -16.041 17.202  1.00 60.22 260 A 1 
ATOM 2112  O OE2 . GLU A 1 260 ? 25.655  -17.350 16.461  1.00 60.06 260 A 1 
ATOM 2113  N N   . ASN A 1 261 ? 21.854  -13.127 16.398  1.00 84.98 261 A 1 
ATOM 2114  C CA  . ASN A 1 261 ? 20.655  -12.775 15.632  1.00 84.69 261 A 1 
ATOM 2115  C C   . ASN A 1 261 ? 20.976  -12.225 14.231  1.00 85.54 261 A 1 
ATOM 2116  O O   . ASN A 1 261 ? 20.069  -11.957 13.438  1.00 80.89 261 A 1 
ATOM 2117  C CB  . ASN A 1 261 ? 19.807  -11.782 16.440  1.00 82.11 261 A 1 
ATOM 2118  C CG  . ASN A 1 261 ? 19.222  -12.384 17.704  1.00 81.67 261 A 1 
ATOM 2119  O OD1 . ASN A 1 261 ? 18.848  -13.536 17.770  1.00 71.97 261 A 1 
ATOM 2120  N ND2 . ASN A 1 261 ? 19.085  -11.586 18.741  1.00 73.44 261 A 1 
ATOM 2121  N N   . THR A 1 262 ? 22.252  -12.024 13.905  1.00 86.33 262 A 1 
ATOM 2122  C CA  . THR A 1 262 ? 22.663  -11.560 12.578  1.00 86.27 262 A 1 
ATOM 2123  C C   . THR A 1 262 ? 22.477  -12.653 11.523  1.00 85.88 262 A 1 
ATOM 2124  O O   . THR A 1 262 ? 22.589  -13.839 11.814  1.00 81.02 262 A 1 
ATOM 2125  C CB  . THR A 1 262 ? 24.104  -11.032 12.558  1.00 84.52 262 A 1 
ATOM 2126  O OG1 . THR A 1 262 ? 25.041  -12.001 12.949  1.00 72.77 262 A 1 
ATOM 2127  C CG2 . THR A 1 262 ? 24.274  -9.813  13.457  1.00 73.25 262 A 1 
ATOM 2128  N N   . ARG A 1 263 ? 22.223  -12.249 10.271  1.00 85.00 263 A 1 
ATOM 2129  C CA  . ARG A 1 263 ? 22.021  -13.140 9.102   1.00 84.70 263 A 1 
ATOM 2130  C C   . ARG A 1 263 ? 20.764  -14.024 9.161   1.00 84.87 263 A 1 
ATOM 2131  O O   . ARG A 1 263 ? 20.627  -14.911 8.324   1.00 80.35 263 A 1 
ATOM 2132  C CB  . ARG A 1 263 ? 23.277  -13.984 8.808   1.00 82.56 263 A 1 
ATOM 2133  C CG  . ARG A 1 263 ? 24.548  -13.154 8.609   1.00 78.73 263 A 1 
ATOM 2134  C CD  . ARG A 1 263 ? 25.736  -14.096 8.396   1.00 75.51 263 A 1 
ATOM 2135  N NE  . ARG A 1 263 ? 26.958  -13.335 8.097   1.00 71.42 263 A 1 
ATOM 2136  C CZ  . ARG A 1 263 ? 28.182  -13.834 7.991   1.00 63.96 263 A 1 
ATOM 2137  N NH1 . ARG A 1 263 ? 28.425  -15.104 8.176   1.00 57.67 263 A 1 
ATOM 2138  N NH2 . ARG A 1 263 ? 29.178  -13.052 7.689   1.00 59.86 263 A 1 
ATOM 2139  N N   . ILE A 1 264 ? 19.841  -13.781 10.085  1.00 85.20 264 A 1 
ATOM 2140  C CA  . ILE A 1 264 ? 18.585  -14.539 10.152  1.00 84.26 264 A 1 
ATOM 2141  C C   . ILE A 1 264 ? 17.619  -14.086 9.054   1.00 84.25 264 A 1 
ATOM 2142  O O   . ILE A 1 264 ? 17.045  -14.920 8.361   1.00 80.01 264 A 1 
ATOM 2143  C CB  . ILE A 1 264 ? 17.957  -14.440 11.562  1.00 82.33 264 A 1 
ATOM 2144  C CG1 . ILE A 1 264 ? 18.913  -15.081 12.592  1.00 75.52 264 A 1 
ATOM 2145  C CG2 . ILE A 1 264 ? 16.577  -15.112 11.601  1.00 73.30 264 A 1 
ATOM 2146  C CD1 . ILE A 1 264 ? 18.425  -14.998 14.040  1.00 68.95 264 A 1 
ATOM 2147  N N   . ALA A 1 265 ? 17.445  -12.775 8.886   1.00 82.46 265 A 1 
ATOM 2148  C CA  . ALA A 1 265 ? 16.469  -12.219 7.956   1.00 82.01 265 A 1 
ATOM 2149  C C   . ALA A 1 265 ? 17.118  -11.761 6.640   1.00 82.38 265 A 1 
ATOM 2150  O O   . ALA A 1 265 ? 18.221  -11.212 6.629   1.00 79.30 265 A 1 
ATOM 2151  C CB  . ALA A 1 265 ? 15.713  -11.090 8.657   1.00 80.53 265 A 1 
ATOM 2152  N N   . GLN A 1 266 ? 16.392  -11.941 5.534   1.00 81.34 266 A 1 
ATOM 2153  C CA  . GLN A 1 266 ? 16.759  -11.473 4.202   1.00 79.43 266 A 1 
ATOM 2154  C C   . GLN A 1 266 ? 15.739  -10.448 3.680   1.00 80.34 266 A 1 
ATOM 2155  O O   . GLN A 1 266 ? 14.603  -10.414 4.166   1.00 77.59 266 A 1 
ATOM 2156  C CB  . GLN A 1 266 ? 16.893  -12.669 3.247   1.00 75.81 266 A 1 
ATOM 2157  C CG  . GLN A 1 266 ? 18.031  -13.616 3.661   1.00 69.22 266 A 1 
ATOM 2158  C CD  . GLN A 1 266 ? 18.334  -14.683 2.604   1.00 64.57 266 A 1 
ATOM 2159  O OE1 . GLN A 1 266 ? 17.771  -14.726 1.526   1.00 57.60 266 A 1 
ATOM 2160  N NE2 . GLN A 1 266 ? 19.262  -15.575 2.876   1.00 54.90 266 A 1 
ATOM 2161  N N   . PRO A 1 267 ? 16.102  -9.603  2.700   1.00 78.60 267 A 1 
ATOM 2162  C CA  . PRO A 1 267 ? 15.140  -8.725  2.047   1.00 76.68 267 A 1 
ATOM 2163  C C   . PRO A 1 267 ? 13.971  -9.516  1.439   1.00 76.41 267 A 1 
ATOM 2164  O O   . PRO A 1 267 ? 14.184  -10.515 0.761   1.00 73.71 267 A 1 
ATOM 2165  C CB  . PRO A 1 267 ? 15.934  -7.974  0.972   1.00 75.04 267 A 1 
ATOM 2166  C CG  . PRO A 1 267 ? 17.373  -8.038  1.472   1.00 72.32 267 A 1 
ATOM 2167  C CD  . PRO A 1 267 ? 17.432  -9.391  2.168   1.00 74.71 267 A 1 
ATOM 2168  N N   . GLY A 1 268 ? 12.747  -9.045  1.680   1.00 76.76 268 A 1 
ATOM 2169  C CA  . GLY A 1 268 ? 11.507  -9.700  1.256   1.00 75.01 268 A 1 
ATOM 2170  C C   . GLY A 1 268 ? 10.872  -10.616 2.307   1.00 76.75 268 A 1 
ATOM 2171  O O   . GLY A 1 268 ? 9.689   -10.931 2.183   1.00 74.39 268 A 1 
ATOM 2172  N N   . ASP A 1 269 ? 11.597  -10.995 3.373   1.00 78.13 269 A 1 
ATOM 2173  C CA  . ASP A 1 269 ? 11.042  -11.843 4.427   1.00 78.97 269 A 1 
ATOM 2174  C C   . ASP A 1 269 ? 10.009  -11.086 5.273   1.00 80.87 269 A 1 
ATOM 2175  O O   . ASP A 1 269 ? 10.213  -9.940  5.683   1.00 80.03 269 A 1 
ATOM 2176  C CB  . ASP A 1 269 ? 12.150  -12.413 5.335   1.00 76.81 269 A 1 
ATOM 2177  C CG  . ASP A 1 269 ? 13.047  -13.474 4.688   1.00 72.95 269 A 1 
ATOM 2178  O OD1 . ASP A 1 269 ? 12.680  -14.010 3.625   1.00 67.04 269 A 1 
ATOM 2179  O OD2 . ASP A 1 269 ? 14.082  -13.809 5.315   1.00 68.24 269 A 1 
ATOM 2180  N N   . HIS A 1 270 ? 8.910   -11.765 5.612   1.00 82.29 270 A 1 
ATOM 2181  C CA  . HIS A 1 270 ? 7.967   -11.325 6.634   1.00 81.92 270 A 1 
ATOM 2182  C C   . HIS A 1 270 ? 8.475   -11.797 7.996   1.00 83.42 270 A 1 
ATOM 2183  O O   . HIS A 1 270 ? 8.557   -12.998 8.255   1.00 81.83 270 A 1 
ATOM 2184  C CB  . HIS A 1 270 ? 6.563   -11.873 6.346   1.00 79.36 270 A 1 
ATOM 2185  C CG  . HIS A 1 270 ? 5.894   -11.267 5.146   1.00 74.35 270 A 1 
ATOM 2186  N ND1 . HIS A 1 270 ? 4.672   -10.631 5.141   1.00 64.45 270 A 1 
ATOM 2187  C CD2 . HIS A 1 270 ? 6.333   -11.258 3.855   1.00 65.32 270 A 1 
ATOM 2188  C CE1 . HIS A 1 270 ? 4.389   -10.262 3.885   1.00 63.20 270 A 1 
ATOM 2189  N NE2 . HIS A 1 270 ? 5.378   -10.621 3.070   1.00 63.93 270 A 1 
ATOM 2190  N N   . VAL A 1 271 ? 8.776   -10.859 8.883   1.00 85.51 271 A 1 
ATOM 2191  C CA  . VAL A 1 271 ? 9.387   -11.148 10.181  1.00 86.69 271 A 1 
ATOM 2192  C C   . VAL A 1 271 ? 8.601   -10.526 11.330  1.00 87.02 271 A 1 
ATOM 2193  O O   . VAL A 1 271 ? 7.976   -9.473  11.197  1.00 85.35 271 A 1 
ATOM 2194  C CB  . VAL A 1 271 ? 10.871  -10.737 10.229  1.00 86.02 271 A 1 
ATOM 2195  C CG1 . VAL A 1 271 ? 11.697  -11.532 9.214   1.00 77.46 271 A 1 
ATOM 2196  C CG2 . VAL A 1 271 ? 11.090  -9.244  9.982   1.00 77.26 271 A 1 
ATOM 2197  N N   . SER A 1 272 ? 8.648   -11.185 12.479  1.00 88.43 272 A 1 
ATOM 2198  C CA  . SER A 1 272 ? 8.262   -10.634 13.771  1.00 88.07 272 A 1 
ATOM 2199  C C   . SER A 1 272 ? 9.533   -10.400 14.580  1.00 88.56 272 A 1 
ATOM 2200  O O   . SER A 1 272 ? 10.250  -11.348 14.889  1.00 86.33 272 A 1 
ATOM 2201  C CB  . SER A 1 272 ? 7.317   -11.598 14.486  1.00 86.04 272 A 1 
ATOM 2202  O OG  . SER A 1 272 ? 6.822   -11.018 15.671  1.00 72.60 272 A 1 
ATOM 2203  N N   . VAL A 1 273 ? 9.815   -9.144  14.897  1.00 89.48 273 A 1 
ATOM 2204  C CA  . VAL A 1 273 ? 11.000  -8.751  15.661  1.00 89.95 273 A 1 
ATOM 2205  C C   . VAL A 1 273 ? 10.569  -8.338  17.056  1.00 89.86 273 A 1 
ATOM 2206  O O   . VAL A 1 273 ? 9.778   -7.412  17.211  1.00 87.89 273 A 1 
ATOM 2207  C CB  . VAL A 1 273 ? 11.779  -7.626  14.954  1.00 89.43 273 A 1 
ATOM 2208  C CG1 . VAL A 1 273 ? 13.043  -7.267  15.734  1.00 81.19 273 A 1 
ATOM 2209  C CG2 . VAL A 1 273 ? 12.204  -8.048  13.545  1.00 81.65 273 A 1 
ATOM 2210  N N   . THR A 1 274 ? 11.105  -9.007  18.071  1.00 90.54 274 A 1 
ATOM 2211  C CA  . THR A 1 274 ? 11.000  -8.585  19.468  1.00 90.39 274 A 1 
ATOM 2212  C C   . THR A 1 274 ? 12.280  -7.859  19.839  1.00 90.03 274 A 1 
ATOM 2213  O O   . THR A 1 274 ? 13.371  -8.386  19.632  1.00 87.32 274 A 1 
ATOM 2214  C CB  . THR A 1 274 ? 10.765  -9.779  20.401  1.00 89.31 274 A 1 
ATOM 2215  O OG1 . THR A 1 274 ? 9.648   -10.518 19.964  1.00 74.23 274 A 1 
ATOM 2216  C CG2 . THR A 1 274 ? 10.474  -9.337  21.829  1.00 73.54 274 A 1 
ATOM 2217  N N   . GLY A 1 275 ? 12.150  -6.644  20.359  1.00 89.31 275 A 1 
ATOM 2218  C CA  . GLY A 1 275 ? 13.305  -5.830  20.694  1.00 89.05 275 A 1 
ATOM 2219  C C   . GLY A 1 275 ? 12.961  -4.630  21.565  1.00 89.54 275 A 1 
ATOM 2220  O O   . GLY A 1 275 ? 11.806  -4.405  21.927  1.00 86.70 275 A 1 
ATOM 2221  N N   . ILE A 1 276 ? 13.976  -3.859  21.900  1.00 89.25 276 A 1 
ATOM 2222  C CA  . ILE A 1 276 ? 13.858  -2.673  22.742  1.00 88.83 276 A 1 
ATOM 2223  C C   . ILE A 1 276 ? 13.816  -1.447  21.843  1.00 88.43 276 A 1 
ATOM 2224  O O   . ILE A 1 276 ? 14.710  -1.235  21.021  1.00 86.09 276 A 1 
ATOM 2225  C CB  . ILE A 1 276 ? 15.005  -2.589  23.767  1.00 87.34 276 A 1 
ATOM 2226  C CG1 . ILE A 1 276 ? 15.190  -3.924  24.529  1.00 79.74 276 A 1 
ATOM 2227  C CG2 . ILE A 1 276 ? 14.707  -1.452  24.757  1.00 78.99 276 A 1 
ATOM 2228  C CD1 . ILE A 1 276 ? 16.423  -3.936  25.436  1.00 73.95 276 A 1 
ATOM 2229  N N   . PHE A 1 277 ? 12.789  -0.614  22.015  1.00 86.73 277 A 1 
ATOM 2230  C CA  . PHE A 1 277 ? 12.660  0.632   21.267  1.00 85.39 277 A 1 
ATOM 2231  C C   . PHE A 1 277 ? 13.492  1.731   21.931  1.00 84.35 277 A 1 
ATOM 2232  O O   . PHE A 1 277 ? 13.246  2.103   23.078  1.00 81.49 277 A 1 
ATOM 2233  C CB  . PHE A 1 277 ? 11.177  0.987   21.158  1.00 84.08 277 A 1 
ATOM 2234  C CG  . PHE A 1 277 ? 10.892  2.115   20.193  1.00 83.62 277 A 1 
ATOM 2235  C CD1 . PHE A 1 277 ? 10.308  3.309   20.649  1.00 78.74 277 A 1 
ATOM 2236  C CD2 . PHE A 1 277 ? 11.158  1.951   18.824  1.00 78.48 277 A 1 
ATOM 2237  C CE1 . PHE A 1 277 ? 9.955   4.314   19.736  1.00 77.26 277 A 1 
ATOM 2238  C CE2 . PHE A 1 277 ? 10.812  2.957   17.909  1.00 76.98 277 A 1 
ATOM 2239  C CZ  . PHE A 1 277 ? 10.198  4.131   18.365  1.00 79.48 277 A 1 
ATOM 2240  N N   . LEU A 1 278 ? 14.502  2.247   21.231  1.00 84.23 278 A 1 
ATOM 2241  C CA  . LEU A 1 278 ? 15.477  3.186   21.777  1.00 83.07 278 A 1 
ATOM 2242  C C   . LEU A 1 278 ? 15.659  4.410   20.866  1.00 82.97 278 A 1 
ATOM 2243  O O   . LEU A 1 278 ? 15.535  4.308   19.642  1.00 80.43 278 A 1 
ATOM 2244  C CB  . LEU A 1 278 ? 16.817  2.462   22.003  1.00 81.11 278 A 1 
ATOM 2245  C CG  . LEU A 1 278 ? 16.802  1.415   23.134  1.00 78.56 278 A 1 
ATOM 2246  C CD1 . LEU A 1 278 ? 18.110  0.630   23.122  1.00 73.57 278 A 1 
ATOM 2247  C CD2 . LEU A 1 278 ? 16.652  2.057   24.514  1.00 73.43 278 A 1 
ATOM 2248  N N   . PRO A 1 279 ? 15.997  5.579   21.437  1.00 80.71 279 A 1 
ATOM 2249  C CA  . PRO A 1 279 ? 16.355  6.756   20.657  1.00 78.95 279 A 1 
ATOM 2250  C C   . PRO A 1 279 ? 17.825  6.720   20.209  1.00 78.94 279 A 1 
ATOM 2251  O O   . PRO A 1 279 ? 18.726  6.350   20.967  1.00 76.49 279 A 1 
ATOM 2252  C CB  . PRO A 1 279 ? 16.044  7.930   21.583  1.00 76.60 279 A 1 
ATOM 2253  C CG  . PRO A 1 279 ? 16.316  7.372   22.975  1.00 73.87 279 A 1 
ATOM 2254  C CD  . PRO A 1 279 ? 15.932  5.899   22.850  1.00 75.46 279 A 1 
ATOM 2255  N N   . ILE A 1 280 ? 18.089  7.188   18.976  1.00 75.79 280 A 1 
ATOM 2256  C CA  . ILE A 1 280 ? 19.451  7.393   18.472  1.00 73.77 280 A 1 
ATOM 2257  C C   . ILE A 1 280 ? 20.019  8.673   19.088  1.00 73.03 280 A 1 
ATOM 2258  O O   . ILE A 1 280 ? 19.625  9.792   18.744  1.00 69.06 280 A 1 
ATOM 2259  C CB  . ILE A 1 280 ? 19.512  7.436   16.928  1.00 70.62 280 A 1 
ATOM 2260  C CG1 . ILE A 1 280 ? 18.990  6.118   16.310  1.00 63.62 280 A 1 
ATOM 2261  C CG2 . ILE A 1 280 ? 20.951  7.702   16.451  1.00 61.97 280 A 1 
ATOM 2262  C CD1 . ILE A 1 280 ? 18.825  6.155   14.791  1.00 57.29 280 A 1 
ATOM 2263  N N   . LEU A 1 281 ? 21.011  8.520   19.947  1.00 71.30 281 A 1 
ATOM 2264  C CA  . LEU A 1 281 ? 21.785  9.634   20.481  1.00 68.42 281 A 1 
ATOM 2265  C C   . LEU A 1 281 ? 22.809  10.095  19.436  1.00 67.40 281 A 1 
ATOM 2266  O O   . LEU A 1 281 ? 23.927  9.586   19.365  1.00 62.38 281 A 1 
ATOM 2267  C CB  . LEU A 1 281 ? 22.439  9.205   21.804  1.00 64.09 281 A 1 
ATOM 2268  C CG  . LEU A 1 281 ? 21.434  8.990   22.948  1.00 57.34 281 A 1 
ATOM 2269  C CD1 . LEU A 1 281 ? 22.112  8.258   24.101  1.00 52.81 281 A 1 
ATOM 2270  C CD2 . LEU A 1 281 ? 20.887  10.318  23.477  1.00 50.89 281 A 1 
ATOM 2271  N N   . ARG A 1 282 ? 22.440  11.092  18.613  1.00 66.47 282 A 1 
ATOM 2272  C CA  . ARG A 1 282 ? 23.406  11.755  17.721  1.00 64.44 282 A 1 
ATOM 2273  C C   . ARG A 1 282 ? 24.274  12.706  18.538  1.00 63.58 282 A 1 
ATOM 2274  O O   . ARG A 1 282 ? 23.802  13.748  18.983  1.00 58.73 282 A 1 
ATOM 2275  C CB  . ARG A 1 282 ? 22.703  12.469  16.562  1.00 59.55 282 A 1 
ATOM 2276  C CG  . ARG A 1 282 ? 22.226  11.465  15.501  1.00 54.52 282 A 1 
ATOM 2277  C CD  . ARG A 1 282 ? 21.674  12.187  14.269  1.00 52.14 282 A 1 
ATOM 2278  N NE  . ARG A 1 282 ? 21.411  11.221  13.180  1.00 47.38 282 A 1 
ATOM 2279  C CZ  . ARG A 1 282 ? 20.479  11.292  12.240  1.00 43.43 282 A 1 
ATOM 2280  N NH1 . ARG A 1 282 ? 19.754  12.353  12.035  1.00 40.94 282 A 1 
ATOM 2281  N NH2 . ARG A 1 282 ? 20.236  10.261  11.493  1.00 39.30 282 A 1 
ATOM 2282  N N   . THR A 1 283 ? 25.537  12.384  18.706  1.00 60.18 283 A 1 
ATOM 2283  C CA  . THR A 1 283 ? 26.508  13.256  19.377  1.00 58.46 283 A 1 
ATOM 2284  C C   . THR A 1 283 ? 26.923  14.435  18.487  1.00 58.29 283 A 1 
ATOM 2285  O O   . THR A 1 283 ? 26.846  14.380  17.254  1.00 52.31 283 A 1 
ATOM 2286  C CB  . THR A 1 283 ? 27.733  12.462  19.859  1.00 52.73 283 A 1 
ATOM 2287  O OG1 . THR A 1 283 ? 28.272  11.712  18.797  1.00 47.32 283 A 1 
ATOM 2288  C CG2 . THR A 1 283 ? 27.369  11.479  20.978  1.00 45.06 283 A 1 
ATOM 2289  N N   . GLY A 1 284 ? 27.374  15.523  19.116  1.00 53.55 284 A 1 
ATOM 2290  C CA  . GLY A 1 284 ? 27.948  16.685  18.439  1.00 52.74 284 A 1 
ATOM 2291  C C   . GLY A 1 284 ? 26.957  17.814  18.127  1.00 54.23 284 A 1 
ATOM 2292  O O   . GLY A 1 284 ? 25.866  17.906  18.683  1.00 51.25 284 A 1 
ATOM 2293  N N   . PHE A 1 285 ? 27.372  18.703  17.212  1.00 53.65 285 A 1 
ATOM 2294  C CA  . PHE A 1 285 ? 26.715  19.995  16.953  1.00 53.39 285 A 1 
ATOM 2295  C C   . PHE A 1 285 ? 25.228  19.895  16.558  1.00 55.58 285 A 1 
ATOM 2296  O O   . PHE A 1 285 ? 24.443  20.807  16.821  1.00 52.21 285 A 1 
ATOM 2297  C CB  . PHE A 1 285 ? 27.516  20.716  15.856  1.00 47.72 285 A 1 
ATOM 2298  C CG  . PHE A 1 285 ? 27.559  22.220  16.015  1.00 42.82 285 A 1 
ATOM 2299  C CD1 . PHE A 1 285 ? 26.612  23.042  15.388  1.00 38.91 285 A 1 
ATOM 2300  C CD2 . PHE A 1 285 ? 28.582  22.805  16.785  1.00 37.67 285 A 1 
ATOM 2301  C CE1 . PHE A 1 285 ? 26.678  24.438  15.530  1.00 33.04 285 A 1 
ATOM 2302  C CE2 . PHE A 1 285 ? 28.652  24.198  16.928  1.00 32.39 285 A 1 
ATOM 2303  C CZ  . PHE A 1 285 ? 27.701  25.018  16.298  1.00 32.63 285 A 1 
ATOM 2304  N N   . ARG A 1 286 ? 24.805  18.771  15.969  1.00 52.35 286 A 1 
ATOM 2305  C CA  . ARG A 1 286 ? 23.398  18.542  15.610  1.00 52.17 286 A 1 
ATOM 2306  C C   . ARG A 1 286 ? 22.465  18.472  16.822  1.00 52.69 286 A 1 
ATOM 2307  O O   . ARG A 1 286 ? 21.330  18.909  16.698  1.00 49.77 286 A 1 
ATOM 2308  C CB  . ARG A 1 286 ? 23.240  17.274  14.756  1.00 48.24 286 A 1 
ATOM 2309  C CG  . ARG A 1 286 ? 23.555  17.536  13.278  1.00 44.13 286 A 1 
ATOM 2310  C CD  . ARG A 1 286 ? 23.225  16.288  12.453  1.00 41.10 286 A 1 
ATOM 2311  N NE  . ARG A 1 286 ? 23.428  16.520  11.007  1.00 38.16 286 A 1 
ATOM 2312  C CZ  . ARG A 1 286 ? 23.266  15.617  10.043  1.00 35.12 286 A 1 
ATOM 2313  N NH1 . ARG A 1 286 ? 22.907  14.390  10.307  1.00 34.04 286 A 1 
ATOM 2314  N NH2 . ARG A 1 286 ? 23.459  15.939  8.795   1.00 32.66 286 A 1 
ATOM 2315  N N   . GLN A 1 287 ? 22.903  17.981  17.968  1.00 53.35 287 A 1 
ATOM 2316  C CA  . GLN A 1 287 ? 22.102  17.990  19.203  1.00 51.89 287 A 1 
ATOM 2317  C C   . GLN A 1 287 ? 21.747  19.415  19.636  1.00 52.63 287 A 1 
ATOM 2318  O O   . GLN A 1 287 ? 20.620  19.671  20.044  1.00 49.23 287 A 1 
ATOM 2319  C CB  . GLN A 1 287 ? 22.853  17.297  20.350  1.00 47.27 287 A 1 
ATOM 2320  C CG  . GLN A 1 287 ? 22.552  15.799  20.435  1.00 43.51 287 A 1 
ATOM 2321  C CD  . GLN A 1 287 ? 23.228  15.143  21.638  1.00 39.46 287 A 1 
ATOM 2322  O OE1 . GLN A 1 287 ? 24.164  15.654  22.215  1.00 38.33 287 A 1 
ATOM 2323  N NE2 . GLN A 1 287 ? 22.780  13.979  22.053  1.00 37.03 287 A 1 
ATOM 2324  N N   . VAL A 1 288 ? 22.678  20.348  19.494  1.00 51.81 288 A 1 
ATOM 2325  C CA  . VAL A 1 288 ? 22.466  21.745  19.885  1.00 50.84 288 A 1 
ATOM 2326  C C   . VAL A 1 288 ? 21.462  22.441  18.961  1.00 52.23 288 A 1 
ATOM 2327  O O   . VAL A 1 288 ? 20.657  23.248  19.416  1.00 48.42 288 A 1 
ATOM 2328  C CB  . VAL A 1 288 ? 23.803  22.512  19.909  1.00 45.09 288 A 1 
ATOM 2329  C CG1 . VAL A 1 288 ? 23.633  23.934  20.440  1.00 40.45 288 A 1 
ATOM 2330  C CG2 . VAL A 1 288 ? 24.842  21.803  20.792  1.00 40.30 288 A 1 
ATOM 2331  N N   . VAL A 1 289 ? 21.491  22.132  17.660  1.00 50.06 289 A 1 
ATOM 2332  C CA  . VAL A 1 289 ? 20.671  22.833  16.657  1.00 49.06 289 A 1 
ATOM 2333  C C   . VAL A 1 289 ? 19.263  22.253  16.531  1.00 51.26 289 A 1 
ATOM 2334  O O   . VAL A 1 289 ? 18.297  23.008  16.456  1.00 47.88 289 A 1 
ATOM 2335  C CB  . VAL A 1 289 ? 21.370  22.862  15.287  1.00 43.60 289 A 1 
ATOM 2336  C CG1 . VAL A 1 289 ? 20.554  23.671  14.273  1.00 39.14 289 A 1 
ATOM 2337  C CG2 . VAL A 1 289 ? 22.756  23.513  15.364  1.00 38.98 289 A 1 
ATOM 2338  N N   . GLN A 1 290 ? 19.126  20.930  16.477  1.00 55.21 290 A 1 
ATOM 2339  C CA  . GLN A 1 290 ? 17.821  20.278  16.292  1.00 53.94 290 A 1 
ATOM 2340  C C   . GLN A 1 290 ? 17.078  20.012  17.607  1.00 55.68 290 A 1 
ATOM 2341  O O   . GLN A 1 290 ? 15.925  19.594  17.578  1.00 51.37 290 A 1 
ATOM 2342  C CB  . GLN A 1 290 ? 17.968  18.989  15.466  1.00 48.63 290 A 1 
ATOM 2343  C CG  . GLN A 1 290 ? 18.254  19.294  13.991  1.00 44.30 290 A 1 
ATOM 2344  C CD  . GLN A 1 290 ? 18.292  18.039  13.118  1.00 39.81 290 A 1 
ATOM 2345  O OE1 . GLN A 1 290 ? 18.565  16.932  13.542  1.00 37.86 290 A 1 
ATOM 2346  N NE2 . GLN A 1 290 ? 18.045  18.177  11.831  1.00 36.66 290 A 1 
ATOM 2347  N N   . GLY A 1 291 ? 17.702  20.269  18.741  1.00 56.32 291 A 1 
ATOM 2348  C CA  . GLY A 1 291 ? 17.170  19.857  20.029  1.00 55.51 291 A 1 
ATOM 2349  C C   . GLY A 1 291 ? 17.276  18.345  20.226  1.00 58.53 291 A 1 
ATOM 2350  O O   . GLY A 1 291 ? 17.970  17.636  19.496  1.00 55.07 291 A 1 
ATOM 2351  N N   . LEU A 1 292 ? 16.548  17.854  21.228  1.00 59.89 292 A 1 
ATOM 2352  C CA  . LEU A 1 292 ? 16.421  16.428  21.531  1.00 59.79 292 A 1 
ATOM 2353  C C   . LEU A 1 292 ? 15.427  15.715  20.599  1.00 62.08 292 A 1 
ATOM 2354  O O   . LEU A 1 292 ? 14.642  14.871  21.023  1.00 58.24 292 A 1 
ATOM 2355  C CB  . LEU A 1 292 ? 16.077  16.267  23.015  1.00 53.96 292 A 1 
ATOM 2356  C CG  . LEU A 1 292 ? 17.340  16.385  23.873  1.00 49.88 292 A 1 
ATOM 2357  C CD1 . LEU A 1 292 ? 17.020  17.057  25.179  1.00 45.46 292 A 1 
ATOM 2358  C CD2 . LEU A 1 292 ? 17.913  14.996  24.185  1.00 45.65 292 A 1 
ATOM 2359  N N   . LEU A 1 293 ? 15.458  16.073  19.319  1.00 60.10 293 A 1 
ATOM 2360  C CA  . LEU A 1 293 ? 14.774  15.354  18.262  1.00 59.67 293 A 1 
ATOM 2361  C C   . LEU A 1 293 ? 15.629  14.135  17.934  1.00 63.03 293 A 1 
ATOM 2362  O O   . LEU A 1 293 ? 16.655  14.254  17.256  1.00 59.46 293 A 1 
ATOM 2363  C CB  . LEU A 1 293 ? 14.592  16.273  17.043  1.00 53.60 293 A 1 
ATOM 2364  C CG  . LEU A 1 293 ? 13.783  17.550  17.310  1.00 47.55 293 A 1 
ATOM 2365  C CD1 . LEU A 1 293 ? 13.775  18.432  16.055  1.00 42.51 293 A 1 
ATOM 2366  C CD2 . LEU A 1 293 ? 12.348  17.262  17.697  1.00 42.71 293 A 1 
ATOM 2367  N N   . SER A 1 294 ? 15.225  12.978  18.436  1.00 66.90 294 A 1 
ATOM 2368  C CA  . SER A 1 294 ? 15.908  11.736  18.133  1.00 67.72 294 A 1 
ATOM 2369  C C   . SER A 1 294 ? 15.126  10.941  17.099  1.00 71.85 294 A 1 
ATOM 2370  O O   . SER A 1 294 ? 13.909  10.765  17.194  1.00 68.01 294 A 1 
ATOM 2371  C CB  . SER A 1 294 ? 16.207  10.938  19.405  1.00 60.77 294 A 1 
ATOM 2372  O OG  . SER A 1 294 ? 15.053  10.353  19.942  1.00 53.45 294 A 1 
ATOM 2373  N N   . GLU A 1 295 ? 15.842  10.428  16.103  1.00 72.61 295 A 1 
ATOM 2374  C CA  . GLU A 1 295 ? 15.349  9.264   15.385  1.00 73.27 295 A 1 
ATOM 2375  C C   . GLU A 1 295 ? 15.326  8.083   16.355  1.00 75.88 295 A 1 
ATOM 2376  O O   . GLU A 1 295 ? 16.129  8.013   17.289  1.00 73.95 295 A 1 
ATOM 2377  C CB  . GLU A 1 295 ? 16.215  9.001   14.149  1.00 69.25 295 A 1 
ATOM 2378  C CG  . GLU A 1 295 ? 15.946  10.035  13.039  1.00 61.97 295 A 1 
ATOM 2379  C CD  . GLU A 1 295 ? 17.005  10.068  11.927  1.00 57.78 295 A 1 
ATOM 2380  O OE1 . GLU A 1 295 ? 17.079  11.092  11.206  1.00 52.39 295 A 1 
ATOM 2381  O OE2 . GLU A 1 295 ? 17.874  9.180   11.843  1.00 50.73 295 A 1 
ATOM 2382  N N   . THR A 1 296 ? 14.391  7.176   16.150  1.00 79.15 296 A 1 
ATOM 2383  C CA  . THR A 1 296 ? 14.259  5.979   16.972  1.00 80.52 296 A 1 
ATOM 2384  C C   . THR A 1 296 ? 14.648  4.750   16.169  1.00 82.60 296 A 1 
ATOM 2385  O O   . THR A 1 296 ? 14.591  4.745   14.938  1.00 80.94 296 A 1 
ATOM 2386  C CB  . THR A 1 296 ? 12.845  5.853   17.551  1.00 77.94 296 A 1 
ATOM 2387  O OG1 . THR A 1 296 ? 11.886  6.013   16.526  1.00 67.73 296 A 1 
ATOM 2388  C CG2 . THR A 1 296 ? 12.574  6.925   18.602  1.00 67.57 296 A 1 
ATOM 2389  N N   . TYR A 1 297 ? 15.080  3.718   16.864  1.00 83.66 297 A 1 
ATOM 2390  C CA  . TYR A 1 297 ? 15.420  2.428   16.289  1.00 84.51 297 A 1 
ATOM 2391  C C   . TYR A 1 297 ? 14.982  1.308   17.231  1.00 85.76 297 A 1 
ATOM 2392  O O   . TYR A 1 297 ? 14.715  1.541   18.409  1.00 84.23 297 A 1 
ATOM 2393  C CB  . TYR A 1 297 ? 16.924  2.368   15.989  1.00 82.40 297 A 1 
ATOM 2394  C CG  . TYR A 1 297 ? 17.821  2.290   17.207  1.00 82.48 297 A 1 
ATOM 2395  C CD1 . TYR A 1 297 ? 18.210  3.461   17.890  1.00 77.92 297 A 1 
ATOM 2396  C CD2 . TYR A 1 297 ? 18.286  1.046   17.666  1.00 77.86 297 A 1 
ATOM 2397  C CE1 . TYR A 1 297 ? 19.054  3.391   19.005  1.00 75.48 297 A 1 
ATOM 2398  C CE2 . TYR A 1 297 ? 19.131  0.961   18.782  1.00 75.88 297 A 1 
ATOM 2399  C CZ  . TYR A 1 297 ? 19.519  2.138   19.450  1.00 76.01 297 A 1 
ATOM 2400  O OH  . TYR A 1 297 ? 20.357  2.061   20.537  1.00 73.67 297 A 1 
ATOM 2401  N N   . LEU A 1 298 ? 14.908  0.102   16.709  1.00 87.39 298 A 1 
ATOM 2402  C CA  . LEU A 1 298 ? 14.615  -1.094  17.475  1.00 88.02 298 A 1 
ATOM 2403  C C   . LEU A 1 298 ? 15.909  -1.899  17.645  1.00 88.53 298 A 1 
ATOM 2404  O O   . LEU A 1 298 ? 16.546  -2.252  16.656  1.00 86.57 298 A 1 
ATOM 2405  C CB  . LEU A 1 298 ? 13.514  -1.874  16.734  1.00 86.82 298 A 1 
ATOM 2406  C CG  . LEU A 1 298 ? 12.837  -2.951  17.595  1.00 83.60 298 A 1 
ATOM 2407  C CD1 . LEU A 1 298 ? 11.847  -2.336  18.577  1.00 77.54 298 A 1 
ATOM 2408  C CD2 . LEU A 1 298 ? 12.059  -3.916  16.704  1.00 77.54 298 A 1 
ATOM 2409  N N   . GLU A 1 299 ? 16.293  -2.197  18.878  1.00 89.27 299 A 1 
ATOM 2410  C CA  . GLU A 1 299 ? 17.401  -3.108  19.178  1.00 88.89 299 A 1 
ATOM 2411  C C   . GLU A 1 299 ? 16.843  -4.531  19.259  1.00 89.13 299 A 1 
ATOM 2412  O O   . GLU A 1 299 ? 16.092  -4.850  20.176  1.00 86.34 299 A 1 
ATOM 2413  C CB  . GLU A 1 299 ? 18.097  -2.633  20.469  1.00 86.55 299 A 1 
ATOM 2414  C CG  . GLU A 1 299 ? 19.392  -3.393  20.777  1.00 78.33 299 A 1 
ATOM 2415  C CD  . GLU A 1 299 ? 20.182  -2.782  21.962  1.00 73.50 299 A 1 
ATOM 2416  O OE1 . GLU A 1 299 ? 21.263  -3.300  22.288  1.00 66.61 299 A 1 
ATOM 2417  O OE2 . GLU A 1 299 ? 19.748  -1.758  22.545  1.00 66.99 299 A 1 
ATOM 2418  N N   . ALA A 1 300 ? 17.137  -5.373  18.265  1.00 88.91 300 A 1 
ATOM 2419  C CA  . ALA A 1 300 ? 16.534  -6.689  18.145  1.00 89.02 300 A 1 
ATOM 2420  C C   . ALA A 1 300 ? 17.092  -7.668  19.186  1.00 89.08 300 A 1 
ATOM 2421  O O   . ALA A 1 300 ? 18.294  -7.894  19.259  1.00 85.68 300 A 1 
ATOM 2422  C CB  . ALA A 1 300 ? 16.732  -7.209  16.719  1.00 87.39 300 A 1 
ATOM 2423  N N   . HIS A 1 301 ? 16.188  -8.309  19.941  1.00 89.15 301 A 1 
ATOM 2424  C CA  . HIS A 1 301 ? 16.493  -9.417  20.847  1.00 88.13 301 A 1 
ATOM 2425  C C   . HIS A 1 301 ? 16.159  -10.769 20.223  1.00 87.72 301 A 1 
ATOM 2426  O O   . HIS A 1 301 ? 16.894  -11.731 20.388  1.00 82.96 301 A 1 
ATOM 2427  C CB  . HIS A 1 301 ? 15.720  -9.228  22.162  1.00 86.44 301 A 1 
ATOM 2428  C CG  . HIS A 1 301 ? 16.442  -8.344  23.130  1.00 87.24 301 A 1 
ATOM 2429  N ND1 . HIS A 1 301 ? 16.927  -8.739  24.360  1.00 74.20 301 A 1 
ATOM 2430  C CD2 . HIS A 1 301 ? 16.828  -7.045  22.953  1.00 75.77 301 A 1 
ATOM 2431  C CE1 . HIS A 1 301 ? 17.590  -7.708  24.900  1.00 76.33 301 A 1 
ATOM 2432  N NE2 . HIS A 1 301 ? 17.550  -6.661  24.077  1.00 78.55 301 A 1 
ATOM 2433  N N   . ARG A 1 302 ? 15.052  -10.841 19.485  1.00 88.82 302 A 1 
ATOM 2434  C CA  . ARG A 1 302 ? 14.634  -12.060 18.798  1.00 89.05 302 A 1 
ATOM 2435  C C   . ARG A 1 302 ? 13.998  -11.724 17.460  1.00 89.47 302 A 1 
ATOM 2436  O O   . ARG A 1 302 ? 13.170  -10.825 17.372  1.00 86.74 302 A 1 
ATOM 2437  C CB  . ARG A 1 302 ? 13.676  -12.840 19.716  1.00 86.69 302 A 1 
ATOM 2438  C CG  . ARG A 1 302 ? 13.410  -14.264 19.214  1.00 80.66 302 A 1 
ATOM 2439  C CD  . ARG A 1 302 ? 12.442  -14.970 20.159  1.00 76.81 302 A 1 
ATOM 2440  N NE  . ARG A 1 302 ? 12.224  -16.377 19.787  1.00 71.27 302 A 1 
ATOM 2441  C CZ  . ARG A 1 302 ? 11.162  -17.106 20.088  1.00 64.51 302 A 1 
ATOM 2442  N NH1 . ARG A 1 302 ? 10.120  -16.602 20.675  1.00 58.03 302 A 1 
ATOM 2443  N NH2 . ARG A 1 302 ? 11.134  -18.375 19.820  1.00 57.01 302 A 1 
ATOM 2444  N N   . ILE A 1 303 ? 14.358  -12.486 16.428  1.00 87.44 303 A 1 
ATOM 2445  C CA  . ILE A 1 303 ? 13.775  -12.385 15.091  1.00 87.57 303 A 1 
ATOM 2446  C C   . ILE A 1 303 ? 13.132  -13.726 14.769  1.00 86.85 303 A 1 
ATOM 2447  O O   . ILE A 1 303 ? 13.806  -14.752 14.771  1.00 84.02 303 A 1 
ATOM 2448  C CB  . ILE A 1 303 ? 14.831  -11.969 14.048  1.00 86.94 303 A 1 
ATOM 2449  C CG1 . ILE A 1 303 ? 15.481  -10.621 14.445  1.00 81.73 303 A 1 
ATOM 2450  C CG2 . ILE A 1 303 ? 14.185  -11.880 12.656  1.00 80.43 303 A 1 
ATOM 2451  C CD1 . ILE A 1 303 ? 16.605  -10.168 13.518  1.00 75.70 303 A 1 
ATOM 2452  N N   . VAL A 1 304 ? 11.834  -13.718 14.500  1.00 86.98 304 A 1 
ATOM 2453  C CA  . VAL A 1 304 ? 11.076  -14.897 14.076  1.00 85.66 304 A 1 
ATOM 2454  C C   . VAL A 1 304 ? 10.594  -14.659 12.655  1.00 85.66 304 A 1 
ATOM 2455  O O   . VAL A 1 304 ? 9.874   -13.693 12.403  1.00 83.37 304 A 1 
ATOM 2456  C CB  . VAL A 1 304 ? 9.902   -15.195 15.030  1.00 83.46 304 A 1 
ATOM 2457  C CG1 . VAL A 1 304 ? 9.175   -16.481 14.627  1.00 74.13 304 A 1 
ATOM 2458  C CG2 . VAL A 1 304 ? 10.389  -15.367 16.473  1.00 74.29 304 A 1 
ATOM 2459  N N   . LYS A 1 305 ? 10.967  -15.538 11.725  1.00 82.87 305 A 1 
ATOM 2460  C CA  . LYS A 1 305 ? 10.394  -15.538 10.377  1.00 80.66 305 A 1 
ATOM 2461  C C   . LYS A 1 305 ? 8.948   -16.025 10.447  1.00 79.31 305 A 1 
ATOM 2462  O O   . LYS A 1 305 ? 8.672   -17.064 11.040  1.00 74.23 305 A 1 
ATOM 2463  C CB  . LYS A 1 305 ? 11.223  -16.402 9.425   1.00 77.72 305 A 1 
ATOM 2464  C CG  . LYS A 1 305 ? 12.597  -15.792 9.109   1.00 71.68 305 A 1 
ATOM 2465  C CD  . LYS A 1 305 ? 13.270  -16.616 8.014   1.00 68.43 305 A 1 
ATOM 2466  C CE  . LYS A 1 305 ? 14.597  -16.016 7.572   1.00 61.82 305 A 1 
ATOM 2467  N NZ  . LYS A 1 305 ? 15.100  -16.684 6.350   1.00 56.35 305 A 1 
ATOM 2468  N N   . MET A 1 306 ? 8.031   -15.258 9.862   1.00 79.06 306 A 1 
ATOM 2469  C CA  . MET A 1 306 ? 6.614   -15.619 9.775   1.00 74.58 306 A 1 
ATOM 2470  C C   . MET A 1 306 ? 6.341   -16.495 8.558   1.00 71.31 306 A 1 
ATOM 2471  O O   . MET A 1 306 ? 5.608   -17.473 8.660   1.00 63.85 306 A 1 
ATOM 2472  C CB  . MET A 1 306 ? 5.760   -14.343 9.714   1.00 71.63 306 A 1 
ATOM 2473  C CG  . MET A 1 306 ? 5.756   -13.547 11.028  1.00 66.76 306 A 1 
ATOM 2474  S SD  . MET A 1 306 ? 4.986   -14.348 12.472  1.00 60.82 306 A 1 
ATOM 2475  C CE  . MET A 1 306 ? 3.332   -14.681 11.843  1.00 54.22 306 A 1 
ATOM 2476  N N   . ASN A 1 307 ? 6.947   -16.148 7.426   1.00 69.13 307 A 1 
ATOM 2477  C CA  . ASN A 1 307 ? 6.968   -16.988 6.240   1.00 64.32 307 A 1 
ATOM 2478  C C   . ASN A 1 307 ? 8.296   -17.742 6.249   1.00 62.97 307 A 1 
ATOM 2479  O O   . ASN A 1 307 ? 9.329   -17.162 5.915   1.00 56.03 307 A 1 
ATOM 2480  C CB  . ASN A 1 307 ? 6.797   -16.122 4.982   1.00 57.90 307 A 1 
ATOM 2481  C CG  . ASN A 1 307 ? 5.406   -15.536 4.824   1.00 51.47 307 A 1 
ATOM 2482  O OD1 . ASN A 1 307 ? 4.461   -15.838 5.528   1.00 46.30 307 A 1 
ATOM 2483  N ND2 . ASN A 1 307 ? 5.239   -14.660 3.856   1.00 45.66 307 A 1 
ATOM 2484  N N   . LYS A 1 308 ? 8.269   -19.014 6.660   1.00 57.62 308 A 1 
ATOM 2485  C CA  . LYS A 1 308 ? 9.442   -19.874 6.573   1.00 53.95 308 A 1 
ATOM 2486  C C   . LYS A 1 308 ? 9.755   -20.139 5.104   1.00 54.70 308 A 1 
ATOM 2487  O O   . LYS A 1 308 ? 8.842   -20.319 4.296   1.00 48.79 308 A 1 
ATOM 2488  C CB  . LYS A 1 308 ? 9.219   -21.176 7.350   1.00 45.78 308 A 1 
ATOM 2489  C CG  . LYS A 1 308 ? 9.199   -20.957 8.871   1.00 40.35 308 A 1 
ATOM 2490  C CD  . LYS A 1 308 ? 9.140   -22.319 9.566   1.00 36.46 308 A 1 
ATOM 2491  C CE  . LYS A 1 308 ? 9.253   -22.206 11.081  1.00 32.43 308 A 1 
ATOM 2492  N NZ  . LYS A 1 308 ? 9.402   -23.552 11.678  1.00 29.36 308 A 1 
ATOM 2493  N N   . SER A 1 309 ? 11.041  -20.137 4.774   1.00 50.47 309 A 1 
ATOM 2494  C CA  . SER A 1 309 ? 11.497  -20.622 3.476   1.00 48.66 309 A 1 
ATOM 2495  C C   . SER A 1 309 ? 11.266  -22.134 3.370   1.00 49.39 309 A 1 
ATOM 2496  O O   . SER A 1 309 ? 11.162  -22.820 4.385   1.00 45.31 309 A 1 
ATOM 2497  C CB  . SER A 1 309 ? 12.973  -20.278 3.257   1.00 42.81 309 A 1 
ATOM 2498  O OG  . SER A 1 309 ? 13.766  -20.593 4.379   1.00 38.94 309 A 1 
ATOM 2499  N N   . GLU A 1 310 ? 11.218  -22.667 2.149   1.00 43.92 310 A 1 
ATOM 2500  C CA  . GLU A 1 310 ? 11.109  -24.116 1.910   1.00 42.05 310 A 1 
ATOM 2501  C C   . GLU A 1 310 ? 12.199  -24.897 2.658   1.00 43.24 310 A 1 
ATOM 2502  O O   . GLU A 1 310 ? 11.909  -25.900 3.306   1.00 40.23 310 A 1 
ATOM 2503  C CB  . GLU A 1 310 ? 11.188  -24.401 0.394   1.00 37.08 310 A 1 
ATOM 2504  C CG  . GLU A 1 310 ? 9.932   -23.950 -0.362  1.00 33.59 310 A 1 
ATOM 2505  C CD  . GLU A 1 310 ? 10.002  -24.134 -1.885  1.00 30.19 310 A 1 
ATOM 2506  O OE1 . GLU A 1 310 ? 8.955   -23.983 -2.551  1.00 27.83 310 A 1 
ATOM 2507  O OE2 . GLU A 1 310 ? 11.095  -24.339 -2.453  1.00 29.57 310 A 1 
ATOM 2508  N N   . ASP A 1 311 ? 13.423  -24.380 2.675   1.00 42.59 311 A 1 
ATOM 2509  C CA  . ASP A 1 311 ? 14.567  -24.995 3.358   1.00 41.04 311 A 1 
ATOM 2510  C C   . ASP A 1 311 ? 14.379  -25.085 4.885   1.00 42.06 311 A 1 
ATOM 2511  O O   . ASP A 1 311 ? 14.798  -26.058 5.510   1.00 38.95 311 A 1 
ATOM 2512  C CB  . ASP A 1 311 ? 15.838  -24.183 3.052   1.00 36.30 311 A 1 
ATOM 2513  C CG  . ASP A 1 311 ? 16.179  -24.048 1.565   1.00 32.71 311 A 1 
ATOM 2514  O OD1 . ASP A 1 311 ? 15.782  -24.921 0.769   1.00 30.27 311 A 1 
ATOM 2515  O OD2 . ASP A 1 311 ? 16.822  -23.029 1.228   1.00 29.94 311 A 1 
ATOM 2516  N N   . ASP A 1 312 ? 13.733  -24.091 5.506   1.00 47.62 312 A 1 
ATOM 2517  C CA  . ASP A 1 312 ? 13.479  -24.086 6.955   1.00 46.59 312 A 1 
ATOM 2518  C C   . ASP A 1 312 ? 12.253  -24.935 7.352   1.00 47.63 312 A 1 
ATOM 2519  O O   . ASP A 1 312 ? 12.127  -25.338 8.513   1.00 44.13 312 A 1 
ATOM 2520  C CB  . ASP A 1 312 ? 13.261  -22.644 7.454   1.00 41.57 312 A 1 
ATOM 2521  C CG  . ASP A 1 312 ? 14.485  -21.724 7.429   1.00 37.46 312 A 1 
ATOM 2522  O OD1 . ASP A 1 312 ? 15.604  -22.186 7.702   1.00 34.87 312 A 1 
ATOM 2523  O OD2 . ASP A 1 312 ? 14.270  -20.503 7.216   1.00 33.83 312 A 1 
ATOM 2524  N N   . GLU A 1 313 ? 11.321  -25.169 6.434   1.00 47.24 313 A 1 
ATOM 2525  C CA  . GLU A 1 313 ? 10.140  -26.010 6.674   1.00 46.47 313 A 1 
ATOM 2526  C C   . GLU A 1 313 ? 10.459  -27.503 6.570   1.00 47.68 313 A 1 
ATOM 2527  O O   . GLU A 1 313 ? 9.851   -28.286 7.302   1.00 44.06 313 A 1 
ATOM 2528  C CB  . GLU A 1 313 ? 8.964   -25.635 5.745   1.00 41.22 313 A 1 
ATOM 2529  C CG  . GLU A 1 313 ? 8.215   -24.401 6.260   1.00 37.03 313 A 1 
ATOM 2530  C CD  . GLU A 1 313 ? 6.903   -24.082 5.525   1.00 33.95 313 A 1 
ATOM 2531  O OE1 . GLU A 1 313 ? 6.147   -23.229 6.059   1.00 30.83 313 A 1 
ATOM 2532  O OE2 . GLU A 1 313 ? 6.631   -24.663 4.453   1.00 31.16 313 A 1 
ATOM 2533  N N   . SER A 1 314 ? 11.419  -27.906 5.743   1.00 46.27 314 A 1 
ATOM 2534  C CA  . SER A 1 314 ? 11.789  -29.307 5.542   1.00 45.33 314 A 1 
ATOM 2535  C C   . SER A 1 314 ? 12.198  -30.006 6.839   1.00 46.35 314 A 1 
ATOM 2536  O O   . SER A 1 314 ? 11.787  -31.135 7.099   1.00 43.25 314 A 1 
ATOM 2537  C CB  . SER A 1 314 ? 12.925  -29.409 4.510   1.00 40.78 314 A 1 
ATOM 2538  O OG  . SER A 1 314 ? 14.120  -28.850 5.013   1.00 37.81 314 A 1 
ATOM 2539  N N   . GLY A 1 315 ? 12.931  -29.308 7.707   1.00 45.03 315 A 1 
ATOM 2540  C CA  . GLY A 1 315 ? 13.412  -29.879 8.967   1.00 44.19 315 A 1 
ATOM 2541  C C   . GLY A 1 315 ? 12.350  -30.068 10.056  1.00 45.81 315 A 1 
ATOM 2542  O O   . GLY A 1 315 ? 12.530  -30.908 10.936  1.00 42.90 315 A 1 
ATOM 2543  N N   . ALA A 1 316 ? 11.270  -29.285 10.043  1.00 46.92 316 A 1 
ATOM 2544  C CA  . ALA A 1 316 ? 10.280  -29.303 11.122  1.00 46.07 316 A 1 
ATOM 2545  C C   . ALA A 1 316 ? 8.926   -29.915 10.736  1.00 48.01 316 A 1 
ATOM 2546  O O   . ALA A 1 316 ? 8.163   -30.328 11.610  1.00 44.76 316 A 1 
ATOM 2547  C CB  . ALA A 1 316 ? 10.100  -27.865 11.633  1.00 40.55 316 A 1 
ATOM 2548  N N   . GLY A 1 317 ? 8.589   -29.907 9.462   1.00 52.36 317 A 1 
ATOM 2549  C CA  . GLY A 1 317 ? 7.251   -30.189 8.972   1.00 51.63 317 A 1 
ATOM 2550  C C   . GLY A 1 317 ? 7.216   -31.316 7.958   1.00 54.76 317 A 1 
ATOM 2551  O O   . GLY A 1 317 ? 6.611   -31.129 6.905   1.00 50.94 317 A 1 
ATOM 2552  N N   . GLU A 1 318 ? 7.816   -32.474 8.240   1.00 57.43 318 A 1 
ATOM 2553  C CA  . GLU A 1 318 ? 7.543   -33.658 7.425   1.00 57.63 318 A 1 
ATOM 2554  C C   . GLU A 1 318 ? 6.030   -33.849 7.292   1.00 59.70 318 A 1 
ATOM 2555  O O   . GLU A 1 318 ? 5.280   -33.785 8.272   1.00 55.77 318 A 1 
ATOM 2556  C CB  . GLU A 1 318 ? 8.192   -34.928 8.001   1.00 52.62 318 A 1 
ATOM 2557  C CG  . GLU A 1 318 ? 9.704   -34.989 7.725   1.00 47.78 318 A 1 
ATOM 2558  C CD  . GLU A 1 318 ? 10.330  -36.329 8.143   1.00 43.59 318 A 1 
ATOM 2559  O OE1 . GLU A 1 318 ? 11.472  -36.597 7.714   1.00 39.53 318 A 1 
ATOM 2560  O OE2 . GLU A 1 318 ? 9.671   -37.093 8.891   1.00 38.84 318 A 1 
ATOM 2561  N N   . LEU A 1 319 ? 5.578   -34.045 6.057   1.00 61.14 319 A 1 
ATOM 2562  C CA  . LEU A 1 319 ? 4.191   -34.382 5.778   1.00 61.22 319 A 1 
ATOM 2563  C C   . LEU A 1 319 ? 3.851   -35.663 6.533   1.00 64.13 319 A 1 
ATOM 2564  O O   . LEU A 1 319 ? 4.549   -36.674 6.410   1.00 60.87 319 A 1 
ATOM 2565  C CB  . LEU A 1 319 ? 4.005   -34.557 4.264   1.00 55.77 319 A 1 
ATOM 2566  C CG  . LEU A 1 319 ? 3.783   -33.220 3.532   1.00 52.06 319 A 1 
ATOM 2567  C CD1 . LEU A 1 319 ? 4.189   -33.331 2.072   1.00 48.78 319 A 1 
ATOM 2568  C CD2 . LEU A 1 319 ? 2.315   -32.808 3.572   1.00 50.12 319 A 1 
ATOM 2569  N N   . THR A 1 320 ? 2.771   -35.625 7.300   1.00 65.00 320 A 1 
ATOM 2570  C CA  . THR A 1 320 ? 2.312   -36.822 7.999   1.00 65.08 320 A 1 
ATOM 2571  C C   . THR A 1 320 ? 1.935   -37.896 6.976   1.00 68.22 320 A 1 
ATOM 2572  O O   . THR A 1 320 ? 1.550   -37.605 5.841   1.00 64.25 320 A 1 
ATOM 2573  C CB  . THR A 1 320 ? 1.151   -36.531 8.955   1.00 58.82 320 A 1 
ATOM 2574  O OG1 . THR A 1 320 ? 0.035   -36.060 8.251   1.00 52.69 320 A 1 
ATOM 2575  C CG2 . THR A 1 320 ? 1.515   -35.503 10.029  1.00 50.43 320 A 1 
ATOM 2576  N N   . ARG A 1 321 ? 2.028   -39.174 7.362   1.00 69.94 321 A 1 
ATOM 2577  C CA  . ARG A 1 321 ? 1.636   -40.277 6.462   1.00 70.31 321 A 1 
ATOM 2578  C C   . ARG A 1 321 ? 0.192   -40.167 5.981   1.00 72.56 321 A 1 
ATOM 2579  O O   . ARG A 1 321 ? -0.106  -40.644 4.894   1.00 69.92 321 A 1 
ATOM 2580  C CB  . ARG A 1 321 ? 1.827   -41.634 7.152   1.00 66.51 321 A 1 
ATOM 2581  C CG  . ARG A 1 321 ? 3.297   -42.076 7.185   1.00 60.86 321 A 1 
ATOM 2582  C CD  . ARG A 1 321 ? 3.374   -43.483 7.781   1.00 55.93 321 A 1 
ATOM 2583  N NE  . ARG A 1 321 ? 4.755   -43.992 7.784   1.00 49.11 321 A 1 
ATOM 2584  C CZ  . ARG A 1 321 ? 5.158   -45.156 8.275   1.00 42.62 321 A 1 
ATOM 2585  N NH1 . ARG A 1 321 ? 4.324   -46.000 8.821   1.00 40.33 321 A 1 
ATOM 2586  N NH2 . ARG A 1 321 ? 6.419   -45.489 8.221   1.00 39.32 321 A 1 
ATOM 2587  N N   . GLU A 1 322 ? -0.675  -39.579 6.790   1.00 66.99 322 A 1 
ATOM 2588  C CA  . GLU A 1 322 ? -2.069  -39.345 6.419   1.00 65.68 322 A 1 
ATOM 2589  C C   . GLU A 1 322 ? -2.190  -38.242 5.368   1.00 68.89 322 A 1 
ATOM 2590  O O   . GLU A 1 322 ? -2.840  -38.456 4.350   1.00 65.76 322 A 1 
ATOM 2591  C CB  . GLU A 1 322 ? -2.900  -38.996 7.656   1.00 61.61 322 A 1 
ATOM 2592  C CG  . GLU A 1 322 ? -3.057  -40.212 8.576   1.00 56.29 322 A 1 
ATOM 2593  C CD  . GLU A 1 322 ? -3.976  -39.951 9.769   1.00 48.54 322 A 1 
ATOM 2594  O OE1 . GLU A 1 322 ? -4.435  -40.960 10.350  1.00 43.25 322 A 1 
ATOM 2595  O OE2 . GLU A 1 322 ? -4.199  -38.768 10.100  1.00 43.53 322 A 1 
ATOM 2596  N N   . GLU A 1 323 ? -1.508  -37.117 5.547   1.00 70.54 323 A 1 
ATOM 2597  C CA  . GLU A 1 323 ? -1.467  -36.035 4.558   1.00 68.79 323 A 1 
ATOM 2598  C C   . GLU A 1 323 ? -0.884  -36.532 3.223   1.00 70.21 323 A 1 
ATOM 2599  O O   . GLU A 1 323 ? -1.449  -36.269 2.163   1.00 68.32 323 A 1 
ATOM 2600  C CB  . GLU A 1 323 ? -0.615  -34.862 5.082   1.00 65.45 323 A 1 
ATOM 2601  C CG  . GLU A 1 323 ? -1.261  -34.059 6.226   1.00 60.59 323 A 1 
ATOM 2602  C CD  . GLU A 1 323 ? -0.308  -32.999 6.819   1.00 56.19 323 A 1 
ATOM 2603  O OE1 . GLU A 1 323 ? -0.788  -31.961 7.320   1.00 52.58 323 A 1 
ATOM 2604  O OE2 . GLU A 1 323 ? 0.935   -33.186 6.800   1.00 52.76 323 A 1 
ATOM 2605  N N   . LEU A 1 324 ? 0.207   -37.307 3.270   1.00 72.25 324 A 1 
ATOM 2606  C CA  . LEU A 1 324 ? 0.804   -37.913 2.085   1.00 70.67 324 A 1 
ATOM 2607  C C   . LEU A 1 324 ? -0.161  -38.858 1.370   1.00 71.80 324 A 1 
ATOM 2608  O O   . LEU A 1 324 ? -0.271  -38.785 0.151   1.00 69.38 324 A 1 
ATOM 2609  C CB  . LEU A 1 324 ? 2.093   -38.658 2.476   1.00 67.68 324 A 1 
ATOM 2610  C CG  . LEU A 1 324 ? 3.349   -37.789 2.280   1.00 62.19 324 A 1 
ATOM 2611  C CD1 . LEU A 1 324 ? 4.493   -38.306 3.147   1.00 57.04 324 A 1 
ATOM 2612  C CD2 . LEU A 1 324 ? 3.796   -37.808 0.822   1.00 57.03 324 A 1 
ATOM 2613  N N   . ARG A 1 325 ? -0.891  -39.704 2.105   1.00 71.08 325 A 1 
ATOM 2614  C CA  . ARG A 1 325 ? -1.915  -40.579 1.515   1.00 69.67 325 A 1 
ATOM 2615  C C   . ARG A 1 325 ? -3.038  -39.782 0.877   1.00 71.46 325 A 1 
ATOM 2616  O O   . ARG A 1 325 ? -3.482  -40.148 -0.199  1.00 68.84 325 A 1 
ATOM 2617  C CB  . ARG A 1 325 ? -2.505  -41.522 2.568   1.00 66.61 325 A 1 
ATOM 2618  C CG  . ARG A 1 325 ? -1.633  -42.762 2.767   1.00 60.48 325 A 1 
ATOM 2619  C CD  . ARG A 1 325 ? -2.301  -43.649 3.817   1.00 56.43 325 A 1 
ATOM 2620  N NE  . ARG A 1 325 ? -1.543  -44.893 4.029   1.00 50.44 325 A 1 
ATOM 2621  C CZ  . ARG A 1 325 ? -1.897  -45.872 4.844   1.00 43.69 325 A 1 
ATOM 2622  N NH1 . ARG A 1 325 ? -2.988  -45.805 5.561   1.00 41.68 325 A 1 
ATOM 2623  N NH2 . ARG A 1 325 ? -1.157  -46.939 4.946   1.00 39.05 325 A 1 
ATOM 2624  N N   . GLN A 1 326 ? -3.469  -38.712 1.518   1.00 70.50 326 A 1 
ATOM 2625  C CA  . GLN A 1 326 ? -4.556  -37.882 1.012   1.00 68.49 326 A 1 
ATOM 2626  C C   . GLN A 1 326 ? -4.175  -37.152 -0.287  1.00 69.15 326 A 1 
ATOM 2627  O O   . GLN A 1 326 ? -5.036  -36.909 -1.131  1.00 65.14 326 A 1 
ATOM 2628  C CB  . GLN A 1 326 ? -4.952  -36.892 2.113   1.00 64.63 326 A 1 
ATOM 2629  C CG  . GLN A 1 326 ? -6.371  -36.357 1.909   1.00 59.50 326 A 1 
ATOM 2630  C CD  . GLN A 1 326 ? -6.778  -35.351 2.985   1.00 55.67 326 A 1 
ATOM 2631  O OE1 . GLN A 1 326 ? -5.971  -34.808 3.713   1.00 51.00 326 A 1 
ATOM 2632  N NE2 . GLN A 1 326 ? -8.054  -35.052 3.102   1.00 49.07 326 A 1 
ATOM 2633  N N   . ILE A 1 327 ? -2.896  -36.813 -0.454  1.00 69.42 327 A 1 
ATOM 2634  C CA  . ILE A 1 327 ? -2.376  -36.186 -1.676  1.00 66.87 327 A 1 
ATOM 2635  C C   . ILE A 1 327 ? -2.072  -37.235 -2.757  1.00 67.86 327 A 1 
ATOM 2636  O O   . ILE A 1 327 ? -2.331  -36.987 -3.931  1.00 63.53 327 A 1 
ATOM 2637  C CB  . ILE A 1 327 ? -1.138  -35.326 -1.347  1.00 63.17 327 A 1 
ATOM 2638  C CG1 . ILE A 1 327 ? -1.491  -34.169 -0.384  1.00 58.60 327 A 1 
ATOM 2639  C CG2 . ILE A 1 327 ? -0.551  -34.729 -2.634  1.00 57.04 327 A 1 
ATOM 2640  C CD1 . ILE A 1 327 ? -0.264  -33.529 0.269   1.00 53.63 327 A 1 
ATOM 2641  N N   . ALA A 1 328 ? -1.529  -38.394 -2.370  1.00 68.82 328 A 1 
ATOM 2642  C CA  . ALA A 1 328 ? -1.122  -39.471 -3.276  1.00 66.87 328 A 1 
ATOM 2643  C C   . ALA A 1 328 ? -2.274  -40.406 -3.695  1.00 68.49 328 A 1 
ATOM 2644  O O   . ALA A 1 328 ? -2.019  -41.506 -4.188  1.00 62.99 328 A 1 
ATOM 2645  C CB  . ALA A 1 328 ? 0.050   -40.232 -2.640  1.00 60.97 328 A 1 
ATOM 2646  N N   . GLU A 1 329 ? -3.512  -40.000 -3.474  1.00 71.01 329 A 1 
ATOM 2647  C CA  . GLU A 1 329 ? -4.676  -40.689 -4.034  1.00 69.44 329 A 1 
ATOM 2648  C C   . GLU A 1 329 ? -4.649  -40.686 -5.569  1.00 70.85 329 A 1 
ATOM 2649  O O   . GLU A 1 329 ? -3.876  -39.958 -6.204  1.00 64.57 329 A 1 
ATOM 2650  C CB  . GLU A 1 329 ? -5.969  -40.054 -3.488  1.00 63.61 329 A 1 
ATOM 2651  C CG  . GLU A 1 329 ? -6.292  -40.544 -2.071  1.00 56.97 329 A 1 
ATOM 2652  C CD  . GLU A 1 329 ? -7.504  -39.846 -1.427  1.00 52.26 329 A 1 
ATOM 2653  O OE1 . GLU A 1 329 ? -8.004  -40.386 -0.416  1.00 47.80 329 A 1 
ATOM 2654  O OE2 . GLU A 1 329 ? -7.901  -38.740 -1.892  1.00 47.36 329 A 1 
ATOM 2655  N N   . GLU A 1 330 ? -5.504  -41.512 -6.170  1.00 67.10 330 A 1 
ATOM 2656  C CA  . GLU A 1 330 ? -5.742  -41.456 -7.609  1.00 65.39 330 A 1 
ATOM 2657  C C   . GLU A 1 330 ? -6.124  -40.030 -8.037  1.00 68.02 330 A 1 
ATOM 2658  O O   . GLU A 1 330 ? -6.726  -39.265 -7.278  1.00 60.46 330 A 1 
ATOM 2659  C CB  . GLU A 1 330 ? -6.807  -42.488 -8.027  1.00 57.53 330 A 1 
ATOM 2660  C CG  . GLU A 1 330 ? -6.294  -43.936 -7.882  1.00 50.60 330 A 1 
ATOM 2661  C CD  . GLU A 1 330 ? -7.283  -45.004 -8.363  1.00 44.12 330 A 1 
ATOM 2662  O OE1 . GLU A 1 330 ? -6.829  -46.146 -8.598  1.00 39.06 330 A 1 
ATOM 2663  O OE2 . GLU A 1 330 ? -8.492  -44.705 -8.468  1.00 38.77 330 A 1 
ATOM 2664  N N   . ASP A 1 331 ? -5.701  -39.656 -9.248  1.00 70.30 331 A 1 
ATOM 2665  C CA  . ASP A 1 331 ? -5.892  -38.316 -9.808  1.00 71.09 331 A 1 
ATOM 2666  C C   . ASP A 1 331 ? -5.275  -37.161 -8.996  1.00 74.89 331 A 1 
ATOM 2667  O O   . ASP A 1 331 ? -5.672  -36.003 -9.133  1.00 69.48 331 A 1 
ATOM 2668  C CB  . ASP A 1 331 ? -7.370  -38.089 -10.174 1.00 63.89 331 A 1 
ATOM 2669  C CG  . ASP A 1 331 ? -7.914  -39.165 -11.111 1.00 57.02 331 A 1 
ATOM 2670  O OD1 . ASP A 1 331 ? -7.115  -39.668 -11.934 1.00 49.70 331 A 1 
ATOM 2671  O OD2 . ASP A 1 331 ? -9.119  -39.462 -10.993 1.00 50.28 331 A 1 
ATOM 2672  N N   . PHE A 1 332 ? -4.221  -37.449 -8.198  1.00 77.80 332 A 1 
ATOM 2673  C CA  . PHE A 1 332 ? -3.525  -36.422 -7.410  1.00 77.93 332 A 1 
ATOM 2674  C C   . PHE A 1 332 ? -3.086  -35.207 -8.244  1.00 80.76 332 A 1 
ATOM 2675  O O   . PHE A 1 332 ? -3.108  -34.081 -7.757  1.00 78.63 332 A 1 
ATOM 2676  C CB  . PHE A 1 332 ? -2.299  -37.039 -6.708  1.00 73.52 332 A 1 
ATOM 2677  C CG  . PHE A 1 332 ? -1.075  -37.200 -7.591  1.00 70.19 332 A 1 
ATOM 2678  C CD1 . PHE A 1 332 ? -0.968  -38.281 -8.488  1.00 63.54 332 A 1 
ATOM 2679  C CD2 . PHE A 1 332 ? -0.057  -36.227 -7.570  1.00 62.50 332 A 1 
ATOM 2680  C CE1 . PHE A 1 332 ? 0.126   -38.379 -9.368  1.00 56.56 332 A 1 
ATOM 2681  C CE2 . PHE A 1 332 ? 1.039   -36.321 -8.448  1.00 56.97 332 A 1 
ATOM 2682  C CZ  . PHE A 1 332 ? 1.128   -37.393 -9.354  1.00 56.17 332 A 1 
ATOM 2683  N N   . TYR A 1 333 ? -2.700  -35.426 -9.509  1.00 79.73 333 A 1 
ATOM 2684  C CA  . TYR A 1 333 ? -2.285  -34.361 -10.419 1.00 81.43 333 A 1 
ATOM 2685  C C   . TYR A 1 333 ? -3.436  -33.409 -10.750 1.00 82.55 333 A 1 
ATOM 2686  O O   . TYR A 1 333 ? -3.258  -32.189 -10.725 1.00 81.22 333 A 1 
ATOM 2687  C CB  . TYR A 1 333 ? -1.708  -35.005 -11.690 1.00 80.80 333 A 1 
ATOM 2688  C CG  . TYR A 1 333 ? -1.275  -34.016 -12.756 1.00 82.47 333 A 1 
ATOM 2689  C CD1 . TYR A 1 333 ? -1.731  -34.154 -14.078 1.00 76.93 333 A 1 
ATOM 2690  C CD2 . TYR A 1 333 ? -0.389  -32.969 -12.435 1.00 77.92 333 A 1 
ATOM 2691  C CE1 . TYR A 1 333 ? -1.294  -33.272 -15.073 1.00 76.77 333 A 1 
ATOM 2692  C CE2 . TYR A 1 333 ? 0.047   -32.072 -13.422 1.00 77.32 333 A 1 
ATOM 2693  C CZ  . TYR A 1 333 ? -0.401  -32.232 -14.745 1.00 80.26 333 A 1 
ATOM 2694  O OH  . TYR A 1 333 ? 0.038   -31.374 -15.718 1.00 78.35 333 A 1 
ATOM 2695  N N   . GLU A 1 334 ? -4.630  -33.936 -10.986 1.00 82.54 334 A 1 
ATOM 2696  C CA  . GLU A 1 334 ? -5.828  -33.137 -11.226 1.00 82.24 334 A 1 
ATOM 2697  C C   . GLU A 1 334 ? -6.293  -32.438 -9.950  1.00 82.93 334 A 1 
ATOM 2698  O O   . GLU A 1 334 ? -6.626  -31.255 -9.989  1.00 80.99 334 A 1 
ATOM 2699  C CB  . GLU A 1 334 ? -6.954  -33.998 -11.809 1.00 80.57 334 A 1 
ATOM 2700  C CG  . GLU A 1 334 ? -6.527  -34.655 -13.126 1.00 72.85 334 A 1 
ATOM 2701  C CD  . GLU A 1 334 ? -7.701  -35.125 -13.976 1.00 66.11 334 A 1 
ATOM 2702  O OE1 . GLU A 1 334 ? -7.511  -35.112 -15.222 1.00 57.97 334 A 1 
ATOM 2703  O OE2 . GLU A 1 334 ? -8.781  -35.401 -13.413 1.00 57.40 334 A 1 
ATOM 2704  N N   . LYS A 1 335 ? -6.229  -33.125 -8.805  1.00 82.07 335 A 1 
ATOM 2705  C CA  . LYS A 1 335 ? -6.573  -32.573 -7.490  1.00 81.99 335 A 1 
ATOM 2706  C C   . LYS A 1 335 ? -5.669  -31.390 -7.120  1.00 82.86 335 A 1 
ATOM 2707  O O   . LYS A 1 335 ? -6.157  -30.342 -6.697  1.00 81.34 335 A 1 
ATOM 2708  C CB  . LYS A 1 335 ? -6.506  -33.719 -6.460  1.00 79.93 335 A 1 
ATOM 2709  C CG  . LYS A 1 335 ? -7.172  -33.406 -5.109  1.00 72.06 335 A 1 
ATOM 2710  C CD  . LYS A 1 335 ? -7.132  -34.659 -4.217  1.00 69.82 335 A 1 
ATOM 2711  C CE  . LYS A 1 335 ? -7.870  -34.499 -2.883  1.00 62.33 335 A 1 
ATOM 2712  N NZ  . LYS A 1 335 ? -7.893  -35.774 -2.107  1.00 57.47 335 A 1 
ATOM 2713  N N   . LEU A 1 336 ? -4.356  -31.520 -7.339  1.00 83.75 336 A 1 
ATOM 2714  C CA  . LEU A 1 336 ? -3.392  -30.435 -7.140  1.00 83.63 336 A 1 
ATOM 2715  C C   . LEU A 1 336 ? -3.634  -29.271 -8.108  1.00 84.56 336 A 1 
ATOM 2716  O O   . LEU A 1 336 ? -3.641  -28.116 -7.684  1.00 83.43 336 A 1 
ATOM 2717  C CB  . LEU A 1 336 ? -1.962  -30.978 -7.309  1.00 82.88 336 A 1 
ATOM 2718  C CG  . LEU A 1 336 ? -1.450  -31.806 -6.120  1.00 80.08 336 A 1 
ATOM 2719  C CD1 . LEU A 1 336 ? -0.168  -32.525 -6.523  1.00 74.01 336 A 1 
ATOM 2720  C CD2 . LEU A 1 336 ? -1.133  -30.928 -4.910  1.00 73.52 336 A 1 
ATOM 2721  N N   . ALA A 1 337 ? -3.880  -29.555 -9.388  1.00 84.90 337 A 1 
ATOM 2722  C CA  . ALA A 1 337 ? -4.159  -28.524 -10.383 1.00 85.03 337 A 1 
ATOM 2723  C C   . ALA A 1 337 ? -5.468  -27.767 -10.087 1.00 85.23 337 A 1 
ATOM 2724  O O   . ALA A 1 337 ? -5.501  -26.537 -10.166 1.00 83.25 337 A 1 
ATOM 2725  C CB  . ALA A 1 337 ? -4.174  -29.175 -11.770 1.00 84.56 337 A 1 
ATOM 2726  N N   . ALA A 1 338 ? -6.521  -28.480 -9.673  1.00 83.35 338 A 1 
ATOM 2727  C CA  . ALA A 1 338 ? -7.795  -27.892 -9.272  1.00 82.25 338 A 1 
ATOM 2728  C C   . ALA A 1 338 ? -7.683  -27.045 -7.991  1.00 82.41 338 A 1 
ATOM 2729  O O   . ALA A 1 338 ? -8.428  -26.081 -7.816  1.00 79.39 338 A 1 
ATOM 2730  C CB  . ALA A 1 338 ? -8.818  -29.023 -9.107  1.00 80.29 338 A 1 
ATOM 2731  N N   . SER A 1 339 ? -6.715  -27.365 -7.123  1.00 83.55 339 A 1 
ATOM 2732  C CA  . SER A 1 339 ? -6.444  -26.591 -5.906  1.00 82.61 339 A 1 
ATOM 2733  C C   . SER A 1 339 ? -5.732  -25.259 -6.175  1.00 82.96 339 A 1 
ATOM 2734  O O   . SER A 1 339 ? -5.691  -24.400 -5.294  1.00 80.35 339 A 1 
ATOM 2735  C CB  . SER A 1 339 ? -5.626  -27.426 -4.916  1.00 81.30 339 A 1 
ATOM 2736  O OG  . SER A 1 339 ? -6.296  -28.633 -4.619  1.00 72.00 339 A 1 
ATOM 2737  N N   . ILE A 1 340 ? -5.180  -25.046 -7.376  1.00 83.41 340 A 1 
ATOM 2738  C CA  . ILE A 1 340 ? -4.592  -23.767 -7.782  1.00 83.11 340 A 1 
ATOM 2739  C C   . ILE A 1 340 ? -5.706  -22.809 -8.203  1.00 82.49 340 A 1 
ATOM 2740  O O   . ILE A 1 340 ? -6.406  -23.048 -9.186  1.00 78.56 340 A 1 
ATOM 2741  C CB  . ILE A 1 340 ? -3.532  -23.948 -8.892  1.00 82.71 340 A 1 
ATOM 2742  C CG1 . ILE A 1 340 ? -2.350  -24.764 -8.335  1.00 78.53 340 A 1 
ATOM 2743  C CG2 . ILE A 1 340 ? -3.043  -22.584 -9.420  1.00 75.92 340 A 1 
ATOM 2744  C CD1 . ILE A 1 340 ? -1.269  -25.060 -9.365  1.00 70.55 340 A 1 
ATOM 2745  N N   . ALA A 1 341 ? -5.836  -21.707 -7.479  1.00 81.71 341 A 1 
ATOM 2746  C CA  . ALA A 1 341 ? -6.851  -20.680 -7.700  1.00 81.26 341 A 1 
ATOM 2747  C C   . ALA A 1 341 ? -8.268  -21.263 -7.891  1.00 81.53 341 A 1 
ATOM 2748  O O   . ALA A 1 341 ? -8.883  -21.063 -8.944  1.00 77.65 341 A 1 
ATOM 2749  C CB  . ALA A 1 341 ? -6.397  -19.760 -8.839  1.00 79.11 341 A 1 
ATOM 2750  N N   . PRO A 1 342 ? -8.812  -21.987 -6.888  1.00 81.76 342 A 1 
ATOM 2751  C CA  . PRO A 1 342 ? -10.106 -22.672 -7.009  1.00 79.98 342 A 1 
ATOM 2752  C C   . PRO A 1 342 ? -11.278 -21.715 -7.261  1.00 79.15 342 A 1 
ATOM 2753  O O   . PRO A 1 342 ? -12.304 -22.106 -7.804  1.00 73.92 342 A 1 
ATOM 2754  C CB  . PRO A 1 342 ? -10.261 -23.439 -5.690  1.00 78.02 342 A 1 
ATOM 2755  C CG  . PRO A 1 342 ? -9.423  -22.642 -4.696  1.00 76.74 342 A 1 
ATOM 2756  C CD  . PRO A 1 342 ? -8.265  -22.162 -5.557  1.00 79.87 342 A 1 
ATOM 2757  N N   . GLU A 1 343 ? -11.106 -20.447 -6.929  1.00 79.01 343 A 1 
ATOM 2758  C CA  . GLU A 1 343 ? -12.096 -19.390 -7.161  1.00 77.35 343 A 1 
ATOM 2759  C C   . GLU A 1 343 ? -12.157 -18.912 -8.619  1.00 78.30 343 A 1 
ATOM 2760  O O   . GLU A 1 343 ? -13.068 -18.175 -9.006  1.00 75.81 343 A 1 
ATOM 2761  C CB  . GLU A 1 343 ? -11.768 -18.205 -6.253  1.00 73.32 343 A 1 
ATOM 2762  C CG  . GLU A 1 343 ? -11.736 -18.592 -4.773  1.00 64.82 343 A 1 
ATOM 2763  C CD  . GLU A 1 343 ? -11.351 -17.428 -3.874  1.00 57.71 343 A 1 
ATOM 2764  O OE1 . GLU A 1 343 ? -11.491 -17.574 -2.639  1.00 50.58 343 A 1 
ATOM 2765  O OE2 . GLU A 1 343 ? -10.929 -16.375 -4.404  1.00 49.82 343 A 1 
ATOM 2766  N N   . ILE A 1 344 ? -11.195 -19.320 -9.441  1.00 78.04 344 A 1 
ATOM 2767  C CA  . ILE A 1 344 ? -11.171 -19.030 -10.870 1.00 77.84 344 A 1 
ATOM 2768  C C   . ILE A 1 344 ? -11.738 -20.235 -11.613 1.00 78.58 344 A 1 
ATOM 2769  O O   . ILE A 1 344 ? -11.217 -21.346 -11.509 1.00 76.87 344 A 1 
ATOM 2770  C CB  . ILE A 1 344 ? -9.756  -18.644 -11.344 1.00 76.25 344 A 1 
ATOM 2771  C CG1 . ILE A 1 344 ? -9.256  -17.405 -10.560 1.00 71.43 344 A 1 
ATOM 2772  C CG2 . ILE A 1 344 ? -9.765  -18.363 -12.858 1.00 69.00 344 A 1 
ATOM 2773  C CD1 . ILE A 1 344 ? -7.814  -17.015 -10.854 1.00 64.13 344 A 1 
ATOM 2774  N N   . TYR A 1 345 ? -12.794 -20.009 -12.393 1.00 78.39 345 A 1 
ATOM 2775  C CA  . TYR A 1 345 ? -13.417 -21.057 -13.188 1.00 77.15 345 A 1 
ATOM 2776  C C   . TYR A 1 345 ? -12.582 -21.413 -14.423 1.00 77.07 345 A 1 
ATOM 2777  O O   . TYR A 1 345 ? -12.083 -20.531 -15.129 1.00 72.70 345 A 1 
ATOM 2778  C CB  . TYR A 1 345 ? -14.840 -20.625 -13.569 1.00 74.93 345 A 1 
ATOM 2779  C CG  . TYR A 1 345 ? -15.558 -21.637 -14.431 1.00 74.42 345 A 1 
ATOM 2780  C CD1 . TYR A 1 345 ? -15.634 -21.451 -15.823 1.00 69.30 345 A 1 
ATOM 2781  C CD2 . TYR A 1 345 ? -16.101 -22.800 -13.854 1.00 68.58 345 A 1 
ATOM 2782  C CE1 . TYR A 1 345 ? -16.236 -22.423 -16.635 1.00 64.54 345 A 1 
ATOM 2783  C CE2 . TYR A 1 345 ? -16.703 -23.780 -14.658 1.00 65.27 345 A 1 
ATOM 2784  C CZ  . TYR A 1 345 ? -16.761 -23.588 -16.052 1.00 66.43 345 A 1 
ATOM 2785  O OH  . TYR A 1 345 ? -17.323 -24.553 -16.850 1.00 63.12 345 A 1 
ATOM 2786  N N   . GLY A 1 346 ? -12.476 -22.715 -14.706 1.00 77.45 346 A 1 
ATOM 2787  C CA  . GLY A 1 346 ? -11.822 -23.234 -15.897 1.00 77.32 346 A 1 
ATOM 2788  C C   . GLY A 1 346 ? -10.299 -23.120 -15.869 1.00 79.01 346 A 1 
ATOM 2789  O O   . GLY A 1 346 ? -9.680  -23.120 -14.798 1.00 74.32 346 A 1 
ATOM 2790  N N   . HIS A 1 347 ? -9.694  -23.036 -17.064 1.00 81.27 347 A 1 
ATOM 2791  C CA  . HIS A 1 347 ? -8.245  -22.973 -17.273 1.00 82.43 347 A 1 
ATOM 2792  C C   . HIS A 1 347 ? -7.460  -24.162 -16.686 1.00 83.97 347 A 1 
ATOM 2793  O O   . HIS A 1 347 ? -6.336  -23.984 -16.228 1.00 80.23 347 A 1 
ATOM 2794  C CB  . HIS A 1 347 ? -7.689  -21.610 -16.824 1.00 80.26 347 A 1 
ATOM 2795  C CG  . HIS A 1 347 ? -8.370  -20.438 -17.465 1.00 79.79 347 A 1 
ATOM 2796  N ND1 . HIS A 1 347 ? -8.538  -20.231 -18.813 1.00 68.99 347 A 1 
ATOM 2797  C CD2 . HIS A 1 347 ? -8.959  -19.378 -16.825 1.00 69.46 347 A 1 
ATOM 2798  C CE1 . HIS A 1 347 ? -9.211  -19.081 -18.976 1.00 69.88 347 A 1 
ATOM 2799  N NE2 . HIS A 1 347 ? -9.479  -18.532 -17.790 1.00 70.68 347 A 1 
ATOM 2800  N N   . GLU A 1 348 ? -8.024  -25.369 -16.734 1.00 83.39 348 A 1 
ATOM 2801  C CA  . GLU A 1 348 ? -7.425  -26.568 -16.134 1.00 83.92 348 A 1 
ATOM 2802  C C   . GLU A 1 348 ? -6.002  -26.827 -16.634 1.00 85.74 348 A 1 
ATOM 2803  O O   . GLU A 1 348 ? -5.086  -26.965 -15.826 1.00 83.93 348 A 1 
ATOM 2804  C CB  . GLU A 1 348 ? -8.305  -27.792 -16.418 1.00 81.04 348 A 1 
ATOM 2805  C CG  . GLU A 1 348 ? -9.653  -27.699 -15.692 1.00 70.76 348 A 1 
ATOM 2806  C CD  . GLU A 1 348 ? -10.608 -28.845 -16.031 1.00 62.02 348 A 1 
ATOM 2807  O OE1 . GLU A 1 348 ? -11.754 -28.776 -15.534 1.00 54.44 348 A 1 
ATOM 2808  O OE2 . GLU A 1 348 ? -10.219 -29.728 -16.818 1.00 53.44 348 A 1 
ATOM 2809  N N   . ASP A 1 349 ? -5.772  -26.798 -17.956 1.00 85.72 349 A 1 
ATOM 2810  C CA  . ASP A 1 349 ? -4.435  -27.009 -18.519 1.00 86.45 349 A 1 
ATOM 2811  C C   . ASP A 1 349 ? -3.453  -25.890 -18.140 1.00 87.80 349 A 1 
ATOM 2812  O O   . ASP A 1 349 ? -2.274  -26.145 -17.891 1.00 85.99 349 A 1 
ATOM 2813  C CB  . ASP A 1 349 ? -4.527  -27.142 -20.045 1.00 84.48 349 A 1 
ATOM 2814  C CG  . ASP A 1 349 ? -5.190  -28.443 -20.490 1.00 80.92 349 A 1 
ATOM 2815  O OD1 . ASP A 1 349 ? -4.893  -29.501 -19.892 1.00 72.61 349 A 1 
ATOM 2816  O OD2 . ASP A 1 349 ? -5.961  -28.395 -21.463 1.00 74.57 349 A 1 
ATOM 2817  N N   . VAL A 1 350 ? -3.925  -24.655 -18.038 1.00 88.07 350 A 1 
ATOM 2818  C CA  . VAL A 1 350 ? -3.107  -23.530 -17.561 1.00 88.79 350 A 1 
ATOM 2819  C C   . VAL A 1 350 ? -2.740  -23.732 -16.093 1.00 89.45 350 A 1 
ATOM 2820  O O   . VAL A 1 350 ? -1.589  -23.524 -15.721 1.00 87.98 350 A 1 
ATOM 2821  C CB  . VAL A 1 350 ? -3.811  -22.177 -17.766 1.00 87.69 350 A 1 
ATOM 2822  C CG1 . VAL A 1 350 ? -2.925  -21.008 -17.328 1.00 79.93 350 A 1 
ATOM 2823  C CG2 . VAL A 1 350 ? -4.182  -21.951 -19.234 1.00 80.11 350 A 1 
ATOM 2824  N N   . LYS A 1 351 ? -3.674  -24.196 -15.260 1.00 89.33 351 A 1 
ATOM 2825  C CA  . LYS A 1 351 ? -3.416  -24.512 -13.848 1.00 89.07 351 A 1 
ATOM 2826  C C   . LYS A 1 351 ? -2.417  -25.662 -13.699 1.00 89.46 351 A 1 
ATOM 2827  O O   . LYS A 1 351 ? -1.505  -25.553 -12.880 1.00 88.09 351 A 1 
ATOM 2828  C CB  . LYS A 1 351 ? -4.726  -24.838 -13.121 1.00 87.45 351 A 1 
ATOM 2829  C CG  . LYS A 1 351 ? -5.644  -23.616 -12.966 1.00 84.73 351 A 1 
ATOM 2830  C CD  . LYS A 1 351 ? -6.935  -24.032 -12.262 1.00 83.26 351 A 1 
ATOM 2831  C CE  . LYS A 1 351 ? -7.871  -22.840 -12.102 1.00 79.50 351 A 1 
ATOM 2832  N NZ  . LYS A 1 351 ? -9.051  -23.182 -11.277 1.00 74.38 351 A 1 
ATOM 2833  N N   . LYS A 1 352 ? -2.506  -26.700 -14.532 1.00 90.07 352 A 1 
ATOM 2834  C CA  . LYS A 1 352 ? -1.518  -27.787 -14.610 1.00 89.97 352 A 1 
ATOM 2835  C C   . LYS A 1 352 ? -0.129  -27.247 -14.970 1.00 90.27 352 A 1 
ATOM 2836  O O   . LYS A 1 352 ? 0.848   -27.557 -14.292 1.00 88.76 352 A 1 
ATOM 2837  C CB  . LYS A 1 352 ? -1.982  -28.860 -15.616 1.00 88.97 352 A 1 
ATOM 2838  C CG  . LYS A 1 352 ? -3.166  -29.699 -15.096 1.00 85.71 352 A 1 
ATOM 2839  C CD  . LYS A 1 352 ? -3.640  -30.750 -16.105 1.00 83.84 352 A 1 
ATOM 2840  C CE  . LYS A 1 352 ? -4.806  -31.552 -15.512 1.00 79.47 352 A 1 
ATOM 2841  N NZ  . LYS A 1 352 ? -5.271  -32.674 -16.362 1.00 73.00 352 A 1 
ATOM 2842  N N   . ALA A 1 353 ? -0.033  -26.370 -15.967 1.00 90.84 353 A 1 
ATOM 2843  C CA  . ALA A 1 353 ? 1.234   -25.743 -16.335 1.00 90.42 353 A 1 
ATOM 2844  C C   . ALA A 1 353 ? 1.812   -24.852 -15.215 1.00 90.83 353 A 1 
ATOM 2845  O O   . ALA A 1 353 ? 3.020   -24.862 -14.976 1.00 89.03 353 A 1 
ATOM 2846  C CB  . ALA A 1 353 ? 1.018   -24.954 -17.629 1.00 89.46 353 A 1 
ATOM 2847  N N   . LEU A 1 354 ? 0.966   -24.117 -14.487 1.00 90.92 354 A 1 
ATOM 2848  C CA  . LEU A 1 354 ? 1.386   -23.305 -13.338 1.00 90.41 354 A 1 
ATOM 2849  C C   . LEU A 1 354 ? 1.880   -24.166 -12.167 1.00 90.40 354 A 1 
ATOM 2850  O O   . LEU A 1 354 ? 2.852   -23.794 -11.512 1.00 88.67 354 A 1 
ATOM 2851  C CB  . LEU A 1 354 ? 0.224   -22.405 -12.884 1.00 89.65 354 A 1 
ATOM 2852  C CG  . LEU A 1 354 ? -0.132  -21.263 -13.857 1.00 87.30 354 A 1 
ATOM 2853  C CD1 . LEU A 1 354 ? -1.401  -20.562 -13.380 1.00 81.26 354 A 1 
ATOM 2854  C CD2 . LEU A 1 354 ? 0.972   -20.223 -13.965 1.00 81.87 354 A 1 
ATOM 2855  N N   . LEU A 1 355 ? 1.278   -25.332 -11.935 1.00 90.27 355 A 1 
ATOM 2856  C CA  . LEU A 1 355 ? 1.757   -26.296 -10.944 1.00 89.52 355 A 1 
ATOM 2857  C C   . LEU A 1 355 ? 3.179   -26.766 -11.280 1.00 89.89 355 A 1 
ATOM 2858  O O   . LEU A 1 355 ? 4.051   -26.758 -10.409 1.00 88.28 355 A 1 
ATOM 2859  C CB  . LEU A 1 355 ? 0.759   -27.466 -10.878 1.00 88.19 355 A 1 
ATOM 2860  C CG  . LEU A 1 355 ? 1.115   -28.548 -9.845  1.00 84.60 355 A 1 
ATOM 2861  C CD1 . LEU A 1 355 ? 1.022   -28.030 -8.413  1.00 78.31 355 A 1 
ATOM 2862  C CD2 . LEU A 1 355 ? 0.152   -29.719 -10.004 1.00 77.79 355 A 1 
ATOM 2863  N N   . LEU A 1 356 ? 3.447   -27.090 -12.550 1.00 90.47 356 A 1 
ATOM 2864  C CA  . LEU A 1 356 ? 4.783   -27.479 -13.011 1.00 89.92 356 A 1 
ATOM 2865  C C   . LEU A 1 356 ? 5.798   -26.336 -12.890 1.00 89.89 356 A 1 
ATOM 2866  O O   . LEU A 1 356 ? 6.951   -26.582 -12.542 1.00 87.67 356 A 1 
ATOM 2867  C CB  . LEU A 1 356 ? 4.713   -27.974 -14.466 1.00 89.07 356 A 1 
ATOM 2868  C CG  . LEU A 1 356 ? 3.880   -29.249 -14.680 1.00 87.54 356 A 1 
ATOM 2869  C CD1 . LEU A 1 356 ? 3.854   -29.588 -16.164 1.00 81.65 356 A 1 
ATOM 2870  C CD2 . LEU A 1 356 ? 4.443   -30.442 -13.915 1.00 81.65 356 A 1 
ATOM 2871  N N   . LEU A 1 357 ? 5.378   -25.089 -13.114 1.00 90.08 357 A 1 
ATOM 2872  C CA  . LEU A 1 357 ? 6.229   -23.914 -12.917 1.00 89.52 357 A 1 
ATOM 2873  C C   . LEU A 1 357 ? 6.652   -23.754 -11.452 1.00 89.35 357 A 1 
ATOM 2874  O O   . LEU A 1 357 ? 7.804   -23.407 -11.184 1.00 87.28 357 A 1 
ATOM 2875  C CB  . LEU A 1 357 ? 5.498   -22.672 -13.465 1.00 88.37 357 A 1 
ATOM 2876  C CG  . LEU A 1 357 ? 6.269   -21.346 -13.267 1.00 87.34 357 A 1 
ATOM 2877  C CD1 . LEU A 1 357 ? 6.078   -20.425 -14.457 1.00 78.87 357 A 1 
ATOM 2878  C CD2 . LEU A 1 357 ? 5.778   -20.579 -12.039 1.00 78.63 357 A 1 
ATOM 2879  N N   . LEU A 1 358 ? 5.757   -24.028 -10.501 1.00 89.83 358 A 1 
ATOM 2880  C CA  . LEU A 1 358 ? 6.058   -23.951 -9.069  1.00 88.44 358 A 1 
ATOM 2881  C C   . LEU A 1 358 ? 7.036   -25.040 -8.629  1.00 88.06 358 A 1 
ATOM 2882  O O   . LEU A 1 358 ? 7.929   -24.761 -7.830  1.00 85.21 358 A 1 
ATOM 2883  C CB  . LEU A 1 358 ? 4.755   -24.062 -8.259  1.00 87.60 358 A 1 
ATOM 2884  C CG  . LEU A 1 358 ? 3.856   -22.815 -8.337  1.00 85.67 358 A 1 
ATOM 2885  C CD1 . LEU A 1 358 ? 2.493   -23.144 -7.748  1.00 80.29 358 A 1 
ATOM 2886  C CD2 . LEU A 1 358 ? 4.451   -21.640 -7.561  1.00 79.92 358 A 1 
ATOM 2887  N N   . VAL A 1 359 ? 6.907   -26.255 -9.151  1.00 88.22 359 A 1 
ATOM 2888  C CA  . VAL A 1 359 ? 7.824   -27.367 -8.841  1.00 87.19 359 A 1 
ATOM 2889  C C   . VAL A 1 359 ? 9.183   -27.158 -9.515  1.00 85.95 359 A 1 
ATOM 2890  O O   . VAL A 1 359 ? 10.229  -27.323 -8.882  1.00 80.34 359 A 1 
ATOM 2891  C CB  . VAL A 1 359 ? 7.185   -28.712 -9.228  1.00 86.23 359 A 1 
ATOM 2892  C CG1 . VAL A 1 359 ? 8.132   -29.888 -8.988  1.00 75.44 359 A 1 
ATOM 2893  C CG2 . VAL A 1 359 ? 5.929   -28.966 -8.389  1.00 76.27 359 A 1 
ATOM 2894  N N   . GLY A 1 360 ? 9.179   -26.740 -10.786 1.00 84.50 360 A 1 
ATOM 2895  C CA  . GLY A 1 360 ? 10.377  -26.568 -11.597 1.00 83.32 360 A 1 
ATOM 2896  C C   . GLY A 1 360 ? 10.987  -27.891 -12.074 1.00 83.26 360 A 1 
ATOM 2897  O O   . GLY A 1 360 ? 10.763  -28.959 -11.508 1.00 76.10 360 A 1 
ATOM 2898  N N   . GLY A 1 361 ? 11.782  -27.810 -13.128 1.00 80.13 361 A 1 
ATOM 2899  C CA  . GLY A 1 361 ? 12.573  -28.938 -13.621 1.00 78.13 361 A 1 
ATOM 2900  C C   . GLY A 1 361 ? 13.920  -29.072 -12.908 1.00 80.12 361 A 1 
ATOM 2901  O O   . GLY A 1 361 ? 14.271  -28.282 -12.027 1.00 75.56 361 A 1 
ATOM 2902  N N   . VAL A 1 362 ? 14.701  -30.078 -13.304 1.00 80.27 362 A 1 
ATOM 2903  C CA  . VAL A 1 362 ? 16.045  -30.308 -12.760 1.00 79.04 362 A 1 
ATOM 2904  C C   . VAL A 1 362 ? 17.065  -29.448 -13.504 1.00 79.77 362 A 1 
ATOM 2905  O O   . VAL A 1 362 ? 17.124  -29.466 -14.733 1.00 73.74 362 A 1 
ATOM 2906  C CB  . VAL A 1 362 ? 16.414  -31.802 -12.791 1.00 74.08 362 A 1 
ATOM 2907  C CG1 . VAL A 1 362 ? 17.790  -32.059 -12.177 1.00 65.63 362 A 1 
ATOM 2908  C CG2 . VAL A 1 362 ? 15.397  -32.620 -11.990 1.00 67.54 362 A 1 
ATOM 2909  N N   . ASP A 1 363 ? 17.890  -28.711 -12.757 1.00 79.38 363 A 1 
ATOM 2910  C CA  . ASP A 1 363 ? 19.050  -28.013 -13.309 1.00 77.41 363 A 1 
ATOM 2911  C C   . ASP A 1 363 ? 20.139  -29.025 -13.684 1.00 78.13 363 A 1 
ATOM 2912  O O   . ASP A 1 363 ? 20.537  -29.864 -12.874 1.00 72.73 363 A 1 
ATOM 2913  C CB  . ASP A 1 363 ? 19.608  -26.990 -12.301 1.00 72.68 363 A 1 
ATOM 2914  C CG  . ASP A 1 363 ? 18.938  -25.614 -12.324 1.00 66.60 363 A 1 
ATOM 2915  O OD1 . ASP A 1 363 ? 18.077  -25.360 -13.189 1.00 59.09 363 A 1 
ATOM 2916  O OD2 . ASP A 1 363 ? 19.390  -24.746 -11.543 1.00 60.77 363 A 1 
ATOM 2917  N N   . GLN A 1 364 ? 20.687  -28.903 -14.890 1.00 77.67 364 A 1 
ATOM 2918  C CA  . GLN A 1 364 ? 21.804  -29.727 -15.339 1.00 76.29 364 A 1 
ATOM 2919  C C   . GLN A 1 364 ? 23.034  -28.865 -15.620 1.00 76.60 364 A 1 
ATOM 2920  O O   . GLN A 1 364 ? 22.937  -27.741 -16.104 1.00 70.02 364 A 1 
ATOM 2921  C CB  . GLN A 1 364 ? 21.411  -30.574 -16.553 1.00 72.26 364 A 1 
ATOM 2922  C CG  . GLN A 1 364 ? 20.321  -31.608 -16.214 1.00 67.67 364 A 1 
ATOM 2923  C CD  . GLN A 1 364 ? 20.133  -32.654 -17.314 1.00 63.59 364 A 1 
ATOM 2924  O OE1 . GLN A 1 364 ? 20.780  -32.638 -18.344 1.00 57.83 364 A 1 
ATOM 2925  N NE2 . GLN A 1 364 ? 19.253  -33.613 -17.117 1.00 55.31 364 A 1 
ATOM 2926  N N   . SER A 1 365 ? 24.211  -29.407 -15.318 1.00 74.09 365 A 1 
ATOM 2927  C CA  . SER A 1 365 ? 25.496  -28.745 -15.579 1.00 72.62 365 A 1 
ATOM 2928  C C   . SER A 1 365 ? 26.455  -29.669 -16.340 1.00 73.87 365 A 1 
ATOM 2929  O O   . SER A 1 365 ? 27.527  -30.005 -15.831 1.00 67.08 365 A 1 
ATOM 2930  C CB  . SER A 1 365 ? 26.099  -28.216 -14.270 1.00 67.20 365 A 1 
ATOM 2931  O OG  . SER A 1 365 ? 25.231  -27.280 -13.671 1.00 60.17 365 A 1 
ATOM 2932  N N   . PRO A 1 366 ? 26.100  -30.125 -17.555 1.00 73.28 366 A 1 
ATOM 2933  C CA  . PRO A 1 366 ? 26.959  -31.006 -18.327 1.00 71.39 366 A 1 
ATOM 2934  C C   . PRO A 1 366 ? 28.231  -30.263 -18.757 1.00 71.91 366 A 1 
ATOM 2935  O O   . PRO A 1 366 ? 28.169  -29.201 -19.381 1.00 65.75 366 A 1 
ATOM 2936  C CB  . PRO A 1 366 ? 26.099  -31.465 -19.515 1.00 67.19 366 A 1 
ATOM 2937  C CG  . PRO A 1 366 ? 25.115  -30.319 -19.719 1.00 64.97 366 A 1 
ATOM 2938  C CD  . PRO A 1 366 ? 24.890  -29.805 -18.298 1.00 67.02 366 A 1 
ATOM 2939  N N   . ARG A 1 367 ? 29.400  -30.821 -18.433 1.00 73.08 367 A 1 
ATOM 2940  C CA  . ARG A 1 367 ? 30.724  -30.283 -18.818 1.00 73.19 367 A 1 
ATOM 2941  C C   . ARG A 1 367 ? 30.921  -28.787 -18.490 1.00 74.38 367 A 1 
ATOM 2942  O O   . ARG A 1 367 ? 31.595  -28.075 -19.226 1.00 65.97 367 A 1 
ATOM 2943  C CB  . ARG A 1 367 ? 31.015  -30.587 -20.300 1.00 68.62 367 A 1 
ATOM 2944  C CG  . ARG A 1 367 ? 30.978  -32.083 -20.647 1.00 63.99 367 A 1 
ATOM 2945  C CD  . ARG A 1 367 ? 31.321  -32.261 -22.128 1.00 59.42 367 A 1 
ATOM 2946  N NE  . ARG A 1 367 ? 31.334  -33.683 -22.511 1.00 54.32 367 A 1 
ATOM 2947  C CZ  . ARG A 1 367 ? 31.558  -34.161 -23.727 1.00 48.01 367 A 1 
ATOM 2948  N NH1 . ARG A 1 367 ? 31.799  -33.371 -24.742 1.00 45.95 367 A 1 
ATOM 2949  N NH2 . ARG A 1 367 ? 31.542  -35.445 -23.939 1.00 44.80 367 A 1 
ATOM 2950  N N   . GLY A 1 368 ? 30.333  -28.313 -17.401 1.00 71.21 368 A 1 
ATOM 2951  C CA  . GLY A 1 368 ? 30.450  -26.923 -16.956 1.00 70.88 368 A 1 
ATOM 2952  C C   . GLY A 1 368 ? 29.485  -25.933 -17.622 1.00 73.18 368 A 1 
ATOM 2953  O O   . GLY A 1 368 ? 29.380  -24.799 -17.156 1.00 67.74 368 A 1 
ATOM 2954  N N   . MET A 1 369 ? 28.733  -26.326 -18.648 1.00 73.64 369 A 1 
ATOM 2955  C CA  . MET A 1 369 ? 27.638  -25.511 -19.175 1.00 74.14 369 A 1 
ATOM 2956  C C   . MET A 1 369 ? 26.388  -25.710 -18.326 1.00 75.43 369 A 1 
ATOM 2957  O O   . MET A 1 369 ? 25.869  -26.817 -18.229 1.00 71.46 369 A 1 
ATOM 2958  C CB  . MET A 1 369 ? 27.341  -25.841 -20.639 1.00 70.11 369 A 1 
ATOM 2959  C CG  . MET A 1 369 ? 28.451  -25.335 -21.564 1.00 63.18 369 A 1 
ATOM 2960  S SD  . MET A 1 369 ? 28.089  -25.508 -23.335 1.00 55.90 369 A 1 
ATOM 2961  C CE  . MET A 1 369 ? 26.856  -24.205 -23.555 1.00 50.15 369 A 1 
ATOM 2962  N N   . LYS A 1 370 ? 25.884  -24.625 -17.739 1.00 75.11 370 A 1 
ATOM 2963  C CA  . LYS A 1 370 ? 24.659  -24.669 -16.951 1.00 75.89 370 A 1 
ATOM 2964  C C   . LYS A 1 370 ? 23.434  -24.575 -17.864 1.00 77.94 370 A 1 
ATOM 2965  O O   . LYS A 1 370 ? 23.317  -23.637 -18.649 1.00 75.03 370 A 1 
ATOM 2966  C CB  . LYS A 1 370 ? 24.703  -23.576 -15.870 1.00 71.28 370 A 1 
ATOM 2967  C CG  . LYS A 1 370 ? 23.665  -23.850 -14.779 1.00 63.08 370 A 1 
ATOM 2968  C CD  . LYS A 1 370 ? 23.720  -22.813 -13.653 1.00 58.50 370 A 1 
ATOM 2969  C CE  . LYS A 1 370 ? 22.652  -23.195 -12.628 1.00 51.29 370 A 1 
ATOM 2970  N NZ  . LYS A 1 370 ? 22.457  -22.187 -11.563 1.00 44.92 370 A 1 
ATOM 2971  N N   . ILE A 1 371 ? 22.529  -25.537 -17.747 1.00 77.85 371 A 1 
ATOM 2972  C CA  . ILE A 1 371 ? 21.228  -25.534 -18.419 1.00 78.17 371 A 1 
ATOM 2973  C C   . ILE A 1 371 ? 20.169  -25.256 -17.356 1.00 79.26 371 A 1 
ATOM 2974  O O   . ILE A 1 371 ? 20.121  -25.946 -16.337 1.00 76.21 371 A 1 
ATOM 2975  C CB  . ILE A 1 371 ? 20.973  -26.859 -19.169 1.00 75.40 371 A 1 
ATOM 2976  C CG1 . ILE A 1 371 ? 22.094  -27.126 -20.204 1.00 69.10 371 A 1 
ATOM 2977  C CG2 . ILE A 1 371 ? 19.599  -26.809 -19.858 1.00 67.68 371 A 1 
ATOM 2978  C CD1 . ILE A 1 371 ? 21.969  -28.473 -20.926 1.00 63.38 371 A 1 
ATOM 2979  N N   . ARG A 1 372 ? 19.331  -24.243 -17.582 1.00 80.54 372 A 1 
ATOM 2980  C CA  . ARG A 1 372 ? 18.264  -23.884 -16.641 1.00 80.55 372 A 1 
ATOM 2981  C C   . ARG A 1 372 ? 17.251  -25.025 -16.494 1.00 81.53 372 A 1 
ATOM 2982  O O   . ARG A 1 372 ? 16.832  -25.600 -17.499 1.00 79.59 372 A 1 
ATOM 2983  C CB  . ARG A 1 372 ? 17.595  -22.545 -17.017 1.00 78.68 372 A 1 
ATOM 2984  C CG  . ARG A 1 372 ? 16.699  -22.599 -18.270 1.00 74.28 372 A 1 
ATOM 2985  C CD  . ARG A 1 372 ? 16.023  -21.265 -18.562 1.00 74.50 372 A 1 
ATOM 2986  N NE  . ARG A 1 372 ? 15.241  -21.324 -19.816 1.00 72.75 372 A 1 
ATOM 2987  C CZ  . ARG A 1 372 ? 13.919  -21.439 -19.962 1.00 71.88 372 A 1 
ATOM 2988  N NH1 . ARG A 1 372 ? 13.089  -21.437 -18.971 1.00 64.11 372 A 1 
ATOM 2989  N NH2 . ARG A 1 372 ? 13.392  -21.561 -21.139 1.00 67.41 372 A 1 
ATOM 2990  N N   . GLY A 1 373 ? 16.826  -25.287 -15.267 1.00 81.33 373 A 1 
ATOM 2991  C CA  . GLY A 1 373 ? 15.702  -26.178 -14.962 1.00 81.57 373 A 1 
ATOM 2992  C C   . GLY A 1 373 ? 14.375  -25.443 -14.788 1.00 83.62 373 A 1 
ATOM 2993  O O   . GLY A 1 373 ? 13.313  -26.034 -14.956 1.00 80.30 373 A 1 
ATOM 2994  N N   . ASN A 1 374 ? 14.421  -24.145 -14.510 1.00 85.31 374 A 1 
ATOM 2995  C CA  . ASN A 1 374 ? 13.225  -23.339 -14.295 1.00 85.81 374 A 1 
ATOM 2996  C C   . ASN A 1 374 ? 12.376  -23.223 -15.570 1.00 86.71 374 A 1 
ATOM 2997  O O   . ASN A 1 374 ? 12.901  -23.058 -16.674 1.00 83.87 374 A 1 
ATOM 2998  C CB  . ASN A 1 374 ? 13.620  -21.950 -13.777 1.00 82.39 374 A 1 
ATOM 2999  C CG  . ASN A 1 374 ? 14.302  -21.982 -12.417 1.00 78.44 374 A 1 
ATOM 3000  O OD1 . ASN A 1 374 ? 14.369  -22.984 -11.735 1.00 67.46 374 A 1 
ATOM 3001  N ND2 . ASN A 1 374 ? 14.841  -20.862 -11.986 1.00 69.78 374 A 1 
ATOM 3002  N N   . ILE A 1 375 ? 11.063  -23.264 -15.385 1.00 86.61 375 A 1 
ATOM 3003  C CA  . ILE A 1 375 ? 10.069  -23.176 -16.456 1.00 87.39 375 A 1 
ATOM 3004  C C   . ILE A 1 375 ? 9.577   -21.732 -16.545 1.00 87.71 375 A 1 
ATOM 3005  O O   . ILE A 1 375 ? 9.193   -21.142 -15.537 1.00 85.29 375 A 1 
ATOM 3006  C CB  . ILE A 1 375 ? 8.929   -24.189 -16.212 1.00 85.89 375 A 1 
ATOM 3007  C CG1 . ILE A 1 375 ? 9.487   -25.635 -16.159 1.00 79.86 375 A 1 
ATOM 3008  C CG2 . ILE A 1 375 ? 7.854   -24.072 -17.305 1.00 77.52 375 A 1 
ATOM 3009  C CD1 . ILE A 1 375 ? 8.470   -26.679 -15.695 1.00 73.44 375 A 1 
ATOM 3010  N N   . ASN A 1 376 ? 9.573   -21.177 -17.747 1.00 89.07 376 A 1 
ATOM 3011  C CA  . ASN A 1 376 ? 9.052   -19.842 -18.014 1.00 88.88 376 A 1 
ATOM 3012  C C   . ASN A 1 376 ? 7.743   -19.950 -18.800 1.00 89.05 376 A 1 
ATOM 3013  O O   . ASN A 1 376 ? 7.702   -20.596 -19.847 1.00 86.40 376 A 1 
ATOM 3014  C CB  . ASN A 1 376 ? 10.096  -19.022 -18.786 1.00 87.09 376 A 1 
ATOM 3015  C CG  . ASN A 1 376 ? 11.395  -18.796 -18.026 1.00 85.94 376 A 1 
ATOM 3016  O OD1 . ASN A 1 376 ? 11.490  -18.842 -16.819 1.00 77.85 376 A 1 
ATOM 3017  N ND2 . ASN A 1 376 ? 12.463  -18.515 -18.737 1.00 78.35 376 A 1 
ATOM 3018  N N   . ILE A 1 377 ? 6.689   -19.307 -18.317 1.00 88.82 377 A 1 
ATOM 3019  C CA  . ILE A 1 377 ? 5.358   -19.350 -18.926 1.00 89.26 377 A 1 
ATOM 3020  C C   . ILE A 1 377 ? 4.906   -17.934 -19.272 1.00 88.99 377 A 1 
ATOM 3021  O O   . ILE A 1 377 ? 5.020   -17.018 -18.462 1.00 86.84 377 A 1 
ATOM 3022  C CB  . ILE A 1 377 ? 4.347   -20.101 -18.027 1.00 88.26 377 A 1 
ATOM 3023  C CG1 . ILE A 1 377 ? 4.844   -21.545 -17.768 1.00 80.75 377 A 1 
ATOM 3024  C CG2 . ILE A 1 377 ? 2.946   -20.106 -18.662 1.00 80.41 377 A 1 
ATOM 3025  C CD1 . ILE A 1 377 ? 3.905   -22.412 -16.928 1.00 77.51 377 A 1 
ATOM 3026  N N   . CYS A 1 378 ? 4.362   -17.771 -20.471 1.00 88.19 378 A 1 
ATOM 3027  C CA  . CYS A 1 378 ? 3.702   -16.546 -20.899 1.00 87.40 378 A 1 
ATOM 3028  C C   . CYS A 1 378 ? 2.203   -16.799 -21.089 1.00 87.30 378 A 1 
ATOM 3029  O O   . CYS A 1 378 ? 1.804   -17.679 -21.850 1.00 85.48 378 A 1 
ATOM 3030  C CB  . CYS A 1 378 ? 4.377   -16.030 -22.173 1.00 85.48 378 A 1 
ATOM 3031  S SG  . CYS A 1 378 ? 3.734   -14.386 -22.608 1.00 78.08 378 A 1 
ATOM 3032  N N   . LEU A 1 379 ? 1.379   -16.022 -20.405 1.00 87.51 379 A 1 
ATOM 3033  C CA  . LEU A 1 379 ? -0.069  -16.016 -20.558 1.00 86.98 379 A 1 
ATOM 3034  C C   . LEU A 1 379 ? -0.456  -14.847 -21.461 1.00 86.43 379 A 1 
ATOM 3035  O O   . LEU A 1 379 ? -0.440  -13.689 -21.048 1.00 83.71 379 A 1 
ATOM 3036  C CB  . LEU A 1 379 ? -0.751  -15.931 -19.183 1.00 85.89 379 A 1 
ATOM 3037  C CG  . LEU A 1 379 ? -0.388  -17.048 -18.184 1.00 83.66 379 A 1 
ATOM 3038  C CD1 . LEU A 1 379 ? -1.122  -16.812 -16.865 1.00 78.68 379 A 1 
ATOM 3039  C CD2 . LEU A 1 379 ? -0.764  -18.434 -18.695 1.00 79.17 379 A 1 
ATOM 3040  N N   . MET A 1 380 ? -0.805  -15.155 -22.686 1.00 85.02 380 A 1 
ATOM 3041  C CA  . MET A 1 380 ? -1.359  -14.196 -23.635 1.00 83.76 380 A 1 
ATOM 3042  C C   . MET A 1 380 ? -2.873  -14.331 -23.662 1.00 83.55 380 A 1 
ATOM 3043  O O   . MET A 1 380 ? -3.393  -15.441 -23.608 1.00 80.27 380 A 1 
ATOM 3044  C CB  . MET A 1 380 ? -0.772  -14.472 -25.016 1.00 80.96 380 A 1 
ATOM 3045  C CG  . MET A 1 380 ? 0.685   -14.036 -25.149 1.00 72.06 380 A 1 
ATOM 3046  S SD  . MET A 1 380 ? 0.914   -12.352 -25.801 1.00 68.28 380 A 1 
ATOM 3047  C CE  . MET A 1 380 ? 0.153   -12.546 -27.418 1.00 59.92 380 A 1 
ATOM 3048  N N   . GLY A 1 381 ? -3.600  -13.237 -23.761 1.00 79.60 381 A 1 
ATOM 3049  C CA  . GLY A 1 381 ? -5.034  -13.367 -23.975 1.00 78.25 381 A 1 
ATOM 3050  C C   . GLY A 1 381 ? -5.827  -12.092 -23.811 1.00 78.27 381 A 1 
ATOM 3051  O O   . GLY A 1 381 ? -5.334  -11.063 -23.342 1.00 73.02 381 A 1 
ATOM 3052  N N   . ASP A 1 382 ? -7.086  -12.206 -24.180 1.00 75.29 382 A 1 
ATOM 3053  C CA  . ASP A 1 382 ? -8.028  -11.105 -24.173 1.00 72.80 382 A 1 
ATOM 3054  C C   . ASP A 1 382 ? -8.282  -10.578 -22.745 1.00 74.25 382 A 1 
ATOM 3055  O O   . ASP A 1 382 ? -8.073  -11.288 -21.754 1.00 68.67 382 A 1 
ATOM 3056  C CB  . ASP A 1 382 ? -9.319  -11.553 -24.881 1.00 66.73 382 A 1 
ATOM 3057  C CG  . ASP A 1 382 ? -9.133  -11.801 -26.386 1.00 61.82 382 A 1 
ATOM 3058  O OD1 . ASP A 1 382 ? -8.137  -11.303 -26.951 1.00 56.04 382 A 1 
ATOM 3059  O OD2 . ASP A 1 382 ? -10.006 -12.468 -26.976 1.00 55.92 382 A 1 
ATOM 3060  N N   . PRO A 1 383 ? -8.713  -9.326  -22.595 1.00 73.93 383 A 1 
ATOM 3061  C CA  . PRO A 1 383 ? -9.119  -8.809  -21.299 1.00 71.44 383 A 1 
ATOM 3062  C C   . PRO A 1 383 ? -10.323 -9.591  -20.747 1.00 70.93 383 A 1 
ATOM 3063  O O   . PRO A 1 383 ? -11.211 -10.006 -21.486 1.00 65.82 383 A 1 
ATOM 3064  C CB  . PRO A 1 383 ? -9.427  -7.328  -21.542 1.00 67.51 383 A 1 
ATOM 3065  C CG  . PRO A 1 383 ? -9.803  -7.268  -23.024 1.00 65.65 383 A 1 
ATOM 3066  C CD  . PRO A 1 383 ? -8.903  -8.330  -23.637 1.00 67.86 383 A 1 
ATOM 3067  N N   . GLY A 1 384 ? -10.356 -9.786  -19.431 1.00 72.47 384 A 1 
ATOM 3068  C CA  . GLY A 1 384 ? -11.451 -10.479 -18.742 1.00 71.09 384 A 1 
ATOM 3069  C C   . GLY A 1 384 ? -11.241 -11.971 -18.465 1.00 72.64 384 A 1 
ATOM 3070  O O   . GLY A 1 384 ? -12.030 -12.547 -17.724 1.00 67.84 384 A 1 
ATOM 3071  N N   . VAL A 1 385 ? -10.160 -12.591 -18.944 1.00 77.53 385 A 1 
ATOM 3072  C CA  . VAL A 1 385 ? -9.869  -14.028 -18.728 1.00 75.50 385 A 1 
ATOM 3073  C C   . VAL A 1 385 ? -9.127  -14.346 -17.418 1.00 75.37 385 A 1 
ATOM 3074  O O   . VAL A 1 385 ? -8.532  -15.410 -17.284 1.00 67.34 385 A 1 
ATOM 3075  C CB  . VAL A 1 385 ? -9.160  -14.652 -19.945 1.00 71.37 385 A 1 
ATOM 3076  C CG1 . VAL A 1 385 ? -10.001 -14.501 -21.210 1.00 65.20 385 A 1 
ATOM 3077  C CG2 . VAL A 1 385 ? -7.782  -14.032 -20.184 1.00 66.25 385 A 1 
ATOM 3078  N N   . ALA A 1 386 ? -9.133  -13.437 -16.458 1.00 75.85 386 A 1 
ATOM 3079  C CA  . ALA A 1 386 ? -8.533  -13.596 -15.130 1.00 77.17 386 A 1 
ATOM 3080  C C   . ALA A 1 386 ? -7.003  -13.830 -15.065 1.00 80.01 386 A 1 
ATOM 3081  O O   . ALA A 1 386 ? -6.497  -14.263 -14.029 1.00 76.20 386 A 1 
ATOM 3082  C CB  . ALA A 1 386 ? -9.341  -14.626 -14.331 1.00 71.60 386 A 1 
ATOM 3083  N N   . LYS A 1 387 ? -6.229  -13.476 -16.108 1.00 81.31 387 A 1 
ATOM 3084  C CA  . LYS A 1 387 ? -4.756  -13.612 -16.137 1.00 81.71 387 A 1 
ATOM 3085  C C   . LYS A 1 387 ? -4.076  -12.996 -14.908 1.00 82.97 387 A 1 
ATOM 3086  O O   . LYS A 1 387 ? -3.326  -13.678 -14.218 1.00 81.12 387 A 1 
ATOM 3087  C CB  . LYS A 1 387 ? -4.175  -12.961 -17.400 1.00 79.61 387 A 1 
ATOM 3088  C CG  . LYS A 1 387 ? -4.691  -13.573 -18.716 1.00 76.08 387 A 1 
ATOM 3089  C CD  . LYS A 1 387 ? -3.918  -13.035 -19.924 1.00 74.83 387 A 1 
ATOM 3090  C CE  . LYS A 1 387 ? -4.044  -11.517 -20.136 1.00 69.17 387 A 1 
ATOM 3091  N NZ  . LYS A 1 387 ? -5.250  -11.142 -20.892 1.00 65.86 387 A 1 
ATOM 3092  N N   . SER A 1 388 ? -4.394  -11.745 -14.591 1.00 82.70 388 A 1 
ATOM 3093  C CA  . SER A 1 388 ? -3.799  -11.041 -13.450 1.00 82.01 388 A 1 
ATOM 3094  C C   . SER A 1 388 ? -4.174  -11.655 -12.096 1.00 82.67 388 A 1 
ATOM 3095  O O   . SER A 1 388 ? -3.405  -11.556 -11.146 1.00 80.68 388 A 1 
ATOM 3096  C CB  . SER A 1 388 ? -4.210  -9.568  -13.474 1.00 79.97 388 A 1 
ATOM 3097  O OG  . SER A 1 388 ? -4.037  -9.015  -14.767 1.00 70.65 388 A 1 
ATOM 3098  N N   . GLN A 1 389 ? -5.325  -12.327 -11.987 1.00 84.95 389 A 1 
ATOM 3099  C CA  . GLN A 1 389 ? -5.722  -13.042 -10.767 1.00 83.92 389 A 1 
ATOM 3100  C C   . GLN A 1 389 ? -4.916  -14.329 -10.588 1.00 85.04 389 A 1 
ATOM 3101  O O   . GLN A 1 389 ? -4.498  -14.621 -9.471  1.00 83.92 389 A 1 
ATOM 3102  C CB  . GLN A 1 389 ? -7.225  -13.344 -10.772 1.00 81.71 389 A 1 
ATOM 3103  C CG  . GLN A 1 389 ? -8.055  -12.063 -10.661 1.00 74.91 389 A 1 
ATOM 3104  C CD  . GLN A 1 389 ? -9.559  -12.313 -10.591 1.00 70.15 389 A 1 
ATOM 3105  O OE1 . GLN A 1 389 ? -10.082 -13.384 -10.830 1.00 61.39 389 A 1 
ATOM 3106  N NE2 . GLN A 1 389 ? -10.330 -11.296 -10.262 1.00 58.57 389 A 1 
ATOM 3107  N N   . LEU A 1 390 ? -4.632  -15.057 -11.667 1.00 85.04 390 A 1 
ATOM 3108  C CA  . LEU A 1 390 ? -3.737  -16.215 -11.631 1.00 85.75 390 A 1 
ATOM 3109  C C   . LEU A 1 390 ? -2.326  -15.809 -11.202 1.00 86.73 390 A 1 
ATOM 3110  O O   . LEU A 1 390 ? -1.756  -16.454 -10.329 1.00 85.65 390 A 1 
ATOM 3111  C CB  . LEU A 1 390 ? -3.700  -16.905 -13.009 1.00 84.98 390 A 1 
ATOM 3112  C CG  . LEU A 1 390 ? -4.972  -17.687 -13.374 1.00 81.15 390 A 1 
ATOM 3113  C CD1 . LEU A 1 390 ? -4.959  -18.053 -14.851 1.00 75.72 390 A 1 
ATOM 3114  C CD2 . LEU A 1 390 ? -5.077  -18.984 -12.568 1.00 76.44 390 A 1 
ATOM 3115  N N   . LEU A 1 391 ? -1.782  -14.708 -11.733 1.00 86.61 391 A 1 
ATOM 3116  C CA  . LEU A 1 391 ? -0.481  -14.182 -11.308 1.00 86.49 391 A 1 
ATOM 3117  C C   . LEU A 1 391 ? -0.477  -13.819 -9.820  1.00 86.43 391 A 1 
ATOM 3118  O O   . LEU A 1 391 ? 0.430   -14.210 -9.098  1.00 84.91 391 A 1 
ATOM 3119  C CB  . LEU A 1 391 ? -0.084  -12.950 -12.141 1.00 85.66 391 A 1 
ATOM 3120  C CG  . LEU A 1 391 ? 0.738   -13.281 -13.401 1.00 83.71 391 A 1 
ATOM 3121  C CD1 . LEU A 1 391 ? -0.126  -13.835 -14.526 1.00 75.53 391 A 1 
ATOM 3122  C CD2 . LEU A 1 391 ? 1.425   -12.022 -13.918 1.00 74.74 391 A 1 
ATOM 3123  N N   . SER A 1 392 ? -1.506  -13.121 -9.341  1.00 86.43 392 A 1 
ATOM 3124  C CA  . SER A 1 392 ? -1.615  -12.735 -7.931  1.00 84.84 392 A 1 
ATOM 3125  C C   . SER A 1 392 ? -1.757  -13.939 -6.996  1.00 84.90 392 A 1 
ATOM 3126  O O   . SER A 1 392 ? -1.261  -13.900 -5.869  1.00 82.89 392 A 1 
ATOM 3127  C CB  . SER A 1 392 ? -2.806  -11.792 -7.750  1.00 83.15 392 A 1 
ATOM 3128  O OG  . SER A 1 392 ? -2.852  -11.319 -6.415  1.00 69.44 392 A 1 
ATOM 3129  N N   . TYR A 1 393 ? -2.415  -15.015 -7.437  1.00 85.77 393 A 1 
ATOM 3130  C CA  . TYR A 1 393 ? -2.516  -16.250 -6.660  1.00 85.64 393 A 1 
ATOM 3131  C C   . TYR A 1 393 ? -1.167  -16.970 -6.567  1.00 85.88 393 A 1 
ATOM 3132  O O   . TYR A 1 393 ? -0.756  -17.360 -5.474  1.00 85.12 393 A 1 
ATOM 3133  C CB  . TYR A 1 393 ? -3.594  -17.151 -7.268  1.00 85.36 393 A 1 
ATOM 3134  C CG  . TYR A 1 393 ? -3.808  -18.410 -6.457  1.00 84.64 393 A 1 
ATOM 3135  C CD1 . TYR A 1 393 ? -3.083  -19.579 -6.746  1.00 79.48 393 A 1 
ATOM 3136  C CD2 . TYR A 1 393 ? -4.709  -18.404 -5.373  1.00 79.25 393 A 1 
ATOM 3137  C CE1 . TYR A 1 393 ? -3.256  -20.732 -5.967  1.00 76.49 393 A 1 
ATOM 3138  C CE2 . TYR A 1 393 ? -4.893  -19.552 -4.589  1.00 76.38 393 A 1 
ATOM 3139  C CZ  . TYR A 1 393 ? -4.162  -20.717 -4.891  1.00 77.92 393 A 1 
ATOM 3140  O OH  . TYR A 1 393 ? -4.334  -21.847 -4.130  1.00 76.47 393 A 1 
ATOM 3141  N N   . ILE A 1 394 ? -0.444  -17.096 -7.683  1.00 86.90 394 A 1 
ATOM 3142  C CA  . ILE A 1 394 ? 0.893   -17.704 -7.714  1.00 86.79 394 A 1 
ATOM 3143  C C   . ILE A 1 394 ? 1.888   -16.913 -6.865  1.00 86.38 394 A 1 
ATOM 3144  O O   . ILE A 1 394 ? 2.664   -17.523 -6.134  1.00 84.56 394 A 1 
ATOM 3145  C CB  . ILE A 1 394 ? 1.377   -17.869 -9.168  1.00 86.97 394 A 1 
ATOM 3146  C CG1 . ILE A 1 394 ? 0.515   -18.879 -9.957  1.00 81.52 394 A 1 
ATOM 3147  C CG2 . ILE A 1 394 ? 2.857   -18.277 -9.251  1.00 81.43 394 A 1 
ATOM 3148  C CD1 . ILE A 1 394 ? 0.530   -20.325 -9.440  1.00 73.89 394 A 1 
ATOM 3149  N N   . ASP A 1 395 ? 1.823   -15.587 -6.889  1.00 85.83 395 A 1 
ATOM 3150  C CA  . ASP A 1 395 ? 2.648   -14.716 -6.046  1.00 83.81 395 A 1 
ATOM 3151  C C   . ASP A 1 395 ? 2.432   -14.994 -4.547  1.00 83.44 395 A 1 
ATOM 3152  O O   . ASP A 1 395 ? 3.380   -15.033 -3.765  1.00 80.95 395 A 1 
ATOM 3153  C CB  . ASP A 1 395 ? 2.331   -13.254 -6.403  1.00 81.65 395 A 1 
ATOM 3154  C CG  . ASP A 1 395 ? 3.170   -12.245 -5.616  1.00 75.56 395 A 1 
ATOM 3155  O OD1 . ASP A 1 395 ? 4.402   -12.416 -5.580  1.00 67.29 395 A 1 
ATOM 3156  O OD2 . ASP A 1 395 ? 2.578   -11.300 -5.062  1.00 68.74 395 A 1 
ATOM 3157  N N   . ARG A 1 396 ? 1.195   -15.291 -4.128  1.00 83.16 396 A 1 
ATOM 3158  C CA  . ARG A 1 396 ? 0.889   -15.661 -2.739  1.00 81.25 396 A 1 
ATOM 3159  C C   . ARG A 1 396 ? 1.281   -17.095 -2.397  1.00 81.44 396 A 1 
ATOM 3160  O O   . ARG A 1 396 ? 1.669   -17.362 -1.261  1.00 79.30 396 A 1 
ATOM 3161  C CB  . ARG A 1 396 ? -0.605  -15.468 -2.473  1.00 79.19 396 A 1 
ATOM 3162  C CG  . ARG A 1 396 ? -0.982  -13.982 -2.416  1.00 71.17 396 A 1 
ATOM 3163  C CD  . ARG A 1 396 ? -2.491  -13.874 -2.292  1.00 68.39 396 A 1 
ATOM 3164  N NE  . ARG A 1 396 ? -2.909  -12.463 -2.255  1.00 61.32 396 A 1 
ATOM 3165  C CZ  . ARG A 1 396 ? -3.552  -11.861 -1.275  1.00 54.66 396 A 1 
ATOM 3166  N NH1 . ARG A 1 396 ? -3.892  -12.483 -0.186  1.00 50.19 396 A 1 
ATOM 3167  N NH2 . ARG A 1 396 ? -3.872  -10.607 -1.385  1.00 46.45 396 A 1 
ATOM 3168  N N   . LEU A 1 397 ? 1.148   -18.017 -3.339  1.00 82.51 397 A 1 
ATOM 3169  C CA  . LEU A 1 397 ? 1.441   -19.429 -3.119  1.00 82.43 397 A 1 
ATOM 3170  C C   . LEU A 1 397 ? 2.948   -19.698 -3.061  1.00 82.68 397 A 1 
ATOM 3171  O O   . LEU A 1 397 ? 3.399   -20.444 -2.191  1.00 80.60 397 A 1 
ATOM 3172  C CB  . LEU A 1 397 ? 0.744   -20.258 -4.215  1.00 81.91 397 A 1 
ATOM 3173  C CG  . LEU A 1 397 ? 0.891   -21.783 -4.022  1.00 80.27 397 A 1 
ATOM 3174  C CD1 . LEU A 1 397 ? 0.216   -22.283 -2.749  1.00 74.36 397 A 1 
ATOM 3175  C CD2 . LEU A 1 397 ? 0.261   -22.514 -5.202  1.00 75.41 397 A 1 
ATOM 3176  N N   . ALA A 1 398 ? 3.728   -19.074 -3.944  1.00 82.71 398 A 1 
ATOM 3177  C CA  . ALA A 1 398 ? 5.170   -19.258 -3.996  1.00 81.61 398 A 1 
ATOM 3178  C C   . ALA A 1 398 ? 5.846   -18.725 -2.711  1.00 81.25 398 A 1 
ATOM 3179  O O   . ALA A 1 398 ? 5.506   -17.642 -2.236  1.00 78.39 398 A 1 
ATOM 3180  C CB  . ALA A 1 398 ? 5.721   -18.592 -5.260  1.00 80.50 398 A 1 
ATOM 3181  N N   . PRO A 1 399 ? 6.824   -19.466 -2.141  1.00 79.14 399 A 1 
ATOM 3182  C CA  . PRO A 1 399 ? 7.498   -19.046 -0.908  1.00 76.61 399 A 1 
ATOM 3183  C C   . PRO A 1 399 ? 8.351   -17.795 -1.116  1.00 76.28 399 A 1 
ATOM 3184  O O   . PRO A 1 399 ? 8.427   -16.936 -0.239  1.00 71.56 399 A 1 
ATOM 3185  C CB  . PRO A 1 399 ? 8.345   -20.256 -0.489  1.00 73.89 399 A 1 
ATOM 3186  C CG  . PRO A 1 399 ? 8.617   -20.980 -1.807  1.00 71.89 399 A 1 
ATOM 3187  C CD  . PRO A 1 399 ? 7.336   -20.749 -2.595  1.00 74.31 399 A 1 
ATOM 3188  N N   . ARG A 1 400 ? 8.951   -17.670 -2.294  1.00 79.47 400 A 1 
ATOM 3189  C CA  . ARG A 1 400 ? 9.736   -16.512 -2.692  1.00 79.49 400 A 1 
ATOM 3190  C C   . ARG A 1 400 ? 9.250   -16.029 -4.055  1.00 80.95 400 A 1 
ATOM 3191  O O   . ARG A 1 400 ? 9.539   -16.641 -5.073  1.00 77.66 400 A 1 
ATOM 3192  C CB  . ARG A 1 400 ? 11.222  -16.895 -2.664  1.00 76.30 400 A 1 
ATOM 3193  C CG  . ARG A 1 400 ? 12.096  -15.689 -2.320  1.00 68.83 400 A 1 
ATOM 3194  C CD  . ARG A 1 400 ? 13.553  -16.123 -2.235  1.00 65.99 400 A 1 
ATOM 3195  N NE  . ARG A 1 400 ? 14.392  -15.057 -1.667  1.00 60.07 400 A 1 
ATOM 3196  C CZ  . ARG A 1 400 ? 15.701  -15.090 -1.544  1.00 53.70 400 A 1 
ATOM 3197  N NH1 . ARG A 1 400 ? 16.404  -16.100 -1.965  1.00 49.59 400 A 1 
ATOM 3198  N NH2 . ARG A 1 400 ? 16.322  -14.100 -0.983  1.00 47.71 400 A 1 
ATOM 3199  N N   . SER A 1 401 ? 8.500   -14.941 -4.044  1.00 80.83 401 A 1 
ATOM 3200  C CA  . SER A 1 401 ? 7.905   -14.390 -5.255  1.00 80.97 401 A 1 
ATOM 3201  C C   . SER A 1 401 ? 7.939   -12.865 -5.239  1.00 81.58 401 A 1 
ATOM 3202  O O   . SER A 1 401 ? 8.068   -12.231 -4.187  1.00 78.71 401 A 1 
ATOM 3203  C CB  . SER A 1 401 ? 6.477   -14.905 -5.428  1.00 79.00 401 A 1 
ATOM 3204  O OG  . SER A 1 401 ? 5.693   -14.492 -4.338  1.00 68.19 401 A 1 
ATOM 3205  N N   . GLN A 1 402 ? 7.866   -12.287 -6.424  1.00 82.05 402 A 1 
ATOM 3206  C CA  . GLN A 1 402 ? 7.720   -10.854 -6.617  1.00 81.82 402 A 1 
ATOM 3207  C C   . GLN A 1 402 ? 6.673   -10.604 -7.699  1.00 82.90 402 A 1 
ATOM 3208  O O   . GLN A 1 402 ? 6.709   -11.233 -8.756  1.00 80.70 402 A 1 
ATOM 3209  C CB  . GLN A 1 402 ? 9.070   -10.227 -7.001  1.00 78.85 402 A 1 
ATOM 3210  C CG  . GLN A 1 402 ? 10.042  -10.135 -5.813  1.00 73.42 402 A 1 
ATOM 3211  C CD  . GLN A 1 402 ? 9.577   -9.155  -4.729  1.00 70.81 402 A 1 
ATOM 3212  O OE1 . GLN A 1 402 ? 8.916   -8.172  -4.979  1.00 63.15 402 A 1 
ATOM 3213  N NE2 . GLN A 1 402 ? 9.923   -9.384  -3.485  1.00 60.73 402 A 1 
ATOM 3214  N N   . TYR A 1 403 ? 5.771   -9.681  -7.427  1.00 82.17 403 A 1 
ATOM 3215  C CA  . TYR A 1 403 ? 4.789   -9.210  -8.394  1.00 81.84 403 A 1 
ATOM 3216  C C   . TYR A 1 403 ? 5.181   -7.819  -8.886  1.00 81.59 403 A 1 
ATOM 3217  O O   . TYR A 1 403 ? 5.455   -6.917  -8.089  1.00 79.02 403 A 1 
ATOM 3218  C CB  . TYR A 1 403 ? 3.393   -9.249  -7.770  1.00 81.00 403 A 1 
ATOM 3219  C CG  . TYR A 1 403 ? 2.298   -8.867  -8.746  1.00 80.82 403 A 1 
ATOM 3220  C CD1 . TYR A 1 403 ? 1.929   -7.519  -8.908  1.00 75.27 403 A 1 
ATOM 3221  C CD2 . TYR A 1 403 ? 1.656   -9.860  -9.511  1.00 75.39 403 A 1 
ATOM 3222  C CE1 . TYR A 1 403 ? 0.933   -7.164  -9.828  1.00 73.81 403 A 1 
ATOM 3223  C CE2 . TYR A 1 403 ? 0.653   -9.517  -10.433 1.00 73.84 403 A 1 
ATOM 3224  C CZ  . TYR A 1 403 ? 0.295   -8.162  -10.587 1.00 76.93 403 A 1 
ATOM 3225  O OH  . TYR A 1 403 ? -0.689  -7.818  -11.482 1.00 74.01 403 A 1 
ATOM 3226  N N   . THR A 1 404 ? 5.225   -7.634  -10.191 1.00 83.52 404 A 1 
ATOM 3227  C CA  . THR A 1 404 ? 5.523   -6.346  -10.811 1.00 82.61 404 A 1 
ATOM 3228  C C   . THR A 1 404 ? 4.722   -6.168  -12.100 1.00 82.92 404 A 1 
ATOM 3229  O O   . THR A 1 404 ? 4.275   -7.140  -12.708 1.00 80.37 404 A 1 
ATOM 3230  C CB  . THR A 1 404 ? 7.038   -6.188  -11.038 1.00 80.53 404 A 1 
ATOM 3231  O OG1 . THR A 1 404 ? 7.321   -4.899  -11.525 1.00 68.47 404 A 1 
ATOM 3232  C CG2 . THR A 1 404 ? 7.639   -7.187  -12.024 1.00 69.31 404 A 1 
ATOM 3233  N N   . THR A 1 405 ? 4.559   -4.924  -12.525 1.00 81.32 405 A 1 
ATOM 3234  C CA  . THR A 1 405 ? 3.938   -4.588  -13.809 1.00 80.07 405 A 1 
ATOM 3235  C C   . THR A 1 405 ? 4.970   -4.009  -14.769 1.00 79.83 405 A 1 
ATOM 3236  O O   . THR A 1 405 ? 5.946   -3.376  -14.354 1.00 75.60 405 A 1 
ATOM 3237  C CB  . THR A 1 405 ? 2.749   -3.636  -13.644 1.00 76.79 405 A 1 
ATOM 3238  O OG1 . THR A 1 405 ? 3.130   -2.444  -12.989 1.00 65.92 405 A 1 
ATOM 3239  C CG2 . THR A 1 405 ? 1.636   -4.282  -12.836 1.00 65.87 405 A 1 
ATOM 3240  N N   . GLY A 1 406 ? 4.766   -4.199  -16.067 1.00 77.28 406 A 1 
ATOM 3241  C CA  . GLY A 1 406 ? 5.699   -3.744  -17.098 1.00 75.05 406 A 1 
ATOM 3242  C C   . GLY A 1 406 ? 5.982   -2.237  -17.066 1.00 75.31 406 A 1 
ATOM 3243  O O   . GLY A 1 406 ? 7.125   -1.810  -17.229 1.00 71.58 406 A 1 
ATOM 3244  N N   . ARG A 1 407 ? 4.951   -1.417  -16.789 1.00 75.97 407 A 1 
ATOM 3245  C CA  . ARG A 1 407 ? 5.100   0.045   -16.643 1.00 73.34 407 A 1 
ATOM 3246  C C   . ARG A 1 407 ? 5.451   0.496   -15.220 1.00 72.81 407 A 1 
ATOM 3247  O O   . ARG A 1 407 ? 6.058   1.555   -15.053 1.00 65.62 407 A 1 
ATOM 3248  C CB  . ARG A 1 407 ? 3.829   0.750   -17.144 1.00 68.72 407 A 1 
ATOM 3249  C CG  . ARG A 1 407 ? 3.914   1.103   -18.634 1.00 63.18 407 A 1 
ATOM 3250  C CD  . ARG A 1 407 ? 4.884   2.267   -18.861 1.00 60.18 407 A 1 
ATOM 3251  N NE  . ARG A 1 407 ? 4.929   2.675   -20.281 1.00 54.53 407 A 1 
ATOM 3252  C CZ  . ARG A 1 407 ? 5.828   3.472   -20.832 1.00 49.19 407 A 1 
ATOM 3253  N NH1 . ARG A 1 407 ? 6.774   4.035   -20.145 1.00 45.05 407 A 1 
ATOM 3254  N NH2 . ARG A 1 407 ? 5.800   3.712   -22.099 1.00 43.39 407 A 1 
ATOM 3255  N N   . GLY A 1 408 ? 5.074   -0.267  -14.211 1.00 70.67 408 A 1 
ATOM 3256  C CA  . GLY A 1 408 ? 5.396   0.020   -12.813 1.00 68.44 408 A 1 
ATOM 3257  C C   . GLY A 1 408 ? 6.873   -0.182  -12.477 1.00 70.32 408 A 1 
ATOM 3258  O O   . GLY A 1 408 ? 7.412   0.497   -11.592 1.00 66.11 408 A 1 
ATOM 3259  N N   . SER A 1 409 ? 7.544   -1.055  -13.215 1.00 73.21 409 A 1 
ATOM 3260  C CA  . SER A 1 409 ? 8.960   -1.361  -13.064 1.00 71.22 409 A 1 
ATOM 3261  C C   . SER A 1 409 ? 9.834   -0.570  -14.042 1.00 72.65 409 A 1 
ATOM 3262  O O   . SER A 1 409 ? 9.444   -0.239  -15.160 1.00 67.59 409 A 1 
ATOM 3263  C CB  . SER A 1 409 ? 9.186   -2.868  -13.185 1.00 66.41 409 A 1 
ATOM 3264  O OG  . SER A 1 409 ? 8.787   -3.345  -14.448 1.00 60.90 409 A 1 
ATOM 3265  N N   . SER A 1 410 ? 11.050  -0.258  -13.608 1.00 73.59 410 A 1 
ATOM 3266  C CA  . SER A 1 410 ? 12.125  0.228   -14.468 1.00 73.22 410 A 1 
ATOM 3267  C C   . SER A 1 410 ? 13.214  -0.840  -14.578 1.00 75.56 410 A 1 
ATOM 3268  O O   . SER A 1 410 ? 13.343  -1.676  -13.682 1.00 70.90 410 A 1 
ATOM 3269  C CB  . SER A 1 410 ? 12.698  1.537   -13.916 1.00 68.02 410 A 1 
ATOM 3270  O OG  . SER A 1 410 ? 13.292  1.361   -12.645 1.00 60.95 410 A 1 
ATOM 3271  N N   . GLY A 1 411 ? 14.070  -0.788  -15.606 1.00 74.04 411 A 1 
ATOM 3272  C CA  . GLY A 1 411 ? 15.198  -1.722  -15.739 1.00 72.75 411 A 1 
ATOM 3273  C C   . GLY A 1 411 ? 16.085  -1.785  -14.494 1.00 75.38 411 A 1 
ATOM 3274  O O   . GLY A 1 411 ? 16.485  -2.859  -14.056 1.00 72.91 411 A 1 
ATOM 3275  N N   . VAL A 1 412 ? 16.312  -0.645  -13.848 1.00 75.97 412 A 1 
ATOM 3276  C CA  . VAL A 1 412 ? 17.063  -0.579  -12.579 1.00 75.84 412 A 1 
ATOM 3277  C C   . VAL A 1 412 ? 16.303  -1.237  -11.422 1.00 77.33 412 A 1 
ATOM 3278  O O   . VAL A 1 412 ? 16.915  -1.853  -10.558 1.00 73.04 412 A 1 
ATOM 3279  C CB  . VAL A 1 412 ? 17.405  0.882   -12.224 1.00 72.05 412 A 1 
ATOM 3280  C CG1 . VAL A 1 412 ? 18.274  0.992   -10.968 1.00 65.29 412 A 1 
ATOM 3281  C CG2 . VAL A 1 412 ? 18.158  1.574   -13.362 1.00 63.96 412 A 1 
ATOM 3282  N N   . GLY A 1 413 ? 14.974  -1.118  -11.389 1.00 76.41 413 A 1 
ATOM 3283  C CA  . GLY A 1 413 ? 14.127  -1.735  -10.368 1.00 75.89 413 A 1 
ATOM 3284  C C   . GLY A 1 413 ? 13.974  -3.249  -10.531 1.00 77.67 413 A 1 
ATOM 3285  O O   . GLY A 1 413 ? 13.774  -3.950  -9.541  1.00 75.61 413 A 1 
ATOM 3286  N N   . LEU A 1 414 ? 14.109  -3.766  -11.749 1.00 78.82 414 A 1 
ATOM 3287  C CA  . LEU A 1 414 ? 14.103  -5.206  -12.020 1.00 78.47 414 A 1 
ATOM 3288  C C   . LEU A 1 414 ? 15.458  -5.852  -11.715 1.00 78.85 414 A 1 
ATOM 3289  O O   . LEU A 1 414 ? 15.507  -6.922  -11.120 1.00 76.14 414 A 1 
ATOM 3290  C CB  . LEU A 1 414 ? 13.726  -5.455  -13.489 1.00 76.74 414 A 1 
ATOM 3291  C CG  . LEU A 1 414 ? 12.262  -5.147  -13.843 1.00 74.55 414 A 1 
ATOM 3292  C CD1 . LEU A 1 414 ? 12.084  -5.251  -15.353 1.00 69.58 414 A 1 
ATOM 3293  C CD2 . LEU A 1 414 ? 11.292  -6.118  -13.171 1.00 69.31 414 A 1 
ATOM 3294  N N   . THR A 1 415 ? 16.559  -5.209  -12.101 1.00 80.54 415 A 1 
ATOM 3295  C CA  . THR A 1 415 ? 17.913  -5.773  -11.967 1.00 79.01 415 A 1 
ATOM 3296  C C   . THR A 1 415 ? 18.525  -5.449  -10.608 1.00 79.36 415 A 1 
ATOM 3297  O O   . THR A 1 415 ? 18.380  -6.218  -9.665  1.00 75.66 415 A 1 
ATOM 3298  C CB  . THR A 1 415 ? 18.832  -5.356  -13.129 1.00 76.09 415 A 1 
ATOM 3299  O OG1 . THR A 1 415 ? 18.928  -3.954  -13.222 1.00 68.90 415 A 1 
ATOM 3300  C CG2 . THR A 1 415 ? 18.332  -5.864  -14.475 1.00 68.61 415 A 1 
ATOM 3301  N N   . ALA A 1 416 ? 19.197  -4.335  -10.477 1.00 79.25 416 A 1 
ATOM 3302  C CA  . ALA A 1 416 ? 19.740  -3.847  -9.222  1.00 78.25 416 A 1 
ATOM 3303  C C   . ALA A 1 416 ? 20.000  -2.340  -9.280  1.00 78.42 416 A 1 
ATOM 3304  O O   . ALA A 1 416 ? 20.331  -1.775  -10.326 1.00 75.82 416 A 1 
ATOM 3305  C CB  . ALA A 1 416 ? 21.022  -4.601  -8.860  1.00 75.80 416 A 1 
ATOM 3306  N N   . ALA A 1 417 ? 19.891  -1.702  -8.123  1.00 77.42 417 A 1 
ATOM 3307  C CA  . ALA A 1 417 ? 20.197  -0.296  -7.943  1.00 75.93 417 A 1 
ATOM 3308  C C   . ALA A 1 417 ? 21.512  -0.130  -7.174  1.00 76.78 417 A 1 
ATOM 3309  O O   . ALA A 1 417 ? 21.778  -0.830  -6.199  1.00 74.77 417 A 1 
ATOM 3310  C CB  . ALA A 1 417 ? 19.016  0.382   -7.244  1.00 72.34 417 A 1 
ATOM 3311  N N   . VAL A 1 418 ? 22.314  0.843   -7.579  1.00 75.24 418 A 1 
ATOM 3312  C CA  . VAL A 1 418 ? 23.497  1.253   -6.822  1.00 74.02 418 A 1 
ATOM 3313  C C   . VAL A 1 418 ? 23.075  2.311   -5.807  1.00 74.13 418 A 1 
ATOM 3314  O O   . VAL A 1 418 ? 22.683  3.426   -6.168  1.00 71.60 418 A 1 
ATOM 3315  C CB  . VAL A 1 418 ? 24.622  1.756   -7.739  1.00 71.78 418 A 1 
ATOM 3316  C CG1 . VAL A 1 418 ? 25.869  2.078   -6.918  1.00 64.55 418 A 1 
ATOM 3317  C CG2 . VAL A 1 418 ? 25.009  0.701   -8.779  1.00 64.90 418 A 1 
ATOM 3318  N N   . LEU A 1 419 ? 23.141  1.956   -4.521  1.00 74.23 419 A 1 
ATOM 3319  C CA  . LEU A 1 419 ? 22.755  2.804   -3.403  1.00 72.88 419 A 1 
ATOM 3320  C C   . LEU A 1 419 ? 23.920  2.975   -2.435  1.00 73.23 419 A 1 
ATOM 3321  O O   . LEU A 1 419 ? 24.867  2.195   -2.408  1.00 70.28 419 A 1 
ATOM 3322  C CB  . LEU A 1 419 ? 21.508  2.216   -2.726  1.00 69.04 419 A 1 
ATOM 3323  C CG  . LEU A 1 419 ? 20.234  2.417   -3.564  1.00 61.76 419 A 1 
ATOM 3324  C CD1 . LEU A 1 419 ? 19.089  1.603   -3.005  1.00 57.61 419 A 1 
ATOM 3325  C CD2 . LEU A 1 419 ? 19.787  3.880   -3.572  1.00 56.91 419 A 1 
ATOM 3326  N N   . ARG A 1 420 ? 23.850  4.033   -1.640  1.00 71.11 420 A 1 
ATOM 3327  C CA  . ARG A 1 420 ? 24.841  4.283   -0.602  1.00 70.61 420 A 1 
ATOM 3328  C C   . ARG A 1 420 ? 24.393  3.616   0.692   1.00 71.22 420 A 1 
ATOM 3329  O O   . ARG A 1 420 ? 23.297  3.901   1.170   1.00 68.00 420 A 1 
ATOM 3330  C CB  . ARG A 1 420 ? 25.086  5.789   -0.471  1.00 67.57 420 A 1 
ATOM 3331  C CG  . ARG A 1 420 ? 26.557  6.055   -0.175  1.00 61.94 420 A 1 
ATOM 3332  C CD  . ARG A 1 420 ? 26.842  7.549   -0.166  1.00 59.05 420 A 1 
ATOM 3333  N NE  . ARG A 1 420 ? 28.285  7.789   -0.288  1.00 54.80 420 A 1 
ATOM 3334  C CZ  . ARG A 1 420 ? 28.891  8.959   -0.324  1.00 49.36 420 A 1 
ATOM 3335  N NH1 . ARG A 1 420 ? 28.234  10.073  -0.184  1.00 46.49 420 A 1 
ATOM 3336  N NH2 . ARG A 1 420 ? 30.176  9.009   -0.505  1.00 44.98 420 A 1 
ATOM 3337  N N   . ASP A 1 421 ? 25.234  2.749   1.251   1.00 68.78 421 A 1 
ATOM 3338  C CA  . ASP A 1 421 ? 24.985  2.141   2.552   1.00 67.04 421 A 1 
ATOM 3339  C C   . ASP A 1 421 ? 25.008  3.221   3.645   1.00 67.71 421 A 1 
ATOM 3340  O O   . ASP A 1 421 ? 25.885  4.085   3.681   1.00 64.65 421 A 1 
ATOM 3341  C CB  . ASP A 1 421 ? 26.010  1.021   2.791   1.00 63.94 421 A 1 
ATOM 3342  C CG  . ASP A 1 421 ? 25.862  0.335   4.147   1.00 58.85 421 A 1 
ATOM 3343  O OD1 . ASP A 1 421 ? 24.803  0.488   4.782   1.00 53.67 421 A 1 
ATOM 3344  O OD2 . ASP A 1 421 ? 26.859  -0.264  4.603   1.00 54.96 421 A 1 
ATOM 3345  N N   . SER A 1 422 ? 24.014  3.187   4.535   1.00 67.44 422 A 1 
ATOM 3346  C CA  . SER A 1 422 ? 23.884  4.125   5.649   1.00 65.30 422 A 1 
ATOM 3347  C C   . SER A 1 422 ? 25.016  4.001   6.663   1.00 65.24 422 A 1 
ATOM 3348  O O   . SER A 1 422 ? 25.409  5.005   7.265   1.00 60.71 422 A 1 
ATOM 3349  C CB  . SER A 1 422 ? 22.549  3.910   6.370   1.00 60.33 422 A 1 
ATOM 3350  O OG  . SER A 1 422 ? 22.262  2.541   6.528   1.00 54.40 422 A 1 
ATOM 3351  N N   . VAL A 1 423 ? 25.539  2.788   6.842   1.00 63.75 423 A 1 
ATOM 3352  C CA  . VAL A 1 423 ? 26.549  2.476   7.858   1.00 62.33 423 A 1 
ATOM 3353  C C   . VAL A 1 423 ? 27.960  2.772   7.350   1.00 63.12 423 A 1 
ATOM 3354  O O   . VAL A 1 423 ? 28.708  3.498   8.007   1.00 58.09 423 A 1 
ATOM 3355  C CB  . VAL A 1 423 ? 26.439  1.014   8.325   1.00 57.81 423 A 1 
ATOM 3356  C CG1 . VAL A 1 423 ? 27.368  0.756   9.513   1.00 52.87 423 A 1 
ATOM 3357  C CG2 . VAL A 1 423 ? 25.023  0.653   8.772   1.00 52.13 423 A 1 
ATOM 3358  N N   . SER A 1 424 ? 28.348  2.228   6.188   1.00 64.12 424 A 1 
ATOM 3359  C CA  . SER A 1 424 ? 29.703  2.403   5.642   1.00 62.81 424 A 1 
ATOM 3360  C C   . SER A 1 424 ? 29.862  3.634   4.757   1.00 64.07 424 A 1 
ATOM 3361  O O   . SER A 1 424 ? 30.969  4.130   4.555   1.00 58.79 424 A 1 
ATOM 3362  C CB  . SER A 1 424 ? 30.142  1.166   4.858   1.00 58.52 424 A 1 
ATOM 3363  O OG  . SER A 1 424 ? 29.246  0.885   3.816   1.00 53.50 424 A 1 
ATOM 3364  N N   . GLY A 1 425 ? 28.762  4.137   4.204   1.00 66.95 425 A 1 
ATOM 3365  C CA  . GLY A 1 425 ? 28.802  5.176   3.179   1.00 66.51 425 A 1 
ATOM 3366  C C   . GLY A 1 425 ? 29.360  4.714   1.829   1.00 69.17 425 A 1 
ATOM 3367  O O   . GLY A 1 425 ? 29.492  5.543   0.916   1.00 64.93 425 A 1 
ATOM 3368  N N   . GLU A 1 426 ? 29.677  3.423   1.686   1.00 69.00 426 A 1 
ATOM 3369  C CA  . GLU A 1 426 ? 30.117  2.827   0.433   1.00 69.51 426 A 1 
ATOM 3370  C C   . GLU A 1 426 ? 28.948  2.634   -0.534  1.00 71.73 426 A 1 
ATOM 3371  O O   . GLU A 1 426 ? 27.773  2.627   -0.154  1.00 69.30 426 A 1 
ATOM 3372  C CB  . GLU A 1 426 ? 30.852  1.506   0.699   1.00 65.16 426 A 1 
ATOM 3373  C CG  . GLU A 1 426 ? 32.194  1.767   1.393   1.00 57.78 426 A 1 
ATOM 3374  C CD  . GLU A 1 426 ? 32.976  0.498   1.725   1.00 51.91 426 A 1 
ATOM 3375  O OE1 . GLU A 1 426 ? 34.167  0.656   2.073   1.00 47.13 426 A 1 
ATOM 3376  O OE2 . GLU A 1 426 ? 32.376  -0.595  1.669   1.00 47.37 426 A 1 
ATOM 3377  N N   . LEU A 1 427 ? 29.270  2.516   -1.816  1.00 70.32 427 A 1 
ATOM 3378  C CA  . LEU A 1 427 ? 28.289  2.183   -2.837  1.00 69.53 427 A 1 
ATOM 3379  C C   . LEU A 1 427 ? 28.050  0.674   -2.797  1.00 70.93 427 A 1 
ATOM 3380  O O   . LEU A 1 427 ? 28.941  -0.103  -3.139  1.00 68.67 427 A 1 
ATOM 3381  C CB  . LEU A 1 427 ? 28.779  2.657   -4.214  1.00 66.28 427 A 1 
ATOM 3382  C CG  . LEU A 1 427 ? 28.768  4.187   -4.388  1.00 60.86 427 A 1 
ATOM 3383  C CD1 . LEU A 1 427 ? 29.541  4.579   -5.647  1.00 55.58 427 A 1 
ATOM 3384  C CD2 . LEU A 1 427 ? 27.355  4.746   -4.514  1.00 56.83 427 A 1 
ATOM 3385  N N   . THR A 1 428 ? 26.850  0.281   -2.397  1.00 72.86 428 A 1 
ATOM 3386  C CA  . THR A 1 428 ? 26.402  -1.106  -2.369  1.00 72.51 428 A 1 
ATOM 3387  C C   . THR A 1 428 ? 25.343  -1.335  -3.441  1.00 74.00 428 A 1 
ATOM 3388  O O   . THR A 1 428 ? 24.628  -0.413  -3.846  1.00 71.43 428 A 1 
ATOM 3389  C CB  . THR A 1 428 ? 25.895  -1.511  -0.978  1.00 68.44 428 A 1 
ATOM 3390  O OG1 . THR A 1 428 ? 24.904  -0.614  -0.514  1.00 58.96 428 A 1 
ATOM 3391  C CG2 . THR A 1 428 ? 27.024  -1.497  0.047   1.00 57.94 428 A 1 
ATOM 3392  N N   . LEU A 1 429 ? 25.268  -2.569  -3.927  1.00 72.75 429 A 1 
ATOM 3393  C CA  . LEU A 1 429 ? 24.224  -3.005  -4.844  1.00 72.29 429 A 1 
ATOM 3394  C C   . LEU A 1 429 ? 23.032  -3.507  -4.040  1.00 73.16 429 A 1 
ATOM 3395  O O   . LEU A 1 429 ? 23.170  -4.387  -3.194  1.00 70.96 429 A 1 
ATOM 3396  C CB  . LEU A 1 429 ? 24.779  -4.091  -5.778  1.00 69.50 429 A 1 
ATOM 3397  C CG  . LEU A 1 429 ? 25.598  -3.493  -6.933  1.00 65.65 429 A 1 
ATOM 3398  C CD1 . LEU A 1 429 ? 26.505  -4.553  -7.532  1.00 60.34 429 A 1 
ATOM 3399  C CD2 . LEU A 1 429 ? 24.697  -2.955  -8.037  1.00 60.85 429 A 1 
ATOM 3400  N N   . GLU A 1 430 ? 21.862  -2.957  -4.324  1.00 74.09 430 A 1 
ATOM 3401  C CA  . GLU A 1 430 ? 20.597  -3.449  -3.794  1.00 73.58 430 A 1 
ATOM 3402  C C   . GLU A 1 430 ? 19.857  -4.175  -4.915  1.00 74.80 430 A 1 
ATOM 3403  O O   . GLU A 1 430 ? 19.633  -3.606  -5.985  1.00 71.90 430 A 1 
ATOM 3404  C CB  . GLU A 1 430 ? 19.819  -2.278  -3.196  1.00 69.41 430 A 1 
ATOM 3405  C CG  . GLU A 1 430 ? 18.622  -2.726  -2.349  1.00 61.92 430 A 1 
ATOM 3406  C CD  . GLU A 1 430 ? 18.116  -1.586  -1.451  1.00 58.05 430 A 1 
ATOM 3407  O OE1 . GLU A 1 430 ? 17.408  -1.847  -0.462  1.00 52.16 430 A 1 
ATOM 3408  O OE2 . GLU A 1 430 ? 18.522  -0.419  -1.656  1.00 51.17 430 A 1 
ATOM 3409  N N   . GLY A 1 431 ? 19.520  -5.435  -4.690  1.00 74.02 431 A 1 
ATOM 3410  C CA  . GLY A 1 431 ? 18.854  -6.278  -5.672  1.00 73.76 431 A 1 
ATOM 3411  C C   . GLY A 1 431 ? 17.468  -5.747  -6.033  1.00 75.70 431 A 1 
ATOM 3412  O O   . GLY A 1 431 ? 16.703  -5.331  -5.162  1.00 72.90 431 A 1 
ATOM 3413  N N   . GLY A 1 432 ? 17.140  -5.775  -7.314  1.00 76.69 432 A 1 
ATOM 3414  C CA  . GLY A 1 432 ? 15.806  -5.489  -7.808  1.00 77.08 432 A 1 
ATOM 3415  C C   . GLY A 1 432 ? 14.867  -6.697  -7.728  1.00 79.03 432 A 1 
ATOM 3416  O O   . GLY A 1 432 ? 15.205  -7.729  -7.146  1.00 77.18 432 A 1 
ATOM 3417  N N   . ALA A 1 433 ? 13.687  -6.583  -8.348  1.00 80.39 433 A 1 
ATOM 3418  C CA  . ALA A 1 433 ? 12.645  -7.607  -8.282  1.00 80.02 433 A 1 
ATOM 3419  C C   . ALA A 1 433 ? 13.129  -9.006  -8.715  1.00 80.74 433 A 1 
ATOM 3420  O O   . ALA A 1 433 ? 12.842  -9.989  -8.035  1.00 79.40 433 A 1 
ATOM 3421  C CB  . ALA A 1 433 ? 11.463  -7.136  -9.135  1.00 78.54 433 A 1 
ATOM 3422  N N   . LEU A 1 434 ? 13.923  -9.111  -9.791  1.00 81.97 434 A 1 
ATOM 3423  C CA  . LEU A 1 434 ? 14.447  -10.395 -10.284 1.00 81.55 434 A 1 
ATOM 3424  C C   . LEU A 1 434 ? 15.473  -11.027 -9.331  1.00 81.41 434 A 1 
ATOM 3425  O O   . LEU A 1 434 ? 15.513  -12.244 -9.192  1.00 79.35 434 A 1 
ATOM 3426  C CB  . LEU A 1 434 ? 15.083  -10.186 -11.667 1.00 80.85 434 A 1 
ATOM 3427  C CG  . LEU A 1 434 ? 14.087  -9.834  -12.786 1.00 79.71 434 A 1 
ATOM 3428  C CD1 . LEU A 1 434 ? 14.846  -9.396  -14.032 1.00 74.59 434 A 1 
ATOM 3429  C CD2 . LEU A 1 434 ? 13.204  -11.021 -13.157 1.00 74.72 434 A 1 
ATOM 3430  N N   . VAL A 1 435 ? 16.290  -10.220 -8.663  1.00 82.05 435 A 1 
ATOM 3431  C CA  . VAL A 1 435 ? 17.273  -10.701 -7.679  1.00 80.85 435 A 1 
ATOM 3432  C C   . VAL A 1 435 ? 16.577  -11.131 -6.386  1.00 80.64 435 A 1 
ATOM 3433  O O   . VAL A 1 435 ? 16.929  -12.152 -5.802  1.00 78.38 435 A 1 
ATOM 3434  C CB  . VAL A 1 435 ? 18.343  -9.634  -7.389  1.00 79.15 435 A 1 
ATOM 3435  C CG1 . VAL A 1 435 ? 19.388  -10.128 -6.382  1.00 71.27 435 A 1 
ATOM 3436  C CG2 . VAL A 1 435 ? 19.084  -9.237  -8.667  1.00 72.14 435 A 1 
ATOM 3437  N N   . LEU A 1 436 ? 15.546  -10.400 -5.959  1.00 81.04 436 A 1 
ATOM 3438  C CA  . LEU A 1 436 ? 14.737  -10.766 -4.790  1.00 79.17 436 A 1 
ATOM 3439  C C   . LEU A 1 436 ? 13.932  -12.054 -5.015  1.00 79.22 436 A 1 
ATOM 3440  O O   . LEU A 1 436 ? 13.712  -12.804 -4.065  1.00 77.36 436 A 1 
ATOM 3441  C CB  . LEU A 1 436 ? 13.792  -9.604  -4.428  1.00 77.04 436 A 1 
ATOM 3442  C CG  . LEU A 1 436 ? 14.498  -8.346  -3.887  1.00 72.13 436 A 1 
ATOM 3443  C CD1 . LEU A 1 436 ? 13.484  -7.218  -3.728  1.00 67.28 436 A 1 
ATOM 3444  C CD2 . LEU A 1 436 ? 15.158  -8.598  -2.530  1.00 67.01 436 A 1 
ATOM 3445  N N   . ALA A 1 437 ? 13.544  -12.324 -6.257  1.00 79.95 437 A 1 
ATOM 3446  C CA  . ALA A 1 437 ? 12.865  -13.551 -6.660  1.00 79.76 437 A 1 
ATOM 3447  C C   . ALA A 1 437 ? 13.823  -14.719 -6.977  1.00 80.18 437 A 1 
ATOM 3448  O O   . ALA A 1 437 ? 13.399  -15.700 -7.586  1.00 77.15 437 A 1 
ATOM 3449  C CB  . ALA A 1 437 ? 11.928  -13.218 -7.827  1.00 78.67 437 A 1 
ATOM 3450  N N   . ASP A 1 438 ? 15.107  -14.661 -6.598  1.00 80.90 438 A 1 
ATOM 3451  C CA  . ASP A 1 438 ? 16.050  -15.769 -6.795  1.00 78.34 438 A 1 
ATOM 3452  C C   . ASP A 1 438 ? 15.547  -17.049 -6.105  1.00 77.26 438 A 1 
ATOM 3453  O O   . ASP A 1 438 ? 15.115  -17.005 -4.955  1.00 74.19 438 A 1 
ATOM 3454  C CB  . ASP A 1 438 ? 17.459  -15.393 -6.300  1.00 76.80 438 A 1 
ATOM 3455  C CG  . ASP A 1 438 ? 18.509  -16.475 -6.596  1.00 73.25 438 A 1 
ATOM 3456  O OD1 . ASP A 1 438 ? 18.455  -17.097 -7.675  1.00 67.24 438 A 1 
ATOM 3457  O OD2 . ASP A 1 438 ? 19.407  -16.729 -5.763  1.00 68.61 438 A 1 
ATOM 3458  N N   . GLN A 1 439 ? 15.591  -18.173 -6.828  1.00 79.39 439 A 1 
ATOM 3459  C CA  . GLN A 1 439 ? 14.974  -19.461 -6.455  1.00 78.84 439 A 1 
ATOM 3460  C C   . GLN A 1 439 ? 13.447  -19.423 -6.253  1.00 79.85 439 A 1 
ATOM 3461  O O   . GLN A 1 439 ? 12.877  -20.348 -5.681  1.00 75.33 439 A 1 
ATOM 3462  C CB  . GLN A 1 439 ? 15.698  -20.105 -5.263  1.00 75.52 439 A 1 
ATOM 3463  C CG  . GLN A 1 439 ? 17.160  -20.420 -5.561  1.00 71.46 439 A 1 
ATOM 3464  C CD  . GLN A 1 439 ? 17.846  -21.094 -4.376  1.00 66.27 439 A 1 
ATOM 3465  O OE1 . GLN A 1 439 ? 17.591  -20.817 -3.235  1.00 59.47 439 A 1 
ATOM 3466  N NE2 . GLN A 1 439 ? 18.766  -21.997 -4.605  1.00 57.10 439 A 1 
ATOM 3467  N N   . GLY A 1 440 ? 12.784  -18.393 -6.751  1.00 82.42 440 A 1 
ATOM 3468  C CA  . GLY A 1 440 ? 11.341  -18.239 -6.671  1.00 82.83 440 A 1 
ATOM 3469  C C   . GLY A 1 440 ? 10.694  -17.968 -8.027  1.00 84.69 440 A 1 
ATOM 3470  O O   . GLY A 1 440 ? 11.196  -18.370 -9.078  1.00 82.52 440 A 1 
ATOM 3471  N N   . VAL A 1 441 ? 9.573   -17.272 -7.994  1.00 85.73 441 A 1 
ATOM 3472  C CA  . VAL A 1 441 ? 8.793   -16.904 -9.183  1.00 86.83 441 A 1 
ATOM 3473  C C   . VAL A 1 441 ? 8.690   -15.384 -9.275  1.00 86.58 441 A 1 
ATOM 3474  O O   . VAL A 1 441 ? 8.297   -14.721 -8.320  1.00 83.84 441 A 1 
ATOM 3475  C CB  . VAL A 1 441 ? 7.401   -17.565 -9.170  1.00 86.40 441 A 1 
ATOM 3476  C CG1 . VAL A 1 441 ? 6.645   -17.279 -10.467 1.00 77.12 441 A 1 
ATOM 3477  C CG2 . VAL A 1 441 ? 7.504   -19.090 -9.021  1.00 77.56 441 A 1 
ATOM 3478  N N   . CYS A 1 442 ? 9.022   -14.836 -10.436 1.00 87.10 442 A 1 
ATOM 3479  C CA  . CYS A 1 442 ? 8.792   -13.432 -10.744 1.00 87.07 442 A 1 
ATOM 3480  C C   . CYS A 1 442 ? 7.563   -13.308 -11.653 1.00 87.55 442 A 1 
ATOM 3481  O O   . CYS A 1 442 ? 7.590   -13.744 -12.805 1.00 86.11 442 A 1 
ATOM 3482  C CB  . CYS A 1 442 ? 10.060  -12.833 -11.363 1.00 85.45 442 A 1 
ATOM 3483  S SG  . CYS A 1 442 ? 9.890   -11.025 -11.498 1.00 78.65 442 A 1 
ATOM 3484  N N   . CYS A 1 443 ? 6.491   -12.718 -11.135 1.00 87.74 443 A 1 
ATOM 3485  C CA  . CYS A 1 443 ? 5.258   -12.469 -11.869 1.00 87.20 443 A 1 
ATOM 3486  C C   . CYS A 1 443 ? 5.308   -11.070 -12.497 1.00 86.57 443 A 1 
ATOM 3487  O O   . CYS A 1 443 ? 5.463   -10.076 -11.790 1.00 84.14 443 A 1 
ATOM 3488  C CB  . CYS A 1 443 ? 4.066   -12.629 -10.920 1.00 86.58 443 A 1 
ATOM 3489  S SG  . CYS A 1 443 ? 3.943   -14.347 -10.324 1.00 80.48 443 A 1 
ATOM 3490  N N   . ILE A 1 444 ? 5.168   -10.993 -13.815 1.00 87.11 444 A 1 
ATOM 3491  C CA  . ILE A 1 444 ? 5.190   -9.735  -14.560 1.00 86.70 444 A 1 
ATOM 3492  C C   . ILE A 1 444 ? 3.870   -9.591  -15.314 1.00 86.34 444 A 1 
ATOM 3493  O O   . ILE A 1 444 ? 3.607   -10.330 -16.262 1.00 84.08 444 A 1 
ATOM 3494  C CB  . ILE A 1 444 ? 6.412   -9.647  -15.505 1.00 85.51 444 A 1 
ATOM 3495  C CG1 . ILE A 1 444 ? 7.737   -9.934  -14.752 1.00 80.80 444 A 1 
ATOM 3496  C CG2 . ILE A 1 444 ? 6.446   -8.254  -16.156 1.00 79.49 444 A 1 
ATOM 3497  C CD1 . ILE A 1 444 ? 8.985   -9.928  -15.637 1.00 76.01 444 A 1 
ATOM 3498  N N   . ASP A 1 445 ? 3.050   -8.636  -14.905 1.00 85.12 445 A 1 
ATOM 3499  C CA  . ASP A 1 445 ? 1.811   -8.304  -15.611 1.00 83.52 445 A 1 
ATOM 3500  C C   . ASP A 1 445 ? 2.051   -7.217  -16.673 1.00 82.84 445 A 1 
ATOM 3501  O O   . ASP A 1 445 ? 3.030   -6.474  -16.616 1.00 79.05 445 A 1 
ATOM 3502  C CB  . ASP A 1 445 ? 0.713   -7.924  -14.598 1.00 81.49 445 A 1 
ATOM 3503  C CG  . ASP A 1 445 ? -0.710  -8.107  -15.138 1.00 76.87 445 A 1 
ATOM 3504  O OD1 . ASP A 1 445 ? -0.870  -8.562  -16.292 1.00 69.56 445 A 1 
ATOM 3505  O OD2 . ASP A 1 445 ? -1.676  -7.832  -14.390 1.00 71.08 445 A 1 
ATOM 3506  N N   . GLU A 1 446 ? 1.172   -7.143  -17.664 1.00 82.27 446 A 1 
ATOM 3507  C CA  . GLU A 1 446 ? 1.252   -6.198  -18.786 1.00 81.44 446 A 1 
ATOM 3508  C C   . GLU A 1 446 ? 2.625   -6.172  -19.481 1.00 81.45 446 A 1 
ATOM 3509  O O   . GLU A 1 446 ? 3.183   -5.126  -19.810 1.00 78.30 446 A 1 
ATOM 3510  C CB  . GLU A 1 446 ? 0.743   -4.807  -18.375 1.00 78.85 446 A 1 
ATOM 3511  C CG  . GLU A 1 446 ? -0.691  -4.854  -17.826 1.00 73.27 446 A 1 
ATOM 3512  C CD  . GLU A 1 446 ? -1.351  -3.480  -17.739 1.00 67.70 446 A 1 
ATOM 3513  O OE1 . GLU A 1 446 ? -2.602  -3.451  -17.769 1.00 60.61 446 A 1 
ATOM 3514  O OE2 . GLU A 1 446 ? -0.640  -2.454  -17.702 1.00 60.01 446 A 1 
ATOM 3515  N N   . PHE A 1 447 ? 3.177   -7.364  -19.715 1.00 82.08 447 A 1 
ATOM 3516  C CA  . PHE A 1 447 ? 4.523   -7.565  -20.251 1.00 81.59 447 A 1 
ATOM 3517  C C   . PHE A 1 447 ? 4.733   -6.942  -21.636 1.00 80.63 447 A 1 
ATOM 3518  O O   . PHE A 1 447 ? 5.835   -6.498  -21.967 1.00 76.89 447 A 1 
ATOM 3519  C CB  . PHE A 1 447 ? 4.774   -9.070  -20.287 1.00 80.55 447 A 1 
ATOM 3520  C CG  . PHE A 1 447 ? 6.200   -9.445  -20.601 1.00 81.84 447 A 1 
ATOM 3521  C CD1 . PHE A 1 447 ? 6.525   -10.040 -21.830 1.00 77.15 447 A 1 
ATOM 3522  C CD2 . PHE A 1 447 ? 7.198   -9.224  -19.643 1.00 76.95 447 A 1 
ATOM 3523  C CE1 . PHE A 1 447 ? 7.844   -10.439 -22.085 1.00 75.07 447 A 1 
ATOM 3524  C CE2 . PHE A 1 447 ? 8.518   -9.618  -19.892 1.00 76.07 447 A 1 
ATOM 3525  C CZ  . PHE A 1 447 ? 8.835   -10.232 -21.111 1.00 77.61 447 A 1 
ATOM 3526  N N   . ASP A 1 448 ? 3.667   -6.841  -22.431 1.00 81.57 448 A 1 
ATOM 3527  C CA  . ASP A 1 448 ? 3.655   -6.194  -23.742 1.00 79.66 448 A 1 
ATOM 3528  C C   . ASP A 1 448 ? 3.902   -4.679  -23.658 1.00 79.24 448 A 1 
ATOM 3529  O O   . ASP A 1 448 ? 4.456   -4.091  -24.593 1.00 75.97 448 A 1 
ATOM 3530  C CB  . ASP A 1 448 ? 2.315   -6.499  -24.439 1.00 76.84 448 A 1 
ATOM 3531  C CG  . ASP A 1 448 ? 1.101   -5.941  -23.698 1.00 71.21 448 A 1 
ATOM 3532  O OD1 . ASP A 1 448 ? 0.905   -6.318  -22.527 1.00 64.49 448 A 1 
ATOM 3533  O OD2 . ASP A 1 448 ? 0.372   -5.119  -24.298 1.00 66.85 448 A 1 
ATOM 3534  N N   . LYS A 1 449 ? 3.562   -4.050  -22.530 1.00 80.18 449 A 1 
ATOM 3535  C CA  . LYS A 1 449 ? 3.706   -2.605  -22.291 1.00 78.30 449 A 1 
ATOM 3536  C C   . LYS A 1 449 ? 5.039   -2.213  -21.652 1.00 78.19 449 A 1 
ATOM 3537  O O   . LYS A 1 449 ? 5.301   -1.024  -21.461 1.00 74.06 449 A 1 
ATOM 3538  C CB  . LYS A 1 449 ? 2.509   -2.108  -21.461 1.00 75.76 449 A 1 
ATOM 3539  C CG  . LYS A 1 449 ? 1.133   -2.379  -22.105 1.00 71.07 449 A 1 
ATOM 3540  C CD  . LYS A 1 449 ? 0.997   -1.750  -23.492 1.00 67.00 449 A 1 
ATOM 3541  C CE  . LYS A 1 449 ? -0.411  -1.969  -24.051 1.00 61.77 449 A 1 
ATOM 3542  N NZ  . LYS A 1 449 ? -0.558  -1.385  -25.400 1.00 55.61 449 A 1 
ATOM 3543  N N   . MET A 1 450 ? 5.900   -3.172  -21.338 1.00 78.77 450 A 1 
ATOM 3544  C CA  . MET A 1 450 ? 7.243   -2.898  -20.845 1.00 78.26 450 A 1 
ATOM 3545  C C   . MET A 1 450 ? 8.083   -2.202  -21.925 1.00 77.87 450 A 1 
ATOM 3546  O O   . MET A 1 450 ? 8.015   -2.552  -23.110 1.00 76.43 450 A 1 
ATOM 3547  C CB  . MET A 1 450 ? 7.883   -4.205  -20.362 1.00 77.58 450 A 1 
ATOM 3548  C CG  . MET A 1 450 ? 9.179   -3.949  -19.590 1.00 74.01 450 A 1 
ATOM 3549  S SD  . MET A 1 450 ? 9.955   -5.442  -18.905 1.00 71.78 450 A 1 
ATOM 3550  C CE  . MET A 1 450 ? 8.788   -5.821  -17.572 1.00 64.20 450 A 1 
ATOM 3551  N N   . ALA A 1 451 ? 8.902   -1.228  -21.515 1.00 78.81 451 A 1 
ATOM 3552  C CA  . ALA A 1 451 ? 9.807   -0.556  -22.435 1.00 76.42 451 A 1 
ATOM 3553  C C   . ALA A 1 451 ? 10.830  -1.544  -23.018 1.00 76.91 451 A 1 
ATOM 3554  O O   . ALA A 1 451 ? 11.342  -2.413  -22.317 1.00 72.91 451 A 1 
ATOM 3555  C CB  . ALA A 1 451 ? 10.488  0.609   -21.716 1.00 72.11 451 A 1 
ATOM 3556  N N   . GLU A 1 452 ? 11.173  -1.387  -24.289 1.00 78.52 452 A 1 
ATOM 3557  C CA  . GLU A 1 452 ? 12.085  -2.298  -24.980 1.00 76.84 452 A 1 
ATOM 3558  C C   . GLU A 1 452 ? 13.465  -2.371  -24.310 1.00 77.47 452 A 1 
ATOM 3559  O O   . GLU A 1 452 ? 14.055  -3.443  -24.194 1.00 73.88 452 A 1 
ATOM 3560  C CB  . GLU A 1 452 ? 12.182  -1.838  -26.441 1.00 73.27 452 A 1 
ATOM 3561  C CG  . GLU A 1 452 ? 12.719  -2.926  -27.366 1.00 64.31 452 A 1 
ATOM 3562  C CD  . GLU A 1 452 ? 12.717  -2.508  -28.838 1.00 57.18 452 A 1 
ATOM 3563  O OE1 . GLU A 1 452 ? 12.877  -3.415  -29.687 1.00 50.76 452 A 1 
ATOM 3564  O OE2 . GLU A 1 452 ? 12.566  -1.302  -29.107 1.00 49.40 452 A 1 
ATOM 3565  N N   . ALA A 1 453 ? 13.940  -1.250  -23.776 1.00 75.62 453 A 1 
ATOM 3566  C CA  . ALA A 1 453 ? 15.183  -1.183  -23.008 1.00 73.79 453 A 1 
ATOM 3567  C C   . ALA A 1 453 ? 15.146  -2.021  -21.718 1.00 75.04 453 A 1 
ATOM 3568  O O   . ALA A 1 453 ? 16.166  -2.573  -21.312 1.00 71.06 453 A 1 
ATOM 3569  C CB  . ALA A 1 453 ? 15.461  0.289   -22.695 1.00 70.37 453 A 1 
ATOM 3570  N N   . ASP A 1 454 ? 13.983  -2.145  -21.082 1.00 76.35 454 A 1 
ATOM 3571  C CA  . ASP A 1 454 ? 13.819  -2.935  -19.863 1.00 75.02 454 A 1 
ATOM 3572  C C   . ASP A 1 454 ? 13.674  -4.432  -20.179 1.00 76.84 454 A 1 
ATOM 3573  O O   . ASP A 1 454 ? 14.122  -5.275  -19.401 1.00 75.15 454 A 1 
ATOM 3574  C CB  . ASP A 1 454 ? 12.621  -2.409  -19.055 1.00 72.27 454 A 1 
ATOM 3575  C CG  . ASP A 1 454 ? 12.774  -0.957  -18.584 1.00 66.60 454 A 1 
ATOM 3576  O OD1 . ASP A 1 454 ? 13.916  -0.531  -18.290 1.00 60.81 454 A 1 
ATOM 3577  O OD2 . ASP A 1 454 ? 11.739  -0.270  -18.462 1.00 59.84 454 A 1 
ATOM 3578  N N   . ARG A 1 455 ? 13.132  -4.795  -21.349 1.00 78.60 455 A 1 
ATOM 3579  C CA  . ARG A 1 455 ? 13.040  -6.197  -21.794 1.00 78.67 455 A 1 
ATOM 3580  C C   . ARG A 1 455 ? 14.411  -6.839  -21.976 1.00 79.25 455 A 1 
ATOM 3581  O O   . ARG A 1 455 ? 14.556  -8.021  -21.698 1.00 78.05 455 A 1 
ATOM 3582  C CB  . ARG A 1 455 ? 12.245  -6.326  -23.100 1.00 77.33 455 A 1 
ATOM 3583  C CG  . ARG A 1 455 ? 10.762  -5.975  -22.941 1.00 72.90 455 A 1 
ATOM 3584  C CD  . ARG A 1 455 ? 10.029  -6.230  -24.253 1.00 72.16 455 A 1 
ATOM 3585  N NE  . ARG A 1 455 ? 8.746   -5.517  -24.302 1.00 68.49 455 A 1 
ATOM 3586  C CZ  . ARG A 1 455 ? 8.017   -5.296  -25.378 1.00 65.03 455 A 1 
ATOM 3587  N NH1 . ARG A 1 455 ? 8.304   -5.825  -26.535 1.00 58.98 455 A 1 
ATOM 3588  N NH2 . ARG A 1 455 ? 6.985   -4.518  -25.316 1.00 59.80 455 A 1 
ATOM 3589  N N   . THR A 1 456 ? 15.419  -6.085  -22.393 1.00 79.80 456 A 1 
ATOM 3590  C CA  . THR A 1 456 ? 16.776  -6.628  -22.571 1.00 78.75 456 A 1 
ATOM 3591  C C   . THR A 1 456 ? 17.354  -7.206  -21.278 1.00 79.78 456 A 1 
ATOM 3592  O O   . THR A 1 456 ? 18.028  -8.229  -21.323 1.00 77.02 456 A 1 
ATOM 3593  C CB  . THR A 1 456 ? 17.747  -5.584  -23.135 1.00 75.70 456 A 1 
ATOM 3594  O OG1 . THR A 1 456 ? 17.802  -4.442  -22.324 1.00 66.53 456 A 1 
ATOM 3595  C CG2 . THR A 1 456 ? 17.373  -5.144  -24.548 1.00 63.02 456 A 1 
ATOM 3596  N N   . ALA A 1 457 ? 17.029  -6.628  -20.120 1.00 79.38 457 A 1 
ATOM 3597  C CA  . ALA A 1 457 ? 17.438  -7.164  -18.822 1.00 78.40 457 A 1 
ATOM 3598  C C   . ALA A 1 457 ? 16.823  -8.550  -18.547 1.00 80.24 457 A 1 
ATOM 3599  O O   . ALA A 1 457 ? 17.476  -9.427  -17.983 1.00 78.69 457 A 1 
ATOM 3600  C CB  . ALA A 1 457 ? 17.043  -6.155  -17.740 1.00 75.58 457 A 1 
ATOM 3601  N N   . ILE A 1 458 ? 15.588  -8.782  -18.995 1.00 81.18 458 A 1 
ATOM 3602  C CA  . ILE A 1 458 ? 14.883  -10.054 -18.815 1.00 81.63 458 A 1 
ATOM 3603  C C   . ILE A 1 458 ? 15.458  -11.137 -19.729 1.00 82.24 458 A 1 
ATOM 3604  O O   . ILE A 1 458 ? 15.533  -12.295 -19.335 1.00 80.31 458 A 1 
ATOM 3605  C CB  . ILE A 1 458 ? 13.367  -9.862  -19.025 1.00 80.44 458 A 1 
ATOM 3606  C CG1 . ILE A 1 458 ? 12.839  -8.758  -18.077 1.00 74.81 458 A 1 
ATOM 3607  C CG2 . ILE A 1 458 ? 12.604  -11.173 -18.797 1.00 71.26 458 A 1 
ATOM 3608  C CD1 . ILE A 1 458 ? 11.375  -8.411  -18.299 1.00 66.82 458 A 1 
ATOM 3609  N N   . HIS A 1 459 ? 15.939  -10.782 -20.922 1.00 82.38 459 A 1 
ATOM 3610  C CA  . HIS A 1 459 ? 16.558  -11.742 -21.846 1.00 81.20 459 A 1 
ATOM 3611  C C   . HIS A 1 459 ? 17.745  -12.477 -21.222 1.00 80.73 459 A 1 
ATOM 3612  O O   . HIS A 1 459 ? 17.870  -13.682 -21.415 1.00 77.07 459 A 1 
ATOM 3613  C CB  . HIS A 1 459 ? 17.031  -11.042 -23.123 1.00 79.58 459 A 1 
ATOM 3614  C CG  . HIS A 1 459 ? 15.973  -10.837 -24.158 1.00 77.03 459 A 1 
ATOM 3615  N ND1 . HIS A 1 459 ? 15.839  -11.558 -25.325 1.00 66.31 459 A 1 
ATOM 3616  C CD2 . HIS A 1 459 ? 15.038  -9.849  -24.200 1.00 66.68 459 A 1 
ATOM 3617  C CE1 . HIS A 1 459 ? 14.857  -10.998 -26.049 1.00 65.80 459 A 1 
ATOM 3618  N NE2 . HIS A 1 459 ? 14.345  -9.960  -25.399 1.00 66.16 459 A 1 
ATOM 3619  N N   . GLU A 1 460 ? 18.602  -11.780 -20.484 1.00 80.30 460 A 1 
ATOM 3620  C CA  . GLU A 1 460 ? 19.750  -12.381 -19.811 1.00 78.76 460 A 1 
ATOM 3621  C C   . GLU A 1 460 ? 19.298  -13.333 -18.695 1.00 79.19 460 A 1 
ATOM 3622  O O   . GLU A 1 460 ? 19.734  -14.481 -18.638 1.00 77.65 460 A 1 
ATOM 3623  C CB  . GLU A 1 460 ? 20.667  -11.263 -19.280 1.00 76.12 460 A 1 
ATOM 3624  C CG  . GLU A 1 460 ? 22.004  -11.813 -18.769 1.00 68.09 460 A 1 
ATOM 3625  C CD  . GLU A 1 460 ? 22.924  -10.743 -18.160 1.00 63.39 460 A 1 
ATOM 3626  O OE1 . GLU A 1 460 ? 23.925  -11.122 -17.518 1.00 57.80 460 A 1 
ATOM 3627  O OE2 . GLU A 1 460 ? 22.672  -9.529  -18.309 1.00 58.37 460 A 1 
ATOM 3628  N N   . VAL A 1 461 ? 18.348  -12.901 -17.861 1.00 80.96 461 A 1 
ATOM 3629  C CA  . VAL A 1 461 ? 17.826  -13.703 -16.743 1.00 80.87 461 A 1 
ATOM 3630  C C   . VAL A 1 461 ? 17.168  -14.993 -17.228 1.00 81.16 461 A 1 
ATOM 3631  O O   . VAL A 1 461 ? 17.405  -16.060 -16.665 1.00 79.44 461 A 1 
ATOM 3632  C CB  . VAL A 1 461 ? 16.832  -12.886 -15.907 1.00 79.73 461 A 1 
ATOM 3633  C CG1 . VAL A 1 461 ? 16.218  -13.706 -14.766 1.00 70.89 461 A 1 
ATOM 3634  C CG2 . VAL A 1 461 ? 17.525  -11.676 -15.286 1.00 71.75 461 A 1 
ATOM 3635  N N   . MET A 1 462 ? 16.374  -14.941 -18.294 1.00 79.88 462 A 1 
ATOM 3636  C CA  . MET A 1 462 ? 15.659  -16.105 -18.812 1.00 78.33 462 A 1 
ATOM 3637  C C   . MET A 1 462 ? 16.578  -17.202 -19.347 1.00 77.14 462 A 1 
ATOM 3638  O O   . MET A 1 462 ? 16.182  -18.363 -19.353 1.00 73.37 462 A 1 
ATOM 3639  C CB  . MET A 1 462 ? 14.702  -15.683 -19.932 1.00 76.98 462 A 1 
ATOM 3640  C CG  . MET A 1 462 ? 13.458  -14.966 -19.406 1.00 74.65 462 A 1 
ATOM 3641  S SD  . MET A 1 462 ? 12.290  -14.529 -20.720 1.00 71.23 462 A 1 
ATOM 3642  C CE  . MET A 1 462 ? 11.581  -16.153 -21.054 1.00 63.76 462 A 1 
ATOM 3643  N N   . GLU A 1 463 ? 17.770  -16.862 -19.830 1.00 75.29 463 A 1 
ATOM 3644  C CA  . GLU A 1 463 ? 18.663  -17.846 -20.448 1.00 72.64 463 A 1 
ATOM 3645  C C   . GLU A 1 463 ? 19.828  -18.246 -19.542 1.00 73.13 463 A 1 
ATOM 3646  O O   . GLU A 1 463 ? 20.124  -19.428 -19.406 1.00 67.49 463 A 1 
ATOM 3647  C CB  . GLU A 1 463 ? 19.125  -17.304 -21.802 1.00 66.29 463 A 1 
ATOM 3648  C CG  . GLU A 1 463 ? 19.756  -18.386 -22.692 1.00 59.76 463 A 1 
ATOM 3649  C CD  . GLU A 1 463 ? 19.748  -17.961 -24.167 1.00 54.36 463 A 1 
ATOM 3650  O OE1 . GLU A 1 463 ? 19.570  -18.835 -25.036 1.00 47.38 463 A 1 
ATOM 3651  O OE2 . GLU A 1 463 ? 19.777  -16.747 -24.465 1.00 48.30 463 A 1 
ATOM 3652  N N   . GLN A 1 464 ? 20.472  -17.285 -18.916 1.00 74.19 464 A 1 
ATOM 3653  C CA  . GLN A 1 464 ? 21.684  -17.511 -18.126 1.00 72.10 464 A 1 
ATOM 3654  C C   . GLN A 1 464 ? 21.424  -17.561 -16.617 1.00 74.23 464 A 1 
ATOM 3655  O O   . GLN A 1 464 ? 22.295  -17.978 -15.861 1.00 68.31 464 A 1 
ATOM 3656  C CB  . GLN A 1 464 ? 22.726  -16.441 -18.463 1.00 65.46 464 A 1 
ATOM 3657  C CG  . GLN A 1 464 ? 23.110  -16.454 -19.951 1.00 60.54 464 A 1 
ATOM 3658  C CD  . GLN A 1 464 ? 24.269  -15.518 -20.268 1.00 55.18 464 A 1 
ATOM 3659  O OE1 . GLN A 1 464 ? 24.780  -14.790 -19.443 1.00 48.90 464 A 1 
ATOM 3660  N NE2 . GLN A 1 464 ? 24.741  -15.513 -21.493 1.00 46.55 464 A 1 
ATOM 3661  N N   . GLN A 1 465 ? 20.245  -17.155 -16.166 1.00 74.18 465 A 1 
ATOM 3662  C CA  . GLN A 1 465 ? 19.901  -17.024 -14.743 1.00 74.65 465 A 1 
ATOM 3663  C C   . GLN A 1 465 ? 20.870  -16.122 -13.956 1.00 76.44 465 A 1 
ATOM 3664  O O   . GLN A 1 465 ? 21.079  -16.295 -12.756 1.00 72.09 465 A 1 
ATOM 3665  C CB  . GLN A 1 465 ? 19.716  -18.404 -14.096 1.00 70.92 465 A 1 
ATOM 3666  C CG  . GLN A 1 465 ? 18.669  -19.263 -14.812 1.00 69.06 465 A 1 
ATOM 3667  C CD  . GLN A 1 465 ? 18.353  -20.543 -14.046 1.00 65.21 465 A 1 
ATOM 3668  O OE1 . GLN A 1 465 ? 19.059  -20.991 -13.160 1.00 58.76 465 A 1 
ATOM 3669  N NE2 . GLN A 1 465 ? 17.252  -21.188 -14.363 1.00 57.59 465 A 1 
ATOM 3670  N N   . THR A 1 466 ? 21.461  -15.163 -14.644 1.00 78.95 466 A 1 
ATOM 3671  C CA  . THR A 1 466 ? 22.375  -14.176 -14.069 1.00 78.55 466 A 1 
ATOM 3672  C C   . THR A 1 466 ? 21.993  -12.780 -14.535 1.00 79.53 466 A 1 
ATOM 3673  O O   . THR A 1 466 ? 21.339  -12.603 -15.563 1.00 76.73 466 A 1 
ATOM 3674  C CB  . THR A 1 466 ? 23.848  -14.464 -14.409 1.00 75.14 466 A 1 
ATOM 3675  O OG1 . THR A 1 466 ? 24.060  -14.557 -15.796 1.00 66.47 466 A 1 
ATOM 3676  C CG2 . THR A 1 466 ? 24.351  -15.758 -13.773 1.00 66.39 466 A 1 
ATOM 3677  N N   . ILE A 1 467 ? 22.397  -11.789 -13.762 1.00 80.78 467 A 1 
ATOM 3678  C CA  . ILE A 1 467 ? 22.286  -10.377 -14.113 1.00 80.53 467 A 1 
ATOM 3679  C C   . ILE A 1 467 ? 23.688  -9.787  -14.058 1.00 80.54 467 A 1 
ATOM 3680  O O   . ILE A 1 467 ? 24.278  -9.686  -12.983 1.00 77.63 467 A 1 
ATOM 3681  C CB  . ILE A 1 467 ? 21.308  -9.645  -13.175 1.00 78.90 467 A 1 
ATOM 3682  C CG1 . ILE A 1 467 ? 19.880  -10.206 -13.327 1.00 73.58 467 A 1 
ATOM 3683  C CG2 . ILE A 1 467 ? 21.318  -8.138  -13.474 1.00 70.88 467 A 1 
ATOM 3684  C CD1 . ILE A 1 467 ? 18.920  -9.723  -12.244 1.00 66.71 467 A 1 
ATOM 3685  N N   . SER A 1 468 ? 24.214  -9.389  -15.198 1.00 81.20 468 A 1 
ATOM 3686  C CA  . SER A 1 468 ? 25.488  -8.692  -15.285 1.00 79.43 468 A 1 
ATOM 3687  C C   . SER A 1 468 ? 25.284  -7.183  -15.134 1.00 78.83 468 A 1 
ATOM 3688  O O   . SER A 1 468 ? 24.446  -6.566  -15.788 1.00 76.25 468 A 1 
ATOM 3689  C CB  . SER A 1 468 ? 26.219  -9.060  -16.579 1.00 77.60 468 A 1 
ATOM 3690  O OG  . SER A 1 468 ? 25.433  -8.815  -17.718 1.00 67.97 468 A 1 
ATOM 3691  N N   . ILE A 1 469 ? 26.057  -6.581  -14.226 1.00 79.41 469 A 1 
ATOM 3692  C CA  . ILE A 1 469 ? 25.980  -5.153  -13.929 1.00 77.43 469 A 1 
ATOM 3693  C C   . ILE A 1 469 ? 27.366  -4.541  -14.077 1.00 76.85 469 A 1 
ATOM 3694  O O   . ILE A 1 469 ? 28.303  -4.936  -13.391 1.00 73.37 469 A 1 
ATOM 3695  C CB  . ILE A 1 469 ? 25.390  -4.897  -12.528 1.00 74.58 469 A 1 
ATOM 3696  C CG1 . ILE A 1 469 ? 23.995  -5.545  -12.398 1.00 68.67 469 A 1 
ATOM 3697  C CG2 . ILE A 1 469 ? 25.303  -3.383  -12.249 1.00 65.99 469 A 1 
ATOM 3698  C CD1 . ILE A 1 469 ? 23.477  -5.557  -10.969 1.00 61.79 469 A 1 
ATOM 3699  N N   . ALA A 1 470 ? 27.450  -3.530  -14.926 1.00 78.22 470 A 1 
ATOM 3700  C CA  . ALA A 1 470 ? 28.623  -2.681  -15.076 1.00 76.25 470 A 1 
ATOM 3701  C C   . ALA A 1 470 ? 28.199  -1.216  -14.885 1.00 76.03 470 A 1 
ATOM 3702  O O   . ALA A 1 470 ? 27.888  -0.501  -15.837 1.00 71.84 470 A 1 
ATOM 3703  C CB  . ALA A 1 470 ? 29.259  -2.967  -16.440 1.00 72.68 470 A 1 
ATOM 3704  N N   . LYS A 1 471 ? 28.129  -0.775  -13.612 1.00 73.91 471 A 1 
ATOM 3705  C CA  . LYS A 1 471 ? 27.657  0.575   -13.280 1.00 71.81 471 A 1 
ATOM 3706  C C   . LYS A 1 471 ? 28.496  1.217   -12.185 1.00 70.69 471 A 1 
ATOM 3707  O O   . LYS A 1 471 ? 28.792  0.591   -11.176 1.00 64.58 471 A 1 
ATOM 3708  C CB  . LYS A 1 471 ? 26.168  0.522   -12.889 1.00 68.21 471 A 1 
ATOM 3709  C CG  . LYS A 1 471 ? 25.307  1.439   -13.762 1.00 62.91 471 A 1 
ATOM 3710  C CD  . LYS A 1 471 ? 23.833  1.317   -13.377 1.00 61.15 471 A 1 
ATOM 3711  C CE  . LYS A 1 471 ? 22.957  2.110   -14.345 1.00 55.49 471 A 1 
ATOM 3712  N NZ  . LYS A 1 471 ? 21.518  1.872   -14.097 1.00 51.44 471 A 1 
ATOM 3713  N N   . ALA A 1 472 ? 28.841  2.487   -12.370 1.00 70.43 472 A 1 
ATOM 3714  C CA  . ALA A 1 472 ? 29.534  3.317   -11.379 1.00 69.42 472 A 1 
ATOM 3715  C C   . ALA A 1 472 ? 30.806  2.677   -10.765 1.00 70.73 472 A 1 
ATOM 3716  O O   . ALA A 1 472 ? 31.069  2.814   -9.574  1.00 65.07 472 A 1 
ATOM 3717  C CB  . ALA A 1 472 ? 28.512  3.800   -10.339 1.00 64.41 472 A 1 
ATOM 3718  N N   . GLY A 1 473 ? 31.584  1.962   -11.571 1.00 71.29 473 A 1 
ATOM 3719  C CA  . GLY A 1 473 ? 32.806  1.268   -11.138 1.00 70.08 473 A 1 
ATOM 3720  C C   . GLY A 1 473 ? 32.579  -0.097  -10.480 1.00 72.07 473 A 1 
ATOM 3721  O O   . GLY A 1 473 ? 33.553  -0.762  -10.139 1.00 68.35 473 A 1 
ATOM 3722  N N   . ILE A 1 474 ? 31.335  -0.532  -10.322 1.00 72.90 474 A 1 
ATOM 3723  C CA  . ILE A 1 474 ? 30.988  -1.862  -9.822  1.00 73.03 474 A 1 
ATOM 3724  C C   . ILE A 1 474 ? 30.721  -2.767  -11.023 1.00 73.92 474 A 1 
ATOM 3725  O O   . ILE A 1 474 ? 29.797  -2.526  -11.799 1.00 70.71 474 A 1 
ATOM 3726  C CB  . ILE A 1 474 ? 29.802  -1.811  -8.840  1.00 68.97 474 A 1 
ATOM 3727  C CG1 . ILE A 1 474 ? 30.099  -0.828  -7.678  1.00 62.60 474 A 1 
ATOM 3728  C CG2 . ILE A 1 474 ? 29.523  -3.223  -8.303  1.00 59.94 474 A 1 
ATOM 3729  C CD1 . ILE A 1 474 ? 28.934  -0.628  -6.709  1.00 56.79 474 A 1 
ATOM 3730  N N   . LEU A 1 475 ? 31.534  -3.812  -11.146 1.00 76.53 475 A 1 
ATOM 3731  C CA  . LEU A 1 475 ? 31.436  -4.847  -12.167 1.00 76.46 475 A 1 
ATOM 3732  C C   . LEU A 1 475 ? 31.208  -6.177  -11.456 1.00 77.07 475 A 1 
ATOM 3733  O O   . LEU A 1 475 ? 32.111  -6.690  -10.797 1.00 73.42 475 A 1 
ATOM 3734  C CB  . LEU A 1 475 ? 32.712  -4.806  -13.028 1.00 72.90 475 A 1 
ATOM 3735  C CG  . LEU A 1 475 ? 32.416  -4.750  -14.537 1.00 64.47 475 A 1 
ATOM 3736  C CD1 . LEU A 1 475 ? 33.375  -3.784  -15.225 1.00 57.91 475 A 1 
ATOM 3737  C CD2 . LEU A 1 475 ? 32.554  -6.113  -15.190 1.00 59.10 475 A 1 
ATOM 3738  N N   . THR A 1 476 ? 29.976  -6.689  -11.513 1.00 76.40 476 A 1 
ATOM 3739  C CA  . THR A 1 476 ? 29.608  -7.928  -10.826 1.00 77.03 476 A 1 
ATOM 3740  C C   . THR A 1 476 ? 28.479  -8.643  -11.562 1.00 78.87 476 A 1 
ATOM 3741  O O   . THR A 1 476 ? 27.725  -8.032  -12.320 1.00 76.61 476 A 1 
ATOM 3742  C CB  . THR A 1 476 ? 29.242  -7.662  -9.356  1.00 72.96 476 A 1 
ATOM 3743  O OG1 . THR A 1 476 ? 29.089  -8.885  -8.675  1.00 62.80 476 A 1 
ATOM 3744  C CG2 . THR A 1 476 ? 27.962  -6.870  -9.159  1.00 63.10 476 A 1 
ATOM 3745  N N   . THR A 1 477 ? 28.368  -9.934  -11.319 1.00 78.43 477 A 1 
ATOM 3746  C CA  . THR A 1 477 ? 27.270  -10.783 -11.771 1.00 78.24 477 A 1 
ATOM 3747  C C   . THR A 1 477 ? 26.470  -11.242 -10.561 1.00 79.25 477 A 1 
ATOM 3748  O O   . THR A 1 477 ? 27.026  -11.824 -9.628  1.00 76.71 477 A 1 
ATOM 3749  C CB  . THR A 1 477 ? 27.782  -11.990 -12.570 1.00 75.42 477 A 1 
ATOM 3750  O OG1 . THR A 1 477 ? 28.835  -12.629 -11.877 1.00 63.72 477 A 1 
ATOM 3751  C CG2 . THR A 1 477 ? 28.322  -11.568 -13.933 1.00 63.12 477 A 1 
ATOM 3752  N N   . LEU A 1 478 ? 25.166  -10.980 -10.574 1.00 78.90 478 A 1 
ATOM 3753  C CA  . LEU A 1 478 ? 24.230  -11.439 -9.555  1.00 77.42 478 A 1 
ATOM 3754  C C   . LEU A 1 478 ? 23.493  -12.678 -10.062 1.00 78.38 478 A 1 
ATOM 3755  O O   . LEU A 1 478 ? 23.172  -12.771 -11.245 1.00 76.39 478 A 1 
ATOM 3756  C CB  . LEU A 1 478 ? 23.251  -10.315 -9.194  1.00 74.82 478 A 1 
ATOM 3757  C CG  . LEU A 1 478 ? 23.911  -9.050  -8.613  1.00 70.75 478 A 1 
ATOM 3758  C CD1 . LEU A 1 478 ? 22.856  -7.972  -8.415  1.00 65.80 478 A 1 
ATOM 3759  C CD2 . LEU A 1 478 ? 24.584  -9.311  -7.267  1.00 66.32 478 A 1 
ATOM 3760  N N   . ASN A 1 479 ? 23.197  -13.614 -9.163  1.00 78.95 479 A 1 
ATOM 3761  C CA  . ASN A 1 479 ? 22.359  -14.763 -9.484  1.00 77.81 479 A 1 
ATOM 3762  C C   . ASN A 1 479 ? 20.887  -14.346 -9.495  1.00 78.35 479 A 1 
ATOM 3763  O O   . ASN A 1 479 ? 20.425  -13.664 -8.583  1.00 75.35 479 A 1 
ATOM 3764  C CB  . ASN A 1 479 ? 22.616  -15.892 -8.478  1.00 74.87 479 A 1 
ATOM 3765  C CG  . ASN A 1 479 ? 24.002  -16.495 -8.619  1.00 71.66 479 A 1 
ATOM 3766  O OD1 . ASN A 1 479 ? 24.578  -16.580 -9.678  1.00 64.51 479 A 1 
ATOM 3767  N ND2 . ASN A 1 479 ? 24.570  -16.964 -7.527  1.00 64.69 479 A 1 
ATOM 3768  N N   . ALA A 1 480 ? 20.148  -14.787 -10.509 1.00 79.40 480 A 1 
ATOM 3769  C CA  . ALA A 1 480 ? 18.713  -14.590 -10.653 1.00 79.84 480 A 1 
ATOM 3770  C C   . ALA A 1 480 ? 18.065  -15.873 -11.190 1.00 81.20 480 A 1 
ATOM 3771  O O   . ALA A 1 480 ? 17.594  -15.939 -12.323 1.00 78.05 480 A 1 
ATOM 3772  C CB  . ALA A 1 480 ? 18.467  -13.365 -11.535 1.00 76.82 480 A 1 
ATOM 3773  N N   . ARG A 1 481 ? 18.079  -16.934 -10.369 1.00 81.86 481 A 1 
ATOM 3774  C CA  . ARG A 1 481 ? 17.551  -18.268 -10.702 1.00 81.12 481 A 1 
ATOM 3775  C C   . ARG A 1 481 ? 16.037  -18.319 -10.501 1.00 81.99 481 A 1 
ATOM 3776  O O   . ARG A 1 481 ? 15.531  -19.158 -9.764  1.00 78.83 481 A 1 
ATOM 3777  C CB  . ARG A 1 481 ? 18.290  -19.335 -9.870  1.00 78.84 481 A 1 
ATOM 3778  C CG  . ARG A 1 481 ? 19.786  -19.397 -10.191 1.00 75.31 481 A 1 
ATOM 3779  C CD  . ARG A 1 481 ? 20.522  -20.221 -9.137  1.00 73.48 481 A 1 
ATOM 3780  N NE  . ARG A 1 481 ? 20.553  -19.487 -7.868  1.00 69.53 481 A 1 
ATOM 3781  C CZ  . ARG A 1 481 ? 21.066  -19.882 -6.718  1.00 64.74 481 A 1 
ATOM 3782  N NH1 . ARG A 1 481 ? 21.666  -21.034 -6.586  1.00 59.17 481 A 1 
ATOM 3783  N NH2 . ARG A 1 481 ? 20.980  -19.102 -5.683  1.00 59.90 481 A 1 
ATOM 3784  N N   . CYS A 1 482 ? 15.319  -17.386 -11.105 1.00 83.29 482 A 1 
ATOM 3785  C CA  . CYS A 1 482 ? 13.873  -17.300 -10.976 1.00 83.73 482 A 1 
ATOM 3786  C C   . CYS A 1 482 ? 13.147  -17.884 -12.192 1.00 85.16 482 A 1 
ATOM 3787  O O   . CYS A 1 482 ? 13.635  -17.834 -13.326 1.00 82.86 482 A 1 
ATOM 3788  C CB  . CYS A 1 482 ? 13.460  -15.857 -10.657 1.00 80.58 482 A 1 
ATOM 3789  S SG  . CYS A 1 482 ? 13.899  -14.718 -12.008 1.00 73.53 482 A 1 
ATOM 3790  N N   . SER A 1 483 ? 11.949  -18.410 -11.944 1.00 87.13 483 A 1 
ATOM 3791  C CA  . SER A 1 483 ? 10.971  -18.695 -12.989 1.00 87.79 483 A 1 
ATOM 3792  C C   . SER A 1 483 ? 10.216  -17.411 -13.317 1.00 88.31 483 A 1 
ATOM 3793  O O   . SER A 1 483 ? 9.843   -16.668 -12.413 1.00 86.17 483 A 1 
ATOM 3794  C CB  . SER A 1 483 ? 10.003  -19.789 -12.535 1.00 86.46 483 A 1 
ATOM 3795  O OG  . SER A 1 483 ? 10.711  -20.984 -12.261 1.00 73.51 483 A 1 
ATOM 3796  N N   . ILE A 1 484 ? 9.976   -17.148 -14.594 1.00 88.87 484 A 1 
ATOM 3797  C CA  . ILE A 1 484 ? 9.245   -15.962 -15.035 1.00 88.83 484 A 1 
ATOM 3798  C C   . ILE A 1 484 ? 7.843   -16.368 -15.472 1.00 89.14 484 A 1 
ATOM 3799  O O   . ILE A 1 484 ? 7.679   -17.166 -16.394 1.00 87.46 484 A 1 
ATOM 3800  C CB  . ILE A 1 484 ? 10.025  -15.189 -16.120 1.00 87.54 484 A 1 
ATOM 3801  C CG1 . ILE A 1 484 ? 11.372  -14.705 -15.537 1.00 81.68 484 A 1 
ATOM 3802  C CG2 . ILE A 1 484 ? 9.196   -14.004 -16.644 1.00 79.97 484 A 1 
ATOM 3803  C CD1 . ILE A 1 484 ? 12.272  -13.974 -16.530 1.00 72.72 484 A 1 
ATOM 3804  N N   . LEU A 1 485 ? 6.841   -15.792 -14.828 1.00 89.60 485 A 1 
ATOM 3805  C CA  . LEU A 1 485 ? 5.445   -15.875 -15.229 1.00 89.63 485 A 1 
ATOM 3806  C C   . LEU A 1 485 ? 5.019   -14.508 -15.762 1.00 89.65 485 A 1 
ATOM 3807  O O   . LEU A 1 485 ? 4.866   -13.559 -14.996 1.00 87.53 485 A 1 
ATOM 3808  C CB  . LEU A 1 485 ? 4.609   -16.346 -14.028 1.00 89.09 485 A 1 
ATOM 3809  C CG  . LEU A 1 485 ? 3.105   -16.471 -14.332 1.00 87.33 485 A 1 
ATOM 3810  C CD1 . LEU A 1 485 ? 2.820   -17.511 -15.412 1.00 82.02 485 A 1 
ATOM 3811  C CD2 . LEU A 1 485 ? 2.363   -16.889 -13.063 1.00 82.03 485 A 1 
ATOM 3812  N N   . ALA A 1 486 ? 4.844   -14.408 -17.070 1.00 89.54 486 A 1 
ATOM 3813  C CA  . ALA A 1 486 ? 4.453   -13.171 -17.722 1.00 88.61 486 A 1 
ATOM 3814  C C   . ALA A 1 486 ? 2.989   -13.221 -18.172 1.00 88.70 486 A 1 
ATOM 3815  O O   . ALA A 1 486 ? 2.539   -14.224 -18.717 1.00 86.77 486 A 1 
ATOM 3816  C CB  . ALA A 1 486 ? 5.420   -12.896 -18.879 1.00 87.10 486 A 1 
ATOM 3817  N N   . ALA A 1 487 ? 2.257   -12.139 -17.979 1.00 88.11 487 A 1 
ATOM 3818  C CA  . ALA A 1 487 ? 0.951   -11.933 -18.591 1.00 87.33 487 A 1 
ATOM 3819  C C   . ALA A 1 487 ? 1.035   -10.777 -19.590 1.00 86.80 487 A 1 
ATOM 3820  O O   . ALA A 1 487 ? 1.532   -9.702  -19.266 1.00 84.08 487 A 1 
ATOM 3821  C CB  . ALA A 1 487 ? -0.100  -11.694 -17.509 1.00 86.22 487 A 1 
ATOM 3822  N N   . ALA A 1 488 ? 0.549   -11.007 -20.796 1.00 85.30 488 A 1 
ATOM 3823  C CA  . ALA A 1 488 ? 0.547   -10.019 -21.860 1.00 84.38 488 A 1 
ATOM 3824  C C   . ALA A 1 488 ? -0.817  -9.975  -22.551 1.00 84.19 488 A 1 
ATOM 3825  O O   . ALA A 1 488 ? -1.567  -10.953 -22.558 1.00 81.35 488 A 1 
ATOM 3826  C CB  . ALA A 1 488 ? 1.690   -10.332 -22.834 1.00 82.29 488 A 1 
ATOM 3827  N N   . ASN A 1 489 ? -1.131  -8.841  -23.148 1.00 82.24 489 A 1 
ATOM 3828  C CA  . ASN A 1 489 ? -2.289  -8.699  -24.019 1.00 80.71 489 A 1 
ATOM 3829  C C   . ASN A 1 489 ? -1.834  -8.762  -25.482 1.00 80.10 489 A 1 
ATOM 3830  O O   . ASN A 1 489 ? -0.729  -8.317  -25.797 1.00 76.53 489 A 1 
ATOM 3831  C CB  . ASN A 1 489 ? -3.037  -7.406  -23.680 1.00 78.25 489 A 1 
ATOM 3832  C CG  . ASN A 1 489 ? -3.534  -7.405  -22.242 1.00 75.29 489 A 1 
ATOM 3833  O OD1 . ASN A 1 489 ? -4.261  -8.275  -21.799 1.00 66.77 489 A 1 
ATOM 3834  N ND2 . ASN A 1 489 ? -3.130  -6.423  -21.464 1.00 68.36 489 A 1 
ATOM 3835  N N   . PRO A 1 490 ? -2.666  -9.286  -26.385 1.00 80.89 490 A 1 
ATOM 3836  C CA  . PRO A 1 490 ? -2.405  -9.214  -27.809 1.00 78.94 490 A 1 
ATOM 3837  C C   . PRO A 1 490 ? -2.289  -7.768  -28.295 1.00 78.01 490 A 1 
ATOM 3838  O O   . PRO A 1 490 ? -2.789  -6.832  -27.666 1.00 73.18 490 A 1 
ATOM 3839  C CB  . PRO A 1 490 ? -3.575  -9.937  -28.491 1.00 76.48 490 A 1 
ATOM 3840  C CG  . PRO A 1 490 ? -4.161  -10.812 -27.398 1.00 74.49 490 A 1 
ATOM 3841  C CD  . PRO A 1 490 ? -3.900  -10.001 -26.134 1.00 77.12 490 A 1 
ATOM 3842  N N   . ALA A 1 491 ? -1.681  -7.593  -29.456 1.00 76.40 491 A 1 
ATOM 3843  C CA  . ALA A 1 491 ? -1.707  -6.316  -30.146 1.00 73.16 491 A 1 
ATOM 3844  C C   . ALA A 1 491 ? -3.153  -5.839  -30.328 1.00 72.55 491 A 1 
ATOM 3845  O O   . ALA A 1 491 ? -4.054  -6.627  -30.604 1.00 65.82 491 A 1 
ATOM 3846  C CB  . ALA A 1 491 ? -0.989  -6.462  -31.489 1.00 68.70 491 A 1 
ATOM 3847  N N   . TYR A 1 492 ? -3.346  -4.530  -30.175 1.00 71.89 492 A 1 
ATOM 3848  C CA  . TYR A 1 492 ? -4.678  -3.915  -30.239 1.00 69.63 492 A 1 
ATOM 3849  C C   . TYR A 1 492 ? -5.648  -4.375  -29.134 1.00 70.47 492 A 1 
ATOM 3850  O O   . TYR A 1 492 ? -6.851  -4.144  -29.211 1.00 64.66 492 A 1 
ATOM 3851  C CB  . TYR A 1 492 ? -5.257  -4.033  -31.657 1.00 64.50 492 A 1 
ATOM 3852  C CG  . TYR A 1 492 ? -4.244  -3.786  -32.751 1.00 59.90 492 A 1 
ATOM 3853  C CD1 . TYR A 1 492 ? -3.850  -2.472  -33.065 1.00 55.12 492 A 1 
ATOM 3854  C CD2 . TYR A 1 492 ? -3.636  -4.865  -33.410 1.00 52.38 492 A 1 
ATOM 3855  C CE1 . TYR A 1 492 ? -2.868  -2.236  -34.039 1.00 46.71 492 A 1 
ATOM 3856  C CE2 . TYR A 1 492 ? -2.646  -4.640  -34.386 1.00 46.55 492 A 1 
ATOM 3857  C CZ  . TYR A 1 492 ? -2.269  -3.322  -34.700 1.00 45.67 492 A 1 
ATOM 3858  O OH  . TYR A 1 492 ? -1.309  -3.091  -35.654 1.00 41.73 492 A 1 
ATOM 3859  N N   . GLY A 1 493 ? -5.141  -5.011  -28.086 1.00 64.83 493 A 1 
ATOM 3860  C CA  . GLY A 1 493 ? -5.883  -5.392  -26.890 1.00 62.70 493 A 1 
ATOM 3861  C C   . GLY A 1 493 ? -6.719  -6.667  -26.999 1.00 66.72 493 A 1 
ATOM 3862  O O   . GLY A 1 493 ? -6.994  -7.275  -25.967 1.00 61.98 493 A 1 
ATOM 3863  N N   . ARG A 1 494 ? -7.086  -7.123  -28.205 1.00 69.57 494 A 1 
ATOM 3864  C CA  . ARG A 1 494 ? -7.764  -8.401  -28.454 1.00 69.72 494 A 1 
ATOM 3865  C C   . ARG A 1 494 ? -7.111  -9.166  -29.588 1.00 71.15 494 A 1 
ATOM 3866  O O   . ARG A 1 494 ? -6.635  -8.568  -30.544 1.00 67.56 494 A 1 
ATOM 3867  C CB  . ARG A 1 494 ? -9.259  -8.176  -28.742 1.00 65.80 494 A 1 
ATOM 3868  C CG  . ARG A 1 494 ? -10.034 -7.943  -27.438 1.00 60.30 494 A 1 
ATOM 3869  C CD  . ARG A 1 494 ? -11.550 -7.906  -27.678 1.00 58.40 494 A 1 
ATOM 3870  N NE  . ARG A 1 494 ? -11.969 -6.599  -28.183 1.00 53.75 494 A 1 
ATOM 3871  C CZ  . ARG A 1 494 ? -13.164 -6.300  -28.654 1.00 48.72 494 A 1 
ATOM 3872  N NH1 . ARG A 1 494 ? -14.120 -7.185  -28.762 1.00 46.56 494 A 1 
ATOM 3873  N NH2 . ARG A 1 494 ? -13.416 -5.085  -29.029 1.00 43.42 494 A 1 
ATOM 3874  N N   . TYR A 1 495 ? -7.116  -10.496 -29.498 1.00 71.52 495 A 1 
ATOM 3875  C CA  . TYR A 1 495 ? -6.611  -11.355 -30.563 1.00 71.63 495 A 1 
ATOM 3876  C C   . TYR A 1 495 ? -7.489  -11.239 -31.811 1.00 72.73 495 A 1 
ATOM 3877  O O   . TYR A 1 495 ? -8.696  -11.499 -31.757 1.00 70.07 495 A 1 
ATOM 3878  C CB  . TYR A 1 495 ? -6.520  -12.795 -30.066 1.00 69.14 495 A 1 
ATOM 3879  C CG  . TYR A 1 495 ? -5.885  -13.713 -31.086 1.00 68.38 495 A 1 
ATOM 3880  C CD1 . TYR A 1 495 ? -6.680  -14.497 -31.946 1.00 64.58 495 A 1 
ATOM 3881  C CD2 . TYR A 1 495 ? -4.481  -13.762 -31.200 1.00 63.83 495 A 1 
ATOM 3882  C CE1 . TYR A 1 495 ? -6.081  -15.328 -32.901 1.00 61.27 495 A 1 
ATOM 3883  C CE2 . TYR A 1 495 ? -3.873  -14.590 -32.151 1.00 61.23 495 A 1 
ATOM 3884  C CZ  . TYR A 1 495 ? -4.675  -15.376 -33.000 1.00 62.38 495 A 1 
ATOM 3885  O OH  . TYR A 1 495 ? -4.078  -16.194 -33.929 1.00 59.73 495 A 1 
ATOM 3886  N N   . ASN A 1 496 ? -6.896  -10.864 -32.936 1.00 72.95 496 A 1 
ATOM 3887  C CA  . ASN A 1 496 ? -7.583  -10.804 -34.219 1.00 72.77 496 A 1 
ATOM 3888  C C   . ASN A 1 496 ? -7.254  -12.054 -35.049 1.00 74.22 496 A 1 
ATOM 3889  O O   . ASN A 1 496 ? -6.131  -12.162 -35.550 1.00 71.42 496 A 1 
ATOM 3890  C CB  . ASN A 1 496 ? -7.216  -9.495  -34.932 1.00 69.16 496 A 1 
ATOM 3891  C CG  . ASN A 1 496 ? -8.006  -9.298  -36.215 1.00 63.24 496 A 1 
ATOM 3892  O OD1 . ASN A 1 496 ? -8.710  -10.165 -36.697 1.00 58.36 496 A 1 
ATOM 3893  N ND2 . ASN A 1 496 ? -7.917  -8.123  -36.805 1.00 58.85 496 A 1 
ATOM 3894  N N   . PRO A 1 497 ? -8.206  -12.965 -35.266 1.00 71.87 497 A 1 
ATOM 3895  C CA  . PRO A 1 497 ? -7.966  -14.201 -36.011 1.00 70.72 497 A 1 
ATOM 3896  C C   . PRO A 1 497 ? -7.641  -13.964 -37.494 1.00 71.53 497 A 1 
ATOM 3897  O O   . PRO A 1 497 ? -7.088  -14.839 -38.145 1.00 68.01 497 A 1 
ATOM 3898  C CB  . PRO A 1 497 ? -9.245  -15.023 -35.830 1.00 68.15 497 A 1 
ATOM 3899  C CG  . PRO A 1 497 ? -10.328 -13.970 -35.623 1.00 66.06 497 A 1 
ATOM 3900  C CD  . PRO A 1 497 ? -9.592  -12.877 -34.849 1.00 67.88 497 A 1 
ATOM 3901  N N   . ARG A 1 498 ? -7.951  -12.791 -38.035 1.00 72.50 498 A 1 
ATOM 3902  C CA  . ARG A 1 498 ? -7.626  -12.431 -39.425 1.00 72.00 498 A 1 
ATOM 3903  C C   . ARG A 1 498 ? -6.153  -12.055 -39.628 1.00 73.21 498 A 1 
ATOM 3904  O O   . ARG A 1 498 ? -5.704  -11.946 -40.768 1.00 69.45 498 A 1 
ATOM 3905  C CB  . ARG A 1 498 ? -8.529  -11.279 -39.905 1.00 68.65 498 A 1 
ATOM 3906  C CG  . ARG A 1 498 ? -10.021 -11.655 -39.945 1.00 62.98 498 A 1 
ATOM 3907  C CD  . ARG A 1 498 ? -10.840 -10.501 -40.524 1.00 58.59 498 A 1 
ATOM 3908  N NE  . ARG A 1 498 ? -12.263 -10.863 -40.642 1.00 52.31 498 A 1 
ATOM 3909  C CZ  . ARG A 1 498 ? -13.244 -10.134 -41.158 1.00 45.95 498 A 1 
ATOM 3910  N NH1 . ARG A 1 498 ? -13.068 -8.925  -41.611 1.00 42.51 498 A 1 
ATOM 3911  N NH2 . ARG A 1 498 ? -14.443 -10.621 -41.226 1.00 40.82 498 A 1 
ATOM 3912  N N   . ARG A 1 499 ? -5.409  -11.832 -38.552 1.00 72.28 499 A 1 
ATOM 3913  C CA  . ARG A 1 499 ? -3.983  -11.499 -38.592 1.00 71.85 499 A 1 
ATOM 3914  C C   . ARG A 1 499 ? -3.137  -12.700 -38.190 1.00 72.94 499 A 1 
ATOM 3915  O O   . ARG A 1 499 ? -3.600  -13.572 -37.462 1.00 69.04 499 A 1 
ATOM 3916  C CB  . ARG A 1 499 ? -3.687  -10.287 -37.702 1.00 68.71 499 A 1 
ATOM 3917  C CG  . ARG A 1 499 ? -4.270  -9.001  -38.295 1.00 64.29 499 A 1 
ATOM 3918  C CD  . ARG A 1 499 ? -3.825  -7.788  -37.476 1.00 62.23 499 A 1 
ATOM 3919  N NE  . ARG A 1 499 ? -4.277  -6.532  -38.101 1.00 57.03 499 A 1 
ATOM 3920  C CZ  . ARG A 1 499 ? -3.789  -5.322  -37.877 1.00 51.95 499 A 1 
ATOM 3921  N NH1 . ARG A 1 499 ? -2.857  -5.097  -36.998 1.00 48.03 499 A 1 
ATOM 3922  N NH2 . ARG A 1 499 ? -4.241  -4.303  -38.540 1.00 45.31 499 A 1 
ATOM 3923  N N   . SER A 1 500 ? -1.889  -12.713 -38.657 1.00 72.08 500 A 1 
ATOM 3924  C CA  . SER A 1 500 ? -0.950  -13.756 -38.259 1.00 72.17 500 A 1 
ATOM 3925  C C   . SER A 1 500 ? -0.636  -13.682 -36.761 1.00 74.04 500 A 1 
ATOM 3926  O O   . SER A 1 500 ? -0.797  -12.639 -36.113 1.00 71.60 500 A 1 
ATOM 3927  C CB  . SER A 1 500 ? 0.337   -13.690 -39.096 1.00 68.62 500 A 1 
ATOM 3928  O OG  . SER A 1 500 ? 1.125   -12.575 -38.736 1.00 61.67 500 A 1 
ATOM 3929  N N   . LEU A 1 501 ? -0.148  -14.790 -36.210 1.00 73.22 501 A 1 
ATOM 3930  C CA  . LEU A 1 501 ? 0.256   -14.870 -34.809 1.00 72.51 501 A 1 
ATOM 3931  C C   . LEU A 1 501 ? 1.301   -13.800 -34.453 1.00 73.86 501 A 1 
ATOM 3932  O O   . LEU A 1 501 ? 1.157   -13.101 -33.452 1.00 71.80 501 A 1 
ATOM 3933  C CB  . LEU A 1 501 ? 0.798   -16.289 -34.570 1.00 69.63 501 A 1 
ATOM 3934  C CG  . LEU A 1 501 ? 1.069   -16.582 -33.085 1.00 62.97 501 A 1 
ATOM 3935  C CD1 . LEU A 1 501 ? -0.235  -16.835 -32.337 1.00 58.81 501 A 1 
ATOM 3936  C CD2 . LEU A 1 501 ? 1.980   -17.796 -32.957 1.00 58.13 501 A 1 
ATOM 3937  N N   . GLU A 1 502 ? 2.310   -13.619 -35.297 1.00 72.67 502 A 1 
ATOM 3938  C CA  . GLU A 1 502 ? 3.372   -12.629 -35.100 1.00 71.72 502 A 1 
ATOM 3939  C C   . GLU A 1 502 ? 2.837   -11.194 -35.050 1.00 73.41 502 A 1 
ATOM 3940  O O   . GLU A 1 502 ? 3.257   -10.396 -34.211 1.00 71.54 502 A 1 
ATOM 3941  C CB  . GLU A 1 502 ? 4.400   -12.726 -36.237 1.00 68.30 502 A 1 
ATOM 3942  C CG  . GLU A 1 502 ? 5.158   -14.059 -36.246 1.00 60.92 502 A 1 
ATOM 3943  C CD  . GLU A 1 502 ? 6.262   -14.089 -37.306 1.00 55.44 502 A 1 
ATOM 3944  O OE1 . GLU A 1 502 ? 7.210   -14.882 -37.124 1.00 49.68 502 A 1 
ATOM 3945  O OE2 . GLU A 1 502 ? 6.173   -13.312 -38.284 1.00 48.17 502 A 1 
ATOM 3946  N N   . GLN A 1 503 ? 1.871   -10.880 -35.910 1.00 74.55 503 A 1 
ATOM 3947  C CA  . GLN A 1 503 ? 1.245   -9.559  -35.937 1.00 74.59 503 A 1 
ATOM 3948  C C   . GLN A 1 503 ? 0.386   -9.295  -34.694 1.00 75.80 503 A 1 
ATOM 3949  O O   . GLN A 1 503 ? 0.276   -8.147  -34.271 1.00 73.26 503 A 1 
ATOM 3950  C CB  . GLN A 1 503 ? 0.372   -9.419  -37.189 1.00 72.77 503 A 1 
ATOM 3951  C CG  . GLN A 1 503 ? 1.194   -9.282  -38.476 1.00 68.09 503 A 1 
ATOM 3952  C CD  . GLN A 1 503 ? 0.305   -9.218  -39.718 1.00 63.23 503 A 1 
ATOM 3953  O OE1 . GLN A 1 503 ? -0.909  -9.328  -39.677 1.00 58.90 503 A 1 
ATOM 3954  N NE2 . GLN A 1 503 ? 0.884   -9.028  -40.881 1.00 55.73 503 A 1 
ATOM 3955  N N   . ASN A 1 504 ? -0.218  -10.340 -34.121 1.00 75.44 504 A 1 
ATOM 3956  C CA  . ASN A 1 504 ? -1.024  -10.216 -32.909 1.00 74.52 504 A 1 
ATOM 3957  C C   . ASN A 1 504 ? -0.178  -10.125 -31.630 1.00 75.73 504 A 1 
ATOM 3958  O O   . ASN A 1 504 ? -0.591  -9.468  -30.680 1.00 73.54 504 A 1 
ATOM 3959  C CB  . ASN A 1 504 ? -1.995  -11.402 -32.828 1.00 72.76 504 A 1 
ATOM 3960  C CG  . ASN A 1 504 ? -3.227  -11.195 -33.687 1.00 70.17 504 A 1 
ATOM 3961  O OD1 . ASN A 1 504 ? -3.962  -10.240 -33.545 1.00 64.75 504 A 1 
ATOM 3962  N ND2 . ASN A 1 504 ? -3.512  -12.118 -34.576 1.00 64.32 504 A 1 
ATOM 3963  N N   . ILE A 1 505 ? 0.982   -10.783 -31.591 1.00 76.22 505 A 1 
ATOM 3964  C CA  . ILE A 1 505 ? 1.810   -10.856 -30.380 1.00 75.00 505 A 1 
ATOM 3965  C C   . ILE A 1 505 ? 2.695   -9.614  -30.201 1.00 75.26 505 A 1 
ATOM 3966  O O   . ILE A 1 505 ? 2.891   -9.176  -29.074 1.00 71.75 505 A 1 
ATOM 3967  C CB  . ILE A 1 505 ? 2.592   -12.191 -30.360 1.00 72.08 505 A 1 
ATOM 3968  C CG1 . ILE A 1 505 ? 1.606   -13.368 -30.182 1.00 65.97 505 A 1 
ATOM 3969  C CG2 . ILE A 1 505 ? 3.623   -12.209 -29.231 1.00 63.62 505 A 1 
ATOM 3970  C CD1 . ILE A 1 505 ? 2.249   -14.754 -30.239 1.00 59.32 505 A 1 
ATOM 3971  N N   . GLN A 1 506 ? 3.239   -9.052  -31.287 1.00 74.95 506 A 1 
ATOM 3972  C CA  . GLN A 1 506 ? 4.161   -7.894  -31.246 1.00 74.22 506 A 1 
ATOM 3973  C C   . GLN A 1 506 ? 5.354   -8.026  -30.273 1.00 75.83 506 A 1 
ATOM 3974  O O   . GLN A 1 506 ? 6.003   -7.032  -29.930 1.00 71.69 506 A 1 
ATOM 3975  C CB  . GLN A 1 506 ? 3.400   -6.572  -31.037 1.00 68.89 506 A 1 
ATOM 3976  C CG  . GLN A 1 506 ? 2.626   -6.113  -32.278 1.00 62.75 506 A 1 
ATOM 3977  C CD  . GLN A 1 506 ? 2.052   -4.707  -32.103 1.00 57.28 506 A 1 
ATOM 3978  O OE1 . GLN A 1 506 ? 2.008   -4.136  -31.033 1.00 51.47 506 A 1 
ATOM 3979  N NE2 . GLN A 1 506 ? 1.589   -4.084  -33.160 1.00 49.00 506 A 1 
ATOM 3980  N N   . LEU A 1 507 ? 5.684   -9.240  -29.842 1.00 75.68 507 A 1 
ATOM 3981  C CA  . LEU A 1 507 ? 6.868   -9.517  -29.036 1.00 75.78 507 A 1 
ATOM 3982  C C   . LEU A 1 507 ? 7.987   -10.046 -29.944 1.00 76.40 507 A 1 
ATOM 3983  O O   . LEU A 1 507 ? 7.713   -10.798 -30.881 1.00 74.15 507 A 1 
ATOM 3984  C CB  . LEU A 1 507 ? 6.524   -10.498 -27.904 1.00 74.23 507 A 1 
ATOM 3985  C CG  . LEU A 1 507 ? 5.630   -9.908  -26.799 1.00 72.18 507 A 1 
ATOM 3986  C CD1 . LEU A 1 507 ? 5.221   -11.003 -25.815 1.00 67.55 507 A 1 
ATOM 3987  C CD2 . LEU A 1 507 ? 6.337   -8.814  -25.996 1.00 67.54 507 A 1 
ATOM 3988  N N   . PRO A 1 508 ? 9.252   -9.691  -29.680 1.00 77.45 508 A 1 
ATOM 3989  C CA  . PRO A 1 508 ? 10.360  -10.164 -30.497 1.00 76.56 508 A 1 
ATOM 3990  C C   . PRO A 1 508 ? 10.499  -11.689 -30.407 1.00 77.30 508 A 1 
ATOM 3991  O O   . PRO A 1 508 ? 10.471  -12.262 -29.317 1.00 74.58 508 A 1 
ATOM 3992  C CB  . PRO A 1 508 ? 11.596  -9.410  -29.986 1.00 73.71 508 A 1 
ATOM 3993  C CG  . PRO A 1 508 ? 11.239  -9.039  -28.547 1.00 71.42 508 A 1 
ATOM 3994  C CD  . PRO A 1 508 ? 9.730   -8.832  -28.604 1.00 73.71 508 A 1 
ATOM 3995  N N   . ALA A 1 509 ? 10.744  -12.342 -31.539 1.00 76.38 509 A 1 
ATOM 3996  C CA  . ALA A 1 509 ? 10.893  -13.798 -31.622 1.00 75.20 509 A 1 
ATOM 3997  C C   . ALA A 1 509 ? 11.986  -14.353 -30.693 1.00 76.78 509 A 1 
ATOM 3998  O O   . ALA A 1 509 ? 11.857  -15.447 -30.145 1.00 73.73 509 A 1 
ATOM 3999  C CB  . ALA A 1 509 ? 11.199  -14.145 -33.081 1.00 71.65 509 A 1 
ATOM 4000  N N   . ALA A 1 510 ? 13.045  -13.579 -30.461 1.00 76.49 510 A 1 
ATOM 4001  C CA  . ALA A 1 510 ? 14.110  -13.929 -29.527 1.00 75.93 510 A 1 
ATOM 4002  C C   . ALA A 1 510 ? 13.610  -14.071 -28.079 1.00 77.89 510 A 1 
ATOM 4003  O O   . ALA A 1 510 ? 14.140  -14.887 -27.328 1.00 75.76 510 A 1 
ATOM 4004  C CB  . ALA A 1 510 ? 15.195  -12.855 -29.624 1.00 72.15 510 A 1 
ATOM 4005  N N   . LEU A 1 511 ? 12.598  -13.303 -27.684 1.00 77.63 511 A 1 
ATOM 4006  C CA  . LEU A 1 511 ? 11.980  -13.393 -26.364 1.00 78.50 511 A 1 
ATOM 4007  C C   . LEU A 1 511 ? 11.018  -14.584 -26.294 1.00 80.24 511 A 1 
ATOM 4008  O O   . LEU A 1 511 ? 11.109  -15.393 -25.379 1.00 78.78 511 A 1 
ATOM 4009  C CB  . LEU A 1 511 ? 11.258  -12.068 -26.066 1.00 76.04 511 A 1 
ATOM 4010  C CG  . LEU A 1 511 ? 10.902  -11.914 -24.577 1.00 71.80 511 A 1 
ATOM 4011  C CD1 . LEU A 1 511 ? 12.010  -11.203 -23.817 1.00 67.09 511 A 1 
ATOM 4012  C CD2 . LEU A 1 511 ? 9.628   -11.096 -24.434 1.00 67.18 511 A 1 
ATOM 4013  N N   . LEU A 1 512 ? 10.159  -14.748 -27.298 1.00 79.21 512 A 1 
ATOM 4014  C CA  . LEU A 1 512 ? 9.188   -15.842 -27.373 1.00 78.99 512 A 1 
ATOM 4015  C C   . LEU A 1 512 ? 9.856   -17.221 -27.359 1.00 80.10 512 A 1 
ATOM 4016  O O   . LEU A 1 512 ? 9.382   -18.127 -26.687 1.00 78.42 512 A 1 
ATOM 4017  C CB  . LEU A 1 512 ? 8.339   -15.691 -28.650 1.00 76.38 512 A 1 
ATOM 4018  C CG  . LEU A 1 512 ? 7.417   -14.459 -28.671 1.00 71.38 512 A 1 
ATOM 4019  C CD1 . LEU A 1 512 ? 6.744   -14.365 -30.035 1.00 66.20 512 A 1 
ATOM 4020  C CD2 . LEU A 1 512 ? 6.343   -14.526 -27.593 1.00 66.06 512 A 1 
ATOM 4021  N N   . SER A 1 513 ? 11.005  -17.378 -28.015 1.00 79.36 513 A 1 
ATOM 4022  C CA  . SER A 1 513 ? 11.761  -18.636 -28.034 1.00 78.91 513 A 1 
ATOM 4023  C C   . SER A 1 513 ? 12.347  -19.041 -26.670 1.00 80.23 513 A 1 
ATOM 4024  O O   . SER A 1 513 ? 12.796  -20.174 -26.515 1.00 78.07 513 A 1 
ATOM 4025  C CB  . SER A 1 513 ? 12.879  -18.549 -29.078 1.00 76.19 513 A 1 
ATOM 4026  O OG  . SER A 1 513 ? 13.909  -17.675 -28.663 1.00 66.99 513 A 1 
ATOM 4027  N N   . ARG A 1 514 ? 12.389  -18.137 -25.688 1.00 80.89 514 A 1 
ATOM 4028  C CA  . ARG A 1 514 ? 12.881  -18.393 -24.323 1.00 81.40 514 A 1 
ATOM 4029  C C   . ARG A 1 514 ? 11.778  -18.830 -23.362 1.00 82.95 514 A 1 
ATOM 4030  O O   . ARG A 1 514 ? 12.096  -19.362 -22.303 1.00 81.27 514 A 1 
ATOM 4031  C CB  . ARG A 1 514 ? 13.603  -17.154 -23.762 1.00 80.19 514 A 1 
ATOM 4032  C CG  . ARG A 1 514 ? 14.874  -16.807 -24.540 1.00 76.79 514 A 1 
ATOM 4033  C CD  . ARG A 1 514 ? 15.445  -15.475 -24.053 1.00 74.67 514 A 1 
ATOM 4034  N NE  . ARG A 1 514 ? 16.527  -14.992 -24.929 1.00 70.97 514 A 1 
ATOM 4035  C CZ  . ARG A 1 514 ? 17.754  -14.637 -24.574 1.00 64.94 514 A 1 
ATOM 4036  N NH1 . ARG A 1 514 ? 18.165  -14.656 -23.350 1.00 57.77 514 A 1 
ATOM 4037  N NH2 . ARG A 1 514 ? 18.610  -14.260 -25.461 1.00 60.23 514 A 1 
ATOM 4038  N N   . PHE A 1 515 ? 10.524  -18.620 -23.722 1.00 83.36 515 A 1 
ATOM 4039  C CA  . PHE A 1 515 ? 9.400   -19.186 -22.988 1.00 83.82 515 A 1 
ATOM 4040  C C   . PHE A 1 515 ? 9.228   -20.665 -23.342 1.00 83.81 515 A 1 
ATOM 4041  O O   . PHE A 1 515 ? 9.310   -21.046 -24.508 1.00 81.40 515 A 1 
ATOM 4042  C CB  . PHE A 1 515 ? 8.125   -18.386 -23.255 1.00 83.62 515 A 1 
ATOM 4043  C CG  . PHE A 1 515 ? 8.118   -17.033 -22.583 1.00 85.25 515 A 1 
ATOM 4044  C CD1 . PHE A 1 515 ? 7.921   -16.943 -21.196 1.00 80.89 515 A 1 
ATOM 4045  C CD2 . PHE A 1 515 ? 8.312   -15.857 -23.328 1.00 81.06 515 A 1 
ATOM 4046  C CE1 . PHE A 1 515 ? 7.912   -15.695 -20.557 1.00 79.38 515 A 1 
ATOM 4047  C CE2 . PHE A 1 515 ? 8.308   -14.607 -22.692 1.00 79.62 515 A 1 
ATOM 4048  C CZ  . PHE A 1 515 ? 8.107   -14.527 -21.306 1.00 82.19 515 A 1 
ATOM 4049  N N   . ASP A 1 516 ? 8.994   -21.488 -22.325 1.00 85.42 516 A 1 
ATOM 4050  C CA  . ASP A 1 516 ? 8.772   -22.924 -22.498 1.00 84.25 516 A 1 
ATOM 4051  C C   . ASP A 1 516 ? 7.329   -23.205 -22.944 1.00 84.30 516 A 1 
ATOM 4052  O O   . ASP A 1 516 ? 7.099   -24.058 -23.801 1.00 80.92 516 A 1 
ATOM 4053  C CB  . ASP A 1 516 ? 9.116   -23.652 -21.184 1.00 82.10 516 A 1 
ATOM 4054  C CG  . ASP A 1 516 ? 10.582  -23.469 -20.763 1.00 79.32 516 A 1 
ATOM 4055  O OD1 . ASP A 1 516 ? 11.496  -23.528 -21.611 1.00 72.20 516 A 1 
ATOM 4056  O OD2 . ASP A 1 516 ? 10.852  -23.245 -19.568 1.00 72.72 516 A 1 
ATOM 4057  N N   . LEU A 1 517 ? 6.381   -22.449 -22.401 1.00 84.88 517 A 1 
ATOM 4058  C CA  . LEU A 1 517 ? 4.963   -22.529 -22.747 1.00 85.50 517 A 1 
ATOM 4059  C C   . LEU A 1 517 ? 4.396   -21.133 -23.025 1.00 85.81 517 A 1 
ATOM 4060  O O   . LEU A 1 517 ? 4.619   -20.185 -22.276 1.00 83.80 517 A 1 
ATOM 4061  C CB  . LEU A 1 517 ? 4.185   -23.224 -21.611 1.00 84.27 517 A 1 
ATOM 4062  C CG  . LEU A 1 517 ? 4.505   -24.720 -21.423 1.00 82.59 517 A 1 
ATOM 4063  C CD1 . LEU A 1 517 ? 3.868   -25.226 -20.134 1.00 76.61 517 A 1 
ATOM 4064  C CD2 . LEU A 1 517 ? 3.950   -25.567 -22.564 1.00 77.36 517 A 1 
ATOM 4065  N N   . LEU A 1 518 ? 3.626   -21.041 -24.103 1.00 85.48 518 A 1 
ATOM 4066  C CA  . LEU A 1 518 ? 2.896   -19.847 -24.516 1.00 84.41 518 A 1 
ATOM 4067  C C   . LEU A 1 518 ? 1.411   -20.193 -24.585 1.00 84.84 518 A 1 
ATOM 4068  O O   . LEU A 1 518 ? 0.998   -20.921 -25.485 1.00 82.41 518 A 1 
ATOM 4069  C CB  . LEU A 1 518 ? 3.437   -19.378 -25.881 1.00 81.75 518 A 1 
ATOM 4070  C CG  . LEU A 1 518 ? 4.569   -18.349 -25.748 1.00 73.71 518 A 1 
ATOM 4071  C CD1 . LEU A 1 518 ? 5.491   -18.396 -26.961 1.00 67.97 518 A 1 
ATOM 4072  C CD2 . LEU A 1 518 ? 3.995   -16.937 -25.645 1.00 67.37 518 A 1 
ATOM 4073  N N   . TRP A 1 519 ? 0.622   -19.680 -23.652 1.00 84.43 519 A 1 
ATOM 4074  C CA  . TRP A 1 519 ? -0.823  -19.895 -23.614 1.00 84.51 519 A 1 
ATOM 4075  C C   . TRP A 1 519 ? -1.558  -18.690 -24.180 1.00 84.12 519 A 1 
ATOM 4076  O O   . TRP A 1 519 ? -1.440  -17.584 -23.647 1.00 81.44 519 A 1 
ATOM 4077  C CB  . TRP A 1 519 ? -1.267  -20.205 -22.187 1.00 84.04 519 A 1 
ATOM 4078  C CG  . TRP A 1 519 ? -0.814  -21.543 -21.688 1.00 83.74 519 A 1 
ATOM 4079  C CD1 . TRP A 1 519 ? 0.269   -21.770 -20.916 1.00 75.95 519 A 1 
ATOM 4080  C CD2 . TRP A 1 519 ? -1.415  -22.850 -21.943 1.00 80.45 519 A 1 
ATOM 4081  N NE1 . TRP A 1 519 ? 0.378   -23.136 -20.663 1.00 75.24 519 A 1 
ATOM 4082  C CE2 . TRP A 1 519 ? -0.636  -23.832 -21.277 1.00 77.75 519 A 1 
ATOM 4083  C CE3 . TRP A 1 519 ? -2.546  -23.281 -22.676 1.00 75.72 519 A 1 
ATOM 4084  C CZ2 . TRP A 1 519 ? -0.961  -25.206 -21.333 1.00 77.51 519 A 1 
ATOM 4085  C CZ3 . TRP A 1 519 ? -2.866  -24.644 -22.728 1.00 69.84 519 A 1 
ATOM 4086  C CH2 . TRP A 1 519 ? -2.083  -25.596 -22.067 1.00 72.02 519 A 1 
ATOM 4087  N N   . LEU A 1 520 ? -2.351  -18.903 -25.228 1.00 83.33 520 A 1 
ATOM 4088  C CA  . LEU A 1 520 ? -3.270  -17.899 -25.747 1.00 82.04 520 A 1 
ATOM 4089  C C   . LEU A 1 520 ? -4.682  -18.193 -25.232 1.00 82.36 520 A 1 
ATOM 4090  O O   . LEU A 1 520 ? -5.347  -19.119 -25.691 1.00 80.04 520 A 1 
ATOM 4091  C CB  . LEU A 1 520 ? -3.191  -17.876 -27.279 1.00 78.66 520 A 1 
ATOM 4092  C CG  . LEU A 1 520 ? -4.114  -16.823 -27.920 1.00 70.73 520 A 1 
ATOM 4093  C CD1 . LEU A 1 520 ? -3.675  -15.393 -27.612 1.00 65.46 520 A 1 
ATOM 4094  C CD2 . LEU A 1 520 ? -4.110  -17.000 -29.433 1.00 65.17 520 A 1 
ATOM 4095  N N   . ILE A 1 521 ? -5.146  -17.390 -24.294 1.00 81.44 521 A 1 
ATOM 4096  C CA  . ILE A 1 521 ? -6.468  -17.536 -23.687 1.00 80.84 521 A 1 
ATOM 4097  C C   . ILE A 1 521 ? -7.419  -16.576 -24.395 1.00 80.18 521 A 1 
ATOM 4098  O O   . ILE A 1 521 ? -7.394  -15.367 -24.146 1.00 76.39 521 A 1 
ATOM 4099  C CB  . ILE A 1 521 ? -6.417  -17.313 -22.161 1.00 79.77 521 A 1 
ATOM 4100  C CG1 . ILE A 1 521 ? -5.302  -18.153 -21.478 1.00 74.77 521 A 1 
ATOM 4101  C CG2 . ILE A 1 521 ? -7.789  -17.666 -21.575 1.00 72.04 521 A 1 
ATOM 4102  C CD1 . ILE A 1 521 ? -5.130  -17.855 -19.983 1.00 68.79 521 A 1 
ATOM 4103  N N   . GLN A 1 522 ? -8.252  -17.110 -25.271 1.00 78.73 522 A 1 
ATOM 4104  C CA  . GLN A 1 522 ? -9.264  -16.337 -25.972 1.00 77.11 522 A 1 
ATOM 4105  C C   . GLN A 1 522 ? -10.596 -16.385 -25.224 1.00 77.15 522 A 1 
ATOM 4106  O O   . GLN A 1 522 ? -11.007 -17.440 -24.745 1.00 72.47 522 A 1 
ATOM 4107  C CB  . GLN A 1 522 ? -9.428  -16.834 -27.415 1.00 73.71 522 A 1 
ATOM 4108  C CG  . GLN A 1 522 ? -8.132  -16.675 -28.221 1.00 67.18 522 A 1 
ATOM 4109  C CD  . GLN A 1 522 ? -8.294  -17.072 -29.690 1.00 64.68 522 A 1 
ATOM 4110  O OE1 . GLN A 1 522 ? -9.374  -17.181 -30.238 1.00 58.78 522 A 1 
ATOM 4111  N NE2 . GLN A 1 522 ? -7.207  -17.298 -30.387 1.00 56.69 522 A 1 
ATOM 4112  N N   . ASP A 1 523 ? -11.285 -15.266 -25.158 1.00 74.31 523 A 1 
ATOM 4113  C CA  . ASP A 1 523 ? -12.661 -15.221 -24.665 1.00 72.30 523 A 1 
ATOM 4114  C C   . ASP A 1 523 ? -13.622 -15.491 -25.826 1.00 72.84 523 A 1 
ATOM 4115  O O   . ASP A 1 523 ? -14.011 -14.585 -26.572 1.00 70.02 523 A 1 
ATOM 4116  C CB  . ASP A 1 523 ? -12.940 -13.889 -23.955 1.00 69.09 523 A 1 
ATOM 4117  C CG  . ASP A 1 523 ? -14.358 -13.831 -23.367 1.00 64.97 523 A 1 
ATOM 4118  O OD1 . ASP A 1 523 ? -14.960 -14.886 -23.083 1.00 58.59 523 A 1 
ATOM 4119  O OD2 . ASP A 1 523 ? -14.888 -12.711 -23.198 1.00 59.93 523 A 1 
ATOM 4120  N N   . ARG A 1 524 ? -13.978 -16.766 -25.994 1.00 74.24 524 A 1 
ATOM 4121  C CA  . ARG A 1 524 ? -14.960 -17.176 -26.993 1.00 73.56 524 A 1 
ATOM 4122  C C   . ARG A 1 524 ? -16.338 -17.296 -26.351 1.00 74.34 524 A 1 
ATOM 4123  O O   . ARG A 1 524 ? -16.480 -18.003 -25.354 1.00 69.99 524 A 1 
ATOM 4124  C CB  . ARG A 1 524 ? -14.537 -18.487 -27.665 1.00 69.49 524 A 1 
ATOM 4125  C CG  . ARG A 1 524 ? -13.299 -18.260 -28.553 1.00 62.73 524 A 1 
ATOM 4126  C CD  . ARG A 1 524 ? -12.938 -19.575 -29.238 1.00 60.25 524 A 1 
ATOM 4127  N NE  . ARG A 1 524 ? -11.782 -19.417 -30.144 1.00 55.78 524 A 1 
ATOM 4128  C CZ  . ARG A 1 524 ? -11.000 -20.409 -30.524 1.00 49.59 524 A 1 
ATOM 4129  N NH1 . ARG A 1 524 ? -11.126 -21.605 -30.050 1.00 47.43 524 A 1 
ATOM 4130  N NH2 . ARG A 1 524 ? -10.076 -20.225 -31.406 1.00 44.35 524 A 1 
ATOM 4131  N N   . PRO A 1 525 ? -17.364 -16.660 -26.914 1.00 74.15 525 A 1 
ATOM 4132  C CA  . PRO A 1 525 ? -18.716 -16.819 -26.414 1.00 73.99 525 A 1 
ATOM 4133  C C   . PRO A 1 525 ? -19.232 -18.221 -26.749 1.00 75.23 525 A 1 
ATOM 4134  O O   . PRO A 1 525 ? -19.494 -18.545 -27.911 1.00 72.28 525 A 1 
ATOM 4135  C CB  . PRO A 1 525 ? -19.519 -15.689 -27.064 1.00 70.90 525 A 1 
ATOM 4136  C CG  . PRO A 1 525 ? -18.767 -15.398 -28.357 1.00 67.51 525 A 1 
ATOM 4137  C CD  . PRO A 1 525 ? -17.315 -15.715 -28.014 1.00 69.72 525 A 1 
ATOM 4138  N N   . ASP A 1 526 ? -19.371 -19.042 -25.718 1.00 77.96 526 A 1 
ATOM 4139  C CA  . ASP A 1 526 ? -20.020 -20.346 -25.755 1.00 78.61 526 A 1 
ATOM 4140  C C   . ASP A 1 526 ? -21.089 -20.394 -24.662 1.00 80.62 526 A 1 
ATOM 4141  O O   . ASP A 1 526 ? -20.820 -20.083 -23.503 1.00 76.96 526 A 1 
ATOM 4142  C CB  . ASP A 1 526 ? -18.994 -21.475 -25.579 1.00 74.64 526 A 1 
ATOM 4143  C CG  . ASP A 1 526 ? -19.650 -22.858 -25.582 1.00 67.16 526 A 1 
ATOM 4144  O OD1 . ASP A 1 526 ? -20.836 -22.951 -25.980 1.00 60.69 526 A 1 
ATOM 4145  O OD2 . ASP A 1 526 ? -18.973 -23.808 -25.150 1.00 62.41 526 A 1 
ATOM 4146  N N   . ARG A 1 527 ? -22.313 -20.757 -25.031 1.00 81.20 527 A 1 
ATOM 4147  C CA  . ARG A 1 527 ? -23.474 -20.654 -24.147 1.00 82.05 527 A 1 
ATOM 4148  C C   . ARG A 1 527 ? -23.347 -21.511 -22.891 1.00 83.52 527 A 1 
ATOM 4149  O O   . ARG A 1 527 ? -23.677 -21.037 -21.804 1.00 80.64 527 A 1 
ATOM 4150  C CB  . ARG A 1 527 ? -24.730 -21.025 -24.942 1.00 79.67 527 A 1 
ATOM 4151  C CG  . ARG A 1 527 ? -25.987 -20.747 -24.118 1.00 70.83 527 A 1 
ATOM 4152  C CD  . ARG A 1 527 ? -27.216 -21.129 -24.922 1.00 66.51 527 A 1 
ATOM 4153  N NE  . ARG A 1 527 ? -28.429 -20.889 -24.133 1.00 59.42 527 A 1 
ATOM 4154  C CZ  . ARG A 1 527 ? -29.602 -21.438 -24.341 1.00 52.24 527 A 1 
ATOM 4155  N NH1 . ARG A 1 527 ? -29.805 -22.260 -25.317 1.00 47.52 527 A 1 
ATOM 4156  N NH2 . ARG A 1 527 ? -30.598 -21.165 -23.565 1.00 46.12 527 A 1 
ATOM 4157  N N   . ASP A 1 528 ? -22.880 -22.748 -23.035 1.00 83.08 528 A 1 
ATOM 4158  C CA  . ASP A 1 528 ? -22.785 -23.669 -21.904 1.00 83.21 528 A 1 
ATOM 4159  C C   . ASP A 1 528 ? -21.638 -23.275 -20.967 1.00 84.49 528 A 1 
ATOM 4160  O O   . ASP A 1 528 ? -21.804 -23.281 -19.742 1.00 82.26 528 A 1 
ATOM 4161  C CB  . ASP A 1 528 ? -22.643 -25.115 -22.413 1.00 81.37 528 A 1 
ATOM 4162  C CG  . ASP A 1 528 ? -23.916 -25.654 -23.083 1.00 73.61 528 A 1 
ATOM 4163  O OD1 . ASP A 1 528 ? -25.022 -25.160 -22.764 1.00 64.60 528 A 1 
ATOM 4164  O OD2 . ASP A 1 528 ? -23.784 -26.584 -23.904 1.00 64.88 528 A 1 
ATOM 4165  N N   . ASN A 1 529 ? -20.512 -22.843 -21.523 1.00 81.84 529 A 1 
ATOM 4166  C CA  . ASN A 1 529 ? -19.404 -22.301 -20.740 1.00 82.09 529 A 1 
ATOM 4167  C C   . ASN A 1 529 ? -19.781 -20.988 -20.055 1.00 83.57 529 A 1 
ATOM 4168  O O   . ASN A 1 529 ? -19.518 -20.834 -18.863 1.00 81.51 529 A 1 
ATOM 4169  C CB  . ASN A 1 529 ? -18.162 -22.134 -21.628 1.00 79.26 529 A 1 
ATOM 4170  C CG  . ASN A 1 529 ? -17.151 -23.253 -21.461 1.00 71.87 529 A 1 
ATOM 4171  O OD1 . ASN A 1 529 ? -17.150 -24.011 -20.508 1.00 63.97 529 A 1 
ATOM 4172  N ND2 . ASN A 1 529 ? -16.223 -23.358 -22.386 1.00 64.59 529 A 1 
ATOM 4173  N N   . ASP A 1 530 ? -20.446 -20.084 -20.754 1.00 83.67 530 A 1 
ATOM 4174  C CA  . ASP A 1 530 ? -20.904 -18.817 -20.190 1.00 82.87 530 A 1 
ATOM 4175  C C   . ASP A 1 530 ? -21.898 -19.030 -19.043 1.00 84.14 530 A 1 
ATOM 4176  O O   . ASP A 1 530 ? -21.854 -18.309 -18.045 1.00 82.75 530 A 1 
ATOM 4177  C CB  . ASP A 1 530 ? -21.568 -17.962 -21.281 1.00 80.34 530 A 1 
ATOM 4178  C CG  . ASP A 1 530 ? -20.600 -17.388 -22.316 1.00 75.37 530 A 1 
ATOM 4179  O OD1 . ASP A 1 530 ? -19.383 -17.312 -22.059 1.00 67.87 530 A 1 
ATOM 4180  O OD2 . ASP A 1 530 ? -21.097 -16.907 -23.360 1.00 70.21 530 A 1 
ATOM 4181  N N   . LEU A 1 531 ? -22.770 -20.036 -19.148 1.00 85.68 531 A 1 
ATOM 4182  C CA  . LEU A 1 531 ? -23.717 -20.387 -18.097 1.00 85.83 531 A 1 
ATOM 4183  C C   . LEU A 1 531 ? -22.997 -20.887 -16.844 1.00 86.56 531 A 1 
ATOM 4184  O O   . LEU A 1 531 ? -23.268 -20.393 -15.746 1.00 85.34 531 A 1 
ATOM 4185  C CB  . LEU A 1 531 ? -24.718 -21.424 -18.636 1.00 85.27 531 A 1 
ATOM 4186  C CG  . LEU A 1 531 ? -25.872 -21.683 -17.638 1.00 80.33 531 A 1 
ATOM 4187  C CD1 . LEU A 1 531 ? -27.212 -21.316 -18.246 1.00 72.43 531 A 1 
ATOM 4188  C CD2 . LEU A 1 531 ? -25.937 -23.150 -17.215 1.00 73.29 531 A 1 
ATOM 4189  N N   . ARG A 1 532 ? -22.046 -21.824 -16.994 1.00 84.38 532 A 1 
ATOM 4190  C CA  . ARG A 1 532 ? -21.239 -22.337 -15.876 1.00 83.60 532 A 1 
ATOM 4191  C C   . ARG A 1 532 ? -20.384 -21.239 -15.247 1.00 84.35 532 A 1 
ATOM 4192  O O   . ARG A 1 532 ? -20.320 -21.136 -14.023 1.00 82.86 532 A 1 
ATOM 4193  C CB  . ARG A 1 532 ? -20.342 -23.484 -16.361 1.00 82.58 532 A 1 
ATOM 4194  C CG  . ARG A 1 532 ? -21.136 -24.754 -16.705 1.00 76.65 532 A 1 
ATOM 4195  C CD  . ARG A 1 532 ? -20.168 -25.821 -17.216 1.00 73.66 532 A 1 
ATOM 4196  N NE  . ARG A 1 532 ? -20.875 -27.023 -17.682 1.00 65.65 532 A 1 
ATOM 4197  C CZ  . ARG A 1 532 ? -20.303 -28.116 -18.163 1.00 59.18 532 A 1 
ATOM 4198  N NH1 . ARG A 1 532 ? -19.003 -28.244 -18.227 1.00 53.19 532 A 1 
ATOM 4199  N NH2 . ARG A 1 532 ? -21.032 -29.106 -18.595 1.00 51.97 532 A 1 
ATOM 4200  N N   . LEU A 1 533 ? -19.784 -20.392 -16.070 1.00 84.54 533 A 1 
ATOM 4201  C CA  . LEU A 1 533 ? -18.967 -19.265 -15.640 1.00 83.93 533 A 1 
ATOM 4202  C C   . LEU A 1 533 ? -19.796 -18.237 -14.859 1.00 84.76 533 A 1 
ATOM 4203  O O   . LEU A 1 533 ? -19.416 -17.842 -13.757 1.00 83.64 533 A 1 
ATOM 4204  C CB  . LEU A 1 533 ? -18.341 -18.660 -16.902 1.00 82.01 533 A 1 
ATOM 4205  C CG  . LEU A 1 533 ? -17.396 -17.478 -16.646 1.00 77.17 533 A 1 
ATOM 4206  C CD1 . LEU A 1 533 ? -16.133 -17.909 -15.903 1.00 70.43 533 A 1 
ATOM 4207  C CD2 . LEU A 1 533 ? -17.005 -16.892 -18.000 1.00 70.62 533 A 1 
ATOM 4208  N N   . ALA A 1 534 ? -20.955 -17.844 -15.382 1.00 86.27 534 A 1 
ATOM 4209  C CA  . ALA A 1 534 ? -21.862 -16.934 -14.701 1.00 85.83 534 A 1 
ATOM 4210  C C   . ALA A 1 534 ? -22.365 -17.523 -13.377 1.00 86.37 534 A 1 
ATOM 4211  O O   . ALA A 1 534 ? -22.433 -16.817 -12.370 1.00 85.35 534 A 1 
ATOM 4212  C CB  . ALA A 1 534 ? -23.023 -16.597 -15.643 1.00 85.20 534 A 1 
ATOM 4213  N N   . GLN A 1 535 ? -22.652 -18.824 -13.342 1.00 86.18 535 A 1 
ATOM 4214  C CA  . GLN A 1 535 ? -23.088 -19.523 -12.135 1.00 85.48 535 A 1 
ATOM 4215  C C   . GLN A 1 535 ? -21.981 -19.568 -11.079 1.00 85.68 535 A 1 
ATOM 4216  O O   . GLN A 1 535 ? -22.243 -19.294 -9.906  1.00 83.98 535 A 1 
ATOM 4217  C CB  . GLN A 1 535 ? -23.581 -20.919 -12.541 1.00 84.41 535 A 1 
ATOM 4218  C CG  . GLN A 1 535 ? -24.414 -21.591 -11.444 1.00 75.84 535 A 1 
ATOM 4219  C CD  . GLN A 1 535 ? -25.190 -22.810 -11.964 1.00 72.38 535 A 1 
ATOM 4220  O OE1 . GLN A 1 535 ? -25.109 -23.219 -13.112 1.00 65.13 535 A 1 
ATOM 4221  N NE2 . GLN A 1 535 ? -26.017 -23.412 -11.142 1.00 62.04 535 A 1 
ATOM 4222  N N   . HIS A 1 536 ? -20.744 -19.840 -11.491 1.00 85.49 536 A 1 
ATOM 4223  C CA  . HIS A 1 536 ? -19.582 -19.806 -10.606 1.00 84.88 536 A 1 
ATOM 4224  C C   . HIS A 1 536 ? -19.368 -18.411 -10.005 1.00 85.14 536 A 1 
ATOM 4225  O O   . HIS A 1 536 ? -19.267 -18.261 -8.790  1.00 83.57 536 A 1 
ATOM 4226  C CB  . HIS A 1 536 ? -18.350 -20.276 -11.395 1.00 83.60 536 A 1 
ATOM 4227  C CG  . HIS A 1 536 ? -17.108 -20.366 -10.561 1.00 82.04 536 A 1 
ATOM 4228  N ND1 . HIS A 1 536 ? -16.602 -21.507 -9.974  1.00 72.14 536 A 1 
ATOM 4229  C CD2 . HIS A 1 536 ? -16.249 -19.345 -10.250 1.00 72.98 536 A 1 
ATOM 4230  C CE1 . HIS A 1 536 ? -15.470 -21.181 -9.336  1.00 73.37 536 A 1 
ATOM 4231  N NE2 . HIS A 1 536 ? -15.226 -19.878 -9.481  1.00 74.71 536 A 1 
ATOM 4232  N N   . ILE A 1 537 ? -19.372 -17.367 -10.826 1.00 84.82 537 A 1 
ATOM 4233  C CA  . ILE A 1 537 ? -19.115 -15.990 -10.385 1.00 83.76 537 A 1 
ATOM 4234  C C   . ILE A 1 537 ? -20.221 -15.477 -9.470  1.00 83.76 537 A 1 
ATOM 4235  O O   . ILE A 1 537 ? -19.927 -14.885 -8.430  1.00 82.09 537 A 1 
ATOM 4236  C CB  . ILE A 1 537 ? -18.932 -15.080 -11.609 1.00 82.24 537 A 1 
ATOM 4237  C CG1 . ILE A 1 537 ? -17.621 -15.476 -12.307 1.00 77.76 537 A 1 
ATOM 4238  C CG2 . ILE A 1 537 ? -18.897 -13.581 -11.237 1.00 74.96 537 A 1 
ATOM 4239  C CD1 . ILE A 1 537 ? -17.580 -14.975 -13.730 1.00 69.02 537 A 1 
ATOM 4240  N N   . THR A 1 538 ? -21.482 -15.724 -9.815  1.00 84.74 538 A 1 
ATOM 4241  C CA  . THR A 1 538 ? -22.604 -15.332 -8.956  1.00 83.98 538 A 1 
ATOM 4242  C C   . THR A 1 538 ? -22.548 -16.044 -7.606  1.00 84.01 538 A 1 
ATOM 4243  O O   . THR A 1 538 ? -22.748 -15.394 -6.581  1.00 82.00 538 A 1 
ATOM 4244  C CB  . THR A 1 538 ? -23.967 -15.565 -9.625  1.00 82.80 538 A 1 
ATOM 4245  O OG1 . THR A 1 538 ? -24.069 -16.850 -10.174 1.00 72.44 538 A 1 
ATOM 4246  C CG2 . THR A 1 538 ? -24.219 -14.566 -10.754 1.00 71.53 538 A 1 
ATOM 4247  N N   . TYR A 1 539 ? -22.163 -17.321 -7.576  1.00 83.99 539 A 1 
ATOM 4248  C CA  . TYR A 1 539 ? -21.971 -18.064 -6.327  1.00 83.94 539 A 1 
ATOM 4249  C C   . TYR A 1 539 ? -20.844 -17.468 -5.468  1.00 84.10 539 A 1 
ATOM 4250  O O   . TYR A 1 539 ? -21.031 -17.240 -4.270  1.00 81.96 539 A 1 
ATOM 4251  C CB  . TYR A 1 539 ? -21.703 -19.539 -6.654  1.00 82.68 539 A 1 
ATOM 4252  C CG  . TYR A 1 539 ? -21.744 -20.429 -5.428  1.00 82.38 539 A 1 
ATOM 4253  C CD1 . TYR A 1 539 ? -20.629 -20.542 -4.578  1.00 76.82 539 A 1 
ATOM 4254  C CD2 . TYR A 1 539 ? -22.921 -21.146 -5.121  1.00 77.58 539 A 1 
ATOM 4255  C CE1 . TYR A 1 539 ? -20.681 -21.353 -3.436  1.00 75.00 539 A 1 
ATOM 4256  C CE2 . TYR A 1 539 ? -22.982 -21.967 -3.985  1.00 75.09 539 A 1 
ATOM 4257  C CZ  . TYR A 1 539 ? -21.859 -22.066 -3.140  1.00 76.48 539 A 1 
ATOM 4258  O OH  . TYR A 1 539 ? -21.908 -22.866 -2.023  1.00 73.59 539 A 1 
ATOM 4259  N N   . VAL A 1 540 ? -19.701 -17.134 -6.067  1.00 82.97 540 A 1 
ATOM 4260  C CA  . VAL A 1 540 ? -18.581 -16.478 -5.365  1.00 81.20 540 A 1 
ATOM 4261  C C   . VAL A 1 540 ? -19.006 -15.119 -4.794  1.00 81.35 540 A 1 
ATOM 4262  O O   . VAL A 1 540 ? -18.687 -14.793 -3.647  1.00 80.01 540 A 1 
ATOM 4263  C CB  . VAL A 1 540 ? -17.359 -16.339 -6.297  1.00 79.94 540 A 1 
ATOM 4264  C CG1 . VAL A 1 540 ? -16.245 -15.484 -5.682  1.00 72.20 540 A 1 
ATOM 4265  C CG2 . VAL A 1 540 ? -16.746 -17.709 -6.602  1.00 72.71 540 A 1 
ATOM 4266  N N   . HIS A 1 541 ? -19.787 -14.339 -5.540  1.00 82.43 541 A 1 
ATOM 4267  C CA  . HIS A 1 541 ? -20.300 -13.056 -5.059  1.00 80.56 541 A 1 
ATOM 4268  C C   . HIS A 1 541 ? -21.352 -13.193 -3.947  1.00 79.97 541 A 1 
ATOM 4269  O O   . HIS A 1 541 ? -21.411 -12.320 -3.074  1.00 77.35 541 A 1 
ATOM 4270  C CB  . HIS A 1 541 ? -20.830 -12.222 -6.234  1.00 80.05 541 A 1 
ATOM 4271  C CG  . HIS A 1 541 ? -19.740 -11.443 -6.914  1.00 78.53 541 A 1 
ATOM 4272  N ND1 . HIS A 1 541 ? -19.158 -10.273 -6.453  1.00 67.56 541 A 1 
ATOM 4273  C CD2 . HIS A 1 541 ? -19.123 -11.770 -8.089  1.00 68.59 541 A 1 
ATOM 4274  C CE1 . HIS A 1 541 ? -18.219 -9.908  -7.342  1.00 68.85 541 A 1 
ATOM 4275  N NE2 . HIS A 1 541 ? -18.172 -10.794 -8.344  1.00 69.59 541 A 1 
ATOM 4276  N N   . GLN A 1 542 ? -22.140 -14.249 -3.929  1.00 81.69 542 A 1 
ATOM 4277  C CA  . GLN A 1 542 ? -23.126 -14.519 -2.875  1.00 80.21 542 A 1 
ATOM 4278  C C   . GLN A 1 542 ? -22.484 -15.020 -1.579  1.00 80.39 542 A 1 
ATOM 4279  O O   . GLN A 1 542 ? -22.773 -14.501 -0.498  1.00 77.17 542 A 1 
ATOM 4280  C CB  . GLN A 1 542 ? -24.142 -15.555 -3.377  1.00 79.16 542 A 1 
ATOM 4281  C CG  . GLN A 1 542 ? -25.182 -14.944 -4.329  1.00 74.35 542 A 1 
ATOM 4282  C CD  . GLN A 1 542 ? -26.143 -16.011 -4.851  1.00 72.49 542 A 1 
ATOM 4283  O OE1 . GLN A 1 542 ? -25.829 -17.181 -4.970  1.00 65.54 542 A 1 
ATOM 4284  N NE2 . GLN A 1 542 ? -27.362 -15.651 -5.154  1.00 63.57 542 A 1 
ATOM 4285  N N   . HIS A 1 543 ? -21.601 -16.015 -1.684  1.00 81.06 543 A 1 
ATOM 4286  C CA  . HIS A 1 543 ? -21.079 -16.749 -0.528  1.00 79.43 543 A 1 
ATOM 4287  C C   . HIS A 1 543 ? -19.648 -16.364 -0.137  1.00 78.33 543 A 1 
ATOM 4288  O O   . HIS A 1 543 ? -19.194 -16.738 0.942   1.00 71.99 543 A 1 
ATOM 4289  C CB  . HIS A 1 543 ? -21.224 -18.254 -0.789  1.00 77.79 543 A 1 
ATOM 4290  C CG  . HIS A 1 543 ? -22.662 -18.669 -0.924  1.00 76.82 543 A 1 
ATOM 4291  N ND1 . HIS A 1 543 ? -23.590 -18.721 0.096   1.00 67.10 543 A 1 
ATOM 4292  C CD2 . HIS A 1 543 ? -23.318 -19.017 -2.076  1.00 67.91 543 A 1 
ATOM 4293  C CE1 . HIS A 1 543 ? -24.766 -19.095 -0.427  1.00 67.76 543 A 1 
ATOM 4294  N NE2 . HIS A 1 543 ? -24.640 -19.284 -1.745  1.00 68.94 543 A 1 
ATOM 4295  N N   . SER A 1 544 ? -18.947 -15.590 -0.963  1.00 75.17 544 A 1 
ATOM 4296  C CA  . SER A 1 544 ? -17.521 -15.265 -0.787  1.00 73.43 544 A 1 
ATOM 4297  C C   . SER A 1 544 ? -16.617 -16.504 -0.697  1.00 74.43 544 A 1 
ATOM 4298  O O   . SER A 1 544 ? -15.615 -16.500 0.022   1.00 69.56 544 A 1 
ATOM 4299  C CB  . SER A 1 544 ? -17.280 -14.305 0.391   1.00 69.38 544 A 1 
ATOM 4300  O OG  . SER A 1 544 ? -18.084 -13.148 0.274   1.00 62.41 544 A 1 
ATOM 4301  N N   . ARG A 1 545 ? -16.996 -17.580 -1.388  1.00 73.63 545 A 1 
ATOM 4302  C CA  . ARG A 1 545 ? -16.248 -18.832 -1.513  1.00 72.78 545 A 1 
ATOM 4303  C C   . ARG A 1 545 ? -16.553 -19.450 -2.870  1.00 72.59 545 A 1 
ATOM 4304  O O   . ARG A 1 545 ? -17.608 -19.166 -3.450  1.00 66.99 545 A 1 
ATOM 4305  C CB  . ARG A 1 545 ? -16.587 -19.791 -0.350  1.00 68.88 545 A 1 
ATOM 4306  C CG  . ARG A 1 545 ? -18.062 -20.231 -0.322  1.00 63.72 545 A 1 
ATOM 4307  C CD  . ARG A 1 545 ? -18.337 -21.169 0.855   1.00 62.11 545 A 1 
ATOM 4308  N NE  . ARG A 1 545 ? -19.731 -21.630 0.858   1.00 56.22 545 A 1 
ATOM 4309  C CZ  . ARG A 1 545 ? -20.280 -22.467 1.728   1.00 49.89 545 A 1 
ATOM 4310  N NH1 . ARG A 1 545 ? -19.595 -22.962 2.722   1.00 47.89 545 A 1 
ATOM 4311  N NH2 . ARG A 1 545 ? -21.527 -22.813 1.601   1.00 43.91 545 A 1 
ATOM 4312  N N   . GLN A 1 546 ? -15.658 -20.294 -3.354  1.00 74.21 546 A 1 
ATOM 4313  C CA  . GLN A 1 546 ? -15.906 -21.072 -4.559  1.00 71.55 546 A 1 
ATOM 4314  C C   . GLN A 1 546 ? -17.075 -22.059 -4.353  1.00 73.35 546 A 1 
ATOM 4315  O O   . GLN A 1 546 ? -17.299 -22.526 -3.232  1.00 68.40 546 A 1 
ATOM 4316  C CB  . GLN A 1 546 ? -14.619 -21.780 -5.028  1.00 65.28 546 A 1 
ATOM 4317  C CG  . GLN A 1 546 ? -14.033 -22.861 -4.092  1.00 60.63 546 A 1 
ATOM 4318  C CD  . GLN A 1 546 ? -13.213 -22.339 -2.912  1.00 55.27 546 A 1 
ATOM 4319  O OE1 . GLN A 1 546 ? -13.165 -21.162 -2.588  1.00 50.15 546 A 1 
ATOM 4320  N NE2 . GLN A 1 546 ? -12.526 -23.211 -2.210  1.00 48.20 546 A 1 
ATOM 4321  N N   . PRO A 1 547 ? -17.823 -22.395 -5.423  1.00 67.70 547 A 1 
ATOM 4322  C CA  . PRO A 1 547 ? -18.799 -23.474 -5.369  1.00 65.28 547 A 1 
ATOM 4323  C C   . PRO A 1 547 ? -18.097 -24.810 -5.082  1.00 68.43 547 A 1 
ATOM 4324  O O   . PRO A 1 547 ? -16.924 -24.981 -5.418  1.00 63.23 547 A 1 
ATOM 4325  C CB  . PRO A 1 547 ? -19.501 -23.467 -6.731  1.00 58.66 547 A 1 
ATOM 4326  C CG  . PRO A 1 547 ? -18.469 -22.843 -7.660  1.00 58.45 547 A 1 
ATOM 4327  C CD  . PRO A 1 547 ? -17.726 -21.857 -6.757  1.00 61.23 547 A 1 
ATOM 4328  N N   . PRO A 1 548 ? -18.800 -25.780 -4.469  1.00 70.76 548 A 1 
ATOM 4329  C CA  . PRO A 1 548 ? -18.255 -27.105 -4.236  1.00 69.72 548 A 1 
ATOM 4330  C C   . PRO A 1 548 ? -17.877 -27.748 -5.575  1.00 70.61 548 A 1 
ATOM 4331  O O   . PRO A 1 548 ? -18.704 -27.858 -6.486  1.00 64.19 548 A 1 
ATOM 4332  C CB  . PRO A 1 548 ? -19.352 -27.869 -3.478  1.00 64.98 548 A 1 
ATOM 4333  C CG  . PRO A 1 548 ? -20.642 -27.146 -3.870  1.00 62.89 548 A 1 
ATOM 4334  C CD  . PRO A 1 548 ? -20.191 -25.700 -4.063  1.00 65.12 548 A 1 
ATOM 4335  N N   . SER A 1 549 ? -16.616 -28.156 -5.689  1.00 68.34 549 A 1 
ATOM 4336  C CA  . SER A 1 549 ? -16.091 -28.911 -6.822  1.00 66.84 549 A 1 
ATOM 4337  C C   . SER A 1 549 ? -16.068 -30.408 -6.498  1.00 69.76 549 A 1 
ATOM 4338  O O   . SER A 1 549 ? -16.272 -30.805 -5.352  1.00 63.55 549 A 1 
ATOM 4339  C CB  . SER A 1 549 ? -14.705 -28.375 -7.205  1.00 58.93 549 A 1 
ATOM 4340  O OG  . SER A 1 549 ? -13.795 -28.458 -6.131  1.00 52.52 549 A 1 
ATOM 4341  N N   . GLN A 1 550 ? -15.789 -31.240 -7.510  1.00 69.11 550 A 1 
ATOM 4342  C CA  . GLN A 1 550 ? -15.615 -32.684 -7.297  1.00 68.55 550 A 1 
ATOM 4343  C C   . GLN A 1 550 ? -14.459 -33.003 -6.347  1.00 70.70 550 A 1 
ATOM 4344  O O   . GLN A 1 550 ? -14.518 -33.978 -5.605  1.00 65.31 550 A 1 
ATOM 4345  C CB  . GLN A 1 550 ? -15.342 -33.371 -8.644  1.00 62.42 550 A 1 
ATOM 4346  C CG  . GLN A 1 550 ? -16.606 -33.520 -9.503  1.00 55.67 550 A 1 
ATOM 4347  C CD  . GLN A 1 550 ? -16.317 -34.207 -10.837 1.00 49.51 550 A 1 
ATOM 4348  O OE1 . GLN A 1 550 ? -15.205 -34.265 -11.313 1.00 44.54 550 A 1 
ATOM 4349  N NE2 . GLN A 1 550 ? -17.318 -34.738 -11.500 1.00 41.87 550 A 1 
ATOM 4350  N N   . PHE A 1 551 ? -13.411 -32.179 -6.369  1.00 68.84 551 A 1
[truncated: 547,858 more chars]
