# Supplementary material for: PLM-interact: extending protein language models to predict protein-protein interactions
Source: Nat Commun. 2025 Oct 27;16:9012. doi: 10.1038/s41467-025-64512-w (PMC12559430; doi:10.1038/s41467-025-64512-w)
Supplement: Supplementary file 4 — Source Data [file 41467_2025_64512_MOESM4_ESM.zip › Source Data/Supplementary Figure2/worm_source_data_sfigure2_scores_all_models.csv]

0%(binary)	mask_7	mask_15	mask_22	mask_30	label
0.9949255	9.625695	9.099395	6.7591233	8.861315	1
0.9999739	10.545222	9.34473	8.740987	9.642803	1
0.9999536	10.574704	9.428846	9.510968	9.620357	1
0.08598022	6.4960346	-4.0106177	6.0523243	-5.303387	1
0.9994605	8.429232	8.827763	6.3875084	6.1779757	1
0.99909437	10.400018	9.218254	9.265504	9.602471	1
0.99998987	10.547679	9.463971	9.287365	9.91518	1
0.9999894	7.2792253	8.690987	7.4062266	3.502367	1
0.9999608	9.236117	9.178573	8.491201	6.464024	1
0.382545	-8.434427	-5.0789886	-4.1088667	-5.7407937	1
0.999985	10.67692	9.468208	9.382976	9.868245	1
0.9999826	10.617592	9.402882	9.344859	9.876945	1
0.56221855	10.25115	8.8161	-0.38220525	8.550793	1
0.99984837	10.223437	8.874966	8.55986	9.512816	1
0.998362	10.343837	9.229206	9.180998	9.290993	1
0.12861462	3.843643	2.5405953	8.800921	9.38974	1
0.9998411	5.3316903	9.3229	7.8833957	9.742698	1
0.9951605	-4.10662	-4.1545177	-5.067235	-4.491535	1
0.9999881	10.540462	9.473555	9.630059	9.7083025	1
0.40124002	-8.023802	-5.808972	7.03923	-4.3293357	1
0.999926	10.6197605	9.367621	9.440753	9.852698	1
4.2023685e-06	-5.0355	-4.5837564	-4.207799	-6.8562045	1
0.91458315	7.9870796	8.603224	5.864411	1.1950525	1
0.9972777	10.013843	8.489151	3.0277572	8.193928	1
0.9998166	10.473776	8.825009	-2.0043025	9.543067	1
0.9999734	9.709746	8.62985	8.527936	9.664318	1
0.00027714224	-10.546865	-10.952101	-9.826948	-10.083653	0
0.9931792	10.12554	7.259961	7.1216016	7.439903	1
0.0010084655	-6.9372663	-10.2403	-10.26098	-9.57374	0
2.7283743e-06	-11.911143	-11.146101	-11.699968	-10.735893	0
4.1586295e-06	-11.924018	-10.920979	-11.428994	-11.04909	0
0.9999896	10.55951	9.256026	9.444077	9.806297	1
2.8961986e-06	-7.245954	-9.88456	-7.3792114	-7.239759	0
0.999979	10.2697935	8.7992	8.213876	9.287798	1
6.410473e-06	-11.095735	-10.887875	-11.333475	-10.645441	0
4.5614916e-06	-11.885291	-10.826015	-10.98877	-10.871156	0
0.0979062	-7.2280498	-5.4585185	-5.9158564	-3.682866	0
3.4603127e-06	-12.187766	-11.095501	-11.501638	-10.924662	0
0.7735196	-6.3713737	-6.6639256	-3.9554253	-9.313574	0
6.095913e-06	-11.520188	-10.670309	-11.051669	-10.724877	0
8.923368e-06	-11.792796	-10.304876	-11.176517	-9.848117	0
3.7190237e-06	-11.886926	-10.623739	-11.314516	-10.870425	0
2.0182017e-05	-10.399013	-9.905304	-9.949584	-9.165823	0
9.404155e-05	-5.3676805	-5.8070545	-3.514852	-10.099379	0
0.00036815417	-9.111473	-8.866072	-5.8579574	-9.659431	0
0.99035627	8.4845915	7.5873175	8.912228	9.542482	1
3.5342389e-06	-11.982618	-10.936963	-11.178882	-10.828621	0
5.305137e-06	-12.00538	-10.199346	-11.1781225	-10.758031	0
1.8308623e-05	-12.132008	-11.052617	-11.595162	-10.882224	0
2.7255344e-06	-11.828854	-11.037075	-10.511125	-10.900322	0
3.4433757e-05	-11.765884	-10.672612	-10.920433	-10.968047	0
2.9673351e-06	-11.883634	-10.967867	-11.1686125	-10.261603	0
0.9991015	8.064471	8.133485	-6.515406	8.505874	1
0.07301447	-4.5716944	4.436239	-1.6427921	-4.2836137	0
3.3303986e-05	-11.186252	-10.9819975	-11.329389	-10.224731	0
0.70124155	-2.228951	-3.989119	6.179476	-7.2902617	0
3.336219e-05	-11.506154	-9.250652	-10.320796	-9.886193	0
3.4619068e-06	-11.956941	-11.08462	-11.494567	-11.129419	0
4.9000687e-06	-11.844087	-10.972285	-10.227315	-11.136457	0
1.4786708e-05	-10.255858	-10.450508	-11.10481	-10.363801	0
3.472905e-06	-11.650389	-10.866573	-11.576697	-10.4647455	0
0.99652183	4.2456365	7.9036913	8.203251	8.761014	1
2.3897717e-05	-8.979875	-7.689797	-6.075599	-7.2977533	1
2.8016793e-06	-12.285788	-10.839961	-11.521279	-11.060806	0
0.00020443148	-11.769502	-10.304687	-10.455225	-9.980508	0
5.8309946e-05	-9.891058	-9.663786	-9.968403	-10.276087	0
1.939336e-06	-12.282199	-10.652123	-11.449655	-11.115514	0
3.330843e-05	-8.42397	-9.336216	-6.1909003	-8.3688	0
4.4116223e-05	-9.738331	-8.452565	-7.4791155	-8.644195	0
3.8850267e-06	-9.730994	-10.864264	-9.3344965	-10.698206	0
0.98124146	9.900999	7.9294143	6.0762396	9.508416	1
0.004446108	-4.689839	-8.467149	-2.678786	-9.233526	0
4.310595e-06	-11.685157	-10.4219055	-11.08869	-10.408874	0
2.427894e-06	-12.189346	-10.959392	-11.220862	-10.685602	0
0.99991226	9.789774	9.299477	9.402062	9.764401	1
2.164096e-06	-12.255829	-11.211901	-11.596395	-11.273112	0
0.0029719933	-8.54833	-7.130552	-8.191871	-4.6692696	0
3.3805127e-06	-12.080298	-10.130501	-11.377098	-9.653322	0
0.9993224	10.140664	8.570096	9.186618	9.5931835	1
0.9999863	10.540324	9.247051	9.319823	9.438676	1
5.9392023e-06	-12.042541	-10.993057	-11.265819	-10.759027	0
1.0017388e-05	-11.965411	-10.297464	-10.546593	-10.690575	0
1.7787946e-05	-10.904325	-10.586527	-10.503861	-9.830614	0
4.6808013e-06	-12.071204	-11.120589	-11.551052	-11.161059	0
7.88648e-06	-11.232224	-10.724994	-11.433594	-11.075289	0
1.4836147e-05	-11.708795	-10.947029	-10.829816	-10.487602	0
0.97931904	9.95699	6.803269	8.940758	8.963069	1
0.99981874	8.872027	-1.6482575	7.547628	5.6031713	1
0.0020879852	-4.0297213	3.4125977	-2.349735	6.6396685	1
2.6373104e-05	-12.131698	-10.869377	-10.825657	-10.551238	0
0.0101433685	-5.4781184	-5.71084	4.030325	-6.7116647	0
8.299931e-06	-11.834532	-10.596029	-11.426091	-10.95321	0
7.156989e-06	-12.069835	-10.2050295	-10.365732	-10.100238	0
3.8138826e-06	-12.003333	-10.811055	-11.08744	-10.954587	0
0.9999814	10.603949	9.420895	9.379898	9.955596	1
0.9962043	-5.257181	-4.4615335	4.127228	-7.3352647	1
0.9999846	10.609787	9.464851	9.437055	9.896835	1
0.9999746	10.521828	9.287209	9.378107	9.808839	1
0.99965787	10.270735	8.073446	9.461495	9.829373	1
3.0185108e-06	-12.206389	-10.971169	-11.230754	-10.871442	0
0.99988306	10.355898	8.884165	9.013486	9.508182	1
0.70274776	9.175349	4.822393	-3.3922555	-2.0512154	1
3.493647e-06	-12.099182	-10.763613	-10.942339	-11.054177	0
2.5479826e-06	-12.30465	-10.951542	-11.5116	-10.96261	0
1.9132676e-05	-11.551639	-10.815785	-11.332227	-11.063291	0
2.1652604e-05	-11.870648	-11.061137	-11.33815	-10.777169	0
8.951991e-06	-12.003454	-11.031412	-10.998783	-10.827136	0
8.215644e-06	-12.0713415	-10.827023	-11.354309	-11.164241	0
2.925934e-05	-10.865469	-10.3340435	-10.4092245	-10.063369	0
3.2393677e-06	-12.244418	-11.061698	-11.465893	-11.103679	0
3.461732e-06	-11.504506	-10.610327	-9.4018545	-9.075268	0
8.553187e-06	-11.675971	-11.016174	-11.222932	-10.685615	0
2.2132379e-05	-11.771602	-10.690698	-11.031913	-9.784761	0
3.9988045e-06	-12.018335	-9.506256	-11.294036	-10.06444	0
0.00010588789	-8.974279	-10.824062	-8.562109	-5.9535117	0
0.83019394	8.429267	8.406909	6.810309	8.722077	1
4.0589885e-06	-12.173179	-10.9947605	-11.342243	-10.9975195	0
0.99991035	9.781581	3.3106062	7.4383683	8.240084	1
5.473618e-06	-11.490555	-10.840492	-10.954652	-10.632255	0
7.166319e-06	-7.419471	-9.096877	-8.205352	-9.929234	0
0.00010978565	4.7975655	-1.4803935	6.9787607	8.048809	0
7.4518684e-06	-11.771499	-10.084085	-11.4300165	-10.976145	0
0.9921233	10.48101	9.453253	8.878157	9.746987	1
2.7678877e-06	-12.142474	-10.854662	-11.2829275	-10.440506	0
2.999131e-06	-11.828757	-11.012276	-11.42558	-10.681154	0
2.892296e-06	-12.24339	-11.124511	-11.470255	-11.028716	0
0.0018528141	-11.606631	-10.3898945	-10.932867	-10.821508	0
0.99988353	10.548973	9.019688	9.493468	9.754614	1
1.6459893e-05	-11.352473	-11.128403	-10.504625	-11.084748	0
0.9994295	10.343221	6.1102595	5.7915998	9.169345	1
2.4782885e-06	-11.498378	-11.029318	-11.163241	-10.064631	0
0.00022691656	-9.20946	-6.8767095	-6.5345716	-4.643961	0
1.8874032e-05	-10.771687	-10.527841	-8.010532	-9.807572	0
0.027643016	-10.666421	-7.8406587	-4.7044506	-9.520004	0
2.928924e-05	-11.659754	-10.4637165	-11.118092	-10.415865	0
0.004610579	-10.626327	-10.715693	-10.203726	-9.517395	0
0.0046044467	3.6812468	-2.833365	-2.0154998	6.4929094	1
0.99886274	9.792223	8.831386	9.183231	9.431762	1
5.4739835e-06	-11.424875	-11.116205	-11.510429	-11.239138	0
4.093516e-06	-11.858899	-10.532125	-10.222494	-10.989059	0
3.0207599e-05	-11.895485	-10.67615	-11.353051	-10.7441225	0
5.025982e-05	-10.203732	-10.817896	-10.845044	-10.877962	0
0.99997425	7.284375	8.040443	7.6056724	9.551318	1
0.9999268	9.689197	7.135636	6.864715	9.314412	1
2.674562e-06	-11.963632	-9.883563	-11.272397	-10.513699	0
2.6562425e-06	-11.357955	-10.767846	-10.990779	-10.486409	0
6.69255e-06	-11.967978	-10.621016	-11.31972	-10.813779	0
0.00079955923	-9.622565	-10.717561	-9.803802	-10.6815	0
1.7409335e-05	-12.135069	-10.864206	-11.431497	-10.657359	0
3.5781131e-06	-12.008302	-9.527628	-11.218643	-8.770293	0
0.12831798	7.917227	8.880961	8.327202	7.535381	1
0.9999887	10.563279	9.230824	9.581654	9.830977	1
4.445833e-06	-12.204144	-9.97353	-11.566768	-10.925839	0
8.203494e-05	-11.641987	-7.6015377	-11.01368	-8.607065	0
3.1853588e-06	-11.6213045	-10.833035	-11.287029	-10.33144	0
7.6370625e-06	-11.703843	-11.002307	-11.330274	-11.146662	0
0.9999875	10.504953	9.388936	9.273418	9.932223	1
0.99998987	10.523356	9.278429	9.309709	9.483119	1
0.9999428	10.533652	8.719833	7.5190344	9.605269	1
3.5618967e-05	-11.774873	-9.678981	-11.12731	-10.243551	0
0.89190555	9.77259	7.8366146	5.7739825	9.735385	1
0.000121116354	-10.961637	-7.296557	-5.5991645	-6.511955	0
0.9859972	9.869239	7.8335414	7.4386826	9.583688	1
1.8638748e-05	-11.651794	-10.941939	-11.232646	-11.073677	0
0.99994886	10.337298	9.149157	8.392554	9.66053	1
0.99666935	5.3983955	8.1258545	8.776333	9.231767	1
5.234183e-06	-10.767872	-10.140563	-9.280435	-8.691921	0
0.020319829	2.39682	4.3570485	5.5212054	6.559207	1
0.9996604	10.521354	7.5823855	9.465871	9.898939	1
4.0210266e-06	-11.548133	-10.674851	-10.339271	-7.7463746	0
0.9999424	10.405811	9.17747	8.411173	9.583871	1
1.59195e-05	-11.737313	-10.999434	-11.180987	-10.891652	0
1.953721e-05	-11.10947	-6.947508	-11.223835	-10.174376	0
0.027497297	-4.302697	-8.907544	-3.1779222	-3.5070624	0
2.0109012e-05	-11.864718	-11.07539	-10.958447	-8.937803	0
0.15302473	-7.088236	-7.7828226	-5.393092	-10.521501	0
0.00017483116	-9.67982	-9.648171	-9.08529	-8.091317	0
0.99995065	10.56433	9.060722	9.485008	9.687756	1
0.0024502443	-9.946509	-8.091778	-8.350577	-9.679158	1
5.1594966e-06	-10.608817	-8.66912	-10.494231	-10.86148	0
0.9999273	10.538788	9.225396	9.2129965	9.804243	1
0.9999232	10.312689	8.683163	9.253351	9.072657	1
0.014128311	-9.067431	-9.577439	-8.277352	-8.145479	0
5.2594514e-06	-12.267913	-11.0629	-11.601937	-10.80775	0
9.904179e-06	-7.106655	-8.818405	-8.656349	-7.654231	0
0.99977046	8.767242	8.045725	8.184762	9.690539	1
0.98972243	7.8555155	6.050719	7.0896096	8.500225	1
3.8066078e-06	-12.046329	-11.163973	-11.38336	-10.65816	0
4.855982e-06	-11.725544	-10.663999	-9.189195	-10.618194	0
9.320052e-06	-11.575162	-10.59794	-11.304922	-10.762766	0
4.783096e-06	-12.19486	-11.075677	-11.3918915	-11.244956	0
9.3126955e-06	-11.882808	-10.835627	-11.388315	-10.688769	0
4.68424e-06	-11.792766	-10.8961	-9.92409	-9.978278	0
1.8686233e-05	-11.936393	-8.680704	-9.860265	-10.482493	0
1.8194649e-05	-11.864585	-10.808906	-10.445926	-10.867608	0
1.177322e-05	-11.974911	-10.357662	-10.709891	-10.313796	0
0.0043915254	-7.582633	-8.030846	-8.798812	-7.2909293	0
6.502488e-05	-9.675291	-7.63204	-11.056293	-10.570747	0
3.356554e-06	-12.040309	-11.077418	-11.371127	-10.302081	0
0.9999329	9.955472	9.274126	9.423044	8.655399	1
3.9902214e-05	-11.814471	-10.381481	-10.239747	-10.266868	0
0.9999443	10.246847	9.293702	9.545234	9.818915	1
5.281759e-06	-11.865375	-10.991877	-11.085581	-11.0466795	0
0.669599	7.9775114	7.0930433	7.8840456	8.942711	1
9.179567e-05	-5.358186	-5.5713754	-9.863843	-6.595781	0
3.7184138e-06	-12.2579	-11.12187	-11.499679	-10.959434	0
1.958502e-05	-11.840959	-10.5069275	-11.118094	-10.782559	0
0.99986327	10.369985	9.137901	8.948947	9.593297	1
8.086337e-06	-11.214408	-10.795645	-10.811387	-10.528002	0
0.9999833	10.370503	9.054874	9.04675	9.380445	1
1.0153774e-05	-12.04141	-10.62833	-11.411546	-10.696301	0
0.9999505	10.449936	9.205452	9.243958	9.88098	1
0.99971	10.331329	9.095579	7.959699	9.675588	1
0.9794648	4.3543897	5.091055	6.5257964	6.5593786	1
0.9999416	10.517612	9.352488	9.532011	9.710038	1
4.4992685e-06	-11.339362	-11.135799	-11.562007	-10.935492	0
1.9869223e-05	-9.594832	-10.37557	-8.495542	-9.092046	0
0.9997038	10.195573	9.250694	6.906821	9.196885	1
6.097977e-06	-11.946351	-10.948299	-11.105581	-11.004069	0
1.4063628e-05	-11.077073	-8.515863	-9.873637	-10.240775	0
0.9999714	10.600583	9.439121	9.462728	9.282005	1
2.2455295e-06	-12.117038	-11.046977	-11.105358	-10.402888	0
0.9943545	9.3288765	5.5077496	7.28361	8.844343	1
1.26496025e-05	-8.906724	-9.926193	-11.065854	-7.435424	1
6.058017e-06	-12.328007	-10.896976	-11.183321	-9.826731	0
7.458581e-05	-11.812105	-10.519089	-11.361549	-10.679303	0
0.0014614626	-7.6864614	-6.581012	-7.084661	-5.0414066	0
0.9952083	9.834199	8.679098	6.598385	9.560674	1
9.111104e-06	-11.947465	-10.395754	-11.398554	-9.791997	0
0.9999908	10.6072645	9.478338	9.626253	9.830803	1
0.9988636	10.418288	9.160586	8.824933	9.694387	1
5.5208864e-05	-11.422312	-10.742836	-9.673578	-10.735953	0
0.73388076	-3.6062074	-6.504689	-1.9879105	-8.132357	1
3.564483e-06	-11.649323	-10.426019	-10.529344	-9.874935	0
0.00604741	-8.4544115	-10.772375	-9.739319	-9.39037	0
3.6184956e-06	-9.260768	-10.699304	-9.009378	-5.8843255	0
0.9997677	10.041676	9.001867	7.4930243	9.544162	1
7.160874e-06	-11.348065	-10.562983	-11.018916	-10.448281	0
8.633096e-05	-8.395892	-6.8801847	-9.869565	-5.830057	0
3.0627284e-06	-11.907517	-11.024092	-11.441551	-10.474	0
1.1646895e-05	-11.6993885	-11.120375	-11.342715	-10.97959	0
4.2820293e-06	-11.522298	-10.988421	-11.417655	-10.882581	0
7.3236583e-06	-12.208136	-11.142176	-11.5392275	-11.226715	0
1.6547148e-05	-11.543064	-10.714838	-10.279368	-10.446403	0
3.2554037e-06	-11.841696	-10.947426	-11.473247	-11.132327	0
3.5840146e-06	-11.672727	-10.579702	-11.449661	-11.216465	0
0.0041661668	-8.593181	-7.7898936	-9.12495	-10.454712	0
0.97021806	-7.4274473	-5.7395883	-4.6186695	4.768181	1
5.551141e-06	-11.478503	-10.279446	-11.304991	-10.564569	0
0.2644083	0.3100285	2.8514063	1.4756871	-6.623305	0
2.048115e-05	-11.938502	-11.022041	-11.285113	-10.711244	0
5.325977e-06	-12.256119	-10.932627	-11.520643	-11.119336	0
0.00010926753	-12.280137	-11.071936	-11.452166	-11.034553	0
2.2642513e-05	-11.572639	-8.760052	-7.3133135	-10.314162	0
0.9999149	9.132263	5.8242817	6.453917	9.239227	1
0.9998951	10.547917	8.326356	8.543761	9.823146	1
7.1048566e-06	-10.643727	-9.118896	-7.9096446	-9.743653	0
0.930855	9.585041	-0.48922095	8.145656	-4.4733214	1
7.732843e-06	-11.637584	-10.612274	-10.773161	-10.687401	0
0.9997756	10.578397	8.60542	8.994812	9.151761	1
0.24599603	6.1483903	-3.1418145	-2.6200485	3.7621593	1
0.031849533	-4.3462296	-4.820992	-3.2403116	-0.7306053	1
0.9995347	10.23009	8.620589	9.411714	8.293982	1
0.99976534	10.337459	8.461945	-1.2943435	8.5109215	1
0.9871962	-11.5542755	0.33598325	-2.3930876	5.7961917	1
0.9861913	-7.411118	-2.1563807	6.4801493	9.142581	1
0.9627295	6.0548687	4.2501564	8.750238	-5.8595467	1
0.9762483	8.50321	8.013611	8.812715	-3.1117187	1
0.99995136	8.940684	5.0655565	-3.5929532	-5.460643	1
3.0570266e-06	-11.301227	-10.453435	-9.73248	-8.940596	0
1.3067804e-05	-11.665351	-10.942278	-11.320927	-11.101685	0
1.7854349e-05	-12.167604	-10.874107	-11.338282	-10.96389	1
2.8883126e-06	-10.937644	-10.664476	-10.757319	-9.7906685	0
0.12039631	-4.476377	-4.3312373	-6.4021926	-7.188788	1
5.214781e-06	-12.366038	-11.030691	-11.6166725	-10.646257	0
3.1121995e-06	-11.880679	-10.836725	-11.305459	-10.99097	0
0.08046806	9.84135	4.5997186	8.193872	6.0057073	1
9.324924e-06	-6.1304364	-7.5501285	-6.603863	-7.2205815	0
3.4985966e-05	-8.662037	-10.468245	-8.948274	-9.478875	0
4.4761323e-06	-10.835803	-9.309116	-11.0800495	-10.361831	0
2.7664862e-06	-11.0693865	-11.021082	-10.857213	-10.469161	0
3.938672e-06	-12.147347	-10.830724	-11.036162	-11.032795	0
0.99875045	9.720688	8.988665	7.2830935	9.125023	1
0.9998342	10.534092	9.477277	9.562026	9.739479	1
2.794437e-06	-12.154294	-11.086706	-11.411798	-10.890723	0
0.9999682	9.768392	9.235241	9.4156685	9.780309	1
3.1568652e-06	-5.1773434	-4.9259276	-4.086653	-4.4756327	0
6.9910056e-06	-12.006798	-10.733072	-11.334069	-10.9346285	0
0.9999912	10.559466	9.444408	9.619645	9.9096155	1
6.0213724e-06	-11.649119	-10.3355465	-10.478299	-9.888034	0
2.1994001e-06	-12.150306	-10.471386	-11.190652	-10.807937	0
8.223294e-05	-7.8413434	-5.5319033	-5.3878164	-6.747547	0
0.96149695	8.381742	5.377897	-3.4200158	9.131717	0
4.032432e-06	-11.755945	-10.75957	-11.002849	-10.835324	0
0.99997604	10.604737	9.412529	9.148469	9.839616	1
0.9999404	9.647611	8.57166	8.403514	9.472575	1
4.411618e-06	-12.061686	-10.1881695	-11.2768755	-10.54339	0
0.00068263133	-11.500035	-10.745445	-11.375092	-10.947842	0
3.847279e-06	-12.111924	-11.10108	-11.338872	-10.79883	0
2.9109883e-06	-12.09232	-11.148211	-11.463879	-11.141608	0
2.8862209e-05	-9.614438	-10.438442	-10.593006	-8.103234	0
0.97636217	9.007253	8.660202	8.141838	9.511356	1
0.00023839256	-9.621888	-9.208479	-8.884206	-10.23072	0
2.6493358e-06	-12.265933	-11.140446	-11.231633	-10.962419	0
0.9999176	9.553679	8.903611	7.3308215	9.379598	1
0.999987	10.646438	9.481922	9.284194	9.937235	1
2.4261349e-06	-11.844643	-10.93705	-11.377782	-11.07599	0
9.087518e-06	-11.0434065	-10.809174	-10.495861	-10.829184	0
3.5432158e-06	-11.713208	-10.225041	-10.858343	-8.349933	0
0.999962	10.583002	9.458673	6.3133416	9.73968	1
0.999961	10.5355215	9.243315	9.491909	9.751216	1
0.0014532005	-5.7812138	-6.931852	-4.514013	-6.56435	0
0.06423255	-9.925379	-8.955163	-8.501886	-6.172021	0
0.0007260619	-8.552264	-9.6227	-8.389651	-7.248645	1
3.5577993e-06	-11.216428	-9.565826	-9.750268	-8.301249	0
0.9999385	9.172644	7.1740823	6.9587693	9.305064	1
1.8691115e-05	-11.558367	-10.802343	-11.382266	-11.075521	0
6.2839244e-06	-11.398051	-10.192046	-11.335902	-10.53876	0
2.1796136e-06	-11.1126995	-11.061655	-10.338575	-11.103234	0
7.5490475e-06	-9.651049	-10.893512	-10.010583	-9.192946	0
0.9995524	10.376304	9.255348	9.511763	9.875295	1
0.007999603	-7.518876	-0.019892545	5.575411	-4.772464	1
0.66597533	9.719981	5.925656	7.4211345	5.843394	1
9.283486e-06	-8.530124	-6.648099	-7.971271	-10.251357	0
4.347297e-06	-12.114959	-10.999809	-11.3579	-10.878213	0
4.142792e-06	-11.794168	-10.3672085	-10.928603	-10.767348	0
0.99994755	10.499175	8.742031	9.223964	6.995993	1
1.2675069e-05	-11.3294	-10.401065	-11.402321	-10.628673	0
6.2843324e-06	-12.058903	-10.947065	-11.526693	-10.76485	0
0.804064	7.347969	5.423443	1.6024841	-3.2448967	1
6.4672545e-06	-11.690728	-10.89394	-11.449277	-10.564134	0
1.5562971e-05	-11.825959	-10.296064	-10.651999	-10.262243	0
2.2098255e-05	-11.421027	-10.959848	-10.887268	-10.747901	0
0.5471201	-4.1153355	-3.6542208	-4.3665614	-5.078692	1
0.9998393	9.028292	9.192717	9.173517	9.3190975	1
5.5076325e-06	-11.760151	-10.8042965	-10.803124	-11.075733	0
0.9999137	10.397746	6.3848805	9.131383	9.789273	1
4.5119878e-06	-12.135812	-11.148852	-11.52011	-4.5501084	0
1.4736902e-05	-11.59373	-10.781599	-11.137492	-10.226087	0
3.384832e-06	-12.130698	-10.877241	-11.175085	-10.879077	0
2.0920696e-05	-12.120849	-10.866232	-11.533614	-10.880502	0
2.6018297e-06	-12.2027235	-11.057686	-11.318751	-10.813333	0
0.9998305	10.508082	8.867355	9.302573	9.662517	1
0.9999734	10.658385	9.459848	9.571511	9.842869	1
0.97683585	8.0408	8.987303	7.4607925	9.590238	1
2.8011827e-05	-11.741593	-10.838062	-10.252382	-6.999261	0
3.1031693e-06	-11.528737	-10.171154	-11.292662	-10.893607	0
4.663269e-06	-11.660832	-11.136005	-11.467596	-11.11185	0
4.188361e-06	-12.294475	-10.988458	-11.55186	-11.1730585	0
5.8587128e-05	-5.4276886	-8.1269655	-10.066033	-9.1653595	0
0.9984011	2.4431005	1.6904707	6.0356812	8.046912	1
0.97575855	9.657922	6.7300963	8.411411	9.152448	1
0.99997663	10.407943	8.807994	9.572136	9.707327	1
1.3458271e-05	-11.545236	-10.748191	-11.000594	-10.93972	0
0.9985649	10.106338	8.792868	3.1154807	7.6115136	1
0.8296377	6.3769636	5.4974265	8.720909	6.893349	1
3.182089e-06	-11.794498	-10.7134	-9.8152	-11.00179	0
0.99740535	10.319068	7.0866866	7.0036826	8.241324	1
0.99828374	-3.5265903	-1.0630788	1.260155	4.58707	1
2.6588275e-06	-9.366029	-10.317222	-9.361998	-7.310656	0
3.791271e-05	-10.212504	-10.31115	-8.330046	-8.607936	0
0.00060039444	-6.011267	-6.849858	-1.4617226	-5.5731106	0
0.00010801443	-6.6109676	-5.038507	-9.115946	-8.5442915	0
8.5870764e-05	-11.170678	-6.191017	-8.157884	-8.604989	0
0.0863259	6.0545073	0.80981976	-5.148445	-6.9549503	0
0.019727346	-8.043114	-6.2983623	-7.8344398	-2.5436735	0
6.455698e-05	-8.0511875	-6.2569003	-8.165645	-5.4353642	0
3.1612428e-06	-12.090828	-10.92484	-10.128446	-10.547856	0
3.1095955e-05	-8.945797	-9.717083	-7.2966876	-7.5237327	0
5.3979284e-06	-9.0804205	-10.036511	-9.355415	-9.605758	0
5.0513963e-06	-11.228502	-10.684925	-7.142468	-10.164191	0
0.99522483	10.0056715	8.848755	3.4061208	7.849917	1
0.93849176	5.581703	6.5292683	6.8215194	-0.84802675	1
0.0001088884	-11.249577	-10.466892	-11.0041895	-10.942419	0
4.682596e-06	-11.735391	-9.804759	-10.622228	-10.210021	0
1.840178e-05	-12.225688	-10.880865	-10.51962	-11.073815	0
9.391869e-06	-11.884431	-10.712161	-11.02199	-10.874191	0
2.5396978e-06	-12.097021	-10.70361	-11.420225	-10.827807	0
3.5156727e-06	-12.235528	-11.078519	-11.417734	-10.730472	0
0.99993134	10.501376	9.326065	9.155142	9.449845	1
0.00018173267	-7.8300743	-6.177485	-5.6091113	-6.0414524	0
0.045351353	-3.961262	-5.1101985	-7.7910576	-6.3327274	0
7.234942e-05	-6.3083477	-10.729873	-9.241951	-8.190756	0
0.044499498	-5.97353	3.7300618	7.193571	-7.103047	1
5.1933416e-06	-11.146144	-9.455765	-11.320547	-10.250821	0
0.9957094	7.623762	-0.5438856	1.6896939	6.8393817	1
7.733846e-06	-11.554862	-10.919497	-8.667054	-10.030184	0
3.7885425e-06	-12.130765	-10.951047	-11.399383	-10.952012	0
0.00014402153	-8.189993	-4.714147	-8.258253	-4.8655696	0
2.1793372e-05	-11.380103	-10.407647	-11.155666	-10.239506	0
3.8779417e-06	-12.133647	-10.768099	-11.565638	-11.017194	0
0.9998692	10.279201	9.431658	9.398498	9.047387	1
1.7281667e-05	-9.733033	-9.989752	-9.889352	-9.559547	0
3.0319554e-06	-12.236915	-10.947145	-11.449878	-11.007852	0
0.63164604	10.32883	7.204842	8.268298	7.3127856	1
3.4617282e-05	-10.156631	-10.753222	-9.508958	-9.620131	0
4.118793e-06	-12.1596155	-10.850463	-11.351762	-10.844038	0
5.2390275e-05	-9.94633	-7.441005	-9.411526	-10.231948	0
0.9997229	10.214836	9.328032	8.994134	9.260734	1
0.9994832	10.317871	8.910465	8.187018	9.586992	1
5.284268e-06	-12.244478	-11.105717	-11.397496	-11.191888	0
3.814624e-06	-12.01291	-11.055437	-11.633771	-11.134586	0
2.5292362e-05	-11.937703	-10.878106	-11.273291	-11.08533	0
3.1021634e-06	-11.976003	-10.6084175	-11.37744	-9.039842	0
0.00015614799	-9.544313	-8.82225	-9.871681	-8.205662	0
0.99896526	8.932449	7.2158647	9.174626	9.597079	1
0.9415921	-7.9796944	-4.7702346	-0.8646011	-6.3180046	0
0.9993223	9.978904	9.195824	8.288705	9.58003	1
2.670265e-06	-11.962867	-10.996441	-11.319377	-10.942365	0
3.2601915e-06	-10.622248	-10.742978	-10.904651	-10.583365	0
0.00016625978	-6.2134795	-8.578785	-5.8750987	-8.484687	0
1.1066823e-05	-10.551608	-10.191039	-11.150032	-10.844102	0
0.9421184	1.1817137	4.922997	2.1664548	6.4391303	1
0.99988437	10.5014105	8.863361	9.549012	9.473365	1
0.99686724	10.09396	7.4952226	6.7025766	9.469235	1
1.0843712e-05	-11.228378	-6.890465	-6.3356996	-8.21245	0
0.99869233	9.098477	5.0877614	7.326175	9.526699	1
0.999979	8.90717	9.173107	9.253612	9.086049	1
2.4971519e-06	-12.03766	-9.793985	-10.797776	-10.567672	0
0.00021583888	-7.020677	-8.166406	-4.74539	-9.6292095	0
0.8504778	6.385516	7.9553304	6.880498	9.483964	1
0.99999046	10.56969	9.413665	9.639244	10.049993	1
9.311014e-05	-12.071567	-11.107911	-11.473243	-11.128942	0
2.0058083e-05	-11.045588	-9.575807	-10.403296	-9.841346	1
0.86359864	7.892087	5.465205	-3.5219035	8.05836	1
0.9997993	-4.036111	2.2717721	-4.962848	-5.4265594	1
3.3511167e-06	-12.257281	-10.923085	-11.345256	-10.702411	0
3.1422946e-06	-12.276291	-10.661539	-11.502164	-9.945024	0
6.124898e-06	-10.524491	-8.918316	-9.056189	-8.061922	0
6.50629e-06	-11.567669	-10.671764	-11.299969	-10.743841	0
3.6150639e-06	-11.710657	-10.250168	-11.212704	-10.39479	0
6.266743e-06	-8.414718	-10.076717	-9.891845	-8.755432	0
4.637559e-06	-12.249301	-10.79248	-11.285566	-10.852148	0
0.033280037	-6.4710793	2.4885418	2.317615	6.539965	1
0.0047182348	-10.824309	-6.6469326	-10.782769	-10.090317	1
2.885934e-06	-12.146541	-10.363028	-11.38195	-11.145255	0
0.15710372	-6.198196	-5.3947015	3.9595284	-4.0098524	1
0.99996233	10.556811	9.454927	9.584608	8.705958	1
1.0973427e-05	-10.903586	-9.11084	-8.428762	-10.239482	0
1.2941982e-05	-10.458615	-10.679679	-9.292835	-9.995413	0
0.99994993	10.395016	9.289427	9.560212	9.794456	1
0.0008423874	-8.414096	-7.519794	-9.120202	-6.8922324	0
0.9997489	10.373815	9.132708	9.40932	8.819841	1
3.1113834e-06	-11.941182	-10.828319	-10.418548	-11.081531	0
9.325031e-06	-11.586034	-10.123032	-8.593935	-10.927005	0
3.7219156e-06	-12.050124	-10.96003	-11.367513	-10.930119	0
5.286425e-06	-11.350176	-10.729229	-11.123581	-10.00106	0
2.9012715e-06	-11.804153	-10.276071	-11.364033	-10.194028	0
3.1864834e-06	-11.47198	-11.062251	-11.246436	-11.061576	0
7.241256e-06	-11.855102	-10.267089	-11.076016	-10.981088	0
5.163444e-06	-11.908857	-10.926439	-10.585969	-10.853653	0
1.342868e-05	-10.929852	-10.67433	-6.7765155	-9.428188	0
0.00062874984	-6.2794356	-9.515535	-7.3929725	-10.199451	0
0.999948	10.22933	8.768865	8.6794	6.8180785	1
4.9585005e-06	-10.003098	-10.767578	-9.7687025	-10.500976	0
3.1289874e-06	-12.207527	-10.947927	-11.248314	-10.884154	0
1.2512907e-05	-10.871034	-10.018375	-9.378707	-10.963141	0
0.9807735	9.599586	4.2652717	-4.475752	1.7407886	1
6.1336304e-06	-12.10871	-10.936421	-11.531272	-10.649083	0
8.534568e-06	-12.052156	-10.743283	-11.368079	-11.009169	0
2.96163e-06	-12.29891	-10.156172	-11.490771	-10.994185	1
4.7176527e-06	-12.065066	-10.834509	-11.185011	-10.968006	0
0.9999862	10.655197	9.428114	9.188747	9.851272	1
2.8880622e-06	-11.927768	-10.629513	-11.085621	-10.334554	0
2.3709603e-05	-12.1366625	-10.048695	-10.801847	-10.370075	0
0.0017792195	-9.3191805	-4.3317738	-3.2319324	-8.701994	1
0.004329197	-9.297325	-7.90035	-9.4496765	-5.912608	1
0.99992466	9.960748	9.164478	9.423007	9.664662	1
5.1752063e-06	-12.180028	-10.7293625	-11.2920475	-11.040621	0
0.9997626	9.686386	9.143195	7.865293	9.620258	1
4.039445e-06	-11.875041	-10.855961	-11.2919035	-10.67124	0
0.9997049	8.17818	8.837246	7.875253	8.946196	1
3.9776955e-05	-12.038529	-10.853893	-8.629	-10.650676	0
0.9999846	10.609642	9.460346	9.484235	9.823222	1
7.318499e-06	-11.356019	-10.932094	-10.251889	-9.70301	0
0.00025651514	-8.316339	-10.336704	-8.346914	-7.448589	0
0.9990478	9.185906	9.101974	7.666442	9.328233	1
0.99630994	7.9402	8.4260435	6.1840034	6.2617908	1
3.7393631e-06	-12.033347	-10.923658	-10.922915	-10.277683	0
0.9974497	10.438519	9.170506	9.3285	9.445518	1
0.0005332454	-9.990187	-10.592009	-5.97465	-10.518279	0
3.7128648e-06	-11.011284	-10.836433	-10.951598	-10.857604	0
2.9902687e-06	-10.763688	-10.302127	-11.264527	-10.532987	0
0.99701405	8.29967	8.7344	8.810998	8.939017	1
3.3539047e-06	-11.862035	-10.570526	-10.577622	-10.180617	0
0.99988496	10.224845	9.050915	8.392673	9.252113	1
0.47283322	10.184391	-0.6363479	-4.339629	7.778953	1
0.9999852	10.572946	9.330277	9.538993	9.948566	1
0.001443709	-10.50492	-7.3638077	-4.335175	-7.004366	0
2.8917695e-05	-12.181369	-11.094592	-11.452481	-10.924298	0
3.1989464e-05	-11.281629	-5.669063	-8.581088	-4.893309	0
5.2495252e-05	-11.026202	-10.708668	-9.324667	-7.5828643	0
0.99994636	10.187467	9.20432	8.770793	9.83725	1
6.0455563e-06	-11.782031	-10.801674	-11.248578	-10.226123	0
0.99935824	9.558701	6.148068	8.193551	8.426078	0
2.9593232e-06	-12.011994	-8.779274	-10.770676	-10.774087	0
0.09228911	-6.798025	-8.744093	-3.7123148	-6.1415935	0
2.6390776e-06	-12.188956	-11.011599	-11.126297	-10.784251	0
5.8588844e-06	-10.315932	-10.585472	-10.918121	-10.557094	0
4.2022684e-06	-12.118761	-11.200863	-11.634819	-11.104436	0
0.0026584575	-11.17342	-10.0750675	-10.32186	-10.84038	0
5.5215214e-06	-12.2494545	-11.052553	-10.956527	-10.371274	0
0.01740579	-3.130062	-4.6043572	-0.92249066	-1.4198678	0
7.935737e-06	-8.950974	-10.4547	-9.305179	-10.291052	1
2.7580643e-06	-12.068941	-10.903372	-11.193804	-10.886592	0
2.4496048e-06	-11.588322	-10.73736	-11.138804	-10.4939375	0
0.9999354	10.213464	9.402235	9.555979	9.748834	1
0.0028878546	-10.198844	-9.898641	-10.766927	-8.0687065	0
4.8086217e-06	-11.8505335	-10.47365	-11.117295	-11.087962	0
3.8928597e-06	-10.305613	-9.563632	-9.856889	-10.073176	0
1.5132165e-05	-11.860795	-10.887176	-10.61336	-10.767535	0
0.013273918	5.195179	-0.44556212	6.6877513	6.50823	1
0.94109994	7.810281	5.5919967	8.282201	8.076889	1
0.999961	9.918132	9.240988	9.35222	9.364432	1
2.7979118e-05	-10.587942	-10.696439	-9.947326	-6.9869223	0
1.6400634e-05	-10.809753	-8.624062	-7.455218	-9.607551	0
0.99987626	10.339824	9.320438	8.707786	9.729571	1
0.7358326	-5.1381683	6.8966813	-8.294228	-3.4310727	1
0.9971999	10.5280905	9.312708	9.239079	9.661717	1
0.9999441	1.8026152	5.203193	5.2444124	9.208952	1
3.0962608e-06	-11.449843	-10.816146	-10.281224	-9.80032	0
0.9999629	9.401258	9.059251	7.7367578	9.84199	1
0.24697207	7.1691856	-4.843194	-6.062139	7.402054	1
0.9999746	10.642013	9.458719	8.853884	8.946044	1
0.9997476	10.472621	7.989374	9.312927	8.584565	1
3.1972144e-05	-11.678195	-10.5016	-11.346015	-10.533641	0
0.99977213	9.572785	5.471858	9.471169	9.396342	1
0.1770566	-4.1470284	-2.2473533	-3.7195072	5.51498	1
0.99995756	10.547828	9.385802	9.09122	9.687667	1
3.9808224e-06	-11.786762	-9.789623	-10.668602	-9.680042	0
3.285398e-06	-11.345227	-10.542334	-9.843166	-10.156882	0
0.014094019	7.6558046	-1.9592627	-3.6525455	-3.528296	0
4.5956895e-06	-11.846967	-11.004746	-10.858812	-9.925212	0
0.9988759	10.386651	9.314052	9.441571	9.855571	1
9.088307e-06	-11.893445	-10.863262	-10.2794695	-9.613727	0
4.45089e-06	-12.037755	-11.0816145	-11.498089	-10.855716	0
8.4847e-06	-12.033239	-10.862237	-11.377247	-10.989806	0
1.9993933e-05	-11.764464	-10.849415	-10.994792	-10.903764	0
0.6118222	6.085553	6.0577497	6.7805986	6.178066	1
0.9999455	9.4509945	8.626376	5.6372104	-4.2943273	1
5.095896e-06	-11.308818	-10.484226	-10.104863	-8.191213	0
3.6051276e-06	-11.379165	-10.9429865	-10.801149	-10.331265	0
0.9999318	10.354844	9.304317	9.305584	9.767869	1
2.983583e-06	-12.155168	-11.11637	-11.6272335	-10.987254	0
4.4880667e-06	-12.299911	-11.159248	-11.468194	-11.104514	0
7.1432764e-06	-12.041169	-9.0761595	-10.603176	-8.656126	0
6.69391e-06	-11.561555	-10.144309	-10.07666	-9.7447195	0
1.0269505e-05	-12.100926	-10.950182	-11.654243	-11.190169	0
0.99991965	9.748307	9.360199	8.027654	9.582801	1
2.6069985e-05	-11.354502	-10.599353	-10.410627	-9.90131	0
0.9999869	10.528873	9.37932	9.48247	8.73107	1
2.8461573e-06	-11.9058895	-11.112702	-11.433843	-10.536374	0
6.033662e-06	-12.028922	-10.964214	-11.365485	-11.036363	0
0.999967	10.449477	9.116085	9.249887	9.709291	1
1.1845613e-05	-11.707986	-10.738206	-11.228892	-11.083066	0
0.00012717964	-5.6445003	-3.3925946	-5.797378	-6.35713	0
3.0143685e-06	-12.118588	-10.940765	-11.361501	-10.396789	0
2.5392557e-05	-9.953731	-9.229813	-10.681503	-9.660911	0
9.734389e-06	-11.523893	-10.881012	-11.368602	-11.12231	0
0.9987937	10.121231	8.9157	8.100612	9.608056	1
0.999905	9.6764555	9.308114	8.882724	9.515895	1
0.002453386	-5.581418	-7.361406	-10.502571	-7.4520373	1
4.52246e-06	-12.038638	-10.820948	-11.462837	-10.826718	0
1.0723914e-05	-11.932895	-10.592703	-10.578554	-10.479212	0
3.8013366e-06	-10.509885	-10.483302	-9.707687	-9.881485	0
0.99998224	10.439408	9.257174	9.582974	9.82877	1
2.7685078e-06	-11.568687	-11.115439	-11.482033	-11.107813	0
0.9995709	8.028731	8.580244	6.0038266	9.194515	1
0.0002006836	-11.45604	-10.933561	-10.610229	-10.314593	0
0.9999219	10.386245	9.111495	9.227159	9.800214	1
2.736575e-06	-11.362254	-10.45576	-11.241065	-10.851965	0
0.9997665	8.716169	8.430645	-0.6848923	9.382148	1
7.1391228e-06	-12.276944	-11.074883	-11.463479	-11.052701	0
2.8146196e-06	-12.174276	-11.003239	-11.551894	-11.164813	0
2.1670908e-06	-11.512353	-10.857481	-10.205566	-10.614489	0
2.3013816e-05	-11.719583	-10.583307	-11.20378	-10.977222	0
0.99981636	8.896036	8.130165	8.8544	9.678245	1
0.9999778	10.2707815	7.7073393	9.031057	9.582118	1
0.99942744	5.163006	4.7784133	7.487291	6.5248337	1
2.9053226e-05	-11.279965	-9.963752	-11.144808	-11.164386	0
0.9950067	10.4536085	9.062667	6.7869415	9.489551	1
0.00019839313	-9.84088	-4.2832265	-5.905742	-5.284531	0
2.8659191e-05	-11.662771	-10.161725	-11.207835	-10.673978	0
0.00012300033	-11.306041	-10.07951	-9.647846	-10.495576	0
5.2910582e-05	-7.988672	-8.997067	-2.3317177	-9.99896	0
0.9999304	10.554078	5.243589	7.313563	7.956759	1
8.637633e-06	-11.507585	-9.993823	-8.68275	-9.169305	0
6.5815643e-06	-11.625447	-10.932219	-11.434879	-11.057196	0
0.46374473	7.2144885	-3.5688925	6.5927606	6.894788	1
0.27358833	-4.236825	-4.38819	-5.3515916	5.231639	1
4.022728e-05	-12.108455	-10.714635	-10.886154	-10.653079	0
5.74717e-06	-12.090729	-9.80073	-11.507441	-10.979962	0
0.4607129	-7.929081	6.0437937	-2.2035642	7.6793365	1
1.6734377e-05	-10.993119	-10.887606	-9.880153	-10.508025	0
6.808338e-05	-7.5294847	-9.303055	-10.018154	-10.275591	0
1.03820885e-05	-11.549143	-10.654103	-11.409887	-10.774962	0
7.692836e-06	-11.905061	-10.389431	-10.448572	-10.288704	0
3.7569246e-06	-12.1425085	-11.150407	-11.41001	-10.213614	0
0.0006750205	-9.034902	-9.31208	-9.815369	-9.062433	1
3.1651132e-06	-12.245205	-11.120485	-11.609915	-11.260827	0
0.001295024	-6.3847275	-4.096398	-3.7930818	-3.6467366	0
0.9984794	8.676258	7.029674	8.576056	9.181782	1
4.9912746e-06	-11.075105	-10.796245	-10.918327	-10.290923	0
0.00028601516	9.872325	6.867972	8.151442	5.690989	1
7.5759335e-06	-10.936177	-10.865938	-11.278329	-10.605441	0
0.9999918	10.608047	9.48088	9.640886	9.921056	1
0.99553055	10.143092	6.574282	8.679704	8.557826	1
5.60131e-06	-7.7953386	-7.603641	-10.414637	-10.012134	0
6.311594e-05	-9.220489	-9.054033	-9.719121	-7.1674094	1
2.7947808e-06	-12.099479	-10.912539	-11.270348	-10.190192	0
2.840035e-06	-12.396673	-11.101309	-11.455477	-11.126257	0
0.9999571	10.559805	9.436088	9.594117	9.778758	1
0.99990594	10.099572	8.98198	6.3844585	9.447648	1
4.541984e-06	-9.305476	-10.766609	-11.202954	-10.861871	0
2.5353806e-06	-11.933302	-10.946342	-11.348423	-10.851024	0
0.9997042	9.366206	9.011014	7.3285747	8.435359	1
0.00043714643	-11.30217	-6.917917	-8.748378	-8.381882	1
6.5584195e-06	-12.089833	-11.070679	-11.45274	-11.09621	0
2.7075732e-06	-11.8222475	-10.763279	-11.195678	-10.855706	0
8.135153e-06	-12.154795	-11.227033	-11.513553	-10.96131	0
5.1203215e-06	-11.954154	-10.899236	-11.471638	-10.652314	0
8.319109e-06	-10.541383	-10.654284	-9.257578	-7.5098214	0
6.2953277e-06	-11.867104	-10.281303	-10.627021	-10.670205	0
0.8731792	2.489766	-5.325607	-4.8172827	-5.4321413	0
0.00038549263	-11.331736	-7.966882	-10.7592745	-10.004687	0
4.5343145e-06	-12.262906	-10.906925	-11.413653	-10.604224	0
0.9997445	9.588378	4.390923	5.727117	-1.7113806	1
4.3992204e-06	-11.04988	-10.357491	-11.043326	-11.061938	0
0.5571412	2.271652	7.8281755	-1.3322074	-7.774742	1
8.764305e-06	-12.0939665	-11.211282	-11.5629	-11.033552	0
3.115734e-05	-11.275357	-10.187083	-10.478571	-10.036108	0
6.222844e-05	-11.439126	-8.40387	-8.237866	-8.9629545	0
0.00038176583	-8.896607	-10.378071	-10.950027	-10.354234	0
4.6971945e-06	-11.972286	-10.538179	-11.426471	-10.738363	0
4.8210054e-06	-12.304499	-11.060378	-11.458491	-10.93671	0
0.99977344	9.957076	9.231197	9.065408	8.99215	1
1.0229459e-05	-11.812518	-10.384702	-10.517497	-10.139643	0
1.0336377e-05	-12.087269	-10.38508	-11.116711	-10.912364	0
3.7655183e-05	-11.64701	-10.600588	-10.506612	-10.40474	0
0.99756134	7.1913185	4.506327	6.8555417	8.512237	1
5.1019426e-05	-10.704463	-9.087599	-5.629995	-6.0226636	0
0.99984646	10.617656	9.280957	9.281247	9.619424	1
3.5273563e-06	-12.153213	-10.884018	-11.20729	-10.660438	0
7.544139e-06	10.179932	6.4603415	-5.4819455	-7.462071	0
2.3240464e-06	-12.179283	-11.0861225	-11.555039	-11.113922	0
0.9998878	10.385046	9.331324	9.414144	9.610917	1
1.0676849e-05	-12.061013	-11.001826	-11.075371	-10.985183	0
0.0014590395	-5.614578	-3.7816253	-7.5003705	-7.360439	0
4.508289e-05	-11.368116	-8.192673	-8.278683	-6.1706057	0
0.9941743	6.496769	5.609624	-6.93263	-6.2739744	0
3.0862535e-05	-10.125546	-10.445953	-9.85443	-10.324958	0
0.9998054	10.126049	8.641426	7.5720053	9.439521	1
2.456047e-06	-12.215087	-10.933367	-11.657126	-11.087304	0
0.0035941557	9.925144	7.879306	8.475396	9.240645	1
0.9841473	9.731523	8.756102	-4.472124	7.0053153	0
0.0111340135	-7.8785696	-9.827179	4.530914	-6.277064	0
0.99995637	10.31778	9.355339	7.488562	9.787768	1
2.5350544e-06	-12.043206	-10.92754	-10.7599125	-10.149617	0
0.00033031296	-9.953302	-8.997623	-11.524048	-11.04416	0
9.834708e-06	-11.901026	-10.442434	-10.774269	-10.9636755	0
0.015025372	-5.701359	-4.0364127	-5.5058136	-3.6242585	0
0.97627187	8.378273	7.6760783	8.682762	8.888883	1
1.0874179e-05	-11.93821	-10.910784	-11.45773	-10.9788475	0
0.79508615	-3.8043413	-1.6517345	2.0808249	-5.5890307	1
0.014101351	-8.737977	-11.002626	-8.590472	-8.5485935	0
0.0015812027	-12.0405855	-10.940957	-11.4201765	-10.799398	0
3.973752e-06	-11.341887	-10.9108715	-10.762388	-10.184308	0
0.10619812	-3.1304116	0.68044025	0.37167215	-3.5107884	0
0.9983675	9.280086	5.616794	9.094743	-1.6446452	1
0.0007989865	-5.7626863	-6.0510716	4.4895062	-3.6691585	1
0.992874	9.156794	8.919536	9.080815	9.268228	1
0.2624975	-9.774108	-8.792056	-7.913938	-5.6261578	0
0.9998964	10.312743	9.146303	8.213475	9.562888	1
0.9999589	10.159429	8.943287	8.736456	9.544594	1
1.0282029e-05	-10.205592	-9.153208	-10.30203	-10.532677	0
3.776617e-06	-12.053325	-10.971739	-11.250263	-10.013926	0
0.81226164	-0.9785579	7.49408	7.4940467	7.3515124	1
0.99974006	10.3622055	6.7568097	8.926062	9.203474	1
0.99993694	9.059186	8.909725	9.525319	9.651563	1
0.97358656	10.318848	9.2575035	-4.133389	9.018025	1
3.9233087e-06	-11.984125	-10.795741	-10.386236	-10.365955	0
0.9999826	10.374882	9.316715	9.4951315	9.835752	1
1.5252925e-05	-11.136175	-10.295637	-9.878784	-8.23801	0
0.00020553633	-10.581544	-10.808666	-10.4800415	-10.236211	0
1.020003e-05	-10.943807	-11.016875	-11.340602	-10.836152	0
3.1345007e-05	-11.252632	-9.25392	-8.37712	-10.765961	0
3.5167366e-05	-11.469514	-10.256159	-10.025179	-9.106801	0
4.11307e-06	-12.078462	-10.865739	-10.584097	-10.4301405	0
0.9999784	10.149303	8.632093	8.994621	9.514066	1
0.9988574	9.75936	-3.7068508	8.261992	9.3615265	1
1.4736861e-05	-11.710443	-10.870081	-11.365737	-11.219949	0
9.8504825e-05	-11.386899	-10.643097	-11.306985	-10.799967	0
0.0007891155	-11.229854	-9.533916	-10.683671	-10.944366	0
0.9716965	-4.0551214	4.5775642	4.8779006	7.47327	1
3.594122e-06	-12.223618	-10.93422	-11.384898	-11.009985	0
0.99871635	10.423127	9.22943	7.038844	9.693084	1
0.12402992	-4.3616214	7.299665	6.02106	6.3457885	1
4.041568e-06	-12.264899	-11.078637	-11.669833	-10.856882	0
0.9999299	10.531756	9.345957	9.299505	9.740319	1
3.9304185e-05	-9.308362	-7.1466436	-9.565824	-8.26431	0
0.4744363	-6.3230605	-10.230803	-3.3093362	-7.778873	0
4.2633346e-06	-11.064471	-10.867598	-11.370106	-10.652699	0
3.0657968e-06	-12.222254	-10.947475	-11.556293	-10.657269	0
0.08887518	-4.3863244	-5.0658364	3.5865726	-4.796227	0
0.019628169	-9.893379	-10.847372	-10.998006	-9.698477	0
8.194213e-06	-11.753142	-10.944111	-10.976343	-10.9865675	0
0.00014666494	-8.301124	-5.689898	-8.238191	-8.148817	0
0.00035632565	-10.712899	-10.888231	-10.782924	-8.178747	0
0.9991999	10.479059	9.289753	9.523155	9.717636	1
6.0073766e-05	-10.3267355	-10.368728	-10.300981	-10.255565	0
4.541386e-06	-12.164685	-11.05061	-11.539379	-11.016467	0
0.9966191	8.610745	6.9084096	6.1666503	8.522458	1
1.8838984e-05	-12.028488	-10.822588	-11.173808	-10.641969	0
3.1702748e-05	-11.87022	-11.096205	-11.049051	-10.931036	0
1.9258823e-05	-12.257617	-10.693966	-11.174928	-10.755966	0
8.436136e-06	-7.3287373	-7.5972857	-3.7191958	-9.05464	0
0.9981457	8.156871	8.915764	9.076035	8.840364	1
8.694933e-06	-11.569612	-10.499505	-11.230489	-10.871362	0
0.9996475	10.132388	9.257345	9.444429	9.575816	1
2.2456801e-05	-11.754318	-10.049355	-11.267017	-10.317573	0
0.99625045	3.642055	-6.5659504	-4.4235706	5.03854	1
0.99925154	10.2888975	8.574271	8.683197	9.459964	1
0.00021022496	-11.6161175	-10.891111	-8.29434	-10.582786	0
0.99957055	10.511956	9.335233	9.421746	9.89783	1
7.338692e-05	-11.184228	-10.215712	-10.432466	-9.656525	0
0.9996113	10.25363	7.4370637	9.511602	9.8651	1
3.3098079e-06	-11.772669	-10.630907	-8.905339	-9.156266	0
0.9999232	10.608021	9.463037	9.617965	9.761164	1
0.0074198446	-11.551661	-10.677443	-10.6664915	-10.912105	0
0.99995315	10.428499	8.494652	8.012482	7.282163	1
0.8246857	10.256386	8.675443	5.819696	6.228281	1
5.643782e-06	-11.759515	-10.508578	-11.193912	-9.950091	0
3.1097883e-05	-11.470199	-9.861633	-9.42734	-8.964745	0
0.99302423	9.5009575	9.170105	7.2103558	8.675995	1
4.6319283e-06	-11.93967	-10.291836	-10.6273575	-10.905268	0
0.99990857	7.3781557	9.022674	7.187475	9.755537	1
0.012613096	-4.4969997	-3.6859264	-5.600509	-5.8006196	0
9.9408e-06	-11.028726	-10.863345	-10.614438	-10.099586	0
5.194421e-06	-11.361019	-10.866642	-11.201752	-10.834026	0
1.0556457e-05	-11.931136	-9.471715	-9.436923	-9.633924	1
3.4803752e-06	-12.282319	-11.014877	-11.595242	-10.825789	0
0.9996908	0.7121061	-6.7312217	-6.768167	-4.2737985	1
0.9998541	10.5490465	9.377907	9.51025	9.851662	1
0.015503066	-7.4729357	-4.743462	-5.432964	2.572165	1
9.359421e-06	-11.861407	-11.043938	-11.20818	-11.122661	0
1.3548983e-05	-11.767462	-11.001789	-10.555531	-10.514259	0
2.8543773e-06	-9.865139	-10.5597	-10.979131	-10.136626	0
2.6149842e-06	-12.122387	-11.114573	-11.636921	-11.208125	0
3.254513e-06	-12.105107	-10.903902	-11.405835	-11.050843	0
0.9868565	-3.3184814	-1.536612	7.3889785	-8.165604	1
0.028189704	-6.560219	-6.810859	-7.1316047	-4.417484	0
9.138987e-06	-11.719089	-10.346418	-10.764154	-10.806104	0
0.00012014875	-6.821395	-10.282106	-7.72109	-6.7273507	0
8.889156e-06	-9.487296	-7.5832615	-8.4562645	-10.271952	0
4.013101e-06	-11.259185	-10.951065	-10.906051	-10.109787	0
3.87914e-06	-12.211331	-11.126051	-11.355903	-10.965333	0
6.1787077e-06	-12.123115	-11.030502	-11.429083	-11.09373	0
0.00087955006	-11.502347	-8.895573	-8.94814	-10.835729	0
2.0907613e-05	-10.7879305	-10.724599	-10.80809	-10.533368	0
1.3287533e-05	-12.286244	-10.817147	-11.146871	-10.074861	0
0.9999347	10.572371	9.29545	9.411029	9.780684	1
2.2848579e-05	-10.399756	-5.7739196	-9.573388	-9.341367	1
0.00036275617	-11.342145	-10.41465	-10.155787	-9.875044	0
1.6428246e-05	-10.687523	-7.458457	-6.8442874	-9.611112	0
0.9999535	10.39212	9.313051	8.7970085	9.640279	1
4.7629946e-06	-11.726876	-11.130765	-11.236984	-10.4272175	0
0.9974528	10.612358	9.383515	9.482944	9.475892	1
0.0005295173	-11.222862	-9.940197	-10.512749	-8.656004	0
3.197149e-06	-12.242191	-11.182338	-11.334155	-10.769272	0
0.9996749	9.532296	9.310298	8.640468	9.693617	1
3.266254e-06	-12.27465	-10.949945	-11.50299	-11.101728	0
1.0570329e-05	-11.865108	-11.096477	-11.587615	-11.019982	0
0.10574972	-3.4659953	-3.7697911	4.6936	-7.678456	1
0.00051565905	-3.7178369	-4.322841	5.001396	2.6834047	1
0.9942069	-0.17531598	9.33391	5.9944053	8.723921	1
5.6240638e-06	-12.161662	-11.114555	-11.161025	-11.035997	0
3.847899e-06	-11.9573	-10.928875	-11.405084	-10.877956	0
0.9991392	6.3188896	5.813909	7.6589017	9.688298	1
0.0054244627	-4.077224	-0.238174	-1.935021	-5.274592	1
0.9999541	10.398962	8.922148	9.169179	9.511617	1
0.99996996	9.068648	2.7869942	6.511869	8.269966	1
0.9999745	10.353999	9.340248	8.2583	9.751082	1
0.87045854	-4.5966606	5.993963	-1.3293217	-6.603413	1
0.9999856	10.536704	9.41825	9.540772	9.543428	1
3.0196106e-06	-11.908576	-10.875778	-11.302394	-10.218763	0
2.2496026e-05	-8.482327	-9.576672	-10.107396	-8.802057	0
3.4853342e-06	-10.917314	-7.3710313	-10.744855	-7.9739556	0
0.9999598	10.526809	9.425769	8.463685	9.643034	1
0.22681502	0.015199021	-6.0612926	-5.4199624	-4.3840384	0
3.8398603e-06	-9.793931	-10.6483965	-7.811439	-10.429753	0
0.9999895	10.496242	9.195439	9.489142	9.867709	1
2.528641e-06	-11.783122	-10.969234	-11.523571	-10.993751	0
0.00042325043	-10.671691	-10.592134	-10.204489	-9.842978	0
3.4738725e-06	-12.157086	-11.115118	-11.105971	-10.991914	0
0.9999654	10.179219	9.3371105	9.436775	9.830583	1
0.051615313	-5.143728	-4.78476	-6.2622437	-6.517406	1
7.948363e-06	-11.52695	-10.778929	-8.106292	-9.72485	0
4.3049833e-05	-10.063445	-8.774027	-10.554105	-10.741956	0
5.0543645e-06	-11.15286	-8.696165	-11.189055	-10.515628	0
0.004926272	-4.6333857	-4.132103	6.4154086	-4.802049	1
6.880335e-05	-11.087977	-10.677807	-5.2419033	-10.795994	0
4.682641e-06	-11.942175	-10.787434	-11.30645	-10.640595	0
2.7282913e-06	-12.013219	-10.975544	-11.521836	-10.873192	0
2.4894005e-06	-12.161964	-11.030251	-10.790589	-10.85745	0
4.051605e-06	-12.229606	-11.125118	-11.027527	-10.117193	0
0.99989474	10.325448	8.4085655	-2.4471402	8.7460165	1
0.98591703	10.411555	9.268084	8.209575	9.210055	1
0.00026380888	-8.355607	2.1745155	-8.487276	-6.2335467	0
3.445327e-06	-12.19366	-11.023227	-11.503305	-10.311274	0
4.377926e-06	-11.41722	-10.607241	-10.030495	-10.219511	0
0.99996233	10.328586	9.201391	9.082242	9.735816	1
0.0021993627	-5.0507374	4.01709	-3.895962	-2.7516716	0
0.00010862715	-11.417812	-10.951588	-10.750055	-10.157448	0
0.0001617127	-11.734643	-9.5707035	-10.054419	-7.182879	0
1.5171032e-05	-11.239293	-10.003987	-8.964587	-10.809118	0
0.999765	10.310615	8.930086	9.307845	9.64528	1
0.9995703	10.421174	9.376668	9.0661335	9.837025	1
0.009978779	-4.629752	6.5170193	5.684829	8.785913	1
1.0183293e-05	-11.352511	-10.062374	-11.26606	-10.614337	0
5.8717564e-05	-11.649735	-9.152503	-10.638034	-9.933752	0
0.9999883	10.493932	9.454042	8.665878	9.607212	1
1.2758507e-05	-11.706639	-9.923898	-9.599393	-8.025447	0
3.2995306e-06	-11.421407	-11.08066	-11.224392	-11.082407	0
0.9999577	10.284319	7.296743	9.457152	5.8684998	1
2.898973e-06	-12.172196	-11.1231165	-11.587354	-10.966554	0
0.99709535	10.32444	9.016529	9.403125	9.746018	1
2.8667625e-06	-12.055267	-10.981505	-11.458786	-10.940478	0
0.9999857	10.225139	8.6359415	7.8912787	9.603682	1
3.7341993e-06	-11.834071	-10.410132	-11.333671	-10.958987	0
4.6679984e-06	-12.024662	-10.55455	-10.931555	-10.307858	0
3.7444624e-06	-11.685924	-10.79147	-9.604722	-9.217495	0
4.795497e-06	-12.111793	-10.958108	-11.526863	-10.881848	0
0.99963725	7.331113	9.204271	7.659146	8.69001	1
0.9999213	9.975078	9.354343	9.1101055	8.8110285	1
0.40634	7.797747	7.992161	7.613008	3.2146792	1
1.0070868e-05	-10.459624	-10.401672	-11.371512	-10.761594	0
0.9999715	10.329031	9.27224	8.891043	9.474262	1
7.247813e-06	-10.089475	-10.424854	-11.172716	-10.99331	0
1.2996527e-05	-12.358645	-11.022374	-9.701211	-11.258052	0
6.867213e-06	-11.318276	-10.726861	-11.410608	-10.886847	0
2.6528523e-06	-12.240163	-11.168276	-11.458176	-11.078213	0
0.11988078	7.4771934	8.9910755	7.2815747	8.251756	1
2.3387317e-06	-11.836683	-11.151337	-11.434286	-10.950533	0
7.3917486e-06	-12.165905	-10.932819	-10.985347	-10.910094	0
0.94730955	8.459409	6.0037885	8.857551	9.380388	1
0.99996877	8.772377	9.246001	9.370632	9.3827095	1
0.014044302	-8.685061	-9.968647	-9.22133	-10.365071	0
7.4324644e-06	-11.903559	-11.057587	-11.326755	-11.003045	0
0.9994837	8.538905	4.2149677	7.969659	9.011171	1
0.50872093	-11.439751	-9.273827	-7.1452603	-10.33789	0
0.0001273692	-8.295242	-8.493313	-7.4556775	-6.8722806	0
5.180263e-06	-11.899389	-10.91052	-11.3604765	-10.746127	0
3.0645576e-06	-11.7964735	-11.017128	-11.417129	-10.632253	0
3.8708768e-06	-12.081459	-10.8561	-10.743138	-10.674565	0
0.99998546	10.565883	9.337791	9.635161	9.895215	1
3.4229192e-06	-11.583486	-10.971244	-11.306999	-10.2404585	0
3.36988e-05	-7.9210978	-8.989532	-9.7072735	-10.642165	0
0.00027733785	-9.59978	-10.223897	-11.039035	-10.157848	0
0.9975914	7.653966	4.954518	-2.5876243	5.587379	1
0.9999827	10.633698	9.422933	9.373203	9.812448	1
0.9520083	8.15436	7.487053	7.0096307	4.6413264	1
0.052303195	-3.897728	-5.3787465	-5.6764894	-8.234893	0
0.61798483	-4.5209446	-7.7473254	-7.910459	-8.0817795	1
2.5175144e-05	-11.872028	-10.431341	-11.384737	-10.857615	0
3.276945e-05	-4.895666	-8.968485	-3.0899963	-8.12117	0
0.008451647	-10.53135	-10.746644	-10.603288	-11.111423	0
0.3075376	-11.845469	0.83713984	-5.405566	-4.757131	1
4.2344236e-06	-11.714694	-10.150179	-10.757809	-10.156509	0
2.325964e-06	-12.012686	-6.225516	-10.489848	-7.6443524	0
0.9471028	-0.20571229	5.143584	7.2365966	-7.877705	1
0.79756874	9.718478	6.689203	9.0550165	7.876215	1
5.95886e-06	-12.063674	-10.498701	-11.224583	-11.002697	0
6.5463837e-06	-12.010012	-10.903919	-11.431687	-10.314877	0
0.8148095	-5.4937134	-3.5164742	-5.487228	-6.2899714	0
0.9999523	10.5232	9.507905	9.413971	9.7758255	1
2.3106728e-05	-6.593975	-6.5245795	-8.659697	-9.785868	1
0.38419715	-4.1911917	2.8863316	0.32995677	1.1133054	0
0.99808574	8.807802	9.106581	8.233233	9.723005	1
9.0303265e-06	-10.397302	-10.519391	-9.75491	-9.478321	0
4.783794e-06	-12.043225	-10.9884815	-11.454607	-11.082223	0
7.589008e-06	-8.148127	-8.567647	-7.515615	-8.323026	0
5.6840668e-06	-11.653595	-10.394067	-11.215323	-10.839169	0
7.901897e-06	-11.209463	-10.792711	-10.934938	-10.664074	0
0.0023791173	-11.320691	-10.652794	-10.062924	-10.9248	0
0.9994803	10.603435	9.369461	9.475076	9.767084	1
3.9011916e-06	-10.38146	-10.557775	-11.003032	-10.879251	0
2.30233e-05	-7.065617	4.683432	-8.024937	-6.9834924	0
2.96927e-05	-11.647539	-9.208408	-10.794424	-8.611191	0
3.6620713e-06	-10.8403845	-10.739248	-11.077507	-9.642357	0
4.0933985e-05	-11.895133	-10.733807	-11.165883	-10.998634	0
0.000533675	5.2908435	-3.2956479	-1.4459932	-4.739014	1
9.453053e-06	-10.821931	-9.412703	-11.109335	-10.5321245	0
5.455149e-06	-11.125786	-10.878996	-10.110741	-10.384671	0
0.0006763883	-10.057082	-10.573668	-9.851005	-6.365163	0
2.0977755e-05	-11.643404	-9.679053	-10.692792	-9.262843	0
0.99739933	9.343338	5.99552	7.643935	9.035771	1
2.4801306e-05	-9.436025	-10.561161	-8.714168	-10.537847	0
0.99999106	10.594407	9.352919	8.041519	9.919484	1
3.3686438e-06	-12.137763	-10.875988	-11.320074	-10.756251	0
0.019318884	-7.7935367	-8.773498	-7.946408	-8.628432	0
0.99995434	10.455548	8.831105	6.9592395	9.3580885	1
3.475118e-06	-11.90318	-11.071054	-11.514856	-11.193841	0
3.3549156e-06	-12.1619	-10.802255	-11.4643135	-11.26678	0
5.037628e-06	-11.971997	-10.951999	-11.190921	-10.873296	0
1.3680195e-05	-12.089839	-10.967202	-10.512604	-9.642278	0
2.4871579e-05	-11.2336645	-10.827375	-11.162711	-10.5658655	0
0.30352008	-9.187733	-9.327552	-9.937887	-4.040425	0
0.00029563138	-9.962327	-9.330396	-8.325866	-7.6680593	1
0.03794448	-5.0679903	-4.5903764	1.3921156	-3.5303056	1
8.138567e-06	-11.84224	-10.591651	-10.327861	-9.921308	0
2.8278375e-05	-10.976663	-7.1698794	-10.091025	-10.156945	0
7.2543958e-06	-11.813066	-10.76902	-11.384175	-10.816581	0
0.999861	10.25934	8.647068	8.915541	9.268009	1
3.8025548e-06	-11.860599	-10.835707	-10.703008	-10.901851	0
0.0008367606	-4.681823	2.1884773	-4.9256954	-8.516569	0
2.5685347e-06	-12.197312	-10.613749	-11.04406	-10.836852	0
1.3497757e-05	-12.085124	-10.870672	-11.012516	-10.582346	0
0.9974577	9.187327	6.6684074	4.6385903	9.292788	1
3.9100973e-06	-11.76005	-10.748955	-11.177897	-9.575049	0
0.0029413104	-5.010193	-5.0369344	5.290701	1.5309504	1
9.304812e-06	-12.119808	-10.75399	-11.507676	-10.586495	0
3.521004e-06	-12.027389	-10.674272	-11.312472	-10.644134	0
2.577226e-06	-12.225497	-11.120353	-11.402556	-11.036838	0
0.0005643457	-11.049277	-6.8346786	-3.589699	-9.887254	0
0.00024367063	-10.811207	-10.36288	-10.806874	4.31141	1
0.99999154	10.519238	9.380619	9.622667	9.97813	1
0.98006433	-8.153152	-6.8507514	6.737786	7.1241274	1
9.139038e-06	-8.073903	-2.704238	-2.1191423	4.877171	0
0.98466045	9.871156	8.55854	4.6077304	9.385579	1
0.9999778	10.418079	9.128664	9.018667	9.77239	1
0.45214206	-4.2832584	-8.086304	5.3472047	-8.458026	0
0.015069237	-7.6480646	-5.449288	-5.3576775	-5.4964128	0
0.9999901	10.644548	9.391354	9.695703	9.975324	1
0.9996525	10.301141	9.0635195	4.390429	6.9924154	1
0.9998305	10.299074	8.940121	8.61846	9.613761	1
0.9999864	10.51532	9.31693	8.296279	9.422613	1
4.3850714e-06	-11.2284355	-10.557264	-9.682027	-10.207908	0
0.99976176	10.408187	9.345325	9.485856	9.671348	1
4.284623e-06	-12.1777315	-10.988739	-11.270962	-11.015179	0
0.0006523588	-11.385482	-8.2389965	-9.238726	-8.139375	0
8.322148e-06	-12.101838	-10.50835	-10.250741	-9.809293	0
0.3911118	-7.0431767	-7.018788	5.91797	5.4235883	0
0.0037194921	-5.722089	-8.657979	-6.220307	-7.7804046	0
3.364794e-06	-12.117688	-10.76685	-11.379476	-10.567334	0
0.99867463	9.447691	6.1381216	8.854606	8.623948	1
0.9999777	10.62206	9.443743	9.518593	9.826339	1
7.0050937e-06	-11.245229	-9.258433	-9.8526535	-10.153704	0
1.2777625e-05	-11.311435	-11.097598	-11.420219	-11.152743	0
0.9995875	10.496265	9.260996	9.408669	9.549691	1
2.7923752e-06	-11.678818	-10.5322	-11.087903	-10.423831	0
4.550499e-06	-12.01952	-10.570836	-11.262253	-10.512135	0
0.9999354	10.309063	9.102357	9.26197	9.801326	1
4.9474193e-06	-11.889451	-11.141527	-11.367728	-11.038852	0
0.9928773	9.386563	7.754518	8.591695	9.779807	1
0.99975127	10.091003	9.341626	7.4094195	9.809213	1
2.2981665e-05	-11.267644	-10.071777	-10.334198	-8.85455	0
0.0002131215	-11.422421	-10.0237665	-10.519809	-10.570237	0
5.7370245e-05	-11.62436	-10.114463	-11.137897	-11.01981	0
3.1872462e-06	-11.90105	-11.052986	-11.236991	-11.070083	0
1.6445081e-05	-12.012142	-9.713773	-11.063536	-10.833763	0
1.0794001e-05	-10.790622	-5.4052644	-9.983676	-9.9573965	0
5.7801767e-06	-12.0392	-11.024275	-10.959365	-10.899839	0
0.37634748	6.3515706	1.6640623	-0.72632337	-3.7691588	1
0.00065020064	-5.910177	-7.643907	-9.528747	-9.264968	0
5.7701156e-05	-12.206324	-10.940083	-11.21636	-10.9496565	0
0.00021524966	-9.630122	-9.911703	-10.387315	-10.673284	0
2.8683376e-06	-12.075139	-10.599698	-10.912312	-11.123144	0
1.0766634e-05	-10.255877	-10.716079	-11.134971	-11.008199	0
0.99995184	9.286465	8.816257	6.26436	9.043828	1
0.98431456	-5.105514	-7.7702785	-6.4646316	-8.368873	0
3.5716087e-06	-12.048726	-11.012853	-11.168995	-10.295151	0
4.845273e-06	-12.069338	-10.779565	-11.288416	-10.73569	0
0.99457186	7.246061	-1.2600898	-4.5723214	6.457655	1
0.9999665	10.026129	8.950979	8.073295	9.435263	1
0.31378862	-5.4398947	-0.07950979	-10.1891	-9.890553	0
0.93384093	8.884866	4.096418	5.3341556	8.0986395	1
0.0018290726	-11.968824	-11.06834	-11.4959545	-10.264599	0
0.99977547	10.375031	9.252535	9.202913	9.763009	1
0.94947124	8.788238	9.200639	8.149805	9.067899	1
5.374972e-06	-11.790753	-10.789996	-11.289499	-10.751533	0
7.5974654e-06	-12.207802	-11.102655	-11.538291	-11.146792	0
0.9921302	-3.6195037	4.4861035	-6.074873	9.570775	1
3.0601184e-06	-11.41587	-10.906812	-10.956749	-10.131874	0
0.99477625	8.582695	7.1942925	8.620218	8.924247	1
2.7839064e-06	-11.889355	-10.921574	-11.439085	-10.7144375	0
0.9999751	10.487166	9.27903	8.784497	9.406719	1
0.9999385	10.4447565	9.401003	9.022491	9.823999	1
0.00015050267	-10.158611	-6.9688463	-9.04149	-3.6948645	0
4.452554e-06	-11.327284	-10.558583	-11.118056	-10.286319	0
0.9999876	10.637297	9.489251	9.524463	9.943798	1
2.5234017e-06	-12.084361	-10.867987	-11.494365	-10.923691	0
5.151458e-06	-12.085034	-10.844506	-11.085303	-10.936275	0
0.9992143	9.922576	8.758777	7.343545	7.934532	1
0.0014600375	-7.529688	-7.948651	-10.261662	-6.2238083	0
1.7275093e-05	-11.367913	-11.0639	-10.103397	-10.3893585	0
0.99996245	10.644606	9.456953	9.5444765	9.550223	1
3.3432352e-05	-11.761703	-10.851216	-10.747121	-10.885005	0
0.7752275	4.4306417	6.9057474	5.7450457	4.6789613	1
0.99989974	9.2908945	8.632435	7.6724534	9.08582	1
0.9994203	10.141379	9.1266575	8.913687	9.347007	1
5.445424e-06	-11.159725	-8.409572	-11.139535	-9.778058	0
0.00018568373	-9.549755	-10.566701	-10.848219	-10.898145	0
1.4119991e-05	-11.791904	-10.399996	-11.428341	-10.547643	0
3.1775813e-05	-11.825908	-6.7942314	-10.682173	-10.135256	0
2.8224738e-06	-11.864051	-11.039783	-10.581386	-10.893607	0
1.9178455e-05	-9.520478	-10.71814	-8.593627	-9.437956	1
5.5705136e-06	-11.637493	-11.131882	-11.154425	-10.365119	0
1.4565577e-05	-10.929676	-10.277813	-11.075343	-10.328727	0
3.463624e-05	-11.623914	-10.744062	-11.489614	-10.380057	0
5.984853e-06	-11.260183	-10.521107	-11.097378	-10.77066	0
7.2415255e-06	-11.820025	-10.782881	-11.22018	-10.161	0
2.9842075e-05	-11.407049	-10.19464	-10.310566	-10.613651	0
3.3616923e-06	-12.189462	-11.016708	-11.543465	-10.796865	0
0.035992566	-8.094057	-2.846355	-4.2872767	0.4397476	0
1.2308934e-05	-9.753238	-8.114819	-9.275977	-6.845762	0
2.3869954e-06	-12.14691	-11.12875	-11.366967	-10.819873	0
5.6149156e-06	-8.8602915	-10.343936	-8.973496	-10.159294	1
0.9983449	9.913184	-2.1977642	9.307179	8.429272	1
4.1002127e-06	-12.305448	-11.082594	-11.374335	-11.107492	0
0.99983954	10.555493	9.400085	9.564469	9.907027	1
5.2311293e-06	-8.920939	-10.118358	-7.386478	-10.225206	0
0.9999782	10.595958	9.343674	9.648536	9.733064	1
0.0010088269	-9.600366	-4.033317	-3.2302577	-4.1965714	0
2.4402386e-06	-10.262393	-10.693087	-10.504807	-9.521377	0
0.27468023	-7.208213	-4.2714143	-6.270122	5.9073014	1
0.9270475	8.275195	-3.849588	5.0694275	0.95645744	0
3.4185937e-06	-11.8441515	-10.99185	-11.071188	-10.469458	0
2.4886716e-05	-12.032624	-10.36953	-11.338611	-10.588605	0
0.99948597	9.29529	4.9358897	8.465662	9.517056	1
0.9999484	10.577696	9.41466	8.993694	9.784826	1
0.9996332	10.371411	9.058167	9.540019	9.067077	1
5.7498287e-06	-11.796638	-10.592649	-11.279588	-10.998584	0
3.038222e-06	-11.8011465	-10.676931	-10.939537	-10.442976	0
0.9999267	10.287652	9.396575	8.815623	9.15914	1
0.11117013	-10.758283	-5.424932	-8.130696	-3.877756	1
0.99017227	-3.535624	5.3377986	-4.300871	6.4888377	1
0.99997747	10.640814	9.470516	9.633908	9.936552	1
0.00022972871	-10.4457245	-6.609762	-7.1610208	-7.1298566	0
0.9999424	9.156305	6.4755144	8.6694765	9.417287	1
0.99995065	10.31146	8.255712	9.068082	9.815696	1
0.99763405	10.158298	5.6104245	3.6431718	9.456962	1
3.202248e-06	-12.135098	-10.894962	-11.241589	-11.061026	0
2.7876497e-06	-12.024819	-10.936489	-11.326827	-11.047627	0
0.00012468963	-9.3249235	-10.1936035	-8.012222	-9.883729	0
0.9999126	7.475743	8.799466	8.185277	7.999967	1
0.0015463415	-7.9647074	-10.841204	-10.209053	-9.834884	0
0.00016131475	-7.059977	-10.191385	-9.419373	-5.487281	1
8.160072e-06	-11.940721	-10.608742	-10.845621	-11.03896	0
1.4866257e-05	-10.920665	-10.196926	-11.427547	-9.982042	0
3.0590766e-06	-11.209003	-10.733754	-10.99477	-10.671974	0
0.9999858	10.630068	9.421811	9.528192	9.980969	1
0.9980933	-8.854692	4.6464386	-0.31243688	8.84995	1
9.767274e-05	-7.9022565	-6.9253173	-9.1331	-9.0830965	0
3.6434203e-06	-10.656822	-11.003177	-10.8262205	-10.413654	0
2.8400975e-06	-11.591873	-11.091323	-10.988054	-10.787804	0
0.00054241886	-6.441838	-5.1164107	-1.5288005	-5.1575384	0
0.581553	9.923295	7.420511	8.1007395	6.949583	1
1.5690463e-05	-10.303823	-5.2413144	-6.518872	-8.333184	0
3.4434943e-05	-11.671645	-10.350504	-10.936743	-10.728861	0
0.00030205393	1.5213017	-6.201778	-0.4028393	-1.0593807	0
2.571221e-06	-9.599356	-11.087664	-11.4093895	-10.938467	0
0.9992841	9.78108	9.189384	7.0021663	6.470223	1
1.578887e-05	-10.328989	-4.3418813	6.3332763	-10.527572	1
0.0029276547	-10.012934	-10.122486	-10.483602	-10.001082	0
0.00035506202	-6.3033934	-5.043235	-5.956498	3.6616862	0
9.415535e-06	-11.2282095	-10.229973	-10.941169	-10.070056	0
0.5222395	6.6573305	8.080445	5.720397	9.511607	0
0.9993687	10.422258	8.863692	9.03705	9.695365	1
0.005411261	-2.8508425	-4.8550863	-8.280603	-6.4244256	0
2.3657472e-05	-12.276019	-11.040179	-11.404572	-10.934728	0
3.4358047e-06	-11.693098	-10.718671	-11.364522	-10.572876	0
9.2809105e-06	-11.824134	-10.863837	-10.800214	-10.147831	1
0.999861	10.30893	8.29199	8.891598	9.253361	1
3.1337415e-06	-11.617263	-9.923966	-10.086049	-10.245368	1
4.723347e-05	-11.370128	-10.74867	-10.612335	-10.823569	0
0.22242695	-8.737879	-5.449825	5.8567533	1.4349796	1
1.995848e-05	-11.921525	-10.824309	-10.3257885	-10.449708	0
0.2565802	-7.2994556	-4.4169126	-8.016474	-7.6044993	0
3.6803506e-06	-12.073571	-10.974951	-11.540643	-11.07134	0
0.54293936	-5.9854946	-2.9368267	-1.7852141	-2.6907425	1
7.020852e-05	-9.646322	-10.1465845	2.1706514	-9.304821	0
0.15887852	7.4525585	5.4943204	0.9391617	3.994692	1
7.616567e-06	-11.959554	-9.368612	-11.3886385	-8.870417	0
0.99779046	9.982169	8.776884	8.434916	9.714343	1
4.7136546e-06	-11.923402	-10.913959	-11.548955	-11.137429	0
1.43124635e-05	-9.95304	-8.841984	-8.194145	-7.4709206	0
7.342738e-05	-8.813679	-8.975567	-8.48149	-5.911653	0
6.394604e-06	-11.7286	-10.931972	-11.158167	-10.54057	0
0.99793506	10.531796	9.351646	8.8028145	9.17694	1
0.9994741	10.50988	6.8910775	7.461468	8.511624	1
0.2272055	0.43117863	5.53188	8.313961	8.153015	1
2.926596e-06	-11.144648	-9.122866	-11.070911	-9.801687	0
0.9999176	10.530992	9.309911	8.941836	9.873127	1
5.6532626e-06	-10.397168	-9.074191	-9.038378	-10.447474	0
6.388899e-06	-12.102395	-10.76462	-11.325741	-10.2966795	0
0.9971955	-2.3136	8.920242	6.518451	7.242442	1
2.3596474e-06	-11.943516	-10.728243	-11.212571	-10.58121	0
1.3069811e-05	-11.8390255	-10.493847	-11.32142	-10.837519	0
4.5470526e-05	-12.102311	-11.076353	-11.105723	-10.7005	0
0.999723	10.092225	9.117306	8.872633	8.945965	1
1.9079116e-06	-11.894101	-10.854376	-11.370031	-10.916276	0
0.005444457	-6.35389	-7.1232724	-7.683456	-7.6249547	0
0.9645524	9.322641	6.483462	6.062577	9.026527	1
3.3938018e-06	-11.986434	-10.298683	-11.356803	-10.876279	0
0.9997323	9.725354	9.103258	9.235261	9.466347	1
1.0455546e-05	-12.2479925	-10.94635	-11.616335	-11.229354	0
3.987601e-06	-11.297063	-10.691617	-11.439548	-10.425583	0
4.113988e-06	-12.078779	-10.946262	-11.369713	-11.136125	0
3.576571e-06	-11.892346	-10.816574	-10.619752	-8.7008915	0
1.1041061e-05	-11.868068	-10.592946	-10.6006155	-10.531551	0
0.99995077	10.460223	9.358189	9.11468	9.827258	1
9.710921e-06	-10.861849	-10.677191	-10.023158	-7.5530834	0
9.236192e-05	-10.579637	-9.848545	-9.4912815	-9.750618	0
2.092389e-05	-12.039273	-10.253138	-10.631865	-10.392054	0
0.9802391	9.832494	9.270939	9.31885	9.023961	1
2.7662095e-06	-11.969686	-10.961112	-11.566467	-11.185456	0
0.9830115	-1.9673685	7.9973273	-0.9542742	-3.9970613	1
0.9999893	10.535732	9.393443	9.566841	9.713227	1
0.99977595	10.487592	9.249006	9.079322	9.618381	1
2.3872983e-06	-12.24326	-11.101055	-11.452968	-10.9180155	0
2.897334e-06	-11.405694	-9.389719	-11.19836	-10.988282	0
2.236453e-06	-11.729793	-10.963619	-10.966083	-10.929126	0
0.9959279	9.953801	9.345314	9.390338	9.647672	1
1.6234842e-05	-11.945983	-10.991188	-11.205308	-10.570078	0
4.785542e-06	-11.791476	-10.739759	-11.447175	-11.171218	0
1.2720335e-05	-12.052625	-10.435631	-11.463777	-11.1035795	0
1.588759e-05	-11.833541	-10.663652	-11.289865	-10.882186	0
0.0034650448	-11.762723	-10.812223	-11.1875105	-11.072027	0
1.399278e-05	-10.999809	-5.529413	-9.472448	-5.7517323	1
0.9971124	10.242533	5.8518586	8.325521	9.144555	1
2.6546722e-06	-12.251086	-10.883797	-11.557275	-11.088782	0
0.99876165	10.38517	9.233459	8.598331	7.658141	1
0.99996233	10.363454	8.136681	8.645265	9.008994	1
0.9999027	10.465712	9.151003	9.432693	9.495772	1
0.008016782	-6.3454423	-6.849689	-5.4979825	-9.165978	0
3.7552554e-06	-12.265785	-11.198632	-11.612733	-11.21482	0
4.061757e-06	-11.772445	-10.876324	-11.506784	-9.973521	0
3.0598296e-06	-12.209785	-10.995142	-11.405763	-11.064988	0
0.01623558	-8.635825	-4.8118505	-7.878288	-9.935798	0
0.16980478	7.248567	4.326451	5.716931	-1.5179777	1
3.7373236e-06	-10.272199	-10.672707	-10.5133095	-10.411425	0
1.7728404e-05	-10.751065	-10.4811535	-10.3839655	-10.601249	0
3.5281807e-06	-8.26732	-11.032005	-10.989016	-10.505013	0
5.2043633e-06	-11.282968	-10.145464	-11.177093	-10.19095	0
2.41252e-06	-11.893303	-11.039688	-11.561885	-11.089854	0
6.2404547e-06	-11.864772	-10.886005	-11.391554	-10.478826	0
0.9999337	10.0740385	6.5321965	9.287183	9.603742	1
8.921513e-06	-10.721777	-10.117505	-2.8951569	-8.711667	0
0.00045343547	-11.867868	-8.234729	-10.769736	-9.871083	0
3.978276e-06	-11.287351	-11.082465	-10.993304	-10.745665	0
4.5733395e-06	-12.01661	-10.931671	-11.53949	-11.280884	0
0.98013926	10.345424	9.117003	7.318832	9.370698	1
8.102078e-05	-9.306514	-9.548004	-4.8551354	-8.646445	0
0.9981989	8.70958	3.7647357	-3.344149	8.742685	1
0.0001002995	-12.23949	-8.591687	-11.178872	-10.283258	0
7.515802e-06	-9.231526	-8.655949	-11.179196	-10.421212	0
0.99619836	10.621633	6.7265477	9.293994	9.694121	1
3.2353298e-06	-12.2913	-10.933929	-11.456269	-10.781375	0
0.00020307893	-4.3979793	-10.328328	-4.899424	-10.887101	0
3.9732863e-06	-11.935674	-10.902133	-11.230144	-10.984339	0
0.9960013	-0.7188725	7.8149667	6.34883	6.663237	1
3.7583866e-06	-11.804807	-11.219387	-11.667149	-11.268342	0
4.4922717e-06	-11.893087	-10.375188	-9.3850975	-9.594052	0
5.5937353e-06	-11.158661	-10.253575	-11.331712	-10.83598	0
1.3130777e-05	-11.719106	-10.407069	-11.33235	-10.651937	0
0.99997115	9.571572	8.540901	9.2571745	9.59607	1
8.752136e-06	-11.849656	-4.4144425	-9.442651	-9.606402	0
8.135089e-05	-12.032374	-10.982357	-10.961031	-9.823796	0
0.9342438	-1.6581252	0.010531252	-4.517705	8.577004	1
0.0017404848	-9.695554	-7.6238046	-10.196557	-9.232932	0
7.2512694e-06	-12.068442	-10.648231	-7.7905498	-11.008964	0
3.5085184e-06	-12.30387	-10.98931	-11.549394	-11.161393	0
0.99930453	7.8570967	5.6900225	1.4952792	9.046398	1
3.2212201e-06	-12.191191	-11.083117	-11.444091	-10.541182	0
6.844656e-06	-11.603667	-10.532314	-11.190879	-11.037607	0
0.99997675	10.595643	9.345856	9.04785	9.840751	1
0.029892059	-5.585182	-4.885681	-4.441544	-4.9183636	0
6.664276e-05	-11.0163965	-10.742228	-10.703664	-9.495049	0
7.2672547e-06	-10.55494	-10.249189	-9.835183	-10.794324	0
0.0005084923	-11.360385	-9.821651	-9.857841	-9.7659235	0
0.9989003	10.5672655	9.272076	9.295895	9.816657	1
0.99998975	10.575386	9.461137	9.650863	9.963639	1
0.99876463	9.138932	7.023301	8.63144	7.911466	1
0.9982956	-6.2053676	-5.609534	-4.91452	6.637237	1
8.4083695e-06	-12.132781	-10.269188	-11.466107	-9.608546	0
0.9998913	10.357984	8.94433	9.3125925	9.14621	1
0.000114369795	-11.007985	-9.181519	-9.0181675	-7.822883	0
0.00043812013	-9.4131365	-6.612168	-7.149274	-9.363713	0
0.99996173	10.623742	9.3966875	9.211479	9.762888	1
0.99905115	10.574874	9.446722	9.581966	9.905528	1
0.70178026	10.226153	8.798806	7.2589927	6.737825	1
0.9985607	10.20827	4.7931714	8.424516	9.515418	1
9.639952e-05	-8.279143	-10.561644	-7.9914117	-7.007973	0
6.2136005e-06	-9.239076	-10.297365	-6.118796	-10.312889	0
0.9999913	10.48039	9.332226	9.400129	9.8485365	1
3.5965531e-06	-11.777594	-10.82396	-10.320128	-9.889053	0
3.8752946e-06	-8.637626	-10.118526	-10.515189	-10.86013	0
3.4556067e-06	-12.272052	-11.199404	-11.509454	-10.826231	0
2.4818835e-06	-12.0376835	-10.871662	-11.346059	-10.811521	0
0.9998197	9.060382	8.878052	5.0969567	9.780116	1
4.3713344e-06	-12.22641	-11.1121025	-11.461335	-11.182677	0
0.88640416	9.576181	-6.4007087	5.857403	9.417405	1
1.0202287e-05	-11.805118	-10.8914795	-9.957138	-9.975427	0
3.3612982e-06	-12.221807	-11.06041	-11.410729	-11.067343	0
2.1238371e-05	-11.650972	-10.363881	-11.440123	-10.009315	0
3.6161102e-05	-11.691053	-9.996957	-10.07998	-9.338958	0
0.0028329457	-8.442466	-7.1976967	-8.685338	-10.193674	0
0.00033133925	-1.3939453	-3.3930016	-4.4730144	-3.8606446	1
1.907185e-05	-11.211799	-10.686075	-9.891409	-9.497224	0
0.9999449	10.161797	9.398253	9.469397	9.8002615	1
8.69572e-06	-11.282543	-9.975698	-9.923203	-10.487909	0
1.6617187e-05	-10.566114	-10.3408165	-11.154091	-11.20353	0
0.99759716	10.226319	9.452942	8.962835	9.169797	1
0.0016051709	-6.6885967	-8.504922	-4.804688	-8.103753	0
2.5879517e-06	-12.173976	-11.063719	-11.393503	-11.159262	0
2.1641725e-05	-7.571055	-9.97303	-9.177261	-3.3478472	0
0.99993503	10.05583	7.571465	9.153046	8.792389	1
4.508099e-06	-11.082155	-10.135208	-11.406085	-10.115729	0
2.5998033e-06	-12.0559225	-10.94814	-11.123016	-10.766694	0
4.942138e-06	-11.844014	-10.752409	-11.133289	-10.551267	0
4.6262638e-05	-10.236086	-9.957266	-8.597186	-8.6557255	0
0.99977237	10.449143	9.105789	9.281544	9.570231	1
4.8979684e-05	-11.27078	-9.914964	-10.810807	-10.463786	0
2.9233822e-06	-11.952075	-11.127475	-11.624898	-10.94508	0
6.30262e-06	-11.247263	-10.933531	-10.87276	-10.605294	0
3.1005402e-05	-11.8155775	-8.075875	-9.210806	-9.403195	0
0.9998803	10.577762	9.364221	9.529716	9.782052	1
9.647662e-06	-11.629313	-10.826979	-11.164835	-10.78355	0
0.99712676	9.962672	8.914577	7.8928	9.193448	1
5.2447763e-06	-11.71011	-11.117857	-11.233796	-11.069628	0
0.013691737	-11.848138	-5.211143	-4.4872346	-4.680809	1
0.99994755	10.433131	9.198949	9.490499	9.640418	1
0.0001752282	-11.275129	-6.713011	-9.688087	-10.388601	0
3.8634785e-06	-11.94101	-11.109123	-11.621638	-11.036002	0
0.9998833	10.498851	9.193207	9.280065	9.880934	1
0.9997924	9.623622	8.727834	7.7462997	8.734615	1
6.921411e-05	-10.957644	-10.708229	-10.995868	-11.057157	0
4.6750374e-06	-11.703371	-10.526314	-11.313899	-10.384208	0
0.99952257	10.34771	7.4726434	8.748506	9.088729	1
6.041983e-06	-9.966636	-10.842655	-10.1941	-8.889425	0
0.99849236	10.252094	8.003723	8.952458	9.029729	1
0.99998474	10.597856	9.240831	9.471393	9.8156185	1
0.85622704	9.299924	8.528973	9.092998	9.199978	1
0.0003383519	-6.4467897	-10.268713	-11.035344	-10.7414465	0
2.8525378e-06	-12.024172	-11.001642	-11.421078	-10.838629	0
8.461267e-06	-10.887647	-10.880524	-9.998366	-10.506604	0
0.55627483	5.2600203	1.473087	-2.5558438	6.951257	0
0.999944	8.3094	7.570439	7.459103	9.204284	1
3.6859956e-06	-12.240366	-11.186195	-11.617063	-11.125552	0
4.3218697e-06	-12.129659	-10.791519	-11.566852	-11.014006	0
0.99494535	9.2018175	6.4835024	5.433508	6.273191	1
8.356241e-06	-11.347863	-10.893028	-11.253142	-10.9495535	0
0.99992096	10.510213	9.33893	9.239338	9.607969	1
0.99998355	10.650495	9.409101	9.293275	9.820346	1
0.9999858	10.551319	9.419319	9.60407	9.96531	1
0.99987376	10.493515	8.4294815	8.12545	9.672786	1
5.5357095e-06	-12.256009	-11.069947	-11.336436	-10.804849	0
5.0983683e-05	-11.939509	-11.056586	-11.258055	-10.766214	0
1.397936e-05	-10.634397	-10.244928	-11.001656	-9.632832	0
7.183375e-05	-11.973046	-10.453461	-10.386592	-10.413761	0
3.6029658e-06	-11.831374	-10.85985	-11.174193	-11.158429	0
0.00031924283	-11.660327	-10.983894	-11.381475	-10.612218	1
2.6271798e-06	-11.08578	-10.864813	-11.222808	-10.297166	0
2.7493509e-06	-11.980998	-11.008263	-11.509783	-10.951529	0
2.8804182e-06	-12.133697	-10.954485	-11.410906	-11.101098	0
7.250377e-06	-11.560993	-10.778419	-10.255969	-10.682799	0
5.8746737e-06	-11.933198	-10.954596	-11.542392	-11.177313	0
3.6118038e-06	-12.100929	-10.867678	-11.378306	-9.9522085	0
0.92668843	-9.46226	-10.27421	-10.011713	-8.344872	0
0.06370673	-10.455527	-9.526881	-10.075165	-9.609662	0
4.4109283e-06	-12.186136	-11.016457	-11.426772	-11.104432	0
0.99997866	10.618132	9.253902	9.501456	9.504585	1
0.9976514	10.026439	8.002622	4.981405	9.05869	1
0.00031396555	-8.336609	-9.332462	-7.456789	-5.559365	0
0.5776928	-2.2328153	5.225759	-3.9133158	6.634136	1
0.9998435	8.662216	7.9321713	8.358392	9.662903	1
0.00012153853	-11.909385	-10.883869	-10.953396	-11.077989	0
3.780292e-05	-10.994935	-10.849551	-9.154675	-9.154971	0
0.9982096	10.345178	6.5339017	8.538355	2.3737535	1
3.868183e-06	-11.021254	-11.028416	-10.64104	-10.49727	0
5.212584e-06	-11.930221	-10.807121	-11.20424	-10.646232	0
0.00020563885	-9.44133	-7.023106	-10.080509	-10.064043	0
2.1590356e-05	-4.772173	-6.1416183	-4.751427	-9.954614	0
0.9998167	10.576949	9.2627945	9.5689745	9.860069	1
0.999584	7.1264133	7.6144705	8.397655	7.845653	1
0.9999827	10.388818	9.253658	8.965238	9.766207	1
2.1287342e-05	-11.4851055	-10.80708	-10.640894	-9.403417	0
3.6035224e-06	-11.9526415	-11.10976	-11.232279	-10.930829	0
0.89605373	10.303414	9.13023	9.189954	9.363593	1
0.11845883	-3.0620608	-5.98859	-3.193799	-7.0327744	1
0.99985635	10.478408	8.4102125	9.264167	9.573045	1
1.7333396e-05	-11.821737	-10.631981	-10.946762	-10.953376	0
0.9995766	10.320957	9.279474	9.226752	9.516342	1
0.9996909	9.64195	7.6190147	8.872242	9.529026	1
0.00020695575	-12.118931	-10.843481	-11.385253	-10.825255	0
0.001282154	-9.745531	-10.524116	-10.718911	-10.972764	0
0.9999442	10.478759	9.247644	9.428803	9.939017	1
0.00014698021	-11.92057	-10.548429	-10.718413	-10.267356	1
2.5730803e-06	-12.06895	-10.411161	-11.4144535	-11.2135105	0
0.99997246	10.458773	9.364025	9.233907	9.908643	1
2.3092565e-05	-7.6197376	-10.822551	-9.158177	-8.386358	0
0.7216599	-4.495488	-2.5559258	-2.0889964	-5.9906225	1
0.0001655877	-10.967357	-10.66551	-10.099847	-10.655612	0
8.094308e-06	-11.89647	-10.660763	-11.295654	-10.210258	0
0.0005985296	-9.720808	-8.813267	-10.430665	-10.69773	0
2.0917443e-05	-10.375773	-9.58681	-10.410752	-10.72696	0
0.99996495	10.363961	7.3026104	5.8106093	-4.6770825	1
0.9999516	10.525198	9.211811	9.420917	9.606847	1
3.9403776e-06	-11.153732	-10.687946	-10.889761	-9.745044	0
4.512194e-06	-7.1667137	-10.376917	-9.463298	-8.430294	0
2.8021282e-06	-12.134892	-10.978102	-10.35652	-10.249183	0
0.48565128	-6.541784	-2.6707997	1.5499729	-7.578625	0
0.00016744777	5.5130124	5.842043	7.87966	8.309285	1
0.0014116324	-8.45873	-8.574149	-8.809527	-8.929488	0
1.4330258e-05	-11.669083	-10.887376	-11.067917	-11.181161	0
5.113514e-06	-11.984639	-10.519983	-11.424596	-10.468635	0
1.3249242e-05	-10.335545	-10.402842	-10.284859	-11.165366	0
0.9182209	8.014023	6.5950456	7.602377	7.7489214	1
2.2008579e-05	-11.477279	-10.361137	-8.848807	-9.774369	0
0.9999442	10.622975	9.386074	9.55889	9.77993	1
0.12932317	-2.861393	-4.67301	-3.908643	0.92884004	0
6.547768e-05	-7.347942	-8.422424	-9.845992	-9.453525	0
0.016631253	-10.470258	-10.028628	-10.031476	-9.262739	0
0.99990916	10.441129	8.527072	9.333391	8.645769	1
1.591434e-05	-11.233128	-10.53785	-10.381843	-10.13918	0
0.00024080287	-11.150432	-8.865495	-8.185292	-6.3682604	0
4.939697e-06	-11.954444	-11.108745	-11.399294	-10.887925	0
0.9999461	10.574287	9.330328	9.348984	9.860427	1
0.99463624	7.636037	0.37104034	6.637843	8.243705	1
0.9999809	10.085948	8.590845	9.224983	9.579701	1
5.4666794e-05	-11.914252	-10.572525	-11.060178	-11.130217	0
0.9986512	10.280569	8.067157	8.750633	9.674655	1
0.00037481633	-10.142288	2.0832682	-10.201023	-6.992914	0
6.100868e-06	-11.896039	-10.927285	-11.116548	-10.567655	0
0.00015768582	-11.588134	-10.986792	-10.876556	-10.880319	0
5.3449257e-06	-12.146386	-10.929327	-10.251194	-10.354374	0
6.0761336e-05	-9.356414	-10.759232	-11.36842	-9.23808	1
0.9998103	10.024241	8.878576	9.323546	8.580025	1
4.7057224e-06	-11.487145	-11.141314	-11.639176	-10.830203	0
0.9999256	8.982779	9.345929	9.027704	9.638572	1
6.5220875e-06	-12.090749	-10.963144	-11.378728	-11.15923	0
7.976261e-06	-11.022744	-8.602676	-10.20852	-10.355428	0
8.164162e-05	-8.85366	-10.808794	-4.460327	-9.525787	0
2.5917727e-06	-11.958458	-10.980076	-11.4903145	-10.784688	0
0.9999268	9.950465	8.471383	8.291173	6.285322	1
0.99998474	10.634315	9.446427	9.563068	9.863624	1
8.5520514e-05	-10.576605	-10.205589	-7.9008737	-10.138317	0
0.9999529	10.422832	8.3814	8.633649	9.540292	1
5.121191e-06	-11.695385	-10.824566	-10.975962	-10.830668	0
0.99992156	8.6938505	9.244062	9.282302	8.810541	1
4.4395415e-06	-11.917952	-10.928948	-11.511685	-10.300795	0
0.9999913	10.638006	9.407086	9.569003	9.930479	1
1.1174916e-05	-10.559883	-9.488554	-8.932976	-9.327658	0
3.7706075e-06	-12.242463	-10.873677	-11.540738	-11.095784	0
6.163388e-06	-12.027479	-10.426144	-11.533202	-10.715655	0
0.9991823	10.66837	9.356717	9.583313	9.922635	1
4.0860705e-06	-11.552376	-10.126036	-9.4837675	-10.459224	0
0.9998597	9.441646	8.786532	9.504619	9.662697	1
0.3156037	-10.839311	-7.2651753	-7.1774845	-4.1876936	0
2.0388776e-05	-12.054405	-10.883346	-11.466163	-11.021575	0
0.99993956	-0.2734444	7.91325	7.286899	1.2976643	1
0.0035813693	-8.877585	-10.0234165	-8.149085	-9.224626	0
0.00022019491	-11.409183	1.8242025	-3.9565067	-4.36749	0
0.0004061925	-10.2864895	-8.762427	-10.348685	-10.084804	0
3.594909e-05	-11.889446	-10.417147	-10.596229	-10.920705	0
6.556025e-06	-11.023296	-10.381296	-9.715784	-9.028115	0
0.9996747	9.851833	9.017286	7.9980416	8.779068	1
0.014489825	-10.101636	-7.632178	5.494186	-8.968896	0
8.244795e-06	-11.401494	-10.92414	-11.242789	-10.852109	0
0.99985003	7.0266657	5.9298406	8.154573	7.6155643	1
3.4445054e-06	-12.269349	-11.125029	-11.541734	-11.14108	0
5.5499977e-06	-11.871459	-9.504137	-10.765385	-8.873895	0
0.98667264	8.910279	-4.373013	-2.3343797	1.5962604	1
5.6882473e-06	-11.184508	-10.355701	-11.34763	-10.936242	0
0.00056004204	-11.592363	-9.834835	-9.750862	-9.195548	0
0.999913	10.3419285	8.945266	9.012508	7.7844872	1
0.00069416023	-3.801477	-4.156501	-1.5305651	-6.2171135	1
2.6783423e-06	-11.878564	-9.519856	-10.599454	-10.321076	0
0.99994516	10.099801	9.341756	9.091292	9.536358	1
3.3484106e-05	-12.26056	-11.089208	-11.083489	-10.729192	0
2.189188e-05	-11.798744	-9.02164	-11.154149	-11.083377	0
8.461057e-06	-12.129762	-10.905306	-10.946617	-10.932526	0
4.2160614e-06	-12.17349	-11.036202	-11.351614	-10.682215	0
5.305456e-06	-12.059063	-11.179954	-11.235119	-11.160964	0
3.2182146e-05	-12.085029	-10.159439	-11.289657	-11.063235	0
0.999716	10.040556	8.1666355	8.217678	9.827999	1
0.8108536	-4.4903336	7.2464333	3.1528702	-3.1577375	1
0.20071244	-4.86432	-4.721884	-4.512449	6.5940113	1
0.99422604	6.10272	6.208361	2.8204794	8.168716	1
0.38630098	6.1365905	5.7546005	1.443155	7.6962585	1
0.0004953688	-12.117051	-8.17145	-11.328591	-10.299836	0
3.571077e-06	-11.656661	-10.809245	-10.417173	-10.592851	0
1.7987104e-05	-12.090042	-11.102688	-11.481563	-10.954878	0
0.086670175	-11.055465	-10.726672	-11.057385	-10.980189	0
3.913041e-06	-12.289592	-11.084784	-11.29322	-10.948415	0
0.999637	10.304006	9.272683	8.010674	9.589414	1
5.906289e-06	-11.51917	-10.855897	-10.435118	-9.987129	0
0.00046615477	-10.53627	-7.786117	-9.175915	-6.2208233	0
5.872495e-05	-11.008004	-10.221771	-10.717862	-9.580175	0
4.4256044e-06	-12.300391	-11.044832	-11.583381	-11.122473	0
2.723843e-06	-11.735506	-10.97192	-10.859069	-10.860351	0
0.013376578	-3.6818643	3.893538	-3.6576843	-6.869303	0
0.999972	10.595761	8.41178	8.054814	8.141866	1
3.603009e-05	-11.436112	-9.071372	-8.421663	-9.826352	0
7.594431e-06	-11.174516	-10.464867	-10.713972	-10.118945	0
1.3516615e-05	-12.148759	-10.785054	-11.243215	-10.155487	0
4.335327e-06	-12.123909	-10.996303	-10.642663	-11.103814	0
0.9999038	10.225238	7.1425185	9.022452	9.679758	1
0.0006985878	-11.093555	-10.104076	-11.102924	-10.287472	0
0.3244645	-6.130615	-3.285875	6.8161435	-7.3710256	1
7.65568e-06	-11.600645	-9.063278	-11.438413	-10.958456	0
0.9999801	10.614995	9.486254	8.916127	9.932028	1
0.04373247	-3.3106966	-9.446257	-7.0244665	-7.1416125	0
4.040751e-06	-7.174629	-9.71052	-9.087538	-8.049697	0
1.6841483e-05	-11.575105	-10.1589575	-10.476445	-10.782046	0
4.688387e-06	-9.175741	-9.856793	-7.947992	-8.708387	0
6.1617015e-06	-11.499816	-10.637506	-11.084297	-10.061971	0
3.706468e-06	-11.525204	-11.037629	-11.290767	-10.477402	0
0.9959935	9.785935	5.9261875	8.416146	8.2136545	1
3.3857877e-06	-11.642216	-7.9750657	-11.13749	-8.318468	0
7.707384e-06	-11.66904	-10.700391	-11.120527	-9.748946	0
2.9775058e-06	-10.909156	-10.5538	-10.860759	-10.272952	0
2.2544493e-06	-11.856133	-10.857651	-10.914541	-10.003622	0
0.9993449	9.083196	7.405831	7.9048843	8.078189	1
5.166449e-06	-11.759468	-10.111996	-11.127441	-10.653993	0
1.30058015e-05	-7.6088815	-8.713488	-10.748094	-7.655436	1
0.99768984	-1.2375953	1.996657	-7.71689	6.151396	0
4.0785876e-06	-12.189998	-10.99165	-11.142102	-10.170742	0
1.3557422e-05	-9.552112	-8.104748	-9.266565	-8.289572	0
0.9993623	-2.0247917	5.5340514	5.679143	4.099692	1
0.008514575	-6.459452	-5.873218	-7.573123	-7.812835	0
6.569186e-06	-12.052744	-10.702563	-11.02034	-10.8130455	0
0.019463267	4.482034	-3.8327885	6.1020164	4.4121857	0
1.5421052e-05	-8.151503	-10.720894	-8.067748	-7.4945164	0
0.97868735	10.142484	5.3009553	7.9257383	5.8504524	1
0.007409068	2.2012844	0.928716	-3.4026575	5.3326526	1
0.09293367	-10.005879	-5.796045	-8.197939	-9.019253	1
0.99959224	6.927371	6.023456	8.641974	5.5672507	1
4.9183136e-06	-11.333885	-10.835989	-10.688515	-10.832028	0
0.9917498	8.064778	-4.2727857	6.8338156	2.666628	1
0.995331	7.7370067	5.6646423	7.276953	9.022799	0
2.900743e-06	-11.864291	-10.78344	-11.020223	-9.698107	0
0.99998665	10.569513	9.456081	9.617324	9.978784	1
0.9988586	7.5063148	4.735821	6.486647	6.3649144	1
0.9852034	6.7656426	6.6883593	7.228762	7.739972	1
0.9893723	7.9646783	2.6651716	-4.925036	-6.46271	1
0.00044536847	-11.042051	-9.536938	-10.928337	-10.729534	0
2.3104682e-05	-10.6386385	-10.984346	-11.255033	-10.49193	0
1.9701654e-06	-11.960555	-11.047478	-11.172577	-9.828854	0
0.9999701	10.214351	9.328386	9.006573	9.665645	1
6.9564616e-05	-11.691319	-10.324488	-8.24434	-10.366996	0
8.727748e-06	-11.449313	-10.8106785	-11.106374	-10.77956	0
1.5442554e-05	-10.683771	-8.803177	-9.438506	-8.716266	0
0.34794128	5.7867846	-2.6937132	6.7313375	-0.5480645	1
0.99997854	10.421167	9.1784935	9.03086	9.823042	1
6.228426e-06	-12.103692	-10.932609	-11.238538	-10.478477	0
1.1769908e-05	-11.980536	-10.332656	-11.399078	-11.102582	0
0.99999166	10.515183	9.39901	9.601853	9.973269	1
7.514598e-06	-12.087368	-11.050224	-11.404694	-10.723281	0
3.094177e-06	-12.100841	-11.134425	-11.368596	-10.579311	0
8.196799e-06	-12.241178	-11.037437	-11.522713	-11.13072	0
5.1342768e-06	-10.858037	-8.587769	-10.694386	-10.074234	0
3.069e-06	-12.300064	-11.08247	-11.483076	-10.788857	0
2.3897971e-06	-12.162726	-11.100718	-11.553502	-11.045121	0
0.9999	10.524733	9.263786	9.436522	9.905669	1
0.99974996	10.12855	9.08508	8.837767	7.90984	1
0.39339718	-9.099654	-8.86661	-6.65034	-6.2403	0
4.2984852e-06	-12.1725855	-10.931726	-11.453049	-10.888588	0
1.4656844e-05	-11.4990835	-9.484716	-10.978126	-10.426785	0
0.9999479	10.469447	9.220157	9.07834	9.860872	1
2.82207e-06	-11.496442	-11.13402	-10.721176	-10.609633	0
0.9778681	-4.512259	2.315808	-3.3660393	-7.8564	1
4.404207e-06	-11.553814	-10.702997	-11.57035	-10.970715	0
1.192127e-05	-10.529403	-11.070235	-10.705877	-9.862653	0
0.0025845869	-10.932808	-8.407358	-6.9928308	-6.2235413	0
3.2763055e-06	-12.230271	-11.101886	-11.528619	-11.067052	0
0.99905366	9.474171	9.17597	7.96707	9.628755	1
7.496232e-06	-12.094379	-11.020697	-11.541256	-11.017915	0
9.737175e-06	-12.08833	-10.900019	-11.053665	-10.744037	0
6.271903e-06	-11.285737	-10.989292	-11.330321	-10.970465	0
6.672062e-06	-11.563749	-10.28852	-10.637348	-10.63721	0
0.99997985	10.505677	9.485746	8.996113	8.742404	1
0.98206735	2.418613	-5.4196725	-5.8866343	-9.295439	0
3.826783e-06	-12.124964	-11.103756	-11.402949	-11.226222	0
3.3258877e-06	-12.164367	-11.006036	-11.25474	-10.751247	0
0.6751207	5.4873285	8.519593	6.830306	-2.278916	1
0.99974626	10.573009	9.186407	9.466179	9.821964	1
0.9999403	6.8060255	9.115435	9.029303	2.985337	1
4.1412395e-06	-12.202291	-9.174321	-10.980338	-11.170751	0
0.0003794627	-6.208963	-5.8978033	-3.0838604	-7.1599507	0
0.99986255	10.153169	9.049763	8.228831	9.727013	1
0.9916441	10.058837	8.1838455	4.2119575	7.584838	1
2.053035e-05	-10.754869	-8.324506	-9.0840845	-10.360597	0
4.200393e-06	-11.425827	-10.147729	-11.068683	-9.83359	0
0.9999527	10.617204	8.489544	9.365475	9.254874	1
0.0015127813	-9.558425	-6.5313463	-10.254527	-10.21769	0
4.3509053e-06	-12.052033	-10.868509	-11.211484	-10.266784	1
0.07014552	4.0103426	7.1803565	8.784232	9.2634735	1
0.99986804	10.494546	9.24457	9.514961	9.685035	1
4.2521683e-06	-11.475741	-10.914323	-11.425813	-11.060331	0
3.259321e-06	-9.789552	-10.927643	-10.438945	-10.550343	0
0.00033842388	-9.2697735	-5.94908	-6.410222	-9.67128	0
3.940791e-06	-11.276837	-7.99203	-10.726646	-9.256987	0
0.9995628	10.601442	9.400856	9.457801	9.940122	1
4.574456e-06	-11.447413	-10.766328	-11.507154	-10.526645	0
0.9998976	10.430743	9.273241	9.573419	9.759973	1
1.1009654e-05	-11.655476	-10.194735	-11.286247	-10.937438	0
2.179863e-06	-12.285875	-11.054611	-11.501019	-11.031137	0
0.9997403	10.549802	8.496993	9.364497	9.53551	1
0.999982	10.4972515	9.198982	8.168994	9.286597	1
0.99991	8.022438	8.279028	7.3824363	7.3441415	1
3.290484e-06	-11.98986	-11.093622	-11.527834	-10.679904	0
6.1908045e-06	-12.017477	-10.47987	-11.278437	-10.598466	0
7.878655e-05	-11.882015	-10.605962	-7.347456	-9.0886545	0
6.1508285e-06	-12.114945	-11.197699	-11.574042	-10.867166	0
6.904809e-06	-12.155562	-11.087859	-11.557074	-10.404805	0
5.272392e-05	-5.6824894	-10.664427	-7.5703187	-3.8323348	0
0.5706731	10.223063	7.640937	-5.7316856	9.460496	1
0.00050139194	-11.8800745	-11.129076	-11.218347	-11.006734	0
4.4464946e-06	-11.8606205	-11.1056595	-11.261017	-10.082433	0
5.6546e-06	-12.176719	-10.414583	-11.328256	-10.570636	0
3.2051414e-06	-11.645171	-10.569373	-10.499201	-10.31106	0
0.002073191	-10.982905	-8.910482	-10.837466	-6.561383	0
0.00019108865	-6.158694	-8.6408	-4.564764	-10.636342	0
1.45785825e-05	-9.809566	-9.931189	-5.5544753	-5.859073	0
2.9542223e-06	-12.357818	-11.08329	-11.595641	-11.006718	0
0.9998247	10.013895	3.7730725	8.451093	8.7869005	1
0.000102809456	-9.148151	-10.339931	-6.5571465	-10.633111	1
0.00031945627	-10.602472	-10.592517	-7.45637	-7.289251	0
0.9999875	10.614092	9.3957	9.446559	9.870542	1
0.9997713	9.880207	7.1852474	8.409967	9.396227	1
0.44497904	-5.0129647	-4.548714	7.25986	-5.8029923	1
3.4805114e-06	-11.816636	-10.870625	-11.301536	-9.1563835	0
1.9663305e-05	-11.758296	-11.094082	-10.756288	-10.733125	0
0.99978656	9.813767	9.469838	8.013863	9.156405	1
0.00045673002	-6.5572557	-4.974658	-3.224051	-5.9349427	0
5.573511e-06	-5.9095726	-5.7484326	-7.0147514	-9.359863	0
2.805021e-06	-12.190146	-10.891051	-10.815346	-10.896221	0
3.141875e-06	-11.942096	-11.010331	-11.548233	-11.075652	0
0.9983966	1.479528	1.5377278	3.7686439	7.3325047	1
0.46076372	-3.0665407	-4.780094	-3.2055304	-3.8804517	1
4.184281e-06	-12.008432	-9.237204	-8.849512	-9.336779	0
3.3875224e-06	-12.032522	-11.064729	-11.516611	-10.912509	0
0.99998987	10.537886	9.418713	9.580135	9.803433	1
2.5843585e-06	-12.120021	-10.956276	-11.544678	-10.933138	0
0.017151073	9.613311	-4.9517903	8.629444	9.087806	1
0.0014634507	-9.561121	-8.880779	-9.500643	-8.083473	1
0.9999677	10.575084	9.0640335	9.260859	9.89684	1
0.00092620525	-11.304236	-10.712547	-8.595883	-7.216165	1
0.0002007703	-7.1829567	-9.896906	-10.315735	-9.684341	0
0.99941933	9.970549	9.309273	8.238721	9.368255	1
2.6792823e-06	-12.1202135	-11.107707	-11.508164	-11.107814	0
6.927782e-06	-11.998783	-10.7945175	-9.749894	-10.293616	0
0.996523	9.196323	8.056551	9.27619	9.265759	1
0.99993086	9.190198	9.144106	7.8144155	9.411206	1
0.9999088	8.578349	-4.7893796	7.2246733	7.1748643	1
6.405224e-05	-11.813692	-11.072964	-11.575862	-10.618915	0
0.9999629	10.567662	9.475742	9.3468075	9.23639	1
4.008988e-06	-12.178745	-10.779295	-11.423551	-10.5872555	0
0.0033797203	-9.221688	-5.1108656	-10.9933	-10.148098	0
1.4872198e-05	-12.20634	-10.476244	-11.236904	-10.945342	0
3.2584503e-05	-11.91639	-10.84366	-11.194766	-10.998135	0
0.72027117	9.167479	5.4286532	6.1016064	6.5151625	1
0.99813724	-7.292959	8.962873	-3.886731	-0.23804152	1
3.3130902e-05	-11.555636	-11.073022	-11.391238	-11.075835	0
4.641922e-06	-10.722135	-8.635432	-9.861359	-8.16486	0
3.3863466e-06	-12.274238	-10.96327	-11.234087	-10.638204	0
1.6358552e-05	-12.090291	-10.864091	-11.173003	-11.120766	0
0.99868995	6.8722053	7.376724	-4.2848516	5.6280513	1
7.122026e-06	-12.298704	-11.032184	-11.444332	-11.24198	0
1.2804998e-05	-11.570553	-9.185266	-10.398032	-10.323294	0
3.3041345e-06	-5.256963	-10.60687	-10.577085	-10.5712385	0
0.9993893	10.467999	9.311054	7.1658263	9.499939	1
0.0015938886	3.544118	-9.524692	3.6579282	-8.515336	0
5.1792238e-05	-11.581216	-9.903734	-11.109021	-8.269219	0
1.06340685e-05	-10.096112	-10.92606	-10.786453	-10.420968	0
0.99906534	10.530032	9.427698	9.5885515	9.951225	1
0.0027921586	-11.957065	-10.929897	-11.434048	-10.965707	0
1.1575595e-05	-11.186695	-10.187691	-11.179251	-9.646861	0
0.047054183	-6.034939	-7.02062	-6.090385	5.076937	1
7.1913078e-06	-11.480732	-11.037322	-11.451548	-10.877088	0
2.9500275e-06	-11.896591	-10.926556	-11.159071	-10.732693	0
1.7494796e-05	-11.4493	-9.788314	-10.800611	-11.016688	0
0.9999764	9.383338	9.121103	8.918203	9.738235	1
0.999777	10.33265	6.9124694	6.7176647	3.6017606	1
0.87591076	3.9624693	4.474647	6.62108	1.462243	1
0.9366891	9.646963	9.2295265	8.582855	9.487	1
4.1583517e-06	-11.356659	-10.694891	-11.168481	-11.017768	0
0.0009374588	-8.618317	-8.602782	-5.372777	-9.388249	0
2.5048032e-06	-12.1188545	-10.922908	-10.30142	-10.677261	0
3.7465843e-06	-12.10526	-10.67748	-11.475017	-10.792892	0
4.947212e-06	-12.226968	-11.033813	-11.526873	-11.073051	0
0.9999858	10.621755	9.5052185	9.642653	9.92443	1
2.3501768e-06	-11.71774	-11.031078	-11.028316	-10.5133	0
0.9996593	10.234513	8.473749	9.045677	6.7277527	1
0.84083027	6.7382293	5.9122467	-6.123593	-8.331731	1
7.1879817e-06	-12.015393	-10.723389	-11.127811	-10.780281	0
0.0006598529	-11.136312	-10.7342005	-10.517917	-10.639828	0
9.082544e-06	-12.044763	-10.432934	-11.465116	-10.576771	0
4.0181862e-06	-11.940838	-10.706157	-10.806401	-11.103827	0
3.827212e-05	-11.521604	-10.856218	-5.7333775	-9.895157	1
2.698458e-06	-12.216582	-10.268158	-11.307979	-10.555966	0
0.99858356	-3.017157	9.253418	8.807902	9.42096	1
3.0910828e-06	-12.263856	-11.132229	-11.58694	-11.09406	0
0.999985	10.576878	9.277447	9.582676	9.869134	1
0.9985825	6.873996	6.7370186	8.24684	9.30318	1
3.9264496e-06	-11.665418	-10.902349	-10.865886	-10.804074	0
0.99998033	8.343315	6.3766136	2.378416	8.918678	1
3.49594e-06	-11.812015	-10.381531	-10.774127	-10.906028	0
0.99997807	10.26938	9.470158	9.289694	9.757012	1
2.10041e-05	-12.0776825	-9.423905	-10.272233	-10.077475	0
3.8278818e-06	-12.089892	-10.291833	-10.8836975	-10.3511095	0
0.99987805	10.613018	9.382462	9.56327	9.788495	1
4.2922425e-06	-10.643217	-5.795427	-10.943755	-7.5659366	0
4.4238573e-06	-12.004863	-10.786079	-11.349372	-10.774806	0
1.5903326e-05	-11.831914	-10.736948	-10.448722	-10.899934	0
0.0024918162	-3.4744642	2.835525	8.4519415	8.660653	1
1.4500573e-05	-11.430629	-10.809909	-10.695841	-10.287303	0
5.24913e-06	-10.811538	-9.343238	-7.994724	-10.102333	0
9.360786e-06	-11.577632	-10.790596	-11.184491	-10.509049	0
2.7216638e-05	-10.936967	-10.438551	-9.036263	-10.925988	0
1.9697914e-05	-11.790288	-10.984079	-10.002987	-10.608687	0
0.89757735	6.944622	8.852	9.173864	9.6912985	1
5.1395727e-06	-11.010441	-11.0835085	-11.421765	-10.999791	0
0.00041176952	-4.003863	-6.222339	-6.09956	-5.025367	0
0.9999341	9.747735	8.910094	6.0253377	9.116593	1
2.9581468e-06	-11.020812	-11.030533	-10.599872	-10.219108	0
0.6231632	5.8323326	5.1476307	-3.726275	9.831077	1
3.2012526e-06	-11.247369	-11.078976	-11.37454	-11.193856	0
5.1184383e-05	-11.21779	-9.852261	-9.199162	-11.065162	0
9.1237725e-06	-11.753557	-10.185833	-11.352607	-11.1367655	0
2.9097114e-06	-12.219459	-10.550988	-11.520856	-11.229242	0
0.99982315	10.419349	9.092833	8.146798	9.21695	1
0.5721768	-8.0318165	-10.135342	0.4827348	-9.38428	1
0.99850696	9.61965	6.049028	8.524908	8.244338	1
5.1494435e-06	-11.923403	-10.833533	-11.497091	-10.991841	0
3.365619e-06	-11.876709	-11.016637	-10.082461	-10.861403	0
3.795816e-06	-11.247556	-10.711416	-10.747039	-10.600195	0
3.043018e-06	-10.11084	-10.856584	-10.735515	-9.997713	0
5.7603943e-06	-12.149157	-11.032531	-11.353399	-11.128943	0
4.249409e-05	-8.743553	-8.918138	-10.8851795	-9.854142	0
0.199459	-4.8563576	-4.73768	2.6223178	-4.825755	1
0.99977	10.30557	8.431238	9.259761	9.624583	1
0.978784	9.590057	7.4588103	6.4388766	8.279687	1
0.9999871	10.556116	9.4178915	9.587417	9.936588	1
0.9999889	10.680402	9.462356	9.432328	9.880784	1
3.7726431e-06	-2.5448759	-6.488995	-7.3907475	-4.653342	0
3.5692658e-06	-10.996478	-9.685609	-9.521166	-9.95244	0
3.8567932e-06	-12.287866	-11.035164	-11.552063	-11.213638	0
7.544853e-05	-11.247849	-10.445202	-10.673141	-10.579329	0
1.4101957e-05	-11.336675	-9.797085	-10.966312	-9.566859	0
0.99996376	10.563242	9.43874	9.244618	9.857001	1
0.31789592	-4.782319	-6.3680873	-9.554711	-8.075881	0
0.86785126	-9.103138	-4.616932	-6.4317575	-9.999832	0
3.932578e-05	-11.7429905	-10.341005	-11.366002	-10.296877	0
9.981257e-06	-11.449378	-10.653757	-10.899617	-9.399355	0
9.466406e-06	-8.619882	-10.057311	-11.254436	-10.118065	0
2.3565283e-06	-11.281458	-10.9395275	-11.133494	-10.6423235	0
0.4272757	-6.746171	-4.9438577	-4.163165	7.6680512	1
3.6316985e-06	-11.880221	-9.82999	-10.990327	-9.945752	0
4.34285e-06	-12.057569	-11.0888405	-11.2403145	-10.91079	0
1.1634539e-05	-12.112594	-9.7526245	-11.3859415	-10.422812	0
2.661839e-06	-11.98257	-10.406155	-11.163024	-10.471559	0
0.99152315	9.920402	8.836941	7.5636835	9.400479	1
0.00035093055	-11.802188	-11.016118	-9.85951	-10.96681	0
0.865079	8.836106	3.4065418	7.168047	7.83328	1
6.821615e-05	-9.595483	-5.882854	-6.47204	-7.5691934	0
0.0005913763	-3.8791847	-9.37008	-4.792113	6.493794	1
3.626597e-06	-11.900817	-10.88101	-11.254508	-10.612195	0
7.803026e-05	-10.935542	-10.330005	-8.987101	-9.870754	0
3.2105347e-06	-12.094438	-11.180324	-11.463008	-10.620765	0
8.9346595e-06	-9.679492	-7.0259166	-6.654673	-9.025582	0
0.00013545554	-10.824146	-7.6853814	-9.399432	-9.7987995	0
0.9946238	1.7741431	8.820566	9.023611	9.004658	1
5.372727e-06	-11.217141	-10.151242	-10.217091	-9.211521	0
1.2226291e-05	-11.242227	-10.112341	-11.409626	-10.311135	0
4.7590565e-05	-12.098581	-10.980925	-11.428582	-10.863887	0
4.6270147e-06	-12.056311	-9.802006	-11.134091	-10.590163	0
3.57768e-06	-11.454598	-10.941447	-10.222922	-10.69802	0
0.99995756	10.506855	9.449042	9.575	9.799552	1
0.9956904	5.697052	8.563017	-3.4545355	9.581973	0
0.99996066	10.36596	8.931818	9.457309	9.450884	1
8.228315e-06	-11.215356	-10.848787	-10.607083	-8.570136	0
2.2811198e-06	-12.197204	-10.648109	-10.6015625	-10.3864765	0
2.9097032e-06	-12.226283	-11.133047	-11.554971	-10.99112	0
0.8670188	3.0748463	-4.8650975	6.4746604	-3.3630402	1
5.9772383e-06	-12.081165	-11.124371	-11.580269	-10.97392	0
7.864706e-06	-11.776769	-11.00656	-11.435478	-10.830763	0
0.0029154366	-5.500263	-4.326293	-1.4121855	-5.0895276	0
0.99986243	10.418397	9.2235565	9.273168	9.5347185	1
0.99996173	8.896552	8.667564	8.728484	8.5702915	1
0.31039202	-2.6042643	-7.246611	-5.890249	-8.222269	0
0.9997273	10.510729	8.376458	5.3519955	9.58274	1
0.99991035	9.345871	8.509729	8.898657	9.607234	1
6.580601e-05	-11.184191	-9.788677	-10.464707	-10.45756	0
4.480899e-06	-11.917516	-11.048887	-11.322345	-10.848916	0
0.9999465	10.466226	9.343321	9.294906	9.87894	1
3.9414185e-06	-11.986843	-10.700758	-10.638162	-10.280768	0
0.9991499	5.696538	-0.3808269	8.185368	7.6096597	1
0.00013470488	-9.941891	-5.8455772	6.3419356	6.2889595	1
0.24722426	7.523594	3.1190023	-4.1106544	8.650336	1
4.065675e-06	-12.129284	-11.108803	-11.328336	-11.105901	0
5.613111e-06	-12.257233	-10.908345	-11.472851	-11.149321	0
3.1006607e-06	-12.023612	-10.553763	-11.285914	-11.011048	0
3.4933803e-06	-11.746653	-10.051196	-11.295707	-10.040101	0
0.00063303765	-8.056493	-4.4347315	-6.3086824	-9.916772	1
2.9757304e-05	-7.85312	-6.8376637	-10.376748	-8.49973	0
1.3562181e-05	-11.043525	-10.261435	-9.418616	-10.445614	0
0.99985754	7.8057723	8.349907	7.908863	7.596177	1
0.02832362	-3.2350647	3.888197	7.7073126	8.940757	1
9.793601e-06	-10.70107	-9.468833	-7.2353983	-6.097944	0
5.7556117e-06	-12.267457	-10.956379	-11.0560255	-10.835517	0
0.9981623	10.361993	8.862226	8.532595	9.671248	1
0.052500572	6.203725	1.6126982	-6.0320315	-6.218139	0
2.1198286e-05	-11.569098	-10.39632	-10.214491	-9.789039	0
9.7805925e-05	-11.139867	-6.6513066	-9.075377	-9.927689	0
1.3913922e-05	-11.202752	-10.422492	-10.6747465	-10.848741	0
3.446398e-06	-12.261007	-11.093517	-11.510269	-11.059064	0
0.9892586	4.8795137	5.820699	8.768479	9.611021	1
4.176268e-06	-11.885938	-10.991043	-11.360089	-10.918774	0
4.1477815e-06	-12.143599	-10.929506	-11.520279	-11.049597	0
0.997981	4.288601	4.3741355	-3.607926	-1.3129513	1
6.7886776e-06	-11.949223	-9.972415	-10.264835	-10.6097975	0
6.0899333e-06	-11.695584	-10.611177	-10.424794	-10.984796	0
0.041520994	8.568075	-4.7827425	6.475878	-6.797133	1
5.614798e-06	-11.759379	-10.778902	-10.670974	-10.28712	0
0.9998964	10.057508	9.403034	9.009138	9.388579	1
0.00012687198	-8.361989	-3.5694358	-8.168372	-7.1538124	1
3.3585202e-06	-12.202981	-11.160613	-11.647077	-11.176751	0
4.8479633e-06	-10.677369	-10.798806	-10.962711	-8.8976145	0
1.2108885e-05	-8.8146105	-8.056049	-6.4161487	-7.394094	0
0.9999825	10.62979	9.404317	9.299896	9.849336	1
0.0002704668	-10.581868	-10.166149	-8.865981	-7.7770796	0
4.4689327e-06	-10.9523325	-10.297045	-7.863609	-10.210026	0
2.3599767e-05	-11.65453	-10.59338	-7.0721984	-10.831204	0
0.9995704	8.769835	7.262614	7.3238683	9.850138	1
2.6104267e-06	-12.1730585	-11.056093	-11.29989	-11.176415	0
3.5345824e-06	-11.667241	-10.839529	-10.847813	-10.525154	0
1.5683985e-05	-11.926514	-10.714245	-11.152205	-10.68906	0
9.139328e-05	-11.555578	-7.8069406	-10.483165	-10.510913	0
7.4361865e-06	-10.978436	-10.291845	-10.524579	-10.6571	0
0.99997854	10.611005	8.135109	9.200917	9.3056555	1
0.9999831	10.519227	9.146958	9.386262	9.7497015	1
0.9995198	10.456663	8.522377	8.7910185	9.676364	1
5.630117e-06	-10.705507	-10.153875	-11.259494	-10.788346	0
5.2814166e-06	-12.209079	-10.76387	-11.351405	-11.15374	0
0.99978906	10.524951	9.394825	9.469391	9.161556	1
0.99905044	10.582572	9.275454	9.548985	8.670443	1
3.3396122e-06	-11.302512	-10.651613	-10.914384	-10.596507	0
0.9999516	10.612688	9.127776	9.387314	8.433654	1
3.5848075e-06	-9.63861	-11.013585	-11.351644	-10.890315	0
1.0616721e-05	-11.223179	-10.176828	-10.623356	-10.598846	0
0.9993988	10.172936	8.78674	8.084207	9.361837	1
0.9999666	10.512652	9.451891	9.660199	9.609729	1
0.9998548	10.073757	9.114397	7.162769	9.174179	1
6.7883348e-06	-8.897322	-10.456454	-7.763838	-8.999448	0
5.6512795e-06	-11.91059	-10.309791	-10.15146	-8.920364	0
6.871563e-06	-11.769856	-10.598199	-11.412013	-10.90201	0
5.9090726e-06	-10.813355	-9.996744	-10.94746	-8.725142	0
0.6084443	-6.327323	-4.5644374	-5.0152755	-8.713377	1
7.077096e-06	-12.175409	-11.096106	-11.298341	-10.788499	0
0.96315974	10.074912	1.7024784	7.3017817	-3.9378972	1
2.6019216e-06	-12.157114	-10.7863035	-11.310103	-10.569033	0
0.024225194	-3.5547867	1.5983332	0.362072	0.8836632	1
9.266698e-06	-10.122161	-4.870307	-4.4610543	-5.7190413	0
0.99936193	9.6478615	8.156335	8.448076	7.4421506	1
0.99988496	10.300641	6.6011596	8.068216	9.748441	1
3.585365e-06	-11.652202	-10.462528	-10.28687	-10.408487	0
1.6781201e-05	-8.29682	-8.515427	-6.236028	-9.332009	0
0.9888361	-3.8657067	-7.6141024	6.6612525	-5.3501806	0
2.0965794e-05	-8.491087	-10.591495	-9.611135	-9.775235	0
3.5687822e-06	-12.157308	-10.820707	-11.412027	-10.575931	0
0.9993612	9.928629	7.234099	6.2004766	9.486342	1
0.00040440788	-7.2791348	-6.709722	-7.157955	-4.177999	0
4.897004e-06	-12.026384	-11.012703	-11.463002	-11.184081	0
8.537214e-05	-11.822928	-11.107659	-11.225686	-11.080405	0
9.6091964e-05	-8.741644	-7.6615863	-5.705175	-7.7763314	0
0.00049987965	-10.4402685	-8.960474	-9.736997	-4.7415266	0
1.040178e-05	-11.893498	-10.783995	-11.331717	-10.459313	0
4.378544e-06	-11.930761	-10.716842	-11.164094	-10.821728	0
9.489643e-06	-12.152516	-10.302303	-11.138897	-10.202142	0
0.99954396	10.347569	8.737148	9.163938	9.754622	1
0.99992037	7.27754	8.045652	8.598399	9.225076	1
3.87355e-06	-12.154152	-11.034227	-11.507139	-11.003371	0
0.9837294	-4.0589046	-3.6027503	4.3190846	4.873055	1
0.99930084	9.348331	8.018738	8.852215	9.608949	1
0.9999536	10.238207	8.775486	7.607874	9.518897	1
0.9999169	10.523599	9.435195	8.625539	9.555072	1
3.882016e-06	-11.470085	-10.764669	-11.09183	-10.658956	0
6.785202e-06	-11.849175	-11.051146	-11.4127035	-10.942106	0
6.2451277e-06	-11.842462	-10.809687	-11.324285	-10.790451	0
0.00079829124	-5.876786	-4.631634	-7.855182	-6.418622	0
0.99433196	9.1246805	8.544762	9.293307	9.5576105	1
8.217094e-06	-11.241034	-11.071141	-9.678081	-10.934377	0
3.8019164e-06	-11.729497	-10.8036785	-11.391324	-10.863321	0
6.876032e-05	-11.810339	-7.59427	-11.458623	-11.029828	0
0.99978644	10.280567	8.88447	9.189723	9.763589	1
0.95218444	-2.1285925	5.1096516	7.9089413	4.8898826	1
2.2510554e-05	-11.99483	-10.948845	-11.60805	-10.918069	0
6.2642655e-05	-11.643417	-8.933171	-7.24509	-10.689571	0
0.9999893	10.598178	9.411058	9.562123	9.898454	1
0.99909675	10.380071	8.90176	9.097422	9.573659	1
0.99990046	10.353488	9.02272	8.495082	9.803687	1
0.0022250165	-6.168516	-8.407273	-6.214929	-5.379487	0
0.99984443	5.1672907	7.6576447	6.9291873	9.040928	1
0.9998971	10.435735	9.300161	9.419226	9.670936	1
1.571763e-05	-9.810336	-9.818972	-7.2982535	-10.524762	0
6.183229e-06	-11.364263	-10.225488	-10.963777	-10.47745	0
2.5021172e-06	-12.229692	-10.966865	-11.308739	-10.408094	0
0.0002791899	-11.84567	-9.636652	-8.314352	-10.419918	0
0.9995309	8.980699	7.588342	9.11019	9.845112	1
0.99138314	5.964919	7.696433	4.3405085	7.119113	1
0.99991834	10.470887	8.856316	9.322782	9.645785	1
0.99981576	10.443931	8.927905	8.991944	9.684725	1
8.724361e-06	-12.13102	-10.982105	-11.321128	-10.740195	0
3.6566795e-05	-8.24168	-7.8276033	-6.531392	-5.4004416	0
0.9501586	-8.166898	-9.556154	-8.341972	-9.533604	0
1.4312627e-05	-11.624103	-10.253399	-9.35241	-10.764464	0
0.99965906	8.1426	5.7455993	6.8359036	7.1135297	1
0.99924636	10.045334	5.689075	4.7299666	9.825303	1
7.7107055e-05	-11.586366	-10.593866	-4.29106	-8.306812	0
7.420343e-05	-10.730271	-10.428886	-10.725795	-10.435158	0
4.9111236e-06	-11.166546	-10.950516	-11.173847	-10.355527	0
0.34069747	-6.053343	-3.5304809	-6.200316	-7.487692	0
4.046462e-06	-8.33935	-10.663587	-5.64867	-8.207206	0
0.00085143046	-5.258982	0.08998062	7.654445	-4.447077	1
4.3233745e-06	-11.575257	-11.009344	-11.126652	-11.15492	0
0.86488235	-8.386981	-5.9887214	-4.869577	-6.8605504	1
3.0305969e-06	-12.199869	-10.980604	-10.678088	-10.036156	0
3.2376752e-06	-12.129801	-10.748469	-10.568118	-10.331387	0
2.2436907e-06	-11.461356	-11.131675	-11.484044	-11.113903	0
5.4885836e-06	-11.598016	-10.705801	-11.282244	-10.686398	0
2.6246655e-06	-11.60628	-10.866809	-11.5611315	-11.089408	0
4.74135e-06	-12.29742	-11.255503	-11.618597	-11.266501	0
0.00015804	-7.658393	-10.600246	-9.604266	-10.146888	0
0.69601655	-5.519603	7.3556757	8.941018	6.3492312	1
0.99998426	10.62904	9.42786	9.368638	9.648452	1
4.5042147e-05	-6.441538	-9.60848	-5.5191894	-7.15201	0
1.08154345e-05	-11.783638	-10.347412	-10.283015	-10.379013	0
0.9991393	4.9293156	7.021789	8.457539	7.8219514	1
0.095292985	9.272103	6.005692	8.203593	8.943589	1
0.9998565	10.296811	8.570574	7.552686	9.552619	1
0.08856994	0.27709895	-1.2963483	3.324911	-5.077584	1
3.6495792e-06	-11.6417055	-10.489153	-11.11536	-10.546389	0
4.243503e-06	-11.942057	-10.965912	-11.452944	-10.471524	0
0.009387143	-9.873825	-8.945431	-7.953632	-8.419922	0
1.0738579e-05	-8.985952	-10.859665	-7.360108	-9.951819	0
5.3126372e-05	-10.286116	-9.845461	-10.867097	-10.303094	0
0.8325391	9.152498	6.863582	7.99921	8.388569	1
2.2033611e-05	-11.849931	-10.772547	-11.34799	-10.570075	0
0.99722326	8.590652	7.686316	7.980272	9.715938	1
0.00036554816	-10.498885	-4.316149	-3.2668743	-8.757313	1
2.498319e-06	-11.506353	-10.966038	-11.340603	-9.973963	0
8.914896e-06	-10.606182	-1.3670609	-10.107873	-9.582283	0
0.00016947958	-12.130558	-9.824197	-11.175816	-10.091141	0
0.9999076	8.841534	9.209366	7.5614653	9.473375	1
0.01978926	-5.110652	-4.394771	-8.521878	-8.900018	0
3.83675e-05	-9.196647	-8.530164	-6.5736346	-8.456093	0
1.4369424e-05	-10.644849	-11.052933	-11.119806	-10.92299	0
0.9999808	10.528615	9.33276	9.528775	9.586974	1
0.99993026	10.610179	9.475886	9.609454	9.963662	1
1.9170518e-05	-11.782487	-10.975896	-10.525217	-10.802488	0
0.999956	10.574016	9.398315	9.558217	9.881203	1
0.9999225	10.564902	7.0313177	8.967355	9.729796	1
7.483345e-05	-8.988365	-10.796416	-9.94631	-9.899907	0
0.99997056	10.441912	9.004683	9.464619	8.869771	1
3.7301593e-06	-10.77141	-10.638998	-9.091788	-10.392189	0
3.004576e-06	-11.984861	-10.817669	-11.147379	-10.816409	0
0.9080572	4.5611873	7.005215	-2.4160714	-2.6110678	1
9.582796e-06	-12.067277	-10.989178	-11.341327	-11.014169	0
2.07931e-05	-10.905103	-9.873632	-10.583009	-10.793514	0
0.99462044	8.077389	0.95212203	8.052553	7.4536567	1
2.3399587e-06	-11.406083	-10.971798	-9.551869	-10.335679	0
4.9516298e-06	-11.863731	-10.733189	-11.393879	-10.489589	0
2.8474117e-06	-12.055765	-10.573713	-11.368029	-10.85015	0
3.3007643e-06	-11.981409	-10.920848	-10.862149	-10.27405	0
5.15898e-06	-11.951652	-10.801318	-11.454286	-10.691371	0
1.0994031e-05	-12.127192	-10.049873	-11.24086	-9.889495	0
0.9999541	9.271345	6.8934436	7.57365	9.659112	1
6.464794e-06	-11.262271	-10.920354	-8.964064	-10.359316	0
4.5887e-06	-11.49984	-10.848516	-9.827172	-10.298136	0
0.9378968	8.924674	5.15122	6.9427295	9.25224	1
0.9987061	10.305079	5.702452	8.061604	9.373226	1
0.0010317513	-9.695941	-10.783443	-11.2819395	-10.923467	0
2.3519557e-05	-7.8676033	-9.468475	-7.4570007	-10.1249895	0
2.7844642e-06	-12.1139765	-11.138883	-11.122453	-10.536728	0
8.8526e-06	-12.131275	-10.9441185	-11.365159	-10.673441	0
1.0078044e-05	-11.557688	-10.95595	-11.319839	-10.837714	0
0.002637332	-9.468816	-4.2130723	-11.450442	-7.3777275	1
5.4549414e-06	-11.770296	-10.883261	-11.452819	-10.955033	0
0.97523254	10.322183	9.229612	8.649228	9.108504	1
0.99895644	4.355952	-4.4475	-5.204774	-9.247404	1
4.4237904e-06	-12.118716	-10.749718	-11.431209	-10.712566	0
1.1141715e-05	-8.344047	-6.6055245	-9.58036	-9.440142	0
0.0023985957	-10.7162	-10.038694	-9.755748	-10.26358	0
1.9690344e-05	-11.808806	-11.048658	-11.531146	-10.811092	0
3.020659e-06	-11.633843	-10.743937	-11.204091	-9.587124	0
0.2039064	4.8444138	6.827673	6.591157	1.809364	1
0.99937856	9.430771	9.382836	9.509708	9.81589	1
0.99963284	10.2900715	9.114735	8.9466095	9.82761	1
0.062608995	-4.730235	-1.4007081	1.0768949	-6.465019	1
0.99996626	10.537917	9.3125105	9.241124	9.082461	1
0.004527789	-9.325086	-6.1308994	-7.815645	-9.887194	0
3.8007202e-06	-11.830972	-10.686476	-11.416422	-11.156421	0
5.3049093e-06	-12.16691	-10.769729	-11.3931675	-10.895188	0
5.5362643e-06	-11.771188	-10.658246	-10.7235565	-10.926496	0
0.002981564	-6.531028	-7.8748055	-6.687226	-8.8045225	0
0.9997925	10.224121	9.21986	9.112425	9.731115	1
5.145286e-06	-12.067439	-10.916958	-11.20324	-11.098109	0
4.7708822e-06	-10.291179	-10.217377	-8.944944	-10.045687	0
4.3226573e-06	-11.617187	-10.895569	-11.375968	-10.481761	0
0.99992394	9.7513075	9.043468	9.152732	9.366488	1
3.1434574e-06	-11.910912	-9.804331	-10.011573	-10.910359	0
9.03043e-06	-11.354213	-9.804564	-10.916471	-10.757774	0
2.9778212e-06	-12.115373	-10.944284	-11.148445	-10.842162	0
4.1122626e-06	-11.994974	-10.387429	-11.095354	-9.891042	0
3.0227427e-06	-11.772656	-10.895546	-10.297974	-10.7981	0
0.92709434	6.142118	-0.062663555	8.202575	7.8731484	1
2.7442968e-05	-10.611003	-10.147075	-8.369111	-6.0794067	0
5.8921796e-06	-11.514182	-10.820549	-11.204543	-9.293532	0
0.95095104	8.866891	9.016317	8.914811	9.097908	1
0.9995901	8.347349	6.2490044	5.4016857	8.653344	1
7.945279e-06	-9.627475	-7.5635676	-10.709458	-10.009551	0
3.167423e-06	-10.105298	-11.014442	-11.013925	-10.110384	0
5.9688073e-06	-12.005578	-10.124416	-11.267034	-10.502289	0
2.4704327e-06	-11.311299	-11.125325	-11.549347	-11.136639	0
4.2379866e-06	-12.086492	-10.0729065	-10.77552	-10.864326	0
1.1822793e-05	-11.438012	-10.845029	-10.847547	-10.20968	0
0.99989986	5.555253	4.514045	6.1389213	5.4778748	1
7.4488485e-06	-11.652927	-10.3654175	-11.073996	-9.884919	0
1.5135382e-05	-11.611347	-10.494576	-10.606177	-10.712721	0
2.9432967e-05	-9.027209	-8.469693	-5.777472	-9.752612	0
2.5630861e-05	-10.674249	-9.674576	-10.370406	-9.188147	0
1.7228318e-05	-10.367772	-10.577219	-9.598633	-10.549236	0
2.705013e-06	-11.73524	-10.798885	-11.3187065	-10.621268	0
0.99678934	8.673081	8.151436	7.3470736	8.345195	1
0.053444542	-10.642851	-3.7615542	-8.630411	-7.825567	0
0.26283792	7.2860527	5.926419	8.528029	8.537379	1
1.1579326e-05	-11.8184185	-9.573143	-10.255475	-10.626196	0
5.341002e-06	-12.0246725	-10.515471	-11.384294	-10.607669	0
5.1180464e-06	-11.6467495	-10.897278	-11.174321	-11.033934	0
0.9986211	-0.051625423	-3.8257568	-3.866056	6.188007	1
8.301183e-06	-11.033816	-10.84392	-9.302428	-10.646117	0
3.425695e-06	-12.15908	-10.904542	-6.8024817	-10.846766	0
2.3189255e-06	-12.272293	-11.180351	-11.319617	-11.142543	0
0.9999838	9.861394	9.321799	9.319394	9.624666	1
0.31282344	-3.4566479	-3.627456	7.2858357	0.17688479	1
2.6575612e-05	-11.869575	-10.961508	-10.668591	-10.936734	0
0.99200225	7.1857424	8.419042	7.280285	8.106747	1
0.99980253	10.339534	9.171704	9.395434	9.408331	1
2.2344639e-06	-12.261704	-11.16147	-11.590323	-11.210023	0
1.1499554e-05	-10.874684	-10.534868	-10.945497	-10.557522	0
0.974397	5.5917745	-5.5424166	-4.7589736	6.177416	1
0.9979644	9.79021	9.150354	-7.8091426	-5.43805	1
0.0030026112	-9.736676	-4.2195997	-9.153785	-8.089335	0
0.99926263	2.5954185	7.365701	8.190879	9.665695	1
0.9894392	10.062237	7.191463	8.912134	9.491137	1
4.2744405e-06	-12.239413	-11.066454	-11.133674	-11.06801	0
1.2970129e-05	-10.90731	-10.310209	-10.839793	-10.3960085	0
4.9803293e-06	-11.505506	-10.63833	-11.481143	-10.957079	0
4.0253276e-06	-10.9132	-10.084762	-9.640376	-10.241688	0
0.9999131	10.312625	8.796396	8.555669	9.732276	1
2.3269938e-06	-12.070659	-10.961749	-11.189627	-9.210264	0
0.99957293	8.250901	-4.896896	7.787202	-4.7496614	1
2.5734485e-06	-11.874484	-10.742329	-11.319177	-10.939092	0
0.9996606	10.159013	9.371121	8.259122	9.987996	1
5.5890214e-06	-11.91102	-11.058854	-11.150673	-10.745352	0
2.0107436e-05	-12.149697	-10.17888	-11.256716	-10.626153	0
0.99995244	10.351539	7.0813184	8.27905	9.496015	1
0.00017692556	-10.702801	-10.599298	-8.738275	-8.054015	0
0.023038503	-8.187814	-9.7054615	-3.8847117	-8.671915	0
2.8984423e-06	-11.67773	-10.518225	-10.991084	-9.938114	0
6.6195594e-06	-12.043648	-10.908784	-10.976109	-11.06546	0
0.9994531	6.3949485	6.5529156	8.682318	9.628286	1
5.1049046e-06	-11.867064	-11.165403	-10.774158	-10.808693	0
0.0004603195	-11.958695	-10.85252	-11.019954	-10.790972	0
0.5163547	4.8734064	0.09918745	-1.6789421	-7.3972077	0
4.650039e-06	-11.62746	-11.115324	-11.465246	-8.903373	0
0.00031145115	-8.871164	-9.920205	-8.226833	-10.497893	0
0.9999794	10.642282	9.388267	9.549176	9.357315	1
0.9997322	10.35968	9.44524	9.4343195	9.519253	1
0.000334496	-11.609239	-9.425106	-10.146845	-10.00787	0
2.9891169e-06	-12.1356125	-11.056357	-11.480578	-9.990535	0
8.935085e-06	-11.455668	-10.641718	-10.6103325	-10.657801	0
0.9999316	10.538373	8.023564	7.828801	-3.4076416	1
0.99824226	10.009828	4.4233394	7.646234	9.807208	1
2.9483117e-06	-12.035296	-10.44253	-11.266427	-10.655514	0
4.5889187e-06	-12.040441	-10.960577	-11.505731	-11.231116	0
1.629602e-05	-11.691421	-10.803067	-11.157916	-10.148887	0
0.9984806	10.156023	5.1632533	-0.5253784	7.6176977	1
1.3096311e-05	-10.1719475	-8.775947	-7.81474	-8.594472	0
1.4102483e-05	-10.133199	-8.766383	-10.2639265	-8.571477	0
8.188197e-06	-11.362163	-10.475836	-11.346612	-10.551967	0
1.2691375e-05	-11.160966	-10.055757	-11.279725	-10.920625	0
8.948252e-06	-5.798833	-8.2212305	-6.863985	-6.009145	1
2.7880405e-06	-12.084649	-11.080964	-11.350198	-10.444368	0
0.9719977	1.3989577	4.102178	6.21255	-5.0980263	1
0.9999063	10.633583	9.038319	9.109446	8.854348	1
2.9688129e-06	-12.248226	-11.071865	-11.614955	-11.306254	0
[truncated: 53,001 more rows]
