# Supplementary material for: PLM-interact: extending protein language models to predict protein-protein interactions
Source: Nat Commun. 2025 Oct 27;16:9012. doi: 10.1038/s41467-025-64512-w (PMC12559430; doi:10.1038/s41467-025-64512-w)
Supplement: Supplementary file 4 — Source Data [file 41467_2025_64512_MOESM4_ESM.zip › Source Data/Supplementary Figure2/ecoli_source_data_sfigure2_scores_all_models.csv]

0%(binary)	mask_7	mask_15	mask_22	mask_30	label
0.9998919	10.288714	9.251486	6.923002	9.548646	1
0.98164624	10.467374	9.083706	6.9390287	8.402362	1
0.99994636	10.318674	9.002277	7.273734	9.195849	1
0.9997477	9.976262	8.936094	4.9278646	9.252114	1
0.94709873	10.203475	7.581325	8.338421	8.964728	1
0.99999	10.546821	9.496108	9.6424055	9.889325	1
0.5192826	-4.5201464	-2.4248285	-6.36232	4.941093	0
0.9999896	10.582115	9.492365	9.64036	9.883798	1
0.3110333	-9.417597	-3.7581155	-8.259999	-9.067903	0
0.00032050474	-7.7442765	-5.1182585	-3.5017734	-7.1985426	0
0.9998288	10.509655	9.444953	8.791135	9.439914	1
7.795135e-06	-12.056978	-10.939183	-11.251362	-10.89956	0
0.97141176	-2.029525	5.721456	7.2213135	7.678116	1
0.99999106	10.581433	9.460687	9.51838	9.531863	1
0.00016059466	-10.677446	-10.112634	-7.4952607	-8.823952	0
0.9996057	9.90444	7.9337106	6.314018	8.25861	1
0.99526864	-7.3870544	0.14587674	-6.7090507	-7.953752	0
0.9664905	6.4603205	5.075192	5.786788	7.500379	1
0.9260153	-4.4733996	6.191561	2.826909	7.097462	1
0.99998283	10.6472845	9.4913225	9.068201	9.609567	1
0.99996734	10.19646	8.454548	8.58184	7.9515996	1
0.9999857	10.58161	9.446445	9.3622875	9.620303	1
0.99957234	6.2845573	6.9483395	-3.0529046	6.6544337	1
0.03444776	6.598075	-7.9609437	-5.240659	-7.386226	0
0.99998224	10.463107	9.422461	9.452682	9.816699	1
0.6829226	4.327372	6.5094104	6.6707244	-1.8965093	0
1.74451e-05	-11.931695	-9.581198	-10.228616	-9.721442	0
0.98904675	6.4460616	7.5003552	4.650764	3.2994602	0
0.0009666792	-8.222483	-4.420262	-7.1437736	4.891469	0
0.9854708	-4.629724	4.238696	-0.3544476	-6.6257744	0
0.9999752	10.640835	9.352521	7.897688	8.933903	1
0.9986777	10.105429	9.217524	8.18419	9.19213	1
0.99511045	7.706086	6.756765	5.3639393	8.230662	1
0.03314675	-0.14325984	-7.6360173	-4.7738895	-9.570037	0
0.001683905	-7.090349	5.562508	-5.1888204	-8.81614	1
0.9831101	-1.5147507	7.519558	6.73789	8.434978	1
0.93176794	-9.515685	-2.866529	-6.98218	-7.3609753	0
0.07609896	-6.762961	-7.6293616	-5.202799	-5.3988767	0
0.05439754	-7.6631236	-8.30476	-5.064523	-5.017469	0
0.99910295	-3.9109755	5.524506	-3.3324544	0.70769644	1
0.99947506	-0.81059784	8.734564	-4.5299125	5.4247212	0
0.078351356	-5.335366	-1.1494331	-4.088802	5.6505	0
0.99995184	8.957026	9.077089	8.211338	7.387296	1
0.9991829	-4.013161	5.647189	6.560522	8.016774	0
0.997789	9.622558	7.6207347	7.907806	9.058297	1
0.99997544	10.574352	9.094372	9.107844	9.412769	1
0.86420697	9.362153	7.185662	-5.239487	-3.7151642	0
0.99998283	10.6368685	9.452847	9.473684	9.661649	1
0.9896836	-0.65625274	5.358108	-6.0545793	5.738107	0
0.008037912	-7.8359394	-3.8522406	-7.4445133	-7.2927423	0
0.98295665	9.527342	8.510305	-2.2541468	9.261951	1
0.99999106	10.610466	9.417658	8.06853	9.774739	1
0.0001124046	-10.766122	-9.836199	-4.629709	-6.571112	0
0.9999902	10.569408	9.502769	9.633124	9.683001	1
0.99997985	10.616571	9.44157	9.632095	9.838231	1
0.9994802	10.254983	6.247418	8.042846	9.560091	1
0.0047591547	-6.207137	-6.400728	-8.492875	-7.1186805	0
0.98778486	-5.6831865	-3.2048707	-4.371166	-1.2362187	1
0.096779734	-2.2597253	-4.7250905	-3.9663801	-5.6017594	1
0.99583745	6.118595	7.609299	5.7918773	6.539827	0
0.99996865	10.555643	9.481413	9.229053	9.405023	1
0.02909603	-9.300614	-4.9566717	-4.416657	-6.7125907	0
0.9999027	-3.365066	7.6731915	6.4364223	7.76386	1
6.251099e-06	-12.153949	-11.071212	-11.5635195	-11.258981	0
0.77993137	-9.983922	-8.535774	-8.002024	-9.856339	0
0.9996631	10.197774	9.359594	5.81259	6.777126	1
0.01489241	-9.411797	-7.720012	-6.7191405	-6.336361	0
0.9999738	10.562857	9.411018	8.515049	9.122733	1
0.9999068	10.584767	9.438091	8.08497	8.126914	1
0.9956701	8.793258	7.227203	6.095852	-5.1299286	0
0.9999918	10.586427	9.478058	9.61929	9.821472	1
0.95837504	-4.2273436	-4.67547	0.23357877	2.5197742	0
0.0011711847	-9.714256	-4.4986653	-6.99923	-5.5370946	0
0.79138947	-5.725696	5.454566	1.1435636	5.918756	0
0.9338203	-2.3228226	4.3949823	-3.0612726	3.1509461	1
0.9968606	8.105622	7.2098284	8.604114	9.2242155	1
0.9999894	10.585973	9.463946	9.629634	9.782812	1
0.0048425593	-4.1316533	-7.2816253	-5.8703856	-4.133659	0
0.9999684	10.584755	9.394205	9.424809	9.897557	1
0.9999317	10.635449	9.496824	8.98515	9.806851	1
0.95088106	7.90721	9.24255	-4.2164035	4.602817	1
0.003043429	-8.245565	-6.8550477	-1.1378769	-6.3412595	1
0.9999789	10.563601	9.46013	9.598685	9.836346	1
0.9999821	10.593366	9.474423	9.59594	9.45434	1
0.9999124	10.566095	9.286199	-2.728796	8.642527	1
0.9997223	-0.44657296	-3.5429068	-2.3900633	7.029497	1
0.012696418	-6.1427846	-4.603024	-5.396939	-5.160195	0
0.99998033	10.574809	9.444319	9.52123	9.823558	1
0.008650633	-11.590397	6.5913453	-11.02114	-8.467964	0
0.18678845	-3.2125096	-5.941508	-4.8068776	-5.975244	1
0.99989784	10.465798	9.22636	9.457676	8.955969	1
0.0032567887	-7.241861	-7.1500883	5.847962	-7.284757	0
0.18663041	-10.081403	-4.4756804	-5.125788	-9.696493	0
0.9995989	7.175859	7.3888354	6.9191403	8.165391	1
0.99999034	10.658963	9.454825	9.592054	9.832061	1
0.7109099	-3.4182181	-0.9742219	-3.5158308	-4.7967834	0
0.99997914	10.66284	9.402005	9.365591	9.402875	1
0.99998677	10.612836	9.472036	8.132624	9.722029	1
0.97062826	9.156779	7.8658013	5.253384	5.811113	1
0.9998135	9.896358	8.657955	8.675521	8.988364	1
0.9991048	7.5026307	6.662516	7.1300797	7.6746616	1
0.99265045	-6.834672	-2.9439926	-4.353802	2.013841	1
0.0003018438	-10.15696	-9.194862	-9.415586	-7.918306	0
0.99941707	6.8252597	4.989281	6.68849	4.8440366	1
0.99998474	10.623353	9.461416	9.203454	9.589253	1
0.73583764	0.43567276	-6.005867	-7.7773094	-8.060918	0
0.9999881	10.628062	9.496336	9.644043	9.866937	1
0.9878753	-5.7923203	7.852658	-3.2874527	-3.9179132	0
0.21972635	7.3772497	-4.887863	-3.8955429	6.876171	1
0.98546207	8.201561	0.28222477	-6.626635	-6.1850457	0
0.19115259	-10.993533	-6.8032765	-5.586288	-7.9480877	0
0.9908895	7.796735	7.4885163	4.0685735	7.6077566	1
0.9999167	10.499687	9.334389	8.935449	8.625309	1
1.138514e-05	-11.553447	-10.461479	-10.943502	-10.625315	0
0.9854903	8.538498	6.912822	-2.2498488	6.14344	1
0.979274	7.326788	-2.5733593	5.2836537	5.6492867	1
0.9999845	10.621827	9.482515	9.509164	9.702666	1
0.9997644	-2.843253	-3.5231192	1.0302118	7.05707	0
0.9999876	10.567952	9.482574	9.645101	9.754941	1
6.5702734e-05	-11.061039	-10.337577	-11.285801	-10.20712	0
0.9999176	10.389089	9.35462	9.341984	9.459649	1
0.9312125	-9.028302	-4.5051117	-4.9007215	-2.7105901	0
0.99958247	7.838207	-5.0668616	-5.429335	0.507855	0
0.9526519	-6.783453	-5.354644	-3.295207	-2.5152931	0
0.99998677	10.602601	9.489824	9.489712	8.83096	1
0.72577465	-3.6614566	-3.1557913	-3.0650766	2.3079195	0
0.9999902	10.635161	9.48332	9.383863	9.908263	1
0.9999641	10.615043	9.427986	9.444168	9.680154	1
0.7219492	-4.906417	3.8382273	-10.036932	-7.362944	0
0.2554774	8.803512	-4.6036077	5.498103	9.003475	1
0.5781026	-7.5790167	-9.993624	-9.545262	-10.385831	0
0.004708236	-8.708623	-5.4139237	-4.544154	-5.3402286	0
2.6670949e-05	-11.684682	-10.467865	-11.300422	-11.064746	0
0.99822134	-4.41492	0.85928077	-0.65678304	-2.5557456	0
0.33374828	-7.563528	-4.7905073	-4.905592	-5.0254693	0
0.99998	10.650819	9.438936	8.689337	9.649708	1
0.9974528	10.311267	8.737138	9.018809	9.211305	1
0.681461	1.1607282	2.0756211	-2.4039748	-6.099238	0
0.010312392	-10.104287	-7.763084	-8.077404	-10.263659	0
0.9940633	5.488044	6.3042397	-4.188341	-5.1934643	1
0.7129229	-4.6201024	6.1361337	-0.5181522	9.235553	1
0.0025162953	-6.824051	-7.8895507	-3.7086248	-6.7386265	0
0.99988043	7.9698505	9.354475	7.773492	9.657225	1
8.318847e-06	-9.569908	-7.561598	-9.684993	-8.159454	0
0.31197113	9.614058	7.8721194	-3.9632168	-4.6486306	0
0.9687715	-2.8927789	4.4063725	-7.2503223	9.12255	0
0.0001421056	-10.762792	-11.0710125	-10.742562	-8.949053	0
1.51985605e-05	-10.655519	-10.336855	-8.2689705	-7.106217	0
1.9575553e-05	-10.123996	-8.454913	-9.398309	-6.9348874	0
0.0023208216	-10.466119	-7.141745	-9.952755	-6.2902718	0
0.00241131	-6.3760595	-8.060948	-7.589825	-7.3453045	0
0.9999708	10.523347	9.44432	9.45855	9.528463	1
0.07934079	2.0175862	-3.7170382	6.1433263	-0.2548135	0
1.4590169e-05	-11.368251	-10.122638	-10.900708	-10.656585	0
0.99998856	10.610111	9.404878	9.36696	9.50636	1
0.41746622	-5.05924	-4.5249257	-3.9405923	-0.81943923	0
0.25282624	-9.839319	-6.4482183	-4.762582	-8.204781	0
0.0903136	-9.9618225	-4.112236	-6.84931	-6.5235047	0
0.018595586	2.310292	-4.66987	-0.74277055	5.7409463	0
0.7935993	6.5449405	-2.7905242	-7.9267077	-1.1911098	0
0.00024725054	-5.9420595	3.2909536	-3.3614078	-2.8563578	1
4.3313667e-05	-10.464739	-6.160531	-9.666716	-10.123324	0
0.00023418093	-10.848285	-10.810818	-8.8031025	-9.672994	0
0.9999769	10.226418	8.711505	8.19701	9.443324	1
0.9884039	8.366805	8.153206	5.4140725	7.981092	0
0.76074463	7.536105	-7.42481	-3.9150813	-1.2462436	0
0.99997115	10.629807	9.432531	9.516429	9.696992	1
0.99979633	-5.076178	5.2651095	-3.0275753	7.105734	1
0.0957663	-7.8749013	-8.547579	-6.404396	-9.93214	0
0.10778904	-11.836413	-10.357436	-11.24802	-10.868855	0
0.93566394	6.7661276	-3.4199467	6.670746	7.481856	0
1.5141503e-05	-11.733845	-10.218494	-8.87383	-7.984028	0
0.67831665	-4.5261583	-4.9616585	-5.5126405	-4.20959	0
0.23387724	-10.288519	-8.329505	-6.9292192	-5.7718463	0
0.9832835	-1.2651308	-3.4724092	-3.2246263	-4.656673	0
0.16312058	-3.2172675	8.074583	0.090566516	5.849606	1
0.9999914	10.574364	9.441746	9.283708	9.74524	1
0.9632973	4.583662	6.4555526	1.3538496	7.160988	1
0.9210459	9.705123	7.832689	4.040624	5.892217	0
0.9999343	10.452852	8.599356	8.609593	9.66524	1
0.99211144	5.7701607	5.7234917	2.2459126	6.822618	0
0.9999845	10.605636	9.430237	9.216816	9.454894	1
0.99980277	10.615156	9.361099	9.340879	9.899808	1
0.92179286	-5.2253294	5.113425	-6.6086993	-0.87531805	1
0.9931896	1.7716796	4.195397	-1.4288594	7.5150685	0
0.51135653	-3.1088994	-3.9364722	4.60839	-3.5993414	1
0.00037819418	-10.427146	-8.817452	-9.897327	-9.791678	0
0.0064364225	6.1746483	2.2054162	6.2563243	3.3172226	1
0.9999796	10.681272	9.414862	9.581229	9.568988	1
0.9999906	10.630414	9.517733	9.644686	9.7646885	1
0.43821475	-4.2377367	-8.7878475	-4.829765	-1.7794341	0
0.0047768177	-6.4250617	-4.8129897	-3.7091546	-6.36737	0
0.99994826	10.1882	8.063992	8.451443	8.414676	1
0.9984182	8.290988	6.6179137	6.9973073	9.15347	1
0.9369747	-1.9220753	1.3319771	-3.6896255	-2.1442537	1
0.9999788	10.566449	9.434164	9.490162	9.655399	1
0.9997873	-6.0547686	3.0750809	-3.7918248	4.620893	1
0.99965787	7.4661446	5.1075273	6.852073	8.493264	1
0.051556986	-11.16163	-8.055956	-10.782076	-9.315034	0
0.20443243	-4.4318	-4.6147013	-3.8083763	-8.103366	0
0.018153463	-7.1789384	8.492945	-6.3631277	6.115741	1
0.9982765	7.0543666	8.514174	8.049603	9.760192	1
0.83484685	7.9481163	8.323534	5.6551857	6.308718	1
0.9975333	10.528928	9.430882	9.313494	9.560746	1
0.99998474	10.49095	9.421814	9.561365	9.593047	1
0.99732876	-5.6079044	7.2617373	-8.242561	-5.208847	0
0.14930318	-8.521698	-5.044683	-6.0559306	-9.016583	0
0.98929614	-7.954336	-10.408098	-5.14239	-10.651078	0
0.9454549	5.944685	-4.4918404	-5.6782975	-7.225982	0
0.9976277	-4.1461554	6.0288806	6.6640067	-2.8594258	0
0.9999286	10.520396	9.323292	9.079912	9.363366	1
0.020317623	-10.740211	-8.360737	-3.9079435	-9.618449	0
0.7654417	-4.8942375	-4.1098013	-2.8254633	0.29531217	1
0.018417472	-0.6627581	-1.2242458	-0.4644863	5.4306803	0
0.0022412252	-6.875042	-6.122743	-6.304642	-6.7423816	0
0.99998856	10.563985	9.459526	9.590868	9.645047	1
0.005559373	-8.633771	-3.1681862	-7.015762	-6.7797685	0
0.001534167	-7.7588267	-5.6287074	-7.7439847	-8.644753	0
0.00031506963	-10.344671	-6.0039544	-7.1248946	-5.857119	0
0.0005446824	-5.2976503	-3.87857	-3.4933953	-5.6596246	0
0.99574524	6.0564885	-3.125928	6.5296903	6.505942	1
0.0117401015	-9.7934675	-10.360655	-6.866858	-5.7074094	0
0.44667327	-3.9978669	-5.3697844	-7.2378626	-6.300159	0
0.9986873	7.6000156	8.98211	5.587834	8.503384	1
0.9914819	7.206651	-5.3194537	4.866525	-5.987023	0
0.40153465	7.801508	6.234446	4.951794	8.55839	0
0.00089989434	-10.279725	-5.8641133	-9.596567	-9.181478	0
0.94584996	-4.824793	5.953173	7.0349636	9.262294	1
0.99902296	9.623441	9.342008	6.26739	8.486566	0
0.7024151	-4.255323	-4.0864005	1.4470363	-5.6402936	0
0.96913993	9.598842	9.117051	5.928607	6.146005	1
1.1979747e-05	-11.949496	-10.466838	-11.559698	-11.115911	0
0.031305294	8.098467	-2.3506212	6.1652646	6.195795	0
0.9796698	8.2671995	6.546452	3.2122087	7.027421	1
0.99331915	-6.9959655	-5.651412	-4.6644773	-4.704532	0
0.99998593	10.667679	9.510645	9.54476	9.744722	1
0.99913293	-2.1775262	6.7022185	6.2537084	8.779001	0
0.9999802	10.568612	9.460669	9.515619	9.534865	1
0.28078035	-7.108714	-5.166577	-3.8349738	-8.152845	0
0.056615345	-11.314765	-10.079647	-9.493381	-10.566335	0
0.99047965	-5.2743416	-3.8710139	4.325226	6.4736805	0
0.72414505	-6.180232	-4.4523883	-10.333978	-6.32057	0
0.89131826	-11.156995	-9.032663	-7.2432485	-10.431737	0
0.8318183	10.266723	-3.189843	8.089468	8.22616	1
0.0005956511	-7.2595797	-7.524536	-6.8754187	-7.4141765	0
0.1904807	-3.1237495	-4.7530494	-2.1906817	4.4586368	0
0.0017891617	-10.52913	-10.01985	-3.761708	-8.237487	0
0.99915576	5.83148	2.698586	5.9144063	-5.721825	0
0.99995303	10.408414	9.440529	9.058011	9.723212	1
0.9999907	10.624662	9.436594	9.437502	9.769252	1
0.9999857	10.485075	9.447944	9.474313	9.746271	1
0.99681634	3.9918313	-3.623466	-0.87718934	-4.307405	0
0.897232	-4.9132223	3.7259414	-2.4437242	4.9264483	1
0.00016590442	-5.93985	-4.2024293	-6.348493	-6.0838943	0
0.033210285	-5.0778255	-6.5196652	-3.6290693	0.26160854	0
0.9999676	10.323218	7.3377566	8.20024	8.773984	1
0.00012263318	-12.022872	-11.050709	-11.379037	-10.847817	0
0.9999714	10.641779	9.442053	8.025938	8.670428	1
0.9995401	8.3376665	9.252453	7.1318326	7.870789	1
0.99997246	10.6267	9.446058	9.367508	9.5789995	1
0.9995289	10.436137	8.7258625	9.206726	9.112182	1
0.9999863	10.637053	9.479716	9.577655	9.548115	1
1.3875985e-05	-11.373008	-9.86212	-11.043484	-10.529055	0
0.5652109	-5.3630066	-9.544939	-7.837309	-10.600287	0
0.9392289	2.3009238	4.8215384	5.6029696	4.559893	0
0.2755957	-5.3637633	5.4135404	-7.1720877	4.269732	0
0.866838	-2.5062633	5.0073805	1.5488822	4.333472	0
0.8606829	-6.2725067	-4.3108315	0.8416297	4.0293365	1
1.1565597e-05	-11.724357	-5.152029	-9.344821	-6.7532125	0
0.00019164936	-10.415059	-0.34092742	-8.707145	-7.085505	0
0.9997713	10.506898	9.14003	8.498837	9.328997	1
0.9126937	3.3569722	5.018987	-3.2348828	5.0082097	0
0.9998797	9.28472	5.034673	7.340852	8.174812	0
0.9999771	10.648253	9.4459915	8.780393	9.459033	1
0.9882913	-5.1157784	-7.075888	6.8367352	8.578627	1
0.9999896	10.582238	9.382012	9.545399	9.678304	1
0.9989525	-8.761568	-10.098514	-4.753894	7.250004	1
0.99768925	4.2756834	7.479881	6.9771395	9.555235	0
0.999613	-4.4116693	8.011881	1.2472116	5.63182	1
0.9999839	10.632489	9.41939	9.482283	9.814024	1
0.99973506	10.247257	8.87373	8.331058	9.06895	1
0.6999692	8.309833	9.306857	-4.128927	4.368453	1
0.04588254	-8.838697	-8.2766285	-5.8176866	-8.5069	0
0.00091097096	-8.211276	-7.884093	-6.0563054	-6.8484273	0
0.99987185	6.8110957	8.482601	7.007078	9.32846	1
0.99997735	10.564215	9.32904	9.061073	9.094995	1
1.3256951e-05	-11.813165	-10.219238	-10.350695	-10.364692	0
0.9996879	9.639718	6.1491904	5.33215	6.938475	1
0.001288388	-6.52835	3.8087435	-5.7402544	0.96967006	0
1.7265458e-05	-11.345496	-5.3077035	-9.031678	-6.1722507	0
0.97502977	8.9678755	7.577452	7.3585086	8.391218	1
0.9995807	9.612534	6.5451465	7.582339	7.067734	0
0.77970874	-1.7401953	-2.7242148	4.0137177	-3.8891578	0
0.9970094	6.41323	5.07719	-2.8227408	-4.89873	0
0.04129459	-7.676568	-4.9507985	-8.323654	-6.861832	0
0.7432802	-3.0826764	-2.942575	5.63511	3.5167828	0
0.9999924	10.622801	9.374086	9.696212	9.85068	1
0.98792654	4.6853533	0.9437253	-3.894516	0.5720806	0
0.07360721	-4.56736	-5.126702	-6.741714	-5.2384367	0
0.8016859	-2.6749434	0.4106092	-4.7983165	6.912907	0
0.99994123	10.506347	9.397467	9.400403	9.803667	1
0.99843246	5.349378	7.142919	6.7967343	6.399338	1
0.99852115	6.21821	7.0086117	4.6709166	7.1220574	0
0.99515235	-5.571988	-3.2631457	-1.8921679	1.0011976	1
0.68153983	-2.65021	1.6193112	-1.9900409	2.8854356	0
0.7950454	-7.1544924	-3.8264291	-2.7410808	6.6806474	1
0.6531243	-8.2189245	-3.535236	-0.83173794	-4.971401	0
0.02916454	-9.4281845	-8.838827	-8.487136	-8.969611	0
0.99995446	10.60578	9.450571	9.275066	9.302754	1
0.99743986	-0.48957098	6.786754	4.9162807	4.5235114	1
0.99999046	10.581872	9.465775	9.639251	9.579871	1
0.9952865	9.078044	7.5080595	7.312925	7.431066	0
0.61434424	0.64988816	-1.0056174	-3.9633923	-5.7794952	1
0.9816273	-3.850007	-3.3387802	-3.5360732	1.4941365	0
0.97926736	1.3129301	8.588254	7.1128316	6.5030413	1
0.99997973	10.516766	9.418444	9.433524	9.164168	1
0.0044688447	-4.6091957	-4.223467	-4.111587	-5.7409596	0
0.012131125	-9.536399	-5.892363	-10.588609	-10.566263	0
0.99386156	3.965723	3.5527372	-0.32871377	-1.4882375	0
0.9999784	10.647214	9.383215	9.069498	9.635524	1
0.00015432408	-8.033646	-4.676721	-6.25664	-9.329051	0
0.021319125	-6.552973	-4.218432	-6.394801	-7.831505	0
0.72013074	-7.141818	-5.484657	-3.5708683	-8.843898	1
0.00010861006	-5.3116617	-4.770512	-6.221342	-10.689368	0
0.99998116	10.6145735	9.500068	9.635207	9.758424	1
0.9894315	-4.242162	3.4643712	5.267986	2.785901	0
1.0756454e-05	-10.288922	-10.884411	-10.867249	-10.700624	0
0.9984395	-5.1063633	5.5804334	-2.7529397	-4.416905	1
0.005698794	-5.2979646	-5.6626277	-4.5655317	-3.7745686	0
0.9980629	5.3493247	7.4405813	4.4448996	7.824225	1
0.028478138	-7.4152837	-8.436243	-6.6810784	-4.4484773	1
0.9999769	10.634405	9.439135	9.440337	9.63199	1
0.9999807	10.600782	9.434046	9.440335	9.763246	1
0.5494845	-10.0102005	-5.221219	-5.2243	-4.0809317	0
0.9999863	10.569146	9.398123	9.544351	9.843589	1
0.6212077	-7.67199	-4.441376	-2.2007976	-9.023129	0
0.99976295	8.6199465	8.842203	7.321893	9.1151495	1
0.807745	5.9290676	6.0981345	-2.399715	-4.7945795	0
0.1755007	-10.951978	-8.595557	-7.4597073	-9.750605	0
0.99996793	10.539357	9.337122	9.516678	9.417459	1
9.422259e-05	-8.626309	-8.461025	-7.2096086	-8.598416	0
0.80489683	-6.1228633	-1.952742	-4.6904826	-4.6042056	0
0.7641816	-4.048853	-2.389065	-6.549034	-3.4958613	0
4.730817e-06	-10.771167	-10.569605	-10.029105	-8.754704	0
0.017502202	-9.16031	-8.903719	-6.0870967	-9.494281	0
0.0005259106	-1.4371694	-7.434711	-7.2253695	-4.10955	0
0.9999238	10.555823	9.420344	9.17792	9.500171	1
0.99957365	6.509746	5.747218	6.5670524	6.165019	1
0.98042	4.0934286	5.133715	-4.515853	-8.518077	0
1.0727882e-05	-12.155743	-10.312067	-8.947003	-9.887488	0
0.9999877	10.569297	9.424803	9.546247	9.846805	1
3.906235e-05	-11.717095	-10.847404	-11.28245	-10.624083	0
0.24636437	-4.493657	-3.4958324	-5.065897	7.7196803	0
0.003942604	-10.744541	-4.6395473	-5.260687	-9.5819235	0
0.98176193	-4.821878	5.2176995	-4.5043373	-4.851108	0
0.99995685	10.434119	9.349161	6.964041	9.516129	1
0.0001469582	-10.653722	-8.877724	-10.862097	-7.1807766	0
0.4615891	-6.5384836	6.071071	-4.824822	-3.840859	0
0.5257859	-4.5400896	-3.7193918	-4.8569107	4.725823	0
0.180861	-7.9215636	-4.36682	-0.7768242	-6.9018626	0
0.9748855	-4.074622	6.0214524	1.344257	5.391923	0
0.9961146	8.5458145	6.8097034	6.4478984	7.6961784	0
0.99998987	10.657329	9.452697	9.483097	9.8477125	1
0.008466532	-7.8922358	-4.527163	-3.2684464	-6.379165	0
0.9286005	-4.5565996	8.618794	-2.0233402	6.807989	0
0.006277263	-9.469104	-8.287003	-8.878143	-10.638594	0
0.95198435	1.5775121	-7.5197425	-9.334467	-8.724767	0
0.1686679	-4.633065	7.0493503	-5.846278	-3.2152953	0
0.017471176	5.632468	3.848197	6.0589767	7.2861857	0
0.9977221	10.43166	8.982345	6.4022956	8.904836	1
0.8574959	-2.9368982	-4.77231	-5.1420584	-4.879671	0
0.2652662	-7.7920136	6.2833076	-7.0313993	-5.1162176	0
0.996637	-3.6177897	5.7827325	2.1612606	6.319875	0
0.0016071849	-9.813227	-6.004318	-8.669454	-9.837214	0
0.17397304	-10.006822	-5.4447646	-4.7207165	-7.986414	0
0.001119439	-10.50997	-10.587204	-9.655109	-5.6478834	0
0.031370025	5.7479076	-4.6985106	-4.6351237	-4.760746	0
0.9912588	-3.6537666	4.5573125	-3.2549953	-4.8342133	0
0.96990484	-4.8765078	-4.2919703	-1.2064307	5.1081023	1
0.00054616405	-10.094277	-6.7959414	-6.9291697	-5.092139	0
0.8944354	-7.6890974	-1.9134262	-5.6716065	-7.373211	0
0.0012088997	-10.7543545	-7.0410905	-7.2985587	-5.370415	0
0.3048376	-4.6402726	5.6624856	-1.590026	-1.7036017	1
0.00036783723	-11.8753805	-6.489122	-9.027087	-10.229844	0
0.9941758	7.9229116	4.2205625	3.349454	-2.8444004	0
0.0042233597	1.2545489	-5.5714474	1.9202787	-1.9330894	0
0.0015299262	-6.0979333	-10.679203	-8.7254095	-9.504701	0
0.0009291326	-9.168134	-8.443554	-9.206681	-9.800562	0
0.0011247167	-9.938886	-7.4004674	-4.047714	-4.3745146	0
0.897423	-4.121942	-3.741987	2.9548123	-5.166608	0
0.0005702779	-10.527656	-8.746356	-10.297351	-9.473023	0
2.1155654e-05	-5.0347633	-9.501686	-7.2484584	-8.180956	1
0.9952733	-3.7306092	5.868936	-2.9519365	-4.8527656	0
0.9981706	-5.0936027	0.07981842	-1.3888156	1.0805036	0
0.9945831	-7.7755146	-3.7660372	-2.810989	-0.5975193	0
0.94686216	-6.329155	-4.065637	-4.202199	-2.4231462	0
0.99998987	10.633208	9.4211235	9.585477	9.709641	1
0.024688916	-5.3603263	-7.4354534	-5.6600533	-7.002448	0
0.010793987	-5.7013683	-1.6699162	-5.5774198	-3.670384	0
0.80151784	-3.784112	4.4986854	-1.2968848	5.6878924	1
0.91909724	-5.292082	-4.764383	-5.41727	-7.2180476	0
0.9140534	-7.793647	-6.112862	-8.089416	-2.6177418	0
0.0027533337	-11.629363	-10.450119	-9.078532	-9.960116	0
3.8199996e-05	-6.749142	-5.550074	-9.923396	-10.247515	0
0.99998033	10.63577	9.378286	9.514039	9.630607	1
0.49724218	-4.516906	-7.7857556	-3.944971	-8.128858	0
0.99963474	10.704586	9.449832	9.469884	9.780708	1
0.99998534	10.637572	9.446175	9.423569	9.728276	1
0.99996316	-0.5936432	7.840204	6.275125	8.109294	1
0.00023870917	-6.3352156	-2.3570263	-5.8277454	3.1029935	0
0.98800325	6.9542074	2.3839326	6.148862	6.3738303	0
0.0005418587	-11.739673	-7.141211	-10.83549	-10.112838	0
0.73330694	-5.1535053	-6.0247617	-9.022484	-6.630854	0
0.033059116	8.856975	-3.3778582	4.091435	3.8751936	0
0.9984731	10.330641	8.934255	7.2107587	8.4119005	0
0.0002219924	-10.745118	3.5594316	-5.089069	-9.981533	0
0.07009053	-8.132891	-4.4911313	-7.0389967	-7.0276656	0
9.6796875e-06	-11.907465	-10.946482	-11.535068	-11.036147	0
0.24201228	4.6041627	-5.8031306	-4.6566305	-6.9816785	0
0.98571	-4.9498453	-8.316218	4.7905774	6.0427723	0
0.114132196	-10.008882	-7.4733987	-7.467896	-7.739439	0
0.1293682	-5.7573147	-6.3107295	-4.778836	-5.5995684	0
0.9748472	-6.0829415	-1.7276629	-4.846721	-4.1817145	0
0.99519616	10.515561	9.331455	7.2878537	9.669307	1
0.9999758	10.582857	9.37916	9.194657	9.478823	1
0.99998915	10.622163	9.417486	9.589867	9.750566	1
0.90599316	8.552237	6.5366325	5.4903607	7.367361	0
0.9998319	5.2327204	7.999355	7.1822314	8.508129	1
0.9999912	10.560481	9.478998	9.56053	9.737412	1
0.99984765	9.6983385	9.2311	8.101586	9.262855	1
0.99519265	-5.2950335	0.37404025	-3.85944	-3.2191963	1
0.11948424	7.319394	7.3454185	-4.155309	-3.946753	0
0.99970835	10.64585	7.016417	8.426955	6.769115	1
0.915906	-5.2357335	6.833178	8.568921	8.295316	0
0.9988863	9.606193	6.80354	5.9015164	8.724957	1
0.99094546	5.9606376	-3.3622909	7.794217	8.537854	1
0.99944824	6.316601	6.2232947	-4.976479	8.210151	1
0.00030516938	-9.452193	-5.9591746	-10.264182	-8.659468	0
0.75158685	-4.597897	-3.9953938	-3.7268343	-4.24837	0
0.99997807	10.585208	9.479191	9.4868355	9.511003	1
0.99374664	-4.9730763	5.9509664	-3.02948	-4.3218155	0
0.99997914	10.597857	9.167075	8.9456215	9.524383	1
0.9329352	-1.1608937	4.9523425	-4.499791	-1.6865052	0
0.0004352078	-7.196515	-8.228149	-8.909661	-8.590142	0
0.00044039232	-3.9225469	5.728054	-3.5826309	6.641257	0
0.9999821	10.582707	9.490978	9.620566	9.832642	1
0.9979055	-5.449565	6.3610954	-2.977608	5.49494	0
0.00035592422	-10.065551	-8.588437	-8.805526	-8.933364	0
0.9999652	10.595273	9.425641	9.587819	9.554329	1
0.9999864	10.611392	9.435752	9.52823	9.791986	1
0.9992473	-2.831908	1.4717942	-3.7412877	-4.3388963	0
0.95914835	2.5295856	5.2309613	6.2438884	8.810382	1
0.9999857	10.60025	9.477753	9.539447	9.746062	1
0.9999845	10.595534	9.4293	9.256875	9.658868	1
3.468483e-06	-11.995001	-10.924251	-11.5278425	-10.827864	0
0.0003040359	-8.782318	-8.707574	-9.312492	-10.2648115	0
0.09946567	-10.923004	-6.407657	-8.522088	-3.8948278	0
0.14448927	10.339236	5.6445355	6.4016595	8.438759	1
0.9998466	7.7926636	5.0198784	2.2671745	9.356927	0
0.9999348	10.660256	9.1732855	9.436186	9.584469	1
0.32714862	-6.834867	-3.9737623	-8.057039	-3.0872326	0
0.8465476	-9.307493	-7.8784885	-5.6678805	-7.981963	0
0.009615817	-9.770913	-7.0589986	-9.989717	-9.371618	0
0.03294154	-4.194093	-5.2761955	-4.8181233	-3.564305	0
0.05213983	-7.877633	-4.640797	-3.656266	-6.4674535	0
0.053820778	-10.2826395	-6.445178	-7.762298	-7.206671	0
0.0021291126	-3.126131	6.1980653	5.680751	-2.7454722	0
0.8333074	-7.2735286	-7.5096126	-8.73205	-9.097607	0
0.10567013	9.5788765	6.3599057	6.4975586	3.639773	1
0.014769337	-5.910445	-6.165345	-6.784154	-8.791496	0
1.3714432e-05	-11.971015	-7.5431943	-11.3778715	-10.951075	0
0.7724573	-4.3723474	-2.211609	-2.1074085	1.8867849	0
0.012210812	-7.4138427	-8.132754	-5.097998	-3.5259666	0
0.99051815	9.237856	6.496177	2.427147	7.124877	0
0.014214077	-5.3684807	-9.147412	-4.773041	-0.99269915	0
0.9999341	10.623834	9.358927	9.065468	9.036	1
0.17032209	-4.286241	-3.1738024	-5.0534086	-3.7518008	0
0.9990544	8.090659	8.324343	7.0466194	7.5800247	1
9.756351e-06	-11.032415	-10.737411	-11.187437	-10.905551	0
0.98025835	-7.476364	-4.879799	-9.943233	-7.2244267	0
0.99980146	10.601331	9.0669365	8.878536	9.463448	1
0.00047316193	-7.1805964	-3.5731635	-3.607599	-5.253693	0
0.0071089105	-5.0744104	0.87879616	-6.0511866	-3.5181022	0
0.9904531	6.6723876	4.7391734	2.9298763	3.6574717	0
0.00968388	-7.5519533	-8.244793	-8.663749	-9.424342	0
1.1406474e-05	-11.139913	-9.138018	-11.241265	-9.794798	0
0.99967766	8.320155	6.4872494	6.9359937	7.4715405	1
0.99997973	10.538769	9.458603	9.589876	9.415594	1
0.99556184	10.551324	9.421583	9.2083845	9.576098	1
3.524119e-05	-11.467822	-10.9333105	-11.363876	-11.031625	0
0.0036961355	-4.614641	-2.126653	-4.0514975	8.797885	0
0.9821249	2.0671458	-4.4334545	-2.6267054	4.6239753	0
0.971153	-5.983427	6.7915606	-7.4664793	-10.451142	0
0.99780923	6.672739	5.8996997	5.976704	6.356069	0
0.82281363	9.166366	8.474326	7.728831	7.815016	1
5.7934656e-05	-6.8108673	-9.564972	-11.049151	-7.4264617	0
0.857424	-3.2022507	6.8231735	-1.8945686	5.146655	0
0.9729865	0.28583556	-0.51267624	-3.8846722	0.1986032	0
0.99932766	7.785978	6.609902	7.606979	0.77671194	0
0.0041926373	6.244625	-2.5134606	-5.316224	2.4615254	0
0.9997663	5.149686	6.827739	6.446011	6.3915405	1
0.16089664	-6.9747467	-1.3260285	-4.6205945	-7.8270288	0
0.47536612	3.1208146	-3.1073284	-3.1707032	-4.0795493	0
0.9995931	-3.7252288	-5.833565	-2.8151994	-5.2073607	0
0.9662684	10.536067	8.748315	3.463265	-2.57891	1
0.9999858	10.582171	9.400143	9.533166	9.823028	1
0.9999875	10.666822	9.436514	9.607411	9.917726	1
0.03567089	-8.282178	-5.9095135	-3.5759726	7.3114443	0
0.021753833	-9.844268	3.282883	-5.447866	2.5589304	0
0.9994562	9.466775	9.06209	7.587916	9.063151	1
0.00049412803	-5.915218	-10.043081	-7.0208726	-9.879107	0
0.9811504	7.1774054	7.6985908	5.1878605	7.8752046	1
0.92991173	-3.5871282	-1.8389055	5.980719	-6.559035	0
0.99105024	10.498546	9.468207	8.85484	9.545893	1
0.99998915	10.5710535	9.409657	9.436678	9.866248	1
0.9999876	10.544762	9.516273	9.576878	9.791171	1
0.9999714	10.598024	9.383851	9.550446	9.706974	1
0.008650633	-11.590396	6.5913453	-11.02114	-8.467964	0
0.99998	10.60036	9.486517	9.569457	9.633217	1
0.36456951	-4.935705	-5.9886236	-5.200166	-4.5235543	0
0.0012099163	-10.178995	-8.537748	-8.017419	-7.767271	0
7.824622e-06	-12.154865	-9.764254	-11.201604	-11.171935	0
0.99993706	10.493169	9.396692	8.340404	9.794455	1
0.9990138	2.231604	-4.292673	-7.080158	-2.3874521	0
0.9893628	-6.453374	-5.044429	-8.280862	-7.8225713	0
0.99998486	10.63572	9.469202	9.163855	9.521783	1
0.00060890557	-10.602632	0.59368676	-9.219781	-6.55335	0
0.9999887	10.618024	9.464548	9.402619	9.633354	1
0.6223112	6.589572	0.20253552	-3.771428	-2.8984466	1
0.99997044	10.665429	9.404017	9.569037	9.812904	1
5.1422544e-06	-11.91641	-10.699147	-11.076584	-10.4829	0
0.9999888	10.6599	9.496807	9.502754	9.811938	1
0.0362406	-7.6185503	-8.854994	-5.1462493	-10.654586	0
0.9999925	10.580962	9.442949	9.145961	9.483771	1
0.99209154	-2.2678015	6.5967145	4.7120037	2.9823837	1
0.99996936	10.67089	9.481959	9.15196	9.456308	1
0.0035347457	-6.6904655	-3.6222548	-3.0734544	-0.85046685	1
0.00036808383	-10.581981	-9.846413	-10.187781	-10.8030615	0
0.9999639	10.636838	9.413593	9.1433525	9.773255	1
0.0004532853	-6.044063	-6.7922187	-9.459771	-8.824253	0
0.00079078594	-8.769285	-4.4474463	-5.8703027	-6.516337	0
0.17255954	-4.181196	4.0337176	-2.5687358	7.9419537	1
0.5359756	-5.2290473	-2.6112547	-5.579189	-6.9404807	0
0.99998164	10.650118	9.417173	9.437348	9.758233	1
0.8141242	-5.896688	-2.1753182	-4.3139143	-7.3918595	0
0.9999895	10.58488	9.441671	9.549033	9.74899	1
0.9911877	-2.0811915	-4.1167803	-3.0226033	-3.1067028	0
0.24629197	3.3032858	-0.49763107	-0.8307398	-0.6010821	0
0.09105195	-9.069705	-5.736894	-6.4758277	-8.464401	0
0.0017167265	-6.0304384	-5.413602	-4.5626173	-8.83232	0
0.013779175	-3.8084235	-4.5319076	-2.805692	-2.832518	0
0.0011372931	-10.993516	-9.80858	-10.045731	-7.9432626	0
0.99595934	10.107724	8.399008	7.6994724	9.266469	1
0.021939714	5.0369735	-4.6081057	-4.095926	-4.5247097	0
0.9732483	-0.20851627	-2.8879907	-4.4097443	-0.7984995	0
0.9999896	10.574081	9.4639225	9.662839	9.827403	1
0.96566117	-5.9484954	-3.3548384	-4.1613445	-0.12508637	0
0.9994634	10.50966	9.178541	7.591717	9.716056	1
0.009494167	-4.519799	-3.7533526	-4.7270684	-6.32367	0
0.0366966	10.18711	-3.8027062	-4.8249416	0.4135764	1
0.98291814	8.704829	8.536627	8.196993	8.255477	1
0.021571223	-9.736515	-7.363385	-10.938488	-8.901409	0
0.870043	10.521552	9.136669	6.437261	5.7995496	0
0.20449434	-5.8611536	-9.19142	-7.5547385	-9.685506	0
0.99998605	10.695827	9.464285	9.57968	9.892232	1
0.99997556	10.557502	9.446021	9.648025	9.832593	1
0.9994566	10.314389	9.358353	6.339639	9.392032	1
0.29227865	-9.715101	-7.1026163	-9.1489525	-9.709535	0
0.9973532	6.2947283	6.021179	7.053543	6.7760196	0
0.99998975	10.565085	9.467649	9.565411	9.754471	1
0.99999034	10.572144	9.416698	9.588205	9.839945	1
0.9892231	10.3408375	9.260471	9.09985	9.680559	1
0.13245133	-3.5729556	5.415569	5.639292	-2.4443154	0
0.9965125	7.2917852	7.430411	5.368396	5.3995547	0
0.9933107	6.098003	7.67886	2.1167727	7.4353333	1
4.0614792e-05	4.4235916	-10.361855	-5.1770735	-6.08293	0
0.97587776	7.3490705	6.1399093	-3.9059696	-3.8644114	0
0.90072465	-4.694328	4.252098	-4.3466	5.088671	0
0.9993273	9.284677	7.351678	-3.496911	7.396743	0
0.999597	-2.4857237	-4.9161634	-6.210381	-4.1362	0
0.99998665	10.652524	9.41266	9.354899	9.349439	1
0.99998903	10.530481	9.430718	8.879687	8.751309	1
0.8358402	8.682088	7.329892	7.5929713	8.509179	0
0.9764391	-4.49024	6.2408953	-3.8559992	-3.749208	1
0.1163842	-8.777957	-5.617497	-4.5488715	-8.779345	0
0.9999838	10.682246	9.437176	9.559598	9.562967	1
0.994888	8.581971	6.171102	4.408468	4.408414	1
0.551732	-3.8538425	-1.6681501	-4.972106	7.6098924	1
0.99999106	10.623123	9.490119	9.664058	9.947737	1
0.5174692	-10.096377	-8.720351	-6.2945714	-5.7671423	0
0.9945359	7.2167006	5.9211707	5.460556	6.731264	1
0.00014952057	-11.935851	-10.089	-10.323788	-10.588591	0
0.00018939174	-9.587229	-7.482325	-9.546118	-8.891008	0
0.9910228	10.165619	9.2990465	4.802027	-2.1259933	1
0.9999845	10.599748	9.462125	9.552691	9.758557	1
0.9988681	9.752791	8.833098	8.286583	8.96335	0
4.2495494e-06	-12.021921	-10.710309	-11.314668	-10.662432	0
7.3299466e-06	-10.85751	-9.56972	-9.989469	-9.763471	0
9.4162686e-05	-4.6533823	-4.6405993	-3.731361	-3.1278262	0
0.00014501205	-7.2651343	5.7062488	-6.0612903	-5.8493595	0
0.94998413	10.333676	9.36236	8.147129	9.601963	0
0.9999865	10.541802	9.143747	-2.4233382	9.756895	1
0.999985	10.605513	9.396044	9.167506	9.541381	1
0.50660855	-2.6559348	4.2274823	-3.9537628	6.399176	0
1.2473769e-05	-11.690536	-10.935725	-9.427978	-10.69764	0
0.93126976	-8.489721	-4.3297887	-7.473786	-5.797825	0
0.06440018	-6.1653333	-6.948557	-6.978234	-2.392271	1
0.004174748	-8.441827	-6.1020627	-4.1421795	-6.337404	0
0.99685436	-8.591393	7.798962	-5.1024103	-3.3757029	1
0.9995616	-5.0497117	6.7330303	5.477045	6.757639	0
0.5494845	-10.0102005	-5.221219	-5.2242885	-4.0809264	0
4.550406e-05	-10.92505	-7.1321387	-10.705588	-8.621368	0
0.09408575	-4.5275974	-6.2926164	-2.2599802	-3.4318168	0
0.93956876	4.462303	7.112643	7.114581	-2.0836651	0
0.35791236	-3.3352342	-7.5362587	-5.6796517	-8.375273	0
0.99998283	10.570492	9.503609	9.655421	9.777337	1
0.029366842	-11.145922	-11.00696	-10.71942	-11.067973	0
0.9990276	8.641421	0.19684121	5.2417264	6.9732084	0
1.0413851e-05	-11.405765	-9.137883	-10.436724	-9.121241	0
0.00087893725	-9.824779	-8.219326	-5.21663	-5.8433423	0
0.9928998	7.437419	-3.530366	5.3593965	6.224913	0
0.28441465	6.3918962	5.675624	-7.816175	-8.323857	0
1.2269042e-05	-10.323269	-8.906722	-9.044179	-9.513083	0
0.0010249491	-10.308818	-9.660149	-10.615352	-10.325834	0
0.0005530169	-10.748434	-10.753208	-8.252162	-9.009041	0
0.7669901	3.246563	2.653532	6.8852034	8.303018	0
0.31536907	-6.567957	-5.123112	-3.0516095	-4.355748	0
0.9878753	-5.7923203	7.852658	-3.2874527	-3.9179132	0
0.9961029	10.349969	6.634705	8.400476	8.020823	1
0.00014370836	-8.909314	-3.5395563	-5.5108504	-4.0476823	0
0.0045284554	-9.660526	-8.958718	-9.4470625	-9.294499	0
0.076071806	-11.139625	-7.061982	-8.196343	-7.9307427	0
0.69901526	-9.4980545	-3.0510926	-4.255591	-2.9524057	0
0.9999856	10.597389	9.407393	9.589573	9.796722	1
5.2747804e-05	-10.954132	-9.664866	-8.3280325	-10.888633	0
0.0008222621	-10.53206	-5.802095	-8.330034	-6.484	0
0.9377635	-5.8798623	2.4793987	1.1835068	5.738954	0
3.4449854e-06	-11.771251	-10.943337	-11.246172	-10.247622	0
0.0001780272	-9.189591	-10.060555	-10.980852	-8.433347	0
0.9894003	5.9097157	8.968507	5.516569	8.88099	0
0.9975224	-3.7419019	6.3509054	4.4416575	0.48113576	1
0.0007491162	-7.1966867	-7.276834	-5.0342717	-7.7960496	0
0.0075242207	-8.688321	-5.563374	-9.881304	-8.630039	0
0.82477903	-8.266852	-5.4003906	-0.9430998	-7.7386336	0
0.5805337	0.64064723	-2.7419653	-1.5538888	-0.15786684	0
0.00020082026	-12.179341	-10.9367285	-11.470469	-11.063162	0
0.002133654	-7.631859	5.6516614	1.4276618	-4.2406116	0
0.9498308	4.595911	5.032232	5.8000274	3.9497252	1
8.478528e-06	-11.605419	-10.658186	-10.067946	-10.876212	0
0.89878917	-6.294627	-4.3632836	-6.0432105	2.961344	0
0.11705165	-6.453779	-6.1167507	-5.957189	-2.6505651	0
0.98251	-5.959069	2.7931404	-6.495419	5.513518	0
0.18206671	6.363136	5.922417	-1.2706598	5.815443	1
2.928879e-05	-10.620587	-8.406869	-10.466651	-10.115399	0
0.9999418	9.515424	8.945848	8.430266	9.711345	1
0.04503342	-6.6064634	-6.381593	-5.955036	-5.7206564	0
0.0012610448	-11.073542	-5.346514	-11.233266	-7.749766	0
0.9917585	-2.2031977	5.3541102	-6.010939	6.8346534	0
0.9999486	-4.7672763	4.457099	-3.1211965	-3.6124303	1
0.00013236016	-7.4289093	-6.1358047	-8.685803	-6.0650873	0
0.99998534	10.493527	9.463625	9.498446	9.657751	1
0.9994186	10.55572	9.34267	9.142712	9.640103	1
0.00011295	-6.9803114	-4.9839416	-5.356032	-6.583311	0
0.20248026	-2.6636672	-2.7777896	-4.1300287	4.653339	0
0.9998142	10.340821	4.027459	8.0565405	9.050547	1
0.39007986	-8.111741	-4.8581204	-7.6769605	-3.4000125	0
0.00046525855	-7.260096	-5.1669197	-6.0151734	-4.1055145	0
0.9690588	2.5217996	-3.5934296	-3.8703306	-3.8034163	0
3.3163145e-05	-11.573914	-9.914778	-3.6558208	-10.5798025	0
0.0844546	-5.535947	1.1775583	-8.432187	-0.7799248	0
9.604589e-05	-9.1698885	-7.18016	-10.496815	-9.960933	0
0.99858713	3.098428	5.353884	7.328348	7.573093	0
0.004427081	-7.3872256	-5.259066	-5.7106414	-7.1744256	0
0.002963994	-10.032538	-4.912017	-7.0870996	-7.4863157	0
0.002823907	-6.4097824	-3.5066783	-5.009535	-5.109198	0
0.09058544	-9.977091	-6.7897635	-10.77445	-10.636312	0
0.0015723289	-8.494267	-9.216469	-10.290246	-9.517808	0
0.0048726816	-5.9857173	-6.353598	-5.9982514	-3.9910183	0
8.5918924e-05	-11.991717	-10.439016	-11.539985	-11.08652	0
0.99543685	-6.4525056	-9.619473	-8.258198	5.615087	1
0.9996524	10.540159	9.2923355	8.207207	9.777251	1
0.9998803	10.593093	9.395809	9.284731	9.8262825	1
0.99399626	5.0999	4.531112	-1.945178	4.4672174	0
0.9882548	-1.7143613	-0.30967078	4.8530307	5.252072	1
0.9999882	10.549521	9.431418	9.199371	9.576687	1
0.9999825	10.655701	9.460886	9.56265	9.859509	1
0.9942058	8.825018	5.9924417	8.33541	6.062967	0
0.941696	-7.9846706	-5.940674	-3.8981717	-7.1260705	1
0.9996871	5.27763	6.706526	7.089526	7.8158956	1
0.9982785	7.9062905	8.478879	6.279383	-3.864901	0
0.99998856	10.554041	9.446707	9.628485	9.8022375	1
0.77601224	7.466813	-3.248343	5.2663364	0.31004342	0
0.9999584	10.406852	9.447685	8.799568	9.753945	1
0.9999832	10.636205	9.427514	9.338876	9.551904	1
0.106249414	-4.629746	-6.1032157	-4.8359265	1.1181918	0
0.9951132	6.5999784	6.882402	5.370837	5.27851	0
0.054049842	-7.8103695	-4.3288713	-7.8142962	-0.05752084	0
0.00057840813	-5.0860996	-4.5562854	-3.5266376	-4.4389567	1
0.99980503	10.464603	9.102547	8.130513	9.040251	1
0.08028836	-8.767552	-5.057693	-9.8400545	-4.3058944	0
0.9999584	10.5868845	9.400686	9.32293	9.410815	1
0.26888105	8.701718	6.8121567	7.204845	6.49573	0
0.99711525	-5.8299046	-3.98434	1.1966628	-5.9060063	0
0.96331435	6.10304	4.866429	-0.71653765	5.7658396	1
0.13681875	-5.5312605	1.1535327	6.1423926	7.891493	1
0.9988518	8.442086	6.291331	7.688863	7.2335134	0
0.99940586	8.770475	5.4013104	5.833874	8.633172	1
0.7049739	-2.8415856	-3.9899163	6.492839	8.297927	1
0.9328074	-5.2588596	6.691259	-5.6908574	6.0103426	1
0.60792273	9.153505	0.35658097	-3.0632868	-8.721753	0
0.9985532	10.390897	9.179064	-2.2062082	8.04206	0
0.99935883	10.256242	9.216073	7.277369	8.750146	0
0.993722	9.209492	8.954159	6.7249155	9.426369	1
0.016316952	-9.455339	-4.686963	-8.3758	-7.9155154	0
0.017561508	-5.572982	6.584276	-3.7661748	-0.5627612	0
0.9972168	0.10334571	5.6972976	3.4731166	7.595452	0
0.99902797	7.7168674	1.910813	5.084529	8.641505	0
0.9999807	10.563233	9.485857	9.571237	9.686098	1
0.9955863	6.5478764	-0.41153336	5.1149106	8.333045	0
0.0343907	-10.521854	-9.739443	-9.272918	-9.147826	0
0.98683155	-1.417218	2.287531	-3.5023801	-2.4390087	0
0.99973243	9.627156	-3.3842173	5.9347486	-5.1117454	0
0.9806728	-8.682124	-10.202186	-7.596293	-7.753798	0
0.9998485	8.152475	6.3191133	7.3499026	8.685651	0
0.46830726	8.919257	4.52187	6.389208	9.070249	1
0.96035457	0.8719226	-1.8719931	-8.951537	-5.37108	0
0.99873906	-3.6308012	5.4763346	0.6689624	7.254334	0
0.99253696	-10.259913	-7.6842427	-10.587622	-10.379392	0
0.2612151	-11.718913	-10.359078	-5.863307	-10.300416	0
0.99930894	-5.5275674	4.621513	-3.3975706	-4.3806453	0
0.9947273	7.074346	7.658632	8.020642	7.8634896	1
0.012013455	-8.992259	-8.490887	-9.236038	-5.7831354	0
0.20268771	-8.836249	-6.691426	-9.648733	-8.645629	0
0.9999857	10.632453	9.442087	9.479989	9.794252	1
0.98670214	-5.1314387	4.2639236	3.9981475	-1.7769341	0
0.997624	-3.9949083	4.276446	-2.1754992	7.2943892	1
3.1344138e-05	-6.25764	-5.936289	-4.5985665	-5.5177994	0
0.016723966	-9.545288	-5.1365685	-8.315838	-9.292859	0
0.7232742	-2.416823	-4.2389154	-4.102558	7.7239194	0
0.0015683278	-5.9906096	-7.071181	-8.56038	-9.706857	0
0.99997425	10.58811	9.258043	8.239966	9.63354	0
0.08784073	-10.818957	-7.9584146	-8.441692	-5.893703	0
0.99998474	10.545395	9.383835	9.248768	9.641353	1
0.9992976	10.604888	9.257454	8.908935	9.052562	1
0.9840005	-4.323496	8.29566	-0.07846804	9.458018	1
0.98843867	4.561569	1.2855395	-3.2327726	-6.6260123	0
0.9197773	-4.5433326	1.6117684	-3.9716115	-0.976344	0
0.90238935	-9.6015625	-5.050704	-5.638901	-5.866973	0
1.618306e-05	-10.622397	4.5134954	-9.19962	-6.7282376	0
2.0371672e-05	-11.138948	-9.708675	-10.535085	-9.094996	0
0.14204921	-3.7316055	-4.360072	-9.741292	-9.15104	0
0.99998593	10.574296	9.462769	9.511194	9.789725	1
0.50858426	4.867944	-1.4130243	1.9894294	-4.5457916	0
0.74139285	7.221843	6.960344	-4.1346736	-4.481796	0
1.3365719e-05	-11.4312525	-9.949899	-9.608449	-7.885736	0
0.073482394	-7.4843044	-4.8252044	-3.830173	-3.7223222	0
0.9999802	10.659646	9.416969	9.152743	9.623178	1
0.99770004	6.2870336	7.8990164	-4.178726	0.8716775	0
0.99455464	5.268374	6.9652305	3.449625	2.0808434	0
0.9761988	5.9049435	-6.1959167	-3.9575915	-4.474336	0
0.99174786	6.1824074	5.547505	7.869694	8.470304	1
0.99383897	2.4410334	0.1507913	-1.6674892	8.332973	1
0.9999926	10.63607	9.435598	9.650826	9.958185	1
0.47563925	-10.096791	-5.2554774	-9.202796	-8.173159	0
0.0030970268	-9.956907	-8.126643	-4.045114	-8.059334	0
2.4930328e-05	-7.296023	-9.297182	-7.7233825	-7.832423	1
1.5448739e-05	-11.946265	-11.011559	-11.051066	-11.0448885	0
0.95787996	6.039299	4.907315	6.4064984	8.677295	1
0.34272859	-9.574924	-7.214828	-4.39051	-8.733974	1
0.7459562	-7.291862	-4.62062	-5.6230493	-5.4102907	0
0.9999796	10.540819	9.465448	9.448393	9.545981	1
0.99997604	10.563218	9.410957	8.6656065	9.300937	1
0.9998104	10.546343	9.387457	9.303673	9.477791	1
0.90072465	-4.6943364	4.252098	-4.346608	5.088698	0
0.9999919	10.556338	9.419616	9.634507	9.733686	1
0.94186336	-4.365508	7.3864093	-4.477597	7.53477	0
0.9999864	10.566094	9.483302	9.656829	9.782028	1
0.6953868	-6.7567263	6.6082525	-6.928481	6.8515296	0
0.00022482008	-8.035526	-8.851009	-6.8182397	-4.055818	0
0.9994823	10.338128	8.902571	7.412352	9.394828	0
0.12520388	-9.276886	-9.721232	-5.1148176	-8.757377	0
0.9999733	10.6551895	9.406661	9.438723	9.330476	1
0.71280134	6.322162	-3.6981344	-6.014021	-4.1404705	0
0.007598984	9.586581	-3.8514166	4.82793	6.8961897	1
0.92175627	-5.558689	-9.051804	-9.834512	-8.589497	1
0.9970669	8.947061	8.477048	3.3808427	8.043193	1
0.5086875	0.83177835	3.3707967	-5.380029	1.4141556	0
0.9999877	10.616357	9.464868	9.650204	9.786268	1
0.9999852	10.581099	9.492793	9.528653	9.704857	1
0.99973565	10.400047	8.8296585	7.202371	9.674037	1
0.99998164	10.598515	9.46685	9.33376	9.873795	1
0.0051653	8.285632	8.933495	7.006228	6.7795157	1
0.16275238	-8.136648	-8.083014	-4.473383	5.6515555	0
0.9996063	10.58229	9.407195	8.95553	9.751946	1
0.99961877	9.192908	8.58936	5.9513226	7.4841876	0
0.106392905	-5.2535396	6.3214364	-6.260894	-2.9919615	0
0.9999746	10.563659	9.257879	9.190565	9.715158	1
3.410307e-05	-10.675393	-10.255109	-10.672116	-10.8937845	0
0.99980205	9.790224	7.768751	6.4974246	8.124979	1
0.19353464	-7.8543053	-5.7424774	-7.070477	-10.152693	0
0.61812335	0.6423889	-4.349542	-4.1372137	-3.5708299	0
0.99997675	10.513263	9.491604	9.597469	9.774959	1
0.99985445	7.0349793	6.4861646	6.5385485	7.914337	0
0.97402304	-2.3357623	0.27486536	-5.3306446	-7.7512016	0
0.0006605677	-9.530942	-10.58181	-10.890222	-10.924069	0
0.99842656	8.411532	0.9752996	6.1182227	7.6531305	0
0.0037265862	-7.5696893	-3.4947412	-7.4329267	-6.6382804	0
0.00031892647	-9.742326	-2.874681	-7.86037	-5.5611606	0
0.018911883	-11.471249	-10.521145	-4.1902156	-10.100812	0
0.999949	10.414313	9.407656	9.321297	9.572499	1
0.9946538	-0.1957039	2.9923701	-3.8894613	1.2476188	1
0.99959	9.815583	6.8576427	6.577525	8.906283	0
0.9417012	5.144293	-1.4823049	-3.1898699	6.1892285	1
0.78343534	-4.9151287	-7.673591	-3.8024015	-6.9911566	0
0.99985945	10.220038	5.6234517	-2.917882	3.8009276	0
0.9999877	10.610913	9.4860525	9.435715	9.50982	1
0.9991844	4.857379	6.250275	-4.271509	8.176343	1
0.0025656768	-5.867378	-4.705157	-7.2220106	-8.350025	0
0.9915455	-6.7750235	-3.980483	-5.2365212	-5.5659943	0
0.9023777	5.9495654	-2.9508843	-5.3142323	7.408651	1
0.9818124	8.461085	8.038426	-0.122453645	2.0202024	0
0.9977028	-7.4242287	-3.4998732	-3.8428912	-7.8543983	1
0.99997306	10.641122	9.363457	9.294112	9.795093	1
0.056929287	-5.3826556	-5.8617983	-4.1110086	-7.815641	0
1.8187553e-05	-10.749319	-10.049045	-11.213722	-9.985457	0
0.9996846	-5.1588893	5.0302405	-8.343498	-4.9279485	1
0.92099416	-5.7109203	3.9745111	2.7426317	2.7992759	1
0.9999628	10.599098	9.340927	9.164213	9.455799	1
3.138338e-05	-11.793035	-10.023863	-11.129323	-10.174466	0
0.017120749	-5.1490536	1.1595776	-3.7595387	-8.212979	0
0.9999019	9.71156	8.2078085	6.6373177	8.8589115	1
0.0032902432	-8.628008	-7.9773164	-7.045752	-6.909345	0
0.9244503	-8.067606	5.923455	-2.1145291	5.150291	0
0.9712484	5.827355	5.3630805	6.864731	7.1906366	0
0.60071397	0.81173337	-0.7374473	1.4533397	4.403472	0
0.9993998	6.71687	5.809331	1.9767791	2.4029624	0
0.9999809	10.3717	9.332345	7.5921235	9.848081	1
0.26810905	-5.9175615	-4.966598	-4.835887	6.3024993	0
0.00021717676	-10.556315	-8.023905	-4.0920806	-10.072283	0
0.9999671	10.645423	9.446527	9.586399	9.52634	1
0.82623166	-3.9780438	4.769898	5.700164	7.4139223	1
0.9999509	10.628153	9.466566	9.193274	9.654193	1
0.98990285	9.932673	8.579638	8.575864	6.89269	1
0.99998	10.6405525	9.412564	9.619448	9.882115	1
0.96202576	-5.071083	1.0204784	-1.0792634	4.4458203	1
0.00019130248	-4.39073	2.7566428	-5.2872186	-9.990836	0
0.99999106	10.643004	9.455385	9.484115	9.8312	1
0.0032309287	-4.0234036	-4.8513317	-8.419989	-10.164217	0
0.9992349	10.171438	9.361729	5.7905736	9.866427	1
0.9999869	10.581494	9.442488	9.636718	9.878383	1
0.9991351	6.1715074	6.373001	7.711926	1.4491185	0
0.06553786	-4.7079825	-0.32079375	5.946975	-8.601689	0
0.6238004	2.8016183	-6.328324	3.2481327	2.4281936	0
0.012584031	-8.44512	-5.3912463	-7.55108	-6.525842	0
0.99852425	5.3346863	4.6880484	4.858993	2.9360776	0
0.013605942	-7.5267067	-5.3512216	-6.7558255	-5.135073	0
0.12277615	-4.726803	8.807274	-4.1539235	6.444486	0
0.99997175	10.618322	9.383286	8.972799	9.373212	1
0.33868363	5.7611117	8.947765	6.9553185	8.940902	1
8.079317e-05	-8.673675	-7.3293643	-3.7507896	-9.361429	0
0.9961616	0.37531033	2.6957726	-3.0307872	-1.0592359	0
0.017107794	-8.881105	-4.8201103	-5.830732	-5.486594	0
0.9999757	10.661852	9.448339	8.360616	9.762178	1
0.6170891	-8.228608	-5.143085	1.4293222	7.502042	0
0.9999032	10.385229	8.34052	7.4447446	9.1261635	1
0.00010665055	-8.1676855	-4.3840923	-9.701804	-5.2362905	0
0.801801	-5.458648	2.4480116	-1.9283315	-4.1910987	0
0.0004425423	-10.638617	-9.313777	-7.4914145	-10.1887455	0
0.5676781	-5.9911413	1.7946652	-7.3051715	-5.585562	0
0.99998724	10.586929	9.3668995	9.49016	9.807317	1
0.7947008	-6.498802	-5.218714	-3.9851813	-5.018576	0
0.04146518	6.199188	-4.2229333	-4.7924347	-8.342527	0
0.03596253	-10.155456	-9.75574	-8.1983	-7.8932576	0
0.95088685	-0.37005222	-5.056238	3.6072714	-5.913154	0
0.15746865	-7.168273	5.6344137	-4.976447	-6.0890083	0
0.16644534	-5.155587	-4.8436046	-4.317904	-3.2153542	0
0.00046793828	-12.056067	-11.018557	-8.138011	-10.596936	0
0.9945312	8.106049	5.201384	5.564123	6.82612	0
0.9230158	5.0750732	3.7790525	3.1566296	4.74942	0
0.13323213	-7.559483	-7.0266166	-5.0782824	-6.0030637	0
0.16583341	-7.0097084	-2.5693326	5.4133506	3.3959208	0
0.9752426	-6.4850993	-5.6121755	-5.2086964	-3.4851809	0
0.7524832	-3.0326943	-6.862238	-8.524627	-6.2947035	0
0.0018455074	-7.016771	-5.694046	-3.3431797	-3.5655422	0
0.11001923	0.8522396	7.979148	-2.6078084	6.2671876	1
0.00013689973	-10.462904	-5.963017	-9.611952	-9.9663725	0
0.0024525065	-5.6839075	-6.9573536	-1.0268719	-2.8158293	0
0.99626875	8.448725	2.9867876	6.1648407	7.2799134	0
0.007208788	-11.70775	-8.495527	-10.168252	-10.497569	0
0.99997973	10.625741	9.493357	9.433731	9.784421	1
0.99558467	7.205404	5.101515	-2.1091192	6.2810984	0
0.9470795	5.22928	-0.8438347	3.7387779	-0.73474747	0
0.410394	-10.293861	5.7092185	-8.030684	-10.46844	0
0.48454356	-7.980369	-6.095067	-5.0629735	-10.723226	0
0.99923515	4.216325	-3.2761846	4.8843875	4.7721944	1
0.88600886	-4.677965	-4.929108	-6.286148	-2.9451556	0
0.98553187	7.0780854	-4.011641	5.4715486	7.0174193	0
0.9993259	8.7542515	6.6702466	5.3095045	7.520223	0
0.11325381	-1.0314438	4.523731	0.21644893	-1.373453	0
2.8070495e-05	-10.016322	-9.593434	-10.929141	-10.970115	0
0.0038255374	-7.0836596	-8.04776	-5.005592	-8.247819	0
0.7419736	-4.6610265	6.2992926	-5.773601	3.3410203	0
0.10418733	7.267334	-4.0272236	-2.6571417	4.525641	0
0.03635612	-8.287319	5.648669	-2.8377097	-1.1086968	0
0.99998033	10.590665	9.467218	9.374521	9.750232	1
0.02547626	-10.246468	-8.180261	-8.140789	-8.816553	0
0.070557795	-3.9756846	-5.046458	2.5487168	7.4301486	0
0.005675126	-9.7541895	-8.251007	-6.1248956	-9.257115	0
0.9614091	8.703126	5.4350286	1.845935	8.130689	0
0.9999603	10.6249895	9.387987	9.229968	9.689846	1
0.9999871	10.588904	9.48768	8.65112	9.717402	1
3.7978276e-05	-11.835067	-8.862843	-11.29669	-10.040575	0
0.97627205	-5.5893435	8.017711	2.6882575	-5.8681946	0
0.95187634	-4.499724	4.694512	-3.5065444	-4.9134326	0
0.99998677	10.618914	9.489929	9.637203	9.35006	1
0.99998355	10.456315	9.356644	9.5113945	9.639041	1
0.024125675	-5.482901	-6.8639445	0.38518018	-5.6360087	0
0.99951816	9.416938	7.8378386	6.2509584	8.788153	1
0.98965746	-4.988279	-1.3358878	-3.923172	5.9017825	0
0.9511887	-6.9108	8.092695	-5.128056	2.8403857	0
6.5151503e-06	-11.571785	-10.613032	-11.384368	-10.904458	0
0.0019595313	-6.251382	6.5242753	-7.390883	-4.13652	0
0.97836566	7.1001177	4.528863	1.8323493	5.9488125	0
0.24842454	-1.477751	3.4547179	-6.380008	-4.2175956	0
0.0023530526	-11.647725	-8.542551	-9.031542	-10.293984	0
7.882389e-06	-11.948401	-10.882711	-11.310082	-10.40092	0
0.72389585	-3.2980032	-3.8276038	-5.2483387	-4.30138	0
0.9265063	-4.1937914	0.70996726	3.517174	4.591699	0
0.9977836	0.4916486	6.128457	6.1609387	-3.5096233	0
0.61533463	-3.2488763	7.6742477	-3.752717	7.9991884	0
0.03635612	-8.28731	5.648669	-2.8377407	-1.1086879	0
0.00058304786	-6.5952544	-4.8414087	-4.032666	-6.7969155	0
0.84215474	-3.7849178	1.812008	-6.053038	-7.6819134	0
0.8817161	6.075959	2.4341445	3.9693604	6.7522435	0
0.9999877	10.574295	9.415368	9.534556	9.365498	1
0.99997175	10.600289	9.401165	8.703974	9.787728	1
0.9999734	10.560072	9.433366	9.367159	9.771924	1
0.8695695	8.446985	6.639648	-2.3225088	-0.50499696	0
0.9999883	10.621435	9.45079	9.623221	9.923103	1
0.019771269	7.04444	-6.1514597	6.868464	4.65068	1
0.9393877	-4.144897	7.2765703	7.3734593	-5.113576	0
0.9542598	8.273233	6.0084805	5.2468467	3.731355	1
0.9999896	10.624779	9.448992	9.463489	9.853705	1
0.9999895	10.573228	9.443799	9.575984	9.764565	1
0.99970835	10.389509	6.226002	1.1561558	8.391793	1
0.99759406	-1.498541	-5.1858974	-3.5062165	-5.7207284	1
0.055132817	-7.646407	-5.203563	-8.235054	-5.493329	0
0.91294265	-0.29775932	4.471084	-5.9005356	-6.3328104	0
0.9999509	10.587668	9.434343	9.377971	9.853683	1
0.99995303	10.686456	9.425549	8.896694	9.535083	1
0.0057852794	-10.265688	-5.218411	-6.7811894	4.772056	0
0.12885098	-6.668083	-0.5093683	-0.6481747	-3.0177686	0
0.997703	-4.627174	7.283094	-1.1154457	8.226571	1
0.00014686295	-4.410172	-4.6404195	-2.748505	-2.9130032	0
0.97981894	8.823214	8.3160715	3.776498	8.278283	0
0.9867091	-4.009136	-4.2843924	-2.8453586	5.122909	1
0.99970967	10.504984	7.126886	-3.8259845	8.836898	1
0.9997663	9.44193	8.898139	7.243648	8.366709	1
0.9807131	0.69517344	-8.0328665	-6.476464	-10.268983	0
0.9999913	10.627809	9.409361	9.6249485	9.916791	1
0.9486022	-8.864842	-9.908837	-9.088596	-10.057618	0
0.9999602	10.573369	9.246072	9.022989	9.5262	1
0.99998546	10.506583	9.427742	9.30043	9.72259	1
0.99792683	8.266737	7.6266904	8.1300955	7.498684	0
0.96283054	6.3942537	4.9154515	7.485085	8.071963	1
0.19115259	-10.99353	-6.8032765	-5.586281	-7.948075	0
0.00015184164	-10.022277	-10.263077	-9.875487	-8.03032	0
0.9999889	10.558555	9.482793	8.873111	9.235121	1
0.00011045002	-8.713612	-8.881721	-9.513573	-6.575557	0
0.015582288	3.8896923	-2.8762314	-5.1418977	2.8037143	0
0.6598033	-4.3150983	-4.37685	-4.215197	-6.1743393	0
8.933204e-05	-10.981493	-10.592857	-10.631732	-10.362421	0
0.9973706	10.110436	9.223402	7.622477	8.828768	0
0.9995154	8.474898	8.053151	6.7236238	7.2256546	1
0.8074941	3.0290418	6.2617927	1.6286827	5.535547	0
0.016009951	-11.070268	-10.0139	-10.525524	-10.288487	0
0.9894003	5.909709	8.968507	5.5165553	8.880988	0
0.06338718	-7.2009172	-5.089647	-6.6577578	-8.251467	0
1.357204e-05	-11.904734	-11.042407	-11.247243	-10.711751	0
0.00014534347	-11.526977	-10.892969	-11.329507	-10.8310175	0
0.99999046	10.662444	9.446358	8.940263	9.65869	1
0.06862118	-8.300064	-5.9380536	-10.170782	-5.224389	0
0.019470202	6.354279	-6.269182	-4.1733737	-6.4528985	0
0.94757974	-2.4304285	2.2511258	-4.3500533	0.3602853	0
0.80671847	-4.84501	4.862503	-4.0844064	-7.8099723	0
0.99411917	-3.7139816	-2.9538856	-3.1658764	-4.410202	1
0.99837214	-3.494758	-3.3823586	-3.7916381	-3.5905933	0
0.00062918745	-6.8290825	-8.455402	-10.211747	-9.289865	0
0.9979225	-6.206567	6.1935883	-5.601297	-5.8832994	0
0.99998474	10.668702	9.453663	9.613376	9.713563	1
0.9997563	10.494299	9.409807	8.952369	9.73057	1
0.00045032223	-10.251604	0.46173322	-5.0970645	-5.163765	0
0.89236796	5.4178815	0.8854143	6.1222835	2.29249	0
0.46104932	-4.6848526	-3.434995	-4.260723	-2.9658713	0
0.19952948	-9.31997	-5.2024884	-3.9947195	-4.7740917	0
0.00969966	-8.859067	-8.706024	-9.384515	-8.970314	0
0.97181094	-1.7719433	-5.3108315	-5.6157846	-6.3362355	0
0.9999875	10.628089	9.481208	9.182187	9.015021	1
0.9960173	-1.6447444	-4.8022976	6.048306	0.56781316	0
0.058067054	-2.5172727	-0.8812644	-4.122745	3.5430274	1
0.11342326	-8.386269	7.111752	-5.7012386	-4.46096	0
0.9999846	10.63021	9.482892	9.109328	9.566964	1
0.112919316	-7.453248	-10.260415	-5.732535	-5.322282	0
0.9137797	-2.7379506	6.3803887	-3.9752743	3.708147	0
0.98771554	-0.11445997	-2.5934396	-4.1480446	-3.9615781	0
0.040133614	6.3580685	0.7303381	-5.893579	-5.8416514	0
0.9719205	9.306255	5.22835	2.2811947	8.84375	0
0.9978109	7.6333523	2.5775173	2.8696237	6.3405375	0
0.0004245872	-11.970619	-9.212014	-10.349057	-10.2635355	0
0.8831908	-5.5248313	-3.2683911	-5.979445	-3.0423756	0
0.99676347	10.546563	7.504604	7.450901	6.440524	1
0.9446001	-11.196837	-4.866683	-10.879494	-6.286899	0
0.99999166	10.577302	9.39016	9.624984	9.709649	1
5.7708694e-05	-11.626989	-9.958825	-7.856292	-9.610669	0
0.9303315	-4.13099	4.394931	5.12408	6.754027	0
0.999987	10.545726	9.394805	9.613396	9.767133	1
0.99990165	10.565696	9.370326	8.349315	8.901996	1
0.9891327	-4.001362	-4.9073973	-3.228684	-3.347506	0
0.90046734	-3.9672556	6.792271	5.282981	5.747009	1
0.99868697	3.617146	4.6824746	5.74156	6.3993797	0
0.79977715	0.93507266	3.8844216	-0.5381021	0.4410993	0
0.9999578	10.568259	9.4220295	9.414757	8.797979	1
0.9893657	-3.6173458	1.3535858	6.4123178	-4.30465	0
0.9762521	5.0947495	-3.9101465	-4.795484	5.052091	1
0.9997396	8.392893	5.9571075	6.9312325	8.309188	1
0.99997234	10.6401825	9.394862	8.46011	9.596728	1
0.99918383	8.141582	7.690432	6.7739224	6.9652486	0
0.9995486	-6.123091	2.8893042	4.059546	7.95415	1
0.94519836	5.3859296	-2.203025	-3.955586	-1.2299699	0
0.9999653	10.58502	9.431717	9.492013	9.785853	1
0.9998447	8.951924	9.269081	8.173795	8.570813	1
0.9155735	-5.0852237	-2.011828	-2.9280496	5.089658	0
0.019085117	-6.7152643	-7.452009	-6.5162597	-7.455843	0
0.0015971899	-8.714481	-8.054788	-10.585641	-10.336007	0
0.99900204	0.2228407	-4.3097377	-5.696908	3.7394946	1
0.47227973	-6.1568127	-5.464508	-2.4791965	3.724181	0
0.9657246	-3.1536665	-4.24825	0.19358616	-4.4932785	0
0.99993825	10.594119	9.438502	9.06221	9.094901	1
9.937299e-05	-8.70421	-8.455009	-6.7980065	-5.1315937	0
0.0011592839	-7.1446905	-6.828007	-9.587807	-6.478727	1
0.8951368	0.7268331	4.3584356	2.0035229	6.1715913	1
0.15334241	8.811945	7.2292905	7.3635864	5.8578634	1
0.99589133	8.108081	6.6067233	6.2102365	-5.683562	0
0.9996524	10.386764	7.616514	-3.3167346	5.6264796	1
0.98918474	1.7625698	6.8338604	4.6111765	-0.026073921	1
0.99965465	9.40091	8.352605	-1.0594485	8.483096	1
0.99998116	10.5121355	9.365683	9.050865	9.349017	1
0.99998415	10.654456	9.446393	9.396691	9.305896	1
0.30320638	-3.7964196	-0.8491603	-2.9481602	-0.857308	1
0.00034451965	-9.700029	-5.43106	-5.509478	-5.2965736	0
0.9965078	-7.7641726	-4.512494	-7.6688986	-5.4528646	0
0.71258205	-0.28532642	4.846745	-4.6256833	-4.389798	0
0.99970704	9.268343	7.1430063	7.8217673	7.460005	1
0.99998987	10.636355	9.438471	9.473024	9.71697	1
0.9944548	1.5674105	6.645922	6.3620005	1.0944608	0
0.0012494856	5.2724295	-4.957468	-8.9280205	-9.543681	0
0.9999832	10.643631	9.443205	9.323157	9.42788	1
0.3982632	-8.0693	6.469749	-9.858414	-5.183483	0
9.1813185e-05	-8.707484	4.060199	-4.181414	-8.655341	0
0.00016433692	-10.006698	-9.175555	-6.5831084	-10.187154	0
0.9372313	-5.017207	8.672529	-0.6979444	-4.9303727	0
0.00041741066	-4.7881074	-6.0055733	0.30695108	-4.853934	0
0.92822397	-5.433923	1.610411	-3.0713348	-4.162964	0
6.6228306e-05	-9.418936	-5.16756	-9.483531	-9.405521	0
0.98380476	-5.2837305	1.6565682	6.348904	7.083346	1
0.8301538	4.31821	5.97821	-4.78394	-9.6898775	0
0.8658616	-3.5345821	7.7513547	4.407986	0.5068457	1
0.99998844	10.617658	9.503285	9.658014	9.831033	1
0.43928584	-5.64081	-6.049609	-6.5942216	-3.854937	0
7.691502e-06	-10.477897	-10.639297	-10.329121	-11.0138855	0
0.99998903	10.641192	9.41533	9.482211	9.787509	1
0.999949	10.613723	9.467962	9.025753	9.673487	1
0.08147857	6.788625	8.168473	-5.430126	-4.052966	0
0.85493267	-3.642702	-4.064156	-4.0047455	-5.313693	0
0.00022866078	-10.205346	-4.764361	-4.891972	-7.2257276	0
0.993141	5.821298	6.43937	6.2693553	7.7258897	1
0.99997973	10.491574	9.438007	9.167637	9.101943	1
0.0007704712	-4.7656174	7.0784936	-7.6404557	-5.435137	0
0.9997181	9.423694	7.8233366	5.9903703	8.841077	1
0.99591076	6.3284445	1.5810448	6.5418158	5.6583705	0
0.7625207	-5.4063106	1.7799404	-3.2955906	2.8187633	0
0.99998796	10.607556	9.438756	9.52752	9.5794	1
0.9999436	-4.146614	7.493156	2.1312456	8.697702	1
0.9999865	10.325566	9.366493	9.032136	9.592662	1
0.0070605557	3.7840142	-6.6325793	0.45688334	-3.5331202	0
0.0044808444	-5.7350874	-5.718121	-2.8775163	-4.1838093	0
0.99998534	10.574819	9.435744	9.623554	9.868798	1
0.77071065	-6.1536684	2.0096643	-6.989631	-4.472423	0
0.9634219	-3.1512737	-3.280191	3.849124	-6.8332734	0
0.12235523	-8.253225	-6.331656	-4.969033	-4.1495023	0
0.5919107	-9.6201725	-10.963561	-8.267405	-8.5636425	0
0.009482345	-9.773632	-7.380977	-6.0512958	-0.98516244	0
0.9999814	10.528235	9.458874	9.286919	9.603609	1
0.52092385	-7.080317	-4.1803927	-6.180974	-8.847388	0
1.2022758e-05	-11.613765	-10.910901	-10.305442	-9.740124	0
0.9992005	9.523565	7.391607	7.099069	7.339233	1
0.9999267	10.6616335	9.438727	9.599673	9.790883	1
0.97554547	-9.084645	-5.407681	-10.098913	-5.4899063	1
0.99851817	9.088844	8.764877	6.9009414	7.3616037	1
0.99868625	9.710198	-3.4451957	5.5088496	-0.49155506	1
0.0114584165	-2.8603303	-5.2509437	-3.889128	-5.150408	0
0.9999777	10.430326	8.188024	8.571783	9.572173	1
7.855399e-05	-9.348071	-9.141353	-9.716502	-9.90852	0
0.92611337	10.224733	8.473209	7.2556252	3.099917	1
0.99889153	6.4660892	0.60058796	-3.4836373	6.7017198	1
0.9999852	10.337169	9.412277	8.808879	9.534562	1
0.79124534	1.2566773	-4.1280246	-6.8511415	-3.9815106	0
0.000850472	-4.9706836	-7.3297696	-8.456279	-6.336924	0
5.0573195e-05	-12.187064	-10.138735	-10.954003	-9.536651	0
0.0016573446	-10.719691	-8.194941	-6.7028813	-7.781011	0
1.5005074e-05	-11.846239	-8.423895	-10.690527	-10.421721	0
0.0014784103	-10.652285	-10.835022	-6.5698133	-10.975294	0
4.667146e-05	-11.994661	-10.648487	-11.008998	-10.181425	0
0.9976132	-8.281135	-10.410682	-9.376875	6.2874665	1
0.99998903	10.507091	9.467012	9.60422	9.54951	1
8.745295e-05	-7.3267756	-9.864817	-7.150924	-4.328957	0
0.23560148	-4.6364145	-0.1175845	-5.2136674	-5.6952195	0
0.50891167	7.5185366	7.1927977	-5.817514	1.7226347	0
0.7208585	1.8446599	5.0525937	-1.5734243	-3.1689787	1
0.002073626	6.8589945	-3.3789184	-4.974274	-8.654988	0
0.9952213	-3.8040156	-3.5771248	-9.155748	-0.17356291	0
0.9985812	0.029878773	7.294434	4.162713	6.665212	1
3.4669345e-05	-10.105924	-10.770845	-11.383772	-10.897882	0
0.82798153	2.604504	-1.9716308	-1.9568621	-4.704958	0
0.0008561882	-8.914683	-6.2750254	-8.7908125	-7.253433	0
0.11774006	-7.1066294	-3.7274578	-7.924099	-8.161254	0
0.99997103	10.620638	9.40027	9.340888	9.833008	1
0.004573682	-2.2305412	-3.2482946	-3.970938	7.111429	0
0.9548733	-5.4325676	-6.266998	-3.092197	-4.492209	0
0.98430735	-4.5085945	4.979345	-3.9883487	8.000665	0
1.264291e-05	-9.753395	5.7657123	-10.077354	-9.552706	0
3.0905212e-05	-10.225873	-7.255836	-9.583489	-10.609232	0
0.99884254	7.186331	9.317562	6.4580507	8.737914	0
0.0066186087	-5.2581253	-4.190194	-7.052748	-3.9954724	0
0.011473506	-10.488435	-7.746205	-9.443404	-8.890174	0
0.0041855713	-8.161613	-9.753786	-9.661902	-10.241727	0
2.0455283e-05	-10.069019	-8.9493265	-9.822745	-9.56112	0
0.92924994	-5.544057	-5.4225416	0.04976971	-8.520488	0
0.99768233	1.2360921	-0.46918675	3.787673	3.9433389	0
0.99144286	-5.050814	-5.680883	-3.897271	-7.764173	0
0.98726326	-1.7960273	2.7798913	3.3309708	7.443439	0
0.98653436	7.786174	8.088052	-5.5864706	7.2022963	1
0.4745091	-10.849044	-6.8529935	-7.61879	-7.788283	0
5.264912e-06	-10.572215	-10.41848	-11.22379	-9.507687	0
4.6564383e-06	-12.117051	-11.157382	-11.612004	-11.1121645	0
0.64637136	-5.9640994	-4.9352393	-3.0315814	-6.267593	0
0.9999839	10.6595335	9.385544	9.417615	9.502624	1
1.3849266e-05	-11.573411	-9.300774	-9.958008	-10.241212	0
0.0010430933	6.5322804	0.2199873	-6.7455726	5.9917817	0
0.02571985	-9.914527	-5.496664	-6.4600754	-9.037738	0
0.99908435	8.472577	7.9162908	5.965874	9.060117	1
0.59776956	-0.911697	4.47322	-2.867849	-4.4046555	0
0.0044412436	-7.401394	-5.855389	-7.220837	-8.899665	0
0.2283285	-10.786157	-10.559956	-11.420034	-10.915235	0
0.95870674	-6.147681	6.8806987	-1.3179551	7.4702463	0
0.99992764	4.3571024	8.8117695	-2.294201	9.396474	0
0.9998435	8.915217	5.7360435	-3.8595424	6.6400995	0
0.7967774	-5.242482	-4.028611	-3.2060277	2.428535	0
0.9883011	-5.615156	5.371219	-4.3312335	-8.272216	0
0.9973673	8.084062	7.181894	-5.016498	5.8762603	0
0.9999459	10.659212	9.45085	9.521812	9.772809	1
0.019029377	-4.1449003	-4.8658814	-5.893107	-0.6105324	0
0.99893576	7.7004995	7.869866	7.3165674	7.9565554	0
0.12545605	-3.0526495	-4.3278894	-6.1975036	5.5087	0
0.9997743	10.419734	9.323359	9.110597	9.65599	1
0.99958545	10.351164	9.173355	9.1676655	7.726499	1
0.0005170898	-11.944093	-11.014177	-4.797002	-9.73307	0
9.255994e-06	-11.258383	-10.224531	-11.101391	-9.0894375	0
0.019940265	-11.420567	-4.869816	-4.878617	-8.978793	0
0.0023979144	3.5910032	-1.9189101	6.7404857	6.776505	0
0.99999046	10.502731	9.274765	9.228972	9.6347685	1
0.99224794	-1.4552045	7.2820864	-3.4149141	5.528081	1
0.18983419	-2.4268546	-4.160458	-7.8751736	-6.3771696	0
0.2488608	7.8610187	-2.7463078	8.163642	1.5180223	1
0.853862	-5.4980097	-4.45646	-5.689735	4.0935016	0
1.5442465e-05	-7.7658653	-8.190861	-6.6492205	-7.8854456	0
0.025160287	-6.9902782	-9.283384	-6.3134274	-6.545772	0
0.00059096667	-9.74438	-10.426028	-10.427012	-9.037394	0
0.999025	8.267162	8.007595	7.005894	4.2939925	0
0.9940501	9.385282	8.436132	-3.9603047	7.197017	0
0.99807894	4.5072107	7.009953	6.940246	8.521451	0
0.0005044362	-7.757703	-5.133085	-7.6316	-5.168343	0
1.0714202e-05	-12.082628	-10.80942	-11.49089	-11.226225	0
0.0049177315	-9.461225	-9.164286	-10.17381	-9.652531	0
0.9907079	0.6431195	7.6974883	0.18395707	-3.148376	0
0.2433116	-10.663449	-6.912625	-7.568044	-7.795868	0
0.999887	9.088384	7.4756045	3.5264626	6.60173	0
1.8592395e-05	-11.71894	-10.879699	-11.603498	-10.77637	0
9.764313e-05	-8.740701	-4.8283486	-8.955053	-4.297981	0
0.99535936	-5.0873	-8.122472	-7.2327766	-6.6981206	0
0.9999727	10.61948	9.3962555	9.038194	9.605751	1
0.9980094	10.540946	9.452536	9.403112	9.688919	1
0.99999046	10.57102	9.448696	9.187906	9.690994	1
0.00025799978	-10.679774	-7.3284225	-9.326312	-7.1244197	0
0.99583423	5.048563	-4.2597184	6.3983316	-1.8736731	1
0.99709594	10.423978	8.717409	6.861095	6.4314337	1
0.99516594	1.8587875	4.251651	6.6247683	6.3659616	0
0.99998	10.649801	9.4972315	9.48789	9.759803	1
0.9999865	10.61604	9.387795	9.404056	9.461049	1
0.9573677	-1.8020535	7.702843	0.30709147	7.24616	1
0.98461306	8.647793	6.685654	-2.759282	7.3635197	1
0.44536507	-3.9950864	-9.093745	-8.538116	-6.863127	0
4.1849555e-05	-6.438819	-7.9215493	-3.5041413	-8.672897	0
0.9998814	10.600786	9.494984	9.286216	9.818147	1
0.99990916	10.538003	9.137068	7.936115	9.198785	1
0.9392395	3.5786867	-3.1537476	-0.65348446	-3.889447	1
0.9972873	-5.9184537	-2.770955	5.407268	-0.025386576	0
0.99996674	10.663493	9.441588	9.561316	9.796403	1
0.7076548	-2.5717332	5.639094	5.3193316	-8.423283	0
0.99976426	10.519209	9.465017	8.021175	9.532067	1
0.49929172	-7.0792894	6.3216505	-6.995286	-5.154297	0
0.09018793	-5.2916923	-4.56027	-3.4842064	-5.2181573	0
0.99571544	-4.773758	5.4552646	3.389644	8.546731	1
0.9998611	9.700647	8.949395	7.2603545	7.1628904	1
0.30952322	-3.7833636	7.384519	6.287672	-7.7521873	0
0.9999894	10.556367	9.493565	9.59195	9.611864	1
0.99991024	10.619071	9.358985	8.715716	9.344553	1
0.993832	-5.379179	8.091109	6.362023	7.388947	1
0.07950693	-3.4796522	3.3605003	1.2366844	5.0949707	0
0.042681135	-9.464703	-9.9970455	-8.12627	-8.4522915	0
0.99997914	10.286261	9.274074	9.215647	9.2089205	1
0.9999521	10.530406	9.157421	8.961939	9.624272	1
0.00013247393	-11.057889	-10.69691	-9.935921	-10.554489	0
0.9882433	9.774632	7.370523	7.0730724	8.956724	0
0.7940198	9.292706	6.864969	-0.20240942	8.325824	0
0.991678	-5.133808	-2.872058	-3.5416613	-0.07629234	0
0.8570122	8.983792	5.660702	5.2595506	3.5119326	0
0.048962887	-6.331021	4.918992	4.2101645	3.7651293	0
0.55731654	-3.7726874	-3.1026607	-4.981047	-5.4079757	0
0.95103955	9.33796	9.210001	-4.9607882	3.3018744	1
0.004263531	-8.016652	-6.4167347	-9.224917	-10.125793	0
1.999626e-05	-6.1763725	-9.597942	-10.560184	-6.5117	0
0.003654797	-7.082923	-4.4308887	-5.4193454	-7.0508685	0
0.24667704	-6.6644053	-6.001551	4.2769284	0.65823126	0
0.062921345	-10.032559	4.1642017	-6.836939	-5.514603	0
0.99236697	7.5927525	5.425717	-4.661795	-4.0867066	0
0.9999919	10.532985	9.421806	9.601569	9.765397	1
0.0018814148	-10.278359	-5.8953176	-10.1953745	-9.083472	0
0.7022176	-10.197517	-9.596739	-6.644243	-10.48334	0
0.0009313413	-8.977183	-5.049254	2.8383944	5.706307	0
0.9696037	-4.8407416	-3.0884686	-1.5296309	5.637373	0
0.9999876	10.412717	9.2843685	9.077954	9.643588	1
0.98364484	-5.3041687	5.9122105	-6.4976773	-6.3175254	0
0.999762	9.429521	5.454484	6.299074	6.558862	0
0.00011746053	-10.839972	-8.60683	-9.1720705	-10.326868	0
0.99998283	10.538699	9.424094	9.508258	9.528385	1
0.1674664	7.6522875	-5.1480083	7.1379995	5.5714545	1
0.00027000636	-6.1682005	-8.232137	-3.8939972	-7.957275	0
0.9857831	-5.0063205	4.344135	-5.542326	-4.32251	0
0.96239936	-4.375084	-2.818987	6.6188235	-0.035042617	0
0.00038551065	-6.6948442	-6.5791287	-10.065319	-7.8402915	0
0.84077895	2.930773	6.441914	-3.8442101	0.4973744	0
0.99998915	10.663804	9.432266	9.656438	9.944831	1
0.9834062	6.183627	7.5804105	7.9809747	8.834405	0
0.99998987	10.59761	9.4580765	9.515258	9.764831	1
5.1330535e-05	-10.921906	-2.4942083	-8.97398	-9.291176	0
0.99991524	7.2719536	3.3684266	-4.2506013	4.754727	0
0.99986327	10.348044	9.429201	9.2753	6.4316287	1
0.22329074	6.953857	2.912365	2.2284634	4.586309	0
0.9566108	9.427978	-3.88719	1.651007	-7.5917544	0
0.99990153	5.3034153	8.747268	6.4317174	6.1824784	0
0.35236716	-4.617228	-4.3607864	-6.889603	-5.7548213	0
5.1008676e-05	-8.558681	-5.113263	-9.449665	-4.0306735	0
0.9638497	-6.609434	-4.6470633	-4.845587	-4.0342627	0
0.002853515	-8.14988	-5.8434963	-3.6403837	-3.53757	0
0.9581953	2.9612553	5.527437	2.759049	-2.5282252	0
0.9899831	-6.750263	-4.8462234	-0.026751671	-4.8143244	0
0.99997354	10.644517	9.4062805	9.545423	9.46168	1
0.99998593	10.606524	9.474115	9.575785	9.844226	1
3.0026229e-05	-10.709514	-10.248408	-9.821095	-10.016353	0
0.9973532	6.2947297	6.021179	7.0535374	6.7760158	0
0.68070287	6.2450004	-2.5185797	0.55037	8.687354	1
0.9999769	10.633126	9.376245	9.459918	9.225421	1
0.0076987534	-5.6241155	-9.349549	-8.868303	-7.753554	0
0.9983352	-5.6452923	-3.8988433	-0.087337136	7.104873	0
0.9999778	10.610772	9.4559765	9.440572	9.8567295	1
4.4279295e-05	-11.619696	-11.070902	-10.840273	-10.508988	0
0.9920282	8.740207	5.923466	8.776988	0.16426252	1
0.9936767	8.110932	-3.9254637	-3.8402965	-4.228307	0
0.99997723	10.580962	9.427831	9.064441	9.017863	1
0.9992561	10.452443	8.583246	7.5711083	6.9653764	1
0.9999875	10.648343	9.486086	9.026329	9.362228	1
0.6933042	-5.3480296	3.2341409	-3.6514983	2.4041939	0
0.999977	10.609756	9.4874	9.6383295	9.850926	1
0.37806833	5.3174133	-3.493299	6.175382	-1.8668505	0
0.999982	10.587836	9.446508	9.56948	9.895703	1
0.99966025	7.5702925	5.830052	-4.5304112	6.7482142	1
0.041479457	-7.9978647	-6.820536	-7.3271675	-8.867377	0
0.000117671974	-11.820941	-10.471792	-10.333628	-10.439013	0
0.9899012	9.013179	5.8665214	6.0204206	7.553844	0
0.00011902938	-10.751518	-10.617256	-9.332189	-9.958606	0
0.9921755	6.9926257	6.2410665	7.594125	6.816636	1
0.9995246	9.120118	7.4453473	7.5132174	8.320436	1
0.929175	2.8332934	-4.2335563	-3.5103452	6.414495	0
0.9996861	9.397482	9.080528	7.45685	7.734256	1
0.9971795	0.45017713	6.470219	6.0472617	7.568164	0
0.9761223	9.821187	8.73197	8.659567	6.889894	1
0.9999733	10.52624	9.423579	9.552553	8.503678	1
0.99998903	10.601176	9.482866	9.661676	9.760571	1
0.9999865	10.640922	9.45333	9.437743	9.609749	1
0.0146711115	7.817546	-3.5853925	-3.4436047	-2.916198	0
0.9999057	10.584771	9.3808365	9.525436	9.592982	1
0.9999826	10.50302	9.444171	9.589993	9.549244	1
0.9995659	7.756736	8.316618	6.053955	8.705465	1
0.00089337624	-4.2016973	-6.6971493	-0.9908382	0.7171947	1
0.044808142	-8.769415	-4.188684	6.516504	-5.9118123	0
0.09681367	-4.8869853	7.58509	6.214542	8.131232	0
0.12927423	-3.9659367	0.44736934	-4.54892	6.2002053	0
0.9962914	-9.207298	-7.9868703	-4.081461	-8.518819	1
0.55070174	-5.4706306	-4.217938	-2.7576883	-5.158437	0
0.9999895	10.614155	9.457458	9.631279	9.7886095	1
0.000104084225	-11.962984	-4.5339417	-11.310486	-10.531052	0
0.89866596	2.4036846	-2.1583796	-2.4930983	-6.172498	0
0.991536	-5.0567136	-4.001543	4.325298	-5.9388185	0
0.9999342	10.528706	8.7782755	8.986537	9.866047	0
0.9973525	5.0702	6.686385	6.5204477	4.802464	0
0.006270274	-9.016364	-7.6929297	-6.925904	-7.582351	0
0.9999788	10.62263	9.272942	9.317511	9.47991	1
0.9929662	6.8447595	5.623009	6.2607846	1.0486033	1
0.9999505	9.836373	8.381864	6.66229	9.321064	1
0.0012290394	-9.9369135	8.6696	-9.516097	-7.8162394	0
1.7419034e-05	-11.238524	-9.935886	-11.390847	-10.690857	0
0.9990972	4.0627184	8.193214	7.1258664	7.641048	0
0.807335	-4.6129055	-3.7676134	-3.9399004	-4.8287144	0
0.99996257	10.660752	9.423651	9.166148	9.112027	1
0.9999825	10.621077	9.390802	9.439693	9.812461	1
0.9995579	10.407696	9.3408985	8.466737	9.67996	1
0.7031032	7.8334503	-7.7665925	5.9249234	8.866115	0
0.9989716	-5.3462324	5.7515664	-4.577048	-6.5595345	0
0.92816144	-4.5481005	2.555386	-2.8834634	-5.821942	0
0.9974323	8.289584	7.1118493	6.2688446	7.014368	0
0.9996295	10.170406	8.96477	9.115958	9.042621	1
0.9999856	10.628815	9.428575	9.454024	9.44298	1
0.12941042	-9.9737625	-5.1565657	1.9901584	-7.333945	0
0.00013408934	-9.77684	-10.509514	-8.366055	-8.3380995	0
0.9895397	9.628194	7.964411	-1.9336189	5.457066	1
0.0008542418	-5.0078373	4.115232	8.034361	8.82287	0
0.9999865	10.633859	9.445587	9.440249	9.875821	1
0.9999875	10.505666	9.403915	9.530356	9.619506	1
0.9999894	10.644987	9.4695	9.522095	9.72965	1
0.0017423781	-10.11575	-6.58962	-10.286105	-9.551561	0
0.6740339	-6.291593	-7.0246797	-4.634241	-5.7293167	0
0.9587908	0.08269462	5.489879	2.2908864	5.9618607	1
0.8904592	-5.5587044	-3.9234712	0.9493075	4.9209385	0
0.9999465	6.4764414	7.9769993	6.5625405	7.4515243	0
0.053034246	-8.05749	-1.2016993	-8.650008	6.277982	0
0.006765462	-10.825038	-10.53993	-10.920622	-10.343424	0
0.005773268	-0.9002878	-3.2008154	-2.626586	-5.0339193	0
0.997389	8.539628	6.7456975	6.6057067	8.028253	1
0.8763831	9.841018	3.1737366	4.6643443	7.006183	0
4.2626285e-05	-12.098196	-10.109379	-10.846929	-9.692302	0
0.99996114	10.577237	9.431709	8.041601	9.758084	1
0.9998727	10.573966	9.439232	9.424181	9.662615	1
0.00031491648	-5.5638723	-5.8925977	-5.6188154	-3.6729393	1
0.9963483	8.036307	8.483573	6.2916102	7.1490054	1
2.1204856e-05	-11.732566	-10.12221	-11.080464	-10.02267	0
0.8354202	10.3451805	9.114495	8.938347	8.270192	1
0.3078169	-2.8059702	6.4641213	-4.927316	6.2872477	0
0.999987	10.563825	9.348498	9.320923	9.588133	1
0.99998367	10.642175	9.408843	9.554079	9.580359	1
0.9997665	10.619671	9.463578	8.737031	9.78869	1
0.0005049877	-4.7074776	2.8119433	-5.264201	-4.486031	0
0.55407596	7.85367	8.007494	-3.0583866	2.8279245	1
1.0488172e-05	-11.864678	-10.9162445	-10.983579	-10.947232	0
0.98717475	6.7637196	8.483725	5.390882	6.975879	0
0.99972004	-7.0734406	0.85732603	-5.4268856	-4.122442	0
0.4148355	-3.5824585	-6.182689	-10.42097	-7.262531	0
0.029512325	-9.125504	-8.307681	-5.983452	-6.6943717	0
0.6168816	-8.408683	-4.725696	-7.0067635	-6.994873	0
0.92024153	-4.615185	8.655384	-4.9608917	6.602551	1
0.21992564	-9.217583	-7.3062525	-6.1337886	-6.4527917	1
8.3516925e-06	-11.531088	-9.477709	-10.827339	-9.795566	0
0.0005860966	-7.4230313	-7.6885457	3.1713154	-7.7554693	0
0.27975243	-11.660954	-10.814263	-10.13479	-10.749824	0
0.9999802	10.674546	9.3641205	9.381857	9.420472	1
0.8331962	-2.915023	-3.898426	-3.8310237	5.042857	0
0.9776883	4.523569	-4.662959	2.7050924	5.8640237	0
0.99934024	9.930641	9.025791	7.5155406	9.477513	1
0.75406116	6.5476213	7.4055543	-5.246916	6.1758466	0
0.47179544	5.9180117	5.4192553	4.967048	-9.82078	0
0.99077916	-1.6348155	-1.8663462	6.9263053	-4.371902	0
0.99827766	3.9624124	4.2740874	-2.44879	-2.5028777	0
0.9999839	10.574492	9.435802	9.509501	9.696029	1
0.6473904	-9.5019655	-4.971814	-8.966645	-5.692304	0
0.029256463	-5.516028	-4.2350535	-4.406307	-1.519333	0
6.9694026e-05	-7.1696033	-8.303018	-7.9612026	-9.386424	0
0.3276503	-8.238748	2.448144	-5.505893	-7.9033265	0
0.0014671079	-11.115615	-10.469912	-10.846852	-10.97804	0
0.6222447	5.8521113	-3.5503786	7.84629	4.668797	0
0.0014581936	-7.8297367	-5.4543395	-3.4579105	-8.816247	0
0.0052666725	-7.828748	-3.1882935	-5.394667	-5.1558256	0
0.7351314	9.788235	6.883403	6.508147	8.113952	0
0.98606014	9.68909	8.683988	7.6769595	6.835157	0
4.4275243e-05	-11.360101	-9.355428	-9.3295145	-8.977586	0
0.09762305	-5.0418596	-7.680053	-7.2980056	-5.919865	0
0.027202804	7.819204	4.6404104	3.2981884	7.5782332	0
0.000744881	-11.618135	-7.3392825	-9.599925	-9.722392	0
0.99231064	-4.9019904	-5.176792	-0.9280841	-6.3479786	0
0.97977805	-7.0014625	4.554671	-3.3467634	5.6664743	1
0.993115	6.317343	-3.5772655	5.8305535	6.1378655	0
0.109283894	0.49277765	7.8807635	-8.05548	-1.8956535	0
0.15750577	-2.589172	-3.2499452	1.6561898	6.327373	0
0.9999647	10.420798	9.453403	9.181647	9.041358	1
0.9901479	5.7011576	5.8367367	7.4698954	7.479745	0
0.9973748	-4.4662156	-4.3231606	-3.0635364	-5.7609215	0
0.58923155	-6.8703814	-2.3471284	-4.3853607	-3.1264544	0
0.99998856	10.536391	9.479825	9.627423	9.869835	1
0.9977908	-2.151814	6.1948466	6.3731465	6.3839407	0
0.27479485	-1.0760374	-3.8548987	-0.55874616	-2.7872772	0
0.42434165	-8.1020975	-5.7159314	-7.865271	-6.0092316	0
0.00078444916	-5.3843565	-8.679932	-9.456073	-8.228742	0
0.9998789	3.6593547	2.6600304	-3.2328491	1.0893809	0
7.509322e-05	-9.430444	-5.257618	-9.133745	-8.808357	0
3.794099e-05	-9.613498	-8.378762	-9.673211	-9.167403	0
2.8545668e-05	-5.3636675	-3.6101518	-7.8888884	2.9574728	0
0.77655804	0.3511321	6.4564114	7.0927634	-4.4291763	0
0.9996797	10.27101	6.6946845	5.57604	9.166139	0
0.9999801	10.593841	9.404791	9.209656	9.753323	1
0.0034757392	-6.547879	-7.380838	-6.0102334	-5.129313	0
0.11724031	-9.91012	-7.4460716	-9.364578	-9.132831	0
0.99996495	10.661371	9.410559	9.424615	9.378001	1
0.9994118	7.008889	6.5169473	6.7780924	7.483128	1
5.4473312e-05	-5.015567	-2.9094276	-6.119617	-6.017418	0
0.87121767	-5.5027313	-3.1538467	-3.6662402	-4.6928244	0
0.9994394	-4.802234	8.39144	6.1195383	7.223712	0
0.099602476	-7.5923367	-6.6957173	-9.976227	-8.712318	0
0.99966884	10.448548	9.3112545	8.862077	9.487105	1
0.99998975	10.626562	9.444437	9.498235	9.910579	1
1.63467e-05	-11.405237	-9.068506	-9.756398	-9.245085	0
0.9782606	7.7163687	7.7876244	6.5971203	7.96402	1
0.99903995	-6.9767656	-4.6839037	-2.6139941	-6.402697	0
0.947889	-2.9994867	-6.018806	-7.276827	-6.2334056	0
0.09243007	-5.3392105	5.2566085	-5.300836	-7.3183384	0
0.95166844	-6.9574494	-4.508395	-7.085312	-6.4947352	0
0.0026526884	-7.3067217	-3.6637578	-4.194457	-8.279014	0
0.9985781	0.35339633	1.5821049	6.1515517	8.171626	0
0.017748864	-6.0908046	-7.1334023	-6.7600975	-6.2462287	0
0.00067006337	-8.913234	-10.085052	-9.926845	-10.7991705	0
2.6789918e-05	-11.943019	-10.046413	-10.169774	-9.425178	0
0.92371637	-6.602727	-2.0003252	-7.712517	-4.5528812	0
0.9990169	8.028689	5.2680454	2.3326657	8.100479	0
0.003868777	-5.8035626	1.5811422	-3.7851715	6.868054	0
0.99363095	-5.2567816	-3.672393	5.2207627	7.177225	0
0.016815964	-2.1892543	-3.8296628	-7.6379075	-5.189905	0
8.658374e-05	-10.195397	-10.376956	-8.004917	-10.834766	0
0.0012927146	-11.825917	-9.910512	-11.216954	-10.918105	0
0.8902755	-1.6236143	-4.2390532	-6.5228333	-3.793711	1
0.9999913	10.643243	9.452333	8.654321	9.596208	1
0.99988425	9.302111	7.67197	7.377366	6.657084	1
0.99997663	10.599552	9.481789	8.27074	9.082427	1
0.9701615	-5.0908127	-3.560052	-3.8373961	-3.6276512	0
0.0014972884	-7.3596754	-7.4848237	-9.728195	-5.1048274	0
0.99998045	10.680096	9.45317	9.617777	9.783244	1
0.9999888	10.538911	9.444356	9.015692	9.32736	1
0.9999809	10.616876	9.429915	9.56604	9.620703	1
0.9601299	8.807857	7.739333	8.08962	9.154598	1
0.482151	9.513963	8.422657	6.7118535	-4.8014054	0
0.99418974	-7.3714495	-4.7049427	-4.1535554	-6.784323	0
0.9999882	10.666542	9.490362	9.64089	9.452864	1
0.99995327	9.7682085	8.881044	8.318535	9.309047	1
0.99998295	10.559571	9.453535	9.407855	9.575756	1
0.62024564	-6.829299	-5.2486815	-7.3540688	-6.6698775	0
0.9999871	10.572871	9.477928	9.473043	9.492699	1
0.99956363	9.769141	7.2813487	-2.7561426	-3.0241077	1
0.999708	7.7321625	7.528829	5.466868	7.100866	1
0.9992306	-4.133389	6.27115	5.7326846	5.9342465	0
0.6753966	6.516874	3.6287618	5.336191	7.753466	0
0.46683377	4.450861	7.2163267	1.9730574	-3.6953464	0
0.9999713	10.631086	9.493141	9.411664	9.682241	1
0.0021314572	-4.7731752	6.924337	-5.2761946	5.2946105	1
0.38810602	-8.793852	-5.171272	-6.1682234	-6.6577964	0
0.9999496	10.633839	9.413774	9.15187	9.263693	1
0.9999902	10.647767	9.46684	9.597811	9.70987	1
0.9952218	6.197026	3.8941927	4.8937516	5.548842	1
0.79652184	8.899519	6.0219593	8.551112	8.708795	1
0.9999124	10.273684	8.926836	8.429422	9.599223	1
0.96063626	-1.2867016	-1.3391165	4.4306426	6.5661683	0
0.52577704	-4.9154944	0.42161444	-4.945013	-5.7943506	0
3.9970737e-06	-11.72792	-10.432831	-11.021497	-9.831995	0
0.85871375	-0.30911082	4.911282	-3.4424002	-5.263692	0
0.13372225	-6.913471	-4.508418	-4.5092864	4.287318	0
0.00012794448	-12.06351	-4.882192	-10.762021	-10.244876	0
0.999453	-4.8835106	-0.9004664	-4.5955048	5.148742	0
0.90645194	-4.873703	-5.0263186	-2.7313411	-8.2870455	0
0.0031483818	-9.456057	-7.499688	-10.51549	-10.05704	0
0.99518	10.600498	9.197762	8.959091	9.689083	1
0.89878917	-6.2946243	-4.3632836	-6.0432076	2.9613497	0
2.8729106e-05	-11.935523	-9.883175	-10.35522	-9.462568	0
0.98217726	-0.9310055	0.93600947	5.875438	5.1716638	0
9.379078e-06	-10.8597975	-9.901767	-5.3556514	-10.902364	0
0.99775106	-3.4744613	2.1758454	5.7756343	1.2076111	0
0.87148875	9.171363	7.7976623	1.6253707	5.170161	0
0.8110908	-3.9011393	1.2285279	-2.3232896	5.688723	1
0.0008238503	-10.835799	-7.693522	-6.5608754	-9.54877	0
0.998072	-6.7534695	3.473559	-6.412823	-4.3253093	0
0.98860455	-5.3552275	2.7076128	-6.63769	-4.200176	0
0.99229807	2.7717705	9.249262	7.159048	8.304353	0
0.3095269	-0.4794426	-1.7601736	-4.256763	6.9211125	1
0.9169357	-5.004866	6.574339	-3.6046054	-4.883137	0
0.9549105	-6.760653	-0.5233457	-3.1522589	2.850349	0
0.992574	2.2586632	-2.8451254	-4.3562346	3.0853229	0
0.27290463	-2.4554899	5.561629	-7.210562	2.3319428	1
0.9995821	10.616982	9.45594	9.147041	9.587161	1
0.7093695	-5.0139604	-4.738271	-3.269189	6.134028	0
0.9095334	9.743917	-4.7435837	3.1187868	-9.247489	0
0.001890377	-10.719782	-10.839514	-8.395112	-9.659813	0
0.0002139718	-11.193138	-10.0952635	-7.863609	-9.983941	0
0.99396545	9.496053	8.439102	8.179362	8.966779	1
0.7206745	-4.4529886	5.609752	0.048277	6.3556743	0
0.0034673407	-10.895762	-10.449679	-10.681415	-10.85307	0
0.99875224	-4.1185646	6.363124	6.01374	-4.7259226	1
0.00011273458	-5.450302	-6.46798	-5.1100163	-5.6031775	0
0.020317623	-10.740211	-8.360737	-3.907942	-9.618444	0
0.9999646	10.64422	9.435768	9.5064	9.827188	1
4.769242e-05	-10.56366	-9.99766	-7.254112	-6.6399627	0
3.1914995e-05	-8.923733	-4.1160016	-4.0246677	-5.6283035	0
0.0010482406	-9.545924	-10.282259	-10.571657	-9.781849	0
0.99981636	-5.470889	4.104791	4.594048	7.955238	0
0.71838075	6.546135	4.4751906	6.668163	1.5285878	0
0.9962435	3.1119552	-4.5763683	-4.942663	-4.6526594	0
0.00010165067	-9.062872	-5.3419437	-7.119221	-6.2530456	0
7.365116e-05	-7.071604	-5.8539057	-8.0255165	-4.441854	0
0.99910057	10.167474	9.176865	8.873563	8.21564	1
0.99468476	7.8036838	7.665557	-3.4964094	5.9106255	0
0.9978619	-11.338267	-6.2689385	-10.033967	-10.143919	0
0.98614234	7.178176	3.4497774	-4.489634	-0.022354398	0
0.6368406	10.26626	7.7567296	7.6018157	9.723556	1
0.140222	-4.0996666	2.512331	5.022029	7.815225	1
0.9999931	10.568357	9.38695	8.848117	9.704137	1
0.056010827	-10.935751	-5.0198064	-10.4736185	-9.687427	0
0.90028626	-6.09596	-4.3802195	-6.0405335	2.9509327	0
0.9999491	10.383793	9.2673435	9.190638	9.679206	1
0.99964476	10.462948	9.213682	7.117148	-4.0841026	0
0.9999666	10.565415	9.319555	8.473507	9.761076	1
4.5291923e-05	-9.699089	-8.31918	-9.123815	-9.451487	0
0.9999634	10.639436	9.439025	9.5529585	9.954257	1
0.9999887	10.564992	9.463625	9.583088	9.836171	1
0.9152011	2.8235087	6.715507	5.662288	-3.600501	1
0.3674481	-7.0721564	-6.922487	-4.7189183	-7.688261	0
0.9993315	9.821398	9.169892	8.226623	7.663847	1
0.001000484	-0.7144977	0.3233447	-1.1889629	-6.8981776	0
0.9711236	10.502839	7.356594	6.4562526	9.016822	1
0.9804678	-0.80345505	5.9064565	-2.8645463	3.8300138	1
0.934778	-5.495611	4.861115	6.022566	6.7788615	0
0.8871802	6.8808503	4.588434	6.4265056	2.9291	0
7.706105e-06	-11.450058	-10.099191	-11.07905	-10.8128195	0
0.00077345164	-8.729661	-6.6408515	-9.910593	-9.874235	0
0.115890786	-5.1875176	-3.2360163	-3.2680578	-3.4717894	1
0.0034385682	-10.865609	-8.482767	-7.212876	-9.869723	0
0.99019635	8.344204	4.4097743	6.805702	6.650753	1
0.9999839	10.513017	9.422768	9.41059	9.84867	1
0.99999106	10.579474	9.444149	9.592424	9.797126	1
0.99997556	10.647767	9.430643	9.281253	9.648438	1
0.99998105	10.599375	9.465036	9.179567	8.766949	1
0.61372286	-4.3424654	6.763492	-2.6814907	6.878032	0
0.9999845	10.612	9.435222	8.943132	9.714263	1
0.99998724	10.606582	9.420755	9.398806	9.609291	1
0.030985542	-11.043603	-10.655972	-10.5776415	-10.517282	0
0.999982	10.595523	9.4772	9.588255	9.862503	1
0.9999734	10.624653	9.254137	8.880069	9.510106	1
0.014730094	-4.4791727	-5.143195	-4.7504	-4.9926624	0
4.90796e-05	-11.923367	-10.698139	-10.55742	-10.121469	0
0.9983758	-3.9947789	5.9746785	6.4896417	6.2174373	0
0.8179353	5.683848	1.7912397	1.1971642	6.081149	0
0.99998	10.615808	9.4645195	9.620108	9.752733	1
0.96705794	-3.895763	2.8993237	3.484971	6.168088	1
0.9999809	10.541227	9.487497	9.552063	9.659591	1
0.030145604	-10.891618	-9.854569	-9.575211	-9.265536	0
0.9949189	-4.734864	-5.338816	5.8019247	-5.2178855	0
0.011119984	-6.219153	7.0554605	-3.5638223	1.4860384	0
0.9052029	-4.7242823	-3.240718	-4.7934113	-3.2228708	0
0.9986993	8.350828	7.605694	3.2150002	8.557015	0
0.99963367	-3.182984	-3.98679	4.44688	-6.8012033	0
0.999678	10.597195	9.232693	9.295343	9.313297	1
0.99660945	7.5781536	5.927195	7.28163	7.351753	1
0.93194664	-3.0066202	4.9083686	2.05039	3.326684	1
0.07029791	-4.641272	-5.6699395	-6.727019	-8.291251	0
0.9860393	4.4364586	-3.2494197	-1.7500179	-5.162399	0
0.0004590623	-9.847361	-6.2372904	-5.8155537	-4.749232	0
0.4068386	-5.1612835	5.90654	2.7949822	6.2277274	1
0.99943954	9.878212	8.252394	7.7347665	9.2150955	1
0.99956745	-5.6284075	-4.5133634	-6.3815694	-6.438553	0
0.0044855727	-6.825513	-4.3240333	-7.267246	-10.086423	0
0.00023631172	-11.718102	-9.851055	-10.322163	-11.020241	0
0.77447796	-8.317871	-5.9088407	-5.7155075	5.0763464	1
0.99636984	-4.5539694	5.6291027	-5.702969	-5.1706643	0
0.0228214	-10.653979	-10.020703	-9.905532	-9.786043	0
0.99967253	4.914636	6.2438464	-6.189722	3.3139095	1
0.99997914	10.618008	9.459286	9.177991	9.593013	1
0.00026972513	-8.079068	-5.2826376	-8.753602	-7.960848	0
0.940674	7.0411277	7.3139243	-0.5239612	8.38201	0
0.9736829	-6.57796	-5.2512317	-2.8499436	-7.65187	1
0.011091852	-9.553978	-4.9674897	-7.5094094	-9.704714	0
0.99998116	10.58338	9.445825	9.567313	9.749624	1
0.094256856	-8.982917	-4.21428	-4.4902253	0.26243487	1
0.9104443	-4.4293265	3.2635305	-6.583861	-4.4083	1
0.99595237	6.272525	4.035729	6.4683547	1.9405367	0
0.99882346	7.4887233	3.6196086	6.082875	4.1714797	0
0.99996257	10.599197	9.416754	9.117118	9.167897	1
6.424862e-05	-10.393767	-7.139291	-7.4854703	-10.185545	0
0.0064816736	-7.915694	-4.333511	-3.1905186	-5.0981917	0
0.92991173	-3.5871282	-1.8389055	5.980719	-6.559035	0
0.16954984	-9.947109	-8.80851	-10.521475	-5.2075553	0
0.0043821246	-9.061103	-7.293463	-8.036237	-7.16806	1
1.6161359e-05	-8.745683	-7.972244	-7.2630687	-7.3676887	0
0.020755485	-11.592517	-10.424572	-10.8782	-10.983265	0
0.026684385	-9.799743	-6.080554	-8.788447	-5.862748	0
0.99996805	8.12309	8.843107	7.7534943	8.183169	1
0.99997103	10.67065	9.469399	9.395026	9.903324	1
0.99955827	-2.7244604	8.67914	-0.59102875	9.283717	1
0.9324134	-3.9045534	-4.47423	-3.952521	-5.0848503	0
0.9973425	8.541785	6.744496	5.1757884	7.903934	1
0.99424404	6.5013046	8.979158	5.150473	5.3764405	1
0.9940029	-4.086566	4.2067394	0.3020311	6.5110683	0
0.99744886	-3.5889785	-6.297005	-4.6293545	4.5554748	1
0.9999685	10.678201	9.478473	9.39904	9.596632	1
0.98164773	-1.7178682	-4.4912553	-0.25190532	-4.477595	0
0.21626346	8.631226	-4.355817	-3.1103542	-1.2901968	0
3.2299256e-05	-11.194341	-9.519016	-9.824418	-10.112071	0
0.9980977	8.830943	0.24948993	6.794229	5.1850343	1
0.9999819	10.645224	9.4314575	9.414639	9.702213	1
0.8443315	7.0040526	-3.5346494	2.7650135	-1.0750889	0
0.19739272	-5.6804514	-5.0607915	-3.467111	-1.3369012	0
0.018817062	-6.52893	-5.293957	-6.099993	-5.7537413	0
0.8870965	-4.9234085	5.889904	-3.3977106	7.6090736	0
0.9999131	10.263747	8.931129	7.8809543	8.868321	1
0.99995995	9.778897	8.93807	7.7659764	9.31942	1
0.36750326	-5.051423	-6.28283	-6.4711623	-6.113967	0
5.683925e-05	-11.028783	-10.640062	-11.035544	-11.010443	0
0.004029262	-8.323186	-10.919205	-9.21167	-7.28993	0
0.9997904	10.659167	9.385031	8.588397	9.6663	1
6.3790314e-05	-9.60665	-7.7499514	-5.8373404	-7.086862	0
0.9996853	10.553308	9.419653	9.336411	9.530751	1
0.786148	3.9680054	4.982002	5.6396675	5.951466	0
0.00053639116	-10.457239	-9.676056	-10.596028	-10.637712	0
0.6480715	6.189377	4.223656	4.0910454	-0.8013179	0
0.07134677	-1.7363814	-0.4318927	-2.5847502	-3.9570103	0
0.9618324	9.925588	7.1207714	6.8448997	9.250387	0
0.9896904	4.2766633	3.1828098	-2.3437583	2.5239792	1
0.98175997	2.2273567	4.966681	3.5615358	-1.0850791	0
0.0013747535	-7.037958	-5.5496907	-6.538096	-9.402439	0
0.46574518	-7.433979	-8.728576	-7.5990353	-6.8175683	0
0.6554486	1.2884533	0.67881846	-0.49895748	-0.41134694	0
0.17382808	7.0442877	5.1881323	5.4018607	-3.3148582	0
1.8002032e-05	-11.685861	-10.849501	-10.815139	-10.732709	0
0.014781407	6.274534	5.451367	1.1261262	8.828712	0
0.9592888	5.370468	7.534372	-3.4435222	4.966848	0
6.994196e-05	-5.5967646	-1.4281752	-4.874346	-4.3406615	0
0.023625962	-4.7615786	-7.2872066	-7.495651	-5.796181	0
0.0022218905	-6.744379	-9.899956	-8.685079	-8.965764	0
0.006157149	-5.5273547	3.1153493	-3.8020723	7.2456694	0
0.00047355	-9.876598	-7.208704	-6.83404	0.6935413	0
0.99965596	8.05569	6.903149	6.3575997	7.134512	0
9.621841e-05	-10.386777	-10.156782	-10.687879	-10.299293	0
0.3794098	-4.2518787	0.52727234	-1.542513	3.1806335	0
0.21231548	10.056245	8.687459	5.538944	-1.9773787	1
0.13411152	-8.630311	-2.0732896	-7.959024	-6.1490045	0
0.9999925	10.606105	9.477987	9.65556	9.919608	1
0.003914723	-10.397894	-7.6551266	-8.87498	-8.179429	0
3.172664e-05	-11.907144	-10.697171	-10.984607	-9.838889	0
0.13033302	-3.987254	-6.454618	-5.47187	-4.915022	0
0.98114395	-4.9517336	-5.0249667	-4.4848595	-1.0300051	0
0.23222974	-4.0001945	6.9577303	-2.3673253	7.671063	1
0.96335506	-5.213624	-4.504084	-4.989815	7.473388	0
0.009875063	-5.9716597	-9.818207	-8.670426	-7.479142	0
1.1457464e-05	-10.827337	-6.2952857	-8.52741	-7.432014	0
0.032342833	-6.8880315	-10.14318	-11.123022	-9.689135	0
0.2538957	-5.842443	-5.607876	-9.793666	-5.6558824	0
0.98417306	-7.000837	-4.127953	-2.8108916	-8.02716	0
0.008695505	-8.404098	-7.5018272	-5.662571	-5.7893286	0
0.001365182	-8.82635	-9.478497	-6.574371	-8.686983	0
0.5521316	-4.6272354	-8.064354	-6.0641336	-6.406732	0
0.99114686	-4.0848517	8.211336	-3.8238153	5.916492	0
0.42594594	3.006196	7.050053	1.4492751	8.126432	1
0.012496447	-1.0256486	4.4203296	5.0325265	-1.3330969	0
0.9839541	9.977416	6.8666606	7.3495145	9.512267	0
0.9979214	9.200706	7.1290374	-2.311055	5.2511516	1
0.99986756	10.368873	9.314388	7.8355937	9.363795	1
0.00023654301	-8.553817	-9.390591	-7.540753	-8.415758	0
0.3425436	5.185521	-3.4045813	6.302117	1.2806054	0
0.9495738	-3.9467328	6.654327	6.7874155	-6.531999	0
0.0010051664	-11.239859	-10.346008	-10.692912	-10.67473	0
0.99944204	6.8944793	6.6923985	7.9584074	9.422026	1
0.99997926	9.761897	8.690205	8.930065	9.667786	1
0.66033405	7.1377935	8.032257	2.382687	-1.3249924	0
0.9999697	10.57224	9.276533	9.496789	9.5391865	1
0.99988973	-4.0842676	7.0321374	6.553943	8.715431	0
1.3049061e-05	-12.06552	-10.616502	-11.397794	-10.989161	0
0.051508274	-1.9783635	-4.4523787	-4.3235636	-4.374512	0
0.9940234	3.4307137	4.6115375	2.3329844	6.8764277	0
0.9912612	-5.7005954	1.990978	-4.2726746	7.9808125	0
0.0017153468	-10.890624	-9.670069	-10.9394655	-9.8318205	0
0.99802184	5.494319	7.009538	6.6363187	7.3136263	0
0.00016956832	-11.992913	-10.924552	-10.798671	-8.892235	0
6.6476605e-06	-11.818778	-10.999779	-10.561779	-8.963489	0
0.58036584	-10.793876	-5.7823167	-10.403272	-8.659169	0
0.9390369	4.934676	-2.8599815	1.9665242	-10.33249	0
0.4522264	6.5925674	3.215612	8.021575	6.099275	0
0.07296573	-6.0891976	-4.2362504	-5.319389	-5.97414	0
0.9987048	-7.3656287	-3.228574	-3.943909	4.4763904	0
0.9865405	-3.666392	4.8659177	-3.890077	6.6832347	0
0.99997544	10.51028	9.339125	7.824595	9.213632	1
0.43197358	2.0172644	6.396177	-8.007381	-0.961964	0
0.9999887	10.623801	9.482256	9.1750145	9.855605	1
0.99986327	10.534141	9.430868	9.1603985	9.840459	1
0.999913	10.599458	9.380192	9.528841	9.228827	1
0.0069957646	-8.28772	-5.448577	-1.6207565	-3.5548525	0
0.008334249	-10.297603	-8.822063	-5.009297	-8.27185	0
0.9999753	10.587167	8.921273	6.938137	9.874767	1
0.9880244	3.6434875	0.19124526	5.2897944	3.336834	1
0.78481954	-1.6437051	-5.3791633	-3.031816	6.0246887	1
0.22818221	-9.269098	-5.576186	-7.5976744	-4.1754484	0
0.99825996	-4.677101	-4.00836	-4.400852	4.472323	1
0.21484669	-5.1787786	-6.915374	-4.9384785	-5.4139247	0
0.94192153	9.510416	7.77776	7.1986265	8.354612	1
0.9998933	10.61538	9.309062	7.982946	9.888384	1
0.99849796	-4.0051117	6.299937	-5.831884	2.738185	0
0.9999075	10.505764	9.4535885	8.987967	9.789693	1
0.99995005	10.340699	8.695791	6.533792	9.714692	1
0.99999	10.6030855	9.435668	9.607954	9.867605	1
0.9999912	10.569265	9.4311905	9.633988	9.80733	1
8.386467e-06	-11.856855	-8.365413	-10.920943	-11.000654	0
0.89353865	-6.9205217	-2.2290652	-3.4106302	-4.510979	0
0.99998796	10.536439	9.432423	9.554881	9.75133	1
0.9927939	7.607082	5.5483623	-1.8000213	5.570887	0
0.99998605	10.657616	9.402979	9.532764	9.486956	1
0.99863607	10.653963	9.422459	9.143479	9.635268	1
0.9209046	8.856685	-1.0305883	4.2479787	-0.7786047	0
0.98042893	10.494886	7.1338987	8.802573	9.774411	1
0.99837816	6.6748905	6.823261	6.13773	8.088696	1
0.99993014	10.583768	9.473644	6.3926063	9.575589	1
0.99275404	-4.5349836	8.385881	5.8255405	9.1036215	1
7.51696e-05	-11.254751	-10.09557	-10.921682	-7.0149155	0
0.56175095	-5.1343203	-5.25596	-6.5319343	-7.2021775	0
0.823977	-9.70937	-7.232306	-6.100446	-7.3814483	0
0.6550645	-7.800351	-4.6035166	-6.2770514	-2.701066	0
0.9998253	10.048528	7.502827	8.25774	7.5307207	0
0.5869724	-9.124744	-4.5677257	-7.3409877	-5.462442	0
0.99043006	9.528062	5.496149	8.1806	8.357627	0
5.433805e-05	-9.810746	8.126553	-9.601323	-8.210983	0
0.16322576	-9.00275	-8.293937	-3.9057274	-4.7378216	0
0.99998903	10.67212	9.447447	8.307402	9.449362	1
0.002873696	-4.789773	0.3043515	6.442253	5.782871	0
1.5043314e-05	-11.142672	-10.467447	-10.869889	-9.73116	0
0.9844646	6.412502	7.414172	-1.5187267	2.4147248	0
0.9933761	6.8272495	-3.0849864	6.075731	6.4947367	0
7.003117e-06	-11.215699	-10.861715	-10.857229	-10.074143	0
0.8474616	-5.4071074	-3.908124	0.2777772	7.6048017	0
0.99987805	9.371363	9.111575	8.652074	8.5224905	1
0.0018820461	-9.998739	-10.429658	-10.594994	-8.427165	0
0.64888453	3.7901344	1.7117268	-2.6615243	-2.371405	0
0.25559777	-6.3202734	-4.48572	-4.710469	0.08936188	0
0.9857216	-6.139633	6.5476017	-6.7700677	-6.2115293	0
0.9999833	10.627128	9.443178	9.6454735	9.844065	1
0.77601224	7.466813	-3.248343	5.2663364	0.31004342	0
0.01457155	-6.39719	-4.2219896	-2.5729005	0.98066854	0
0.9996408	6.9366107	2.922593	6.7351146	7.9474525	1
0.9993142	1.6649785	8.691256	-6.9534454	-5.126214	0
0.9896729	-4.277707	-4.3461623	-6.3670487	-3.7094622	1
0.46239102	6.043358	6.5662007	-3.859732	-2.064597	0
0.5637988	6.095479	-5.5586677	-5.349591	-6.9686456	0
0.6441076	-6.5356865	-1.9764158	-3.3707967	-0.62467957	0
0.004018644	-9.710892	-9.260513	6.2042828	-5.1036963	1
0.12730014	4.5552177	-4.1818137	-2.638515	-6.0292597	0
0.90817034	0.21635559	-2.788329	-4.4970117	5.936229	0
1.0550399e-05	-9.345574	-10.2482395	-7.912611	-8.286812	0
0.99782914	-4.783014	7.562469	-3.7663746	5.3621726	1
0.98938876	-5.541174	-3.490024	5.5822864	-4.3357677	0
0.2761861	-5.7024393	-5.010388	-5.117171	2.7431264	0
0.99998593	10.572377	9.411977	9.393753	9.724926	1
8.927039e-05	-11.114356	-9.792277	-9.154506	-10.489406	0
0.99948514	-1.0722458	6.1174364	3.573542	-4.652226	0
0.00048501894	-8.625188	-7.514129	-10.558561	-10.888666	0
0.019631786	-7.9095445	-4.0450697	-9.518507	-6.028965	0
0.99872166	4.5354996	6.28647	5.6168413	6.8636518	0
0.99659157	9.303585	6.3049927	3.4852996	6.962286	0
0.004296539	-5.2560716	-7.0452447	6.6708713	2.4739676	1
0.9610004	6.1413746	8.04496	6.268423	6.370508	0
0.9385061	7.1156225	5.791613	5.883409	-2.979926	0
0.021832218	2.913518	-6.3411117	-2.9363654	-7.46578	0
0.99978894	-2.6406767	8.190329	-3.349296	1.785436	1
0.898643	7.316116	7.9808054	5.6309595	7.710345	1
0.011180629	-10.17598	-10.674349	-10.186739	-9.09039	0
2.256433e-05	-12.059424	-10.890363	-11.360173	-11.014819	0
0.016952809	-8.354632	-4.330731	-10.385507	-1.2739896	0
0.00043222995	-8.4186945	-8.755413	-8.762924	-6.8551574	0
0.92586404	6.463221	6.107752	-1.5819153	5.7957373	1
6.352873e-05	-9.08744	-7.7751737	-6.707422	-8.844012	0
0.99998415	10.646817	9.455233	9.308598	9.855098	1
0.9999882	10.643699	9.4317	9.555163	9.755302	1
0.9999273	10.553954	9.372459	9.013739	9.600943	1
3.0775744e-05	-9.52199	-9.85165	-6.4431443	-7.3792424	0
0.9999758	10.581417	9.400668	9.306971	9.601596	1
0.00024043855	-5.4613705	-4.08188	1.4750569	5.8668885	0
0.9999186	10.58071	9.442364	9.412225	9.499112	1
1.9080764e-05	-12.022904	-10.879818	-11.005851	-10.181916	0
0.98471296	0.30477357	6.4085345	5.5540886	8.111865	1
0.9537279	-0.965351	1.2288184	2.9503188	7.5966096	1
0.99997246	10.610999	9.471605	9.640916	9.851239	1
0.9944072	-1.247296	8.138756	7.941318	9.650446	0
0.90050775	-4.0697384	1.8927406	-3.1452026	-7.2552876	0
0.9999896	10.61613	9.431059	9.508006	9.902102	1
0.00024384982	-11.3429985	-9.644297	-9.488616	-9.146665	0
0.0007210699	-8.187567	-9.004301	-8.794861	-9.153912	0
0.005105465	-10.683648	-9.847026	-8.574206	-7.5776286	0
0.9907749	10.472529	9.382405	8.768565	9.660476	1
0.99998903	10.527002	9.495112	9.663709	9.901385	1
0.9999813	10.668254	9.468207	9.384971	9.642222	1
0.9999846	10.576793	9.428531	9.556872	9.580186	1
0.9999769	10.638125	9.516288	9.561766	9.659356	1
0.9716157	1.6256803	5.766999	-0.5299726	7.049899	1
0.94334537	7.313204	4.601057	6.261059	7.6652274	0
0.9986261	10.6646805	9.407135	9.458306	9.681094	1
0.006053656	10.204074	6.3383346	3.808282	-4.29161	0
0.9999722	10.584666	9.461315	8.5654745	9.7177305	1
0.91249216	4.3924174	-2.446238	-2.110928	7.782767	1
0.9963966	7.8022804	6.9682055	5.798392	7.173082	0
0.7043194	-5.3807096	-6.6621203	-3.5413136	-4.887117	0
0.95196563	-8.193498	-7.346535	-7.27263	-6.814113	0
0.999946	10.592711	9.431961	9.277228	9.025462	1
0.9964232	10.008393	9.348369	-4.463384	8.373704	0
0.9999869	8.150426	6.7347593	6.378983	8.151189	1
0.9999722	10.549011	9.420987	9.382576	9.268909	1
5.3128853e-05	-8.307662	-7.1261063	-8.3777685	-10.52068	0
0.0017980831	-5.2274256	-4.142855	-4.1244345	-8.1321745	0
0.99904245	-10.078707	0.71742785	-7.688989	2.7457716	0
0.0021558662	-7.388715	-6.698748	-8.537169	-7.639583	0
0.24666741	5.000884	6.4334874	-5.4216895	-3.545314	0
0.92937803	-8.956427	-5.995295	-9.095844	-10.007362	0
0.9994325	10.436919	9.414473	8.957973	9.313821	1
0.99998975	10.66044	9.415352	9.3893	9.846534	1
0.99996305	10.378026	9.135316	9.222864	8.827696	1
0.0004237494	-11.814263	-9.362464	-8.003817	-8.757772	0
0.9999845	10.627638	9.499468	9.55124	9.84216	1
0.003962001	-6.45166	-6.5537686	-2.351255	-8.021169	0
0.004878852	-9.770704	-4.696083	-7.1709037	-7.2016473	0
0.18515363	-4.899233	-3.5894294	-8.35818	-3.9502478	0
0.85359216	-6.177077	3.0889156	-3.9737856	-4.614875	0
0.00015879603	-10.291591	-7.1502104	-10.086598	-9.652258	0
0.99712414	8.795854	2.7572489	6.3784394	5.7919793	0
0.9998641	10.479316	7.9657416	7.602568	9.116363	1
0.9999759	10.642357	9.436029	9.268301	9.655644	1
9.0779895e-06	-11.739648	-10.185255	-9.502908	-10.048338	0
0.99997103	8.49722	6.829818	6.2944207	7.777527	1
0.99289703	6.885768	6.4366846	-4.166243	7.923738	0
0.0017881299	-6.3571873	-3.543377	-6.262833	-6.879338	0
0.94614226	10.115588	6.966689	6.1860676	8.833528	0
0.9999832	10.622155	9.357866	9.52759	9.874185	1
0.9976687	10.531556	8.198198	6.1374626	9.563516	1
0.101872966	-7.8864517	-5.3899717	-4.859858	-5.1678042	1
0.9972736	5.5204635	6.068608	8.047858	8.108965	1
0.99152255	7.906613	6.062368	-1.228559	-4.29282	0
7.5703433e-06	-11.892853	-10.4738	-10.85826	-10.889358	0
0.857816	6.1501303	5.487697	5.306094	5.7235403	1
8.084543e-05	-8.359415	-9.796148	-9.578121	-7.7954407	0
0.9903955	8.805433	8.151481	7.7073483	8.7539	0
0.61195606	-6.8198686	-3.838849	-7.150637	-4.1296577	0
0.005671317	-7.279966	-8.666689	-8.117927	-9.730475	0
0.99998164	9.788652	8.788603	7.7136226	9.117089	1
0.020755485	-11.592517	-10.424572	-10.878198	-10.983266	0
1.0832859e-05	-12.314863	-11.154655	-11.539954	-11.106551	0
0.002876345	-4.7140775	-4.983137	-6.6042457	-5.685957	0
0.99998665	10.614345	9.444779	9.617641	9.905905	1
0.77889794	-6.0525117	6.197757	-3.9535549	6.532474	1
0.98934937	-8.070009	-7.2652564	-9.578936	-9.879341	0
0.8756506	-7.3795915	-3.6907125	-4.526301	-4.617027	1
0.99960655	10.492562	9.290485	8.137279	9.788789	1
0.99981695	5.063191	-4.164636	7.506042	4.194231	1
0.1317633	5.563434	-2.9692256	6.6657243	7.5541625	1
0.06517707	-10.409102	-9.98341	-3.6715283	-7.380584	0
0.856782	6.886017	4.8635063	-2.351137	-4.9065204	1
0.9999821	10.617301	9.480945	9.539592	9.842172	1
0.112207785	-9.866214	-8.085806	-8.437692	-9.514262	0
0.073525004	-5.426599	-2.8356998	-3.3087862	-1.583337	0
0.9406558	6.6992016	-2.7462265	2.1302977	-3.201469	0
0.024851058	9.42609	5.94206	1.3480695	-4.7759604	0
0.0010291134	-10.148367	-8.802788	-6.807127	-6.2334085	0
0.44783133	-8.877779	-3.6821203	-4.808806	-8.017646	1
0.9999839	10.59868	9.490261	9.670692	9.389512	1
0.0013656566	-10.247967	-5.7843223	-9.848435	-5.330704	0
0.0019291505	-7.783435	-4.1657248	-6.8060775	-5.7380075	0
8.01236e-05	-5.792591	-4.543111	-4.4566407	-6.8640256	1
0.9999871	10.601451	9.433316	9.552945	9.768239	1
0.45638037	-4.854334	-6.5311437	-7.310824	-6.9389806	0
0.95751476	0.00723035	1.2195216	-3.1204991	-1.1648216	0
0.74651575	6.798855	5.238218	7.459624	8.067706	1
0.0055111735	-5.336749	-5.3139114	-4.999657	-7.20964	0
0.9688983	5.247821	-3.2438529	-4.051899	3.3696268	0
0.20927827	-6.0664206	-4.5278573	-3.0888884	-4.8795166	1
0.9589881	-1.6316171	1.6402797	-1.6568602	0.83623457	0
0.7995427	-3.6134863	-1.0710708	-7.039587	-5.812514	0
6.995311e-05	-11.745507	-9.1100645	-8.586936	-9.07205	0
0.99959403	5.8057985	4.8126073	3.757009	-7.4626575	0
0.0005839326	-4.558283	-4.134997	-4.998744	-6.1952443	0
0.99977034	1.2511002	9.114635	6.8708	9.076053	1
0.37909514	7.348463	-0.13299143	-4.2023225	-3.2452414	0
6.755964e-05	-10.325001	-10.214172	-10.295027	-8.34529	0
1.1062192e-05	-12.050008	-10.969737	-11.491779	-11.239146	0
0.99966156	-3.1287596	7.4736385	8.455209	-3.8681607	0
0.0017148154	-10.57936	-8.91024	-4.351136	-10.620064	0
0.998013	2.4709	-1.9680281	-5.2697124	6.7876344	0
0.99147755	7.7793126	8.159055	5.6310935	5.542909	0
0.99972004	-7.0734406	0.85732603	-5.4268904	-4.122438	0
0.17679505	-7.5947857	-4.235186	-5.517422	-4.3535476	0
0.0020693138	-8.835168	-4.943212	-7.7794147	-7.6026945	0
0.00019040516	-8.757012	-6.6531363	-9.944783	-9.181294	0
0.0068865516	-9.270944	-6.8148694	-9.447487	-7.6003532	0
0.12965302	-4.441589	5.5141664	-4.332433	-5.778474	0
0.99902904	4.449232	6.6533914	-2.268301	6.094852	0
0.22347347	7.310384	-4.1341023	-3.3604805	-5.213811	0
0.9339919	-1.1816028	6.943855	-4.097977	6.7903533	0
0.9999795	10.635346	9.457132	9.517511	9.662104	1
0.9789666	4.262651	3.2495143	-5.399901	-6.9077616	0
0.9998789	10.242244	9.027441	8.071487	9.57563	1
6.2555206e-05	-11.727273	-6.2839103	-10.146755	-8.518257	0
0.9148393	-3.6195903	-4.925096	7.642713	3.6245112	0
0.9169282	-4.143176	4.2167835	-1.9938703	-5.1406846	0
0.9985474	8.335976	6.1163964	6.49242	7.415485	0
0.9980938	8.648703	8.635603	5.1997204	6.2944016	1
0.5950973	-6.5147076	6.636524	7.108848	6.1010814	0
0.99974567	3.4421668	7.4299493	7.565664	-4.433736	0
0.04484009	-6.8656464	-4.0183687	-4.48397	-5.2481	0
0.1614635	-4.218238	-2.3135235	-3.725959	-4.6323223	0
0.9987023	9.407084	7.6215835	6.850948	9.648021	0
0.00017952111	-11.1743965	-10.476482	-10.890149	-9.157096	0
0.2961455	3.3586767	-2.871007	1.087536	4.928181	0
0.9995561	7.3727293	-4.097354	-6.717527	-7.233021	0
0.9999548	10.640885	9.41678	8.596624	7.6924996	1
0.41604233	8.871446	9.159424	3.9868178	7.8719354	0
0.9988422	-7.4556594	6.9512577	-5.19791	-3.244933	0
0.95652103	-5.4725947	-9.024969	-4.5907893	-5.616643	0
0.99998	10.628382	9.315217	9.43748	9.2330885	1
0.0055584875	-10.473839	-7.388535	-5.63773	-7.425748	0
0.77195424	-4.941392	-4.012624	-1.2831215	-4.0508094	0
0.99997604	10.597668	9.378789	9.343453	9.645165	1
0.061034847	-1.970017	-9.76709	-5.6993537	8.314046	0
0.9793402	6.5203853	8.359005	-3.8897333	-6.289206	0
0.32518187	-4.741828	1.1060387	-3.5469837	-4.8845797	0
0.9294921	-1.3559649	3.7986703	2.2497554	-0.49369952	1
0.0704437	-8.858211	-0.78543264	1.0549468	-4.374851	0
0.9999881	10.60796	9.459407	9.553046	9.613197	1
0.94733715	5.7080016	8.567684	-0.36812663	7.134362	1
0.0017967314	-5.660616	-8.145514	-5.7948966	-4.9051876	0
0.935621	-6.7344728	-6.7307234	-5.602777	-5.078719	0
1.9355912e-05	-12.347148	-9.690908	-8.6436	-8.018335	0
0.0011493673	-9.240557	-6.105448	-7.1077065	-8.215958	0
0.009715585	-5.868704	-6.728993	-4.4455266	-10.372312	0
0.888326	9.399353	7.190394	4.9060054	-3.465971	0
0.050767865	5.752434	-4.7496943	-2.667986	-2.8415647	0
0.045557614	7.57781	6.7287083	-8.924071	-4.3647785	0
0.04274253	-10.551272	-6.7810225	-10.513497	-8.222839	0
0.00036359564	-9.965518	-8.598098	-9.71272	-7.9449725	0
0.89713854	-5.515195	-2.9708037	-3.8448591	-7.2079587	0
0.0010889175	-11.006068	-5.215212	-7.66591	-8.899011	0
0.7181703	-4.182028	-2.9867954	-4.455585	7.121904	0
0.062079307	-11.280423	-4.8303823	-8.820182	-7.644934	0
0.89982307	-2.1874757	-3.7589254	-8.855411	-8.76818	0
0.9456118	10.339522	6.5022635	8.5424185	9.178664	1
0.0008314256	-5.8239403	-5.435474	-4.0770583	-4.364154	0
0.6308433	7.431427	2.4041085	4.711775	8.134049	1
0.9999701	10.600568	9.33086	9.158189	9.866932	1
0.99997234	10.674797	9.423905	9.538973	9.727691	1
0.9692366	-9.033304	-2.9586673	-7.860684	-2.513342	0
0.6128682	-4.6474977	-1.2442602	-8.271571	2.4949646	0
0.9999862	10.615203	9.44203	9.631682	9.748115	1
0.99997485	10.596275	9.420889	9.234557	9.650996	1
9.009875e-05	-10.676616	-9.894817	-9.72714	-10.073746	1
0.0026393158	-10.408649	-5.466742	-9.090106	-5.8629975	0
0.9999906	10.60009	9.454753	9.54918	9.853404	1
0.9999907	10.590946	9.413008	9.505629	9.689746	1
0.99996555	10.456264	9.1622095	7.9932103	6.9643354	0
0.94729894	-5.2470374	5.7920976	6.8783145	3.6311736	0
0.9998006	6.655739	8.6386175	7.64472	8.736807	1
0.99998915	10.587023	9.483648	9.632337	9.560528	1
0.9989027	7.4639072	9.0625725	8.996551	9.619809	1
0.998486	-7.9916625	0.059821665	-6.3792634	-6.085076	1
0.99864906	8.732407	-4.2970123	-1.3863794	-5.8851385	1
0.9929021	6.776524	7.872766	6.559049	6.051658	0
0.00023722734	-9.404389	-6.659949	-5.992336	-6.3285117	0
0.98973197	-0.6279871	6.402864	-2.9429872	7.130861	1
0.9909027	7.9878144	4.9276137	7.203425	7.9407234	1
1.7476004e-05	-10.188051	-7.6389327	-10.16355	-10.409432	0
0.9999409	10.599247	9.364663	8.770925	9.037115	1
0.2727978	-3.0246575	-5.132852	6.9715133	3.9508533	1
0.9886458	-4.1849356	6.508618	-0.4009397	6.4255643	1
0.9992617	8.01859	7.216518	5.9702163	9.056295	1
0.060645755	-5.8024235	-6.3726296	-6.0101824	-9.334026	0
0.4678893	-5.7860703	-4.4607897	-4.600309	-4.7998347	0
7.338662e-06	-11.974258	-10.708645	-11.277314	-11.063569	0
0.9998939	8.958201	9.282454	7.744162	9.077516	1
0.9940339	-6.9712973	-7.094059	-3.0565243	-4.0929494	0
0.94910634	-4.6099243	4.4699445	7.5559344	3.8004656	0
0.8408307	-3.7143815	-3.356452	-4.92622	-3.8916678	0
2.35433e-05	-10.391261	-8.085801	-8.172358	-8.284088	0
0.138853	-9.001931	-8.407339	-9.684266	-7.403611	0
0.0006015922	-9.164507	-3.974079	-4.9402137	-4.964936	0
0.5244276	-7.1452484	6.165561	-2.7299519	-5.0517497	0
0.99998474	10.595249	9.453703	9.592203	9.778419	1
0.97077674	-4.5647545	-2.8997915	0.9833433	-6.1619296	0
[truncated: 20,001 more rows]
