# Supplementary material for: PLM-interact: extending protein language models to predict protein-protein interactions
Source: Nat Commun. 2025 Oct 27;16:9012. doi: 10.1038/s41467-025-64512-w (PMC12559430; doi:10.1038/s41467-025-64512-w)
Supplement: Supplementary file 4 — Source Data [file 41467_2025_64512_MOESM4_ESM.zip › Source Data/Supplementary Figure2/mouse_source_data_sfigure2_scores_all_models.csv]

0%(binary)	mask_7	mask_15	mask_22	mask_30	label
0.9993136	9.860005	8.093423	9.143931	8.343446	1
4.3799387e-06	-11.525874	-11.190121	-11.509506	-11.004972	0
3.922022e-06	-12.054154	-11.156975	-11.54316	-10.881944	0
3.5380328e-06	-12.327937	-11.237086	-11.544873	-11.293641	0
0.99999034	10.656297	9.438082	9.400881	10.04151	1
0.99988914	9.715497	9.067238	6.7307496	9.47791	1
0.99638665	10.443725	8.817179	9.28775	6.481872	1
0.99989724	10.456584	8.281494	8.738212	8.244868	1
0.9999759	6.2280116	9.09486	9.256127	9.782241	1
3.0341305e-06	-11.296437	-9.991496	-10.795878	-10.657702	0
6.614738e-06	-12.248953	-11.06532	-11.422849	-11.227258	0
0.9921773	8.962485	8.909542	8.531717	8.922982	1
4.648647e-06	-11.78698	-11.1754	-11.549773	-11.108951	0
0.99922025	9.1147175	5.9789104	7.95981	6.692332	1
0.99800843	9.823234	4.9370666	-4.971417	9.464716	1
6.127701e-05	-11.522404	-8.661329	-9.999441	-10.10488	0
0.9999871	10.509063	9.220889	7.9765944	9.7847595	1
0.99879384	10.049016	9.085581	7.8090167	9.78708	1
0.998728	9.483424	9.350589	9.424346	9.76685	1
0.99986756	10.377375	8.925154	4.515666	8.677214	1
1.1325742e-05	-11.046817	-10.732187	-9.526614	-10.113894	0
6.8683007e-06	-11.733159	-10.741804	-9.603708	-10.739261	0
3.2564005e-06	-11.630912	-11.08733	-11.569596	-10.980433	0
0.9947925	10.177094	8.966055	8.138297	9.442334	1
0.9999145	10.558129	9.473423	9.372047	9.698831	1
0.9999033	9.985793	9.216001	9.335775	9.704539	1
4.9244854e-06	-11.5463915	-10.325574	-7.238008	-11.099992	0
0.99991727	8.575497	8.222685	9.030648	9.365754	1
0.9998635	10.212907	9.255226	9.345874	9.494244	1
0.99995816	10.108626	8.480096	9.101233	9.694019	1
3.429905e-06	-12.215905	-11.182957	-11.543172	-11.214206	0
0.0010152139	-9.489138	-4.579129	-6.3306603	-6.899028	0
0.9995989	9.890695	8.959032	7.773165	9.369946	1
0.9997366	10.521608	8.775578	7.821596	9.448655	1
0.9999571	10.445941	8.986346	9.373526	9.380591	1
0.9998093	10.082751	9.164071	8.032437	9.691702	1
0.99808025	8.280158	6.053328	9.545045	7.3676853	1
3.2629225e-06	-11.892131	-10.856529	-11.25258	-10.018365	0
4.851802e-06	-11.842296	-9.993061	-11.053927	-10.741685	1
0.9999652	10.482226	9.346438	9.232163	9.52606	1
0.041941855	-1.7966125	7.6272926	-4.8979464	5.802582	0
9.5065725e-06	-11.820806	-10.465218	-10.806458	-9.394527	0
0.9950794	10.234357	9.395647	8.788447	9.520267	1
0.99984	10.080117	8.5462475	9.194455	9.6927595	1
5.417598e-06	-11.21892	-10.907877	-10.785016	-10.671166	0
0.19705856	-10.268537	-7.825819	-5.6959176	-5.577954	1
0.99998057	10.524235	9.289762	9.513438	9.746999	1
2.8555314e-06	-12.115597	-11.195311	-11.489178	-11.002282	0
0.999696	10.483941	9.334291	9.502159	9.497067	1
0.9998951	10.639534	9.399257	9.461213	9.701052	1
0.9862169	7.6126685	4.6164174	6.075396	4.966028	1
2.9901605e-06	-12.201554	-11.219736	-11.637566	-11.2325325	0
4.9200166e-06	-12.080572	-10.856083	-11.642624	-11.248891	0
0.04924485	-6.768959	5.936303	-5.5821195	7.3824944	1
0.9994978	10.306664	9.246938	6.6882234	9.680387	1
0.9999708	9.752264	8.305898	8.14629	8.729881	1
6.473357e-06	-12.241897	-10.604666	-11.350324	-11.080841	0
1.759764e-05	-10.394967	-9.361356	-9.439263	-9.071251	0
0.98892117	9.526367	9.017676	8.434423	9.676885	1
2.957227e-06	-12.338237	-11.055143	-11.653685	-11.176354	0
0.9999831	10.564136	9.201107	9.582434	9.677546	1
0.9999709	9.820291	9.323853	9.496048	9.875658	1
2.8006054e-06	-12.0478945	-11.056585	-11.171092	-11.165063	0
0.998931	-6.158782	-0.94171804	6.6998806	6.783767	1
0.9999728	10.589887	9.337984	9.532866	9.610162	1
5.6250024e-06	-12.009153	-11.107502	-9.776147	-10.963441	0
4.2569723e-06	-11.448591	-11.230934	-10.68809	-10.892338	0
8.324132e-06	-12.21587	-10.961159	-11.481095	-11.201322	0
2.4693823e-06	-12.210564	-11.211559	-11.612011	-11.139106	0
0.99899787	10.134255	8.109745	8.791815	9.232186	1
0.9998611	10.425183	9.405762	9.504982	9.656846	1
3.592775e-06	-12.343005	-11.224289	-11.685998	-11.308814	0
7.253365e-06	-12.30122	-11.063995	-11.448022	-11.053066	0
0.96971613	8.736278	5.1693463	-5.3550253	6.3144383	0
0.99992	7.0749087	8.901091	8.504351	9.21148	1
4.123317e-06	-12.205123	-11.1118555	-11.559892	-11.240376	0
0.9730532	6.828539	8.30911	9.449349	9.577419	1
3.209494e-06	-12.408416	-11.206443	-11.480521	-11.316502	0
1.4961593e-05	-11.711368	-10.250767	-9.158801	-10.764073	1
0.94905907	9.642587	9.031435	7.0898476	9.62496	1
0.8760737	10.098153	7.752762	6.7502894	9.637386	1
3.632575e-06	-12.276769	-11.161909	-11.568967	-11.273545	0
0.99925596	7.784978	8.336536	9.418539	9.455243	1
3.1727893e-06	-12.195752	-11.218254	-11.519942	-11.367042	0
1.4162418e-05	-11.344731	-10.712036	-8.755057	-10.324326	0
8.029075e-06	-12.034112	-11.045347	-10.945002	-11.189736	0
0.99771035	10.437367	7.451507	9.377522	9.596101	1
0.99991894	10.380141	8.065121	8.980297	9.532706	1
0.9999057	8.0186205	9.387072	9.055994	9.68792	1
5.647842e-06	-11.572639	-10.905081	-11.441308	-10.291986	0
3.6069334e-06	-11.823259	-11.03178	-11.422845	-11.151534	0
0.01610731	-9.511133	-10.351124	-9.335199	-8.908608	0
5.056616e-06	-12.042217	-11.02022	-11.470557	-11.198021	0
0.9999621	10.347031	9.298987	6.499513	9.645475	1
3.5083642e-06	-12.122351	-10.922755	-10.984911	-10.93872	0
2.7871769e-05	-6.7399807	-4.6205125	-10.544654	-3.9073548	0
3.4881326e-05	-12.043771	-10.71739	-11.491297	-10.8484335	0
0.0002420322	-10.917022	-7.9949956	-9.016963	-11.061599	0
0.99991417	7.336157	6.7759433	9.446208	8.310775	1
0.9999273	10.561803	9.345854	9.486274	9.871085	1
3.3123783e-06	-12.234643	-11.1073675	-11.402846	-10.822242	0
1.4837263e-05	-11.819638	-10.983089	-10.756732	-10.755963	0
1.2215104e-05	-11.793214	-10.491163	-11.078071	-10.87341	0
0.48746717	10.271235	8.75087	5.670939	8.827537	1
4.483592e-06	-12.314391	-11.116358	-11.530739	-11.256345	0
0.99998426	10.621214	9.267784	9.561826	9.645967	1
0.9997445	10.293285	8.764506	8.646393	9.337711	1
4.6704654e-06	-12.110061	-11.210648	-11.469089	-10.987914	0
0.99909174	8.428031	8.390684	7.371804	9.597762	1
1.5358135e-05	-11.951391	-11.163065	-10.938028	-10.97128	0
6.4891705e-05	-11.642186	-10.14398	-10.761409	-10.345948	0
3.4595141e-06	-12.131896	-10.89006	-11.44706	-11.290333	0
2.7173432e-06	-12.268691	-11.140374	-11.536913	-11.285898	0
0.9982679	9.959941	8.291681	8.292391	9.675853	1
0.1722516	6.7786665	2.669808	-3.3649693	6.3670754	1
9.5329066e-05	-11.98492	-11.083547	-11.200423	-10.908894	0
3.087515e-06	-12.264471	-11.199021	-11.632941	-11.213023	0
3.1056916e-06	-12.200324	-11.041573	-11.459682	-11.298824	0
3.9283373e-06	-12.168919	-11.072107	-11.311524	-11.22005	0
3.7846963e-05	-10.960566	-10.178841	-9.760318	-7.343469	0
0.9991615	8.86118	7.3953714	9.228264	9.831706	1
0.9999429	10.3528385	9.121986	9.30284	9.738423	1
0.9670998	9.121155	4.309028	6.8317933	6.188345	1
4.2071165e-06	-12.037078	-10.79263	-11.158414	-10.937926	0
0.0003314359	-11.946183	-10.85609	-9.942257	-10.507334	0
0.99883085	10.51497	8.911996	9.552779	9.597599	1
3.3550818e-06	-12.401516	-11.094627	-9.620966	-10.932384	0
0.991627	10.181614	5.3091946	-6.9509087	8.8011055	1
0.17966858	-6.580976	-4.8671336	-5.690685	5.6056123	1
4.8300667e-06	-12.18265	-11.141385	-11.52565	-11.216037	0
0.9993587	8.411543	9.056667	9.398843	4.211627	1
1.9201743e-06	-12.066915	-11.151469	-11.592019	-11.187736	0
3.9215806e-06	-12.162331	-10.918463	-10.736757	-10.667037	0
0.99992657	10.450601	9.282745	9.409893	9.789173	1
0.99996674	9.731893	8.412501	9.190565	6.9535804	1
7.854032e-06	-12.272854	-11.128195	-11.441489	-11.183711	0
0.9997538	10.524121	9.310186	9.540692	9.842	1
2.2239079e-05	-10.755982	-10.9140835	-11.119956	-10.678309	0
8.214633e-06	-11.813113	-11.100975	-10.302399	-10.116128	0
1.6763335e-05	-11.380869	-10.8050995	-9.4948845	-10.133801	0
4.632997e-06	-12.402356	-11.120815	-11.620631	-11.241899	0
2.9998232e-06	-11.78711	-11.086746	-11.4312105	-10.9416685	0
8.465513e-06	-11.414843	-10.461069	-11.174066	-11.214584	0
3.0897802e-06	-12.106317	-10.257726	-11.065689	-11.044851	0
4.7615893e-05	-11.920499	-9.504822	-11.269368	-10.244184	0
3.5149988e-06	-12.254587	-10.8632	-11.500026	-11.044648	0
1.0244894e-05	-12.218518	-10.587471	-11.341314	-10.487305	0
3.6553056e-06	-12.277235	-11.018057	-11.650868	-11.272723	0
5.035442e-06	-11.967991	-11.051481	-11.299022	-10.854018	0
3.4728117e-05	-8.734075	-10.738695	-5.558625	-10.9225855	0
6.301857e-06	-12.302211	-11.205671	-11.632449	-11.176095	0
3.9062065e-06	-10.968196	-10.000843	-10.159549	-9.828028	0
0.0019711966	1.085875	6.648752	-1.1615777	-5.818945	0
5.464642e-06	-11.424867	-11.14043	-11.522874	-11.197773	0
7.0377505e-06	-12.279735	-11.072594	-11.414481	-11.159104	0
0.015640978	-8.944533	-7.2205105	-6.9763074	-5.68264	0
2.351013e-06	-12.312718	-11.284057	-11.683081	-11.302714	0
5.509655e-06	-12.141938	-11.14112	-11.555469	-11.211073	0
4.7309395e-06	-12.299289	-10.992649	-11.494885	-11.094685	0
6.3242414e-06	-11.622075	-10.598058	-10.477494	-10.741867	0
0.99239117	10.356959	9.262079	9.345769	9.703373	1
0.9999286	10.242865	9.318136	9.591908	9.887009	1
4.6629175e-06	-12.187114	-11.212935	-11.581545	-11.012095	0
0.9971322	-6.873887	6.7639556	6.3267555	0.8028115	1
0.99985695	9.940726	8.961315	8.603896	9.0467005	1
8.623048e-06	-11.997467	-11.186771	-11.391343	-11.226051	0
0.99973756	10.141651	9.360537	9.561753	8.956617	1
8.43505e-06	-11.773455	-10.882282	-10.687123	-10.693933	0
0.9999908	10.283284	9.098951	9.283232	9.70766	1
0.9999883	10.598638	9.38301	9.640028	9.937281	1
2.9122655e-06	-12.3672285	-11.143303	-11.556228	-11.331595	0
0.99996996	10.393462	9.290933	9.1769085	9.777108	1
2.7119768e-06	-12.319073	-11.069506	-11.376984	-11.277469	0
4.72024e-06	-11.904854	-11.120586	-11.362227	-11.134676	0
2.6008645e-06	-12.30129	-11.169777	-11.677502	-11.200758	0
0.999985	10.660292	9.398072	9.328308	9.553805	1
4.9249975e-06	-12.043236	-10.892302	-11.334818	-11.250109	0
0.2715033	-2.6878364	-6.487475	8.9355135	-5.564277	1
3.2855423e-06	-12.174597	-11.042499	-11.349666	-10.951354	0
0.999985	10.336745	8.4993515	8.994056	9.781023	1
0.9999641	10.501539	9.358618	9.465215	9.778545	1
0.9998135	10.2104025	8.099484	9.433846	8.945189	1
3.7691436e-06	-12.235094	-11.061775	-11.306241	-11.15723	0
2.704252e-06	-12.378437	-11.1459875	-11.61012	-11.196815	0
0.9999113	10.456044	8.732149	9.320722	9.77859	1
0.99877983	-0.9829032	7.7061763	5.3891516	8.9664545	1
2.3006316e-06	-12.218211	-11.2426	-11.63268	-11.289158	0
0.0016503194	-11.031058	-8.820104	-6.2183003	-7.445203	0
2.9691046e-06	-12.22597	-11.078272	-11.1437235	-11.113229	0
0.9995209	9.573496	7.74371	8.066357	8.614234	1
0.99937505	8.22559	7.6350527	7.304179	9.100323	1
2.3108278e-06	-12.264538	-11.225315	-11.586783	-11.118354	0
6.8700037e-06	-11.161251	-9.580286	-10.8974905	-10.261421	0
0.9995778	10.489684	7.2610745	8.632311	9.416335	1
0.9998815	10.514014	8.844641	9.312342	9.66972	1
6.141527e-06	-11.367256	-10.011919	-10.130067	-9.850931	0
5.207764e-06	-12.319917	-11.234146	-11.659101	-11.196983	0
7.3952935e-05	-11.134155	-10.8782015	-11.252112	-10.924175	0
2.243563e-05	-12.1884575	-10.936189	-11.269877	-9.964289	0
2.8254847e-06	-12.126723	-10.7774105	-11.630423	-10.627896	0
5.53543e-06	-12.09152	-10.769606	-10.654464	-11.092534	0
0.9999728	10.440658	9.257862	9.161486	9.169477	1
0.9999877	10.57701	9.410822	9.646359	9.908746	1
0.99944955	10.619443	9.006502	9.464457	9.872634	1
0.9999019	10.571847	9.394005	9.508367	9.835542	1
0.9753507	-3.8353236	8.625118	9.473391	9.92287	1
0.99946564	10.369132	8.740247	9.277316	9.692946	1
0.9999598	10.211841	9.30554	9.006777	8.999303	1
0.9972711	10.045925	8.866468	9.362434	8.687759	1
3.6398997e-05	-9.359931	-8.315193	-10.09876	-5.17687	1
0.9727559	9.779803	5.5259056	8.452196	3.8603432	1
0.9858145	6.507343	7.4412847	6.9414077	7.6818347	1
0.99958676	6.3511043	7.68879	7.8444314	6.562734	1
0.9998772	8.442815	8.692287	8.245364	9.472646	1
0.9793199	8.377366	8.865641	8.696395	9.80948	1
0.9930143	-4.581029	2.892449	-4.8141255	-5.0024095	1
0.9998035	10.652823	9.316484	7.846206	9.767238	1
0.9999212	9.999512	8.211273	6.6404443	9.677592	1
0.9999169	10.248918	9.306979	9.388218	9.312386	1
1.8261784e-05	-11.908531	-10.20661	-11.295555	-11.0106325	1
0.9976084	9.335044	9.160598	9.1421995	8.6923065	1
0.9970187	9.28662	-2.8318567	9.2301035	9.533607	1
0.999848	10.01225	9.081851	9.066284	9.687896	1
0.99980754	10.446271	7.6563506	7.879772	9.610518	1
2.2185006e-06	-12.178638	-11.127816	-11.091265	-11.055329	0
0.19313109	-5.349915	1.491514	7.119943	8.732842	1
0.9999846	10.654306	9.453407	9.409612	9.9312525	1
0.9995734	10.10731	7.240837	8.905245	9.458596	1
0.4437351	-7.2362275	-2.738046	-7.469828	-8.156454	1
0.9998354	9.74615	9.273134	8.39714	9.256438	1
0.9979522	10.263318	8.873875	9.44866	8.885228	1
0.99994993	10.148905	9.27733	8.784716	9.7786	1
0.9860647	-7.5155673	5.61215	-6.7871523	-1.1831373	1
0.9999771	10.546893	9.325169	9.565318	9.869541	1
0.9965461	8.623066	6.4894986	9.133582	-0.5630349	1
0.124986455	-2.6751428	5.971353	8.889655	9.269744	1
0.99992156	10.266374	8.999082	9.294772	9.774944	1
0.9985631	5.475647	8.324949	1.4925057	7.975897	1
0.9986298	9.818383	8.955531	8.034619	8.5073595	1
0.99917245	10.220508	8.325575	9.03264	9.519698	1
0.9992055	10.292878	9.400992	7.924848	9.679008	1
0.9999213	10.184511	8.857051	7.319971	9.589061	1
0.0004985668	5.5044584	-2.9029016	-1.4963526	5.665606	1
0.9994128	9.832213	9.229344	7.8629804	9.746301	1
4.4249115e-05	-11.3441305	-3.7722075	-10.890086	-10.735093	0
0.00020947565	-10.2536125	-6.425732	-7.186174	-3.3587747	0
5.788578e-05	-3.810877	-8.317097	-5.261333	-10.6551485	0
3.934216e-06	-11.799542	-11.09706	-11.49264	-11.196208	0
0.9934663	6.586603	9.037541	6.9638596	9.236076	1
0.9524869	-5.506974	-3.089043	6.6546903	6.9053197	1
0.013703739	8.00589	7.545964	-2.947973	8.900058	1
0.9999708	8.428743	9.3773985	8.623885	9.051381	1
4.2343304e-06	-12.294922	-11.09906	-11.628723	-11.221434	0
1.9654193e-05	-11.458978	-10.810214	-11.012862	-10.951617	0
0.9999026	10.510551	9.272932	9.323649	9.726592	1
3.1888057e-06	-12.281009	-11.018378	-11.504607	-10.975144	0
0.04090954	-5.870311	-6.1513267	-0.39744052	-1.5592794	0
7.821749e-06	-12.078161	-11.13135	-11.387178	-11.01883	0
4.8664365e-06	-11.363036	-10.999341	-8.542697	-10.70486	0
7.900202e-06	-11.37899	-10.731649	-11.124671	-10.658917	0
2.7666842e-06	-12.378844	-10.606592	-11.477757	-11.272758	0
0.00020462627	-10.816332	-8.44028	-8.015024	-10.75832	0
0.99998474	10.298757	9.213702	9.437209	9.8643875	1
9.227262e-06	-11.925797	-10.779657	-11.310954	-10.9786005	0
3.142624e-06	-12.350754	-11.024866	-11.423271	-10.934053	0
8.053775e-06	-11.685634	-10.113325	-10.551179	-10.651381	0
4.826908e-06	-12.174354	-11.070137	-11.510487	-10.933295	1
1.3346932e-05	-12.091142	-10.601488	-11.236533	-10.712007	0
4.533126e-06	-12.302178	-10.823434	-11.616553	-10.841365	0
0.999984	10.560035	9.408817	9.614808	9.907765	1
0.006856111	-9.325566	-9.845591	-5.9773993	-10.679753	0
1.1613853e-05	-11.764113	-9.873292	-11.026506	-6.7169423	0
4.4565054e-06	-12.16143	-10.618465	-11.605164	-11.193851	0
3.579884e-05	-11.683446	-10.014243	-10.506934	-10.576874	0
0.9996076	9.899945	7.489089	8.561392	9.296301	1
2.8881537e-05	-11.331536	-11.088177	-10.459805	-10.985501	0
4.2754637e-06	-12.23664	-11.085546	-11.665693	-11.233895	0
2.9781932e-06	-12.267253	-11.195099	-11.540146	-11.185763	0
1.0119351e-05	-11.962354	-10.868156	-11.325787	-10.832105	0
4.181911e-06	-12.361951	-11.076933	-11.522452	-11.039544	0
5.177398e-06	-12.290881	-11.124304	-11.265082	-11.093145	0
5.313775e-06	-12.228106	-10.927727	-11.475894	-11.2512045	0
2.827112e-05	-11.352558	-10.230672	-10.596911	-9.591861	0
3.5904663e-06	-11.9651165	-10.888388	-11.102911	-11.04782	0
3.3257359e-06	-12.367699	-11.146352	-11.401975	-11.182995	0
1.2925529e-05	-10.2045355	-9.417023	-7.8971734	-9.026114	0
6.856179e-05	-7.517008	-9.451845	-5.957035	-10.408819	0
3.983329e-06	-12.187215	-11.155413	-11.623633	-11.241185	0
3.7875857e-06	-12.115773	-11.122058	-11.543391	-11.095045	0
0.00034466962	-9.397033	-9.278246	-8.885865	-4.7912765	0
2.9724276e-06	-12.273728	-11.06778	-11.554564	-11.276109	0
0.000114276045	-8.417069	-9.82267	-8.454965	-10.156813	0
2.8532495e-05	-6.26887	-9.350267	-10.910077	-10.513869	0
5.885867e-06	-12.24648	-11.09783	-11.313032	-10.763158	0
7.269764e-06	-11.072593	-10.084171	-10.533962	-9.715314	0
7.89295e-06	-12.255544	-10.606053	-11.386989	-11.1082945	0
0.000150043	-8.390317	-8.341249	-7.293855	-7.021865	0
0.00039322046	-9.118636	-9.867222	-6.8507743	-9.431346	0
2.8649588e-06	-12.194259	-10.991218	-11.648373	-11.149045	0
5.037834e-06	-12.210545	-11.172287	-11.4557085	-11.053523	0
0.00012705164	-8.448385	-9.7192745	-7.20163	-10.471052	0
4.8610646e-06	-12.147214	-11.1898365	-11.484326	-11.18751	0
7.172075e-06	-11.3626375	-10.279337	-10.790444	-11.061992	0
1.7247834e-05	-2.4661632	-10.234175	-10.777207	-10.541181	0
2.1112503e-05	-10.488077	-9.070377	-7.0953526	-10.242204	0
2.088478e-06	-12.20036	-11.115511	-11.5358	-11.286074	0
2.3420394e-06	-12.349258	-11.21233	-11.610267	-11.290013	0
2.2687707e-06	-12.320546	-11.217291	-11.614889	-11.290429	0
0.9998766	10.414195	9.213757	9.505675	9.675096	1
0.9996542	7.2390704	7.895331	9.332675	9.515969	1
0.99989784	10.592887	9.14646	9.502139	9.408729	1
4.7078456e-06	-12.289605	-11.114269	-11.461496	-11.321361	0
2.5089246e-05	-7.200083	-8.778488	-2.5445046	2.0627701	1
5.267332e-06	-12.300906	-11.071457	-11.64965	-11.192222	0
1.3211718e-05	-11.883384	-9.831617	-10.66414	-10.438111	0
0.99994516	10.659559	9.325779	9.557823	9.806709	1
7.4460786e-06	-10.379827	-10.902241	-10.029756	-9.068842	0
1.1741343e-05	-12.025156	-11.143308	-11.0106125	-10.143314	0
0.9999765	9.776592	9.002977	8.385411	9.177064	1
0.9999156	10.229648	8.054134	7.785275	9.307217	1
4.7453805e-06	-12.034501	-10.568366	-10.972667	-11.112746	0
1.106408e-05	-11.607901	-10.93667	-11.096964	-10.760642	0
9.469177e-06	-11.595052	-10.877171	-10.76889	-10.825955	0
0.20201433	-9.646544	-8.104803	-4.500407	-9.705829	0
8.4615895e-06	-12.14192	-10.480943	-9.9936285	-10.5707655	0
4.382722e-05	-10.669045	-10.896263	-10.803176	-9.361194	0
2.7406493e-06	-12.315402	-11.199756	-11.592409	-11.286314	0
3.053661e-06	-12.396045	-11.220244	-11.595811	-11.21783	0
6.0722006e-05	-11.656971	-7.822903	-9.209622	-10.132165	0
9.571153e-05	-10.968598	-3.4428334	-9.760458	-8.004413	0
0.0045560095	-9.367967	-7.6928353	-7.060675	-0.27746487	0
2.6325495e-06	-12.343963	-11.146948	-11.571839	-11.264358	0
0.001409693	-7.8837757	-6.528887	-5.079877	-7.797944	0
1.554609e-05	-11.754847	-10.450737	-9.776263	-10.552308	0
6.9058433e-06	-12.035908	-10.780812	-11.111415	-10.895523	0
0.0030685822	-7.9608154	-9.7625885	-9.396396	-8.885308	0
3.5735948e-06	-12.420452	-10.959563	-11.46567	-11.194457	0
3.6150811e-06	-11.9308815	-10.806289	-11.571302	-10.847008	0
0.9999896	10.665895	9.459915	9.380621	9.927205	1
9.669164e-05	-10.199011	-0.10571265	-11.176063	-7.79789	0
2.3638866e-06	-12.055321	-11.196152	-10.96566	-10.891532	0
4.88924e-06	-12.4025	-11.191884	-11.621818	-11.309448	0
0.9999881	10.634877	9.414369	9.590122	9.959817	1
0.99897134	9.854937	9.333757	9.246619	9.322069	1
3.3949866e-06	-12.143832	-11.211809	-11.447335	-10.928618	0
3.09292e-06	-11.923936	-11.039978	-11.300123	-11.213971	0
0.99994004	10.583934	9.2961855	9.351037	9.839107	1
0.40014508	-7.6806984	-10.775921	5.911417	-6.9687185	0
1.9419906e-05	-8.442185	-10.02512	-10.387178	-6.5734286	0
2.1944786e-06	-12.099458	-11.274974	-11.328706	-11.268904	0
4.0689024e-06	-10.730531	-10.757125	-10.824193	-10.019269	0
0.9984042	1.6276329	8.87961	8.727498	9.327484	1
0.17423274	-7.7386246	5.062864	-5.7589345	-5.826466	0
3.0743518e-06	-12.3305	-11.070215	-11.460351	-11.129886	0
0.99972945	10.623927	9.419102	8.862199	9.880006	1
0.99963593	10.465329	7.478912	9.38185	9.294691	1
0.0021082477	-7.4519844	-7.8580184	-7.225557	8.10422	0
3.6443522e-05	-11.8816805	-11.019601	-10.879125	-10.664697	0
6.7325214e-05	-9.773597	-9.924565	-9.411558	-10.427737	0
0.99823487	3.070611	6.8105044	7.5137506	6.8251686	1
3.5762646e-06	-11.384973	-10.391928	-9.556108	-11.11574	0
0.99997914	10.376644	9.218912	9.146258	9.514462	1
0.0003572331	-11.723381	-10.386057	-10.57712	-10.4298115	0
6.9842613e-06	-12.168955	-11.143266	-11.271099	-11.285932	0
7.194764e-06	-10.731999	-10.626307	-10.94633	-10.981233	0
5.426129e-06	-12.343709	-11.22492	-11.554957	-11.16443	0
0.00021046965	-11.533294	-10.7710495	-10.957541	-11.157517	0
2.319297e-06	-11.431354	-11.194429	-11.593569	-11.1202135	0
1.0786809e-05	-12.1839905	-11.129503	-11.493926	-11.254466	0
9.5401765e-06	-11.965615	-10.832098	-11.594611	-11.006017	0
2.550214e-06	-12.084701	-11.201038	-11.451577	-11.154148	0
0.9999006	10.312758	8.958967	9.127391	9.554644	1
3.7334016e-06	-12.094206	-10.895294	-10.88789	-10.981917	0
0.00086843467	-6.0350275	-7.9782996	-5.2834682	-5.704845	0
5.1774558e-05	-12.305262	-11.085375	-11.521442	-11.255785	0
6.0979596e-06	-10.841628	-8.86612	-5.724068	-7.961931	0
5.7220404e-06	-12.051969	-10.932577	-11.112491	-10.571412	0
7.728472e-06	-11.866656	-10.842921	-11.536363	-10.362186	0
8.106591e-06	-12.047166	-10.465782	-11.023709	-11.173443	0
3.3544354e-06	-12.248869	-11.237951	-11.670309	-11.172397	0
0.007588979	-8.051117	-1.7840933	-3.7444685	-4.004829	0
4.069073e-06	-11.80762	-11.061226	-11.077869	-10.919627	0
3.127135e-06	-12.284396	-10.954798	-11.5543	-11.256029	0
4.6032865e-06	-10.972091	-10.451123	-10.169223	-10.245377	0
0.9980611	10.384433	9.312113	9.463351	9.38996	1
0.99486613	9.657858	7.9072013	7.707586	9.279577	1
0.9964026	10.392411	4.294588	9.178841	8.718981	1
9.076319e-06	-11.438027	-9.030489	-10.769991	-10.921042	0
3.0567085e-06	-12.362625	-11.028916	-11.327977	-11.151618	0
0.9967933	7.6732707	8.751724	8.329535	8.604389	1
0.99320096	10.400348	8.201977	8.946269	8.832517	1
2.626984e-05	-7.610592	-3.0651016	-10.120202	-7.7273765	0
2.1541834e-06	-12.2816	-11.222666	-11.5845175	-11.225276	0
0.0016634752	-10.685052	-10.096069	-11.234194	-10.459623	0
3.018767e-06	-12.228561	-11.176141	-11.530467	-11.04213	0
2.8795532e-06	-12.323871	-11.208994	-11.623553	-11.310221	0
8.854821e-06	-12.188436	-11.125968	-11.576514	-11.239509	0
7.517874e-06	-12.12341	-11.010698	-11.363399	-11.055905	0
2.9400928e-05	-4.5426965	-7.138246	-4.9430175	6.9640417	0
3.4217312e-06	-12.240102	-11.21098	-11.566264	-11.11032	0
0.00013288231	-11.889097	-10.978611	-11.304574	-11.032466	0
4.356867e-06	-11.9027195	-11.064562	-11.303489	-11.168666	0
3.2076347e-05	-9.026734	-4.225296	-10.279671	-4.603122	0
4.0856376e-06	-11.3838	-11.147256	-11.33597	-11.013343	0
9.864973e-06	-12.055171	-11.188118	-11.460051	-11.083537	0
7.967329e-06	-11.548308	-10.373547	-11.3703165	-10.695822	0
0.99998903	10.572741	9.424493	9.643975	9.922833	1
4.2109292e-05	-10.847584	-10.941334	-10.686243	-10.855927	0
0.99996054	10.301049	9.304607	9.3307	9.928044	1
9.8540095e-06	-11.909968	-11.196087	-11.627668	-10.999043	0
2.3884413e-06	-12.017686	-11.091618	-11.428224	-10.587691	0
4.620726e-06	-12.208542	-11.088097	-11.604408	-11.078538	0
0.002036334	-4.9156322	-2.212666	-3.6549587	1.4658476	0
0.9999547	10.23966	9.379114	8.35045	9.786202	1
4.400576e-05	-11.986362	-10.830289	-11.360131	-10.771417	0
0.13312341	-8.642358	-8.084522	-4.115352	-8.4415245	1
1.9972971e-05	-12.070307	-10.851005	-11.300532	-10.842905	0
0.9995085	9.77819	7.6663694	5.720988	5.4272146	1
0.999977	10.042557	9.292147	9.585582	9.647433	1
0.9998714	10.240607	8.241161	8.921362	9.627959	1
0.0018634994	-11.770215	-11.057518	-11.3434105	-10.859035	0
0.9969048	10.217521	7.8069124	9.1083555	8.912938	1
3.7749426e-06	-12.305591	-11.067673	-11.445596	-11.214225	0
6.5843515e-06	-12.136549	-11.039341	-11.671334	-11.255751	0
0.9990765	10.562872	7.4587054	8.084515	9.571031	1
0.008497194	-11.9613495	-9.868521	-11.454327	-10.600862	0
2.282321e-06	-12.025965	-11.015805	-11.37628	-11.143052	0
3.9404376e-06	-12.359147	-11.175226	-11.578933	-11.324276	0
3.7954135e-06	-11.477619	-11.16054	-11.126108	-11.007193	0
3.7019076e-06	-12.085458	-11.020113	-10.981628	-10.892242	0
2.4608016e-06	-12.272223	-10.839315	-11.259885	-10.438503	0
0.99994063	10.552054	5.7860484	7.961853	9.69141	1
0.9997129	10.404296	9.396209	9.441376	9.891749	1
7.184116e-06	-12.05996	-10.973163	-11.052964	-11.069122	0
3.3500849e-06	-12.194106	-10.698826	-11.2971735	-11.039317	0
3.0897625e-06	-11.933171	-11.1157675	-11.357361	-11.257321	0
0.9998017	9.325258	8.641916	7.4600844	8.737331	1
2.4385542e-06	-11.95271	-11.03245	-11.159114	-10.846131	0
0.999966	10.584208	9.388282	9.303627	9.950107	1
2.255748e-06	-12.305399	-11.206821	-11.653089	-11.278464	0
0.9999893	10.658136	9.41897	9.582748	10.046869	1
3.197634e-06	-12.292633	-11.25757	-11.50984	-11.292128	0
1.14520335e-05	-11.940552	-10.683642	-10.538539	-10.897033	0
1.0478564e-05	-11.874662	-10.0144615	-10.944251	-10.16562	0
2.6069065e-06	-11.848253	-11.064409	-11.171206	-10.882042	0
7.8607245e-06	-10.219455	-11.011922	-11.324388	-8.523442	0
8.451815e-06	-10.995765	-9.987719	-10.911044	-11.088881	0
4.100772e-06	-11.853858	-10.880634	-11.088589	-11.106721	0
4.3620894e-06	-12.095683	-10.912736	-11.151021	-11.118719	0
5.546257e-06	-11.8804655	-11.1557865	-11.57588	-11.158799	0
0.99964416	10.392386	9.141773	9.435404	9.732544	1
0.99998856	10.365077	9.257032	9.371099	9.908787	1
0.98962396	7.036285	4.419996	8.368765	7.703001	1
0.9999796	10.556659	9.430741	9.263051	9.844902	1
0.9998287	10.487426	9.275587	8.241644	8.152704	1
0.9999645	10.588353	9.275669	9.526642	9.968523	1
0.99451053	9.206007	5.858469	7.6219363	8.06652	1
3.7180573e-05	-11.339645	-10.678507	-10.624271	-8.961859	0
0.99964666	10.37681	9.140346	9.360153	9.917279	1
0.013079522	-10.404434	-5.0242276	-4.492002	-3.65975	1
0.9995938	10.355917	8.775222	6.9239354	7.430699	1
0.4164757	8.897378	6.0615077	6.631631	-4.828512	1
0.999974	10.328242	9.314974	9.472077	9.746518	1
0.99925464	9.237103	7.3299127	6.665641	8.120601	1
0.9366037	8.081854	8.732631	7.9550247	-1.1077603	1
0.9967457	9.811412	-5.1454654	9.072721	8.765401	1
0.9957748	4.706938	7.335832	6.9888406	9.55736	1
0.999992	10.659473	9.4157505	9.590787	9.915929	1
0.9999151	10.419653	8.642937	9.271466	9.819284	1
2.5577378e-06	-12.211095	-11.1892185	-11.397401	-11.183264	1
0.9770155	10.544913	7.9316864	9.331433	9.57054	1
0.9998616	9.359571	8.862372	9.443663	9.375279	1
0.9869571	10.038331	9.336307	8.120416	9.489857	1
0.9880316	8.621456	8.516309	8.76505	7.0218806	1
0.000292052	-11.010684	-8.725304	-7.8744903	0.031413298	1
0.9998623	10.60673	6.9318337	9.280021	9.916371	1
5.4905602e-05	-11.373262	-10.9673195	-10.425946	-10.656949	1
1.897975e-05	-11.075288	-10.633906	-11.155425	-9.82302	0
0.99997544	10.282764	9.317003	9.518201	9.821942	1
0.9879198	5.5592203	-8.714995	5.5736694	4.9144845	1
0.017639589	-10.694474	-7.4865828	-6.578872	-9.100631	1
0.9999875	10.573253	9.376566	9.611109	9.829404	1
0.9999807	10.486059	9.329091	9.331851	9.877633	1
0.99966466	9.95779	6.456703	7.9534783	9.350188	1
0.9998957	8.202638	6.009269	9.082378	-1.0741786	1
0.9983766	10.367438	8.176054	8.886498	9.966676	1
0.99904364	10.433946	7.5592628	6.0230403	9.393823	1
0.9996164	9.208439	7.6743574	0.99771184	9.473351	1
0.9998834	10.62132	9.023246	9.3379965	9.86748	1
0.9996631	10.483156	9.29098	9.586001	9.81939	1
0.00044670547	-10.757304	-10.66344	-10.918456	-10.636398	1
0.9997187	10.532445	9.364877	8.717733	9.365484	1
0.9462588	8.816635	7.2188396	8.953217	9.667941	1
0.99961627	10.529971	6.777653	7.856626	9.497584	1
4.951715e-06	-12.027588	-11.090518	-11.373235	-10.528773	0
0.9999589	10.186411	8.485336	7.6303716	8.410426	1
0.99997663	10.595418	9.383482	9.602487	9.897456	1
0.99998844	7.2328176	8.316515	8.732097	9.730077	1
0.9999696	9.155719	9.113054	9.270701	9.735976	1
3.7037616e-06	-12.229894	-11.082392	-11.416013	-11.168537	0
0.99998474	10.321021	9.105478	8.981602	9.720045	1
3.822082e-06	-12.429716	-11.104842	-11.43632	-11.236915	0
0.9999882	10.515473	9.380469	9.41082	9.843868	1
0.0010361094	-5.5427165	-8.514707	-9.304273	-10.184544	0
0.9999684	10.538546	9.393493	9.628428	9.894519	1
0.9982835	10.186624	9.018209	9.298745	9.777157	1
0.9995981	8.706405	7.3343325	7.753898	8.984858	1
2.4539677e-06	-12.301309	-11.089942	-11.560103	-11.231189	0
0.9991893	10.186539	6.33126	7.5985656	9.530751	1
5.64607e-06	-12.082904	-11.038092	-11.546893	-11.111951	0
3.9307843e-06	-12.3701725	-11.045704	-11.702588	-11.162114	0
0.12599503	8.658905	-1.1826941	-10.828951	-4.1706977	1
4.429282e-06	-12.2780485	-10.439113	-11.333318	-11.005233	0
5.982496e-06	-6.836871	-8.579825	-8.878544	-8.988134	0
0.9999912	10.474927	9.440745	9.610163	9.729307	1
3.5963712e-06	-12.1658325	-11.051098	-11.483542	-11.234242	0
4.992598e-06	-12.086232	-10.962898	-11.411387	-10.352056	0
8.075405e-05	-3.7406003	-9.512333	-3.9944932	-5.540664	0
9.17248e-06	-11.708177	-8.07629	-7.3672147	-5.322431	0
1.6504422e-05	-10.629739	-10.92898	-10.0305395	-8.213777	0
2.4214496e-06	-11.893844	-11.212427	-11.623132	-11.214599	0
3.338641e-05	-12.20137	-10.16441	-10.948101	-10.654367	0
0.99994993	10.588178	8.158167	7.6210084	9.748319	1
0.9982286	6.3109274	5.406573	4.1098638	-3.7924633	0
5.541456e-06	-12.143849	-10.968582	-11.130228	-11.135192	0
0.99336714	9.355371	8.496261	9.378095	9.683787	1
0.20811678	9.406069	6.7808037	7.6214886	9.804381	1
0.00014015699	-11.4844675	-9.581388	-10.517748	-5.6316295	0
6.78906e-06	-11.99716	-11.046337	-11.16586	-10.821223	0
2.091962e-05	-11.076531	-10.5106125	-10.826795	-9.924745	0
2.106531e-06	-12.114687	-11.003321	-11.326643	-10.831077	0
0.9960905	-4.3278804	5.392847	-2.9832444	8.060827	0
2.9656887e-06	-12.4237	-11.258423	-11.610641	-11.282728	0
3.5663736e-06	-12.199271	-11.1739	-11.042887	-11.157412	0
2.9485536e-06	-12.084482	-11.134044	-11.46039	-11.153115	0
0.0651217	4.2876506	-1.9142907	-1.27628	1.4521562	0
5.545797e-06	-12.348534	-10.962517	-11.569049	-11.283359	0
5.3574954e-06	-11.4673605	-10.396057	-9.744126	-9.66395	0
4.1079547e-06	-12.296919	-10.989266	-11.593702	-10.826362	0
4.1525713e-05	-10.903984	-6.5405993	-6.8867764	-10.361502	0
2.4934918e-06	-12.113293	-10.776413	-11.383407	-9.628739	0
0.06840545	-7.043869	-9.637783	-9.611929	-10.677453	0
0.00078771205	-11.678163	-10.873075	-11.345973	-10.295065	0
2.3337675e-06	-12.36281	-11.109987	-11.44074	-11.262998	0
3.4356215e-06	-12.373779	-10.9695015	-11.28837	-9.455211	0
2.4706449e-06	-12.378474	-11.2669735	-11.631027	-11.299686	0
1.8356543e-05	-11.692874	-10.422079	-11.278097	-10.1185055	0
6.1267324e-06	-11.918887	-10.78672	-11.484118	-11.256927	0
2.9650498e-06	-12.061357	-10.787654	-11.462643	-10.871621	0
5.8127644e-06	-12.209899	-11.09486	-11.600838	-11.058527	0
4.8512375e-06	-12.197515	-11.029997	-11.567804	-11.124013	0
0.0061042355	-11.036681	-10.462318	-9.6197	-10.716271	0
1.2392727e-05	-11.174567	-10.799633	-10.185241	-10.637034	0
2.2676502e-06	-12.292537	-11.184206	-11.641202	-11.352143	0
2.81666e-06	-12.358519	-11.143501	-11.626233	-11.277786	0
3.1147708e-06	-11.880023	-11.115946	-11.143074	-11.196982	0
3.143787e-06	-12.148162	-10.719486	-11.199083	-10.761166	0
8.924917e-06	-11.74447	-9.680496	-10.086214	-10.198654	0
2.1852768e-05	-11.708505	-11.048926	-9.255544	-10.662581	0
1.0840568e-05	-11.063957	-4.28972	-9.902138	-10.642606	0
0.99887615	10.411702	6.0159526	6.7632384	7.2457676	0
8.015815e-06	-12.332015	-10.971483	-11.566144	-11.17355	0
3.0195848e-05	-11.840822	-10.535173	-11.440967	-11.057175	0
6.352873e-05	-11.928667	-10.514843	-10.859164	-10.70539	0
0.999634	10.157399	9.093858	6.4550586	6.4232907	1
0.05250573	-4.9976172	1.2271922	5.8710766	-3.2348225	1
4.0334744e-06	-11.508126	-11.071761	-10.836251	-10.280936	0
0.024592085	9.875243	5.580005	6.442284	8.625503	1
7.434331e-05	-10.401752	-11.121001	-11.240846	-11.149543	0
0.9970662	7.3542247	5.2799067	7.831469	9.732278	1
3.1812851e-06	-12.0039835	-10.959393	-11.432768	-10.572424	0
4.988439e-06	-11.254647	-11.122894	-11.436492	-10.873883	0
2.7907404e-06	-12.272524	-11.018394	-11.586671	-10.987912	0
0.9998429	10.336793	7.160086	8.9198265	9.10468	1
0.99994636	10.515725	9.259571	9.422056	9.373246	1
0.9917796	8.509039	9.373066	9.192789	9.338894	1
3.7744456e-05	-9.70199	-10.65173	-11.323646	-10.823813	0
2.192004e-06	-12.3436365	-11.269426	-11.694774	-11.315734	0
2.904746e-06	-12.289676	-10.958359	-11.450824	-11.246938	0
2.3904809e-06	-12.256046	-11.199318	-11.508013	-11.175286	0
1.0813393e-05	-11.882518	-10.65912	-11.454656	-10.629168	0
3.4982747e-06	-12.290748	-11.200898	-11.635516	-11.311934	0
0.0019407119	-10.076916	-10.636934	-9.538085	-0.85786426	0
5.994644e-06	-12.32918	-11.161559	-11.611813	-11.064031	0
2.5816194e-06	-12.391007	-11.164534	-11.587833	-11.289472	0
0.0023605612	-10.623057	-10.812639	-10.968749	-10.12778	0
3.8732065e-05	-11.499429	-10.848021	-11.498416	-11.299042	0
3.4772e-06	-12.359158	-11.114161	-11.518632	-11.155879	0
5.229787e-06	-11.728367	-10.272329	-11.317962	-10.347755	0
2.2404322e-06	-12.174771	-11.243652	-11.684999	-11.280439	0
5.279805e-06	-12.054982	-10.964589	-11.545078	-11.321212	0
0.00039854593	-6.2144475	-3.8337793	-6.6087785	-6.4243293	0
4.6031682e-06	-12.11991	-10.804499	-11.438518	-10.973933	0
1.0119631e-05	-12.012929	-11.128811	-11.613301	-11.303159	0
0.99996805	8.778029	8.394577	8.656058	9.500676	1
0.00016758719	-12.044258	-10.443538	-10.967744	-10.576199	0
3.6022889e-06	-12.039116	-11.12756	-11.703352	-11.218247	0
0.95469534	6.613886	5.4116926	5.6780586	7.494208	1
0.9985122	10.151921	6.973653	9.109124	8.95666	1
8.845385e-06	-9.693615	-11.001176	-8.023576	-9.477581	0
0.9992975	6.056209	8.484062	8.566493	7.697118	0
0.99926466	7.9182796	8.398626	8.347195	9.493674	1
0.0040709535	-7.7686653	-6.854394	-8.362422	-9.190095	0
5.35538e-06	-11.979564	-11.101991	-11.5836115	-11.2249365	0
7.0640217e-06	-11.597562	-11.067875	-10.865826	-10.64442	0
6.744879e-05	-11.994582	-10.82312	-11.34347	-11.06219	0
9.210861e-05	-10.080511	-9.960302	-9.480245	-10.74125	0
4.22078e-06	-11.993701	-10.976465	-11.262987	-11.180788	0
0.9984549	8.937365	9.066811	7.599826	9.89657	1
0.9999807	10.660129	9.400895	9.654473	9.989005	1
2.022503e-06	-12.356204	-11.1775675	-11.577855	-11.312448	0
5.4497827e-06	-12.3013935	-11.059704	-11.393041	-11.002522	0
0.991299	5.2002754	5.5987577	-5.621998	8.943231	1
3.6204117e-06	-12.425155	-11.055382	-11.598328	-11.32396	0
0.9989673	9.607986	7.631077	8.737805	9.381587	1
1.32433315e-05	-12.087392	-10.899221	-11.426869	-10.796578	0
2.0300848e-05	-11.85019	-10.984449	-11.525184	-11.07994	0
7.756744e-06	-12.313526	-11.049906	-11.604139	-10.92268	0
0.0013527515	-5.412918	-5.378095	-3.2984524	6.644682	0
0.9999739	10.176282	9.352682	9.030358	9.665595	1
3.8009557e-06	-12.343447	-10.638305	-11.530681	-10.966118	0
2.7273572e-06	-12.1952715	-11.08539	-11.647456	-11.334194	0
2.1741165e-05	-12.147653	-10.885754	-11.077067	-10.867753	0
2.3686298e-06	-12.254313	-11.223427	-11.578888	-11.2012415	0
7.146227e-06	-11.351121	-8.23081	-11.287868	-10.3215	0
2.856515e-06	-12.32611	-11.226135	-11.646834	-11.330516	0
6.377438e-05	-9.528501	-6.84024	-3.0660477	-10.21269	0
4.581159e-05	-10.122453	-10.425417	-9.838063	-9.681622	0
0.30690107	-5.6635165	4.954136	4.380349	7.6718845	1
1.2187863e-05	-10.976775	-9.7151375	-9.918351	-9.321396	0
3.9127706e-05	-10.996495	-3.7545617	-6.993347	0.62626624	0
2.0513733e-06	-12.420526	-11.187704	-11.563966	-11.24623	0
2.0640698e-06	-12.171786	-11.179214	-11.55152	-11.04175	0
0.021739667	-3.5623374	-2.8519313	-3.3100739	-7.8947396	0
6.4851283e-06	-12.334911	-11.106932	-11.412372	-11.146238	0
3.749204e-06	-12.360296	-11.122996	-11.585948	-11.170855	0
0.9840636	-5.854932	5.6144924	6.094601	-4.6289163	1
2.855153e-06	-12.27852	-11.131818	-11.528157	-11.158259	0
2.8974005e-06	-12.404836	-11.169698	-11.58677	-11.14389	0
7.092596e-06	-12.028071	-11.135827	-11.46182	-10.943616	0
4.2290343e-05	-12.239121	-11.0715	-10.61669	-11.20069	0
0.99772984	10.4513035	9.186544	9.426497	9.335956	1
0.99993277	10.624507	9.165632	9.467765	9.752948	1
1.1716824e-05	-11.201309	-11.041969	-10.762547	-10.921523	0
0.0018692653	-6.3725758	-5.5644536	-2.365544	-4.533573	1
1.2119236e-05	-11.774375	-10.528698	-10.510714	-10.630905	0
4.8576436e-05	-9.800165	-10.765749	-4.5822124	-10.538396	0
0.9999387	10.410087	8.8121805	8.669268	9.872849	1
6.991675e-05	-12.080128	-10.542262	-11.619355	-10.585309	0
2.3534725e-05	-11.116763	-10.668458	-9.523308	-10.036987	0
1.6340186e-05	-10.819797	-8.857646	-9.427452	-10.678082	0
1.27771e-05	-10.508496	-10.981707	-9.103695	-10.888484	0
4.063101e-06	-12.330241	-11.0589695	-11.437491	-11.023601	0
3.4050254e-06	-12.283546	-11.117501	-11.526132	-11.166074	0
3.031383e-06	-12.202434	-11.106037	-11.382335	-10.965678	0
2.2121701e-05	-12.137345	-9.985861	-7.853655	-10.429183	0
8.496368e-06	-11.085666	-10.820134	-11.096869	-11.118835	0
3.835139e-06	-10.479574	-10.801477	-11.006762	-10.901909	0
2.9863388e-06	-12.136871	-10.50028	-10.453511	-10.062432	0
4.3707796e-06	-11.277417	-11.085082	-10.2794895	-11.174518	0
0.9841302	4.6420746	4.558861	3.316463	7.088883	1
1.9452806e-05	-11.610948	-10.456865	-11.021172	-9.844016	0
0.0039976304	-6.639687	-8.014576	-5.75741	-10.103123	0
3.0921856e-06	-12.39166	-11.220652	-11.586842	-11.281159	0
0.0036783777	-11.701086	-9.801304	-7.9118485	-8.332736	0
1.3820794e-05	-9.45489	-9.9438	-10.627968	-8.603286	0
2.7685828e-05	-12.09175	-8.062371	-11.484888	-10.854813	0
0.9999387	7.7805543	6.7871504	7.5133805	9.3615	1
6.087466e-06	-11.800946	-9.794095	-10.753117	-9.560679	0
2.998353e-06	-12.318888	-11.16895	-11.613279	-11.299755	0
3.1614686e-06	-12.411342	-11.073101	-11.480293	-11.333541	0
0.00013876693	-7.4411583	-6.488795	-6.1013746	-6.5126624	1
0.98963404	9.874223	7.911376	9.036761	9.601886	1
0.99997973	10.567307	9.42167	9.252984	9.8533125	1
0.9999249	10.531806	9.388584	8.738958	9.657182	1
0.9998492	10.480226	8.83934	8.835102	9.635128	1
4.593621e-06	-12.00427	-11.180207	-11.58616	-11.076989	0
0.99999154	10.655005	9.455334	9.424887	9.877027	1
7.854962e-06	-12.197377	-10.717724	-10.851644	-10.490326	0
0.9999728	10.227279	9.083509	9.135786	9.717963	1
4.5845973e-06	-11.736064	-10.651288	-9.807649	-10.4254465	0
3.3192052e-06	-12.391475	-11.169413	-11.683947	-11.247384	0
9.095928e-06	-11.847781	-10.294238	-11.260824	-11.218126	0
3.127141e-05	-12.191201	-10.856831	-11.522303	-10.651556	0
4.765453e-06	-12.341987	-11.000839	-11.567767	-11.31928	0
0.013739975	-11.121587	-6.148073	-9.195567	-6.278328	0
4.446894e-06	-12.315299	-10.943919	-11.522362	-10.229902	0
0.99969053	10.487231	9.067261	9.481467	9.571119	1
0.99988794	10.603321	9.282797	9.179518	9.719773	1
1.6838077e-05	-12.445183	-10.663438	-10.831689	-10.483925	0
2.42721e-05	-11.424599	-9.856505	-10.996892	-9.950402	0
0.9991602	10.466023	-1.2899309	9.495473	9.270499	1
3.2366165e-06	-12.292722	-11.0072365	-11.525189	-11.244723	0
6.2831095e-06	-11.825812	-10.329752	-11.290889	-10.722869	0
0.99965036	10.1159	7.5045323	7.870849	9.224897	1
0.03915134	-10.0423	-4.337332	-8.285375	-4.1117506	0
7.986522e-06	-11.973182	-10.207588	-10.536075	-10.986873	0
0.9557986	9.776692	6.366799	6.6618257	7.511743	1
2.2373106e-06	-12.303504	-11.137682	-11.5862875	-11.371385	0
0.04055765	-11.24047	-6.4692855	-6.440396	-8.891292	0
0.00025618734	-11.123765	-10.0345745	-10.419901	-10.994824	0
5.2584887e-06	-12.256602	-11.0314245	-11.477095	-11.224788	0
2.81673e-06	-12.34657	-11.213164	-11.658792	-11.32031	0
8.363592e-06	-12.225184	-10.822446	-10.648251	-10.939974	0
6.981505e-06	-12.148124	-11.01083	-11.480806	-11.055791	0
0.99995744	10.19745	9.254675	9.506913	9.917764	1
7.958993e-05	-11.52413	-9.851922	-11.139325	-10.613404	0
0.9906721	9.155611	5.440096	5.836354	9.372243	1
0.9992236	10.097433	8.780943	9.224132	9.228255	1
0.9995351	9.694842	8.6878	8.794948	8.768321	1
0.9999771	10.623639	9.478542	9.203661	9.859586	1
0.9995196	10.617631	9.355211	8.719663	9.476567	1
0.99980897	10.599738	9.19522	9.566997	9.977081	1
7.3658666e-05	-11.301392	-10.02253	-11.328602	-9.830639	1
0.9999646	9.998834	8.722007	7.8665957	9.151184	1
0.9858921	9.963969	6.1785803	8.17431	8.936485	1
0.23729055	6.742532	-6.8143864	-4.8721704	5.9341125	0
1.3296114e-05	-11.245698	-10.773333	-8.58724	-10.671559	1
0.9999454	10.457208	9.220215	8.540235	9.680264	1
0.99967396	9.170349	8.456975	8.738041	9.397884	1
0.9999429	10.267759	9.286137	9.157847	9.382508	1
0.99817884	10.4000435	7.152762	9.149695	9.917766	1
0.99958247	7.7952375	6.2521243	9.392165	9.633409	1
0.99845684	10.223457	7.4477262	8.002225	9.357415	1
0.9522769	9.620383	7.871704	2.803925	9.465532	1
0.99996674	10.273482	9.341687	9.219087	9.427623	1
0.99986696	10.444276	9.173802	9.226727	9.834161	1
0.9987124	10.277082	9.210878	9.057547	8.871005	1
0.46004987	-9.814284	5.9014754	-5.03515	6.4430385	1
0.9938512	10.37997	9.087854	9.177824	9.667068	1
1.3912876e-05	-11.289204	-10.698425	-10.493809	-10.451969	0
0.9964474	9.502051	5.4043317	7.847812	8.147	1
0.99988616	9.162636	7.2732134	7.445167	9.201012	1
0.99994063	10.275768	7.449324	9.218539	8.599454	1
0.9939553	6.860869	-4.320981	8.371459	9.729621	1
0.009186226	-11.21087	5.2711625	-4.5819063	-5.1991897	1
0.00024047635	-7.747303	-7.040371	-3.640048	6.2838607	1
0.99661225	8.657687	-8.333819	7.236678	6.909101	1
0.99487054	8.372243	7.317531	0.5492635	7.4878	1
0.7267441	7.3108253	6.7515707	-2.7752352	8.796392	1
0.42196667	8.529542	-0.8968573	6.879555	-4.872029	1
0.99999225	10.654902	9.422382	9.52628	9.986226	1
0.9999701	10.528104	9.295792	9.214885	9.915529	1
0.9804819	5.6887345	-3.2937174	8.126139	7.242022	1
0.99970216	10.511665	7.177152	9.09467	8.2722845	1
0.99993896	10.341064	8.83478	9.3968525	9.640464	1
0.9999249	10.48515	9.328505	-4.9759536	9.699585	1
0.9990263	10.137345	8.846287	8.654719	9.651039	1
0.999972	10.594602	9.445284	8.5756445	9.899587	1
0.9999844	9.30263	9.408037	9.413718	9.870382	1
0.99990404	10.352387	8.697012	9.258471	9.8174715	1
8.69698e-06	-12.289756	-10.901876	-11.491856	-11.015297	0
2.6594727e-05	-11.161231	-10.420317	-11.441392	-10.288538	0
0.99969435	10.32647	8.502838	9.221346	8.971498	1
0.99492306	10.531018	9.320468	9.574703	8.430549	1
6.525168e-06	-11.268294	-10.35422	-10.127725	-9.951749	0
0.99464613	8.950078	6.2665915	-0.73589426	8.83293	1
4.3278546e-06	-12.145942	-10.979406	-11.378949	-11.098131	0
0.99998915	10.614598	9.420927	9.650056	9.950667	1
0.999982	9.269397	9.237027	9.109617	9.822168	1
3.6321142e-06	-12.241113	-11.146652	-11.561487	-11.124561	0
4.2473795e-05	-7.7302027	-4.4496646	1.3282244	7.8164954	1
0.9999343	9.883696	7.3658996	7.7501483	8.515611	1
0.9999672	9.934973	9.286539	9.125827	9.751281	1
1.0134e-05	-12.082862	-10.948027	-11.020188	-10.89237	0
2.68722e-06	-12.08394	-11.157546	-11.551528	-10.902272	0
4.766812e-06	-11.984509	-11.161862	-11.625768	-11.26957	0
0.99748945	10.271024	8.374337	9.140691	9.932889	1
0.9991517	10.388301	1.2305113	7.859842	-1.6815366	1
0.975323	7.855776	7.527171	7.804001	9.187373	1
2.6752355e-06	-12.284397	-11.216219	-11.65746	-11.293655	0
1.0725632e-05	-12.170153	-11.073445	-11.295376	-11.08084	0
8.623074e-06	-11.926266	-10.844402	-11.060916	-9.57573	0
5.0746353e-06	-12.131983	-10.742746	-11.307935	-11.219338	0
0.0007713693	-10.480654	-6.6804023	-6.719348	-8.217106	0
2.7243443e-06	-12.409879	-11.169067	-11.536875	-11.264943	0
0.061822448	-10.388633	1.4560307	-10.896613	-6.469848	0
9.291945e-06	-12.134841	-10.845633	-11.13126	-10.5874815	0
0.9999516	8.618173	8.702707	8.440618	9.545963	1
0.49359816	-9.992004	8.412416	-0.7524606	-2.7208881	0
4.6269392e-06	-12.18581	-11.118998	-11.278953	-11.25825	0
0.0011286734	-10.816664	-9.992561	-10.352357	-10.463764	0
0.9999572	9.45943	9.264171	9.575569	9.724155	1
0.9999883	10.577974	9.392988	9.593086	9.87194	1
2.6474215e-06	-12.255689	-11.263725	-11.570504	-11.331925	0
4.1684766e-06	-12.137902	-11.121128	-11.579128	-11.279586	0
2.7686217e-06	-12.187667	-11.1277895	-11.642131	-11.097919	0
2.6779335e-06	-12.074688	-11.246639	-11.578393	-11.055579	0
3.7795282e-06	-12.237306	-11.023644	-11.564493	-11.168916	0
3.8049054e-06	-12.211431	-11.106007	-11.467338	-10.97307	0
0.47423467	-6.4348965	-1.8166021	6.9510818	-1.3778819	0
2.2676934e-06	-12.249288	-11.223459	-11.33943	-11.176921	0
3.9070546e-05	-10.952407	-10.277349	-11.291775	-10.400431	0
1.2545409e-05	-11.370915	-10.814898	-11.38343	-10.978265	0
2.9320631e-06	-12.324235	-11.254137	-11.60405	-11.255926	0
7.355261e-06	-12.2609415	-10.603365	-11.00026	-10.972402	0
0.0002182019	-10.547948	-6.0978312	-8.901779	-9.624688	0
1.6134087e-05	-11.504998	-11.06662	-9.637285	-10.768992	0
2.9948353e-06	-11.985374	-11.22929	-11.420115	-11.21864	0
4.6877092e-05	-12.384574	-10.719666	-11.616793	-11.13395	0
0.9999436	10.381795	8.521894	-4.8940353	6.0332737	0
4.2126208e-06	-11.545914	-10.939359	-11.420757	-11.259423	0
3.3174995e-06	-12.017488	-11.077854	-11.484246	-11.235469	0
2.5224922e-06	-12.336982	-11.222691	-11.647115	-11.303664	0
2.7942185e-06	-12.010251	-11.077711	-11.415064	-11.0577	0
4.5051424e-06	-12.395943	-11.178165	-11.634857	-11.309903	0
1.5548405e-05	-9.056431	-10.806963	-9.5223875	-10.68761	0
8.020801e-06	-11.784678	-8.475401	-10.4773	-9.61752	0
2.9921146e-06	-12.329973	-11.084374	-11.581672	-11.060504	0
3.5791165e-06	-12.424858	-11.190022	-11.560264	-11.153863	0
0.09352325	-4.023631	-8.149459	-2.6240506	2.6922147	0
3.8753387e-06	-12.3138	-11.073055	-11.568265	-11.262605	0
3.3185947e-06	-11.992048	-11.123812	-11.353547	-11.000162	0
3.7931848e-06	-11.966956	-11.044044	-11.0843315	-10.709474	0
4.1061052e-05	-11.239692	-10.949302	-10.869063	-10.151535	0
7.7966515e-06	-12.022703	-10.550858	-10.02497	-10.944724	0
4.6235336e-06	-12.106612	-10.774154	-11.538906	-11.262683	0
2.9152138e-06	-12.084381	-11.0624075	-11.609724	-10.901214	0
5.4456737e-06	-12.23036	-10.988354	-11.588602	-11.245678	0
0.9999852	10.156367	9.271294	9.232139	9.80762	1
4.2016554e-06	-12.006767	-10.936523	-10.903676	-9.905379	0
2.8287197e-06	-12.217394	-11.120194	-11.598288	-11.223328	0
4.319888e-06	-11.514695	-10.936007	-11.473557	-10.845775	0
0.9542299	9.116755	9.233463	8.999829	9.189184	1
0.99729353	7.0768414	-6.4437184	-4.0621643	4.2444	0
0.9980877	9.577298	7.19792	7.6039453	8.434487	1
0.031403054	-4.6945925	-6.9507327	7.245338	-3.8899949	1
3.968662e-06	-12.1788	-11.143471	-11.486669	-11.170312	0
6.2322883e-06	-12.257188	-11.145027	-11.394876	-10.717228	0
0.9962572	10.369012	8.925049	2.7646317	8.306302	1
0.99986184	10.424022	8.890324	9.527883	9.2553425	1
0.99995553	9.635394	7.181323	7.8669543	3.8730989	1
1.5126118e-05	-12.218285	-11.037925	-11.0849285	-8.971207	0
5.028119e-06	-10.011223	-11.025089	-11.465863	-11.183378	0
5.0815897e-06	-12.096447	-11.000156	-11.056159	-11.261318	0
4.2166157e-06	-12.115468	-10.88691	-11.199506	-10.981563	0
2.2912318e-06	-12.3946495	-11.212737	-11.583893	-11.287482	0
3.9712937e-05	-10.526235	-10.359829	-10.934025	-10.557977	0
5.6660224e-06	-9.663906	-10.956128	-10.140487	-11.120174	0
7.892596e-06	-11.901248	-9.217157	-9.02046	-10.1255865	0
3.1107752e-06	-12.012359	-11.113769	-11.560665	-11.220805	0
2.1404057e-06	-12.325883	-11.17988	-11.376238	-11.274921	0
4.349125e-06	-12.061679	-11.1322	-10.600711	-10.899631	0
2.932477e-06	-12.342395	-11.112756	-11.528583	-11.1470995	0
2.78715e-06	-12.373019	-11.157251	-11.575712	-11.264059	0
0.006161632	-7.665975	-5.8955493	-7.390363	-10.823408	0
4.062687e-06	-11.97991	-10.949951	-11.378829	-10.6921015	0
3.981567e-06	-12.276643	-11.124434	-11.655697	-11.15207	0
6.4266455e-06	-12.001638	-11.0054035	-11.124918	-11.222461	0
3.819415e-06	-11.599412	-10.869938	-11.27071	-11.14187	0
0.99987996	7.0578504	7.072732	7.440031	8.823533	1
1.0208516e-05	-12.176108	-10.865179	-11.531739	-11.212257	0
0.99899966	10.068272	-4.477696	8.679771	9.583037	1
2.3804825e-05	-9.418393	-10.371297	-6.0360084	-7.3789444	0
1.24873495e-05	-10.596668	-10.030148	-11.276986	-10.407821	0
0.19964236	6.826065	8.362614	8.448686	8.71547	1
1.4542272e-05	-11.420133	-10.519947	-10.658782	-10.951644	0
0.9999299	10.236763	9.166096	9.187424	9.882895	1
6.217601e-05	-12.071871	-10.638607	-11.298968	-10.936595	0
7.070688e-06	-12.258954	-10.909428	-11.3974	-11.044068	0
2.4096316e-06	-12.304393	-11.238047	-11.555591	-11.277778	0
2.3734328e-05	-10.222009	-10.390556	-9.101782	-8.998343	0
3.2776804e-06	-12.134613	-11.225118	-11.208125	-11.250376	0
0.98900616	10.3048525	6.0429854	9.328838	9.335835	1
1.7522883e-05	-11.823484	-10.935892	-11.001726	-10.782947	0
0.99826163	10.460191	9.427141	9.004607	9.214816	1
7.189867e-06	-11.680916	-10.547121	-11.250514	-11.057295	0
1.2078759e-05	-11.828167	-11.109608	-11.54991	-11.114062	0
3.5819232e-06	-12.329917	-11.217922	-11.71885	-11.359212	0
0.999458	10.357585	8.344988	9.110765	9.714107	1
0.99994385	10.576209	9.211696	9.509831	9.615033	1
7.3722485e-06	-11.615426	-11.079513	-10.714689	-11.060384	0
5.7963844e-06	-12.184453	-11.171472	-11.49954	-11.226418	0
1.2257299e-05	-12.346427	-10.719612	-11.524225	-11.085665	0
4.233184e-06	-12.261001	-11.139012	-11.527525	-11.191409	0
3.4950867e-06	-11.592954	-11.141171	-11.543527	-10.978092	0
7.644105e-05	-10.140075	-8.497786	-11.107174	-8.297489	0
0.40780026	7.2011986	-8.07375	-5.746283	-4.6675444	0
0.9999229	10.112887	9.275154	9.1263	9.763993	1
2.8659645e-06	-12.143873	-11.044116	-11.508086	-11.074694	0
3.8350368e-06	-12.133931	-10.984981	-11.23583	-11.063842	0
2.6031601e-05	-12.157012	-10.841017	-11.200716	-11.2769	0
6.5549552e-06	-12.10693	-11.223873	-11.463142	-11.010001	0
5.2333244e-06	-11.360879	-10.431467	-10.88742	-10.9833145	0
0.9977907	10.226169	8.464034	8.01949	9.311368	1
2.6496996e-06	-12.164202	-11.085308	-11.371387	-11.01279	0
0.030778855	-8.575657	-7.6354103	-9.498494	-9.998343	0
3.6106537e-06	-12.181281	-11.055666	-11.536644	-11.159267	0
1.1926524e-05	-10.924959	-10.573552	-10.428828	-9.508609	0
7.5059174e-06	-11.883468	-11.025835	-10.81957	-10.897107	0
0.03362682	-2.382517	-5.9428854	2.2805653	-8.926553	0
0.999938	10.276432	9.48325	9.490336	9.827714	1
5.862171e-06	-12.256034	-11.074783	-11.346676	-10.850318	0
4.126427e-05	-11.645566	-9.400044	-9.338109	-8.2069025	0
3.6295553e-06	-11.245059	-9.79662	-11.619124	-11.2128935	0
9.588537e-06	-12.13557	-10.693434	-11.282887	-10.908111	0
0.9998946	10.266738	9.178625	9.127306	9.522837	1
8.60968e-06	-12.254024	-10.604208	-11.447373	-11.118897	0
0.0035318178	9.807583	7.5629888	8.564196	9.699149	1
6.7957512e-06	-12.174616	-11.118605	-11.58626	-11.343057	0
0.9996252	10.452195	9.030418	9.270988	9.43534	1
0.89518285	8.876779	7.5731926	3.8247771	7.7491717	0
1.9800107e-05	-11.241561	-9.467159	-9.400807	-7.3980374	0
0.9999496	9.090383	7.183602	8.941411	9.302681	1
4.4994877e-06	-12.268838	-11.109673	-11.507485	-10.860874	0
3.9301394e-06	-12.232376	-11.061018	-11.252487	-8.920481	0
0.0010081601	-10.402685	-7.528897	-10.273778	-8.08006	0
2.2066688e-05	-9.858832	-7.7298927	-9.738391	-9.9277315	0
2.7734072e-06	-12.317204	-11.12735	-11.551146	-11.283367	0
5.745142e-06	-12.121756	-11.094863	-10.59338	-11.108584	0
0.006506396	-10.494546	-9.755192	-4.1520405	-6.1963406	0
5.153089e-06	-12.256706	-10.920647	-11.578597	-11.193248	0
7.991497e-06	-12.400636	-10.933417	-11.457885	-11.287847	0
3.4419968e-06	-12.25012	-10.976505	-11.603509	-11.076823	0
0.99992573	8.508224	1.268978	7.8885956	9.231631	1
2.9551181e-06	-11.722955	-11.160138	-11.525526	-11.085446	0
4.6128976e-06	-12.106055	-11.199705	-11.565524	-10.995994	0
2.0347306e-05	-12.0369835	-10.280861	-9.060856	-10.65458	0
3.829269e-06	-12.314498	-11.137106	-11.485345	-11.272149	0
8.026255e-05	-10.858922	-5.556417	-3.362059	4.8582215	0
1.2027034e-05	-11.072008	-10.939553	-10.170146	-10.708982	0
0.000780556	-9.582859	-11.040684	-9.414689	-10.798638	0
2.5490228e-06	-12.242504	-11.197764	-11.489239	-11.1234455	0
2.377998e-06	-11.364597	-11.228686	-11.571615	-10.905464	0
5.641592e-06	-11.788897	-11.073801	-11.535053	-11.202141	0
0.9999354	10.5350065	8.821428	4.508822	9.444428	1
0.9996176	10.581449	8.973025	9.282621	9.61299	1
0.81080836	9.574872	8.3323	0.5946699	6.238998	1
8.543583e-05	7.98672	-9.155327	-3.9535987	6.076304	1
6.0952443e-06	-11.949937	-10.482187	-11.286731	-11.01483	0
0.9994696	10.505516	9.352859	9.396764	8.799032	1
0.99570626	10.5124035	6.0122085	8.460075	9.012645	1
0.99997306	10.576425	9.434321	9.524145	9.759974	1
0.00050330104	-12.12264	-10.976264	-10.909424	-10.685924	0
0.9999429	10.584363	9.33861	9.287017	9.800862	1
2.792218e-06	-12.31368	-11.197239	-11.648361	-11.291047	0
0.06465243	1.2016989	-4.66658	5.224074	6.1072574	0
6.474883e-06	-12.093513	-10.952126	-11.330839	-11.179032	0
1.3523448e-05	-11.443772	-10.7951	-10.470354	-10.61404	0
2.1478897e-06	-12.165057	-11.172853	-11.423857	-11.07368	0
0.00027539462	-8.641296	-9.088582	-10.989975	-10.030076	0
4.4456836e-05	-10.679955	-9.632902	-11.207086	-10.790255	0
4.961159e-06	-12.226983	-11.1756525	-11.458325	-11.209944	0
0.9996487	9.584044	8.592483	8.992755	9.661241	1
0.99852836	10.575246	9.39931	9.571981	9.765584	1
7.791219e-06	-11.093741	-10.634419	-8.838656	-11.166075	0
0.0002837367	-11.753825	-10.885031	-10.793246	-10.589738	0
0.99997985	10.251895	9.083325	9.185842	9.568887	1
1.7935461e-05	-11.905772	-11.128246	-11.401696	-11.271354	0
3.2001967e-06	-12.257644	-11.072437	-11.519181	-11.279895	0
0.9998147	10.124331	9.0868845	8.742432	9.411954	1
3.470859e-06	-12.318769	-11.2259245	-11.668647	-11.3292055	0
0.003952921	-10.116663	-11.078598	-9.958392	-6.908442	0
3.2872313e-06	-12.318898	-11.1632805	-11.416812	-11.051408	0
0.99974614	10.229743	8.466449	8.10845	9.940758	1
5.303619e-06	-11.138757	-11.114992	-9.208936	-9.884488	0
7.234967e-06	-11.68645	-10.833542	-11.310526	-10.784658	0
4.1961493e-06	-12.236576	-11.021305	-11.703019	-11.306425	0
6.8176987e-06	-12.356003	-11.001959	-11.663797	-11.160385	0
1.1763029e-05	-11.929538	-10.661833	-11.445479	-10.995265	0
0.9992335	10.462141	9.285559	8.948452	9.690572	1
6.667464e-06	-11.744734	-11.048843	-11.212218	-10.698194	0
0.9549121	10.214352	4.7840533	1.2566953	9.48216	1
4.2692745e-06	-11.930129	-10.842501	-10.828636	-10.632775	0
0.9956756	8.453715	1.338244	7.5962234	9.687345	1
0.99952364	10.366118	9.349268	9.42002	9.687802	1
0.9989949	6.9757442	5.520227	6.994299	8.73572	1
0.9992493	10.302001	8.012068	9.436374	9.66769	1
0.9932406	-8.047126	6.5985255	8.478623	7.2800846	1
0.99998844	10.569613	9.445443	9.659338	9.969285	1
0.00015246274	-9.638826	-10.306406	-10.975373	-10.013915	1
0.9998149	9.405929	9.196512	9.206577	9.464253	1
0.9998472	7.9436836	9.206501	8.437712	9.511266	1
8.332726e-06	-12.177251	-11.06816	-10.801836	-11.153334	1
0.9999788	10.306468	9.479084	9.121846	9.789043	1
0.9960602	10.278877	9.221898	9.403882	9.813552	1
1.709619e-05	-11.71453	-9.598408	-11.35259	-10.254367	0
0.99810046	8.579432	7.470258	9.270905	8.400021	1
0.99994004	4.903097	9.127724	9.068103	9.284522	1
0.64784986	-2.6108568	-5.63871	7.869542	9.380983	1
0.9996039	9.865842	6.985511	8.864066	9.270011	1
0.9973157	10.534124	9.029346	9.310526	9.821201	1
0.99993646	10.397495	8.262491	9.091605	9.736417	1
0.02523347	-7.2199893	-3.8979402	-5.559542	5.4665675	1
0.99964035	8.433961	9.2300825	-7.91373	-1.2900999	0
0.99970204	10.501749	8.844049	9.245454	9.937623	1
0.968714	-0.7099631	8.697277	4.9876485	5.34047	1
0.999874	10.45169	9.064239	8.928877	9.479459	1
0.9998809	10.517374	9.324586	9.534974	9.942052	1
0.99942327	9.231228	9.292933	7.3803124	8.648061	1
0.9999888	10.581852	9.398407	9.640052	9.87676	1
0.9996413	10.524974	9.256299	9.258237	9.649278	1
0.9998	10.20448	8.866964	9.266099	9.711928	1
0.99998736	10.502793	9.380936	9.353652	9.70757	1
0.9999752	10.273173	9.247163	9.361819	9.70111	1
0.9821732	9.906169	9.088714	6.7018733	8.722846	1
0.9982181	9.038686	6.1158457	8.7667055	8.291238	1
0.99998	10.497088	9.415961	9.482014	8.810299	1
0.9921951	8.3490925	-5.0313478	6.5011573	-3.359043	1
3.0732983e-05	-10.127047	-10.882116	-10.315593	-10.013123	1
0.9999696	10.023092	8.245396	9.096756	9.070423	1
0.9825896	6.0701995	7.9054074	7.7688107	9.152637	1
0.9999118	10.252216	8.93166	8.751858	9.447238	1
0.9996327	10.297881	9.28348	9.358129	9.835595	1
0.9824687	3.319047	-3.7819014	4.835081	9.446883	1
3.5666185e-06	-12.17166	-11.209286	-11.183849	-10.803537	0
0.97957224	7.4991307	8.465849	9.315479	9.658885	1
0.9834659	-5.452696	-3.8657393	7.93757	-3.8100364	1
2.3049688e-06	-12.389868	-11.301032	-11.602501	-11.31169	0
0.9974251	-5.084319	-7.19429	-9.356019	-7.603333	1
0.99998486	10.548067	9.478215	9.496678	9.950388	1
0.99999034	10.617669	9.460484	9.52509	10.006867	1
4.904211e-06	-12.120454	-10.898552	-11.489101	-10.879839	0
5.6042063e-06	-11.858362	-10.619916	-10.866026	-10.419347	0
0.99453706	-7.597604	-6.9253798	-9.811767	-10.207226	1
0.9999918	10.677979	9.469478	9.595226	9.913131	1
3.1785708e-06	-12.254312	-11.239569	-11.645198	-11.254917	0
0.9991066	9.441485	2.713799	9.005352	9.498933	1
0.9977126	10.36132	9.337759	9.094584	9.899357	1
4.5127017e-05	-11.902473	-11.030071	-11.224279	-10.596306	0
1.1107585e-05	-10.925938	-7.3542504	-11.128465	-10.842605	0
0.99873465	8.308894	6.845203	9.164752	6.5956464	1
6.7523197e-06	-9.202359	-9.913391	-8.754557	-11.076866	0
0.99976736	10.054179	8.571854	6.3541894	9.669031	1
4.7039007e-06	-11.627928	-10.01364	-8.872745	-8.895919	0
0.999739	0.33907747	6.202064	6.204122	8.120669	1
1.411684e-05	-9.109458	-10.513467	-11.403742	-7.5135226	0
0.4672327	-8.547569	-8.598715	-6.757315	-9.521518	0
0.99985206	10.273963	8.494261	8.925778	9.659178	1
3.3302424e-06	-12.042327	-10.819491	-11.502547	-11.203427	0
4.149866e-06	-12.299408	-11.105711	-11.5487385	-11.179839	0
0.5876807	-9.278899	-5.906165	-9.6122265	-3.5309682	0
5.4538386e-06	-12.080967	-10.851738	-10.739912	-11.123769	0
4.828321e-06	-12.369983	-11.070659	-11.605198	-11.260993	0
0.9415502	-1.9159018	3.7122555	4.3113275	3.2848773	1
2.6510947e-06	-12.401749	-11.267175	-11.637825	-11.314807	0
3.0584088e-06	-12.399178	-11.235746	-11.667356	-11.191403	0
5.077869e-06	-12.058736	-11.155414	-11.603007	-10.932711	0
0.9989309	10.147281	8.635342	9.057736	8.697564	1
0.99993026	10.430406	7.9635215	9.442043	9.849077	1
1.06416055e-05	-11.990572	-10.5898	-9.568719	-10.59666	0
5.13823e-05	-10.95234	-10.876291	-11.420781	-10.743222	0
3.5028247e-06	-12.164622	-10.458226	-11.381906	-11.019982	0
6.2296267e-06	-11.918042	-10.626375	-11.383386	-10.816251	0
2.928092e-06	-11.987596	-10.829711	-11.377745	-10.977521	0
3.8513795e-06	-12.294652	-11.207007	-11.425435	-11.095457	0
1.5322044e-05	-12.317453	-10.867401	-11.429678	-11.075443	0
1.2981589e-05	-11.784661	-10.83368	-11.241074	-11.035018	0
2.8275251e-06	-12.231983	-11.109085	-11.54078	-11.176647	0
2.396409e-06	-12.073334	-11.036361	-11.09565	-10.462767	0
4.3824793e-06	-12.211439	-11.160393	-11.506403	-11.037984	0
4.0918926e-06	-11.832147	-10.800764	-11.3473425	-11.139492	0
0.0002212775	-10.827117	-4.5202055	-11.185846	-7.986542	0
4.211271e-06	-12.422858	-11.186815	-11.546887	-11.268754	0
5.6287536e-06	-11.107021	-9.700077	-11.406307	-10.814767	0
3.5757698e-06	-12.402257	-11.254431	-11.580936	-11.250017	0
7.559761e-05	-11.895013	-10.287661	-11.577338	-10.710055	0
6.0679677e-06	-10.921055	-10.561827	-10.901197	-10.924319	0
3.3586932e-06	-11.183018	-9.951292	-11.172482	-10.4871235	0
0.0007924047	-12.123524	-9.326133	-9.366759	-10.013524	0
4.67444e-06	-5.8080025	-4.308725	-4.778022	-3.5634372	0
3.0852e-05	-9.810973	-9.2266445	-10.750033	-10.545702	0
4.246191e-06	-11.871878	-11.08811	-11.296613	-11.158858	0
0.00032161403	-11.994843	-10.813593	-11.053735	-10.974186	0
2.6208734e-06	-12.335672	-11.157489	-11.557473	-11.251542	0
2.887181e-06	-12.413289	-11.2470665	-11.661466	-11.325738	0
3.3163703e-06	-12.310675	-10.905045	-11.535561	-11.240815	0
3.6724723e-06	-12.258635	-11.191372	-11.476678	-11.001408	0
0.00010886659	-11.607073	-10.343192	-11.423644	-10.437195	0
4.719673e-06	-12.161286	-10.228836	-10.720439	-11.104888	0
3.4938935e-06	-12.149296	-11.098322	-11.215798	-11.088097	0
4.0647144e-05	-12.212852	-10.595106	-10.456517	-10.774779	0
3.2862192e-06	-12.391623	-10.009685	-11.416275	-11.067697	0
4.342424e-06	-11.955333	-11.067764	-11.541467	-11.081273	0
4.0285922e-06	-12.121448	-11.237644	-11.340962	-11.062731	0
2.7921888e-06	-12.093456	-11.026575	-11.248396	-11.14957	0
0.0003751499	-9.871736	-10.1412945	-7.325084	-10.576271	0
9.376646e-06	-11.734935	-11.0185585	-11.333815	-9.921433	0
5.4034963e-06	-12.223091	-11.0806	-11.041574	-10.686247	0
0.99990094	10.3265085	9.260462	9.380855	9.794517	1
0.9837834	10.416626	-5.7472887	8.308264	-6.124452	1
0.9997929	10.4089	9.355373	9.369528	9.658124	1
0.9998192	9.190976	8.873165	7.7815223	9.310831	1
9.487001e-06	-12.2091055	-10.851272	-11.369293	-11.028507	0
0.9999219	10.413537	7.331262	8.930772	9.76592	1
0.9950643	9.891616	8.906425	8.348235	7.834599	1
3.4901539e-06	-12.337196	-11.10055	-11.614784	-11.266015	0
0.9999088	9.91827	8.782032	9.402581	9.832932	1
0.00046294302	-4.1229906	-4.887659	-5.6360674	-7.7711396	0
5.541351e-06	-11.8181505	-10.893683	-11.081819	-11.265605	0
6.6007233e-06	-11.739096	-10.938274	-11.342218	-10.977302	0
4.8485917e-06	-12.252517	-11.209652	-11.495196	-10.799653	0
0.24889211	-4.602122	7.179482	0.13766727	8.739856	0
8.39334e-06	-11.834763	-11.08083	-10.901375	-11.187482	0
0.00012155893	-9.466702	-10.545595	-10.4959	-10.602812	0
0.00016810223	-11.503676	-10.672228	-11.341778	-10.337342	0
1.9707177e-05	-10.778142	-9.743183	-10.6865225	-10.773447	0
2.706321e-06	-12.3539095	-11.160931	-11.500999	-11.056848	0
3.5483456e-06	-12.182403	-11.11794	-11.5920315	-11.266082	0
6.8075374e-06	-12.176013	-11.03003	-11.478135	-11.149764	0
2.5163677e-06	-12.343949	-11.25535	-11.701386	-11.317995	0
1.1176707e-05	-10.3197975	-10.915008	-11.179515	-8.922094	0
0.00018424023	-11.7752905	-10.506821	-10.008066	-9.234455	0
2.3559778e-06	-12.403215	-11.129445	-11.621689	-11.296024	0
3.2100297e-06	-12.185027	-11.048635	-11.642269	-11.181132	0
1.7960945e-05	-11.725977	-9.876513	-10.642578	-10.6051855	0
0.9994272	10.161479	6.2423196	9.108207	6.986673	1
2.1840706e-06	-12.388111	-11.2692585	-11.634709	-11.298436	0
0.99946123	9.389457	7.9294214	8.940059	9.592603	1
3.77206e-05	-10.181316	-9.055102	-7.5334983	-7.36807	0
2.756526e-06	-12.234109	-11.189739	-11.655404	-11.329131	0
0.99625117	8.3815365	9.261047	9.304116	9.633643	1
9.239634e-06	-11.860158	-10.846483	-9.276715	-10.920234	0
0.9998313	6.863584	1.9479301	9.469423	8.95416	1
3.1895631e-06	-12.048168	-11.032997	-11.320185	-10.847566	0
8.183185e-06	-11.094155	-10.620946	-9.640581	-10.29918	0
0.00019992386	-10.17482	-9.047398	-8.922719	-10.123697	0
5.0104513e-06	-11.676254	-11.177946	-11.593656	-11.168738	0
0.8518658	9.670937	9.159041	8.986548	9.3327875	1
1.2778062e-05	-10.711508	-10.352013	-11.361643	-8.393121	0
4.7010353e-06	-12.201043	-11.156749	-11.529876	-11.211123	0
2.7749975e-06	-12.280958	-11.045666	-11.507776	-10.823226	0
2.3303337e-06	-12.263165	-10.956878	-11.560501	-11.085567	0
0.9882785	9.045328	7.086386	3.983581	8.701741	1
4.5146902e-05	-11.937343	-10.693776	-10.832113	-10.887494	0
0.9997582	4.445414	8.474974	-2.8886728	9.33141	1
8.277008e-06	-11.9583845	-9.667671	-11.179938	-10.950534	0
7.08901e-05	-11.096091	-6.520968	-8.198396	-5.962613	0
4.9791543e-05	-5.433452	-7.056666	-1.2612865	-6.1641574	0
0.000325718	-11.699009	-9.497273	-7.469723	-7.2298746	0
0.999979	10.464648	9.443037	9.633035	9.781765	1
3.3898941e-06	-11.959321	-11.150921	-11.59216	-11.219687	0
1.1168544e-05	-9.779652	-10.617594	-9.636892	-10.954265	0
4.7570798e-06	-12.222869	-10.838165	-11.194686	-11.090185	0
0.0024335925	-11.8111515	-8.580169	-11.33995	-10.945855	0
6.76663e-06	-12.1918125	-10.865784	-11.2749405	-11.024741	0
4.226889e-05	-11.661109	-10.758591	-11.027108	-11.2359495	0
5.618226e-06	-11.886803	-11.058922	-10.6400175	-11.156358	0
0.99979144	10.353789	7.6926885	9.168977	8.75144	1
0.99995935	10.205014	8.9673	8.599968	9.8130245	1
3.7902341e-06	-11.808793	-11.045695	-11.297	-10.678733	0
5.2875544e-06	-10.189645	-9.2599535	-10.853765	-7.9216313	0
5.201193e-06	-12.234721	-11.001856	-11.434195	-10.847595	0
3.7769516e-06	-12.145301	-11.051812	-11.360407	-11.202123	0
4.2358693e-06	-11.861642	-10.870318	-11.591849	-11.152188	0
2.3068644e-06	-12.219999	-11.172786	-11.343976	-11.079645	0
8.779798e-06	-12.287236	-11.121876	-11.644275	-11.0535	0
0.9419333	-10.918151	9.037377	8.581155	7.426321	1
5.604158e-06	-11.377315	-10.806114	-11.114222	-10.65801	0
2.7322826e-06	-12.430017	-11.1713505	-11.494012	-11.263497	0
1.0993077e-05	-12.192124	-11.157827	-11.596446	-11.0458145	0
0.9999738	10.622799	9.372448	9.608169	9.905405	1
5.156614e-06	-12.031096	-11.1231785	-11.540406	-10.938445	0
3.2936641e-06	-12.335147	-11.162254	-11.622842	-11.254135	0
0.9999443	10.58832	9.434668	9.377564	9.900339	1
4.137673e-05	-9.205292	-10.003729	-7.6275063	-8.144631	0
0.99953544	10.213776	8.2194195	8.202174	9.5533695	1
3.830555e-06	-11.962012	-11.009448	-11.48674	-10.821404	0
0.0001284332	-11.875377	-4.3438153	-9.901615	-9.304881	0
0.9782145	8.164218	3.465704	9.467745	9.729445	1
0.0008483466	-8.480508	-10.001812	-8.787157	-10.737624	0
1.0885053e-05	-11.74398	-10.94972	-11.300388	-10.643957	0
1.8542001e-05	-10.863029	-10.5525	-10.126354	-10.714108	0
5.7642246e-06	-12.2047415	-10.999408	-11.5072775	-11.252654	0
1.1730508e-05	-12.372362	-10.974894	-11.446195	-11.128895	0
0.2647095	9.460246	-0.9266067	7.446914	6.605721	0
0.00011939018	-11.913598	-10.130767	-11.248069	-10.384437	0
5.4805855e-06	-12.132136	-11.16741	-11.493653	-10.810434	0
2.6987618e-06	-12.183027	-11.115194	-11.577315	-11.280579	0
2.0511485e-05	-11.413547	-10.706783	-10.447628	-10.794187	0
0.00019618303	3.1288958	7.714086	6.175336	6.8233924	1
7.005207e-06	-12.038211	-10.842501	-11.561736	-10.859345	0
8.414883e-06	-11.93621	-11.080385	-8.232756	-11.133307	0
0.01387544	-10.255599	-10.9046135	-10.833392	-11.026618	0
2.7374103e-06	-12.361071	-11.205223	-11.533898	-11.167901	0
3.5694634e-06	-11.93506	-10.720012	-11.470336	-11.149442	0
1.0802137e-05	-11.508761	-10.11487	-11.252588	-10.560236	0
0.9804898	1.6702204	-4.2001343	-5.7343564	-6.331906	0
0.00011213386	-6.29694	-10.049004	-5.1447453	-10.114368	0
0.0011072134	-11.806535	-9.714783	-9.166294	-10.751803	0
6.3270404e-06	-10.11912	-10.873495	-11.501008	-10.779304	0
0.9994863	10.586432	9.217214	9.499234	9.858285	1
0.99998116	10.491467	9.206916	9.41817	9.746228	1
0.99991715	10.394082	8.066092	9.080751	9.0266905	1
0.99997497	10.609762	9.455126	9.619131	9.831811	1
0.99965584	6.3825865	5.2998843	8.708703	8.997581	1
0.9999646	10.484266	9.317669	9.41443	9.95353	1
1.9168554e-06	-12.306244	-11.205026	-11.531301	-11.272238	0
0.999463	10.290755	8.999712	8.808098	9.620475	1
0.022004345	-2.2186866	-4.205656	-5.0582056	4.509638	1
2.6139642e-06	-12.223956	-11.054397	-11.536634	-11.188929	0
0.01729264	-11.23595	-9.73799	-8.78174	-10.811989	0
2.308141e-06	-12.159617	-11.04663	-11.384351	-11.003407	0
2.6020755e-06	-12.283109	-10.943025	-11.600531	-10.521686	0
2.47718e-06	-12.272827	-10.779699	-11.397489	-11.18278	0
5.7589386e-06	-12.323265	-11.061892	-11.431871	-11.183296	0
3.8313296e-06	-12.20014	-11.095103	-11.543775	-11.247301	0
1.3426556e-05	-10.645551	-6.96347	-10.368166	-10.675939	0
6.473709e-06	-11.776786	-9.745493	-11.378932	-11.007464	0
0.89327985	-2.7645447	-5.581823	7.0462375	6.00837	1
0.9997718	10.511157	9.263541	9.443519	9.852168	1
3.6808665e-06	-11.731789	-11.187975	-11.349048	-10.865627	0
3.2526173e-06	-12.428702	-11.072613	-11.495979	-11.105513	0
0.99998164	9.8066435	8.686881	9.34554	8.558264	1
6.8199483e-06	-11.8721285	-11.215988	-11.444136	-11.122967	0
3.5302403e-06	-12.354213	-11.152609	-11.650735	-11.105338	0
0.003614033	-9.086806	-5.5230227	-4.5927315	7.3609586	1
9.793349e-06	-11.741574	-10.88254	-11.400874	-11.177863	0
3.4258255e-06	-12.018403	-11.005549	-11.506719	-10.833594	0
8.742017e-06	-12.079211	-10.615009	-10.912831	-8.261698	0
1.684659e-05	-12.225566	-10.984679	-11.700821	-11.257833	0
3.782023e-06	-12.265923	-11.096929	-11.287477	-10.828187	0
0.0016067238	7.583606	-3.9760597	-6.5111403	-2.0459566	1
3.6145225e-06	-10.949847	-11.008499	-11.125092	-11.102365	0
0.9999863	10.618625	9.452728	9.5344305	9.854833	1
5.074776e-06	-12.189253	-10.9951	-11.40257	-11.004315	0
3.385281e-06	-12.203601	-10.999666	-11.312479	-11.166407	0
4.931121e-06	-11.883427	-10.837631	-11.574414	-11.180597	0
0.99997103	10.528653	9.351915	9.33479	9.75723	1
0.0004704077	-11.715552	-11.019794	-11.20495	-11.180711	0
0.0022707311	-5.2999086	-10.190231	-9.378927	-9.124361	1
0.99914587	9.328116	6.9442954	8.696677	-4.0388227	1
0.99524516	9.2289715	4.523972	6.1230717	7.5660844	1
0.6615858	8.251052	1.0503875	8.954853	5.762613	1
0.9690044	9.621309	-3.488066	6.851424	8.708867	1
0.9999498	10.366258	9.235167	9.493971	9.883	1
0.9998307	9.897501	9.354761	8.770189	9.805201	1
0.99976164	9.966497	8.062209	8.151732	9.76757	1
0.989999	7.562707	5.7099442	8.977868	5.228545	1
0.99877983	10.309567	7.8884397	8.942468	8.777862	1
0.9996177	10.278527	6.344716	6.5782237	9.6316805	1
0.98066324	-4.6063995	3.1415715	-4.245846	8.234967	1
0.9998599	10.529269	9.44345	8.965812	9.5579815	1
0.00033309328	-12.295751	-10.849462	-11.529407	-10.893863	0
0.99985087	10.564797	9.34584	9.517901	9.905012	1
0.9288039	9.919732	6.4590764	5.5859246	6.9219775	1
0.99695385	5.6492753	-3.573739	6.891781	9.247889	1
0.9998727	7.779619	8.072855	9.015714	9.814832	1
2.2926547e-06	-12.335721	-11.019123	-11.5882015	-11.174502	0
0.99990404	10.549291	8.638979	9.234851	9.771882	1
0.9994573	10.447588	8.356117	7.986915	9.711468	1
0.99997973	10.302465	9.309374	9.374549	9.700159	1
0.9999869	10.576657	9.387735	9.5872555	9.827801	1
0.96569496	9.321864	5.6983657	9.207057	8.472257	1
0.9999738	10.416834	9.056829	7.7584057	9.552041	1
0.9999896	10.643953	9.495752	9.633542	9.908968	1
0.9995586	10.612063	9.072967	9.301846	9.830187	1
0.9990533	8.996138	8.906556	9.272071	9.291032	1
0.16148801	4.738281	6.6301312	-8.268478	-4.3029575	1
0.9889937	9.824979	5.1567726	7.8176236	-0.05553395	1
0.89033055	8.21117	5.859755	4.709116	5.5541525	1
0.99392784	7.4216332	-8.145216	6.204826	-5.607072	1
0.99968815	10.6446	9.03735	9.011264	9.813523	1
0.99992156	8.6665535	9.254232	9.211585	9.656853	1
0.99966323	10.521394	9.260941	9.488057	8.419227	1
0.99995077	10.567521	9.108	8.1259775	9.869391	1
0.9988568	9.812741	6.746089	9.0589695	8.523803	1
0.9999424	9.081885	8.777138	9.074273	8.949507	1
0.9999299	10.558997	9.388441	9.515813	9.669551	1
0.9978684	9.6872225	7.9989142	8.668602	8.932266	1
0.9999542	10.550347	7.4810567	9.077437	9.864831	1
5.872159e-06	-12.150273	-10.732322	-10.927955	-11.075001	0
0.9990294	9.326584	8.431645	7.247808	9.5279	1
0.9997868	7.168133	9.269795	9.383605	8.818837	1
2.460476e-05	-10.539683	-10.021633	-8.05156	-9.290166	0
0.9983778	10.400958	7.7407594	8.6937275	8.890392	1
0.9999614	10.554564	9.208445	9.302741	9.915872	1
2.7908636e-05	-11.467683	-10.334422	-11.068546	-10.003558	0
0.9998503	10.523723	9.232462	9.425444	9.902752	1
0.9999298	9.153149	9.32078	8.55954	9.429183	1
5.801411e-06	-10.257055	-10.442774	-11.395381	-10.5989	0
0.9999	10.194882	8.051613	9.319221	9.4545145	1
0.2840869	-3.3227665	-8.456874	-6.9699407	-9.235158	0
0.0010999689	4.151059	7.9201903	-6.793258	-7.3398495	1
0.9999453	7.000653	9.0196905	9.271805	9.525808	1
2.9986275e-06	-12.235225	-11.01161	-11.579938	-11.277579	0
7.658567e-05	-11.100015	-7.7363744	-9.435858	-10.742359	0
2.392732e-06	-12.329923	-11.271317	-11.466841	-11.30749	0
0.97625184	6.8807178	5.083924	8.109071	5.855092	1
0.9999629	10.503318	9.346117	9.469598	9.562591	1
4.568496e-06	-12.054994	-10.502772	-11.323971	-10.737776	0
0.0002935505	5.4076014	-2.6725483	8.24605	-5.944039	0
0.9974051	8.441604	6.0771456	8.137077	6.879757	1
3.4397096e-06	-12.3397	-11.183103	-11.640805	-11.285266	0
1.642051e-05	-11.1270075	-10.455301	-11.15442	-10.044654	0
0.982002	7.519135	7.408239	8.923524	9.096879	1
4.386536e-05	-12.244878	-11.194426	-11.260795	-10.816053	0
4.663264e-06	-12.093574	-10.91878	-11.508174	-11.126178	0
4.694875e-06	-11.559754	-10.265163	-11.418253	-10.910707	0
1.0080332e-05	-12.097167	-9.537119	-9.914481	-10.96465	0
0.99992216	10.11139	8.959266	8.995393	9.807594	1
1.1607574e-05	-11.888858	-11.063015	-11.333276	-11.098491	0
3.7805517e-06	-12.246804	-11.117069	-11.404314	-11.004605	0
3.4643474e-06	-11.635415	-10.593028	-11.149102	-10.523785	0
0.777182	10.019868	7.289472	6.8005486	8.472841	1
0.9978161	10.278125	7.7846394	8.479816	9.0544405	1
5.964199e-06	-12.230758	-10.888813	-11.22624	-10.987736	0
3.2143337e-06	-12.268258	-11.001911	-11.621475	-11.230285	0
0.001724575	-3.7963004	1.54441	-11.243581	-9.52982	0
6.940241e-06	-11.828848	-10.279267	-10.514181	-10.386539	0
2.816988e-06	-12.291834	-11.184358	-11.5644455	-11.322011	0
4.096125e-06	-12.234897	-10.641256	-11.440984	-10.766948	0
5.521606e-06	-12.286843	-10.852173	-11.459257	-11.185482	0
3.7618147e-06	-12.253928	-11.036787	-11.426958	-11.246491	0
2.7186213e-06	-12.21055	-11.124367	-10.912627	-10.437893	0
4.206238e-06	-12.314053	-11.073121	-11.63723	-11.235415	0
1.7514063e-05	-11.994385	-7.912493	-10.816549	-6.322835	0
7.1531813e-06	-12.324485	-10.394933	-11.3226595	-11.110022	0
4.209371e-05	-11.529212	-10.737444	-11.357991	-11.045729	0
1.0987785e-05	-11.53428	-10.984003	-11.046727	-10.614979	0
5.1700563e-06	-11.487807	-10.397039	-11.017764	-10.949342	0
5.9266354e-06	-12.233315	-11.049967	-11.600362	-11.214171	0
6.581081e-06	-11.566121	-11.005431	-11.467563	-11.053167	0
0.011729601	-8.998078	-9.106688	-6.7996593	-10.484799	0
4.0784516e-06	-11.759973	-10.882621	-11.529745	-10.544417	0
0.0018259926	-11.536051	-10.890409	-10.157901	-10.63794	0
0.9995136	10.201485	7.8826585	8.31362	8.944831	0
2.840203e-06	-12.307061	-11.176757	-11.588181	-11.263404	0
2.594201e-06	-12.398147	-11.145631	-11.576921	-11.056939	0
5.6737813e-06	-11.036197	-11.116691	-11.275336	-10.976497	0
2.9241407e-06	-12.116673	-11.197511	-11.331857	-11.179992	0
7.251186e-06	-12.257787	-9.6458	-6.4832606	-10.539486	0
1.0480123e-05	-12.280127	-11.155901	-11.616628	-11.222028	0
0.000907787	-9.983622	-9.101985	-9.540648	-9.3283825	0
2.834366e-05	-12.218808	-9.463583	-9.754017	-11.023255	0
2.3747936e-05	-8.783132	-9.904469	-6.428159	-10.107097	0
4.4943454e-06	-10.094061	-9.759127	-9.91059	-10.470178	0
0.00039012847	-8.307916	-4.9953966	-6.646196	-7.722506	0
3.314837e-06	-12.208944	-10.913928	-11.403881	-10.945618	0
2.8319807e-06	-12.357926	-11.178426	-11.645045	-11.275877	0
4.8453694e-05	-11.541866	-9.843592	-11.002224	-10.884665	0
7.742026e-05	-12.33924	-11.172501	-9.83175	-11.243077	0
1.6594684e-05	-12.194926	-10.806075	-11.470073	-10.854632	0
4.2143365e-06	-12.347987	-11.18132	-11.532823	-11.315261	0
0.6276534	-2.9537022	-1.4720019	-4.697358	-3.5792623	1
0.99984896	10.321164	9.2545595	9.258384	9.921764	1
0.99772245	9.413672	-4.1027093	2.9598835	-5.3527956	1
2.4561405e-06	-12.361823	-11.144514	-11.515471	-11.247323	0
0.9896679	10.107375	8.287059	9.419868	9.449222	1
6.977538e-06	-12.216364	-11.13331	-11.281493	-11.210143	0
0.99994445	10.506486	9.361966	8.44023	9.949592	1
0.99894196	10.439876	9.23602	8.033879	9.811376	1
8.9254445e-06	-11.592052	-11.01409	-11.4174385	-10.568637	0
0.995352	7.625931	9.181692	7.2890477	9.633875	1
4.3051314e-06	-12.240677	-11.086227	-11.444379	-11.258227	0
9.541451e-06	-11.691857	-11.052078	-11.388697	-10.952395	0
4.063229e-06	-11.806034	-10.971338	-11.462416	-10.938616	0
5.3710364e-06	-11.740792	-10.292822	-11.32877	-9.082068	0
6.851514e-06	-11.783352	-11.126885	-11.303734	-10.024348	0
2.8615032e-05	-11.624557	-10.959932	-11.348332	-11.168824	0
0.005720765	-12.230596	-11.083949	-10.766021	-11.13865	0
2.913052e-06	-12.327632	-11.021115	-11.546792	-11.250245	0
0.0026083742	-8.821458	-3.5556545	-4.273337	-7.0254183	0
0.00038965195	-11.922133	-10.822527	-11.239201	-10.804468	0
3.676228e-05	-11.716947	-10.626301	-11.196639	-11.092702	0
8.599251e-06	-11.954721	-11.024753	-11.164984	-10.981729	0
3.2280807e-06	-11.916324	-11.154313	-11.477304	-10.895289	0
0.0017868298	-7.1057844	-5.339524	-8.920806	-9.20236	0
3.1447048e-06	-12.315388	-11.164408	-11.618823	-11.295819	0
4.1035846e-06	-12.143306	-10.782671	-11.153772	-11.20787	0
8.029679e-06	-11.871587	-10.652676	-11.414693	-10.893134	0
2.9198436e-05	-11.5990095	-9.964431	-10.811425	-9.080455	0
0.99974865	8.883054	7.0195813	8.928813	9.492832	1
0.006228508	-9.28789	-4.969629	-9.552125	-9.295118	0
0.999943	6.970824	9.264506	9.179961	9.707501	1
4.428129e-06	-12.366776	-10.974844	-11.472255	-10.88583	0
2.3864811e-06	-11.842206	-10.96671	-11.229751	-11.092192	0
0.9992055	10.297442	9.323206	8.282638	9.016549	1
4.5839065e-06	-11.874204	-10.907572	-11.562183	-11.100769	0
0.000773386	-2.5475466	-10.208039	-0.0019755475	5.6818004	1
1.9372956e-05	-11.546059	-10.293999	-9.321496	-10.554954	0
0.0032373248	-11.9986925	-9.746632	-9.227281	-7.369609	0
5.0329168e-06	-11.906812	-11.042858	-10.464854	-10.775717	0
0.9934994	9.524814	9.0441265	8.557887	8.904921	1
2.6816422e-05	-8.54304	-7.5414877	-8.542769	-7.5626802	0
7.3894794e-06	-11.7926	-11.226117	-10.295529	-11.116393	0
0.016142441	-11.159379	-10.830309	-10.826606	-10.430771	0
2.4089654e-06	-12.26013	-11.181993	-11.612867	-11.117833	0
8.129716e-06	-11.531117	-10.646154	-11.190635	-10.866088	0
0.0014305938	-9.030239	-8.292655	-10.788464	-9.8673725	0
0.9910774	10.24107	9.130932	9.138198	9.743127	1
1.2473115e-05	-11.130647	-9.998084	-11.313981	-10.017979	0
5.793875e-06	-12.278163	-10.700711	-11.3629675	-10.680822	0
4.9034347e-06	-12.360035	-11.04547	-11.587401	-11.043065	0
0.00083250814	-6.9950805	4.951796	-10.384248	-10.197312	1
4.2235783e-06	-12.328317	-11.060995	-11.661424	-11.314581	0
0.9909112	10.025127	7.5444164	8.568785	9.641107	1
6.1191176e-06	-11.412185	-10.024481	-11.605749	-10.796214	0
2.8356858e-06	-12.306131	-11.181248	-11.586249	-11.180291	0
0.000405788	-11.955012	-8.820669	-11.4416	-9.883526	0
3.0374774e-06	-12.272548	-11.07834	-11.496836	-11.146967	0
0.9428872	-7.4323225	-5.4864106	-9.435956	9.558447	0
3.5340602e-06	-12.373668	-11.175615	-11.4832325	-11.232376	0
0.00018720137	-8.639609	-8.246166	-9.444733	-10.154929	0
0.9996655	10.531476	8.752075	9.389971	9.8604355	1
3.4172765e-06	-12.281514	-11.037535	-11.441041	-11.096781	0
8.0651225e-05	-3.2856965	-9.300518	-7.0086255	-8.356502	0
0.420427	-8.936996	-4.674706	-9.087082	-8.281377	0
0.9989569	7.3571153	7.7971444	9.050942	-4.013116	1
1.968338e-05	-12.214452	-10.966337	-11.640334	-11.0391	0
2.881421e-06	-11.954314	-10.901322	-11.446494	-10.93438	0
3.1160632e-06	-12.1605425	-11.130442	-11.497081	-11.217221	0
0.9999194	10.386772	7.187265	6.4775624	9.266322	1
2.5659794e-05	-9.479934	-6.8249154	-10.729493	-7.837134	0
0.000118949036	-12.026037	-10.785786	-10.039683	-11.160812	0
2.685296e-06	-12.306447	-11.17337	-11.649353	-11.303391	0
4.2037555e-06	-12.031666	-10.868273	-11.241709	-10.832379	0
0.99963176	10.42933	7.1737256	9.287187	7.4764247	1
2.2447114e-06	-12.1512575	-11.209798	-11.619497	-11.231906	0
4.239082e-06	-12.043553	-10.940893	-11.285802	-10.894967	0
0.9999714	10.576051	9.243137	9.315328	9.796229	1
5.5322685e-06	-12.04503	-10.973381	-11.502131	-11.139569	0
0.00035729306	-9.473352	-7.2508097	-11.029085	-3.5520465	0
0.9999924	10.557997	9.328091	9.585652	9.552525	1
4.9929126e-06	-12.338439	-11.057222	-11.580423	-11.263429	0
2.813656e-06	-12.136309	-11.171141	-11.665169	-10.825515	0
9.567374e-06	-10.487775	-10.252289	-9.298102	-11.112219	0
3.6734812e-06	-12.370267	-11.100989	-11.496652	-11.232312	0
0.999959	10.588141	9.350121	9.527024	9.93331	1
2.5096642e-06	-12.244916	-11.109297	-11.4880495	-11.058215	0
7.851052e-06	-11.582775	-10.360746	-11.255471	-10.978993	0
4.3158034e-06	-12.209355	-10.746119	-11.4101095	-11.296031	0
3.82497e-06	-12.078824	-10.989177	-11.071858	-10.968406	0
3.6882668e-06	-10.352757	-11.001421	-11.360799	-10.727278	0
3.7441096e-05	-11.728833	-9.976007	-10.805326	-9.256316	0
3.7677569e-06	-11.686829	-10.903862	-10.972747	-11.166478	0
0.99994946	10.517501	9.067479	8.801711	9.357232	1
4.344043e-06	-12.415248	-11.016663	-10.756922	-11.2641	0
1.3719114e-05	-11.456569	-10.205229	-11.076486	-10.489733	0
0.07292214	-9.992922	-10.831549	-11.203287	-9.887952	0
2.4077551e-06	-12.241033	-11.265049	-11.635645	-11.228661	0
3.9883e-05	-10.532295	-9.902494	-11.276815	-11.05546	0
4.307768e-06	-12.206962	-11.080847	-11.635205	-11.026176	0
0.0010210089	-12.215493	-9.490177	-11.229959	-11.152461	0
1.2331022e-05	-10.428376	-10.691184	-11.254688	-11.175572	0
2.7128199e-06	-12.096297	-10.334843	-11.54234	-10.208275	0
2.805112e-06	-11.830165	-10.894901	-11.589103	-11.252328	0
0.9996542	9.542499	8.803423	9.086818	9.642768	1
0.9985886	8.088507	5.550536	8.914699	8.840201	1
0.9998846	6.0734844	8.728788	-0.27940488	8.81064	1
0.9284399	6.414613	5.2103515	-4.0978484	-3.6673615	1
0.99999	10.100947	8.684802	8.233102	9.426558	1
0.95165277	8.143445	3.1660135	9.185993	8.999905	1
0.9999348	10.463197	9.248468	9.349451	9.550582	1
0.99995327	9.971942	9.048097	9.05458	9.407081	1
3.6932297e-06	-12.0163555	-10.436898	-10.565063	-10.238551	0
1.1814633e-05	-12.356227	-11.093882	-11.596284	-10.60773	0
9.730379e-06	-11.855757	-11.032685	-11.2526655	-11.148796	0
2.6169275e-06	-12.298631	-11.163356	-11.473997	-10.744542	0
3.47771e-05	-11.951601	-10.743221	-11.11795	-11.160006	0
3.7829902e-06	-12.185296	-11.140224	-11.51595	-11.181781	0
7.429214e-05	-10.962216	-9.725663	-7.8560896	-10.294854	0
0.5189193	6.519321	2.3588254	-0.8338827	5.1990023	0
3.0818933e-06	-12.252177	-11.147806	-11.492303	-11.210171	0
0.00010166454	-6.062131	-10.825972	-9.796871	-9.416194	0
0.999897	10.223908	9.145147	9.579104	9.84554	1
0.9994974	10.606774	9.302242	9.316084	9.853623	1
7.152274e-06	-12.141086	-11.076355	-11.281932	-11.038666	0
8.473275e-06	-9.76877	-10.910913	-9.122067	-10.109984	0
0.9999907	10.63107	9.455718	9.529386	10.04891	1
0.00045449653	-9.5309305	-10.760239	-10.650243	-8.164835	0
0.99996245	10.525844	9.267179	9.24488	9.715194	1
0.118937194	8.410889	-6.7423134	7.643802	-4.494398	0
0.64510196	6.1177435	-2.8578444	-4.521431	-2.9374278	0
0.12764758	-8.552369	3.57019	-8.874222	-2.1285784	0
7.3838723e-06	-11.5424185	-10.987171	-11.463465	-11.030657	0
2.4242452e-06	-12.362184	-11.28334	-11.613342	-11.322148	0
0.0051173116	-6.6888657	-1.9500365	0.31855512	-6.4269214	0
1.0467178e-05	-11.906777	-11.203369	-10.908301	-10.535887	0
0.99995816	10.6182575	9.405858	9.666457	9.972765	1
0.99990857	6.4084177	8.769819	7.785764	9.214306	1
8.76164e-06	-11.940254	-10.985596	-11.551916	-11.237417	0
9.323341e-06	-11.851472	-9.408964	-10.927146	-10.572329	0
4.0249728e-05	-11.73257	-9.721997	-10.846374	-11.022664	0
0.9999502	10.614041	9.452289	9.613622	9.761876	1
7.149267e-06	-10.723144	-9.744978	-9.735554	-10.816232	0
0.9999746	10.520235	9.392206	9.3597355	9.833413	1
0.8854068	10.199295	8.96629	8.754461	9.336498	1
0.99651515	9.841709	8.549037	9.224067	8.524444	1
0.49884775	-3.4633954	8.754244	9.026348	9.493117	1
0.999966	10.580333	8.939648	9.41407	9.951262	1
0.99920744	9.95502	8.295815	8.347193	9.838416	1
7.412952e-05	-7.6102796	-10.329673	-4.7687993	-9.477511	1
0.9996112	10.19951	9.176287	9.073255	9.628641	1
0.9999747	-5.1686177	6.338216	9.127804	8.269768	1
0.9727851	7.2814713	6.2435794	7.878391	7.406147	1
0.027837673	8.010114	9.243158	5.353764	6.5950837	1
0.9999206	10.530148	9.408042	9.571338	9.853339	1
0.9105127	-0.87353337	1.5499452	4.4782557	7.6423564	1
0.99996686	10.352967	9.277567	9.227805	9.849348	1
0.9999001	10.48519	9.330352	9.564784	9.802357	1
7.1279046e-06	-12.344908	-11.10697	-11.55348	-11.262012	0
0.9983492	10.321249	9.254089	9.570551	9.388975	1
0.99993265	6.342662	9.117216	9.425976	9.903087	1
5.2446862e-06	-12.414107	-10.703979	-11.4078665	-11.00817	0
0.9999515	9.440129	8.562311	7.6322503	9.555098	1
0.9999577	10.627494	9.466226	9.594894	9.805413	1
0.99999034	10.677084	9.382482	9.254449	9.862693	1
0.9999422	10.125771	9.129591	9.291652	9.29848	1
0.0013939801	4.1084094	4.4032955	6.402224	1.5151901	1
0.9992125	10.402594	5.5712404	8.840713	9.390906	1
0.9998858	10.477889	8.929221	8.734494	9.866952	1
0.9986488	8.628791	4.751978	6.7322984	6.5077605	1
0.99997723	10.545996	9.32777	9.526762	9.759831	1
0.9999689	10.326869	9.284056	9.047543	7.4959474	1
0.9999807	10.562123	9.347465	9.460517	9.519121	1
0.9986916	6.986412	6.429167	6.093569	7.9679484	1
0.014251543	-6.110364	6.686236	8.449956	7.60117	1
0.9992488	10.524749	7.6635127	9.047366	9.503163	1
0.99997973	10.641253	9.41182	9.557844	9.84014	1
0.99938416	10.476454	8.359817	8.16774	9.378563	1
0.9998227	7.407842	9.061855	8.705041	9.021266	1
0.99972576	10.37496	9.329275	9.293778	9.951343	1
8.772994e-06	6.2323465	-8.2390995	-4.5900884	-5.02965	1
0.9999689	10.383735	9.311309	8.995085	9.282956	1
0.99822694	9.791602	9.229237	8.774329	9.474572	1
5.357848e-06	-11.866454	-10.617952	-10.829061	-10.783932	0
0.89354277	4.5293465	-3.5330167	6.4390883	9.262954	1
0.99637645	8.117066	7.601635	6.4764757	8.683806	1
1.8132965e-05	-11.881343	-10.785802	-11.041204	-11.142503	0
0.9906239	9.108664	0.051092558	5.088359	9.715023	1
0.9999831	10.5934	8.926819	9.099868	9.061147	1
3.2949242e-06	-12.319226	-10.988326	-11.585704	-11.184943	0
0.9999851	8.415464	9.429674	9.582896	9.719729	1
0.99994946	10.559316	9.340836	8.843235	9.365175	1
0.9965843	7.876829	9.3222885	7.113732	7.2616215	1
3.0962608e-06	-12.030038	-11.030596	-11.420919	-10.539799	0
4.060692e-06	-12.144256	-11.149534	-9.262904	-10.793471	0
0.7064528	9.510885	1.0147692	0.8143088	7.9485655	1
2.713262e-05	-11.310001	-10.815779	-10.913253	-9.555734	1
1.8496172e-05	-10.800743	-10.858897	-11.149221	-9.748361	0
4.4158783e-06	-11.8893385	-10.982097	-11.622256	-11.21411	0
0.00030702245	-10.541118	-8.247793	-10.901561	-10.631673	0
8.175884e-06	-10.348769	-10.735552	-11.43174	-10.702909	0
0.999943	10.078174	8.785	9.168606	8.885655	1
0.9997577	10.034886	8.689287	9.072051	9.553212	1
5.49864e-05	-10.572181	-9.234011	-8.481348	-10.287675	0
0.9999554	9.085182	9.161043	7.2645416	9.683837	1
6.0160864e-06	-11.413324	-9.841394	-9.14007	-10.961131	0
3.7676632e-06	-12.03667	-11.049878	-11.327918	-11.056968	0
0.96938175	8.56691	7.0335207	6.815229	8.920154	1
2.501063e-06	-12.357276	-11.251348	-11.540325	-11.2741165	0
0.010082806	-4.1281657	-4.4893928	-0.7972502	-8.192074	0
2.3447078e-06	-12.343602	-11.099889	-11.53576	-11.052874	0
0.9998534	9.808209	9.087374	9.096588	8.824133	1
5.8317233e-05	-12.170286	-10.843051	-11.376145	-10.950781	0
2.6086748e-06	-12.273673	-10.865187	-11.351376	-10.88281	0
1.2209489e-05	-2.980685	-9.246596	-10.162987	-7.5203032	0
0.6587699	-6.1192207	-7.330582	-4.9605803	-6.6619916	0
0.9788625	8.044594	7.1331444	3.3925166	9.389596	1
0.00051058875	-2.8416626	-9.232079	-5.513658	-8.611445	1
7.2088787e-06	-11.929812	-11.083118	-11.259226	-10.886872	0
2.6416837e-06	-11.955962	-11.128183	-9.272264	-11.057508	0
3.8439925e-06	-12.197892	-11.046278	-11.547208	-11.263198	0
6.094622e-06	-12.069203	-11.057591	-11.194483	-10.559201	0
6.061918e-06	-11.724084	-10.464403	-11.20765	-10.660527	0
5.66893e-06	-12.133618	-10.928889	-11.44002	-11.043897	0
2.4034784e-06	-12.147707	-11.300522	-11.64473	-11.299657	0
0.44725445	-8.497161	4.7737403	6.930709	-5.7374945	0
5.9992303e-06	-12.0332155	-10.699866	-10.650532	-10.790393	0
1.8583212e-05	-9.136998	-10.673092	-11.3443	-11.088689	0
1.2148964e-05	-6.970669	-11.066478	-11.409254	-10.8923435	0
4.5575238e-05	-11.9251175	-10.951567	-11.104083	-10.987569	0
2.5469378e-06	-12.402663	-11.21341	-11.651306	-11.303715	0
1.9784082e-05	-12.082706	-10.927952	-10.867088	-9.177068	0
3.781778e-06	-12.129058	-11.111022	-11.546626	-11.11212	0
7.7245706e-05	-8.031813	-9.08109	-8.577691	-7.806273	0
2.4431936e-06	-12.386106	-11.261938	-11.613872	-11.353625	0
1.5148754e-05	-11.918965	-10.635151	-11.246578	-10.796146	0
0.99899584	10.304814	9.181447	8.760676	8.904979	1
4.294896e-06	-12.291724	-11.208999	-11.604887	-11.3008995	0
4.6055743e-06	-12.360591	-11.111441	-11.549991	-11.120288	0
4.681473e-05	-5.7299013	-10.436351	-9.294505	-8.915184	0
2.3085144e-05	-10.004312	-10.783341	-11.337007	-10.6359625	0
2.0185826e-05	-11.944844	-10.797773	-10.556755	-11.059727	0
0.0014593189	-11.213278	-10.674757	-10.186852	-10.058488	0
7.982448e-06	-12.3775	-11.200256	-11.458241	-11.186559	0
3.2873347e-06	-11.996352	-11.060366	-11.116603	-11.137204	0
3.936952e-06	-12.315776	-11.226126	-11.447967	-11.251193	0
5.0400545e-06	-12.064635	-11.113619	-11.546735	-11.278785	0
2.235988e-06	-12.257264	-11.110665	-11.378763	-11.0441885	0
5.5277884e-05	-9.656502	-10.435784	-6.156672	-9.988991	0
0.4762342	-5.571375	1.3656813	-5.8363843	-4.9093013	0
3.270995e-06	-12.26195	-11.125978	-11.407841	-11.179431	0
1.3855132e-05	-11.638284	-10.084505	-10.562293	-10.985915	0
4.278955e-06	-12.233756	-11.145552	-11.352781	-10.805587	0
2.7459306e-05	-11.43124	-9.750404	-11.056649	-10.171598	0
5.5236387e-06	-12.333329	-10.961779	-11.551864	-11.219544	0
3.483678e-05	-12.297224	-11.059096	-11.469939	-11.197152	0
5.3844633e-06	-12.208039	-10.95647	-11.521219	-10.686373	0
0.99774784	9.882528	9.18824	7.9807086	-3.56386	1
0.99996567	10.230389	9.189774	8.744931	9.252559	1
0.9999845	10.54972	9.451932	9.6280365	9.88696	1
0.99997926	10.266425	8.900289	8.97437	9.506415	1
0.99971455	8.974038	8.190339	-4.1990466	7.5118504	0
3.1198456e-06	-12.271828	-11.151596	-11.476281	-11.205094	0
0.99997306	10.5931	9.116077	9.129105	9.860637	1
0.93027866	9.1121855	4.877687	8.774424	7.594797	1
0.9249885	9.336409	8.533066	9.594358	9.698006	1
9.253806e-05	-8.755309	-10.390038	-10.071097	-8.435214	0
6.2284025e-06	-12.04865	-10.714762	-11.342387	-11.1494	0
2.7724843e-06	-12.335975	-11.089119	-11.549121	-11.137002	0
7.749572e-06	-11.781426	-10.323403	-9.799736	-10.428762	0
7.138285e-06	-11.12096	-10.883358	-11.310549	-10.874972	0
2.5669537e-05	-10.985887	-7.873833	-11.424728	-10.630952	0
4.094691e-05	-7.307952	-8.337225	-10.745832	-7.781497	0
8.376855e-05	-10.83497	-10.209773	-10.646556	-10.825662	0
0.9499035	9.705355	-4.8433394	7.510068	-4.54467	0
0.006433904	-11.535426	-10.386866	-9.663335	-6.5948024	0
5.800393e-06	-10.8875	-10.51963	-10.757337	-9.444594	0
2.8198801e-06	-12.197197	-11.14603	-11.331634	-10.814567	0
1.799321e-05	-12.198177	-10.775971	-10.899368	-10.048089	0
4.54415e-06	-12.135278	-11.193007	-11.321069	-10.953889	0
4.279825e-05	-12.380527	-10.641849	-7.9877706	-9.846158	0
0.00035019015	-10.985593	-9.614458	-9.5636425	-6.5402	0
5.3104877e-06	-12.222929	-11.009491	-11.417464	-11.110402	0
1.6588607e-05	-10.676601	-10.780155	-10.284747	-10.97483	0
4.6765267e-06	-11.01539	-7.1306195	-11.035306	-10.487599	0
0.9999887	10.591775	9.452011	9.64257	9.549628	1
0.947186	9.63548	6.7651777	2.0555851	7.490564	0
2.4683181e-06	-12.084262	-11.038624	-11.555022	-11.167281	0
8.187589e-06	-12.196103	-10.662304	-10.862666	-10.705443	0
0.9941239	10.589234	9.056057	8.068976	9.357069	1
0.5933268	10.4222975	8.921431	7.6974225	9.395658	1
0.002848231	-4.383588	-8.024771	-5.478025	1.8297151	0
0.99019134	10.401061	8.43018	8.4459	8.773886	1
2.6011028e-06	-12.212504	-11.035083	-11.077893	-11.109955	0
0.00049415394	-7.785985	-2.9082131	-7.8216147	-10.93585	0
1.990355e-05	-11.577327	-9.950278	-10.83298	-9.757821	0
0.99990046	9.45864	8.789891	9.269915	9.606235	1
3.319449e-06	-12.055625	-11.011951	-11.284661	-10.927356	0
1.2458184e-05	-12.019785	-9.813921	-11.291229	-10.915561	0
3.4512361e-06	-12.198225	-11.046982	-11.64292	-11.030241	0
2.1596798e-06	-12.339445	-11.218418	-11.534659	-11.054833	0
4.8054585e-06	-12.139466	-10.931729	-2.6681688	-10.889733	0
7.049808e-06	-12.162974	-11.127781	-11.581624	-11.19912	0
0.9999645	10.338841	9.126583	9.57759	9.904719	1
1.1542711e-05	-12.221549	-11.0635	-11.530854	-11.078585	0
6.213855e-06	-12.192545	-11.145418	-11.440434	-10.990663	0
1.1822038e-05	-11.811175	-10.7306	-11.012637	-10.909059	0
2.6631415e-06	-12.35548	-11.241788	-11.69067	-11.303335	0
0.9987404	10.318885	9.148773	9.532264	9.869872	1
0.008377727	-6.337365	-6.0306454	-2.3338642	-2.0213687	0
0.9999629	10.487014	9.280877	9.074682	9.580426	1
1.32526675e-05	-12.36493	-11.055313	-11.305712	-11.145997	0
2.2778979e-05	-11.370708	-9.729387	-10.877467	-10.824639	0
2.5052332e-06	-12.2786665	-11.079787	-11.587013	-11.283809	0
4.7028734e-06	-12.029141	-11.075753	-11.540011	-11.09898	0
0.0322161	-9.670273	-6.000209	-5.206422	-7.98074	0
0.000102548416	-12.235275	-10.581911	-11.287473	-11.005385	1
0.0001743783	-11.972254	-10.62207	-11.342527	-10.723472	0
2.859655e-06	-12.2537155	-11.176179	-11.204057	-11.239032	0
8.064062e-05	-8.139529	-10.841294	-10.836056	-10.671479	0
0.0016546051	-11.409413	-10.544523	-8.835364	-10.3106575	0
0.0014993501	-12.093397	-11.151433	-11.081338	-10.89606	0
0.0002594386	-8.965414	7.068602	-9.819812	-9.557998	1
2.826762e-06	-12.122758	-11.167761	-11.62306	-11.1619005	0
0.9999387	10.201608	9.47192	9.112425	9.947699	1
6.562849e-06	-11.906394	-10.30814	-11.435306	-10.44404	0
3.9517134e-05	-12.112576	-10.720426	-10.768954	-11.018711	0
1.9606456e-05	-11.040404	-10.5154	-6.811835	-10.5018835	0
2.882999e-06	-11.966546	-6.4144864	-9.004099	-9.71237	0
0.99966216	10.220737	9.255844	9.178596	9.889508	1
2.4088115e-06	-12.343474	-11.052988	-11.507967	-11.060304	0
3.8944486e-06	-12.255588	-11.150202	-11.507051	-11.074097	0
8.454694e-06	-12.09475	-11.050691	-11.321617	-10.905351	0
0.91863346	9.382932	8.778492	8.8034315	9.452786	1
3.1229687e-05	-8.527129	-7.674234	-7.095123	-10.4764	0
3.7187897e-06	-11.7930765	-10.675837	-11.075388	-11.280477	0
1.0639932e-05	-11.0625	-10.467049	-11.029484	-9.019311	0
0.947446	6.4003515	9.246707	7.403108	9.722619	1
1.2923298e-05	-11.830459	-10.533003	-10.497171	-10.373518	0
0.000102110585	-12.206676	-10.917366	-11.509257	-11.145146	0
2.3021216e-06	-12.268767	-10.941272	-11.582675	-11.286052	0
3.5135074e-06	-12.284682	-11.123785	-11.599948	-11.220694	0
1.1447677e-05	-11.449185	-10.483218	-8.958535	-4.6712003	0
0.9995103	8.367814	7.5698495	9.47196	9.500274	1
2.257261e-06	-12.142436	-11.1166725	-11.634055	-11.079716	0
7.063139e-06	-11.919337	-10.913963	-11.006927	-10.363605	0
2.7517485e-06	-12.154212	-10.997644	-11.687774	-11.30907	0
2.1214355e-06	-12.306522	-11.248464	-11.627098	-11.080657	0
2.19443e-05	-11.268909	-10.86652	-9.920079	-10.723043	0
2.8270317e-06	-11.992415	-10.928232	-11.125752	-9.929319	0
0.98728675	8.843081	6.7383666	4.666345	7.078291	1
8.159302e-06	-10.646578	-10.722226	-11.15966	-10.871877	0
5.288074e-06	-12.05115	-10.958319	-11.286334	-10.617465	0
4.4124977e-06	-12.124249	-10.692258	-11.3487425	-11.103039	0
0.0026941781	-10.387554	-8.536896	-10.959444	-10.729159	0
3.4504433e-06	-12.221066	-9.981203	-10.387066	-10.296333	0
5.007208e-06	-12.25957	-10.891535	-11.500489	-11.235691	0
0.011212045	-8.84284	-8.302079	-9.491407	-8.397307	0
1.6362483e-05	-11.734595	-10.690969	-11.086688	-10.865233	0
5.8859452e-05	-10.740891	-10.605764	-11.242696	-7.8245487	0
0.9946202	10.399577	9.265214	9.235368	8.225345	1
0.9996362	10.421634	9.011624	9.594841	9.847744	1
0.99982435	10.263995	9.342338	8.895402	9.699399	1
0.9767442	4.983573	-8.180516	-1.6807002	-4.755778	1
0.99997663	10.514365	9.1740055	9.291904	9.678429	1
0.89786863	9.949198	6.3888354	7.1363816	8.367709	1
4.948302e-06	-12.034778	-10.83729	-11.604766	-10.910964	0
0.9987331	7.789217	9.084485	9.279494	9.103559	1
0.9998493	10.65195	9.321837	8.316827	9.8800955	1
4.3518426e-06	-10.117577	-10.633708	-11.437428	-10.641685	0
2.6578489e-06	-12.2216215	-10.999958	-11.522066	-11.190823	0
4.0173013e-06	-11.905311	-11.043811	-11.377757	-10.879842	0
1.1814655e-05	-11.745788	-10.874329	-11.095577	-6.8680425	0
2.3444215e-06	-12.328059	-11.016009	-11.606849	-11.215548	0
7.2605485e-06	-10.562268	-10.370019	-10.755831	-9.597898	0
5.362213e-06	-11.442585	-11.115484	-11.301828	-11.01894	0
6.6431294e-06	-12.053369	-11.103216	-11.386563	-11.141685	0
2.672698e-06	-12.368748	-11.206827	-11.6261	-11.081798	0
0.99656904	8.820159	6.878881	8.21161	9.613348	1
0.99961406	9.600371	9.213263	8.688214	9.745046	1
0.00015257487	-11.369884	-4.493407	-11.150591	-10.655366	0
0.99919766	8.07997	4.71557	6.5241566	8.084886	1
0.9999435	10.610667	9.375344	9.465332	9.852974	1
9.5699925e-06	-10.92781	-10.583757	-9.662162	-9.180098	0
2.9148969e-06	-12.364926	-11.230507	-11.54299	-11.29933	0
9.309375e-06	-11.619591	-10.892004	-8.773637	-10.41939	0
5.170461e-06	-11.987745	-11.133036	-11.533171	-11.287711	0
9.182387e-06	-11.803295	-11.144085	-9.403141	-10.867947	0
3.1610318e-06	-12.341786	-11.079233	-11.602802	-11.079022	0
8.2279075e-06	-12.216369	-10.668442	-11.459379	-11.154826	0
3.5097733e-06	-12.045905	-8.225032	-11.472512	-11.097976	0
0.0006901214	-7.771681	-9.857713	-8.956054	-8.515803	0
0.9993469	10.438503	8.292532	8.512393	9.421506	1
8.457347e-06	-12.17694	-10.676456	-11.17484	-10.546386	0
5.5141595e-06	-12.2428665	-10.975022	-11.52955	-11.265996	0
6.529724e-06	-9.658159	-8.964359	-6.110612	-9.484212	0
0.99998987	10.59409	9.464214	9.575559	10.0309515	1
5.1124657e-06	-12.137181	-9.8519	-11.379454	-10.995069	0
7.8387566e-05	-11.945397	-9.815418	-11.302817	-10.799527	1
0.9999702	9.161917	-3.483543	9.261178	9.392587	1
0.9999068	10.394649	9.123173	9.469293	9.532995	1
0.97944045	10.498223	8.167396	8.326631	9.482466	1
0.9999666	10.597245	9.26162	9.306777	9.759122	1
0.9998202	10.390124	9.297649	9.363946	9.677959	1
0.99995506	10.536956	9.261683	9.614785	9.85388	1
0.9979755	9.307794	7.232763	8.351888	9.354903	1
0.9999317	9.924395	9.2560005	9.4335165	9.694746	1
0.14431202	3.6462753	5.4740863	3.3274634	6.629908	1
0.96521574	-0.25391418	1.742067	6.0819507	1.1787933	1
0.9999517	10.645328	9.157585	8.757495	9.807386	1
0.97512925	7.3083673	4.662267	8.8027725	5.395165	1
0.9998561	9.600202	6.1695995	5.9647675	8.973844	1
0.9997974	8.653932	6.73522	9.432011	4.953147	1
0.9999665	10.451825	9.317985	8.504755	9.67299	1
0.99996257	10.2949	9.260319	9.175376	9.921837	1
4.7261274e-06	-10.407523	-9.784767	-4.6919384	-9.760875	0
0.9999864	10.039387	9.087179	9.186887	9.406597	1
2.49749e-06	-12.282655	-11.199903	-11.527907	-11.221986	0
0.99987745	-3.9488554	6.225761	0.9754192	-4.7953405	1
0.9903329	-5.4409986	-1.3797628	-0.3653765	7.6400666	1
0.6986656	9.707001	6.0277705	5.727006	6.4204593	1
0.99885094	10.454677	8.060384	8.86107	7.2982974	1
0.99996257	10.580724	9.457993	9.376264	9.937209	1
0.9552572	4.1653185	-5.793316	-4.77745	7.965639	1
0.999979	10.515017	9.225376	9.377408	9.593218	1
0.9999875	10.329919	9.01089	9.387819	9.809207	1
0.9998441	6.552373	8.485411	8.06304	9.423748	1
0.9995091	10.167038	8.927792	8.799994	9.475995	1
0.9999877	10.598374	9.425009	9.631066	9.841266	1
0.93723744	10.22643	9.314821	8.723843	9.607173	1
0.99993396	9.014962	6.72482	-5.535062	9.219615	1
0.99998975	10.153032	9.028711	9.212133	9.598095	1
0.9999726	10.3117285	8.156648	9.040641	9.594617	1
0.9999473	10.514571	9.33397	9.358527	9.8012905	1
0.99969506	10.261415	6.680609	8.397133	9.691491	1
0.9999337	10.030679	8.996874	8.809649	9.542625	1
0.8491184	6.391682	-2.3583426	6.8191776	3.764287	1
0.9997962	10.247038	9.24435	9.003061	9.598906	1
2.7887718e-06	-12.401341	-11.264233	-11.655515	-11.317672	0
0.9999597	10.523689	8.870127	9.3770275	9.832703	1
0.99945766	10.527635	6.821647	6.1990857	9.94293	1
0.9972753	10.163495	9.165262	8.870682	9.864947	1
0.99987507	9.53518	8.931666	9.04317	9.277646	1
0.97069764	9.123296	7.7693253	6.3036294	8.698165	1
2.4345088e-06	-12.165376	-11.22396	-11.566124	-11.295641	0
2.8023471e-06	-12.313169	-11.191471	-11.620112	-11.266308	0
0.9999577	10.62657	9.403261	9.616391	9.655434	1
0.99977535	9.275514	8.755353	9.609291	9.505473	1
0.9996201	7.57681	3.504821	9.405529	9.790313	1
2.21387e-06	-12.364526	-11.22953	-11.61413	-11.228223	0
0.9820779	9.89289	8.857741	3.930356	8.4776325	1
0.99995184	10.415763	8.906368	8.853119	9.80129	1
2.537427e-06	-12.431631	-11.070669	-11.5238905	-11.268404	0
8.600546e-06	-12.086428	-11.007261	-11.419871	-11.137813	0
5.0652843e-06	-11.727832	-10.995756	-10.655443	-11.191846	0
5.435333e-06	-12.1423	-11.09073	-11.453237	-11.112599	0
5.5454534e-06	-11.088443	-10.293396	-10.8807535	-10.456733	0
0.9289211	3.4068694	-3.956616	5.5079975	3.703001	1
8.3900595e-06	-11.047364	-10.853337	-10.538226	-9.464866	0
3.1679667e-06	-10.913375	-11.123877	-11.600013	-11.195495	0
0.99992883	9.642744	6.4364924	8.071028	9.820937	1
2.1649423e-06	-12.356512	-10.900295	-11.47411	-11.180743	0
0.8673355	9.748875	6.6522717	9.259599	8.11676	1
0.5432469	-9.262867	-2.8811848	-5.407779	4.3179483	1
1.3472884e-05	-11.736646	-11.251234	-11.537466	-11.223842	0
5.167178e-06	-11.551109	-11.097534	-9.630341	-10.864543	0
0.99986017	10.610114	9.215819	9.533796	9.613948	1
3.912666e-05	-11.9581995	0.84012717	-11.168778	-9.179713	0
2.5696967e-05	-11.792591	-10.92828	-11.299251	-10.445118	0
3.288658e-06	-12.459637	-11.242848	-11.610226	-11.318328	0
1.1852381e-05	-10.883485	-9.962116	-11.11098	-8.542826	0
4.375246e-06	-12.338269	-11.140154	-11.588155	-11.232282	0
0.9998406	9.693392	8.815476	9.261203	9.451545	1
0.9105281	9.259751	8.137661	7.802231	6.5033636	1
0.005265423	-11.026222	-9.1102295	-9.457534	-10.864081	0
2.3258024e-06	-12.227039	-11.176918	-11.476963	-11.308902	0
0.0004616008	-6.6009855	-10.34493	-4.9686875	-10.491167	0
2.7605959e-06	-12.284722	-11.230089	-11.650508	-11.197132	0
3.9115e-06	-12.284596	-11.0791855	-11.46866	-11.295517	0
2.5356587e-06	-11.806277	-11.076315	-11.287104	-11.043755	0
1.0008252e-05	-11.588669	-10.813736	-11.388802	-10.866579	0
4.483733e-06	-11.473782	-10.727358	-10.606886	-10.418074	0
4.6464425e-05	-11.138431	-10.4004	-10.970021	-10.696613	0
3.8028886e-06	-12.237513	-10.9990425	-11.3921	-11.185313	0
5.3483673e-06	-11.856259	-9.763393	-11.364656	-10.828285	0
3.8677103e-06	-11.963965	-11.104183	-10.972665	-11.108623	0
7.720538e-06	-12.063339	-11.126631	-11.480298	-10.849507	0
6.7427573e-06	-12.204257	-11.096412	-11.573031	-11.264407	0
0.0002953443	-11.768477	-9.617678	-10.6136465	-10.447011	0
0.0026252011	-11.444457	-7.177586	-8.512269	-8.642095	0
3.631626e-06	-12.177923	-11.059739	-11.5535145	-10.78487	0
2.2721656e-06	-12.436299	-11.214432	-11.698979	-11.247438	0
2.7559713e-06	-12.316705	-11.176325	-11.639735	-11.321718	0
0.9995733	10.275651	3.8528666	9.052899	9.375312	1
3.2418927e-06	-12.29273	-10.976012	-11.5353775	-11.143284	0
2.0037607e-05	-10.930923	-10.697351	-11.346629	-10.563119	0
0.0006867498	-10.354357	-9.438468	-8.283009	-10.994872	0
2.7324963e-06	-12.243774	-11.21418	-11.593273	-11.280515	0
2.4054093e-06	-12.399734	-11.109369	-11.6882	-11.171714	0
4.4830913e-06	-11.91584	-10.950325	-11.104643	-10.905606	0
3.0974688e-06	-12.245517	-10.919315	-11.5442915	-11.182887	0
3.8773055e-06	-12.320479	-11.1048355	-11.5586	-11.097453	0
2.9250557e-06	-12.367064	-11.238033	-11.605621	-11.274922	0
1.6872831e-05	-11.75162	-10.775231	-10.967114	-10.639526	0
1.3816866e-05	-12.138343	-11.105035	-11.550995	-10.8150835	0
1.48017625e-05	-11.979267	-10.77153	-11.455066	-10.378909	0
2.5440418e-06	-12.167295	-11.135746	-11.457885	-11.064667	0
3.4497655e-06	-12.2077265	-11.138075	-11.461891	-11.038775	0
2.9743615e-06	-11.582292	-10.543212	-11.412816	-11.025385	0
2.4337892e-06	-12.059396	-11.262118	-11.516734	-11.314567	0
0.024269085	-11.976786	-9.475672	-11.216943	-11.04664	0
3.2093835e-06	-11.743189	-10.811796	-10.766153	-10.793553	0
7.0426254e-06	-12.032481	-11.135284	-11.286796	-11.260646	0
0.9999175	7.713663	8.114283	7.739491	8.180969	1
0.19201444	0.6963245	6.0217657	-0.6129449	-3.6308033	1
0.48189288	7.4796867	6.657126	-4.056056	8.294213	1
0.99982625	10.541458	8.878983	9.185114	9.650426	1
3.5177654e-06	-12.323977	-11.087784	-11.244033	-11.144479	0
6.4840897e-06	-12.330096	-10.958619	-11.259801	-11.086013	0
0.9996762	10.316716	9.116286	8.981763	8.749774	1
0.99994946	9.847845	6.9944844	8.167296	8.620563	1
0.9999845	9.940837	9.373029	9.473799	9.645757	1
2.6124811e-05	-10.30203	-11.095379	-11.4291525	-10.571124	0
4.484165e-06	-12.319821	-10.858305	-11.159006	-10.993968	0
5.042973e-06	-12.212317	-11.0334	-11.253692	-11.158605	0
2.837934e-06	-12.351028	-11.2488365	-11.624224	-11.290654	0
3.0185772e-06	-12.377997	-11.221281	-11.647514	-11.240393	0
4.022227e-06	-12.270977	-11.047361	-11.654452	-11.268542	0
3.245865e-06	-11.569819	-11.111853	-11.458482	-10.968474	0
3.4596756e-06	-11.858703	-11.055885	-11.563714	-11.168846	0
3.818151e-06	-10.302994	-10.809195	-10.721018	-10.876084	0
0.000105297244	-6.585353	5.828326	-7.1243887	-7.408708	0
1.3901336e-05	-12.098905	-10.827911	-11.261363	-10.849897	0
7.215905e-05	-10.622071	-10.413688	-11.119612	-11.026029	0
3.5667242e-06	-12.266973	-11.131016	-11.381838	-11.207881	0
2.6887249e-06	-12.038078	-11.136607	-11.387902	-10.531032	0
4.379989e-06	-11.565009	-10.931675	-11.241045	-10.867473	0
3.4130296e-06	-12.368967	-11.122131	-11.658199	-11.191241	0
2.2854072e-06	-11.859732	-11.188309	-11.661147	-11.19325	0
6.774953e-06	-9.959577	-11.056132	-10.45116	-10.6877165	0
0.9995615	10.516957	9.19689	9.421865	9.407982	1
0.000101948885	-12.21479	-10.738955	-10.731495	-10.328678	0
3.2924802e-06	-12.228242	-11.025415	-11.00979	-11.034489	0
6.615129e-06	-11.118499	-10.839649	-11.138015	-10.444117	0
0.00046277978	-10.602869	-3.483909	-8.77557	-10.20484	0
0.9936114	9.728597	1.8412492	9.049504	9.6777	1
0.9999871	10.630557	9.445608	9.401314	9.963375	1
0.00039929262	-11.775529	-10.86228	-10.940414	-10.537688	0
0.997329	10.116366	8.541113	8.246349	9.325477	1
7.2209536e-06	-11.830316	-10.877409	-11.091338	-11.055246	0
2.7375095e-06	-12.268024	-11.117213	-11.595742	-11.2871065	0
5.2873734e-06	-12.250398	-10.895371	-11.5057955	-11.205389	0
0.99911493	8.519211	8.608891	7.3549414	7.123462	1
3.6676214e-05	-11.523749	-10.575255	-9.015108	-10.681558	0
2.831743e-06	-12.334849	-10.887847	-11.642419	-11.279155	0
0.00013045123	-12.045699	-10.648099	-11.248107	-10.444733	0
2.3404007e-06	-12.416547	-11.140227	-11.621574	-11.315583	0
0.007682179	-12.373145	-10.603907	-10.619752	-10.718381	0
4.414097e-06	-12.263344	-10.878859	-11.286041	-11.240911	0
4.231674e-06	-10.874817	-11.065112	-11.462835	-11.14733	0
0.99942315	9.539357	5.5510917	6.1649814	6.456973	1
2.7450228e-06	-12.174952	-11.106302	-11.288268	-11.097412	0
4.24929e-06	-12.160507	-10.402433	-11.402533	-11.177697	0
4.3556083e-06	-12.047942	-11.069916	-11.522679	-11.149449	0
8.358225e-06	-11.771482	-10.58313	-11.248321	-9.9570055	0
0.999848	10.202789	7.2229104	8.347435	9.256063	1
3.3786337e-06	-12.116527	-10.986847	-11.137638	-11.105109	0
0.99998367	10.67461	9.420073	9.068015	9.897782	1
2.5224488e-06	-12.0992365	-11.077012	-11.651619	-11.14673	0
9.970346e-06	-12.081369	-11.001188	-11.462483	-11.013713	0
5.1836632e-06	-12.08284	-11.116905	-11.535563	-11.136396	0
5.4497e-06	-11.716647	-10.987852	-10.652709	-10.194602	0
0.9999223	10.517806	9.32686	9.218018	9.896305	1
6.77885e-06	-11.958893	-10.953663	-11.345011	-11.037218	0
6.248923e-06	-12.279626	-11.045425	-11.640748	-11.163243	0
2.2189852e-06	-12.446632	-11.104464	-11.607858	-11.080619	0
4.6558416e-05	-9.190663	-10.876888	-11.004879	-11.137669	0
0.2207199	-0.37888613	5.904914	-6.623392	9.282714	0
4.5997276e-06	-12.105783	-11.100061	-11.532139	-11.128682	0
0.9988391	6.164215	6.3551426	6.600091	9.427761	1
3.5725964e-06	-11.636893	-9.577013	-10.055391	-10.800948	0
2.928036e-06	-12.401985	-11.245689	-11.53034	-11.253173	0
1.2684417e-05	-11.886939	-10.816668	-9.65957	-10.402916	0
0.9996525	10.151086	9.119496	7.9044023	9.3789425	1
0.9979569	10.588644	9.220238	9.349742	9.655044	1
3.0977405e-06	-11.8781805	-10.691358	-11.405202	-10.792446	0
2.9415603e-06	-12.362703	-11.249235	-11.578438	-11.230264	0
2.1350286e-05	-11.429507	-10.752994	-11.0699625	-9.205525	0
0.8796417	9.26699	-5.8217206	7.8630576	9.098307	1
4.673114e-05	-8.762798	-10.587728	-10.010326	-5.589316	0
2.6126559e-06	-12.103015	-11.016643	-11.436568	-10.810498	0
5.7745576e-05	-11.915019	-10.765251	-11.289356	-10.525895	0
3.7712728e-06	-12.028451	-10.57608	-11.375235	-11.17859	0
1.9431667e-05	-12.041593	-11.086028	-10.941182	-11.030199	0
3.5004454e-05	-12.098454	-10.744066	-10.703928	-10.671071	0
7.5776315e-06	-12.249482	-10.667195	-11.475089	-10.655696	0
5.5224323e-06	-12.437264	-10.852541	-11.537345	-11.348961	0
2.8058666e-06	-12.2024975	-11.142311	-11.539425	-11.131436	0
0.99911886	10.345011	8.6100235	9.018224	9.519679	1
1.331285e-05	-11.521883	-10.84016	-11.447802	-10.718016	0
2.5735023e-06	-12.317773	-11.03771	-11.502026	-11.273614	0
4.806829e-06	-12.188827	-11.050568	-11.547377	-11.251067	0
3.977058e-06	-12.240151	-10.887922	-10.742596	-10.970534	0
9.9443234e-05	-10.160571	-4.2610297	-9.911165	-10.011107	0
3.2635442e-05	-8.853199	-6.1679745	-5.7986608	-8.479948	0
6.878192e-06	-11.166684	-10.804729	-6.2563224	-10.474892	0
0.9996014	10.295601	9.361355	9.494323	9.650457	1
3.2412252e-06	-12.376014	-11.116699	-11.528924	-11.18162	0
2.813683e-06	-11.865966	-10.66174	-11.289474	-10.666725	0
2.8604923e-06	-12.036105	-10.724247	-11.400414	-6.465118	0
9.639092e-06	-10.147258	-7.893907	-7.2300153	-7.067146	0
1.6642674e-05	-10.735959	-10.721429	-10.66684	-10.855333	0
7.1443665e-06	-11.966289	-10.993681	-11.399939	-11.078883	0
4.197214e-06	-12.074127	-11.153357	-11.488039	-11.016948	0
9.568642e-06	-11.493032	-10.853851	-11.089116	-10.994554	0
0.50946075	5.198493	0.14675826	6.1649013	-1.6117351	1
0.99997747	10.584993	9.384777	9.49224	9.865404	1
2.9607221e-05	-11.657569	-10.919491	-11.572977	-10.518093	1
0.9998293	9.104591	9.050966	8.288233	9.147657	1
0.99925977	9.894881	5.9482145	9.233155	9.143333	1
3.9118318e-06	-12.1114435	-10.964388	-11.210717	-11.019685	0
0.9644993	6.3606777	5.662462	6.9238462	9.64022	1
3.2751932e-06	-12.1657915	-11.073448	-11.457692	-10.433657	0
0.99997544	10.30531	9.352152	9.383114	9.80491	1
5.155611e-06	-12.164341	-11.111753	-11.5236635	-11.1456785	0
5.9422955e-06	-11.850163	-11.053709	-11.114791	-11.253452	0
4.741499e-06	-11.907501	-11.111326	-11.365445	-11.183687	0
3.557657e-06	-12.026183	-11.043606	-11.165199	-10.827398	0
0.99997413	10.102852	8.935093	9.331573	8.9505205	1
7.632825e-06	-11.901611	-10.938983	-10.961426	-11.082433	0
7.272434e-06	-12.237542	-10.810012	-11.540907	-10.866219	0
0.00047034328	-10.056542	-9.039305	-8.427519	-8.602645	0
4.1907942e-06	-12.4136915	-11.1516695	-11.543208	-11.094217	0
0.9999485	10.602253	9.350108	9.479245	9.885306	1
0.9999701	10.614654	9.388706	9.476273	9.933053	1
0.00049733126	-8.097386	-4.5979915	7.6545863	6.9709926	1
5.4363077e-06	-11.954448	-10.968049	-11.41953	-11.094364	0
0.999982	10.378947	7.2035313	3.0526376	9.2557745	1
0.00012878994	-10.779094	-10.30774	-9.509094	-10.041894	0
6.413035e-06	-11.496545	-10.848138	-10.125453	-11.057606	0
2.1922174e-06	-12.388095	-11.253086	-11.593696	-11.25492	0
0.000118748	-5.250966	-4.9779325	-6.952061	-5.431146	1
2.8787458e-06	-12.307025	-11.11174	-11.520177	-11.086652	0
2.4854435e-06	-11.259205	-10.830927	-11.451941	-11.008981	0
2.6016933e-06	-12.321343	-11.112	-11.527148	-11.217076	0
3.193136e-06	-11.925885	-11.115087	-11.540606	-10.913228	0
4.177642e-06	-12.034386	-10.873555	-11.225622	-10.946097	0
0.99098843	10.34147	9.198309	9.044704	7.0882373	1
0.9718568	8.749324	7.277514	4.0956435	-5.5454645	0
1.3114333e-05	-12.347232	-10.914179	-11.701863	-11.17598	0
0.00029350657	-10.320664	-10.602308	-11.381844	-11.041596	0
5.6360964e-06	-12.302239	-11.188068	-11.530257	-11.260862	0
0.9956181	8.68962	6.6031203	-1.7257785	7.4358964	1
8.758573e-06	-11.150626	-10.518667	-9.891772	-10.754399	0
0.9965545	9.528331	3.5513754	6.7281814	9.748023	1
0.9999126	10.612093	8.941927	8.655634	9.593694	1
0.9999702	10.595408	9.401359	9.044972	9.723984	1
0.99999166	10.472103	9.398555	9.583013	9.950481	1
7.5510843e-06	-11.828923	-10.91558	-10.936442	-11.018163	1
0.99997604	10.626357	9.449597	9.598494	9.874633	1
0.98568165	9.851009	8.709545	7.7646785	9.257512	1
0.99997354	10.009768	8.477766	9.026821	9.919906	1
0.99789774	8.299527	8.472017	8.880889	9.681296	1
0.97762144	8.921938	7.038145	8.420554	8.078696	1
0.99998415	10.393981	8.976631	7.5416512	7.750438	1
0.99812406	10.172984	9.208168	8.711673	9.573027	1
[truncated: 53,001 more rows]
