# Supplementary material for: PLM-interact: extending protein language models to predict protein-protein interactions
Source: Nat Commun. 2025 Oct 27;16:9012. doi: 10.1038/s41467-025-64512-w (PMC12559430; doi:10.1038/s41467-025-64512-w)
Supplement: Supplementary file 4 — Source Data [file 41467_2025_64512_MOESM4_ESM.zip › Source Data/Supplementary Figure2/yeast_source_data_sfigure2_scores_all_models.csv]

0%(binary)	mask_7	mask_15	mask_22	mask_30	label
0.99630475	2.0003986	5.930952	7.174681	8.837757	1
4.3220844e-06	-12.133929	-10.777	-11.528747	-11.081427	0
0.99942183	7.4128237	8.129417	7.745609	9.554919	1
4.239903e-06	-12.030367	-10.7248	-11.195174	-10.804759	0
0.0012148665	-11.427796	-10.9790125	-9.669976	-10.418413	0
0.26823753	0.9963557	-4.336418	6.8098683	8.170129	1
0.888084	-6.9796906	-9.054033	-6.7784085	-5.7011695	1
1.0384574e-05	-11.2434845	-11.164929	-11.39859	-10.872294	0
4.5321617e-06	-10.429815	-10.75488	-9.792914	-5.666573	0
6.1009956e-05	-10.143436	-9.308914	-9.944625	-8.746358	0
0.99999225	10.524911	9.174391	9.399622	9.456981	1
1.0657755e-05	-12.061402	-10.7247715	-11.176673	-10.665639	0
2.1651718e-05	-7.7396107	-8.25336	-10.898005	-6.8522534	0
1.03210605e-05	-11.471493	-10.636509	-11.2631855	-10.590483	0
0.041984677	-10.75446	-8.663799	-9.634628	-9.622105	0
1.1356209e-05	-10.2095995	-10.143071	-9.418621	-9.136433	0
6.526549e-06	-11.388958	-10.088763	-10.3427305	-10.62095	1
0.05979588	-9.82927	-10.875131	-11.0744705	-10.835774	0
0.0029535168	-6.0782504	-6.590818	-6.066676	-4.445249	1
2.1154261e-05	-11.73018	-11.040944	-10.402223	-10.913824	0
0.00010395053	-11.763673	-10.565808	-9.707384	-10.102888	0
0.9997631	8.46525	8.530929	6.2151985	7.7322726	1
6.7742753e-06	-11.447714	-10.592373	-11.253891	-10.816322	0
7.0011333e-06	-12.164116	-10.947145	-11.4706745	-11.107623	0
1.2644212e-05	-12.091159	-10.952888	-11.367206	-11.057467	0
9.88639e-06	-11.829227	-10.981413	-11.518263	-10.494311	0
3.7015723e-06	-12.053709	-10.905113	-11.502918	-10.854568	0
0.27079058	-2.6264052	-3.7710443	-3.076918	5.9919186	1
0.54728806	7.974694	-3.0099375	7.466814	7.4541154	1
3.7026773e-06	-12.1953745	-10.727386	-11.390674	-11.121139	0
0.9999702	10.635822	9.441495	9.500284	9.47347	1
0.99997985	9.386224	9.351319	8.877575	9.87168	1
0.00035640312	9.581615	-6.6292763	6.9445453	-1.4915546	1
1.3348318e-05	-11.897537	-11.039967	-11.447895	-10.983308	0
3.160649e-06	-11.930301	-10.711049	-11.381552	-10.95335	0
7.196322e-06	-11.749095	-9.73964	-11.241042	-11.090232	0
0.99919194	10.413959	8.856191	9.183543	9.648152	1
0.99998903	10.631949	9.500317	9.618054	9.987371	1
0.005040191	-8.436895	-6.8934264	-9.858902	-5.7041593	1
5.312869e-06	-11.093244	-9.119905	-10.734099	-11.049895	0
4.7765665e-05	-11.754675	-10.854809	-10.479987	-9.783261	1
0.00016289849	-10.146972	-6.823922	-7.5606275	-4.794122	0
4.4374083e-06	-12.195684	-11.089245	-11.529033	-10.698815	0
0.99998724	10.566051	9.4071	9.215612	9.727563	1
0.5461094	-9.931348	2.2605615	-4.361926	-7.4600015	1
0.9994954	9.620814	9.304002	9.408856	9.646499	1
6.2049726e-06	-11.358867	-10.655848	-11.10274	-10.555352	0
0.99987173	9.858756	8.143859	8.59848	4.0384088	1
0.9997714	10.292615	9.318596	9.019916	9.857886	1
0.99972254	10.104735	6.395801	6.784099	7.172134	1
0.9452436	10.113751	6.583158	5.5598207	8.807576	1
0.019490138	-9.316106	-8.192727	-10.534212	-10.422341	1
4.724104e-05	-8.409015	-8.591423	-7.7334895	-4.669981	1
0.00032759615	1.5320306	-4.015801	-3.1844318	-1.269209	1
0.005681396	-6.0746326	-7.331413	5.563723	2.4806137	1
0.9929785	-5.7164674	-3.7693784	7.7160845	8.30112	1
1.9254489e-05	-11.899087	-10.724215	-11.188837	-10.741141	0
0.98987913	6.0543814	6.0236125	8.2472725	-0.5219073	1
1.9068611e-05	-11.27398	-9.871571	-11.344159	-11.017081	0
7.0969945e-06	-11.964074	-10.977982	-11.209292	-10.889985	0
1.1010441e-05	-9.930484	-10.82648	-10.959	-10.348298	0
5.665169e-06	-11.391261	-10.64805	-7.346477	-9.555659	1
0.00024498423	-8.467362	-10.836395	-6.4610286	-9.355148	1
4.732424e-06	-12.232383	-10.991619	-11.373845	-10.953874	0
0.00012857336	-11.19767	-10.164965	-11.39194	-10.765516	0
0.00015929314	-10.418498	-9.638532	-7.1381145	-9.584661	0
6.0136135e-06	-12.178203	-10.820082	-11.524895	-11.001933	0
0.9999863	10.537616	9.462716	9.098883	9.639579	1
0.999539	-9.130005	-7.6131473	-6.7962494	-5.2629933	0
0.105897814	-3.2061658	-2.207968	0.4314468	0.38129663	0
0.9999616	9.847693	4.8176947	8.553535	6.5120883	1
7.800839e-06	-12.164611	-10.855649	-10.8976145	-11.257942	0
6.596427e-05	-11.144935	-10.818213	-10.663781	-10.839147	0
1.5907466e-05	-11.634341	-11.056385	-11.48304	-11.056999	0
0.282226	-5.516837	-5.5342383	6.9215627	-6.6710277	0
4.8009415e-06	-11.226487	-10.010536	-11.241938	-10.834775	0
1.7649776e-05	-10.631909	-10.890467	-11.417813	-11.09865	0
0.0005008832	-5.488288	-3.5839422	-6.7282834	-6.1592546	0
1.4874469e-05	-11.16385	-8.608928	-10.429158	-9.550094	0
3.3868696e-06	-12.013743	-11.003814	-11.430402	-11.128292	0
0.9999442	10.438073	8.717085	9.428248	9.655708	1
0.99969876	10.121972	9.19765	9.121504	6.9367776	1
0.99720854	8.583736	9.067079	8.5419855	9.7778845	1
4.9206833e-06	-12.015742	-10.636648	-11.393017	-11.014548	0
0.008924503	-10.250266	-6.6186423	-5.1918015	-8.0105	0
6.34633e-06	-12.155405	-10.847606	-11.2767515	-11.213127	0
0.006269258	-11.606178	-9.936715	-7.663156	4.592508	0
0.91955304	10.28025	9.167528	8.14868	6.958965	1
2.1874348e-05	-11.574328	-10.871209	-10.363586	-10.9723625	0
1.1465038e-05	-11.880126	-10.408984	-11.302152	-10.173748	0
2.1731255e-05	-12.036334	-10.832755	-11.428018	-11.093904	1
1.5426951e-05	-11.441789	-10.555335	-11.073286	-9.270613	0
0.013904405	-6.7061844	0.17304301	9.04106	0.9986795	1
0.99989796	10.538563	9.276739	9.241285	9.35788	1
0.99479645	-4.682808	5.620518	6.7945757	2.3891091	1
0.08503488	-10.20284	-3.9627504	-6.41872	-5.894689	1
0.98072857	8.389645	8.166956	8.696596	8.879725	1
4.601461e-06	-12.164448	-10.895133	-11.479084	-11.084012	0
4.40622e-05	-11.226226	-10.2857685	-10.225246	-9.5015745	1
0.9999808	10.564165	9.431812	9.609885	9.98606	1
0.2553713	9.8939495	9.389098	9.406752	8.956712	1
0.0012634353	-8.790692	-10.353759	-9.724873	-9.74652	1
0.9999665	10.490317	9.085241	9.528194	9.788852	1
0.93730426	6.2823043	-2.8169546	5.9009957	7.8630137	1
0.961066	-4.4353423	7.344454	8.655664	9.6295805	1
0.7097967	10.065282	-2.9604168	8.540442	8.884654	1
4.9102306e-05	-8.143699	-8.032693	-6.563071	-10.049745	1
3.433339e-05	-6.8886247	-9.230027	-9.994247	-8.873758	1
0.9999666	10.547922	9.338761	9.286391	9.6788025	1
0.9981932	8.212201	8.596367	9.234538	9.831893	1
0.8367984	-6.2860117	-9.541259	-4.26818	-3.7097049	1
0.25934574	8.127122	8.552889	8.441605	9.313703	1
0.9999689	10.616308	9.478308	9.63956	7.832446	1
0.9990915	-5.0349107	7.4643965	8.848447	7.928752	1
0.090712115	-5.1242175	-7.7482896	3.005249	-3.4846613	1
0.9997614	10.206753	9.019013	7.7201943	9.68433	1
0.9998684	9.666072	8.202532	7.1319585	8.631828	1
3.986825e-06	-11.451204	-8.146479	-9.3918915	-9.989595	0
0.00066847715	-11.017486	-6.290707	-7.614794	-8.474678	1
0.9940754	2.295468	7.0936875	2.9125166	-3.0734012	1
6.8463733e-06	-12.381461	-11.08733	-11.218428	-11.105455	0
0.9998368	9.969736	8.828323	8.080202	-0.814936	1
5.975147e-06	-11.390329	-10.631409	-8.833001	-10.641549	0
0.07392604	-2.2221115	5.640558	-0.9125218	6.0431247	1
4.595707e-06	-11.987375	-11.047984	-10.74012	-10.989388	0
9.294479e-05	-11.73508	-10.291704	-11.09675	-10.139075	0
0.9995413	10.478673	9.429529	9.402417	6.4586782	1
0.9940421	9.069894	8.802148	9.254804	5.36567	1
2.3654924e-05	-8.058298	6.340468	-5.542401	-4.6553683	0
0.9999901	10.378714	7.4097457	8.088094	9.4040785	1
7.509387e-05	-8.2624445	-9.023827	-11.248116	-8.588717	0
0.9997321	9.244645	9.271741	8.572862	9.482993	1
4.2691036e-06	-11.995443	-11.068789	-11.035135	-10.917881	0
0.99761057	6.820511	6.6489997	6.527389	6.930986	1
0.0008026444	-5.220915	-4.1626678	-5.914996	2.6016164	0
0.99988127	10.327304	7.8954234	-3.4944286	9.345791	1
3.206723e-05	-8.974501	-10.633106	-6.17127	-7.1579776	0
3.2728453e-06	-12.337542	-11.194084	-11.621886	-11.162864	0
5.2119147e-05	-8.8109865	-10.043878	-11.099183	-10.809662	1
1.3742239e-05	-11.325561	-10.807007	-11.109245	-10.910001	0
0.00030135355	-11.488449	-10.938215	-11.135733	-10.440465	0
3.1109303e-05	-9.0613365	-10.010784	-9.177561	-9.97029	0
8.37992e-06	-11.701273	-10.884102	-11.159926	-10.58375	0
0.0019900477	-10.278881	-10.618968	-11.121714	-10.835871	1
1.5500938e-05	-9.581955	-9.195996	-10.294648	-9.764262	0
0.00019775177	-9.630237	-8.775095	-9.9188795	-10.010579	0
0.0036081346	-6.230735	5.28424	0.26571596	-5.0609584	1
0.9981406	10.357135	7.945724	9.544726	5.983974	1
5.5784552e-05	-11.592307	-10.61301	-10.8818	-10.556173	0
4.137213e-06	-11.8167715	-10.357192	-10.806992	-10.374548	0
5.9501153e-06	-12.051986	-11.013819	-11.287585	-11.027571	0
0.99944025	10.314425	9.34923	9.35592	9.672906	1
0.00049609883	-8.238856	-6.932939	-10.557691	-10.517122	0
0.0040768967	-1.1032221	-5.5996222	4.646169	-4.618191	1
3.589484e-06	-12.276137	-11.051945	-11.59275	-10.908099	0
0.9997396	10.27831	9.49716	7.6473403	9.767276	1
1.1783588e-05	-11.52943	-10.875857	-10.488283	-11.010581	0
3.2003198e-05	-11.723103	-10.169123	-11.194889	-9.899764	0
0.0033473356	-6.1481915	-8.825387	0.25381976	-8.714866	0
3.4022094e-05	-10.979059	-10.97172	-10.362934	-10.368409	0
0.9966036	6.3014326	7.79808	6.0923915	6.040996	1
0.9981737	10.238854	9.48626	8.842639	9.622156	1
0.99922967	10.5487585	9.249069	8.662242	9.835855	1
0.99992454	10.496613	9.130848	9.073406	8.91651	1
0.00031021098	-10.549151	-7.13844	-7.0265985	-7.451282	0
0.9618779	7.057793	8.108258	6.9800153	4.404431	1
0.0014269297	-8.966915	-10.329235	-8.832535	-10.5447035	0
1.3484413e-05	-11.712103	-11.096886	-11.510474	-11.105613	0
3.919029e-05	-11.678479	-10.989971	-11.133821	-10.846413	0
7.505337e-06	-3.9088402	6.0713553	-5.049489	-3.5250385	0
3.1484649e-06	-12.006829	-11.007853	-11.423749	-10.951203	0
0.99998856	10.433002	9.370248	9.08604	9.707236	1
0.99998343	10.610242	9.459953	9.634673	9.974895	1
3.4539491e-06	-12.191737	-10.883098	-11.152531	-10.716046	0
1.2161704e-05	-12.111888	-10.970604	-11.218984	-11.068799	0
0.99993706	10.571521	9.392729	9.080065	9.691747	1
1.5828233e-05	-7.407958	-7.245177	-9.371846	-4.8862047	0
5.3675953e-06	-12.345601	-11.124508	-11.65702	-11.154723	0
0.032436043	-5.2786403	-10.594885	-6.534287	-3.7226136	0
8.430362e-05	-11.426082	-6.54254	-4.1262665	-9.056854	0
0.48392665	7.3109913	-0.27997962	-1.8092772	-5.097862	1
2.6819083e-05	-9.895125	-9.286569	-9.935244	-10.867174	0
7.490314e-06	-11.184954	-10.689806	-9.819677	-10.874789	0
0.9998234	6.467843	6.410584	7.9765687	7.214066	1
7.5698954e-06	-12.156427	-11.145483	-11.551918	-10.471632	0
1.7651273e-05	-11.133826	-10.499287	-10.822204	-10.47436	0
9.041357e-06	-10.942544	-10.53732	-9.495602	-8.437966	0
5.388773e-06	-12.049066	-11.150644	-11.434506	-11.171908	0
0.6068301	-5.960293	-4.9774637	4.618287	4.5933185	0
1.4751794e-05	-11.225403	-9.983286	-10.493541	-10.302278	0
1.2428504e-05	-10.955258	-10.713509	-11.497186	-10.805044	0
3.825893e-06	-12.053845	-10.518583	-11.074824	-10.966729	0
0.04431047	-7.7802925	-5.8182635	-4.690141	-8.207215	0
4.4166696e-05	-12.170069	-10.956017	-11.406273	-10.889068	0
6.853631e-06	-12.019974	-11.073756	-11.337688	-11.143561	0
1.9143843e-05	-10.984371	-10.654278	-11.1799345	-10.958436	0
0.0001331191	-10.19184	-7.154878	-11.058402	-8.103157	0
5.7763805e-06	-11.700036	-9.929672	-11.41879	-10.863795	0
0.00017165056	-7.073528	-8.983574	-8.370988	-5.294185	0
1.6536169e-05	-11.690827	-10.229374	-10.675164	-8.590046	0
1.4523354e-05	-11.7065325	-10.44649	-10.6833725	-9.84476	0
0.0011996684	-6.3446507	-9.4097805	-9.389989	-9.708717	0
0.02988527	-5.411268	3.0684793	5.871017	2.8013604	1
2.755689e-05	-11.620978	-10.082303	-11.0032425	-9.828101	0
4.0461146e-06	-12.383277	-10.973287	-11.111565	-11.21169	0
1.4646253e-05	-11.557835	-10.767286	-9.730594	-10.406437	0
8.8161316e-05	-11.999217	-10.452457	-11.376989	-10.11978	0
0.15781946	-4.984038	-9.903137	-6.5431848	-9.920464	0
3.3969457e-06	-11.826198	-10.896077	-11.582974	-11.24087	0
3.7271473e-06	-10.269644	-9.900206	-11.007909	-10.870554	0
0.9986234	9.909109	9.051935	-2.6598537	9.272437	0
3.339676e-05	-11.1126995	-10.764492	-5.3545794	-8.864901	0
0.00033282407	-11.0464525	-8.683231	-10.4733715	-9.59993	1
0.00090916123	-8.685593	-1.9204487	-7.520742	-7.305425	0
0.0016970491	-10.986321	-9.550625	-9.529232	-10.298753	0
9.881444e-05	-11.360241	-10.107563	-3.378606	-10.445597	0
1.3616727e-05	6.39406	6.9067464	7.117779	8.774325	1
5.175118e-06	-11.865446	-10.978762	-11.461757	-11.222758	0
0.9998254	10.650973	9.406763	9.235421	9.135496	1
2.9123546e-06	-12.295281	-11.216855	-11.659526	-11.272082	0
1.0855922e-05	-12.151901	-11.192965	-11.584404	-11.23006	0
0.0008193385	-4.877064	-3.0568156	4.279589	-5.6569486	0
0.9999844	10.675627	9.417748	9.229513	9.199019	1
1.7840272e-05	-11.711836	-10.837964	-11.282945	-11.026199	0
3.3542085e-06	-12.0711775	-11.14541	-11.312181	-10.53358	0
2.473682e-05	-11.416093	-10.711003	-11.373963	-11.060893	1
1.32795e-05	-10.506163	-10.269634	-10.170825	-5.0485406	0
2.8005948e-05	-11.934621	-10.661839	-10.966695	-10.7971525	0
7.295788e-06	-12.163563	-11.139644	-11.500997	-10.916115	0
1.40140655e-05	-11.944969	-10.971998	-10.963033	-11.057515	0
0.00013128681	-8.2378645	-9.873927	-7.1984444	-8.694331	0
0.99999106	10.575248	9.406788	9.652187	9.941484	1
0.58905303	-8.369926	-4.847508	-10.1746235	-9.094996	0
6.9296857e-06	-11.473325	-10.997681	-8.468904	-10.992281	1
8.678886e-06	-11.251481	-6.948965	-11.035872	-10.685296	0
8.406926e-06	-10.517369	-9.854977	-11.031756	-10.043454	0
0.0017565422	-10.008691	-10.143475	-5.367677	-6.600079	1
0.8673819	8.430024	7.7315903	-3.9766665	-2.3539615	1
6.6192692e-06	-10.785249	-6.2040033	-8.623351	-8.284169	0
9.55617e-05	-11.028841	-9.31055	-7.013783	-7.03334	0
3.2827202e-06	-12.153716	-10.58878	-10.460989	-10.440924	0
1.0650013e-05	-11.438018	-10.860702	-10.822952	-9.591321	0
0.000255673	-10.441946	-10.456544	-10.962144	-10.847227	1
0.97657007	9.43776	7.343469	8.516719	7.3354936	1
1.9486448e-05	-11.05886	-10.914607	-11.191229	-10.815829	1
0.79455405	-6.6873865	-7.268809	-5.16464	6.244175	1
6.2848e-06	-12.184958	-11.042135	-11.467967	-10.857115	0
4.0530467e-06	-11.922007	-10.546657	-10.986142	-10.784167	0
0.0005492064	-6.4029717	-7.9596148	-10.006175	-5.499033	0
4.320852e-06	-12.199912	-11.039847	-11.395768	-10.82395	0
0.9996307	10.52991	9.161899	9.370994	8.723516	1
0.9999449	10.386283	7.2507634	9.264177	8.563124	1
0.24163346	6.8509693	-4.2559867	4.6815224	-3.5002363	0
0.9999875	10.605724	9.413378	9.604138	9.728819	1
0.99998856	10.520789	9.41296	9.537476	9.904704	1
0.039433405	-8.143151	-10.869149	-10.701529	-9.33008	0
7.80046e-06	-11.349041	-8.660685	-10.767256	-8.795412	0
2.2316537e-05	-12.003158	-11.10844	-11.617516	-11.113329	0
8.093027e-06	-11.111008	-9.610668	-7.8358417	-9.252075	0
0.99997747	10.412068	9.358303	9.425904	9.699206	1
4.346559e-06	-11.511161	-10.759874	-9.692206	-8.737255	1
5.910452e-05	-8.156997	-9.902077	-8.997582	-8.786234	0
2.8693923e-05	-11.685216	-10.613212	-10.657806	-10.568375	0
0.058960225	5.775075	7.3346257	5.2771387	7.7591825	0
0.5016359	-9.391597	-4.058643	6.9499307	-2.6431453	1
0.40809488	8.801841	8.654789	7.4123926	9.131303	1
0.99998784	10.582826	9.500528	9.440964	9.619387	1
6.9593025e-06	-11.537774	-11.073809	-10.866762	-11.066952	0
0.9998448	8.564176	7.9738555	5.992767	9.068641	1
0.002027008	-12.087163	-9.925778	-11.473008	-11.009563	0
6.673825e-06	-9.184898	-6.300467	-11.111765	-10.364946	0
0.9324627	-1.5361651	6.010467	6.540382	8.624648	1
0.038602427	-10.549045	-10.614033	-10.069313	-10.989389	1
0.13718845	-3.5527544	-4.5335546	-5.434104	7.700848	1
4.17877e-06	-12.103635	-10.766214	-11.057794	-10.885997	0
4.441511e-06	-11.42125	-10.793219	-10.829067	-10.564078	0
4.881443e-05	-12.047656	-10.822606	-11.353428	-10.944381	0
1.1820065e-05	-10.279275	-10.794045	-6.9694457	-10.165761	0
0.8001147	8.41978	7.7181325	8.308689	9.385935	1
1.019577e-05	-10.295607	-8.395943	-10.545925	-10.273686	0
0.03704068	-10.443608	-5.732682	-10.528768	-8.784702	0
8.493686e-06	-11.483312	-10.988769	-11.468378	-10.170274	0
0.9997451	10.587783	9.330064	8.685952	9.6338625	1
3.7123586e-06	-11.762865	-10.88834	-11.3228445	-11.047873	0
5.9143196e-05	-11.5455	-10.343487	-9.123199	-8.035815	1
4.631473e-06	-11.316478	-10.444955	-10.926493	-10.5678835	0
0.014062848	-10.623939	-5.9218836	-7.3075614	-10.053205	0
3.322404e-06	-12.117068	-10.99522	-11.48489	-10.712334	0
0.99973243	9.242981	8.617319	9.295655	9.570209	1
0.00013917587	-9.14545	-10.038749	-8.399325	-10.504535	0
4.4273133e-05	-11.6667385	-10.277597	-10.650931	-10.805995	0
3.585487e-05	-10.786541	-9.408829	-2.9284256	-10.130353	0
4.971038e-06	-12.061819	-10.706461	-11.319132	-10.996962	0
3.310936e-05	-11.447635	-10.761974	-11.5601845	-10.177705	0
2.0539475e-05	-5.9603624	-6.6843295	-6.3599524	-5.3680353	0
5.1692728e-06	-11.813941	-10.995348	-11.334996	-10.983196	0
4.924518e-06	-11.881912	-10.9080715	-11.233142	-10.557666	0
2.7857202e-06	-12.098109	-10.760898	-11.4455805	-10.572752	0
3.7580855e-06	-12.378946	-11.19585	-11.65502	-11.288112	0
0.9994204	9.862334	6.4927874	9.008653	3.609358	1
0.29587686	8.25365	7.4638495	8.407451	3.4482453	0
8.101629e-05	-11.392543	-8.934306	-7.579188	-10.474479	0
0.00017403795	-11.3567295	-10.350322	-9.034865	-9.211862	0
2.3860895e-05	-11.210503	-10.715962	-7.7652974	-6.7764173	0
5.2410765e-06	-11.847413	-10.65316	-11.124597	-10.402857	0
9.126853e-06	-11.369176	-10.791069	-10.622219	-10.043995	0
0.9999707	10.520852	9.211835	9.1693	9.872311	1
0.99912995	8.658276	-4.4363036	2.6673627	-5.9037714	1
3.479004e-05	-11.704697	-10.849501	-10.062084	-10.926393	1
4.283573e-06	-12.221856	-11.063555	-11.50458	-11.118384	0
8.767365e-06	-12.070231	-10.835915	-11.104932	-10.2864065	0
4.7688854e-06	-11.589908	-10.923731	-11.46248	-11.096231	0
0.0002573907	9.495618	2.0368316	4.4187055	1.8378664	0
0.00010940598	-11.744098	-9.778484	-10.932308	-10.210189	0
5.1565007e-06	-12.253659	-10.985928	-11.578757	-10.8766775	0
0.99988854	10.572879	9.33651	9.492714	9.817817	1
1.1350654e-05	-10.282811	-10.347229	-8.462498	-3.6111972	0
3.8535063e-06	-11.940404	-10.889494	-11.42033	-11.053344	0
0.0019681035	-11.451966	-10.642099	-10.192642	-0.74279046	0
0.0002623771	-9.992991	-8.676431	-11.153051	-10.156629	0
0.9551414	-10.68694	-7.527454	-9.303138	-6.5461555	0
0.7617666	-5.3657846	-6.0489297	-6.5659337	-5.6679306	1
3.195107e-06	-12.318233	-11.054217	-11.687239	-11.17585	0
4.6082107e-05	-10.963164	-8.346425	-10.599158	-9.3673315	0
7.3699002e-06	-12.127909	-11.003586	-11.195849	-10.984144	0
0.024025664	-11.014347	-4.987391	-7.989823	-3.938106	0
1.1168619e-05	-10.742476	-10.881103	-11.282775	-9.663518	0
2.6322507e-06	-12.1356535	-11.064932	-11.542744	-11.210214	0
8.850111e-06	-11.856528	-10.795579	-11.292243	-11.034101	0
0.8073712	-5.299723	7.0504594	-1.7570428	9.361327	0
5.076978e-06	-11.748868	-10.812765	-11.038117	-11.097724	0
4.0243376e-06	-12.26184	-10.881659	-11.479466	-11.080413	0
0.92730933	-9.072757	-8.090471	-6.647445	6.800843	0
2.600592e-05	-11.439239	-10.503082	-9.026462	-9.949566	0
0.9998184	10.57561	9.253496	8.552373	9.5618	1
1.4322581e-05	-11.793405	-11.026706	-11.513116	-11.178649	0
8.756878e-05	-8.260068	-10.72699	-10.604313	-9.953837	0
0.9998666	10.560233	9.376621	9.1925955	9.86402	1
0.99978787	10.460216	8.949455	9.546224	8.364976	1
5.098485e-05	-9.37329	-9.640979	-9.022773	-10.163188	0
4.3654436e-06	-12.145455	-11.16095	-11.534081	-11.080059	0
0.9999863	10.555659	9.458197	9.647731	10.007675	1
0.00010593324	-9.17549	-8.499132	-5.419565	-3.444179	0
3.2894548e-06	-12.241715	-11.16724	-11.006097	-11.076674	0
0.007841719	-6.718393	-10.109245	-8.819053	-10.679589	1
3.2272098e-06	-11.248125	-10.769217	-10.800845	-10.143049	0
0.99988544	10.483108	9.257352	9.3447485	9.767936	1
6.9665666e-06	-11.827569	-11.026022	-11.127475	-10.81688	0
7.0664146e-06	-11.752566	-10.874489	-11.327654	-11.025008	0
6.4163696e-06	-12.303266	-10.7751665	-11.296912	-10.898227	1
0.02123945	-8.337912	-5.578073	-5.413977	-3.6190221	1
0.97119886	9.899713	7.801497	6.723847	7.477397	1
8.448849e-06	-11.991086	-11.090227	-11.623067	-11.230584	0
0.9825121	7.6215334	7.3235116	7.0223346	7.277325	1
0.9996284	4.6762996	7.540566	8.012276	6.323656	1
0.99998033	10.500084	9.439789	9.384268	9.636895	1
0.99985147	10.564163	9.090072	9.538421	9.735885	1
0.99998844	10.634859	9.427589	9.218547	9.748296	1
0.003063449	-10.2080965	-8.254901	-10.277419	-9.913435	1
0.013156879	-0.16598277	-5.533936	4.202433	-6.523233	1
0.99893457	6.4056406	-3.4848974	7.2297997	7.791661	1
0.99997234	10.462962	9.409326	9.3954525	9.735696	1
0.9999846	10.646415	9.369835	9.559361	9.799444	1
0.9998622	9.525728	8.782345	8.657152	9.519769	1
0.9994748	10.081405	8.798585	9.323037	8.557167	1
0.9207425	-8.621146	5.969734	-4.310888	-4.5925965	1
0.09267669	-4.232492	5.6824484	0.17254704	-2.4571805	1
0.99999106	10.551412	9.403238	9.633228	9.871097	1
0.97949123	10.154164	7.4477696	5.3943906	5.787243	1
0.99979216	9.01035	4.188604	0.62591594	1.879826	1
0.8201353	-5.8347893	-4.876445	-4.1009946	-7.261765	1
0.99999106	10.639251	9.449841	9.414324	9.919829	1
0.99998903	10.317719	9.449085	9.471334	9.741164	1
2.6104315e-05	-12.15679	-10.930687	-10.877497	-11.043435	0
0.8783507	-4.1232967	-3.4007907	-3.9507976	7.150581	1
0.0009864697	-10.290183	-10.782082	-9.365157	-9.7088995	1
0.00010613272	-11.006672	-10.713359	-10.815264	-9.699845	0
0.55710024	-6.6232004	-4.171892	-5.094443	-7.528178	0
0.9996356	9.924102	8.641018	3.8342006	8.035415	1
0.05250017	-2.5149965	-5.9253316	1.6737114	-2.9564977	1
4.941968e-06	-12.1830435	-11.053453	-11.59817	-11.219049	0
5.754234e-06	-11.794118	-10.797003	-11.414333	-10.866836	0
0.9471209	-4.2838364	-4.9588275	4.001152	7.4424515	1
0.9996754	10.203401	9.12428	9.422242	9.758494	1
0.16960871	-3.4711676	-8.450526	7.16886	-5.9841948	1
4.0926807e-06	-11.648204	-10.580175	-10.70905	-10.929486	0
0.0029941509	7.8330865	6.00453	8.6153	8.163037	1
6.161255e-06	-12.041591	-11.040949	-11.398415	-11.1982155	0
2.8031172e-05	-9.780194	-5.4120803	-6.869025	-8.8353	0
4.8753877e-06	-12.332662	-11.043289	-11.640462	-11.215937	0
1.0484001e-05	-12.173875	-10.968046	-11.194223	-10.786259	0
0.0001044806	-9.4427805	-4.3711452	-5.70141	9.355478	1
0.0039883195	-5.8280234	-2.7275782	-10.108581	-5.906136	1
2.0428966e-05	-11.643426	-11.053893	-10.43643	-10.578728	0
9.380134e-06	-12.1027	-11.013754	-11.5076275	-10.989195	0
2.0604237e-05	-11.871087	-10.661893	-11.348053	-10.501963	0
7.889104e-06	-7.4515505	-8.742924	-10.361592	-7.823645	0
0.9998518	9.809779	9.268444	8.797505	9.369025	1
4.8946513e-06	-12.065814	-11.001324	-11.251753	-10.750567	0
3.9370807e-05	-10.49688	-10.361352	-9.901712	-9.610773	0
0.0011482002	-9.723616	-8.09964	-9.687179	-9.110599	1
9.616825e-06	-9.256035	-8.793327	-10.701404	-10.915774	0
0.999713	10.372102	8.987399	9.356813	9.541929	1
0.013341043	9.464498	7.0447783	4.0894732	-3.8593502	1
3.1956463e-06	-11.867101	-10.897207	-11.266131	-10.683712	0
0.9999808	10.553302	9.382851	8.848221	9.920171	1
0.00014563659	-12.165938	-10.9464855	-10.651303	-9.47732	0
3.1245654e-05	-11.726684	-10.095499	-10.994033	-11.123809	0
4.5467295e-06	-11.9571085	-11.008888	-11.425692	-11.059533	0
5.0394683e-06	-12.142158	-11.045154	-11.1917515	-10.727159	1
0.9999833	10.618225	9.481757	9.005688	9.699882	1
6.94134e-06	-8.270536	-9.345075	-8.011948	-9.529565	0
3.953416e-06	-11.053739	-10.323295	-10.276251	-10.438504	0
0.7556633	-8.551106	-4.7923384	5.451118	3.5570683	1
6.258567e-06	-12.01507	-11.056305	-11.048245	-10.751549	0
5.5192995e-06	-12.1985655	-11.038635	-11.6133	-11.269519	1
0.9999893	10.599728	9.401729	9.674817	10.037656	1
6.527439e-06	-12.081928	-10.432802	-11.3103895	-10.6149435	0
0.32201457	-3.2045312	-2.7572412	1.9195169	6.7618794	1
1.9551693e-05	-11.270471	-9.522631	-11.18625	-10.777574	0
0.989512	6.1135263	9.156568	8.35142	-4.487784	1
7.224419e-06	-12.186284	-10.162652	-10.64481	-10.3966875	0
1.6778673e-05	-11.465478	-10.572319	-10.565758	-10.967635	0
3.9261463e-06	-11.86797	-10.366032	-10.980481	-10.758743	0
0.9991798	10.562179	9.27161	9.227813	9.765626	1
6.216831e-06	-12.257211	-10.837079	-11.649364	-11.092106	0
8.217963e-06	-12.261464	-10.448037	-11.490963	-11.180479	0
0.99716705	7.353631	7.5816617	7.6169086	8.891456	1
3.931613e-06	-11.902635	-11.152557	-11.308981	-10.951839	0
0.9913531	5.065185	-0.89968646	-5.4641185	-4.9959116	1
3.4461877e-06	-10.467212	-10.862246	-9.203204	-10.652383	0
5.9237764e-06	-12.105225	-10.862352	-11.39054	-10.893535	0
2.0780986e-05	-12.081428	-10.567877	-8.612041	-10.777951	0
5.2946693e-06	-11.717085	-10.950705	-11.356351	-10.955695	0
4.911803e-06	-12.087031	-11.086535	-11.167997	-10.75766	0
9.408937e-06	-12.278051	-11.175122	-11.644437	-11.169592	0
5.481281e-06	-11.44902	-10.36115	-9.846143	-10.6434145	0
0.9999093	10.051278	8.256347	9.066808	9.826998	1
6.8631543e-06	-11.617921	-10.822086	-10.830217	-10.458676	0
4.8147704e-06	-12.03835	-10.795839	-11.553764	-10.758523	0
6.8741265e-06	-12.067897	-11.039726	-11.2085085	-10.575823	0
3.614214e-05	-11.629907	-9.932247	-10.986018	-9.296553	0
0.99977416	10.133895	9.1946	9.218677	9.726167	1
4.469478e-06	-11.592019	-9.706318	-10.9351845	-10.589932	0
3.0919173e-06	-11.940333	-10.784346	-11.166601	-10.8319435	0
3.6879187e-06	-11.888538	-11.044105	-11.038713	-10.693572	0
4.496224e-05	-9.502039	-7.170605	-9.329974	-8.0533	0
2.7723445e-06	-12.198313	-10.877009	-11.342318	-10.130239	0
1.8207424e-05	-11.679898	-11.014568	-11.029473	-10.589395	0
0.0008911301	-11.903975	-10.9561615	-11.287488	-10.7407875	0
1.5386047e-05	-11.53472	-9.948475	-10.212266	-10.461876	0
7.875904e-06	-11.513709	-10.091927	-9.324817	-8.557397	0
9.517405e-06	-10.853657	-8.491558	-8.448846	-9.018498	0
2.6801647e-05	-10.216666	-9.908611	-10.850686	-11.120711	0
7.95685e-06	-12.375412	-11.220526	-11.654906	-11.275575	0
2.6514426e-05	-10.886645	-8.419818	-7.7471576	-10.854403	0
0.00013535419	-8.733567	-6.0094137	-3.9432223	-9.372565	0
0.06591418	-12.098535	-8.2503395	-11.230917	-10.359127	0
0.009385299	9.574582	4.3140635	8.273672	8.004632	1
0.0002571167	-11.273055	-7.633084	-10.243613	-7.166497	0
0.0011782022	-12.006356	-11.174484	-11.410684	-10.617364	0
1.463271e-05	-11.770764	-10.226515	-10.955161	-10.448319	0
0.000111254645	-5.8446226	-2.9838314	-0.08509405	-6.1655955	0
0.00024734085	-9.158734	-10.117883	-6.995155	-10.038285	0
4.713272e-06	-11.993955	-10.106354	-10.876529	-7.8101926	0
1.5449801e-05	-12.12098	-10.802092	-11.490737	-11.133574	0
0.9990415	-8.414141	8.690864	-5.7822804	-4.9464345	0
4.363225e-06	-11.700884	-10.774466	-10.864667	-10.5657	0
1.5046903e-05	-7.4740844	-5.105645	-4.819117	-7.058529	1
8.051909e-06	-11.088715	-10.497622	-9.929637	-10.2804575	0
0.9999691	9.966184	9.160555	8.513986	8.7582	1
0.13234587	-9.157714	-7.4217577	-10.307317	-10.263954	0
6.8931445e-06	-11.963531	-10.969561	-11.429381	-10.885726	1
3.7726462e-05	-10.824496	-7.215979	-3.4378128	-9.4297	0
4.193969e-06	-12.234455	-11.191608	-11.37954	-10.894834	0
1.4475855e-05	-4.6537943	-4.7291265	-10.630015	-10.738576	0
5.4131e-06	-12.116828	-10.927998	-11.136838	-10.862182	0
0.98684734	8.244483	-3.5914874	8.7150955	7.7328897	1
5.1027823e-06	-11.879241	-10.463652	-11.398703	-10.848428	0
6.443712e-06	-11.876567	-10.959925	-10.926515	-10.769914	0
3.6971164e-06	-11.164507	-10.993456	-10.209157	-9.720155	0
1.7483824e-05	-11.815688	-10.0779915	-10.161333	-6.4377084	0
0.94777685	6.7475305	6.9754252	8.792664	4.593661	1
1.007494e-05	-11.9719095	-10.360733	-9.350642	-9.363814	0
3.3416418e-06	-11.648026	-10.884887	-11.354103	-10.761394	0
0.007128509	-5.148585	-10.548035	-4.8506045	-3.980908	0
3.9159004e-06	-12.30102	-11.133479	-11.595297	-11.100979	0
2.2797127e-05	-10.757039	-8.74504	-9.773902	-9.477374	0
1.1737637e-05	-10.866597	-10.676765	-11.364874	-11.140425	1
0.9999882	10.589587	9.391241	9.626146	9.842407	1
3.6240366e-05	-11.634294	-10.503691	-11.07046	-9.4991	0
0.9999325	10.570363	9.362658	9.531684	9.801787	1
0.53483236	7.107747	-9.321982	-3.2551386	-7.696002	1
6.2320273e-06	-11.7907095	-10.348749	-9.716696	-10.623868	0
9.870106e-05	-12.020514	-10.236645	-6.2675195	-10.774391	0
0.0017184631	-8.575339	-10.445675	-10.320548	-7.452746	0
1.8442293e-05	-12.215657	-11.147067	-11.204722	-10.993162	0
4.3241736e-05	-11.346501	-10.2792225	-9.613267	-9.926524	0
0.012044959	-5.1297407	3.2183769	-4.815986	-5.0484548	1
0.9999553	10.041456	9.408748	9.088748	9.163159	1
2.2349335e-05	-11.257773	-11.010138	-10.915418	-10.806842	1
0.4264926	-6.361965	-4.237516	-1.1627401	-7.4174886	1
4.606787e-06	-12.161945	-11.107687	-11.442052	-11.084367	0
0.007803378	-7.243659	-8.066394	-4.6731787	-6.4716487	0
0.9352012	-6.4991093	-5.6647735	-3.1680374	-8.208343	1
6.3363877e-06	-10.860122	-10.235582	-8.917363	-7.68165	0
0.038492486	0.49289346	-6.0789275	-4.9755206	-6.5000873	0
3.0592626e-05	-11.461431	-8.658896	-10.504537	-10.801566	0
0.9963456	6.557829	5.8046355	6.8110013	6.6835227	1
0.9999832	10.637591	9.102411	8.981436	9.405686	1
1.18419075e-05	-11.131469	-4.1475215	-10.97437	-11.076215	0
1.1189749e-05	-6.8334327	-10.045481	-7.087314	-6.501186	1
4.605025e-06	-11.509382	-9.7979355	-10.767085	-9.183498	0
2.198607e-05	-11.140517	-10.968646	-11.021486	-9.504882	0
1.1690048e-05	-11.998641	-11.044638	-7.5887036	-10.023438	0
0.45961675	-4.498251	-6.115564	-2.3991637	6.395763	1
0.99860364	10.427262	8.694892	9.262935	9.6357155	1
0.00470019	9.179956	-4.51169	-2.7937822	4.3178816	0
9.37424e-06	-11.23547	-10.219358	-9.959432	-8.241101	0
6.63481e-05	-10.045668	-9.9893055	-10.882578	-10.530094	0
0.92418724	2.9728916	-3.5635386	-6.122725	-4.9321866	1
0.00011208715	-11.011834	-10.225666	-11.131511	-8.866038	1
0.99985003	10.492276	8.659536	8.829666	9.507112	1
0.000101096964	-11.763897	-10.405104	-11.160274	-10.298719	0
5.2134988e-06	-11.805045	-11.065912	-11.124304	-10.551138	0
0.0017344747	-9.03255	-8.233675	-9.175025	-7.098552	1
0.0016323661	-7.0674396	-10.801712	-10.368678	-10.600103	0
0.99996006	10.23614	9.321657	9.481024	9.617421	1
0.99991167	10.213535	9.192507	2.6478057	9.483552	1
0.005310336	-9.918871	-8.846379	-9.747869	-9.408057	0
0.9999924	10.538268	9.351322	9.421529	9.782258	1
5.548124e-06	-11.85558	-11.079342	-11.400985	-10.821298	0
1.3712025e-05	-12.049602	-10.804646	-11.446402	-10.984391	0
0.884748	10.180622	9.092174	9.236048	8.233356	1
8.779238e-06	-12.197137	-11.213661	-11.404272	-11.168299	0
0.874016	-10.02785	-1.8084795	-4.8404202	-7.2360935	0
0.99968636	9.895793	8.492402	8.979476	8.56565	1
3.5228684e-06	-12.270789	-11.175095	-11.52617	-11.185945	0
3.3950316e-06	-12.130048	-11.060404	-11.493782	-10.929697	0
1.989537e-05	-12.101504	-10.601872	-11.107554	-10.692228	0
0.99997413	10.576783	9.45309	8.571863	9.71829	1
1.0159266e-05	-12.077321	-11.135276	-11.427573	-11.206662	0
0.14615506	1.4677243	5.338705	-7.7607207	-9.998662	0
0.9988714	10.330405	9.16193	7.202705	8.68423	1
1.4747995e-05	-10.724763	-5.659214	-4.3442025	-6.9134355	0
0.00012529295	-8.648145	-10.782444	-11.038668	-10.385671	0
8.743084e-06	-11.55698	-10.764078	-11.172015	-11.018755	0
8.242838e-06	-11.71013	-10.736638	-11.508984	-10.741002	0
4.3029027e-06	-11.54501	-10.255309	-11.088394	-9.984124	0
1.2248207e-05	-12.264346	-10.350359	-11.2769165	-11.116159	0
9.903083e-06	-12.090592	-10.874706	-9.195127	-10.738589	0
9.6145595e-06	-11.38374	-7.6216807	-10.02862	-8.072829	0
1.094094e-05	-11.630921	-10.819699	-11.338316	-10.4102335	0
3.8699686e-06	-11.693896	-11.010105	-11.013204	-10.485503	0
0.00066938903	-4.8251247	-10.160082	5.6435523	-9.254712	1
2.8155969e-06	-11.808268	-11.036482	-11.467486	-10.813126	0
1.958616e-05	-10.665946	-10.85932	-9.708393	-10.397941	0
1.3354533e-05	-12.3818865	-10.362934	-11.375179	-11.141346	0
4.408872e-06	-10.35992	-10.674025	-11.256579	-10.426997	0
1.3522506e-05	-11.696388	-10.772973	-11.471634	-11.030142	0
0.0071821297	-11.666725	-10.760263	-11.020208	-10.064941	0
0.9994198	9.23089	9.3038025	8.894298	8.779002	1
8.052554e-06	-11.5418005	-10.3613205	-7.5674257	-10.441674	1
1.3208342e-05	-11.314351	-10.49744	-10.379644	-9.011996	0
0.9999615	9.058969	8.872754	7.11932	9.160359	1
3.893008e-06	-11.742731	-10.416788	-11.172275	-10.744024	0
2.8824996e-05	-9.989288	-10.595091	-11.038238	-7.9447837	0
3.8851445e-05	-12.050806	-10.933094	-9.765482	-10.772809	0
4.9133592e-05	-10.749203	-10.97575	-10.681275	-10.014302	0
3.4721623e-05	-11.028632	-7.083178	-5.636961	-10.649645	0
0.9999906	10.543746	9.435563	9.584841	9.744777	1
2.0369807e-05	-11.537108	-10.696592	-11.2644	-11.036693	0
4.9568494e-05	-11.728314	-9.784839	-7.5642767	-5.82175	0
4.5886036e-06	-11.658977	-10.152155	-10.814949	-10.865671	0
3.4425746e-05	-9.447299	-9.994455	-8.496684	-9.448046	0
2.1144037e-05	-12.308139	-11.076321	-11.136022	-11.006055	0
0.0007488717	-4.440519	-9.259148	-4.6380076	-5.5005517	1
2.8425162e-05	-11.674409	-10.279463	-9.516893	-11.1049	0
3.77822e-06	-11.90157	-10.796675	-11.215594	-10.53836	0
1.3655521e-05	-12.038622	-10.362098	-11.336217	-10.01829	0
5.827517e-06	-11.882648	-10.746255	-11.489129	-11.027854	0
1.1946194e-05	-11.927709	-11.073812	-10.263662	-10.321973	0
6.3349194e-06	-10.682469	-8.585399	-10.062971	-10.113719	0
6.3539635e-05	-11.843715	-10.880516	-10.870984	-10.7900095	0
6.525503e-06	-11.213096	-10.32559	-10.803412	-10.696409	0
1.2378021e-05	-12.179327	-10.999682	-11.502277	-11.161505	0
1.145754e-05	-12.140647	-11.019856	-11.559849	-10.936713	0
4.602545e-06	-12.18566	-11.17139	-11.462512	-11.147618	0
4.617713e-06	-12.146749	-11.090782	-10.373879	-10.961025	0
0.9998778	8.180327	9.002551	8.8445635	9.581311	1
0.9999889	10.595988	9.462182	9.660948	9.959698	1
0.88897604	9.713488	6.491856	8.5030365	7.291304	0
2.8339227e-05	-11.35444	-10.866632	-9.53596	-10.219377	0
0.0056130164	-10.517144	-5.696922	-9.8215475	-9.845561	0
4.3813716e-06	-12.02757	-11.1178055	-11.526583	-11.008697	0
0.45793274	9.770956	-7.1280885	6.7661486	-4.3130155	1
0.8581288	-0.91327405	7.752267	4.8296037	7.1932683	1
1.0336328e-05	-8.694223	-9.791153	-10.628549	-8.823124	0
2.648188e-05	-11.399166	-10.926654	-10.624747	-9.860274	0
1.9769352e-05	-12.059295	-10.829399	-11.109308	-10.789689	0
0.9999459	10.350646	9.014275	9.301133	8.827859	1
0.9982951	8.608726	9.153339	9.0706215	9.464604	1
1.4398066e-05	-12.335295	-11.12899	-11.612887	-11.062447	0
1.4096323e-05	-11.873237	-10.71349	-11.189913	-10.325704	0
0.0002960079	-10.605259	-7.442509	-11.267609	-9.900244	0
0.26682335	3.6649816	1.6488785	-4.7351165	-4.7944098	1
0.9986395	5.721159	8.422817	1.6251589	6.6522713	1
0.9999584	10.182826	9.450386	9.134105	9.921036	1
9.192331e-06	-11.932321	-10.826543	-11.395922	-10.786581	0
0.99997973	10.081333	9.307738	9.295202	9.011692	1
0.9972365	7.535458	6.6480584	2.907303	5.085751	1
0.9998522	10.596793	9.400369	7.960788	8.419818	1
0.99990535	9.662223	8.70937	8.8153305	9.271415	1
0.9912168	4.2224445	-3.2122931	0.55988425	5.2818856	1
0.0045184325	-7.676086	-5.09191	-3.083258	-8.011826	1
0.99986565	-2.5393202	7.186251	-3.8764396	7.8958807	1
9.599966e-06	-9.069876	-10.689053	-8.360661	-8.844342	1
1.2606032e-05	-11.995192	-10.835413	-10.905147	-11.037383	1
0.9957008	10.206338	8.851657	8.731179	5.012861	1
0.031567633	2.6879017	-4.6866403	9.0679655	5.9713473	1
3.6826426e-05	-11.8438015	-10.920146	-11.514298	-10.638962	1
0.9990558	10.056569	5.261542	6.6717362	9.72738	1
0.9735681	8.926002	8.859071	8.192923	8.833408	1
0.99909794	10.399512	8.616898	8.898215	8.7154455	1
0.006121455	-8.342412	-6.302561	-10.834699	-10.246801	1
0.0024228918	-10.078311	-10.350727	-0.13087207	-5.430215	1
0.99782807	10.058968	-3.6841927	9.156122	8.979612	1
0.015975013	-9.0812025	-7.8578405	-7.3511043	-9.941443	1
0.28704783	8.200574	-5.2172375	6.7383494	6.900333	1
0.0010304545	-10.099902	-10.045315	-9.838395	-7.164781	0
0.019059291	-8.040018	-6.024326	-5.7939343	-7.862411	1
0.7595804	-3.4284549	-6.4479194	-4.287035	-4.2985888	1
2.6962076e-05	-12.0551405	-9.938747	-10.657601	-9.024916	0
8.000587e-06	-11.812251	-10.79575	-11.277406	-10.602096	0
6.732682e-05	-11.658607	-9.75032	-10.859807	-9.143262	1
7.539508e-06	-12.269416	-11.105374	-11.606917	-11.204293	0
0.9998684	9.523825	7.321177	9.296597	9.588052	1
3.3307572e-06	-12.206278	-10.942548	-11.635465	-11.231301	0
0.9997249	-3.8794992	7.575213	7.5099955	5.6898894	1
0.9999199	10.439314	9.402191	9.574008	9.884907	1
0.99450994	8.296431	8.848185	0.3007869	9.222852	1
3.660179e-06	-12.040042	-11.103489	-11.540237	-11.139983	0
0.00022264976	-5.0551205	-5.3800244	-5.5377746	-7.3586497	1
9.4748775e-06	-10.79873	-10.874699	-11.268552	-10.90472	0
3.5945046e-05	-11.156922	-5.937157	-10.92334	-9.051732	0
0.0018333601	-7.07596	-8.334072	-7.9380283	-8.458007	0
2.460523e-05	-10.323734	-6.5575204	-8.729837	-6.8000293	0
6.8684976e-06	-11.238588	-9.262087	-9.896526	-8.742796	0
0.91306865	9.853848	8.555112	8.823503	7.76107	1
0.9843507	-5.5127	4.47922	6.658731	4.658724	1
0.001797638	7.010184	-1.7770876	-1.8827491	8.208541	0
4.6896394e-06	-12.142035	-10.891839	-11.548394	-11.133861	0
0.0016653476	-9.429784	-10.80698	-10.681401	-11.010536	0
1.1384869e-05	-11.573537	-9.935625	-11.180562	-10.931082	0
9.927318e-06	-11.970798	-10.676451	-10.706244	-10.174933	0
0.99990094	8.434952	8.118272	7.4885583	9.141307	1
0.90084654	5.951781	3.9997225	6.6354775	9.156811	1
3.4822374e-06	-11.766497	-10.868683	-10.978345	-10.61882	0
1.3474479e-05	-11.281432	-9.971783	-8.718828	-10.395497	1
5.7675948e-06	-11.862369	-11.133411	-11.513283	-11.10307	1
0.09578145	-11.729247	-10.100834	-10.866265	-9.768309	0
0.012847162	6.2859583	-4.3811493	6.5277896	5.7210364	1
0.00056873064	-11.176597	-10.567591	-10.849149	-10.465808	0
3.303077e-05	-11.535746	-9.7912	-10.993043	-6.541478	0
3.2858052e-06	-11.898957	-10.920683	-11.421194	-10.837558	0
6.133266e-05	-10.445518	-9.138001	-11.064119	-10.28736	1
0.99998605	10.535076	9.410252	9.38448	9.534505	1
0.9999614	10.466821	9.235499	9.132972	9.550798	1
8.110248e-05	-11.415506	-10.941484	-11.113492	-9.910967	0
2.3095958e-05	-11.148252	-10.564026	-9.913384	-10.245458	0
0.9938618	4.7584486	6.4440694	4.0147214	7.430969	1
2.8695197e-06	-12.1577215	-11.038048	-10.9770155	-10.939057	0
0.0024337685	-7.019659	-4.454551	-9.036189	6.606565	1
5.1032544e-06	-12.013432	-10.528898	-11.016502	-10.064425	0
0.9994568	9.024588	9.130152	9.06236	9.262879	1
0.040708367	-10.962258	-9.403284	-10.722025	-9.438016	0
0.02702608	-11.406836	-10.544508	-10.581807	-10.247423	1
9.230008e-06	-12.122504	-11.02845	-11.565068	-11.14998	0
0.99996424	6.925429	8.823637	8.110803	9.171069	1
0.00014161255	-10.485568	-8.804136	-6.6639137	-7.850633	0
0.0054932847	7.767513	-9.131932	-4.2697835	-5.8990517	0
1.4350006e-05	-11.10218	-10.227883	-10.280718	-5.075627	1
1.0673388e-05	-11.282823	-11.01736	-10.808309	-10.748351	0
0.0022100958	-10.539191	-6.9062304	-10.834573	-9.269311	0
6.4843057e-06	-11.747672	-10.636453	-11.322691	-10.349476	0
0.9998926	10.533601	9.347441	9.486652	9.519769	1
3.36362e-06	-12.0043955	-10.668608	-10.905618	-10.207872	0
0.008608386	-5.672404	-8.91491	-5.6479983	-7.8179374	0
0.99987864	9.255707	9.126062	2.8150697	-4.2373695	0
0.0004916905	-6.782	5.284048	-8.8435	-5.609297	0
0.000105863866	-10.287281	-9.627297	-10.773532	-9.997905	0
0.00023495297	-10.280518	-10.016659	-10.621401	-10.090232	0
0.0013612442	-10.299248	-5.207475	-9.542355	-8.117693	0
0.18721586	10.174414	7.2130756	8.200837	5.4521427	1
1.5004373e-05	-11.518081	-10.700222	-11.399454	-10.659829	0
3.056906e-05	-12.0829735	-10.738812	-11.303519	-10.788999	0
1.29059445e-05	-10.415195	-6.0049214	-10.065652	-10.437646	0
0.037245326	-8.586797	-9.141263	-8.822718	-10.070748	0
0.038335707	-7.2966905	-6.0059524	-8.35756	-6.2439055	0
2.9651528e-05	-11.921067	-10.784295	-11.346139	-10.471286	0
0.9907656	9.979045	9.458569	9.105283	8.9243555	1
0.44101292	0.8727023	-7.081366	-7.083798	-6.4452224	0
3.1380747e-05	-6.290801	-7.5306206	-7.6465325	-8.241868	0
0.0032785642	-9.921502	-5.184058	-11.145398	-9.002097	0
0.00016084139	-11.482247	-10.514998	-10.565559	-8.357519	0
3.6219826e-06	-12.189735	-10.553465	-11.350016	-10.981684	0
0.12179265	-9.197443	-6.72588	-5.1698203	-4.3134065	0
4.0838577e-06	-12.30479	-11.02356	-11.542415	-11.185374	0
0.01282084	-8.478213	-7.8821855	-7.858994	-4.1988373	0
8.792598e-05	-10.346486	-10.737055	-9.546269	-9.401124	0
0.5200089	-6.855361	-4.8365393	-6.6140833	-7.149943	0
6.211071e-06	-11.17541	-10.842307	-11.254954	-9.034264	0
5.6924466e-05	-10.819961	-8.76071	-11.016385	-7.6559215	0
0.0005577461	-6.1513786	-7.9325333	-9.731074	-9.829866	1
1.5611968e-05	-12.0836115	-11.025627	-11.1953535	-11.057889	0
4.2262377e-06	-12.062055	-11.159859	-11.496372	-11.069678	0
0.9973786	-7.485055	-7.2241883	-8.448723	-6.264816	0
3.0163905e-05	-10.978404	-10.3548	-10.478574	-9.478335	0
0.0015857569	-5.852379	-10.566558	-8.39926	-10.119893	0
6.9212783e-06	-11.205352	-10.988221	-11.307201	-11.110372	0
0.004028098	-4.518724	4.843825	3.4735832	5.5074983	0
0.00034473138	-11.0615635	-10.481415	-11.523226	-10.892486	0
0.99646866	-3.3921695	-0.13226923	6.4684167	5.684356	1
9.9444305e-06	-10.857207	-9.799988	-11.372025	-10.788557	0
0.1292411	-7.7801986	-1.7847077	-3.8417287	-4.058838	0
0.99943525	9.039289	6.5710316	7.5256457	9.694003	1
2.7866961e-05	-11.489379	-9.877146	-10.287458	-10.59448	0
0.99995804	9.882716	7.0010505	7.4601617	9.121597	1
0.00096701685	-9.067448	-9.723419	-9.477884	-9.840272	0
0.01683372	-5.8749323	5.13616	-3.7427137	-9.100177	0
6.277965e-06	-12.1949005	-10.901926	-11.596267	-11.253986	0
6.5758863e-06	-11.980653	-10.924105	-11.313601	-10.816108	0
9.008771e-06	-11.669246	-10.170778	-9.212006	-10.593352	0
0.0003877577	-9.963972	-10.35427	-10.314894	-9.447528	1
1.4411227e-05	-11.7335205	-10.495426	-10.896207	-10.465291	0
6.9787293e-06	-10.413116	-10.867269	-11.090981	-10.372356	0
0.00014257208	-7.541578	-2.8888144	-6.2919383	-3.7824192	0
0.0377728	6.595825	-5.3227906	-4.0511146	-6.6353793	0
0.30408326	-7.6143947	-5.4446626	-4.577948	-6.158096	0
1.7273693e-05	-11.909942	-10.767403	-11.371358	-10.827487	0
0.009638198	-4.1756787	-8.305722	-9.709539	-8.127457	0
0.999943	10.513825	9.38672	9.403038	9.837665	1
2.3665277e-06	-12.0646105	-10.760783	-11.018485	-10.634853	0
4.2366573e-06	-11.571206	-10.897661	-10.971971	-10.83589	0
0.99966884	10.162801	9.004272	7.779236	9.482046	1
0.99988437	7.4744973	8.983726	8.301083	9.79769	1
6.1599654e-05	-12.15109	-10.61722	-9.788794	-10.8342905	0
0.00016284366	-7.61533	-3.7384737	-4.981762	-10.259835	1
0.99997735	10.577322	9.427561	9.643559	9.769638	1
3.5822814e-05	-11.867217	-9.536925	-11.218947	-10.22675	0
3.1365998e-06	-12.208268	-11.080238	-11.543183	-11.203162	0
4.0280294e-05	-10.347324	-7.8067856	-9.242013	-7.400707	0
1.1352971e-05	-11.003207	-10.592384	-10.894342	-11.090502	0
0.9999895	10.655374	9.411131	9.609296	9.98253	1
9.180671e-06	-11.591521	-10.7845745	-10.912255	-10.804058	0
0.9998622	8.977642	9.296898	8.943354	9.680322	1
0.0024088293	-9.41467	-10.106051	-11.028163	-8.85502	1
9.741967e-06	-12.117763	-10.984442	-11.418392	-10.257492	0
0.0009161544	-7.980599	-10.608771	-10.825133	-10.704434	1
3.678284e-06	-12.070287	-11.002869	-11.0292845	-11.108033	0
0.9986325	9.575158	9.248775	8.749677	9.424443	1
0.98185134	-5.944918	-6.499019	-6.0918555	-6.390806	0
6.162327e-05	-11.262966	-9.754343	-10.997605	-10.715621	0
5.1765096e-06	-12.293632	-10.905798	-10.972418	-10.639202	0
0.0018890972	-5.832564	-3.903448	-8.026478	-8.125831	0
0.9997434	9.148184	8.905907	7.9292755	6.7201962	1
0.99742377	10.514079	7.530128	7.796494	6.474338	1
0.9997212	10.505782	9.46759	9.577817	9.523853	1
1.4773347e-05	-10.5608015	-10.877016	-10.666087	-10.711499	0
5.2977402e-06	-12.11457	-11.002162	-11.538306	-10.851034	0
0.99662685	8.837861	8.509432	5.817345	-3.5668921	1
5.96746e-05	-8.272437	-7.642703	-10.926986	-8.314464	0
0.9971444	7.081817	5.513845	4.353317	7.481265	1
6.3368343e-06	-11.283556	-10.856699	-10.750471	-10.666961	0
2.2354663e-05	-9.548951	-7.688525	-8.094433	-8.784138	0
1.5315018e-05	-5.7042146	-10.825886	-9.999186	-6.8099637	0
0.6429217	-3.858404	3.408752	7.6058106	-4.962935	1
0.99426997	10.118028	8.512233	8.347845	9.323172	1
0.53239125	-4.0662737	-6.421345	-4.93496	-7.1479106	0
5.144315e-06	-12.01101	-10.236568	-10.706225	-10.653623	0
0.9997968	7.6881	5.3392696	-1.5604773	9.558057	1
3.0550825e-06	-11.375645	-10.886182	-11.263206	-8.374343	0
4.82296e-05	-9.598033	-9.523222	-9.29521	-8.295573	1
0.975998	8.325601	9.03033	6.921024	7.462276	1
0.9984571	9.210595	9.225119	9.371783	9.345948	1
0.9999157	10.288768	8.830008	9.4409	9.817248	1
1.9733112e-05	-12.307045	-10.882425	-11.428304	-11.135505	0
0.00016024605	-11.418902	-10.469053	-10.988159	-10.699262	0
5.68398e-06	-11.209007	-10.529577	-10.644906	-10.331443	0
1.2113632e-05	-12.131568	-10.829345	-11.390224	-10.275785	0
0.9998221	10.515232	9.205741	9.483426	9.808083	1
0.9998134	9.039514	7.0319705	8.773431	9.460332	1
4.336746e-06	-12.339124	-11.120314	-11.64466	-11.235779	0
0.1907193	6.873369	4.362616	8.15141	7.0325756	0
0.29594877	1.7544454	-1.851628	-6.024162	-6.9732614	1
0.000110084744	-8.658713	-10.719517	-10.305447	-10.307949	0
0.01318215	-6.049287	1.3553311	3.8795586	-6.2464824	1
0.00022131781	-11.3730345	-10.8218155	-11.266313	-9.454872	0
5.354721e-06	-12.281704	-11.014825	-11.406693	-10.676208	0
0.0038810389	-10.135131	-9.464211	-9.690968	-9.276645	0
8.521442e-06	-11.964452	-10.904429	-10.645516	-10.8106165	0
6.1450355e-06	-12.124739	-10.914417	-10.839485	-10.831472	0
3.368162e-06	-12.240556	-11.086459	-11.282788	-11.247481	0
3.5759165e-06	-10.480702	-10.014617	-10.408532	-10.821061	0
0.00016993299	-10.230911	-9.559252	-10.561962	-10.397113	0
1.699119e-05	-12.037856	-11.036854	-11.208696	-10.071799	0
0.9718318	-5.2102757	-4.5991197	-0.55335146	-6.1980357	0
0.99866307	9.081016	8.967007	7.4342046	7.5659375	1
3.9660667e-06	-11.660613	-10.56597	-10.839827	-10.716915	0
0.0009602737	-11.41739	-9.476593	-10.09531	-9.654524	0
0.23138851	-5.8176	-4.915939	4.214912	-6.5712557	0
4.4429553e-06	-12.09899	-10.76334	-11.241894	-10.977439	0
0.0022382787	-7.951936	-9.118708	-5.74656	-7.8900795	0
0.9844306	-11.886676	-10.766202	-11.426896	-9.801974	0
1.5340978e-05	-11.272185	-10.692359	-10.457888	-10.049688	0
0.9948608	10.333743	8.632692	6.5325313	8.199885	1
0.00728391	-8.651301	-8.914926	-9.508693	-7.7289357	0
6.222442e-06	-12.088168	-11.094011	-11.3308115	-11.078265	0
0.045341272	-6.376746	-2.190429	-4.46738	-6.478609	1
6.8073427e-06	-11.852668	-10.847811	-11.262902	-10.902154	0
2.0506926e-05	-11.674367	-11.048001	-11.43809	-10.924776	0
4.942562e-06	-12.123944	-11.055615	-11.608935	-10.908172	0
0.9995939	10.4472685	9.4561205	8.6047535	9.629775	1
1.2146543e-05	-9.800053	-10.215867	-10.800506	-7.6838737	0
9.448475e-06	-11.933428	-10.873081	-11.179044	-10.970609	0
0.99997663	10.649957	9.450888	9.669122	9.726773	1
5.696499e-06	-11.598687	-10.679826	-11.322064	-10.820364	0
0.23648451	-9.098035	-3.4641342	-1.54226	-10.291975	0
5.273077e-06	-11.84307	-10.865944	-10.959849	-10.49957	0
7.0788174e-06	-12.184809	-10.249033	-10.727425	-10.711019	0
0.9906956	8.023672	-0.3800263	-5.3241396	5.5722365	0
0.0011481073	-5.601099	-3.5955994	-7.673589	-6.9312253	1
3.3635453e-05	-11.643256	-10.928192	-11.260778	-10.390043	0
6.2406093e-06	-12.157744	-10.939518	-11.407	-9.707307	0
0.00012077937	-10.248235	-10.020494	-11.358146	-9.885329	0
7.044734e-06	-12.087298	-10.868678	-11.279811	-10.661172	0
1.07315755e-05	-11.988934	-10.86945	-9.244771	-10.187292	0
7.104396e-06	-12.251628	-11.035479	-11.499457	-11.136113	0
4.15031e-06	-11.922826	-10.950428	-11.407315	-10.728288	0
3.3600518e-06	-11.581484	-11.178692	-11.584047	-11.190777	0
0.022045558	-10.610091	-2.0331132	-9.520153	-6.5208187	0
4.7081383e-05	-6.089401	-10.372028	-10.141373	-7.5305743	0
0.00013975741	-10.793572	-9.342293	-6.050806	-6.726352	0
0.9999443	10.559355	9.491602	9.4139185	9.844001	1
4.3368987e-06	-12.13449	-10.4326515	-11.375916	-9.487192	0
0.99999106	10.596934	9.4067745	9.626592	9.951895	1
6.296018e-06	-11.838683	-10.898396	-11.392551	-11.059293	0
1.6174634e-05	-11.872902	-10.654434	-11.002302	-10.6797695	0
5.769493e-05	-11.127828	-8.789919	-10.725406	-9.117304	0
5.53258e-06	-11.380986	-9.195034	-10.707886	-10.17454	0
0.94679314	5.1452274	7.468306	6.213287	8.395134	1
0.99997365	10.474807	9.29126	9.353567	9.614015	1
9.948879e-06	-11.926871	-8.728024	-10.727287	-11.022489	0
0.99955994	10.041051	9.249284	6.912717	9.298405	1
0.27052766	-11.9733095	-10.746067	-10.3261	-10.442168	1
3.0649928e-06	-11.918866	-10.946745	-11.329173	-11.143641	0
0.0010115938	-11.385821	-5.0167117	-9.303197	-4.8226237	0
3.1190784e-06	-11.984099	-10.718366	-11.396807	-11.018095	0
6.712116e-06	-12.055223	-10.668664	-11.421748	-11.20105	0
0.00014414202	-7.3253946	-10.496812	-3.6480212	-9.043955	0
1.6989115e-05	-9.34397	-10.795019	-10.971868	-10.432586	0
0.99981016	10.304197	8.395125	8.420975	9.518136	1
0.9999769	10.544955	9.478504	9.523988	9.874814	1
0.99992454	10.171714	9.0660305	9.412494	9.688092	1
5.2682217e-06	-12.211585	-10.993692	-11.626217	-11.093509	0
0.9999894	10.608754	9.369714	9.66233	9.952262	1
0.97302026	-5.871472	4.99106	-2.1323888	8.4058075	1
0.99750876	9.489577	6.4611554	8.256802	6.326851	1
0.89360005	10.340981	8.382746	8.335171	4.738029	1
9.786347e-06	-11.529473	-10.63747	-10.998828	-9.906438	1
0.16720358	-6.5350065	-4.471248	-7.1651816	3.9641514	1
0.99995244	10.310648	9.428701	9.123117	9.317165	1
0.99944085	10.488721	9.311553	9.637624	9.891261	1
0.99997854	10.628833	9.420481	9.642757	9.831124	1
0.99946684	4.6671133	-6.8126845	3.4960585	9.300168	1
0.00024864604	-6.862017	-10.248416	-10.647805	-10.440749	1
0.99509865	6.798067	8.160555	7.690698	8.890691	1
0.9999895	10.653516	9.427836	9.599214	9.860784	1
0.9872115	8.887803	7.049425	-3.703837	7.696075	1
0.9996082	9.951745	9.285361	7.6567926	9.491986	1
0.9982754	10.19229	8.5422	9.168004	9.270824	1
0.98730135	8.951423	6.8533206	7.342801	5.7636733	1
2.2372622e-05	-11.544762	-10.926916	-11.222519	-10.643245	0
0.99999	10.576114	9.41543	9.676778	9.97907	1
0.9990607	9.603475	8.6169405	8.640324	8.574307	1
0.017323053	-7.645576	-10.708352	-2.8980184	-4.911197	1
0.08226948	-7.818778	-4.6827526	-4.1261463	-9.353784	0
0.9999471	10.352511	9.441892	9.497653	9.838601	1
0.99996793	10.171549	9.088661	9.372382	9.657372	1
0.012737246	-8.434026	-6.507196	-4.9577346	-5.7724032	0
0.9999691	10.638717	9.330563	9.455487	9.856583	1
3.3407876e-05	-9.365768	-6.509483	-11.399919	-9.54111	0
3.4867924e-05	-6.8705664	-8.439552	-10.669072	6.0903563	0
0.9999695	10.666549	9.384544	9.471832	9.672366	1
0.9761352	-7.8768454	-3.9360547	8.81228	0.58579695	1
0.99998784	10.582374	9.446466	9.561122	9.917213	1
0.0030849632	-5.7950006	-5.228392	-7.991116	-9.455418	1
0.9993925	7.4256845	9.378338	2.877492	7.397842	0
0.99785835	9.051364	8.6986885	7.0031247	7.073579	1
5.710233e-06	-12.252282	-11.093784	-11.141144	-10.947648	0
4.5233654e-05	-11.8369875	-10.784969	-11.074352	-10.698793	0
0.031180058	-8.342917	-6.526644	-10.737665	-9.846748	0
2.5371355e-05	-7.5070777	-10.85127	-10.501028	-9.48983	0
8.341783e-06	-11.862153	-10.8681345	-11.295993	-11.01777	0
0.19327787	-3.5635548	-4.441711	7.0022597	-5.0731254	1
3.5000852e-05	-7.941768	6.6451383	-4.706894	9.318641	1
0.0001239843	-12.016953	-10.712478	-8.4526205	-10.726022	0
5.657718e-06	-12.007932	-10.989718	-11.461982	-11.081824	0
0.0004225419	-12.306882	-10.825596	-10.732955	-9.983257	0
4.0967966e-06	-11.683181	-10.850028	-11.393964	-11.17242	0
0.9146363	9.112531	-8.524849	-7.850432	-5.1527658	1
0.00083734444	-9.319225	-8.415552	7.005757	-4.047883	0
7.7156335e-05	-11.254196	-9.865631	-10.982966	-11.018853	0
0.94297165	10.399966	9.331775	7.773632	9.60613	1
0.14344746	-5.187662	-7.1333375	2.0788515	-8.236034	1
0.99726295	3.079124	4.501077	-1.4019183	9.117995	1
6.087396e-06	-11.796065	-11.032366	-11.348928	-10.858016	0
0.00015203463	-7.259354	-10.453421	-9.474095	-10.181143	1
6.0319535e-06	-11.619679	-10.997248	-11.319125	-11.02608	0
0.00077493157	-8.808532	-6.216835	-7.7173486	-6.074979	0
0.00044880583	-10.972762	-6.521689	-8.747073	-9.9005	1
6.6361696e-05	-11.580516	-10.667539	-9.04252	-10.47644	0
0.99997985	10.620558	9.424565	9.651507	8.8790245	1
0.0005672322	-8.765925	-2.9455492	-3.120338	-7.0238986	1
0.00080776645	-12.115897	-10.5805	-11.53262	-11.137553	0
0.6625761	-11.415393	-9.754274	-10.718831	-10.612058	1
0.00031385123	-11.243751	-5.4068484	-9.834607	-4.9648037	0
0.090501055	-3.4501903	-4.1448483	-10.131253	-6.945349	1
0.99997854	10.5599785	9.392996	9.643689	8.632614	1
0.96558696	5.2354593	-4.4559865	-3.3271346	-6.6803784	0
3.160666e-05	-12.01912	-7.322192	-10.888897	-9.749573	0
0.0008554689	-10.918311	-10.792942	-11.112308	-9.6336565	0
3.378424e-06	-12.177993	-11.148418	-11.40565	-10.830501	0
0.9999734	10.287717	9.315797	9.022864	9.794812	1
0.99916995	9.636536	5.113906	8.443987	8.198594	1
8.4721556e-05	-9.316702	-6.7974133	-8.106481	-7.403127	0
0.999471	9.869408	7.732028	7.3315544	9.571694	1
4.2652024e-05	-12.081958	-11.03739	-11.270002	-11.062615	0
8.199466e-05	-9.563287	-10.1905575	-10.628269	-10.65102	0
0.00059771613	-12.190888	-10.536626	-10.368891	-10.121112	0
7.576786e-06	-12.197378	-11.0459175	-11.652486	-11.296684	0
0.0022707097	-10.835984	-10.331134	-9.356637	-10.781693	1
0.00032425742	-5.676964	-6.078984	-9.769403	-3.3504386	0
7.111577e-05	-11.47438	-7.5578313	-9.121895	-10.61085	0
0.0018772914	-9.291142	-8.074213	-5.6916595	-10.752485	0
1.2875997e-05	-12.150281	-10.614151	-11.377948	-10.85614	0
0.00043462304	-10.866059	-10.327604	-10.681626	-10.679273	0
5.2846863e-06	-12.0329	-10.824229	-11.3120365	-10.9545145	0
0.99987495	8.880587	7.8077765	8.969268	8.751826	1
4.1441317e-06	-11.616964	-10.8404875	-11.408911	-11.025064	0
1.880479e-05	-12.164181	-10.993147	-11.282084	-10.369027	0
0.0125560295	-10.508932	-10.388021	-6.141273	-10.064073	0
7.2251905e-06	-11.415081	-10.379626	-10.664709	-9.512208	0
6.3040566e-06	-12.018156	-10.933976	-11.128042	-10.563349	0
3.8363205e-06	-12.051568	-10.842286	-11.425059	-11.060388	0
4.00117e-06	-11.913217	-10.470926	-11.270213	-10.901331	0
0.99944764	10.544429	9.193583	9.199468	9.575916	1
0.019954216	-5.0618887	-8.146243	-5.2043223	-5.634179	0
0.31825447	-11.339183	-7.561761	-8.585748	-7.2929597	0
8.6382015e-06	-12.116263	-11.089158	-11.489557	-10.969686	0
2.4615134e-05	-10.920361	-10.999199	-10.575378	-10.91164	0
8.881942e-05	-11.730531	-9.929938	-11.33934	-10.774053	0
6.142821e-06	-11.787422	-10.029802	-11.379221	-10.168245	0
9.733665e-06	-10.949678	-10.910955	-9.631167	-10.658469	0
1.0251735e-05	-11.362438	-10.541401	-11.092964	-10.804919	0
0.0017934882	-7.3101745	-10.593948	-6.361526	-8.07823	0
6.3329567e-06	-12.225221	-10.760848	-11.416812	-11.207593	0
0.9999777	10.532132	9.365478	9.306276	9.629242	1
5.079661e-06	-11.311199	-9.424569	-10.220395	-9.462168	0
4.6118903e-06	-12.061534	-11.081292	-11.345089	-10.728377	0
0.0032826427	-10.70848	-10.039644	-10.508385	-10.734924	0
0.0001560078	-6.8948507	-8.625744	-8.278405	-7.4795575	0
0.014940438	-9.950189	-7.2402124	-9.555323	-7.3787017	0
4.587103e-06	-11.092887	-10.840317	-10.105117	-10.688031	0
0.017928155	-9.399824	-9.146308	-6.14274	-7.9632573	0
2.2513811e-06	-12.142362	-11.028072	-11.62797	-11.176086	0
0.99915135	10.450734	9.01705	9.011263	9.671742	1
5.1762136e-06	-12.221837	-10.848932	-11.426076	-10.627731	0
0.9997582	10.31952	7.9675016	8.008766	9.279445	1
1.8006533e-05	-10.706526	-10.101293	-10.497078	-10.94481	0
1.5189128e-05	-11.815089	-10.520989	-11.491806	-9.256585	0
0.99850404	6.581049	1.8196582	4.897632	7.161232	1
0.004725666	-9.66792	-4.8144045	-10.354226	-8.007325	0
4.331009e-06	-12.317594	-10.989372	-11.592169	-11.257586	0
0.0008755657	-11.894421	-10.9581375	-11.123141	-11.022937	0
1.1821879e-05	-12.031033	-9.68118	-10.309743	-8.13713	0
3.8003907e-06	-12.336378	-11.158598	-11.541515	-11.037985	0
5.765005e-06	-11.836503	-10.960586	-11.548116	-11.049705	0
6.86301e-06	-12.129009	-10.870762	-10.926601	-10.600177	0
0.999982	10.432963	9.393198	9.339623	9.358195	1
4.0476672e-05	-11.606076	-10.863062	-11.500653	-11.170955	0
9.381556e-06	-11.52187	-10.497425	-11.374971	-11.137673	0
8.4616026e-05	-4.987236	-6.9137554	-4.554547	-4.095109	0
4.709979e-06	-11.975771	-10.652515	-11.187034	-10.61096	0
4.2093357e-06	-11.820981	-10.708868	-11.4436245	-9.062255	0
4.259969e-06	-11.712249	-10.944204	-11.117599	-10.112868	0
0.15266724	-5.896512	-7.8411202	-6.404148	-5.9850984	0
0.00029179538	-11.846278	-9.480052	-10.771189	-10.934056	0
5.0197777e-06	-11.270231	-9.460307	-10.691709	-9.774044	0
0.12300349	-4.28329	4.867294	-4.186353	-1.0034546	1
0.9999907	10.576409	9.427121	9.637782	9.906898	1
0.06899756	-9.560595	-1.0336007	-3.6665514	-5.7021155	1
0.0005046324	-8.931722	-10.332371	-1.752881	-7.848721	1
2.279565e-05	-11.895519	-11.018139	-11.18807	-10.728277	0
0.5409704	4.006531	-6.7326555	8.607467	9.712512	1
6.721109e-06	-12.138892	-10.755203	-11.455127	-11.109197	0
0.95238847	-8.9309225	-9.192434	-9.193946	-7.9162974	0
0.002045285	-6.3971243	-3.6990228	-4.3846574	-9.769022	0
0.0003431879	-8.311341	-6.6230464	-9.258891	-9.754141	1
4.507988e-06	-12.015224	-10.916539	-11.001933	-10.959381	0
7.8611065e-06	-11.979986	-10.318638	-10.628877	-10.049532	0
6.57742e-05	-10.412238	-10.226361	-10.304406	-10.334052	1
0.9996197	7.7595367	8.498179	2.6409512	6.9163814	1
1.3240604e-05	-10.722107	-9.841087	-11.142505	-10.87087	0
0.99946755	9.247289	0.18572047	9.342982	9.234012	1
4.524082e-06	-12.19119	-11.011215	-10.735267	-10.824807	0
0.015078498	-7.4619274	-5.2468686	-10.882467	-5.7754827	0
5.026202e-06	-10.775994	-10.781599	-10.171184	-10.859441	0
1.4548264e-05	-8.934913	-9.041062	-8.135503	-9.612641	0
0.15637343	-8.051825	-5.860701	3.6864624	-4.7588034	1
0.0006208461	-4.275237	-2.8029811	-3.3263469	5.149648	1
0.9986559	9.399825	8.092699	8.942699	9.4571295	1
3.7107477e-06	-11.765051	-9.592947	-11.287471	-10.991117	0
0.9975618	8.720684	8.967798	7.77198	9.027162	1
4.13802e-05	-10.447922	-10.000004	-10.44922	-9.970735	0
0.00032329405	-10.299908	-10.4918785	-9.472199	-7.287427	0
0.9999268	9.1790905	7.1834054	8.942365	8.409546	1
0.09571443	8.830643	7.935272	-5.782601	9.362817	1
0.00024455716	-9.065904	-6.012815	-5.623565	-7.1060004	0
2.6279258e-05	-12.111083	-11.152789	-11.194108	-11.081031	0
3.2589014e-06	-12.293863	-10.646831	-11.314604	-10.999793	0
2.2623992e-05	-11.698117	-10.904817	-10.711489	-10.769724	0
0.99996066	10.18266	7.512982	6.751874	9.647277	1
3.2961136e-05	-11.470324	-10.827929	-10.56461	-10.8325405	0
0.999984	10.668915	9.417596	9.653904	9.9457655	1
5.375084e-06	-5.9404	-11.114777	-10.850181	-10.864358	0
0.45550257	8.560302	5.4729676	9.093106	7.6987762	1
0.0049138227	-11.289229	-9.029961	4.8828473	-6.6672573	1
4.8005495e-05	-7.7653985	-4.688256	-9.254172	-6.019298	0
0.13693921	7.6580663	-4.0728908	5.9121375	9.471552	1
9.688749e-05	-11.050546	-10.60771	-11.091103	-10.437913	1
0.004483787	-3.5827737	-9.967674	-3.970285	-4.885141	0
0.9999466	10.53914	9.442469	9.383081	9.703041	1
1.5113112e-05	-11.720353	-10.89609	-8.240258	-11.043009	0
1.56103e-05	-11.888723	-10.584026	-11.247823	-10.188547	0
1.3237271e-05	-10.60955	-11.0262575	-11.055038	-10.841191	0
0.2965528	2.5126567	-5.317823	-4.8112264	7.239337	1
0.96976537	8.593799	5.2943745	7.2828984	9.146958	1
0.99540424	8.000543	4.5523753	-9.174508	-0.6509989	0
0.998635	10.208652	8.340346	9.217694	9.328673	1
6.313413e-06	-12.167515	-11.156616	-11.636634	-11.172874	0
1.2116787e-05	-11.5558	-10.729282	-11.465761	-10.39807	0
0.0024113685	-7.570734	-3.6943364	-1.5106087	1.1723953	1
0.00030740554	-9.197772	-9.8645935	-8.791064	-8.627682	0
1.6954398e-05	-9.742611	-6.148022	-4.960913	-3.647302	0
4.4500735e-05	-11.201163	-9.570637	-9.917356	-10.815476	0
6.68387e-06	-9.165814	-10.590473	-9.004915	-7.739913	0
0.11220695	-5.925744	6.405012	-7.7794785	-2.3419347	0
0.8184407	6.8411264	5.736297	4.086967	-2.4757884	0
4.947254e-06	-11.748928	-11.089221	-10.529923	-10.504492	0
4.2220645e-06	-11.825536	-10.848806	-11.2164755	-10.827856	0
0.12632236	-9.509625	-5.327551	-7.673065	-7.1567683	1
5.561702e-05	-10.608428	-10.447187	-11.174445	-8.941302	0
0.00077191525	-8.279463	-9.777385	-11.317716	-10.979701	0
0.0002446003	-6.630591	-8.202331	-9.770055	-10.708817	0
2.0381292e-05	-11.624455	-10.79339	-11.110394	-10.5357065	0
3.1833092e-06	-11.972222	-10.978593	-11.524461	-11.235453	0
4.633563e-06	-11.942815	-10.997021	-11.341373	-10.831488	0
0.04690059	-1.7586751	-7.313766	-5.543878	-8.0787	0
0.00026710564	-11.558196	-8.228479	-10.79664	-9.307275	0
0.14946146	-6.6082706	5.563397	3.8544958	8.722389	1
5.4670445e-06	-11.365902	-10.9485235	-10.664454	-10.709785	0
0.00022870656	-11.428748	-11.025715	-11.347116	-11.020773	0
0.7948296	8.428132	6.423701	-4.364038	-6.0710235	1
0.004621639	-7.17339	-7.0906453	-4.716726	-8.359971	0
3.9864066e-05	-9.282618	-9.295286	-11.009142	-10.374064	0
3.1907525e-06	-11.439668	-10.764801	-11.134982	-10.459893	0
0.0011718689	-4.2843294	-7.6164193	-10.350816	-10.573098	0
0.00016270088	-6.790369	-4.127665	-5.726833	-0.6630957	1
7.2311186e-06	-12.079123	-11.011263	-11.546066	-11.1805105	0
0.0008011047	-6.9126825	-3.4213567	-2.7530704	-3.9731932	0
0.9997372	10.48116	9.347565	8.9960375	8.361603	1
1.101583e-05	-11.754791	-10.931177	-11.385815	-10.470025	0
6.044922e-06	-11.7461195	-11.077006	-11.505487	-10.078025	0
0.00010344029	-10.877131	-9.565626	-8.562015	-10.263428	0
5.183287e-06	-12.1879015	-10.94315	-11.652285	-11.127767	0
6.016878e-06	-12.020009	-11.0977545	-11.349023	-10.981765	0
7.190251e-06	-11.911122	-10.977148	-11.267738	-10.914009	1
3.1255458e-06	-11.877	-10.7603445	-10.697448	-10.066426	0
1.1202082e-05	-10.652385	-9.058057	-8.745267	-10.5334425	0
4.629994e-06	-11.194604	-10.814168	-9.856408	-10.471704	0
6.215456e-06	-12.162316	-10.97569	-11.608438	-11.182847	0
8.796174e-06	-11.894013	-9.600351	-9.29519	-10.156618	0
2.3832925e-05	-11.368211	-10.629358	-11.123172	-9.916156	0
6.9830894e-06	-12.264367	-11.123794	-11.622752	-11.303985	0
6.222922e-05	-12.05988	-10.876184	-11.549373	-10.962316	0
3.5949756e-06	-11.832992	-10.89757	-10.761245	-10.118252	0
0.00010282034	-11.877569	-8.92595	-11.177776	-10.141584	0
0.9747096	5.092662	7.166428	-4.813772	7.1481566	1
5.077201e-06	-11.599432	-11.022526	-11.3886	-11.070537	0
0.99945897	10.186965	7.6004057	7.176619	8.1135025	1
0.00018764223	-10.585953	-9.657999	-10.8383875	-9.64409	0
0.00056660967	-11.8223295	-11.122896	-11.032485	-10.527722	0
8.324751e-06	-12.027831	-10.809332	-11.372676	-10.7992	0
0.0014922986	-9.861036	-7.615677	-7.0684953	-8.966386	0
0.12592028	-7.305356	-4.4326916	-5.0784087	-4.83826	0
0.99943274	9.271364	7.52979	7.1355357	9.145259	1
0.00092475465	-11.221036	-7.6128535	-8.137765	-10.044766	0
0.9982253	10.5087805	9.04418	8.571357	9.324249	1
0.0024082966	9.725662	-2.2210824	-2.1441987	8.826531	1
0.999584	10.356984	9.28182	9.265059	9.4306965	1
4.2726756e-06	-12.143569	-10.655607	-10.940566	-10.070757	0
8.7553e-06	6.78203	-5.7489476	-5.036386	9.714685	0
0.6006365	-8.167157	-6.0979657	-4.428951	-4.531805	0
2.8932975e-06	-12.2223425	-10.630186	-11.560052	-10.637592	0
0.00086799584	-11.493197	-10.892412	-11.126093	-9.690604	0
0.6567626	-8.169464	-5.054857	-4.7712774	-6.3044276	0
0.99987483	10.280404	6.476381	8.073247	9.570929	1
0.99971706	9.510331	9.451994	9.454797	9.766984	1
0.9999025	10.523021	9.490141	9.5328045	9.814156	1
3.2441137e-06	-12.331813	-11.233347	-11.637105	-11.142718	0
0.99999094	10.593556	9.4729805	9.565782	9.996896	1
0.9997875	10.520171	9.508778	9.464252	9.681161	1
0.00048656488	-5.384827	-8.502689	-7.3106265	-8.514153	1
0.0849115	-4.97659	-4.6335344	3.4933698	-3.7670815	1
0.9998115	10.350407	8.195591	8.170478	8.338472	1
4.902515e-05	-10.903895	-10.276804	-5.7124534	-8.895066	1
0.8674609	7.013743	-7.6399226	-7.0707955	-8.289129	1
5.8025457e-06	-12.139758	-10.812401	-10.926912	-10.789098	1
0.9683169	-3.5799732	5.8930717	5.856336	7.3838987	1
0.99922144	10.25945	8.469141	8.938445	8.792985	1
0.99980956	10.4692545	8.744561	9.298082	8.296994	1
0.0001216619	-9.818273	-10.003948	-9.488622	-5.294131	1
0.9999714	10.629608	9.452389	9.444693	9.699117	1
0.9999523	10.566741	9.4162655	9.144721	9.707488	1
0.99998415	10.612813	9.039679	9.494116	9.7901945	1
0.76626307	2.6847162	3.0217342	-3.7039607	-3.995243	1
0.0003450288	-11.209834	-8.580179	-10.410784	-10.580287	0
0.99992585	10.231879	8.380823	9.410971	9.712745	1
0.99943703	10.426053	9.300596	9.367262	9.759894	1
7.674305e-06	-11.030305	-10.882953	-11.35742	-10.400185	0
0.03342111	-0.11138702	3.308546	4.5639434	9.644674	1
0.9608129	8.571789	7.7112384	6.598758	8.527767	1
0.99994874	10.577306	9.273424	9.106987	9.6455145	1
4.8792735e-05	-10.978718	-10.732681	-8.777512	-10.041862	0
7.228898e-06	-12.024295	-10.929065	-11.570022	-11.116969	0
1.0425913e-05	-11.730212	-10.741469	-11.138407	-10.718244	1
0.20344572	-3.6760812	5.976656	-3.0138454	-2.1160548	0
0.999987	10.628628	9.443399	9.571648	9.916636	1
0.99999166	10.612247	9.450848	9.630462	9.869248	1
0.00015485784	-9.893196	-10.14154	-9.8015	-10.862893	1
0.9343663	1.3377107	5.0738735	6.15874	-3.331275	1
0.9998901	8.827774	4.161801	-2.2524862	7.385074	1
7.889007e-06	-10.347108	-8.16827	-7.0320945	-7.7784686	0
0.9955253	9.941353	6.650109	6.642654	9.304139	1
7.60676e-06	-12.344794	-11.114771	-11.50229	-11.099366	0
4.0924228e-05	-11.429103	-10.538181	-10.812665	-11.143701	0
1.4920244e-05	-11.114428	-10.738676	-10.680757	-10.678044	0
6.1372357e-06	-12.1747675	-11.161373	-11.603479	-10.822529	0
0.99998796	10.568889	9.487062	9.536178	9.821014	1
0.0007270634	-10.937348	-10.588495	-8.414289	-8.390408	0
6.461509e-06	-11.673169	-11.096545	-11.331376	-10.800323	0
1.0850094e-05	-11.806913	-11.0790615	-10.571338	-11.158982	0
0.00053656835	-10.436326	-10.636147	-11.501777	-11.095478	1
0.81925297	-3.518567	-6.0590844	-4.094422	-6.125588	0
0.001302029	-6.251979	-9.366784	5.8871293	-7.1556087	1
1.0133295e-05	-11.71143	-10.545906	-11.381548	-10.440558	0
4.3923787e-06	-12.010624	-10.727531	-11.409847	-11.014962	0
0.00082811265	-9.035206	-9.873795	-3.7987494	-5.1917486	0
0.08356605	-4.024665	5.59013	7.6812778	-4.4099035	1
0.99770975	10.563063	9.2483225	8.797921	8.900295	1
6.463102e-05	-11.541789	-10.121721	-10.658476	-10.211806	0
0.99706286	8.481517	7.938207	6.0915475	5.880695	1
0.012402442	-5.148265	-4.849453	-2.286589	-9.299484	0
0.5366703	-8.410755	-4.783691	6.8084035	-4.5658517	1
5.4816144e-05	-10.747504	-7.8394156	-8.159354	-10.842114	1
9.671725e-06	-11.906371	-10.91103	-11.32129	-10.866369	0
6.4379387e-06	-12.091338	-10.611758	-11.461013	-10.900883	0
0.9998981	9.646953	8.070482	7.8771873	9.466062	1
0.9999318	10.543321	9.284676	9.309182	9.511937	1
6.7071887e-06	-11.484611	-10.373907	-9.561957	-10.717492	0
0.99633706	10.574548	9.391634	9.44196	9.432925	1
0.9269972	7.1079674	3.4349365	4.899994	-3.482256	1
3.805548e-06	-11.837655	-11.028709	-11.50339	-10.964505	0
2.9917805e-06	-12.002535	-10.919997	-10.9702215	-10.740758	1
6.4550422e-06	-11.662274	-10.724964	-10.7019415	-11.135286	0
1.8115059e-05	-11.998734	-10.39243	-10.638447	-10.116716	0
0.9894271	10.452253	6.6343746	8.81547	9.621955	1
0.07739261	-9.908383	-6.293364	-4.2790694	-7.1046815	0
4.60233e-06	-12.160338	-10.109636	-11.403775	-10.753797	0
1.0286129e-05	-12.033593	-10.988322	-11.265075	-11.030977	0
0.9999893	10.5974455	9.413102	9.496309	9.840461	1
0.9999454	9.848363	7.074388	8.336535	9.714108	1
5.4990076e-05	-11.54185	-9.343119	-10.412291	-9.7972765	0
8.499025e-06	-10.421567	-10.88154	-11.033888	-10.669715	0
5.14507e-06	-12.198487	-10.962736	-11.412283	-11.119122	0
0.38261232	-9.0455265	-3.7892458	5.591659	6.7407975	1
3.6702631e-06	-11.791632	-10.829069	-11.334192	-10.891515	0
5.511741e-06	-11.058404	-10.863951	-11.453052	-10.975483	0
7.43296e-06	-11.422811	-9.62372	-10.594823	-10.549716	0
4.8697602e-06	-11.874858	-10.541098	-11.355658	-10.881668	0
3.842418e-05	-11.737049	-9.209879	-11.080571	-9.819529	0
0.8973296	-4.8755603	-2.89893	-1.0483238	6.823672	0
0.0002949588	-10.553846	-10.864113	-9.338832	-10.7298975	0
0.9998288	10.463974	9.408266	9.401475	9.6135845	1
0.00028936824	-8.335548	-9.863516	-10.939744	-6.327333	0
6.5283666e-06	-12.219197	-11.01019	-11.425311	-10.997818	0
3.7217526e-06	-12.16989	-11.08432	-11.487153	-11.037742	0
5.2985183e-06	-10.521502	-8.177191	-11.097589	-10.035282	0
7.3765455e-06	-11.651295	-10.658046	-11.396681	-10.4693165	0
2.5759044e-05	-8.687815	-4.0695434	-4.098	-6.3578353	0
0.5423402	-5.9284954	-6.6021385	-6.0041685	-9.369972	0
0.9991732	9.3535185	4.869052	7.4736276	9.248624	1
8.622506e-06	-11.748794	-11.026082	-11.396886	-10.397866	0
0.692034	-11.672854	-8.0000515	-10.675691	-9.756631	0
3.7184916e-06	-12.257027	-11.052105	-11.438355	-10.595506	0
6.198769e-06	-11.81472	-10.985245	-11.293947	-10.952695	0
1.2144806e-05	-12.203845	-11.044221	-11.619789	-10.418533	0
0.14013182	-10.934272	-5.142537	-10.434359	-10.122166	0
0.0010795412	-8.844588	-10.103382	-4.684875	-9.996772	0
2.917923e-06	-12.412408	-11.136787	-11.643078	-11.278958	0
5.569685e-06	-12.161412	-10.988684	-11.033881	-10.958951	0
0.99997115	10.298617	9.062102	9.0468445	9.611144	1
1.7362794e-05	-10.782687	-9.049747	-8.393238	-8.954326	0
0.001578138	-5.745491	-5.9387465	-5.0648336	-4.8837905	0
9.904821e-06	-12.010425	-10.779591	-9.197156	-10.191824	0
0.0014608421	-11.277964	-10.68638	-11.158551	-10.939982	0
7.839448e-06	-10.031943	-10.537209	-10.942175	-10.550414	0
4.4639914e-06	-12.050138	-11.054834	-11.49339	-11.105947	0
0.00059061195	-9.926144	-5.2084684	-9.26665	-6.2064896	0
5.6763256e-06	-11.995817	-10.422904	-11.320597	-11.089027	0
0.99998915	10.43704	9.425158	8.889736	9.429597	1
0.01191592	-7.2886477	-8.121103	-7.4634795	-9.087441	0
9.738196e-06	-9.727412	-10.7225895	-11.019741	-9.159302	1
0.920074	6.249479	-2.6485326	6.1469913	5.796997	1
1.2853055e-05	-12.30533	-10.837048	-11.457596	-10.995312	0
1.0129208e-05	-12.151683	-10.696577	-11.506511	-11.018571	0
0.0028850562	-9.213264	-8.456704	-9.691015	-9.058108	0
1.9421348e-05	-9.975393	-10.072056	-4.5484295	-9.508903	0
2.4884082e-06	-12.217145	-10.416105	-11.513864	-10.802426	0
4.368363e-06	-12.021358	-10.834712	-11.634778	-11.039268	0
0.0005235825	-10.807505	-8.954079	-10.538896	-9.608617	0
0.00020074904	-9.131649	-10.214006	-10.729091	-8.163392	0
0.0030670685	-5.9651084	-4.1098146	-2.4608178	-4.570347	0
0.95320207	5.73176	4.5086555	2.157103	7.813727	1
5.263215e-06	-11.659196	-10.917352	-9.827296	-10.17674	0
1.0513458e-05	-10.985313	-9.081876	-11.285739	-10.076181	0
2.448536e-05	-11.682754	-10.86577	-10.5892515	-10.634184	0
4.5848765e-06	-10.506579	-10.5871	-10.4746065	-10.772578	0
6.432869e-06	-10.549026	-10.175359	-10.490088	-9.361707	0
0.99470204	2.407311	4.1860676	-4.8413935	7.810702	0
0.97035134	5.4596663	6.9805965	-4.3218884	6.6518292	0
0.9805298	-10.414917	-9.806367	-5.8821397	-6.3377843	0
7.3403694e-06	-12.165236	-10.912767	-11.5257435	-11.083588	0
0.99997115	10.116288	9.410486	8.183174	8.974595	1
0.010897357	-8.433077	-7.520614	-4.057879	8.71433	1
0.9993506	9.955924	9.225146	9.283234	9.764022	1
8.055588e-06	-11.536145	-10.468897	-9.961002	-10.432473	1
0.987204	10.015342	8.75045	3.1262348	7.73686	1
4.502381e-06	-12.095974	-10.702658	-11.31489	-10.957421	0
0.0033585443	-7.172557	-6.9195476	-7.0906243	-8.935461	0
0.0004147943	-11.168538	-10.566522	-11.278605	-11.031246	0
0.9994642	10.145673	8.964233	6.8902507	5.0403147	0
1.5620188e-05	-12.118202	-11.045936	-11.474549	-10.756774	0
0.9995957	10.087085	9.250038	8.379743	9.247526	1
0.998125	7.865708	6.0446086	7.0914826	9.220624	1
4.386673e-06	-11.740722	-10.492085	-10.666792	-10.623046	0
0.99929583	10.28501	9.23803	6.918763	8.8931875	1
1.594603e-05	-11.431002	-9.9554615	-10.375821	-8.863685	0
2.9004197e-05	-9.93588	-10.053946	-10.261765	-9.447851	1
9.214432e-06	-12.100909	-10.441905	-11.410619	-11.16269	0
0.00014614825	-11.250223	-10.339607	-6.8234735	-7.756184	0
7.834575e-06	-12.297665	-11.047673	-10.802159	-10.886107	0
2.4685705e-05	-11.812348	-10.326525	-11.45649	-11.049838	0
0.99415475	9.061899	8.0700035	8.203023	8.920793	1
0.0014473171	3.8846917	-5.5573173	-5.393616	4.496431	0
0.9990552	9.903722	7.1929154	8.0669	9.714771	1
0.31424507	8.825611	7.834421	-3.6142318	4.052884	1
0.9999293	9.276335	6.336956	7.930968	9.060047	1
4.2625866e-06	-11.999082	-10.968359	-11.466867	-11.29065	0
0.18767068	-9.090989	-7.7379565	-9.634348	-10.3526535	0
1.9089899e-05	-11.727755	-10.86351	-11.316689	-10.640195	0
0.0013640786	-11.019776	-10.141352	-9.0290785	-5.259395	1
0.16013886	-2.3616734	-3.24383	-1.4171591	-5.269614	1
1.3022209e-05	-12.087918	-10.944631	-11.195352	-11.084371	0
8.924527e-05	-12.052135	-10.993803	-10.815326	-11.004981	0
2.3141152e-05	-11.042759	-10.518103	-11.095994	-10.449628	0
1.1954399e-05	-12.155184	-10.849043	-11.535888	-11.022737	0
0.00014188584	0.03931714	-5.166621	6.984982	-2.891368	0
3.5096138e-05	-8.354083	-8.96762	-8.16595	-9.452674	1
0.9211102	10.115782	8.464531	8.393245	5.2151685	1
3.5181456e-05	-11.571822	-10.943576	-11.136412	-10.043727	0
0.9996045	10.465398	9.171894	8.998725	9.806476	1
0.9999839	10.606933	9.424393	9.390427	9.670196	1
0.08179653	-7.647624	-4.433025	7.718409	-6.37826	1
5.875749e-06	-11.275135	-10.6650505	-10.706346	-10.72383	0
0.9999193	10.484024	9.453589	8.477181	7.9863534	1
8.083641e-05	-12.263305	-10.893023	-11.272563	-11.043334	0
1.4907158e-05	-11.423272	-10.639149	-11.32505	-10.884896	0
2.8458904e-05	-12.005733	-11.169574	-11.226241	-11.032145	1
0.01360648	-5.30403	-5.035231	-4.8203917	0.1617114	0
1.5087479e-05	-12.099879	-10.987715	-11.543286	-10.875239	0
0.9998869	10.549275	9.489276	9.576164	9.717885	1
0.99904853	10.340232	8.584326	9.222607	8.857944	1
1.5362148e-05	-11.304673	-10.868671	-10.93658	-10.602471	0
5.7064926e-06	-10.140591	-10.091381	-10.422189	-9.43403	0
0.005045933	-3.0667398	5.97574	7.2948065	-8.677255	1
0.021442194	-3.6732724	-5.9205027	-7.087505	-9.722944	0
0.99317074	5.8543644	3.4387474	-4.9203477	-5.553272	1
0.688852	4.8019238	6.8325915	9.194157	1.074342	0
0.0005572601	-10.110894	-5.545731	-4.62944	-6.885622	0
6.2082286e-06	-11.3970175	-10.989139	-11.310734	-10.174634	0
0.9977985	9.93117	5.6382027	8.319488	8.341398	1
8.516884e-06	-11.826981	-10.952522	-11.031252	-10.821725	0
6.068396e-06	-10.85711	-10.987938	-7.6158633	-10.023751	0
0.00029574696	-10.446529	-8.711117	-4.4322104	-9.641535	0
0.08876669	-6.1942887	-3.7992783	-6.345592	-9.242532	0
0.0009116438	-9.293416	-7.1911893	-10.050891	-8.067163	0
8.653753e-06	-10.973653	-10.426133	-10.580806	-10.469852	0
1.0764068e-05	-12.169815	-10.917332	-11.256177	-10.893552	0
4.921439e-05	-11.5190115	-10.766617	-10.763764	-9.768848	0
2.993065e-06	-12.127789	-11.124702	-11.4413595	-10.941428	0
0.0021054007	-9.19297	-6.8899765	-5.9318595	-5.4436984	0
3.172069e-06	-12.1136465	-11.049107	-11.5920105	-10.47461	0
6.3445023e-06	-12.300633	-11.021475	-11.33818	-11.087372	0
0.9999404	9.87229	9.18836	8.10211	9.731067	1
6.166622e-06	-11.900012	-10.815837	-11.547947	-10.741831	0
2.978733e-06	-12.2810755	-10.429365	-11.197777	-10.913239	0
0.98691225	6.0545435	5.5113645	4.7090764	-2.5410163	1
3.7024267e-06	-11.903762	-11.133673	-11.445855	-10.680894	0
6.1564974e-06	-11.170311	-10.172138	-10.030809	-10.517744	0
0.0014031308	-11.595924	-10.096069	-9.490661	-10.143499	0
2.3825382e-05	-11.618369	-10.590738	-9.269132	-8.9322	0
4.9883693e-05	-10.211716	-10.422779	-9.554194	-10.012979	0
0.00022539594	-11.890381	-10.7047205	-11.327705	-10.800784	0
5.1676103e-05	-6.378287	-6.4168134	-5.939538	-8.364332	1
0.9931318	9.906776	9.22069	8.707937	5.8963447	1
1.6873088e-05	-12.097885	-10.883955	-10.727149	-10.909804	0
0.0002847201	-7.2392597	-4.730846	-5.929609	-1.7834567	0
1.2457565e-05	-11.860295	-10.817474	-11.425525	-11.152646	0
1.876069e-05	-11.842609	-10.617582	-11.3584385	-11.05651	0
0.0002483397	-11.547938	-10.700839	-10.788035	-10.678235	0
6.3957505e-06	-12.305265	-10.89297	-11.506513	-11.105615	0
0.99888855	7.165441	9.129362	6.53134	9.502248	1
1.0651953e-05	-4.9912333	-4.636196	-5.4255595	-1.7081997	0
1.213449e-05	-11.432237	-10.2157955	-10.76945	-10.555984	0
2.5591566e-05	-11.740718	-10.583213	-11.114681	-10.997925	0
4.4581966e-06	-12.200135	-11.112608	-11.559074	-10.973422	0
7.596168e-06	-11.665405	-10.522492	-10.8585415	-10.7401285	0
5.3861013e-06	-11.935143	-11.139221	-11.348569	-10.674224	0
0.8704804	-5.269861	8.340986	-6.287615	-4.9844646	0
5.3698477e-06	-11.556503	-10.925688	-11.503772	-10.738341	0
4.248524e-06	-11.825037	-10.667102	-11.383407	-10.902661	0
0.003901177	-9.630298	-3.145419	-4.4058766	-4.0486484	1
1.8093891e-05	-11.82392	-10.804607	-8.843116	-10.756333	0
0.9999349	10.630967	9.413976	9.607787	9.691433	1
0.99986315	9.646067	9.090196	8.61484	8.256844	0
7.754599e-06	-12.0331745	-11.028143	-11.403663	-10.968577	0
9.977783e-06	-11.760381	-11.101057	-11.284564	-10.940876	0
8.8744855e-06	-12.222229	-10.922087	-11.6244	-11.171329	0
2.1499973e-05	-11.657285	-11.073949	-11.2732725	-11.173325	0
1.1666482e-05	-9.7763	-8.86762	-8.758002	-10.652498	0
0.9999721	10.537853	9.476301	9.176764	8.501482	1
0.0023083712	-10.000489	-9.390545	-8.1813545	-2.866036	0
0.00013373602	-8.091479	-10.554117	-9.871828	-10.673332	1
0.9714848	6.577567	8.924489	8.483624	9.581067	1
0.99997437	10.6313925	9.453319	9.368254	9.697715	1
2.1635225e-05	-11.81561	-9.070708	-10.393762	-7.276052	0
0.01313045	-5.0992107	-4.136607	-6.0538974	-10.782588	0
0.49726912	-9.5516615	-4.0168953	-11.030332	-8.38385	0
0.9951008	5.374153	3.9927287	6.612474	-0.37614274	1
0.00036727448	-10.626464	-5.6040487	-10.82436	-10.114682	0
0.9709647	10.3383665	6.8308444	7.7017083	5.932511	1
0.9999865	10.529838	9.4351845	9.609989	9.633447	1
3.393711e-06	-12.01622	-10.731897	-11.35277	-11.190143	0
1.823787e-05	-10.882764	-10.218555	-9.985908	-10.217187	0
0.000105373176	-9.854318	-5.904656	-10.797461	-10.329134	0
2.35692e-05	-12.087991	-10.759155	-10.582088	-10.390146	1
0.0046716193	-5.1711273	-1.535791	7.1115427	7.8990555	1
4.1003528e-05	-11.692061	-10.662516	-11.330317	-10.908744	1
0.99963367	2.536605	7.4014163	-2.605941	-4.4516883	1
0.9985049	10.53567	9.0326805	8.437134	8.972486	1
0.9999224	8.493015	7.7740006	8.388337	5.2630982	1
0.9999875	10.56819	9.436312	9.363127	9.679998	1
0.9714166	-4.584235	4.5004287	-2.847761	7.6937456	1
0.18744838	6.6328907	-7.5868506	-0.4138515	1.1613346	1
0.99998665	10.652622	9.434332	9.676949	9.920455	1
0.99345434	6.6772985	7.571469	8.698567	4.7540736	1
0.99429965	8.97708	4.2679915	8.266166	1.4942607	1
0.036093526	-11.385335	-8.804118	2.2544804	-5.087932	1
0.9989667	10.543294	8.024426	-6.438046	9.565593	1
0.010239581	-6.234414	-6.9807744	-4.313819	8.479064	1
0.00070151995	6.1093082	5.8682704	5.462234	-4.9198165	1
0.027926445	-10.974704	-9.679565	-8.275122	0.4526889	0
0.9999902	10.70824	9.462956	9.6251745	9.885568	1
0.9998512	10.621188	9.404619	9.13142	9.788953	1
0.0027866433	-6.912259	-5.480464	-5.122209	-6.224446	0
0.9999658	10.378293	8.137044	6.6473002	0.0331175	1
0.21789783	-10.223004	-10.02937	-8.636294	-10.842116	0
0.99632436	9.751248	2.5234742	8.94172	9.15011	1
0.004251033	-7.2514353	-9.207045	-8.96299	-4.7171655	1
7.7659e-06	-12.210412	-11.022045	-11.224935	-11.1036215	0
0.9998319	9.577952	8.1886	8.090303	8.928463	1
4.9701184e-06	-11.806919	-10.763862	-10.896774	-10.333993	0
0.9854977	6.583499	6.3638396	7.2651787	6.166577	1
0.99982065	10.325926	9.243994	8.233802	9.543017	1
0.9998777	10.584704	9.376743	9.475264	9.707304	1
0.9983322	6.1078157	-3.1238732	-6.1798563	-7.237579	1
0.9998654	10.122415	7.161749	4.846109	8.864447	1
4.6330453e-05	-8.408789	-8.932943	-11.490846	-9.714307	0
0.005276161	-5.0506325	-3.2053623	-5.521071	-3.788061	1
0.80727994	7.8005195	6.159964	8.045639	-0.44915563	0
1.770132e-05	-11.7201185	-10.675315	-11.107072	-10.335406	0
3.0492668e-06	-11.314255	-10.983449	-11.367773	-10.816855	0
0.9978544	10.006804	4.2368736	1.608066	-5.2471905	1
0.8620916	-0.8882101	6.258902	1.6185329	-3.3011742	0
4.310879e-06	-12.036654	-10.920879	-11.140959	-11.056131	0
3.5703315e-06	-11.896941	-10.843983	-10.888888	-10.858344	0
0.9999821	10.023044	9.384707	8.912162	9.775547	1
0.9997298	10.637399	9.403233	9.512405	9.730883	1
4.5037164e-06	-12.068649	-11.0690155	-11.455556	-10.929687	0
2.9117657e-06	-12.006475	-11.030555	-11.315661	-10.7343855	0
6.1933504e-05	-10.494451	-10.84143	-10.430982	-9.35879	0
3.4779698e-06	-11.6996355	-10.950838	-11.334226	-10.63424	0
0.7312188	8.678748	6.5789533	7.96932	3.8155346	1
0.9998455	9.60796	9.396859	8.240563	9.106614	1
0.9999876	10.592965	9.401253	9.640469	9.918108	1
3.104727e-05	-11.139782	-10.365308	-11.258057	-10.880697	0
1.9808851e-05	-12.119432	-10.709263	-11.455849	-10.58464	0
0.9949537	10.208251	8.308866	9.104151	0.5075878	1
0.20340788	-4.57173	-5.9399076	-6.252049	-8.109498	1
5.454203e-05	-12.0982485	-10.825838	-11.464572	-10.930615	0
0.979518	-1.1257213	6.3323092	6.626089	8.778219	0
0.005924461	-1.4423857	-5.2375255	5.762366	-8.672258	0
0.99965775	8.37632	8.579715	9.100831	9.421908	1
1.5317619e-05	-9.427705	-10.765334	-10.351078	-10.919616	0
0.9997733	-6.870417	5.426915	6.403038	9.680268	1
0.999705	10.456246	8.652153	7.953946	7.325509	1
1.2406585e-05	-11.521444	-10.842785	-11.017326	-9.712802	1
0.97078216	10.002709	-1.8155178	7.5714316	-3.7251291	1
8.598991e-05	-11.687167	-10.022554	-11.436282	-10.9260645	0
1.6212347e-05	-12.158198	-10.95163	-10.994795	-10.970754	0
0.8873662	-4.610139	-3.5554347	-5.305368	-6.1133013	0
0.8189811	6.641714	4.384716	5.691357	4.3666577	1
0.07284151	-8.959584	-9.835592	-6.533346	-9.088559	1
1.0529804e-05	-11.477179	-11.03549	-10.048272	-10.59416	0
4.3346367e-06	-12.327844	-11.066985	-11.605862	-10.969859	0
1.111353e-05	-12.015839	-10.962253	-11.468612	-11.050055	0
5.504245e-06	-11.3248205	-10.61911	-11.301654	-10.239925	0
0.0026054867	-11.924389	-10.4819565	-9.696287	-10.545236	0
0.99977547	10.218671	8.598835	5.896565	9.084693	1
0.99871314	10.502688	8.850208	8.243687	6.2017784	1
0.01416759	-11.895058	-10.657359	-11.4182005	-10.656601	0
8.59143e-06	-11.885366	-10.516629	-11.329261	-11.050328	0
0.42224032	9.921582	8.180709	8.583064	9.516147	0
0.0023329174	-10.96267	-4.559138	-7.757793	-6.173287	0
5.2720966e-06	-11.473203	-10.645752	-11.418785	-10.344698	0
8.014906e-06	-11.549798	-10.883049	-11.049595	-10.939279	0
2.6368484e-06	-11.730294	-11.014099	-10.905704	-10.701037	0
1.5179007e-05	-11.932076	-10.990951	-10.849818	-10.866245	0
8.009648e-05	-11.382517	-10.673022	-11.517476	-10.418101	0
0.8580011	10.307841	8.302935	8.272521	-4.6800413	1
7.212066e-05	-10.000228	-6.4782233	-7.344848	-7.3112116	0
5.3062704e-06	-11.789512	-11.12579	-11.325248	-11.1667795	0
1.5334426e-05	-11.451236	-10.133982	-11.356013	-11.041263	0
1.9931698e-05	-11.493899	-10.66296	-10.67479	-10.943974	0
1.530398e-05	-9.862855	-10.695492	-10.756417	-10.491565	0
1.696318e-05	-10.969226	-11.025545	-11.412402	-11.0046835	0
0.9795812	-4.580187	-2.1127622	-2.337477	4.222298	1
9.410319e-06	-11.952271	-10.781817	-11.331518	-10.553195	0
3.7675231e-06	-12.168553	-10.877359	-11.649629	-11.082572	0
7.2095245e-06	-12.007079	-10.520826	-10.255749	-10.014811	0
3.6893493e-05	-12.09798	-10.669296	-11.264562	-11.0954275	0
4.4013987e-06	-12.010011	-10.929612	-11.620034	-11.06289	0
0.2666104	-7.989745	-5.3671603	-9.184228	-9.481365	0
1.5667032e-05	-9.997731	-8.658732	-6.7079673	-10.19615	1
0.0037260994	-5.549558	-6.2661	-5.668712	-7.0008516	0
1.9250265e-05	-11.350734	-10.575428	-10.59975	-10.606254	0
7.4457453e-06	-11.912074	-10.874108	-11.108715	-10.643323	0
2.4890775e-05	-11.502173	-10.815505	-7.435103	-10.186143	0
8.575729e-06	-11.144988	-8.180824	-11.096735	-9.598357	0
1.9236464e-05	-12.071582	-11.114183	-11.418933	-11.088943	0
3.25239e-05	-11.901995	-6.060286	-8.139954	-9.701632	0
6.561247e-06	-11.356247	-9.569304	-10.171398	-10.455798	0
0.00034705337	-10.137742	-10.096857	-5.811155	-9.412746	0
7.402542e-06	-10.833375	-10.946039	-10.237368	-9.495505	0
0.99978846	10.634335	9.447478	9.123288	9.766438	1
0.00038789358	-8.5407915	-7.531	-6.093165	-7.7026067	0
0.00071234006	-9.9717	-9.670023	-2.5421195	-6.5205836	0
0.00016386811	-11.456219	-10.362392	-10.979251	-10.53327	1
0.99976677	10.44841	9.270571	9.188032	9.477675	1
0.8093522	-11.097494	-7.1716385	-9.923451	-10.249174	0
0.49729827	-5.3724904	-9.67736	-8.95825	-7.582468	0
2.3132616e-05	-8.929179	-6.2555985	-9.693391	-9.410903	0
7.079109e-06	-11.602248	-10.958125	-11.342444	-10.903951	0
1.1723989e-05	-11.630041	-9.715627	-11.296516	-10.731315	0
1.4742792e-05	-11.311774	-10.829838	-11.152314	-10.292566	0
2.9899638e-06	-11.946469	-11.021912	-11.101314	-10.834809	0
4.2361403e-06	-11.752174	-10.831683	-11.393871	-11.06929	0
6.090724e-06	-12.066134	-10.937012	-11.430764	-10.977832	0
0.99802977	10.637889	9.382516	8.823704	9.540736	1
1.4436399e-05	-11.278822	-9.731615	-9.753456	-10.63604	0
0.00018170149	-7.7711725	-7.4180613	-8.845619	-8.503116	0
9.2865586e-05	-11.389743	-9.941921	-11.028896	-10.87218	0
3.9837546e-06	-11.887723	-8.841878	-7.321819	-10.453817	0
2.7146778e-05	-11.981656	-10.587925	-11.434333	-11.069665	0
0.009868443	-10.551526	-9.51989	-9.808532	-8.349531	0
2.7135595e-05	-11.639569	-10.232525	-11.092058	-11.058427	0
3.807813e-06	-12.202706	-10.83415	-11.642787	-10.994393	0
0.99979943	10.417023	9.294773	8.540529	9.381721	1
1.2712961e-05	-12.108296	-11.055465	-11.451782	-11.094216	0
0.9788119	1.8167711	8.038092	3.3716817	7.743924	1
0.8130664	-5.2844896	-4.307945	-5.470741	-5.674965	1
0.097464025	-10.296712	-9.214079	-6.7575436	-7.0199246	1
0.64641565	7.0677967	5.618688	4.0867763	2.6695387	1
0.00070522144	-6.0831532	-3.956116	5.7812247	-7.972317	0
8.605764e-06	-12.151371	-11.088001	-11.364072	-10.897962	0
1.1380071e-05	-12.005767	-10.964952	-11.48978	-10.876547	0
2.9162481e-06	-11.279877	-10.948093	-10.942054	-10.515883	0
4.4353014e-06	-12.121873	-11.108515	-11.236155	-10.720022	1
0.9999552	10.005696	9.023008	8.356187	9.558322	1
7.5032412e-06	-11.555202	-10.553176	-10.975066	-10.052946	0
0.99981886	10.115466	8.870344	7.9550614	7.8954206	1
0.0054540033	-11.973633	-10.211142	-5.7521453	-9.850627	0
0.99998593	10.591314	9.470406	9.437054	9.8791065	1
0.00048918097	-11.995282	-10.414656	-6.30067	-10.501519	0
6.689354e-06	-12.154737	-11.098383	-11.442797	-11.172483	0
0.9995772	-2.457834	5.9577165	-3.861226	8.607585	0
0.00069551216	-9.793125	-8.429152	-10.055204	-9.917645	0
3.2210355e-06	-12.155133	-10.832745	-11.155664	-11.108483	0
0.9101429	9.358914	-3.1521828	-5.2174783	7.3653693	1
8.10265e-05	-11.998477	-10.830452	-10.850974	-9.964729	0
0.0040255627	-3.4239094	-4.81731	-0.93230444	6.0508294	1
0.99874073	8.979019	6.541106	3.095279	3.6651714	1
0.98338854	7.2567577	5.828886	6.5444036	-3.713748	1
0.0007188356	-9.333113	-9.51098	-10.191287	-10.828601	0
0.7003041	-7.9575844	-6.980175	-7.9980893	-4.118552	0
0.08765103	-6.663877	-7.4899144	-5.255576	-6.849632	0
5.9396607e-06	-11.965189	-10.887539	-10.866666	-10.906534	1
0.00012735171	-11.038087	-10.95739	-11.0820875	-10.954012	1
0.9822375	1.9643632	6.2255783	-6.768533	-5.454719	0
7.8592775e-06	-11.026159	-10.641684	-11.465896	-11.056978	0
3.4215132e-05	-11.047675	-10.778712	-11.089538	-10.289498	0
5.2129217e-06	-12.20108	-10.894749	-11.529201	-11.036871	0
3.6593515e-06	-11.982975	-11.014595	-11.327743	-11.075757	0
0.98285854	8.113555	-3.7964573	-3.7392058	9.127215	1
0.99969256	10.418869	9.068401	9.318517	9.726783	1
4.6531313e-06	-11.705766	-10.873234	-11.214971	-9.857191	0
0.0927852	-3.563271	4.701584	5.8310676	-4.2411113	1
0.95218587	9.81297	8.717472	5.8805737	2.3036644	1
0.9999608	10.400699	8.317801	8.709636	9.739046	1
4.4719513e-06	-12.186595	-10.913738	-11.543623	-10.98711	0
4.825702e-06	-11.7895	-10.91058	-11.373448	-10.898361	0
0.99942327	9.550437	7.80565	8.176728	6.9330754	1
0.00014299387	-11.232844	-10.083183	-7.3274627	-9.526341	0
0.99997413	10.452361	9.107239	8.561075	9.7674265	1
0.082913585	-10.409923	-10.046089	-9.138295	-10.702241	0
5.2340038e-05	-10.059516	-9.668046	-6.2947607	-4.8566422	1
9.558154e-06	-12.174693	-10.795429	-11.464809	-11.059785	0
6.9793737e-06	-10.873136	-10.385138	-10.629853	-10.764187	0
0.022298643	9.239423	-3.896943	-3.8935504	-5.275657	1
0.00039301545	-11.210815	-10.791166	-11.004428	-11.105282	0
0.007108813	-6.420658	-4.618239	-2.5567248	-1.9215201	1
0.05081497	-5.7734995	-7.9595857	-10.21384	-6.729997	1
5.6144395e-06	-12.11836	-10.445568	-10.338188	-10.970923	0
7.871669e-06	-11.984518	-11.008421	-11.261556	-11.039036	0
7.2769144e-05	-8.550932	-7.046194	-8.999788	-9.494679	0
3.1755408e-06	-12.245032	-11.175782	-11.62643	-10.989793	0
0.9998599	9.71757	6.781879	7.757582	8.217816	1
1.6668102e-05	-11.731852	-10.810281	-11.554486	-11.055544	0
1.6083635e-05	-7.6371813	-8.730562	-11.196633	-9.003568	0
8.059323e-06	-11.546271	-10.469402	-10.362461	-10.297782	0
4.809163e-06	-11.483773	-10.699875	-11.260637	-10.862642	0
5.5442633e-06	-12.228028	-10.925541	-11.607695	-11.070441	0
5.6950703e-06	-11.647686	-10.104234	-10.427469	-10.033327	0
6.838119e-06	-12.171172	-11.043024	-11.219503	-11.087152	0
1.3238822e-05	-12.303485	-11.091019	-11.564439	-11.056876	0
0.9860285	3.0662358	6.030625	-8.694866	-4.5001893	0
4.454236e-06	-11.87567	-10.993715	-11.546671	-11.009326	0
4.0132995e-06	-11.576935	-11.14093	-11.1067095	-10.601855	0
9.708172e-06	-12.236087	-11.105306	-11.54356	-10.600825	0
0.9097455	10.376805	8.094003	2.0671718	8.635884	1
0.9999902	10.547787	9.423741	9.558869	9.121559	1
8.075957e-06	-10.753919	-10.945008	-10.818126	-10.711032	0
3.1306706e-06	-12.239808	-10.89846	-11.292904	-10.975842	0
0.0913409	-8.86519	-9.977023	-10.50909	-7.065415	0
0.80420256	-5.1254377	-3.8893795	-3.0828185	-4.0423374	0
5.2519936e-06	-11.477212	-10.98797	-11.146413	-10.547694	0
2.2639508e-06	-11.8357525	-11.155237	-10.8830185	-10.733082	0
0.0010796506	-11.512245	-10.643945	-10.185369	-9.997672	0
0.0001662284	6.616316	-6.776384	-9.704275	-8.538812	0
4.324396e-05	-4.486919	-6.1498117	-6.0498295	-6.334738	0
0.004990211	-10.431376	-8.328438	-7.8602133	-6.9444537	1
0.0019836833	-3.4129095	-0.5122846	-1.9974765	8.729653	1
1.4955771e-05	-11.414546	-10.775178	-10.916221	-10.208424	0
0.00027990498	-11.105979	-9.539994	-7.2989626	-8.336097	0
0.004047579	-10.722066	-7.8112483	-11.116319	-10.227042	0
1.7069244e-05	-12.172603	-11.119773	-11.371015	-11.148604	0
0.0027387752	-8.83694	-8.995344	-3.7599235	-10.86263	0
0.999871	9.843973	9.296934	8.637075	9.350921	1
0.00016898113	-12.091146	-10.799925	-11.61259	-11.018856	0
1.3823984e-05	-12.029441	-10.209414	-11.05191	-10.748178	0
0.06230586	-7.6940026	-10.757595	-7.996345	-7.650758	0
3.872398e-06	-12.037221	-10.961177	-11.424979	-11.122668	0
0.00010574855	-11.837022	-10.343365	-11.428841	-10.687415	0
5.017878e-06	-11.596059	-10.316859	-10.423812	-8.596952	0
0.119486175	-6.3660645	-5.135938	-9.05518	-4.9707108	0
0.99547124	8.150336	7.960796	7.0595236	5.470037	0
0.00031821395	-11.571309	-10.134583	-10.091506	-5.8199067	0
0.9513181	6.639762	8.580284	9.099774	8.757419	1
0.99617946	10.495666	9.138382	9.361367	9.387012	1
0.0023599246	-10.33113	-10.415335	-9.766125	-9.699458	0
1.4848702e-05	-11.660485	-10.956539	-11.355091	-10.949602	0
1.9835808e-05	-10.747678	-8.7400055	-10.147193	-10.126231	0
0.004108234	-9.12668	-8.765548	-5.4455614	-8.147011	0
8.181851e-06	-12.065991	-11.114575	-11.49731	-11.102494	0
0.031935446	-9.105867	-5.7659183	-7.9401236	-7.728414	0
0.9999758	10.509498	9.364889	9.3703375	9.652019	1
1.7530003e-05	-10.770667	-11.090844	-10.833522	-10.82549	0
0.99991643	10.610784	9.079623	8.930107	9.907018	1
4.911982e-05	-11.056792	-10.76623	-10.476792	-10.363095	1
0.3729798	-5.251627	-6.325582	-8.076551	-9.859969	0
0.015733426	-11.742083	-10.619923	-10.8961	-11.071946	0
0.9998265	10.367856	8.84256	7.7214165	6.7981353	1
7.441471e-06	-12.305341	-10.90641	-11.230898	-10.696662	0
3.968352e-06	-11.866704	-8.57687	-10.713904	-11.084107	0
0.009415577	-9.439077	2.134163	4.1720295	-7.9648604	1
7.980271e-06	-11.791643	-10.68336	-11.061736	-9.89523	0
0.0072675995	-7.2251735	-9.07004	-5.7848625	-8.494303	1
0.00019166416	-11.921027	-10.232059	-10.26452	-10.681518	1
0.7986202	6.8806624	7.951769	7.27484	-1.6066647	0
0.9999896	10.586067	9.411927	9.578822	9.9143305	1
0.9994055	6.9330025	8.068796	9.286807	8.467044	1
3.2708544e-06	-12.053079	-10.869953	-11.586142	-11.224595	1
0.9999888	10.625745	9.399558	9.56719	9.866591	1
2.229871e-05	-11.039803	-9.586195	-7.804932	-9.064347	0
0.5111871	-3.8764455	1.901535	5.8705497	-4.1831713	0
0.99996495	10.4601145	8.759513	9.483701	9.655482	1
0.9999609	10.465529	9.295324	8.474357	9.517133	1
0.56837624	9.48853	-0.50717133	3.1819901	-3.3787258	1
0.9999883	10.633042	9.499783	9.221154	9.807645	1
0.9969368	10.123775	8.592158	9.2607155	7.092177	1
0.96508294	8.331048	8.814849	7.758731	8.797833	1
0.99989235	10.399513	9.214306	8.841344	9.664596	1
0.997538	2.450863	4.6693053	3.6657352	-5.113809	1
0.05453029	0.4418304	-9.058781	-8.070777	-10.1768675	1
0.99889344	9.040973	8.76927	8.091988	9.691437	1
0.0010173154	6.6055813	5.848861	-6.1023197	8.937749	1
0.0008667896	-5.194983	-6.807649	7.25887	5.775883	1
0.0005028599	-9.366751	-11.073921	-8.824928	-4.5011578	0
0.99998784	10.589154	9.4256315	9.621193	9.944248	1
9.432625e-05	-7.700979	-7.652865	-8.767059	-9.229712	1
0.0004648591	-10.587253	-10.507408	-11.360366	-10.774423	0
0.9974855	10.178996	8.382903	-3.9156897	7.553089	1
8.658656e-06	-12.11717	-11.066416	-11.492307	-11.17739	0
0.00014496574	-4.9488444	-8.621765	-5.7982664	-8.493837	0
0.99998856	10.644809	9.438915	9.530851	9.921575	1
0.9999701	10.423572	9.322043	8.947652	9.682562	1
0.99989784	10.548938	9.250296	9.390744	9.728123	1
0.9989484	7.0382442	7.223166	7.4404497	8.519324	1
1.00838315e-05	-11.954794	-11.05982	-11.358073	-11.010286	0
0.99847	9.329951	9.129187	6.748839	9.010171	1
0.9999893	10.563624	9.407343	9.571463	9.7858515	1
0.00043247646	-10.400343	-6.2068286	-3.6386306	-5.604363	1
0.0028025496	-11.713815	-5.0327477	-7.2034907	-9.955453	1
0.00011793056	-6.378931	-5.569361	-5.318805	-2.931222	0
0.99995446	10.423928	8.887148	9.100711	9.596208	1
1.4503576e-05	-11.15734	-8.831474	-10.473392	-9.1962185	0
0.12873657	-5.6891546	-4.7332864	8.220467	7.613841	0
0.004768336	-6.6569843	-5.7620974	-8.957828	-4.5871005	1
4.5107145e-06	-12.32274	-11.01063	-11.633807	-11.239512	0
1.030331e-05	-12.293011	-10.7520075	-11.513431	-11.242377	0
8.458008e-06	-11.754674	-10.291436	-10.982198	-10.75801	0
0.06302239	-4.6455116	-10.413824	-3.0689127	-7.2754097	1
3.003645e-06	-6.118435	-9.897194	-10.962691	-5.356802	0
0.99998736	10.622317	9.460821	9.571746	9.958393	1
0.0031380337	-11.417261	-10.144207	-10.931086	-11.068058	0
5.8300798e-06	-11.40718	-11.099266	-10.674224	-10.109675	0
7.3099673e-06	-11.925158	-11.0065365	-11.238866	-10.9385195	0
1.1685511e-05	-10.269192	-10.334252	-9.3050585	-10.608439	0
0.0048907585	0.36129838	-8.374079	-5.457446	8.297793	1
0.99998784	10.567146	9.44064	9.653106	9.892209	1
0.9999136	9.79783	9.283315	6.9825115	6.603443	1
0.010536272	-7.686098	-5.3558536	-9.627637	-9.83546	0
0.999895	10.163885	8.477146	9.408479	8.680962	1
0.9738714	7.53951	5.7395253	1.5319868	-4.4716077	0
0.047178816	-9.008334	-9.717766	-10.840014	-10.865245	0
5.9903864e-06	-8.684829	-10.882021	-10.74915	-7.8408237	0
0.9988005	-3.8012717	9.075014	9.288834	8.358903	1
3.3715452e-05	-11.808387	-9.05877	-11.1498785	-10.867885	0
0.6275477	2.1494412	6.721776	4.46326	4.2569118	1
0.99997544	10.6554365	9.434385	9.49562	9.95632	1
0.9954308	10.174335	7.9070387	8.843763	9.676082	1
0.99419844	9.867249	7.2343297	7.295812	7.181332	1
0.841089	-4.291501	-1.1172553	-6.2864223	6.757026	1
1.0523087e-05	-11.722276	-10.284254	-10.504304	-8.65478	0
1.2708658e-05	-11.793359	-10.177421	-11.358788	-10.4725275	0
2.2377957e-05	-11.506963	-9.154692	-10.9566	-9.5536375	0
0.82694715	10.19818	6.6351795	4.771992	-4.394834	1
7.874011e-06	-11.897421	-10.696919	-10.9965	-10.804562	1
0.00020070274	-7.572111	-10.252787	-10.254993	-9.901696	0
5.2890377e-06	-12.152638	-10.678652	-11.518081	-10.600329	0
2.913063e-06	-10.896859	-11.01266	-11.468827	-11.021737	0
5.3893846e-06	-10.826778	-10.484009	-10.858933	-9.858306	0
0.8496239	10.170049	7.4020367	6.6105533	4.0497594	1
1.4634161e-05	-11.9082365	-10.53418	-11.486673	-9.870019	0
0.9999206	10.443818	8.706486	9.233041	9.721046	1
4.9411433e-06	-12.256911	-11.1276045	-11.686355	-11.315962	0
0.0005529251	-10.533142	-8.71872	-8.439925	-9.857652	0
1.067741e-05	-11.079007	-10.556062	-10.015601	-9.984597	0
6.8047615e-05	-11.691847	-10.666845	-11.074658	-10.779473	0
0.8104136	3.3467445	6.301867	-5.063067	7.2328935	0
8.111029e-06	-11.470605	-10.639221	-10.9508295	-9.360097	0
1.7223703e-05	-11.766295	-10.773404	-11.476753	-9.779548	0
4.955182e-06	-11.857732	-10.67204	-10.93253	-10.384192	0
3.717279e-06	-12.113024	-11.008722	-11.280301	-10.700196	0
9.199941e-05	-11.446658	-7.3848605	-6.173002	-7.5044494	0
0.9999397	10.676265	9.493348	9.463417	9.65319	1
4.474455e-06	-12.206626	-11.161492	-11.596446	-11.2761545	0
6.705385e-06	-11.737911	-11.033009	-11.313936	-10.749018	0
0.0005054163	-10.95774	-9.960898	-10.2049055	-9.990745	0
4.748459e-06	-12.009423	-10.8616085	-11.241646	-10.966483	0
7.4222503e-06	-11.374612	-10.750285	-11.310481	-10.871147	0
0.5056602	-3.4205313	-5.106086	6.3229165	-6.045672	1
8.2326e-05	-10.378075	-8.493383	-8.026763	-7.2796426	0
0.0070054866	-10.627633	-9.5705385	-11.107768	-9.7940855	0
2.6771197e-05	-8.861491	-9.350889	-10.107305	-8.79758	0
0.00015809441	-7.876768	-7.407268	-6.6926236	-4.209808	0
5.3413232e-06	-12.217406	-11.039589	-11.227888	-10.970822	0
2.816988e-05	-11.730287	-9.980641	-11.06243	-10.688453	0
0.003536607	-10.756705	-4.5210843	-4.788292	-7.030058	1
5.968267e-06	-11.882224	-10.347044	-11.204417	-10.5561	0
1.0980304e-05	-11.949761	-11.043215	-11.122944	-10.276383	0
4.1944848e-05	-10.522172	-9.728318	-9.557739	-8.101734	0
5.4048255e-06	-12.1693325	-11.1554	-11.400895	-11.091294	0
7.2922126e-06	-11.83029	-10.686112	-10.587603	-10.513087	0
2.0451753e-05	-10.643716	-10.293765	-9.558049	-9.000122	0
5.6376466e-05	-11.751728	-10.877176	-10.088488	-10.587054	0
5.710411e-05	-9.520759	-9.321476	-10.431415	-10.030963	0
9.320336e-06	-11.59999	-10.397226	-10.143729	-10.772869	0
1.3667039e-05	-9.266507	-8.917777	-10.44866	-10.446835	0
3.475513e-06	-12.033684	-10.908651	-11.5152445	-11.080758	0
0.00093897135	-9.555041	-9.428841	-11.268339	-10.8921995	1
7.9262965e-05	-10.686556	-10.860811	-8.783795	-9.533651	0
0.0001428234	-11.53756	-10.206077	-11.175261	-10.844335	0
0.999928	10.455146	8.762092	9.078824	8.842759	1
0.99006957	10.100472	6.19856	8.357166	8.063241	1
4.988574e-05	-8.978481	-5.678127	-9.554983	-10.531162	0
5.952772e-06	-12.1955	-11.067634	-11.395964	-11.008035	0
9.445961e-06	-11.939468	-11.031158	-11.314606	-11.039232	0
0.00010194742	-10.822516	-10.881548	-10.366388	-10.428779	0
1.1501077e-05	-10.28537	-10.864898	-10.595139	-10.175464	0
0.27603498	7.0513344	-3.0614681	-4.982023	-4.978933	0
0.99939334	-3.8022642	-4.75578	-8.12411	-8.256035	0
8.466571e-06	-12.155425	-10.837004	-11.41513	-11.163768	0
0.7607149	9.759315	4.132026	5.8960037	8.593464	1
8.72898e-06	-11.945167	-10.817049	-10.1884775	-10.915317	0
0.036552027	-9.669307	-6.103513	-3.7606144	-6.7808995	0
2.1375425e-05	-9.550096	-5.2032766	-5.3776245	-7.2848997	0
5.5979935e-06	-12.113124	-11.104199	-11.069318	-10.846551	0
1.9488956e-05	-12.037594	-10.87779	-10.855189	-11.084605	0
6.8001277e-06	-12.102286	-10.637513	-11.364194	-10.252181	0
1.8618797e-05	-11.856951	-11.0619545	-11.402	-11.129914	0
8.928408e-06	-10.892823	-9.814745	-9.274073	-10.13584	0
0.9999801	9.954796	9.265381	8.32028	9.805682	1
4.6627683e-05	-10.083664	-10.557305	-4.0201483	-8.711409	0
0.0006699897	-9.427893	-8.050747	-7.0203204	-9.123845	1
1.6336086e-05	-11.449769	-10.78043	-11.265292	-9.661064	0
0.99971396	10.509138	9.358616	9.414002	9.5942335	1
0.9999802	9.9305525	9.385035	8.990926	9.709344	1
7.4906507e-06	-10.703851	-8.428504	-8.508333	-7.791101	0
0.99935526	10.323602	8.888877	8.837226	9.7228155	1
1.3128811e-05	-12.147653	-10.568236	-11.454039	-11.116418	0
3.8337457e-06	-11.93525	-10.863847	-11.264383	-10.50951	0
2.2016515e-05	-11.946393	-10.96309	-11.086364	-10.628451	0
0.028113386	-11.488286	-7.741014	-9.702435	-9.898625	1
0.022067754	9.670966	5.7975326	1.2084391	3.889885	1
0.8674704	-7.3387117	-5.7807527	-3.8915515	-7.197705	1
2.7896176e-06	-12.114343	-11.036497	-11.469556	-10.66529	0
0.00040835873	-11.326022	-8.508587	-11.405596	-10.746307	0
4.4413837e-06	-12.321021	-10.950675	-11.290199	-11.013187	0
1.2616809e-05	-11.135849	-9.447067	-10.719871	-10.947191	1
3.8397975e-06	-12.218638	-11.0576515	-11.609267	-11.233779	0
6.976553e-06	-11.784123	-10.874527	-10.5246935	-10.759865	0
4.997845e-05	-11.540905	-10.565617	-6.6379247	-9.919452	0
0.00011130347	-12.043668	-9.449817	-10.663817	-10.011799	0
0.96167994	10.498715	9.020371	9.077449	9.383557	1
0.9321399	-5.5902953	-5.786204	-1.034743	-1.1904641	0
5.4497677e-06	-11.73161	-10.323008	-9.743265	-9.824511	0
6.567382e-06	-11.611009	-10.920916	-10.57774	-10.949453	0
0.99993885	8.635205	8.296249	6.694313	9.590588	1
9.083046e-06	-11.179907	-10.346321	-10.453614	-10.766444	1
0.9975139	10.211988	6.5638256	8.741153	6.8987727	1
0.9999777	10.381103	9.118101	9.416957	9.511443	1
6.0570987e-06	-11.852755	-10.667295	-11.214222	-9.804275	0
8.192251e-06	-11.828366	-10.562926	-10.916509	-10.179237	0
0.8482874	-5.8093243	3.4197302	-4.782976	-1.2164834	1
4.848735e-06	-11.520405	-10.226553	-11.232902	-10.691284	0
2.3991364e-05	-9.951512	-10.452114	-10.297658	-9.983787	0
1.0612288e-05	-12.158468	-10.642968	-11.488463	-10.931746	0
7.220239e-06	-11.39535	-9.777868	-11.455687	-10.700661	0
0.999979	10.379481	9.42798	9.532511	8.64792	1
3.7359205e-05	-10.472752	-10.660343	-8.511512	-10.627749	0
0.99988496	10.365706	9.369366	7.0284715	8.52575	1
0.00023155082	-10.839944	-10.124128	-10.200083	-9.664777	1
0.9999895	10.653653	9.483102	9.632733	9.895636	1
1.6163718e-05	-11.940781	-9.043332	-11.022178	-11.055873	0
0.015303961	-7.816697	-7.314549	-8.598505	-7.6799135	0
0.99832493	-6.3154364	-3.9873455	6.101316	8.360207	1
0.99976057	-5.670849	5.4083133	-3.792951	-4.349954	1
0.00071414065	-11.44501	-9.874224	-10.762474	-10.621372	0
0.9887854	9.566968	8.210295	8.83964	8.450265	1
4.0793852e-06	-11.965745	-11.0287	-11.599893	-11.241756	0
5.817783e-06	-12.102366	-10.809851	-11.47323	-10.984889	0
0.99985385	10.541731	8.589772	8.642394	9.610784	1
0.9991379	10.295018	8.799954	8.904111	9.120434	1
6.3214798e-06	-11.50783	-10.392399	-11.238294	-10.625956	0
0.9746821	-4.2355294	-6.890016	-6.592039	-3.148603	0
0.9998708	10.402983	9.294565	9.491534	9.648046	1
0.0014820674	-11.3465395	-9.197203	-10.12907	-10.209539	0
7.1844435e-05	1.6808856	-4.8682356	-7.2283087	-4.002046	1
5.555654e-05	-10.507881	-10.721094	-11.091156	-6.413321	0
4.33255e-06	-12.100984	-10.938381	-11.303045	-8.949927	0
1.1161953e-05	-11.2788925	-10.832409	-10.633046	-10.168321	0
0.9997614	10.509004	8.407254	8.517634	8.972892	1
5.077661e-06	-11.943805	-9.576861	-11.252244	-11.007917	0
2.7118886e-06	-12.119662	-10.792877	-11.4603405	-10.897997	0
7.837945e-06	-11.493081	-10.997814	-10.997851	-9.360019	0
0.06306454	-11.521897	-10.842861	-11.010278	-9.870021	0
6.6456696e-06	-12.021495	-10.976329	-11.472723	-11.038606	0
5.295695e-06	-11.939835	-10.773963	-10.869577	-10.5568495	0
0.9964294	-3.2691884	5.871503	5.687533	9.445183	0
2.2799824e-05	-11.01363	-10.953999	-11.070043	-7.252813	0
1.0879698e-05	-11.866337	-11.0964	-11.3302355	-4.8523684	0
4.5334846e-06	-12.163411	-11.078293	-11.57495	-11.191777	0
0.99816847	8.363314	7.523693	6.6475925	6.677586	1
8.0274585e-06	-11.634632	-11.017439	-9.637155	-10.876314	0
4.1592415e-05	-11.158521	-10.618126	-8.838034	-8.036671	0
0.99869615	6.437362	8.941927	6.5448823	9.573782	1
5.622972e-05	-11.237677	-9.012274	-8.979473	-6.3805604	0
8.73655e-06	-12.274138	-11.046698	-11.54122	-11.166505	0
2.780494e-06	-11.490993	-10.769948	-11.311825	-11.0350485	0
0.00010184811	-10.727542	-10.345979	-10.198764	-7.153837	0
1.9873109e-05	-11.735411	-10.405537	-10.714124	-10.097153	0
1.2264244e-05	-11.638013	-10.059407	-10.434242	-9.457402	0
1.782165e-05	-11.310925	-9.458214	-11.0820675	-9.267679	0
0.94343704	-4.00465	-5.344177	-7.1685452	-4.6941223	1
2.607145e-05	-10.366734	-9.190368	-10.634804	-10.027467	0
4.0400264e-06	-12.114023	-11.093527	-11.437502	-11.082392	0
3.99144e-06	-11.668859	-10.55601	-11.375203	-10.957141	0
7.477239e-05	-12.195415	-11.03119	-10.674158	-10.8256	0
6.461139e-06	-12.203584	-10.961641	-11.487462	-10.876372	0
1.1677156e-05	-11.995519	-10.515976	-10.926704	-10.051361	1
1.0552351e-05	-11.864364	-10.905256	-11.016662	-10.899682	0
0.0001403841	-11.838742	-10.624946	-10.314298	-9.63021	0
0.00017720801	-10.092741	-8.541003	-5.122971	-7.3113694	0
0.9963683	9.599826	9.25444	8.017097	9.3635	1
3.9142683e-06	-11.614263	-10.231573	-11.200082	-10.929608	0
0.0012236632	-6.792305	-9.7275095	-6.9662585	-7.6737037	0
0.0009963675	-6.4473095	-4.491732	7.042932	-2.369475	0
0.006358329	-9.147126	-4.5455475	-6.8441205	-4.793912	0
4.9250725e-06	-12.096588	-10.93737	-11.501385	-10.902556	0
1.3647474e-05	-12.065505	-10.547987	-10.566675	-10.199077	0
7.1309514e-05	-11.6060095	-10.011242	-11.242913	-10.754731	0
1.3828717e-05	-11.125971	-10.379839	-11.265199	-10.431591	0
0.065195456	6.398016	6.3672304	0.5268597	6.142876	1
0.99821186	10.222225	9.359332	8.621595	9.227357	1
5.313709e-06	-11.944809	-10.465436	-10.736852	-10.3073435	0
1.1083269e-05	-11.160065	-9.917804	-11.124741	-10.4191	0
7.989256e-06	-11.456212	-11.032124	-10.997504	-10.968781	0
0.00016750413	-7.9476557	-4.8059087	-4.702498	-5.3416295	0
0.00015615842	-12.138566	-10.197713	-11.069309	-10.284452	0
9.75063e-06	-11.9772005	-10.869453	-11.494647	-11.161426	0
0.98556376	-6.046811	0.7250841	-2.79256	-7.3101687	1
0.9994917	8.616601	4.7053394	8.5423155	9.440596	1
0.99990606	10.420762	9.2769	9.402276	9.752908	1
4.8992697e-06	-11.875535	-10.651717	-10.752368	-10.665476	0
7.239965e-06	-9.744554	-10.573149	-9.110167	-10.800144	0
0.053818375	-9.631621	-9.457578	-8.754327	-6.927227	0
2.144677e-05	-11.52407	-10.065283	-10.614203	-8.6397295	0
0.99976367	9.914771	8.652788	9.056759	8.977515	1
0.99996424	10.393121	9.230208	9.364289	9.736179	1
9.270358e-06	-11.698335	-10.715626	-10.907573	-10.199258	0
0.00047781764	8.428549	7.1558948	7.6839294	-4.0553265	1
8.526206e-06	-11.389463	-10.586763	-10.554942	-10.525154	0
0.00069948076	-7.3497686	-7.6367745	-7.434689	-8.050532	1
0.034637783	-4.096952	-7.2254004	-6.741916	-8.703769	0
0.0031357077	-4.856348	-6.918439	-8.115928	-4.1092563	1
0.99999046	10.641217	9.474084	9.157409	9.775199	1
0.9999857	10.597264	9.4200115	9.499013	9.843689	1
0.9998828	10.55259	9.354023	9.013646	9.012294	1
4.2209854e-06	-12.136574	-10.984676	-11.294921	-11.046625	0
0.99668354	8.284603	8.39043	8.9495	6.219826	1
0.0019630212	-3.1033092	-3.1639705	5.6896653	8.364075	1
5.0054036e-06	-11.979422	-10.831066	-11.533481	-11.067767	0
0.99688345	-4.5088935	-2.7304091	5.5069404	7.953106	1
0.99621457	10.182236	8.127626	5.9549394	8.864915	1
0.0011266565	-12.280532	-10.588721	-11.428109	-11.069241	1
0.99874264	8.539645	9.301495	8.855194	9.252934	1
0.98316103	10.1897955	7.9314694	7.027967	-1.7348981	1
0.9984511	9.241998	9.202399	9.414569	9.002178	1
0.99134105	-3.4942927	-1.6043901	8.764108	9.369811	1
0.0001422493	-8.828165	-9.452141	-4.7865868	-6.037023	1
0.9996582	10.501044	9.379171	9.2696905	7.6283145	1
0.14707355	-4.9639335	7.32316	-5.5845876	-1.4661994	1
4.6817542e-05	-7.856023	-9.687648	-6.7661653	-6.97547	0
0.99973243	9.295993	8.496938	8.024462	9.350536	1
0.014087072	-4.4041066	5.5796103	6.100118	-4.3261037	1
4.997524e-06	-7.6099005	-10.735001	-5.1033063	-9.5277815	0
0.0001376171	-11.471415	-10.417367	-3.3786657	-10.467924	1
6.472755e-05	-11.778855	-10.524921	-11.577721	-11.266402	0
6.5884406e-06	-11.581627	-11.099556	-10.500066	-10.873116	0
7.755881e-05	-11.245992	-6.93297	-6.7950745	-8.644629	1
0.9430577	-4.3659115	8.821587	8.843444	7.165363	1
0.0050768373	-8.5599	-4.420088	-5.2480125	-8.719228	1
0.00023412444	-8.351696	-10.732704	-8.408438	-10.2084255	0
0.9999137	9.825269	9.220514	8.747342	9.115965	1
0.9999883	10.548127	9.415968	9.636916	9.958369	1
0.9998634	10.403329	8.82543	9.206216	9.501871	1
5.4890003e-05	-9.970213	-10.249405	-6.5983663	-10.1824255	1
0.2998938	8.485246	-3.3186603	-2.472623	-3.9245763	1
7.5788535e-05	-11.322774	-10.211694	-10.724992	-10.15067	0
1.955859e-05	-11.595885	-10.820662	-11.404077	-11.1955385	1
2.2958291e-05	-8.546985	-7.231647	-10.794656	-6.154306	0
0.0006657788	7.7698774	-5.450423	9.089971	-6.8724694	1
9.761739e-06	-12.060023	-11.005965	-10.79126	-10.098597	0
8.699254e-06	-11.553063	-9.693728	-10.58981	-10.138117	0
0.9999907	10.576386	9.421996	9.508474	9.826579	1
1.7969323e-05	-11.622356	-10.859764	-8.043618	-9.999349	0
3.9324004e-06	-11.843745	-10.884605	-11.404014	-10.348983	0
0.06652233	7.838496	5.0458007	4.6200876	-1.4317107	1
3.489751e-06	-11.748984	-10.803404	-11.171355	-10.910721	0
5.328889e-05	-9.975648	-10.868451	-7.1596518	-9.581561	0
0.9820379	-5.4542665	-7.7237687	-3.205442	-4.7297306	0
0.99942744	10.577528	9.273855	7.9032636	9.110486	1
0.99994814	10.508962	9.422489	9.363018	9.72474	1
4.9641026e-06	-11.975806	-10.880432	-11.201286	-11.006581	0
6.1003964e-05	-10.9164295	-8.582864	-5.2977695	-8.870536	0
5.425752e-06	-12.204694	-11.082887	-11.470474	-11.092474	1
0.9967527	9.516484	8.45038	4.4407353	9.102334	1
1.0801973e-05	-12.168128	-10.998171	-11.383048	-11.072442	0
0.99133414	9.653932	8.745226	7.0858107	5.5017004	0
0.010855517	-11.83473	-4.371708	-9.784459	-10.423018	0
7.2762837e-06	-11.829661	-10.730818	-11.581297	-10.645067	0
8.099258e-06	-10.239594	-9.42062	-9.945032	-10.893412	1
0.9803843	10.444215	8.979144	8.739098	9.352017	1
1.6129918e-05	-6.1990175	-6.0255585	-5.447717	-8.705213	0
0.9970757	10.44874	9.333471	9.293054	9.780588	1
0.98563796	9.671434	8.678165	8.71924	9.584237	1
0.9136635	4.9774733	-5.9223022	-8.225794	5.6713195	1
0.9999025	9.0793	9.207989	9.25769	7.701762	1
1.3217503e-05	-10.19052	-11.144125	-10.544413	-11.153618	0
1.0570178e-05	-12.116687	-10.821356	-10.297639	-10.894996	0
0.99526113	6.0431695	3.2680135	6.6975894	8.279324	1
5.3193626e-06	-12.143912	-10.838661	-11.121866	-10.871673	0
0.25938252	-8.75835	-8.164093	-6.074914	-5.645764	1
1.5429261e-05	-11.779978	-10.539975	-11.149344	-10.842048	0
0.024732167	-3.5922167	-5.4551387	-5.56661	-7.0175157	1
0.0029920863	-9.686479	-6.0399685	-9.462655	-7.26069	0
9.273576e-06	-12.085582	-10.958493	-10.885453	-10.914659	0
0.76265025	6.5271444	5.529364	-5.264899	-2.227366	0
0.009502713	-5.1614475	-10.391278	-8.36852	-9.881143	0
0.9999894	10.587756	9.321606	8.853261	9.792276	1
2.9103168e-05	-12.118631	-11.000317	-11.520623	-11.206846	0
0.0013146106	-10.910577	-10.606303	-11.452078	-11.037999	0
5.2561627e-06	-11.428508	-9.886732	-11.3355	-10.493875	0
6.9198654e-06	-12.006524	-10.615242	-9.942427	-10.433202	0
9.769459e-06	-11.690509	-10.901315	-11.5056305	-10.76368	0
4.1750372e-06	-12.070264	-11.017692	-11.493414	-10.704518	0
2.3328143e-05	-11.691098	-10.961708	-11.257396	-11.04422	0
0.00051001506	-8.856374	-8.518247	-6.0064716	-9.63241	0
0.020100662	-8.429347	-10.188726	-8.761894	-9.4257345	0
9.4611705e-06	-12.07703	-9.780556	-9.952997	-10.512431	0
0.99998975	10.347997	9.455265	9.228	9.648694	1
3.2369871e-06	-12.071577	-10.866153	-11.443906	-11.170044	0
5.1364955e-06	-11.5732765	-10.596373	-11.086841	-11.096447	0
7.0345495e-06	-11.668543	-10.754217	-11.409448	-9.831271	0
2.959744e-06	-12.003937	-11.118357	-10.790142	-10.421737	0
6.8398936e-06	-11.438355	-10.0226965	-11.191513	-8.783751	0
0.99995804	10.490453	8.341898	9.345911	9.563027	1
3.6868882e-06	-12.106464	-11.054944	-11.407896	-10.468162	0
0.0002329972	-8.802667	-9.551817	-11.135841	-10.633772	0
0.0014802648	-9.887443	-8.129689	-9.044077	-9.6819515	0
0.0002177785	-6.4819956	-4.8461237	-5.9005427	-6.247774	0
3.963193e-06	-12.155265	-11.129384	-11.501003	-11.087623	0
0.0013897443	-9.567576	-6.7203765	-10.805603	-10.157443	1
2.4125467e-05	-8.397755	-11.064921	-10.4825945	-10.7026415	0
5.6535596e-06	-10.64873	-10.750925	-11.202925	-10.624259	0
2.240245e-05	-11.548793	-10.294544	-7.8639927	-10.384045	0
1.6426946e-05	-11.671775	-9.251513	-9.598401	-9.384169	0
3.8611433e-06	-12.095558	-10.4541855	-11.201874	-10.3505945	0
8.524263e-06	-11.88622	-7.5926785	-11.255967	-9.577877	0
0.00021179122	-11.940187	-10.977137	-11.295037	-10.3073	0
0.00013565319	-11.680522	-7.879186	-9.718241	-7.579478	0
0.0001414966	-9.911121	-6.3256755	-6.607818	-9.406447	0
3.231281e-06	-12.227217	-11.106814	-11.441123	-11.177983	0
1.0754177e-05	-11.216973	-9.655078	-10.465716	-8.651997	0
0.99956816	10.12294	9.35615	8.455806	9.445461	1
0.94716364	-10.156159	-10.718519	-7.6157413	-4.83601	0
[truncated: 53,001 more rows]
