# Supplementary material for: PLM-interact: extending protein language models to predict protein-protein interactions
Source: Nat Commun. 2025 Oct 27;16:9012. doi: 10.1038/s41467-025-64512-w (PMC12559430; doi:10.1038/s41467-025-64512-w)
Supplement: Supplementary file 4 — Source Data [file 41467_2025_64512_MOESM4_ESM.zip › Source Data/Supplementary Figure2/fly_source_data_sfigure2_scores_all_models.csv]

0%(binary)	mask_7	mask_15	mask_22	mask_30	label
0.0052581476	6.220284	4.60831	-0.46307728	7.2302866	1
0.96927285	9.758597	-5.192672	8.492834	-1.194754	1
0.99997365	10.088225	9.374712	9.550605	9.864822	1
0.0010436758	-5.0653167	-9.025557	-6.201122	8.89831	1
0.9998721	10.527652	9.250657	7.8225393	9.539561	1
0.9998925	10.0217085	9.277028	8.774321	9.417468	1
0.99994636	10.314535	9.240633	9.4216795	9.765274	1
0.999622	6.85161	7.4768014	8.094455	9.265309	1
0.9993106	10.521659	9.211315	9.33981	9.58508	1
0.9963916	8.043987	8.777853	9.378576	8.824246	1
0.9960259	8.598067	8.181471	-2.2121825	9.750131	1
0.9999157	10.423013	6.606487	8.562711	9.160026	1
0.9999707	10.342556	9.2767315	9.004866	9.508178	1
0.9999409	10.3272295	9.187802	8.548936	9.203935	1
0.9963864	10.15688	8.57591	8.9127	6.58293	1
0.5924986	3.6599042	5.7083755	7.932658	8.360294	1
0.99730504	10.309455	9.199941	8.474866	9.393821	1
0.9503679	9.70978	4.8192716	7.3086014	7.941627	1
6.5721442e-06	-11.715833	-11.090235	-10.591029	-11.025237	0
0.99960107	8.391436	7.90022	8.977454	9.09336	1
0.8125585	7.2178407	5.0403295	6.7767773	5.7300673	1
0.99993443	10.501569	9.163979	8.735798	8.708837	1
0.99980885	10.454846	9.197969	8.790133	9.408601	1
0.9999752	10.51568	9.484463	9.284366	9.833193	1
0.9971284	5.296583	5.003572	4.0470166	5.874865	1
0.9997832	10.572053	9.416133	9.587617	9.851958	1
0.9992036	10.538782	9.336734	9.521556	9.647277	1
6.373271e-06	-12.1026125	-10.983786	-11.482411	-10.739108	0
0.9997911	8.643928	8.556034	7.938616	8.964733	1
0.99763834	9.512304	4.2937474	7.220289	9.094542	1
3.884719e-06	-11.503936	-11.0394125	-10.7457485	-8.881886	0
6.309332e-05	-12.231106	-10.559531	-11.258266	-10.498565	0
0.9999715	10.613211	9.339867	9.049233	9.857781	1
5.415606e-05	-10.042185	-8.672401	-9.400659	-10.551608	0
6.271032e-05	-11.508904	-8.4896755	-10.364619	-9.49832	0
0.9998118	10.142341	9.223906	8.426666	9.773983	1
0.9851391	5.2662363	7.363192	7.7980275	9.288807	1
0.99998176	10.3355875	8.682337	8.720349	8.981108	1
0.99993753	10.313182	9.421066	9.279608	8.745614	1
0.6983348	6.2072387	3.2477252	-2.84621	3.3051717	1
0.9999106	9.689496	-3.9067407	8.929869	9.686898	1
0.00039981943	-9.424994	-10.604431	-7.441376	-9.526725	1
0.99994576	9.481385	8.787081	6.0082984	9.745096	1
0.99635136	10.303456	6.2172837	8.797759	-3.025643	1
0.99768746	10.340668	9.309986	9.63382	9.448538	1
0.99894077	8.975903	8.993091	4.961568	9.749668	1
0.47786754	10.02715	5.4069176	7.122188	-1.4492859	0
6.4734863e-06	-12.065641	-10.692675	-11.139191	-10.749218	0
5.788186e-06	-11.937896	-10.621853	-11.446711	-11.147645	0
0.9921383	9.925737	6.912059	7.829436	9.676205	1
0.9705701	10.251738	6.731405	7.493633	7.7123	1
0.9995049	5.203394	9.077616	8.379364	9.494306	1
6.1096016e-06	-11.8467	-10.7918415	-11.146569	-8.730633	0
4.9619866e-06	-12.117389	-10.314831	-10.642948	-10.990868	0
0.9999747	10.492361	9.3544445	9.443111	9.789457	1
0.99735993	9.937267	7.667669	7.5489516	9.630462	1
5.0502735e-05	-10.992829	-10.708212	-10.622594	-10.74448	0
0.9994974	10.415938	9.314077	9.438753	9.80225	1
0.9770394	6.6929293	8.945035	7.2691665	7.857329	1
0.9987191	10.436019	7.0031657	9.040803	9.757491	1
0.99972147	8.748063	6.325639	8.247902	7.286615	1
0.9998971	10.520109	9.284029	9.089176	9.774107	1
4.180938e-06	-12.042519	-10.800672	-11.524321	-10.9971285	0
0.98988706	-7.236907	6.7764626	8.45733	-3.6076164	1
7.3287583e-06	-11.029227	-10.589269	-10.805377	-9.15517	0
0.9995302	10.503146	9.399925	9.340903	8.526866	1
0.9999708	9.854876	9.369262	9.38429	9.76064	1
0.9927851	8.763355	6.7138886	2.4266534	8.4467325	1
0.9999714	10.482446	9.317481	9.197029	9.846651	1
6.240318e-06	-12.067513	-10.650135	-10.865105	-10.007879	0
6.6700713e-06	-10.511585	-8.031174	-10.724335	-9.215497	0
0.99903274	10.328452	7.663651	7.2408834	8.296484	1
0.9999882	10.509603	9.418373	9.504886	9.673626	1
9.0938e-05	-12.317613	-10.715658	-11.509705	-11.176342	0
0.9999795	10.618595	9.41638	9.516116	9.886093	1
0.9997464	9.633695	9.247552	8.972293	9.621771	1
0.9998254	-6.8681164	-4.462884	9.028585	8.985958	1
0.9999535	9.6213	9.182456	8.471578	8.797709	1
0.9990854	8.330852	8.796568	9.181593	9.732384	1
0.9999728	10.386343	9.318703	9.476598	9.772714	1
0.9960265	8.858929	6.34831	7.277243	9.271027	1
0.9989147	10.048139	7.516918	5.498524	9.460052	1
5.983849e-06	-12.092006	-11.176587	-11.590787	-11.091052	0
0.9998754	10.279948	9.37411	8.260395	9.576676	1
6.27347e-06	-12.1055765	-11.040096	-11.370789	-11.011594	0
0.18345091	6.7894588	-4.1612597	-5.232842	-1.711276	1
4.982913e-06	-7.457599	-8.002612	-8.287053	-7.817716	0
0.9999336	10.374509	9.327657	9.453694	9.437212	1
0.99984264	10.497137	9.204948	9.13355	9.851003	1
1.5918378e-05	-12.17304	-10.463051	-10.922438	-10.337325	0
0.9999684	10.633763	9.395737	9.662572	9.885842	1
0.9999155	9.369486	-3.5952592	9.381932	6.276192	1
6.2892605e-06	-11.954614	-10.747341	-11.564284	-11.005839	0
7.080924e-06	-11.942304	-9.426065	-10.586747	-9.826411	0
0.9997948	10.590367	9.488609	9.650597	9.869985	1
0.99980766	10.628782	9.125772	8.533019	9.193164	1
0.9999565	10.023012	7.5996633	9.100991	8.8053465	1
0.07695814	4.9987574	9.2903185	5.1578736	8.326676	1
4.3023156e-06	-12.087317	-10.214698	-10.974368	-10.628245	0
0.9998287	10.067797	9.184239	8.39597	9.799645	1
0.99879503	10.313279	8.801584	8.9172	9.359514	1
0.9997378	10.243181	9.288784	9.14601	9.484918	1
0.99974614	10.471581	9.322213	9.403906	9.850255	1
1.1377684e-05	-11.317761	-10.392677	-11.414319	-10.94761	0
0.9997688	5.755649	0.07130252	1.5783938	8.314524	0
0.9999678	10.574799	9.445011	9.532683	9.542869	1
3.8076156e-05	-4.665413	2.249488	-7.9940853	-4.221951	0
0.99556327	10.140922	9.313713	8.945819	9.754132	1
0.18210614	-1.667221	-8.609493	5.825739	-4.5710745	1
2.9460518e-06	-11.839141	-10.433552	-11.267843	-10.905948	0
0.00038018907	-10.321377	-10.692402	-10.952705	-9.727469	0
0.99996746	10.471057	9.421273	9.247697	9.882372	1
0.9997156	10.160665	7.4030676	7.5029745	9.756505	1
5.5655755e-06	-11.655277	-10.917334	-10.956972	-10.897338	0
0.00025404664	-11.770744	-8.126648	-7.8620567	-9.006718	0
0.011433548	-9.390194	-10.629066	-10.167614	-10.774419	0
6.940552e-06	-12.290463	-11.095117	-11.502512	-11.17752	0
3.8052212e-06	-11.889129	-10.669409	-10.772174	-11.092593	0
0.9997483	9.841067	9.265277	8.299269	9.731273	1
0.006513048	-11.656292	-9.982232	-10.458937	-10.549883	0
0.00020070733	-9.276246	-8.620267	-8.591738	-7.671621	0
0.9998938	10.408683	8.369598	8.021045	9.601001	1
2.2898008e-05	-12.152727	-10.859243	-10.406913	-10.983728	0
0.99996185	10.339065	9.210896	9.397089	9.852225	1
0.007058403	-9.051325	-9.092785	-10.327483	-10.279651	0
3.4657915e-06	-11.620179	-10.989288	-11.045186	-10.5034275	0
0.9985911	7.4883413	-2.5404077	8.001103	8.067886	1
0.99999	9.732651	8.636158	8.191235	9.705812	1
3.266116e-05	-10.60806	-10.162014	-10.381706	-10.986378	0
8.783634e-06	-11.448552	-10.898118	-11.043936	-10.399871	0
1.417401e-05	-11.458486	-10.895684	-11.338986	-9.578945	0
0.00032620493	-10.581048	-8.282055	-6.088769	-10.605926	0
7.5000644e-06	-11.979679	-10.9746475	-11.289001	-11.035784	0
3.8657563e-06	-12.216706	-11.083654	-11.521946	-10.8087	0
0.9996087	9.372401	8.742764	9.3413725	6.643157	1
0.99998	10.4168215	8.84753	9.102582	9.056513	1
5.8222236e-06	-11.930482	-10.173458	-9.707971	-10.873047	1
0.99771476	10.242749	8.731238	8.09818	8.93764	1
0.99992704	10.600605	9.051586	9.377476	9.737098	1
0.040879156	-5.262192	5.0182443	5.586838	9.46029	1
7.843692e-05	-11.468855	-10.101334	-10.857136	-10.523249	0
0.9988199	10.066207	8.7836895	9.014662	9.591845	1
0.99982953	10.504052	7.396455	-3.6453805	8.027014	1
0.99973553	9.7279	8.889275	9.010847	9.203073	1
1.8373355e-05	-9.984216	-4.711053	-6.331793	6.5071373	1
0.99901044	10.181476	8.525285	9.14676	8.964887	1
1.292331e-05	-11.350608	-10.152834	-10.796874	-8.619678	1
0.06013866	-6.743112	-10.49975	-8.181814	-8.983212	0
0.008393219	-8.7385845	-6.90414	-2.8214111	-8.113321	1
0.99999154	10.545011	9.33594	9.493536	9.691152	1
0.41633725	9.263726	7.557671	9.248322	-1.45713	1
5.701253e-05	-7.717495	-9.5168	-10.213511	-8.662992	1
0.99873203	10.112365	9.100879	9.196248	9.184002	1
0.9999907	10.585572	9.474861	9.601949	9.927098	1
0.00017406218	-11.390353	-3.832405	-3.5453897	-10.029988	0
0.999326	8.908213	3.1935968	0.77125055	7.8378205	1
0.94044113	6.434462	1.3763512	6.897496	6.755372	1
0.99899346	7.795272	7.7657733	7.4772744	9.241332	1
5.757544e-06	-12.067177	-10.937121	-11.448899	-11.087419	0
0.95905614	7.7420487	-4.7797613	6.7419	7.5229716	1
0.99743795	8.456277	5.6827435	6.4257364	9.2666235	1
0.9996239	10.592921	9.274124	9.206575	9.755691	1
1.6225464e-05	-12.198753	-10.976097	-10.749924	-10.992107	0
0.04941495	-9.418665	-10.53842	-8.545027	-6.004375	1
0.99996376	10.606061	9.336533	9.273917	9.890304	1
0.99997556	10.469489	8.615084	9.318414	9.496135	1
0.9812447	4.9350357	6.450651	3.7277944	3.5244951	1
0.10514903	5.4051547	3.6297712	-4.358811	6.6358776	1
1.44535215e-05	-10.739764	-6.0781717	-9.2185	-9.957171	0
0.99991584	7.1599045	9.37988	8.3887205	9.819538	1
6.3604107e-06	-12.194925	-10.882072	-11.29153	-11.075828	0
5.9708286e-06	-11.84795	-11.076589	-11.427553	-10.809795	0
0.9988335	10.342404	6.162997	8.807167	-4.7607393	1
0.002193479	-6.3500834	-7.8396444	-9.512391	-8.870564	0
0.5455587	7.2731957	0.053346716	7.1741514	9.07635	1
0.00011240558	-11.882108	-10.799942	-10.03766	-10.908521	0
5.53723e-06	-11.72961	-10.678772	-11.515965	-10.539897	0
0.02879027	-11.1803465	-8.8775425	-8.799902	-9.072785	0
3.282304e-06	-11.919766	-10.952818	-11.348606	-11.030117	0
0.0006356869	-11.523151	-10.283894	-9.659851	-7.3134403	0
9.0372705e-06	-12.238855	-11.026976	-11.306529	-10.98402	0
1.8822893e-05	-11.411937	-8.925983	-9.8823395	-10.014392	0
1.0574312e-05	-10.359202	-9.836331	-8.990588	-10.099656	0
2.8214888e-06	-12.187303	-11.028383	-11.531869	-11.22726	0
4.1046533e-06	-11.92269	-10.782718	-11.255202	-11.135754	0
1.221911e-05	-9.788894	-10.54609	-9.163452	-9.988312	0
0.99968374	10.556042	8.536013	9.086216	9.398511	1
2.8453242e-06	-12.149251	-10.737194	-10.879814	-11.073716	0
0.9999075	10.414184	8.244202	9.263625	9.474533	1
0.99885154	8.57042	6.7288737	8.844291	9.627383	1
0.99970573	10.247717	7.7488055	7.031642	9.310773	1
0.99986875	7.081212	8.72433	6.7183075	7.8567576	1
8.661291e-06	-11.53519	-11.001932	-11.014565	-10.789052	0
0.9999814	10.415017	8.221793	9.139241	9.345517	1
0.99818474	9.95342	7.4361176	5.4062448	8.683694	1
3.0376398e-06	-11.987246	-10.871787	-10.414473	-10.672576	0
5.759043e-06	-11.168845	-10.445457	-11.404395	-11.012599	0
0.0002765291	1.9007658	-10.134653	-10.443527	-10.306681	0
0.3215298	9.972982	7.5147758	7.521881	9.686599	1
0.97951335	7.3868947	7.8749385	7.157428	9.295196	1
0.018056413	6.867545	5.728365	5.525372	0.37527323	1
0.9996916	10.481284	7.8556266	7.6349196	9.252912	1
5.316396e-06	-12.0435705	-10.087801	-10.944294	-10.872506	0
0.9998965	10.64879	9.464503	9.629321	9.870509	1
0.9986966	-5.673617	8.500683	-5.455075	8.561143	1
0.9991659	10.168348	4.9143677	7.946775	3.1737478	1
0.3927665	-8.287817	-3.4330902	-1.3394012	-6.9475303	0
4.563715e-06	-12.231341	-11.122365	-11.458485	-11.247499	0
5.9624585e-06	-11.942443	-10.983314	-11.315004	-11.171428	0
7.1998916e-06	-12.063659	-10.915853	-11.107855	-10.807974	0
4.271771e-06	-11.803708	-10.810862	-11.168631	-10.536334	0
1.1902186e-05	-11.512546	-11.061037	-11.461711	-10.972279	0
0.9999831	10.616929	9.461657	9.604227	9.928885	1
0.99890816	9.340372	9.144704	9.527035	9.804793	1
0.9999509	10.542974	9.2424	9.497425	9.951762	1
0.9998437	9.322643	7.6066446	8.837757	8.453633	1
4.5785628e-06	-12.24377	-11.030558	-11.533864	-10.881261	0
3.538252e-06	-11.600213	-10.945913	-10.735042	-11.245402	0
0.9994286	8.142106	7.49658	9.203194	9.494794	1
7.778708e-06	-12.113348	-10.912506	-10.864633	-11.011189	0
0.99959296	9.12172	9.143663	-3.3450408	9.732794	1
0.84143955	-5.6008883	-3.0145473	-3.8957334	3.068924	1
0.0001069318	-10.739909	-9.612337	-10.952213	-8.690518	0
0.9998721	10.563514	9.180757	9.4471655	9.551948	1
0.015633322	5.007103	-6.864285	-4.8753123	-8.72523	0
0.00016596106	-11.3247175	-9.470706	-6.7096467	-10.273482	0
0.99996936	6.626294	8.317831	6.6548467	9.002623	1
0.99997437	10.545681	9.3965225	9.132882	9.728551	1
3.300224e-05	-11.583422	-10.180418	-10.846694	-10.210225	0
0.99994063	10.271755	9.38512	9.412209	9.710655	1
0.0023748905	-9.365202	-9.523981	-6.2395864	-4.4371867	1
0.0024101762	-10.694378	-9.012434	-7.2512374	-10.665899	0
0.9958475	10.305205	9.3561735	9.178628	9.818897	1
0.00068608084	-9.974725	-5.9546695	-7.677647	-9.526028	0
4.1300922e-05	-8.1614065	-8.903928	0.05401392	-8.460506	0
0.7152973	10.553173	6.1943474	9.197554	9.927638	1
0.04288207	-8.767791	-2.3708148	-3.3467684	-8.960851	1
0.99911994	10.550031	8.994347	9.20372	9.320014	1
0.9999907	10.546523	9.408808	8.65801	7.9351544	1
0.08930217	9.680888	8.1275425	5.6907897	-5.850808	0
5.1651965e-05	-11.897672	-10.722458	-11.2213125	-10.901577	0
0.99605113	10.193631	7.7287245	9.225235	8.458422	1
0.99132603	6.82487	5.737328	8.274229	8.773471	1
2.2687059e-06	-12.142543	-10.803002	-11.543556	-10.770043	0
7.928861e-06	-11.995247	-11.044034	-11.534223	-11.11509	0
5.4420037e-05	-10.930708	-10.005171	-8.027333	-10.0782795	0
4.0520703e-05	-11.939843	-10.0607195	-10.594417	-10.4157095	0
0.9999714	10.56453	9.033407	9.270869	9.337991	1
0.99998343	10.438276	8.652361	9.161033	9.731513	1
6.019081e-05	-12.095717	-11.005234	-11.01407	-10.889536	0
2.4643477e-06	-12.361915	-11.05113	-11.269754	-11.083903	0
4.1262356e-06	-12.122661	-10.304061	-11.478371	-10.920492	0
0.006822336	-10.579844	-7.6550097	-7.591385	-6.7070727	0
0.99995124	6.8452663	7.831865	8.80639	3.9003007	1
0.99953675	9.878938	9.047497	9.146657	7.8186965	1
3.834916e-06	-12.01781	-11.060949	-11.4631605	-10.971952	0
0.99991536	10.432717	9.331205	9.378391	9.781761	1
0.0029608575	-11.8613825	-11.128487	-11.255336	-10.70371	0
5.749105e-06	-12.307842	-11.25759	-11.531679	-11.100276	0
2.647072e-05	-10.179257	-8.940325	-10.87731	-7.699981	1
4.5207657e-06	-12.009586	-11.020231	-11.421829	-10.948663	0
0.9999802	10.619206	9.405471	9.648185	9.966376	1
0.9998845	7.905464	7.2080293	7.842236	9.286988	1
3.846362e-06	-12.331119	-11.192567	-11.495138	-11.230676	0
4.1321505e-06	-11.906657	-10.782614	-11.313825	-10.5978155	0
5.177966e-06	-12.231191	-11.020679	-11.348115	-11.116439	0
4.0724194e-06	-12.1120615	-10.975571	-11.576097	-11.115218	0
3.137728e-06	-12.291687	-11.083813	-11.661504	-11.066805	0
9.334511e-05	-11.939548	-10.825206	-11.258582	-7.8347425	0
0.00033654828	-11.039676	-9.221512	-6.4221196	-10.416947	0
0.0011614719	-10.99682	-9.695297	-9.089533	-9.721389	0
0.0002471266	-10.93356	-10.970835	-11.212856	-10.783	0
0.9885026	10.130068	7.2601886	5.372539	9.303589	1
0.9999881	10.610923	9.498293	9.477994	9.0651045	1
0.00010941234	-11.397127	-6.8757787	-8.109002	-9.34746	0
0.94707865	10.2814245	7.92687	6.523044	9.619731	1
0.9999621	10.600695	9.449617	9.3913355	9.9295635	1
5.903513e-06	-12.072018	-10.968885	-11.521415	-11.031667	0
0.99992895	10.575879	9.419768	9.140305	9.706023	1
4.4943026e-06	-12.22264	-11.121428	-11.50135	-11.152741	0
0.9999801	10.147864	9.4287195	8.229965	9.172442	1
0.999724	10.558828	9.252581	9.542844	9.848526	1
0.0046370523	-7.486323	-7.8756757	-4.7748723	-4.4951086	0
1.2204461e-05	-9.984434	-9.6152525	-8.56332	-8.512504	0
5.2569245e-05	-9.368298	-10.053032	-9.733415	-9.118404	0
0.019048544	-4.5209317	-3.4775438	-1.3860023	-5.6324973	1
0.9996433	10.43451	9.302259	9.124594	9.754418	1
2.1218673e-05	-11.882729	-6.337501	-6.994605	-9.925987	0
0.0061093466	-9.980899	-10.752831	-6.363484	-6.064651	0
0.86139154	9.155326	8.512348	9.054271	8.222126	1
0.9999676	10.311706	7.9407673	8.454476	9.8506775	1
0.99979085	8.715861	8.937801	9.434255	8.059918	1
0.044088222	6.8161125	-2.7994685	5.666743	-3.9712691	0
6.951184e-06	-12.139024	-11.129698	-11.531697	-10.923311	0
0.99995756	10.57539	9.1316395	9.522744	9.645101	1
0.9999889	10.578309	9.508182	8.601725	9.852683	1
5.1255147e-06	-11.950393	-10.877852	-11.449712	-10.509407	0
2.2150687e-05	-11.506686	-10.057854	-10.9492	-10.058924	0
3.715475e-06	-12.323998	-11.237138	-11.417944	-11.30129	0
0.9999752	10.034131	9.148107	9.477204	9.9555	1
0.9952981	-1.8981867	4.3345537	-2.1342237	-4.151426	0
0.30184513	-5.245336	-5.6469707	-9.677033	-5.935291	0
3.3396375e-06	-12.125478	-10.845297	-11.374499	-10.730945	0
5.151836e-06	-12.270675	-10.950591	-11.5212965	-10.895332	0
0.99998987	10.621644	9.423623	9.368709	9.837573	1
4.7505696e-06	-11.310093	-10.847973	-8.812026	-9.947639	0
2.9842777e-06	-12.190395	-11.121476	-11.558717	-10.673942	0
5.0054127e-06	-12.313555	-10.9312105	-11.271231	-11.108163	0
3.1591783e-06	-11.283106	-10.569183	-11.273395	-10.4157	0
0.00012068831	-11.7916565	-11.012607	-11.2642765	-10.985926	0
0.9999875	10.622193	9.450533	8.9891405	9.577453	1
0.9839282	6.3750668	8.195178	8.012704	8.2981205	0
0.66361994	-10.74319	-10.129982	-9.791237	-10.078721	0
0.999482	10.440703	7.171605	8.162042	8.834302	1
6.749442e-06	-11.850934	-10.506626	-10.460991	-9.367339	0
3.172685e-05	-12.024894	-9.806236	-11.286172	-10.944957	0
1.23050595e-05	-11.583413	-8.446805	-10.288344	-10.624138	0
2.3890566e-06	-8.862724	-10.755497	-7.5539	-10.22133	0
3.543892e-05	-12.040442	-10.933781	-10.99659	-11.03083	1
0.0003235759	-11.197429	-8.097582	-6.4294925	-9.25317	0
2.9873697e-06	-12.243253	-11.108008	-11.585139	-10.759423	0
0.9993381	7.5950465	6.4280105	7.1731887	7.656568	0
0.9999881	9.60425	4.9913874	8.897151	9.679629	1
4.1304385e-05	-9.847932	-9.5995865	-10.011294	-10.083618	0
1.1057919e-05	-12.2217	-10.431925	6.18249	-10.246629	0
9.826823e-06	-12.0459585	-11.0827465	-11.59947	-11.222178	0
0.00051064015	-10.843343	-10.834448	-11.356704	-9.521244	0
0.0029898097	-7.7521205	-9.426464	-7.9945583	-8.73059	0
1.0861669e-05	-11.884614	-10.369156	-10.898406	-11.093011	0
1.4388376e-05	-12.005065	-10.928282	-11.508513	-11.200423	0
8.886986e-06	-12.041597	-10.703815	-11.526269	-10.495619	0
0.0053352737	-11.168739	-8.02973	-3.7437317	-8.683888	0
1.8884979e-05	-11.825654	-11.091846	-11.261202	-10.781707	0
1.4318306e-05	-12.318299	-10.740038	-11.031831	-10.992452	0
0.0039435374	-10.720255	-9.134493	-9.52013	-9.759206	0
5.0431413e-06	-12.110199	-10.702057	-11.570002	-11.093612	0
0.04256073	-9.069763	-8.583532	-6.193113	4.5846753	0
0.00025590978	-8.73773	-7.6451535	-9.111901	-6.1338544	0
5.5465534e-06	-11.982055	-10.963526	-11.379496	-11.155907	0
1.1922737e-05	-10.493566	-10.668753	-9.734918	-9.517318	0
2.1972759e-05	-12.223313	-10.773316	-11.154496	-11.06627	0
5.7775324e-06	-11.878529	-10.904662	-11.026954	-10.348063	0
1.3184255e-05	-11.678146	-10.86684	-11.018451	-9.839771	0
0.9999558	10.54746	9.460049	9.090421	9.852693	1
0.41662848	-5.0069146	4.97098	7.5417247	-5.221701	1
1.7567558e-05	-11.753846	-10.893442	-11.428421	-9.935249	0
3.7123689e-06	-11.46312	-10.819422	-11.427821	-10.751062	0
5.650228e-06	-11.978259	-11.129852	-11.461441	-11.117173	0
0.9999758	10.62762	9.359391	8.969392	9.576669	1
0.99947196	10.337731	8.972715	9.332675	9.420382	1
0.9999602	10.154691	9.3206835	9.325966	9.065249	1
0.5657897	-5.044194	-4.4962955	-2.605166	7.396301	1
3.1845116e-06	-12.166159	-10.957314	-11.561741	-11.0040655	0
5.5786364e-05	-11.958471	-10.417004	-11.1949215	-8.552455	0
0.99950063	9.224795	7.45007	6.131348	9.523938	1
2.8995537e-06	-12.016208	-11.140881	-11.66203	-11.09721	0
0.00012425889	-10.234937	-10.369389	-10.793189	-8.639608	0
0.99985313	10.621032	9.448252	9.565641	9.985818	1
0.6856831	10.257973	5.978119	8.732406	9.429993	1
0.03121389	10.283595	9.39967	9.168187	9.774392	1
0.9108825	6.691137	7.052232	7.933251	6.680096	1
0.0018993863	-8.505277	-7.1993914	-5.6424665	-6.162309	1
0.00040212378	-12.0774975	-10.749882	-10.979514	-11.022904	0
0.0011723216	-6.254473	-6.0401697	-7.730748	-8.243613	0
8.990319e-06	-11.412304	-9.185825	-10.603796	-10.898839	0
0.9994873	7.1735783	8.851576	9.303344	9.300539	1
0.9998332	10.457845	9.307126	8.65014	9.623027	1
0.9997383	10.301965	8.817526	8.954038	9.739147	1
0.00011301227	-10.094111	-10.502174	-10.102814	-8.913685	0
3.8138462e-06	-12.236173	-11.1513605	-11.531051	-11.2163	0
7.1030477e-06	-12.290359	-11.209007	-11.560799	-11.260734	0
0.9999691	10.418048	9.392138	9.341376	9.712533	1
2.5428608e-06	-5.2463837	-10.765012	-11.454817	-10.947027	1
0.999542	-3.895885	3.050032	7.2802386	-3.2920618	1
0.9999603	10.112893	7.358169	7.499796	8.680472	1
3.9924794e-06	-12.071153	-11.029015	-11.551501	-11.079404	0
0.9992669	8.335688	8.200656	9.0972	9.774335	1
0.9997155	9.372832	9.189479	5.7722764	9.882714	1
0.017075561	-11.361403	-9.55273	-8.989442	-10.651125	0
0.9999304	10.262953	9.09605	8.777677	8.862174	1
1.6147478e-05	-11.498521	-10.933723	-11.174195	-10.345594	0
0.9999876	10.586947	9.4472475	9.642828	9.90706	1
0.99988616	10.468067	9.297464	9.382475	9.723566	1
2.8525485e-06	-11.845376	-10.858351	-11.361868	-11.047782	0
0.99995804	9.818406	9.264545	9.537577	7.1002965	1
0.984046	-4.1953955	5.824102	-9.245063	-5.261157	1
0.11758836	9.30755	-2.9702694	4.3200684	7.8851886	1
0.9998807	10.161853	9.297901	9.355631	9.782571	1
0.9837631	8.01045	6.690774	-1.8784705	6.218574	1
0.9999211	8.545468	6.53869	9.434707	8.621235	1
0.999977	10.555596	9.401768	9.567271	9.969568	1
4.072699e-06	-11.228005	-11.079763	-11.331565	-11.030412	0
3.6992433e-06	-12.014594	-11.030074	-10.5101185	-10.586171	0
0.9999825	10.632501	9.438951	9.528495	9.889098	1
8.646138e-05	-5.67907	-3.3878822	-2.973091	-3.8785214	0
9.5527255e-05	-10.305564	-9.865546	-9.953581	-10.789103	0
0.12478787	-5.6261206	5.050586	-3.3476596	6.364262	0
1.14615295e-05	-11.269778	-10.614546	-6.5436606	-10.124994	0
9.1964e-06	-11.619392	-9.60425	-8.827728	-11.168493	0
3.847899e-06	-12.163266	-10.964557	-11.393797	-10.851359	0
6.762393e-06	-12.175817	-10.777575	-11.350361	-10.224621	0
9.273929e-06	-11.970529	-10.429666	-10.159925	-9.658428	0
2.8030263e-05	-9.184602	-3.7459054	-8.362308	-6.5978093	0
3.6039677e-05	-9.589439	-7.9240127	-7.8372803	-9.858191	0
6.8048694e-06	-12.173346	-10.415779	-11.465507	-11.0358095	0
8.699921e-05	-8.882348	-4.998907	-1.5422349	7.6886153	0
0.0043114605	-9.941663	-4.6780086	-8.208975	-9.742053	0
1.249047e-05	-11.555873	-10.846113	-11.223366	-10.780158	0
3.9455677e-05	-11.384297	-8.416578	-6.462191	-8.554769	0
0.5425179	-8.672774	1.0728018	7.1828628	9.295649	1
0.9738842	8.788107	6.49443	9.046024	-4.6472745	1
7.4053874e-06	-12.02403	-10.917512	-11.463489	-11.037396	0
0.9993561	10.578452	9.400595	9.512607	9.211915	1
5.6716563e-06	-12.168536	-11.006689	-11.47512	-11.134427	0
2.6141986e-06	-12.171958	-11.07847	-11.634362	-11.267104	0
0.99681026	10.499011	9.250612	8.848653	9.694136	1
8.724244e-06	-10.218434	-10.887247	-11.075528	-10.48589	0
4.987782e-06	-11.735484	-11.10357	-11.54948	-11.194273	0
0.9999664	10.631979	9.416932	9.58584	9.935317	1
2.223753e-05	-11.793885	-10.964606	-11.4386	-10.467483	0
1.6319316e-05	-9.304227	-8.381252	-6.558206	-10.036561	0
0.3528608	-5.2619257	5.3868694	6.8653364	9.656882	1
0.9891095	10.092633	9.426697	9.181917	9.852574	1
2.2790171e-05	-11.47299	-10.527593	-10.03807	-9.99246	0
0.96703523	-10.967238	-9.854204	-10.527004	-7.6189275	0
2.7641365e-06	-11.766494	-10.90175	-11.285492	-10.879656	0
0.9995441	9.298739	7.8010535	9.021984	9.696357	1
0.99963295	9.050157	7.3498406	8.597569	7.8771067	1
3.5277264e-06	-11.287103	-10.722787	-11.547317	-11.274707	0
6.1432256e-06	-11.579743	-9.396176	-10.718759	-10.34295	0
0.9999734	10.564073	9.279816	9.597635	9.796991	1
0.9999893	10.5742235	9.428922	9.605456	9.914884	1
0.9999573	10.339054	7.7059283	8.603658	9.297295	1
0.99978536	10.266976	6.910649	6.9978523	8.981249	1
1.3383983e-05	-11.470555	-10.848986	-10.722537	-10.748519	0
6.731937e-06	-11.487135	-10.53997	-11.607636	-10.328943	0
2.7122353e-06	-12.324166	-11.173693	-11.482957	-11.106641	0
6.8259546e-06	-11.608366	-10.177534	-9.622707	-9.523464	0
4.000838e-06	-12.249438	-10.383447	-10.168384	-10.2943125	0
0.0018683315	-10.82821	-10.806284	-10.912427	-10.6282015	0
6.6180575e-05	-10.842469	-10.991969	-8.393382	-10.638369	0
3.1692418e-06	-11.258834	-10.481531	-11.060862	-11.010568	0
0.021364745	-4.0450616	5.1052203	6.575867	5.097095	1
0.9845323	9.494332	8.081175	7.889002	8.331575	1
1.4091715e-05	-7.0298576	-8.292183	-4.412728	-9.775188	0
0.99494654	-6.652487	-5.2021537	-5.579836	9.750449	1
0.1177481	-7.3251834	-5.8981047	-3.9914198	-1.0273559	1
5.3464905e-06	-10.490951	-9.666846	-10.549448	-9.982433	0
5.9015706e-06	-12.3217	-11.011928	-11.519527	-10.624782	0
3.427989e-06	-12.24216	-11.034462	-11.579633	-11.020527	0
6.430637e-06	-11.454257	-10.697268	-10.1368475	-10.832195	0
0.9904593	10.29875	9.387154	8.975479	9.543463	1
2.8763584e-06	-9.786697	-10.631181	-11.627666	-10.826193	0
0.44469297	-4.1490417	-4.0527368	-5.770084	-5.139679	0
3.4090901e-06	-12.266845	-10.781672	-11.311007	-11.078762	0
1.2493424e-05	-10.105924	-10.785059	-8.337301	-10.090106	0
0.9999814	10.591075	9.468672	9.647283	9.9507265	1
2.8565219e-05	-11.260446	-8.01614	-9.770167	-10.095666	0
0.0008097359	-11.238414	-10.09487	-10.098602	-10.624996	0
0.99957186	9.550933	8.549577	8.773556	8.935643	1
0.999863	10.207036	8.510314	9.109307	9.56725	1
3.2879493e-06	-12.250613	-11.068424	-10.948223	-10.913283	0
1.3685415e-05	-11.169953	-10.737694	-11.076931	-10.591105	0
0.99980575	9.71373	8.938277	7.510775	6.0287285	1
0.935641	-6.738501	-3.8927832	-3.8944542	-3.8149939	1
7.2834414e-06	-12.069054	-10.763745	-11.204189	-11.140829	0
0.011269085	-5.0441494	-7.069036	-4.7602687	-4.8843756	1
1.4844424e-05	-11.956901	-9.761929	-10.313822	-10.943481	0
0.99979645	10.591345	9.249259	8.340117	8.342807	1
0.0063756425	-5.6734147	-6.57874	-4.1914964	-9.545855	0
5.1708507e-06	-10.05649	-9.657482	-7.864158	-9.69362	0
3.2038856e-06	-12.089326	-11.04704	-11.552491	-10.818011	0
3.7192967e-06	-11.986069	-10.997637	-11.179382	-11.026578	0
2.7509825e-06	-11.944688	-11.06262	-11.447179	-11.212075	0
0.9996729	9.144074	8.804598	8.544778	6.1430144	1
0.9999615	10.148222	8.578997	6.8740783	9.591899	1
9.714432e-06	-10.35616	-11.110891	-2.9555523	-10.48132	0
2.1698659e-06	-12.340222	-11.149481	-11.417409	-10.91615	0
3.949406e-06	-11.74812	-11.151077	-11.355962	-11.1711645	0
0.999987	10.646401	9.44348	9.601722	9.958847	1
0.9999198	10.57169	9.402739	9.337369	9.631299	1
2.5513598e-06	-10.576843	-11.11956	-11.54899	-10.360386	1
0.91847754	7.2384796	-1.7814656	3.3280323	5.1174674	1
0.014942887	-10.381036	-9.804121	-4.982864	-5.7694883	0
0.99997485	10.481368	9.342709	9.048992	9.81735	1
3.8697513e-06	-11.991171	-11.114856	-11.38742	-10.864671	0
2.8607242e-06	-11.160205	-11.102785	-11.02722	-11.068389	0
0.9999484	10.626962	9.345	9.000484	9.819567	1
3.5624336e-05	-11.330138	-10.880997	-10.934882	-11.061753	0
2.7638307e-06	-12.339744	-11.240847	-11.580558	-11.171333	0
3.3860804e-05	-12.16858	-10.993998	-10.0660715	-11.053918	0
4.575863e-05	-11.203665	-10.219782	-10.856345	-10.162019	0
1.3493805e-05	-10.675471	-10.92724	-10.885884	-11.032416	0
0.16761972	-3.3421373	-4.906921	-5.1860385	6.4758267	0
9.794517e-06	-12.024035	-10.720373	-10.98564	-8.725829	0
1.875892e-05	-10.671066	-10.79569	-10.729206	-10.2583685	0
0.04936645	-9.453303	7.602569	-9.166232	4.248467	1
6.521932e-06	-11.904273	-11.004143	-11.214327	-10.90063	0
4.1083463e-06	-12.207166	-10.933938	-11.450766	-11.197099	0
7.001797e-05	-10.221669	-9.509171	-9.083317	-8.360293	0
0.99731904	10.0313835	7.951617	8.95197	9.073109	1
0.9977023	1.0099142	0.52645713	0.7252828	4.658399	0
3.304563e-06	-12.340676	-11.159682	-11.570754	-11.339103	0
4.557752e-06	-12.267437	-11.056771	-11.283753	-11.171254	0
3.3126942e-06	-10.876402	-10.809984	-11.198972	-10.584153	0
4.937983e-06	-11.871378	-10.823648	-11.111459	-10.461305	0
4.299051e-06	-12.218146	-11.101711	-11.348836	-11.046958	0
1.2867625e-05	-11.87807	-10.947886	-10.525341	-10.608368	0
0.9990588	10.348712	6.8480296	6.671872	8.821121	1
1.0877716e-05	-11.854703	-10.979544	-10.808662	-9.843765	0
0.99989927	10.137797	9.463254	7.2559648	9.34489	1
0.99976	10.549191	8.278142	8.818517	9.91602	1
0.00023964666	-11.812774	-10.679888	-11.2007475	-10.800715	0
3.423468e-06	-11.4445305	-11.017395	-11.259073	-10.788043	0
0.9086026	4.8881397	5.868236	4.7667713	9.4985285	0
5.533651e-06	-11.976687	-11.011573	-11.329495	-11.141049	0
0.9999559	10.496615	9.292195	9.176194	6.742029	1
0.005200398	10.35349	8.642371	9.275861	9.505229	1
0.9998267	10.080588	8.469982	9.422025	9.58896	1
9.645896e-06	-8.952619	-10.463511	-10.894284	-10.470667	0
7.339516e-06	-10.757709	-10.989599	-10.301897	-10.674888	0
3.2021628e-06	-12.267373	-11.193539	-11.657387	-11.06736	0
6.8893816e-05	-11.650315	-10.84628	-10.363297	-7.6603093	0
0.9999833	10.641002	9.250111	9.439986	9.641764	1
4.756767e-06	-11.990245	-11.1298065	-11.110965	-10.581806	0
1.2855606e-05	-10.152837	-11.0059	-10.372671	-11.025172	0
2.945229e-06	-12.247512	-11.1326065	-11.354079	-11.17995	0
0.9999833	10.34089	8.913912	9.196588	9.52171	1
0.99926263	9.389602	8.559671	8.344822	9.321009	1
1.9360397e-05	-11.308079	-10.285905	-11.086671	-11.012534	0
1.0334023e-05	-12.023906	-10.880807	-10.702296	-6.4912505	0
0.96100724	-3.6300452	4.16013	8.08102	6.7273817	1
1.26681225e-05	-6.281322	-10.820286	-9.153683	-10.322493	0
0.9247536	10.135203	8.903675	8.350351	9.691525	1
0.9999436	10.04721	9.147357	8.206907	9.610581	1
0.0021084996	-10.631432	-10.002386	-10.077459	-7.50741	0
0.00015637834	-8.424914	-9.73844	6.817661	6.007534	0
0.9978078	9.687319	2.9403756	9.379588	9.142338	1
0.9983845	6.0521736	8.583191	5.809279	-4.7033587	1
1.42805475e-05	-9.3025	-10.364117	-10.649019	-10.355726	0
0.0175068	-5.8984895	5.7763057	0.23345119	-3.0241513	0
0.8740106	-10.33561	-5.64879	-10.741386	-10.43924	0
3.1540298e-05	-10.629589	-8.1908045	-6.157285	-10.404794	0
0.99961406	10.539531	9.2531185	5.61622	9.4386	1
1.369403e-05	-9.632966	-11.014188	-10.771514	-11.169795	0
0.99984586	10.098138	9.102011	8.944819	9.597173	1
0.998041	9.556445	7.7056394	6.5750194	8.458749	1
0.999931	10.487195	9.083858	8.587015	9.2103195	1
0.99994063	10.37333	8.343632	9.235723	9.454252	1
4.091822e-05	-11.305439	-9.972813	-10.228889	-9.44501	0
0.00064846076	-4.6623044	-7.364382	-10.095284	-10.120528	0
0.9736867	9.436318	7.0338135	9.056138	8.159759	1
0.99997365	10.592657	9.306997	9.433353	9.885266	1
4.850895e-06	-12.1270485	-10.777027	-11.46465	-10.596105	0
1.2801031e-05	-11.147527	-10.595246	-10.637047	-10.765476	0
4.714639e-06	-11.082886	-10.629443	-10.490003	-11.120246	0
4.643582e-06	-12.137132	-10.416892	-11.352601	-10.937074	0
3.5917703e-05	-11.148129	-10.633037	-10.85551	-10.88201	0
1.6457163e-05	-11.846133	-11.157388	-11.035914	-10.841238	0
0.99817216	4.954391	6.189095	8.419503	4.477833	1
4.407199e-06	-12.292247	-11.139723	-11.4472	-11.061274	0
2.895232e-06	-12.151362	-10.825724	-11.607859	-11.201232	0
3.5532153e-06	-12.076321	-10.893824	-11.226558	-10.803182	0
1.5747275e-05	-11.984914	-10.805606	-11.492595	-11.10143	0
0.9615892	10.275863	5.6751127	7.727238	5.451403	1
4.9115783e-06	-11.30169	-10.058783	-10.604037	-10.610132	0
3.5478618e-06	-12.073142	-10.835676	-11.109044	-10.708889	0
0.00017230223	-9.666037	-7.7062373	-11.31593	-10.007028	0
6.137674e-06	-12.024934	-11.103443	-11.541314	-11.178117	0
0.99983954	10.479252	9.335056	9.519555	9.571493	1
6.302566e-06	-10.407028	-11.089137	-11.376596	-10.651096	0
5.5661485e-06	-11.951096	-10.974072	-11.639427	-11.165891	0
7.3603055e-06	-11.413047	-10.085923	-10.995158	-10.283232	0
0.96867085	9.144567	8.300356	8.8686695	6.927691	1
6.4497435e-06	-10.561637	-10.601359	-11.066527	-10.536659	0
3.557857e-05	-10.952371	-10.728716	-5.495643	-10.55046	0
3.5482442e-06	-11.365131	-10.738587	-11.281979	-10.8952055	0
0.0013007934	-10.909455	-10.852936	-10.6876	-11.058095	0
0.0896732	-8.280011	-11.011812	-11.286906	-8.539153	0
6.6661855e-06	-11.788587	-10.879781	-11.29151	-8.184364	0
0.9997743	10.41298	9.131855	8.816444	9.75278	1
0.04803097	7.455227	-4.045563	5.663155	-7.5720305	0
1.8350294e-05	-9.769179	-10.093197	-9.640734	-9.167063	0
5.885182e-06	-11.817056	-11.143026	-11.626601	-11.088042	0
7.6410586e-05	-5.0184126	-5.3987536	-6.1796727	-6.7775702	0
1.0050258e-05	-12.149344	-10.632103	-10.382421	-10.106088	0
0.9672331	-6.517215	-5.8409023	5.7686033	-6.862305	0
5.0581207e-06	-11.498004	-10.357113	-11.049964	-9.678424	0
5.8749597e-06	-12.24863	-11.042977	-11.55898	-11.251719	0
5.5822934e-06	-12.133693	-10.877233	-10.46277	-10.600164	0
3.5608612e-06	-12.219171	-11.17577	-11.430869	-11.249326	0
5.438347e-05	-10.664252	-10.782311	-11.419482	-8.234964	0
0.40067765	-7.146976	6.113728	0.7200119	-8.092741	0
0.00015903999	-10.319706	-8.064616	-9.204291	-8.8924	0
7.88909e-06	-10.78421	-11.1059065	-11.053194	-10.798532	0
3.839182e-06	-12.131202	-10.726399	-10.877906	-10.737736	0
0.00028279526	-10.737866	-10.199742	-11.240871	-10.695265	0
0.9999831	10.647674	9.428681	9.55654	9.975716	1
0.8708996	4.334829	7.763988	-3.889094	1.4670324	1
0.015222846	8.456325	-4.400589	7.0894685	-3.0812879	0
0.1002683	-8.078073	7.2081	-6.295613	-8.953696	0
0.9993777	9.869468	9.0838175	8.246213	7.9184127	1
0.0068608373	-4.550799	5.353584	7.5662565	6.6445346	1
6.5176855e-06	-11.832191	-10.179602	-11.261931	-11.16885	0
4.0557625e-05	-11.462853	-10.28088	-10.995905	-9.592099	0
0.00042287615	-10.9215	-10.658903	-11.193307	-10.622956	0
0.9944208	8.430109	2.2035651	7.858308	6.100491	1
0.9991291	10.205083	7.643881	7.972345	7.492982	1
4.3649648e-06	-12.061599	-10.791235	-11.417083	-10.712313	0
7.947257e-06	-11.044368	-10.923184	-10.012415	-10.499597	0
0.9997663	8.312824	9.1787815	4.8608108	9.436484	1
0.9999701	9.957525	8.447432	8.656543	9.59722	1
0.9999807	10.471932	9.450169	9.325397	9.800545	1
0.0007135882	-11.25237	-5.3487353	-10.970521	-5.996841	0
4.201479e-06	-12.162146	-10.99139	-11.144408	-11.096225	0
0.9997849	9.026619	9.128635	8.436678	9.242982	1
0.79131675	8.521557	7.065485	7.6904087	8.872039	1
3.1712058e-05	-10.594991	-9.33692	-10.411824	-10.692425	0
2.9460149e-05	-11.906607	-11.031705	-10.40254	-10.2153845	0
7.884758e-05	-8.616004	-7.7151027	-5.774655	-9.779493	0
0.9440239	-1.9270519	9.259353	6.982346	7.491263	1
0.98473996	-4.081046	3.5294333	-1.1308347	9.485331	1
0.99992585	10.063619	9.142475	8.702198	9.749766	1
0.99985456	10.434707	8.891394	9.168588	9.796779	1
7.2148414e-06	-6.9272866	-4.1690936	-3.297039	-0.81680363	1
0.0006596052	-11.774761	-10.471678	-11.409472	-10.916862	0
0.56536466	-10.626767	8.765009	-10.623852	-10.367453	0
4.3104724e-06	-11.515357	-11.042212	-10.780004	-10.878518	0
0.9994586	7.792402	9.352002	8.801003	7.719887	1
0.0012046489	-3.7634158	6.709696	6.5430274	9.414516	1
6.0283483e-06	-12.208371	-10.620897	-11.556771	-11.152257	0
0.9992447	9.899412	8.836584	8.554116	8.720773	1
0.99778455	10.094821	8.911726	8.9993925	9.6489315	1
4.0784635e-06	-11.818959	-11.11433	-11.449926	-10.659614	0
0.9999789	10.593762	9.250745	8.814154	9.610547	1
0.9970073	10.431613	8.102928	9.163422	7.7659	1
3.951908e-06	-11.399367	-10.8175335	-10.668981	-10.924483	0
0.99884015	8.610231	6.222326	8.665361	9.528683	1
3.486777e-06	-11.345567	-10.730356	-10.969995	-9.749465	0
0.9825399	8.674286	6.457084	8.670614	9.669419	1
0.9999902	10.633567	9.4394245	9.57747	9.936867	1
0.36808473	-8.417357	-5.455341	-5.468428	-10.028977	1
0.99979705	10.039857	9.049053	9.452027	9.775917	1
0.99997914	10.581404	9.458296	9.456747	9.763923	1
0.9928186	9.99049	8.04529	7.493115	9.142917	1
0.9999869	10.631877	9.342365	9.636954	9.850244	1
3.7470845e-06	-11.321148	-10.26692	-10.763927	-8.125931	0
5.58445e-06	-11.64267	-10.826393	-9.913994	-10.518443	0
3.190829e-06	-12.233727	-11.104742	-11.562745	-11.235316	0
0.988199	7.7561326	6.176693	5.808889	8.011771	1
0.9988734	8.722891	6.777127	8.627902	8.713077	1
7.804544e-06	-12.067356	-10.763309	-9.779815	-8.508819	0
4.239729e-06	-12.271569	-11.11156	-11.447513	-11.187753	0
1.3122539e-05	-11.894063	-10.793506	-11.056527	-10.576182	0
7.1827944e-06	-11.253619	-10.91052	-10.818435	-10.775683	0
5.0867443e-06	-12.223566	-10.913738	-11.471057	-11.219897	0
5.7795487e-06	-11.923885	-8.33846	-11.409879	-9.947241	0
0.010578929	-10.967017	-10.686632	-9.721548	-9.06624	0
1.2115215e-05	-11.464317	-10.69142	-11.397494	-10.885896	0
3.506725e-06	-11.518398	-10.852584	-10.29251	-10.251756	0
1.4221753e-05	-9.918397	-10.143325	-7.22454	-10.481488	0
0.9998216	10.454057	9.388033	9.3264675	9.184364	1
0.00015977476	-10.139487	-9.538158	-9.662025	-8.640249	0
0.9992805	10.370799	7.2092147	7.763923	9.286847	1
5.6230954e-05	-11.220935	-11.0691395	-9.952756	-10.860997	0
1.6645594e-05	-8.677254	-10.520028	-6.831634	-9.606906	0
1.5597101e-05	-11.25098	-10.314898	-11.189751	-10.396985	0
0.99992347	10.549368	9.3801	9.587964	9.956157	1
0.6616115	9.505868	9.094035	8.361114	9.6397295	1
0.00048353896	-8.3306	-9.229242	-7.5697527	-8.247705	0
2.9640205e-06	-12.01724	-11.034415	-11.276115	-10.598335	0
3.690969e-06	-12.032451	-11.184908	-11.492859	-11.132435	0
0.9997533	10.419301	9.364459	7.385986	9.587963	1
3.8996964e-06	-12.086972	-10.798435	-11.568352	-10.753669	0
3.5435437e-06	-11.853342	-11.058373	-11.546169	-11.230779	0
7.246597e-06	-11.494104	-10.942515	-10.490465	-10.990352	0
0.00032408498	-10.3365755	-7.255793	-5.9711056	-10.51699	0
0.9998691	6.211901	-2.5157504	1.7907803	9.225907	1
8.086239e-05	-8.14038	-10.011578	-10.734265	-9.854209	0
0.99916565	10.2129965	8.428139	7.698318	8.795228	1
1.1009958e-05	-12.160907	-10.941126	-10.732711	-10.744523	0
3.4064412e-06	-12.087289	-11.014387	-11.009317	-10.845815	0
0.9999875	10.667112	9.381899	9.679934	9.951961	1
0.03369333	-5.918702	-4.126066	-3.494387	-5.4516582	1
0.9997061	10.103882	9.351824	8.4462	9.815356	1
0.9988695	8.649177	9.142384	8.944945	9.677333	1
3.0508493e-06	-12.125352	-10.811687	-11.418601	-10.127038	0
4.3675755e-06	-11.995118	-10.892007	-9.150905	-9.9734335	0
0.99997616	10.56777	9.478009	9.659247	9.898899	1
0.99987555	10.427239	9.164759	8.295339	9.718093	1
4.4261356e-05	-11.38266	-6.144212	-9.01502	-10.170008	0
0.0004046549	-11.7566	-10.36689	-11.02136	-10.774478	0
0.5287711	-7.215941	-7.48897	-4.310833	-6.547389	0
0.00095900835	-9.725629	-10.159142	-10.372943	-8.039033	0
1.5751782e-05	-10.075608	-10.494843	-10.618046	-10.459902	0
4.420783e-06	-11.561042	-10.7228155	-10.998518	-10.662728	0
8.327348e-06	-11.831968	-10.077635	-10.381413	-10.63303	0
7.585469e-05	-5.7529263	-8.279082	6.1132236	-6.5474	0
0.999985	10.6201105	9.453365	9.650475	9.932498	1
4.983427e-06	-11.322417	-10.528106	-11.272955	-10.914569	0
0.99997747	10.599892	9.478693	9.36289	9.433862	1
0.99978787	9.825556	8.881279	8.437068	6.728529	1
0.6095207	-3.9093113	-8.570193	-2.365495	-4.8645067	0
0.98532283	8.92524	5.7089915	8.252964	9.044953	1
1.6992826e-05	-11.741836	-10.769486	-10.354711	-10.027273	0
2.647449e-06	-12.272927	-11.097799	-11.545322	-11.257236	0
2.6626565e-06	-12.092294	-10.867315	-11.599509	-11.076778	0
2.5607376e-06	-11.908664	-11.083764	-11.427154	-10.817301	0
0.9999654	10.632567	9.171488	9.32838	9.680664	1
4.1195594e-06	-12.059695	-11.094155	-11.380123	-10.67785	0
3.5892683e-06	-12.081993	-10.939421	-11.296426	-10.964961	0
0.99996734	10.2690935	9.188787	9.045667	9.75431	1
6.60781e-05	-12.009305	-10.980043	-11.016833	-10.829799	0
0.99995756	10.589004	9.500103	9.091454	9.90755	1
6.7881015e-06	-11.70378	-9.259743	-11.16882	-10.397565	0
4.2797756e-06	-12.01256	-11.064693	-7.917981	-10.97269	0
0.9998404	10.604766	5.4744177	9.176643	9.8155775	1
0.0037989537	-10.682341	-8.686005	-6.3483253	-10.582108	0
3.05121e-06	-12.114699	-11.018049	-11.378554	-11.063604	0
0.9982481	10.480023	9.28051	9.435433	9.612321	1
1.5828338e-05	-10.236701	-10.051296	-10.094544	-10.555191	0
0.9996458	10.500916	9.32753	9.534758	9.772664	1
0.9967746	10.362058	8.338367	3.2923107	9.181329	1
3.295738e-06	-11.7907715	-11.223506	-11.542861	-10.803451	0
0.99992025	10.371526	9.020996	9.351135	9.515847	1
3.2285611e-06	-12.087819	-11.0029545	-11.480427	-11.036468	0
7.713516e-06	-11.392278	-10.279224	-6.763824	-10.809079	0
1.0728844e-05	-11.614249	-11.003689	-11.526041	-10.594351	0
0.9998754	10.48511	9.317827	9.590708	9.76082	1
0.92899114	3.0385585	2.4539366	1.7483293	-4.6791687	1
9.4149245e-06	-12.233896	-11.096959	-11.331641	-11.128484	0
4.8792088e-05	-11.006892	-10.788347	-11.003693	-10.869931	0
5.9968397e-06	-12.186133	-11.17887	-11.515484	-11.127639	0
0.63162285	-9.642108	-7.3390765	2.5959277	8.258182	1
4.131331e-06	-11.987548	-11.022254	-11.18872	-10.818394	0
0.99637324	9.087759	7.1566186	6.7215886	9.140359	1
0.99921227	9.590898	9.375208	9.304	9.681563	1
4.4371714e-06	-12.006081	-10.942723	-10.919362	-10.555041	0
0.99999046	10.588663	9.429086	9.037545	9.978242	1
0.9999356	10.601313	8.419803	8.594541	9.572597	1
9.735448e-06	-11.998708	-10.511652	-11.569419	-10.983054	0
4.6569003e-06	-11.968999	-11.141035	-11.355118	-11.1475935	0
1.0313966e-05	-12.119185	-10.802958	-11.483599	-11.205604	0
0.99995005	10.36847	8.96497	9.455827	9.685298	1
4.180819e-05	-9.81286	-10.361086	-10.152495	-9.632564	0
6.8319655e-06	-10.79983	-10.370685	-10.902692	-10.552795	0
5.7919633e-06	-11.99314	-10.863842	-11.319966	-9.396486	0
0.00017791046	-7.374238	-7.478332	-10.742515	-11.069969	0
0.99988616	6.0457163	9.056149	2.9769447	9.684311	1
1.5342135e-05	-12.019116	-10.628963	-11.00095	-9.198378	0
7.1862746e-06	-11.891545	-10.919807	-11.271822	-11.104275	0
4.0115356e-06	-12.373723	-11.13999	-11.435954	-11.259062	0
6.1405485e-06	-9.298816	-10.842396	-10.626784	-10.7815275	0
2.0031188e-05	-11.600221	-10.665679	-9.436212	-10.334888	0
7.220796e-06	-11.926959	-10.326395	-10.304727	-10.402259	0
4.7658436e-06	-12.085372	-10.929518	-11.541378	-11.133695	0
3.3468498e-06	-11.872228	-10.779861	-11.290556	-9.918153	0
0.9999759	10.5808	9.4236145	7.7796454	9.369121	1
0.03604889	-7.392924	-6.768475	-10.042735	1.7274154	0
0.16605663	-4.3506937	-7.260425	7.218368	-6.1121073	0
3.8507474e-06	-12.056649	-10.978954	-11.450543	-11.097144	0
1.129987e-05	-12.116467	-10.962834	-10.918705	-10.525854	0
2.2367545e-05	-8.471298	-5.238812	-5.7188764	-8.73093	0
0.99998116	10.585307	9.309207	9.552644	9.905089	1
4.9875725e-06	-11.903439	-10.635605	-11.490771	-10.888816	0
0.997973	7.86561	5.826864	8.467299	8.815192	1
0.9945504	2.6170306	6.1139894	7.686271	8.163053	1
6.1212077e-06	-11.368508	-10.798611	-10.803643	-10.007288	0
2.7374836e-06	-12.043476	-11.134376	-11.583758	-10.864442	0
2.924336e-06	-11.731458	-11.248419	-11.573345	-11.113961	0
4.46555e-06	-12.074584	-10.968669	-11.028734	-10.713929	0
4.4786434e-06	-12.192758	-11.069736	-11.169793	-11.2363	0
0.9999527	9.617055	8.114889	7.6063514	9.123946	1
0.9999819	10.34345	9.413691	9.411819	9.8355465	1
0.9408939	9.993103	9.014223	8.324117	9.156283	1
8.259858e-06	-11.107224	-10.827844	-11.201843	-10.601415	0
4.7860824e-05	-5.839343	-6.143411	6.3232956	-10.273023	0
0.9998524	10.091291	9.24935	9.2314415	9.005177	1
0.0077559287	-9.987344	-9.343408	-7.463081	-10.234227	0
0.8730356	5.7293253	-1.7218156	-4.6420565	5.281726	0
8.9493704e-05	-10.763644	-10.169886	-10.948662	-10.748672	0
2.5814468e-06	-12.078122	-10.916143	-11.357841	-10.439205	0
0.9983699	10.499726	8.714669	9.172957	9.56252	1
0.99988353	10.203117	7.230721	8.954096	9.758634	1
4.1975018e-06	-11.404662	-10.856568	-10.347578	-10.561223	0
3.2343334e-05	-7.348403	-10.037504	-5.623569	-9.325944	0
1.347994e-05	-10.652143	-10.633889	-8.833328	-9.6421	0
0.9987979	10.325343	9.146193	7.5759373	3.1228771	1
0.8244729	7.490778	7.6306186	7.567352	4.7583575	1
0.9999746	10.630349	9.3969965	9.459978	9.953732	1
2.6576968e-06	-11.921945	-10.962992	-10.330992	-10.469931	0
5.6090234e-06	-12.1142	-11.113392	-11.545622	-11.00151	0
0.9692765	2.6075492	-3.8717933	-4.8311934	-7.3872066	1
0.00069532124	-10.357348	-10.153181	-6.5250554	-9.835	0
3.960873e-06	-11.157656	-10.559126	-10.763829	-9.75052	0
3.4418329e-06	-12.099781	-11.027855	-11.073428	-10.4619665	0
0.9990269	10.352364	8.764737	7.2419057	9.543045	1
9.327441e-06	-11.822171	-10.991695	-10.236491	-11.0720215	0
0.9992324	9.910722	8.356419	9.180014	0.4588177	1
0.99997437	10.614587	9.427542	9.56662	9.9829	1
0.0883595	-5.602395	-6.2825418	-3.9141946	-4.680133	0
0.21329615	-4.4456463	-9.998809	-6.1581874	-7.061419	0
0.01899912	-11.864556	-4.216962	-10.582614	-10.876481	1
0.99493426	10.54577	8.580208	9.651144	9.684684	1
0.00020932649	-5.8199296	-10.411301	-5.2453084	-6.592198	0
0.9999794	10.649053	9.44027	9.570929	9.909432	1
0.9999682	10.554852	9.420512	9.069577	7.0518727	1
3.1574916e-06	-11.622915	-11.012255	-11.333566	-11.001788	0
0.99899966	9.722018	8.811579	8.221917	9.241669	1
1.0906052e-05	-11.858408	-10.871614	-10.069651	-9.860997	0
0.03388501	4.0806694	-4.302054	-3.8605692	1.80358	0
0.9999243	10.193863	9.243749	9.517625	9.526587	1
5.7398306e-06	-11.68049	-11.135364	-11.340629	-10.387968	0
1.2203436e-05	-10.617507	-10.438161	-11.270586	-10.994685	0
6.2726567e-06	-12.157386	-11.110332	-11.477494	-11.049924	0
4.487242e-05	-11.304324	-5.038049	-7.4447412	-8.100509	0
0.000116952695	-10.07778	-10.102686	-8.419646	-2.8894792	0
5.017855e-05	-11.358325	-9.62443	-10.539472	-10.530946	0
5.024856e-05	-10.134935	-7.795339	-10.037291	-9.72378	0
0.00012362967	-7.5593224	-9.848109	-10.747248	-10.690232	1
7.4763125e-06	-11.661193	-11.140253	-11.596381	-10.707385	0
1.3818567e-05	-11.09766	-10.915152	-10.709202	-11.049537	0
0.00013064677	-7.5143943	-8.259154	-10.820934	-8.474555	0
0.9999037	10.305944	9.294264	9.445289	9.771169	1
7.5818525e-06	-11.877076	-10.943566	-11.243093	-11.048259	0
5.607654e-06	-12.340291	-10.735517	-11.236589	-10.556903	0
0.0010388151	-12.19616	-9.455082	-9.532982	-7.790152	0
2.2176207e-06	-11.484996	-10.7044525	-10.126205	-10.687997	0
1.856927e-05	-11.94946	-10.732637	-11.2618065	-10.939927	0
0.9999572	10.587794	9.470367	9.663795	9.9983	1
8.017229e-06	-11.794192	-10.730556	-10.346868	-10.450732	0
2.213836e-06	-12.08667	-11.109413	-11.4632435	-10.895277	0
3.4800996e-06	-11.680061	-9.317098	-11.099238	-9.746817	0
3.9996894e-06	-12.186378	-10.666003	-11.352154	-11.126998	0
3.0942829e-06	-11.820315	-10.90152	-10.286104	-10.4141245	0
2.7269769e-05	-11.220231	-10.009466	-10.543478	-9.358636	0
1.7614395e-05	-11.913505	-9.944538	-10.953026	-10.715898	0
0.0063462784	8.547404	-4.1918473	0.49052542	-3.90904	0
0.0025374177	-4.1932797	-6.4579825	4.905349	-4.188603	0
6.348497e-06	-11.192639	-10.180624	-10.810681	-10.600399	0
0.1213878	-0.33759397	-4.42748	-3.185367	-7.6649146	1
4.2312327e-05	-10.408595	-9.96405	-7.0211987	-8.324453	0
8.325958e-06	-11.805491	-10.943464	-11.39952	-11.105977	0
3.227859e-06	-11.964172	-10.972871	-11.311906	-11.072222	0
0.0005314413	-11.743466	-10.031963	-9.860178	-9.759297	0
3.1617452e-05	-12.186601	-10.054714	-8.632769	-9.8152	0
4.190027e-06	-11.52495	-10.775457	-11.217736	-10.997933	0
5.9684944e-06	-11.663112	-10.56562	-10.455673	-10.291475	0
6.99845e-06	-11.979112	-11.120573	-11.495265	-11.06107	0
0.9999604	10.383123	9.390432	9.420198	9.741708	1
0.9993006	9.895439	8.431156	8.274547	9.402164	1
3.6202323e-06	-12.140458	-11.04611	-11.462462	-10.906581	0
4.9042963e-05	-11.000369	-9.614464	-10.024323	-5.592843	0
6.977904e-06	-12.129736	-10.811608	-11.564181	-11.20786	0
1.9598137e-05	-11.685817	-11.096649	-11.354675	-11.01264	0
1.3586971e-05	-9.440564	-11.035866	-6.9364057	-10.3277025	0
0.9995474	10.468948	9.137453	9.486615	9.815875	1
0.99993837	10.57056	9.427629	9.389655	9.816473	1
2.9513583e-06	-12.143698	-11.080736	-11.491878	-11.232963	0
4.4897447e-06	-11.33104	-10.715097	-10.256553	-10.582892	0
2.9827524e-06	-12.057138	-10.808542	-11.020419	-11.077086	0
8.845504e-05	-10.385421	-8.503997	-10.957561	-10.352454	0
0.9974178	9.672942	8.78506	9.384758	9.376761	1
2.8876664e-05	-11.912073	-11.043509	-11.262554	-10.806146	0
0.9999598	10.5051	9.368203	9.556651	9.738294	1
0.9991578	5.7560544	8.36482	8.485889	9.083849	1
0.9999672	10.134181	9.099208	8.267661	9.348881	1
9.220278e-06	-12.001976	-11.045482	-11.230084	-11.147914	0
0.00030301386	-9.612929	-4.8981376	-3.8244784	-4.953502	1
0.99969304	10.542273	9.265135	9.536199	9.747083	1
0.96857476	9.454947	8.577204	8.5588255	8.9695425	1
2.9284274e-06	-11.651071	-10.9865	-10.756524	-10.5722885	0
0.9920832	7.4584665	5.0462375	8.966327	6.404876	0
0.8252359	-9.632871	-6.518134	-8.002595	-6.3010106	0
3.4315706e-06	-11.841713	-10.86238	-11.110957	-10.808255	0
0.9989506	10.008409	7.612366	9.229495	9.025449	1
0.9998896	9.5764065	9.274039	8.560093	9.541158	1
0.99929595	10.3911705	9.2154455	8.808804	9.581644	1
0.0017695557	-6.712593	-10.311027	-8.611091	-4.5621934	0
0.94187266	10.186965	9.152037	9.031334	7.1736665	1
0.995307	10.139576	9.176628	8.408286	8.14623	1
0.0004312803	-3.233666	-10.358156	-10.553771	-9.694804	1
4.559439e-06	-11.861853	-10.850131	-10.903915	-10.670886	0
0.99996054	10.274474	9.32302	8.906705	9.293631	1
9.422829e-06	-12.16958	-10.842102	-11.341809	-11.060374	0
3.0268707e-06	-12.046633	-11.057144	-11.496613	-10.9721155	0
0.99827456	5.4323955	9.183361	7.1841226	9.187022	1
4.17425e-05	-11.977494	-11.135511	-11.128154	-10.867568	0
0.99998605	10.447746	9.357931	9.116435	9.719705	1
0.94442344	8.679902	4.0355077	9.444712	8.005274	1
2.4196412e-05	-10.800903	-10.586906	-10.718376	-10.830202	0
0.99996793	10.161665	9.271429	9.278923	9.8001585	1
0.9979219	10.379791	9.058353	9.179709	9.63329	1
1.2011309e-05	-11.417249	-10.956641	-4.0944123	-9.661599	0
4.7725753e-06	-12.285878	-11.081237	-11.536678	-11.201204	0
0.9509652	9.78882	7.796575	8.370953	9.608109	1
0.99995923	10.530416	9.186481	9.31048	9.784041	1
0.999985	10.563968	8.753392	9.022409	9.655623	1
0.9989242	8.780566	7.3217397	6.1336455	9.316331	1
0.99990606	10.431889	9.439213	8.194424	9.575423	1
1.8909543e-05	-9.737042	-8.271329	-10.139636	-10.608083	0
0.4376186	6.3168554	4.448227	7.4542375	5.633945	1
0.99972385	10.518494	9.369635	9.277684	9.487026	1
6.083763e-06	-11.852603	-10.686941	-11.474757	-11.126618	0
9.4327865e-05	-8.169417	-10.88636	-9.764667	-6.3981104	0
0.3909152	-10.387918	4.818853	-3.661583	-6.7390165	0
2.6062453e-06	-11.952662	-10.89369	-11.415577	-10.917489	0
0.00039145155	-10.726268	-7.488272	-10.769204	-8.925288	0
0.9999852	10.668435	9.448649	9.594425	9.822364	1
0.99981636	10.095288	9.093533	8.977236	8.409123	1
1.2367048e-05	-9.664902	-11.011959	-9.134197	-10.6153	0
0.91958207	-5.324734	-3.0299363	-8.351994	-10.926912	0
4.641735e-05	-9.640143	-9.251217	-11.233686	-9.173522	0
1.3442557e-05	-11.404336	-10.719513	-10.627366	-10.683425	0
0.00065016403	-11.397996	-10.829031	-8.464594	-10.607672	0
0.99870193	10.512808	9.203187	9.175523	9.133395	1
0.00014090685	-8.109552	-5.5697813	-7.350965	-9.276283	0
3.0328865e-06	-12.029534	-11.085392	-11.4970045	-11.165207	0
0.012032363	-6.9909363	5.075632	-5.5409694	-8.377053	1
2.8438185e-06	-12.214265	-11.159412	-10.849194	-10.846927	0
0.9984787	10.250524	8.264189	8.792014	7.826617	1
0.99995255	10.545352	9.395647	9.510725	9.9100485	1
0.010246125	-5.319532	-6.0714526	-2.017349	-4.7645354	0
7.8914e-06	-11.63729	-10.79599	-9.951803	-9.894319	0
0.12941028	-7.6979284	3.8617013	-5.481832	-6.823384	0
0.9998172	7.5826917	9.208469	5.6403894	9.238553	1
8.407793e-06	-12.129232	-10.897593	-11.347564	-10.926863	0
2.7766582e-05	-12.125954	-11.07315	-11.441652	-10.768028	0
3.371517e-06	-12.010764	-11.063984	-11.53821	-11.282628	0
1.7267961e-05	-10.560251	-9.752455	-11.022829	-10.953315	0
0.000107848224	-8.79203	-10.298934	-7.9513726	-10.030471	0
2.1009788e-05	-11.518422	-10.804738	-10.982717	-10.317889	0
1.0153581e-05	-11.66221	-10.900566	-11.220589	-10.983205	0
0.99994326	10.407432	9.235592	9.384927	9.466365	1
0.0005583277	-5.961581	-6.1493993	-4.326695	-4.396153	0
0.1357762	-7.037423	6.520903	8.206656	-3.5584044	1
0.99977	10.016688	8.640765	9.253399	8.794055	1
0.00019795398	-8.325714	-9.75293	-9.915654	-9.519536	0
0.9960516	10.508771	9.329027	9.093257	7.1213374	1
3.4371255e-06	-12.133266	-10.527271	-11.530858	-11.17739	0
0.9182252	-1.8141944	8.121233	7.9242554	6.2839646	1
5.917157e-05	-12.064931	-10.738008	-10.719735	-10.696863	1
6.902946e-06	-11.986259	-10.730031	-11.464548	-10.982034	0
2.20738e-05	-11.194586	-10.062193	-7.506416	-10.848932	0
0.99851245	10.411147	9.466645	8.138822	9.682411	1
0.9998252	10.280792	4.861224	7.840993	2.1914196	1
4.2942243e-06	-11.667299	-11.138495	-11.490224	-10.924828	0
1.7904906e-05	-11.910986	-11.092742	-11.244273	-11.050216	0
2.8992556e-05	-11.9951105	-10.933487	-11.3775625	-11.101877	0
3.3981916e-05	-12.274451	-10.994771	-11.531982	-10.852166	0
0.00020563022	-10.677947	-10.436468	-10.942523	-7.016764	0
2.4149245e-05	-11.463944	-7.417982	-10.772575	-9.274954	0
3.002022e-05	-10.999652	-10.213883	-11.373462	-10.339025	0
2.926844e-06	-12.075959	-11.169272	-11.6127615	-11.053367	0
0.9999896	10.601232	9.439062	9.557456	9.736326	1
2.0865406e-05	-11.884988	-11.088894	-11.526113	-11.176756	0
0.9997038	9.645126	6.7461658	9.18881	6.9442654	1
7.49516e-06	-11.6337385	-9.459972	-10.463654	-10.244527	0
0.8757685	2.076995	2.998267	6.4582887	7.642727	1
0.99998224	10.604289	9.41976	9.510898	9.584192	1
2.78949e-06	-12.013967	-11.187557	-11.399604	-10.702939	0
7.2129906e-06	-11.776282	-10.619813	-9.521306	-10.199142	0
0.9971366	8.608455	-3.3821628	7.176921	9.223999	1
4.7551293e-06	-10.992892	-8.37229	-8.123597	-9.961534	0
5.0858733e-05	-11.97676	-10.756129	-11.404779	-10.659589	0
1.3121214e-05	-12.085652	-10.003193	-11.410803	-10.614737	0
0.1706903	-3.9514415	-8.832049	-6.5573506	-9.998401	0
0.9999894	10.592441	9.431385	9.592949	9.826224	1
0.00018299402	-4.8890486	-10.155926	-10.000067	-9.8182535	0
0.6334296	6.2907314	7.5872884	9.0110035	8.27877	1
1.2103783e-05	-11.887279	-10.984939	-11.525353	-11.159345	0
0.0019424453	-11.51786	-9.371437	-5.008769	-5.6874924	0
0.0015261561	-6.215063	-7.270376	-4.762597	7.660087	1
8.688492e-06	-12.178333	-11.165998	-11.326662	-11.09165	0
6.210081e-06	-12.22586	-11.180975	-11.507709	-10.888571	0
0.96597034	5.679204	1.6989375	5.3547115	9.684299	1
3.890165e-06	-11.71882	-10.15081	-10.511201	-9.737485	0
0.99997544	10.370301	9.277704	9.335771	9.747966	1
0.999476	10.490701	9.343137	9.497946	9.798703	1
0.00013185928	-11.88761	-5.8321633	-9.739478	-9.365395	0
0.9999366	10.098805	7.8798747	8.685216	9.41181	1
8.422358e-06	-11.61534	-11.003309	-11.34213	-9.314251	0
4.5362735e-06	-10.90585	-11.089199	-11.059779	-11.050557	0
0.99981195	10.437192	8.268993	9.117267	9.422582	1
2.1307042e-05	-11.90838	-9.545922	-10.946808	-9.518461	0
0.99998593	10.610456	9.435864	9.652056	9.859719	1
3.1904576e-06	-12.166043	-11.200106	-11.478448	-11.081157	0
0.9998357	10.54508	9.196998	9.200073	9.506574	1
0.9996275	10.575088	9.238842	9.407516	9.629608	1
0.9999751	10.373288	9.250238	9.354814	9.77579	1
3.8165895e-06	-11.681209	-10.811175	-10.001532	-10.717235	0
2.0640835e-05	-11.899911	-10.867402	-11.304093	-10.93604	0
5.08047e-06	-10.362809	-10.907179	-10.687412	-10.17779	0
0.99929464	5.602293	6.373072	5.7217264	8.086097	1
0.99993694	10.630794	9.478256	9.543548	9.776273	1
3.7001607e-06	-12.051483	-10.936124	-11.492742	-11.034657	0
4.4043125e-05	-10.711046	-10.606221	-11.300191	-10.712766	0
7.4184286e-06	-10.343267	-6.285584	-9.837772	-10.357639	0
0.00024377635	-8.372427	-5.499882	-9.492777	-6.8620768	0
0.99995637	10.376644	9.085842	9.015183	8.949	1
0.9999684	9.771063	8.182059	9.12429	9.505935	1
5.543149e-05	-9.036192	-10.30777	-8.078948	-9.638947	0
3.5984951e-06	-12.257707	-11.05595	-11.608288	-11.147021	0
2.6876152e-05	-12.078157	-10.534879	-10.403633	-10.059499	0
0.0002826696	-11.648363	-10.774534	-9.003461	-10.375058	0
7.771694e-06	-10.747343	-10.648169	-10.127809	-11.078542	0
5.3507956e-06	-12.167693	-10.945536	-11.242948	-10.986915	0
4.4911876e-06	-11.923675	-10.936527	-11.38099	-11.179521	0
7.806205e-06	-11.965714	-10.594307	-11.328793	-10.753678	0
3.5585258e-06	-12.272261	-11.056263	-11.242679	-11.059056	0
7.013242e-06	-12.161792	-10.822098	-11.281409	-11.13721	0
5.449492e-06	-12.328505	-11.1625185	-11.473546	-11.086209	0
0.99996626	10.130408	9.126017	9.319352	9.73097	1
3.2466578e-06	-11.254187	-10.774351	-11.013563	-10.58961	0
0.011460549	-10.499978	-10.285435	-7.6133895	-9.516673	0
2.9068938e-06	-11.855029	-10.517601	-11.336222	-11.127456	0
0.9994691	10.047191	9.102958	9.19772	9.665466	1
6.3458697e-06	-12.259595	-10.627949	-10.994542	-10.7865715	0
8.803627e-06	-12.342322	-10.917791	-11.43113	-11.125316	0
8.508377e-06	-11.819295	-10.47345	-10.181776	-10.725192	0
0.9999486	10.549508	9.326176	8.497417	9.478341	1
0.99963987	10.606839	9.102529	9.167505	9.454049	1
2.7465023e-06	-12.311828	-10.907341	-11.445171	-10.971388	0
1.0313454e-05	-12.10493	-10.56199	-11.358413	-10.769356	0
8.026479e-06	-12.212926	-11.184535	-11.533866	-11.154344	0
3.3203612e-06	-10.153208	-10.689494	-10.236903	-8.613188	0
0.0002862017	-10.061547	-4.7268567	-8.844668	-9.436498	1
8.85841e-06	-11.950039	-10.579605	-8.709428	-10.515562	0
0.9999261	10.356892	9.071753	9.203582	9.495115	1
3.23289e-06	-11.879699	-10.612953	-11.593997	-10.733558	0
0.99431807	9.051338	8.650124	9.089104	2.0187986	1
0.5780169	-7.0861707	-8.348314	-5.3581023	-8.873868	1
0.005409821	-11.741104	-9.737005	-10.840474	-10.404315	0
6.063879e-05	-6.056265	-6.348424	-5.543124	-9.592994	0
4.275761e-06	-12.148696	-10.460583	-11.228429	-10.900537	0
1.1539982e-05	-11.75231	-10.973048	-11.293442	-10.941019	0
0.9999794	10.565429	9.296224	8.416965	9.958146	1
4.5240253e-05	-5.710927	-7.9513407	-10.891257	-9.724464	0
7.006103e-06	-11.9533415	-10.861692	-11.355116	-10.784318	0
0.9998766	10.099343	7.691984	8.152602	5.740881	1
0.99950385	6.5467644	-4.4953957	3.263085	7.985026	1
2.1878124e-05	-11.962264	-10.918388	-10.991037	-11.088993	0
0.0024966341	-7.9319887	-10.10124	-1.7657477	-7.8285623	0
0.9999882	10.104413	9.246403	9.380323	9.749648	1
0.0012919393	-9.348867	-10.949165	-8.378143	-9.996604	0
0.9999896	10.584419	9.449729	9.656689	9.483003	1
3.2937428e-06	-11.977071	-10.963155	-11.402162	-11.089646	0
7.288533e-05	-11.36625	-10.553158	-9.008018	-9.239929	0
3.2675935e-06	-12.106206	-10.852362	-11.549976	-11.02694	0
0.99955124	9.674529	9.314741	8.787612	8.822351	1
2.0481712e-06	-12.1444025	-10.930005	-11.334645	-10.471964	0
0.6561027	-11.078603	-8.369771	-9.652776	-9.391368	0
0.99981004	10.476956	9.216777	9.182526	9.820214	1
0.0004908654	-9.901361	-4.3802295	-8.447037	-8.314871	0
0.5762853	6.737917	6.515894	8.56757	8.510165	1
0.99989927	10.600522	9.450478	9.391084	9.733142	1
0.9998609	-0.90860516	8.954134	7.0796475	9.364343	1
0.9990262	9.611054	9.011357	8.897879	9.586741	1
4.4903995e-06	-11.429721	-9.648188	-8.912263	-10.170786	0
0.0053232373	-10.932399	-10.479032	-8.801736	-9.949815	0
0.00017001758	-11.491124	-6.6874423	-8.380353	-6.748245	0
0.9937543	8.254983	6.1525426	7.457253	9.292439	1
0.99989414	10.268939	8.4080715	8.689476	9.57572	1
0.837676	7.255193	8.798952	7.6065774	9.496373	1
4.6455093e-06	-12.205821	-10.986913	-11.351476	-11.125534	0
1.0055847e-05	-11.154217	-10.173639	-11.143949	-10.912037	0
0.99994767	10.599224	8.003616	9.586103	9.647374	1
1.8155442e-05	-11.760883	-11.064169	-11.4501295	-10.979035	0
0.0011488721	-10.170689	-10.957539	-4.939138	-10.09995	0
1.638861e-05	-11.204651	-9.805696	-10.457903	-10.272573	0
0.00017295308	-9.456104	-10.005703	-6.799283	-9.834405	0
1.577397e-05	-9.194793	-10.294553	-11.329875	-10.945411	0
0.99999	10.634646	9.381074	9.603944	9.824541	1
5.3516274e-06	-12.092824	-11.177216	-11.449376	-10.788871	0
2.1839935e-06	-12.181415	-11.133219	-11.299037	-11.170934	0
4.646945e-06	-9.8741045	-10.91503	-11.285426	-10.925751	0
2.2602859e-05	-10.411675	-9.909031	-10.028835	-8.53932	0
0.9999783	10.605673	9.466625	9.6605425	10.058478	1
2.3909846e-05	-10.949025	-9.987125	-11.272279	-9.802973	0
0.096972935	-6.3158374	-3.34995	-3.378831	-5.982855	0
9.841435e-06	-12.088162	-10.515774	-11.248608	-9.822011	0
5.8696282e-06	-12.255471	-10.899791	-11.459992	-11.069106	0
4.384055e-06	-12.05045	-10.809143	-10.237344	-9.797584	0
0.30891985	-9.323109	-8.915946	-4.9182434	-7.1600623	0
0.0028764163	-10.007531	-9.370183	-6.7973638	-8.244877	1
2.9252785e-06	-12.312457	-11.143444	-11.688442	-11.212491	0
7.2976113e-06	-11.867452	-10.335893	-10.099914	-9.951195	0
3.5683402e-06	-10.815032	-10.438226	-11.46584	-10.828769	0
3.7515256e-06	-12.054053	-10.816874	-11.279223	-11.046052	0
4.949236e-06	-11.996806	-10.996007	-11.054637	-10.759567	0
2.2316239e-05	-11.868801	-10.994478	-8.346799	-10.421157	0
7.569174e-06	-11.751594	-10.366013	-5.700635	-10.887192	0
0.59400654	-7.999437	-3.5711627	-5.2662277	-5.7342324	0
8.207993e-06	-12.147855	-10.621746	-9.288635	-10.562393	0
3.680964e-05	-10.8895	-10.534039	-11.200897	-10.541984	0
5.971239e-06	-11.70276	-10.939984	-11.20804	-10.485489	0
2.837669e-06	-12.205405	-10.751366	-11.198263	-10.879826	0
0.5535257	8.346532	7.4834275	9.597889	9.6011095	1
0.0015755751	-11.697562	-10.351722	-11.008709	-9.773456	0
3.23158e-06	-12.258364	-10.706423	-11.616554	-11.10165	0
0.08415513	-6.9971347	-8.704178	-7.8545194	-9.205458	0
4.29422e-06	-11.895616	-10.757399	-11.496574	-11.262889	0
8.055143e-06	-12.007312	-10.823549	-11.187833	-11.210968	0
0.9999627	9.217156	8.261503	8.312392	9.768947	1
0.0075254813	-9.895383	-10.54	-10.803167	-11.066575	0
0.9955188	8.065755	8.507856	8.218755	9.947359	1
7.833489e-05	-10.428511	-10.448706	-9.965386	-10.958846	0
5.987205e-06	-11.801444	-10.864575	-11.239346	-11.124432	0
0.9342764	-8.271993	-3.3648303	-7.440007	3.4001923	0
0.9999871	10.345521	9.437664	9.310087	9.863293	1
1.47945375e-05	-11.746149	-10.376873	-9.898221	-10.393039	0
3.1246545e-05	-6.099216	-5.00741	2.6685011	-9.125203	1
0.0018626712	-11.122569	-10.485141	-9.498308	-9.88792	0
2.3156848e-05	-11.276758	-10.585279	-10.737617	-10.787179	0
5.5993123e-06	-12.20456	-10.875233	-11.350497	-11.095644	0
3.7051625e-05	-11.936257	-10.272226	-7.6316667	-10.234042	0
5.4440484e-06	-11.803682	-10.978151	-10.163585	-10.573365	0
0.99761814	10.441894	8.50939	7.0624347	6.905972	1
5.1358097e-06	-12.201772	-10.78904	-11.289098	-11.101127	0
7.5243544e-05	-12.014643	-11.057259	-9.085391	-9.706794	0
0.9990631	10.453725	9.219483	9.2191725	9.468717	1
0.0021735807	-10.519706	-8.518593	-5.0398006	-6.191194	1
0.99995434	10.679238	9.472195	9.506037	9.913657	1
0.999814	10.388553	9.295421	8.988279	9.640383	1
2.7303345e-06	-11.827251	-10.934697	-10.273493	-10.976248	0
0.99999046	10.634114	9.401922	9.449529	9.782548	1
0.99996877	9.611559	9.290968	7.383117	9.718163	1
5.9022288e-05	-12.348851	-10.944458	-11.436044	-11.009034	0
3.217726e-06	-11.968995	-11.151114	-11.523316	-11.254331	0
8.14206e-06	-12.265469	-10.991749	-11.228418	-11.065087	0
0.99983907	10.45744	8.778327	-7.3495836	8.8332815	1
5.815074e-05	-11.245376	-8.76375	-7.8963885	-9.389768	0
0.9999325	10.09759	9.374592	9.531441	9.539191	1
0.99755245	9.872365	9.1274395	8.446612	9.897527	1
0.9999515	7.178055	5.369784	7.840594	8.305329	1
0.05083498	-11.089295	-9.086711	-10.011408	-10.337399	0
1.550218e-05	-9.148138	-10.790785	-11.070292	-10.703104	0
0.0002919732	7.9091034	-4.809978	8.004461	5.4932303	1
0.9999572	10.414557	5.9662457	9.011488	9.94362	1
0.99984646	10.516875	7.7110248	8.955861	9.375771	1
0.5798338	9.372909	8.939474	8.257251	9.551816	1
5.427879e-06	-12.230146	-10.426128	-11.148148	-10.470584	0
0.9999722	10.6249485	9.257303	9.563911	9.886327	1
2.5696029e-06	-12.276847	-11.072993	-11.28485	-11.138731	0
0.0059368126	-11.815526	-10.937077	-10.369649	-10.791518	0
0.99999046	10.642221	9.469238	9.624623	9.853701	1
5.706705e-06	-12.095687	-10.974683	-11.182084	-10.904008	0
0.99998546	3.0107532	9.280917	8.714284	9.527596	1
0.9999919	10.631116	9.444302	9.605879	9.911313	1
0.99955827	8.904938	8.5488205	8.994382	7.5847616	1
3.7921611e-06	-11.880188	-10.392221	-11.300883	-10.160938	0
0.99850804	10.145745	9.361593	9.228957	9.331742	1
0.8825375	-5.447181	5.6623273	-1.7196099	7.997304	1
3.1175412e-05	-11.868983	-10.581391	-11.039829	-11.112664	0
1.0416681e-05	-11.408306	-9.725447	-10.855458	-9.818132	0
0.99995494	10.4162245	9.394057	9.069243	9.643941	1
0.99696654	10.619445	9.426741	9.214588	9.456628	1
4.4447504e-05	-11.8645115	-8.28458	-10.6569	-10.0299635	0
0.9999838	10.629687	9.473818	9.51368	9.909341	1
3.480239e-06	-12.160501	-11.1924715	-11.536891	-11.197224	0
2.5636242e-05	-9.573105	-7.5991263	-9.268772	-10.178506	0
0.07325212	-3.1163287	-5.9146147	-3.6025827	4.641203	0
0.9999459	10.613238	8.397795	9.622277	9.754029	1
0.00046725365	-10.1957035	-6.5061316	-7.597849	-8.42522	0
0.99993265	10.450697	6.5610213	9.593548	9.919898	1
4.2071e-06	-11.918298	-10.623783	-11.105588	-10.609443	0
0.9983581	9.068382	-4.2750497	6.819746	6.578358	1
3.295425e-05	-11.893115	-10.816518	-11.473235	-10.564339	0
0.00045517422	-9.640935	-10.618387	-10.685163	-10.735877	0
0.00022665817	-12.181453	-11.148048	-11.312865	-11.159226	0
0.82936656	-4.1804886	-4.3856606	-6.193296	-6.513618	0
0.009039971	-10.059629	-6.9174514	-9.407077	-9.697253	1
9.670803e-06	-12.096836	-11.029024	-11.376082	-10.2108	0
0.9996555	9.891941	9.395058	9.52478	9.845954	1
7.841815e-05	-11.788018	-10.647154	-10.524937	-9.419514	0
0.9999808	10.529051	9.42597	9.5773945	9.747742	1
0.87346596	6.6677437	7.459641	9.286945	8.575404	1
3.5732093e-05	-11.44254	-7.5456367	-11.1409	-9.834369	0
1.2536904e-05	-12.108575	-10.54696	-10.4020195	-10.455507	0
0.9999603	10.097154	9.352442	9.420683	9.9444	1
2.4566511e-06	-12.22635	-10.99896	-11.54223	-11.20379	0
5.389842e-06	-10.526326	-10.61097	-7.978874	-9.732184	0
5.2510923e-06	-12.231656	-11.17326	-11.655903	-11.124607	0
2.2613485e-06	-12.342847	-11.047667	-11.414487	-11.263156	0
0.6796884	-7.1005034	-3.586287	-9.21029	-2.7741132	0
2.9388966e-06	-12.129804	-10.972134	-11.604691	-11.181701	0
1.6430502e-05	-11.530587	-11.063244	-11.451025	-11.144807	0
0.8753434	-4.609823	-3.847348	0.43690076	-5.388545	0
0.99997556	10.390916	9.413046	9.181141	9.57005	1
4.5464476e-06	-10.155997	-10.86669	-9.725892	-11.005612	0
0.99990404	10.427088	9.332287	9.244949	9.593432	1
5.402507e-06	-12.083425	-10.79915	-11.075719	-10.864879	0
0.999964	10.542399	9.191891	8.897153	9.780083	1
0.9992975	10.628509	9.469165	7.8284464	9.253491	1
0.0159145	-10.281423	-10.211842	-9.196992	-10.040728	0
5.2201453e-06	-12.012518	-10.722986	-11.700557	-11.203261	0
0.024161916	-11.646467	-7.3284593	-8.122428	-6.841551	0
0.98990446	9.623664	-2.8223395	6.570352	9.283168	1
0.9999566	10.236129	9.38781	9.178627	9.578347	1
4.972375e-06	-12.125838	-10.938084	-11.46726	-11.009368	0
9.831716e-06	-11.804089	-10.673368	-11.060975	-10.95276	0
0.99998426	10.475685	9.297683	9.51714	9.764504	1
0.998638	10.508467	8.867853	9.098786	8.7376375	1
1.4576456e-05	-7.8426657	-8.142007	-7.0220194	-9.0529995	0
0.05666222	-10.787669	-8.349178	-9.989018	-6.486785	0
0.000102254206	-7.500795	-9.434629	-5.203852	-10.069758	0
6.8682195e-05	-11.796941	-11.00139	-11.394548	-10.884862	0
4.7816775e-06	-12.321389	-11.068073	-11.594546	-11.136493	0
1.1599342e-05	-11.604394	-10.990858	-11.015126	-10.881991	0
6.691255e-06	-10.944652	-10.400976	-10.944156	-10.465322	0
0.029611602	-3.806357	-5.589173	-3.0037215	6.8963428	1
4.292472e-05	-11.327861	-9.078461	-9.682363	-7.964381	0
0.9999616	9.372322	8.166069	8.179847	9.36289	1
1.0550299e-05	-11.874446	-10.537204	-10.658955	-8.85291	0
0.9999138	10.296351	8.687178	8.529801	9.638563	1
0.9996598	10.178525	8.883861	8.829372	9.855859	1
0.24466084	-4.248884	-7.2485313	-6.3686047	-8.100724	0
0.40753707	-9.668689	-9.094462	-8.895385	-5.867999	0
0.9999864	10.269189	9.27446	8.958215	9.6331625	1
5.5881683e-06	-10.829053	-10.649622	-10.353005	-10.222597	0
0.00018347362	-11.147099	-10.809271	-10.51072	-11.03652	0
4.0353557e-06	-11.628913	-11.1233835	-11.566803	-10.719902	0
0.9999777	10.598437	9.135771	8.280837	9.722015	1
0.00091960793	-4.9750953	-10.186447	-6.098137	-10.614988	1
1.0328937e-05	-10.794222	-8.533752	-10.021296	-9.010617	0
4.7227077e-06	-10.969417	-10.896658	-11.188348	-10.5669155	0
3.4158004e-06	-12.344367	-11.082239	-11.60033	-11.1011095	0
6.114154e-06	-12.156707	-11.089413	-11.296626	-11.165388	0
5.417267e-06	-12.124638	-11.0181675	-10.745297	-10.699883	0
5.3980806e-05	-11.33098	-10.18532	-5.4774365	-10.444265	0
0.9784249	2.3727798	6.721948	7.302776	9.39153	1
0.99976176	10.341425	9.088624	8.32554	9.517467	1
0.99991596	10.400565	9.417338	8.4890995	8.985816	1
0.00014246935	-11.713167	-10.162678	-7.839988	-9.992061	0
0.00028720984	-11.612283	-8.223627	-11.211282	-10.703732	0
0.9993913	7.3255987	8.048281	9.329611	9.7727165	1
3.1699556e-06	-12.03324	-11.037142	-11.612329	-11.122076	0
7.068436e-06	-8.037061	-8.914625	-10.88464	-10.090159	0
0.99349785	10.461754	9.008422	9.046375	9.824018	1
0.9930542	-5.310278	8.564606	9.267114	8.380863	1
0.00014268115	-11.555958	-10.689541	-11.0093	-10.484792	0
0.9999405	10.548818	9.45868	9.575585	9.538938	1
1.1441751e-05	-11.052497	-10.769063	-10.941815	-10.341016	0
0.99986076	10.372402	8.342342	7.180295	9.379239	1
0.9931617	6.4924707	6.4422684	-3.9876928	8.153175	1
0.1688588	-0.18765298	-10.583063	-11.082261	-3.4849548	1
0.00013968215	-10.4518	-9.982644	-10.638395	-10.120973	0
0.97834843	0.252164	8.27187	5.641771	9.048254	1
0.99924207	10.301551	9.165377	9.393182	9.644883	1
8.35778e-06	-11.754947	-10.648193	-11.527141	-10.901893	0
3.6693355e-06	-11.810704	-11.118914	-11.292668	-10.996011	0
1.9567697e-05	-11.976114	-10.139713	-9.375376	-10.078776	0
1.27267185e-05	-11.380607	-10.6402855	-11.091228	-9.407807	0
9.357868e-06	-12.221295	-11.175306	-11.541119	-10.858983	0
1.0006838e-05	-11.627591	-9.0923395	-11.203335	-10.69918	0
9.493807e-05	-4.0296297	-9.495743	-8.423301	-8.398247	1
0.99994063	10.1315565	8.70125	9.081264	9.817027	1
7.4531763e-06	-12.1667385	-11.074564	-11.22556	-10.620484	0
1.4723741e-05	-11.381641	-10.884927	-10.744817	-10.901555	0
1.742646e-05	-11.972371	-10.941578	-11.358895	-10.432071	0
3.5710634e-06	-11.369706	-10.815002	-10.647881	-9.927761	0
0.008020977	-10.40112	-11.041895	-10.715504	7.4197927	0
4.282218e-05	-11.567012	-10.955721	-10.455555	-10.919829	0
3.7483533e-06	-12.060584	-10.949354	-11.497367	-11.105252	0
0.015311696	6.1690626	2.4176545	9.036004	7.9369893	0
3.7460588e-06	-12.155789	-10.901902	-10.736772	-10.660964	0
3.938499e-06	-11.536157	-11.085281	-11.209542	-10.818864	0
3.5429423e-06	-11.547835	-10.750624	-11.35523	-10.8580675	0
0.9999728	10.528962	9.38566	9.320604	9.618711	1
4.7148997e-06	-11.47613	-10.777882	-11.459063	-11.049922	0
5.9157987e-06	-11.927432	-10.675205	-11.046508	-10.885976	0
0.9982324	7.7749133	9.140413	9.083151	9.424869	1
7.1814584e-06	-11.901734	-10.688715	-11.30193	-11.088674	0
0.27324978	7.9416966	6.1307545	8.893705	9.619733	1
3.4374273e-06	-12.129003	-10.85518	-11.416297	-10.555955	0
4.2708343e-06	-12.180714	-10.972343	-11.529782	-11.062094	0
0.9759975	7.9129953	-2.9830122	4.297276	8.938119	1
4.873872e-06	-11.509324	-10.915823	-7.3891625	-10.238904	0
6.819214e-06	-11.510589	-11.072544	-11.290735	-11.17682	0
2.9265063e-06	-11.210343	-11.125862	-10.926718	-10.887029	0
0.99969995	10.149785	9.077887	9.309816	9.521511	1
0.8489998	-7.432456	-4.5899825	-5.3820505	3.3338566	0
0.21225078	-5.8324747	-3.19141	-1.5773581	-1.9156126	1
5.098154e-05	-10.861093	-10.387348	-11.166146	-10.885083	0
1.1076591e-05	-11.3241625	-10.510897	-9.213991	-8.892986	0
0.6736523	6.394064	5.6275325	-3.6062136	0.14470728	1
0.0007752694	-9.458045	3.723516	-4.7874184	-7.3095865	1
1.0769942e-05	-10.368696	-10.714652	-8.767095	-11.077861	0
7.3374513e-06	-11.699964	-10.862088	-11.514376	-10.910641	0
4.794986e-05	-11.42866	-6.966866	-10.19453	-10.020485	0
6.8371796e-06	-12.069558	-11.03168	-10.912229	-10.971816	0
6.8036816e-06	-11.775611	-8.962038	-11.294613	-10.853329	0
0.9943645	10.069613	9.025489	8.946323	9.702504	1
0.91445625	7.9639425	6.3948426	6.0748844	7.351958	1
0.999977	6.5145683	5.7040167	-1.924102	-3.3196251	1
8.268302e-05	-10.081534	-6.147414	-11.210785	-10.770081	0
1.5907815e-05	-11.915254	-10.720539	-10.776408	-10.876605	0
3.5262e-05	-12.065181	-10.754831	-11.350686	-10.964291	0
4.1541743e-06	-12.104333	-10.590514	-10.812762	-10.632908	0
0.9999907	10.6078825	9.335987	9.510608	9.2639475	1
0.88740927	7.0960617	2.1050014	-3.0129032	7.8635077	1
0.26664945	-10.593628	-9.729042	-9.060163	-8.621025	0
1.1175523e-05	-12.167485	-10.965221	-11.239292	-11.022892	0
0.0049611838	-7.265598	-7.049193	-3.4217877	-9.279531	0
0.90477777	-9.97236	-5.1034365	0.049214628	-7.1538854	0
0.1276872	-5.8922005	-9.827981	-5.3426805	-8.651604	0
0.99999154	10.5682125	9.423527	9.626557	9.92818	1
0.99998486	10.564279	9.38888	9.560378	9.83884	1
1.561846e-05	-12.026742	-8.9696245	-11.069031	-10.249031	0
0.99929726	6.827363	6.4561496	5.1605678	6.5817947	1
2.4810413e-05	-11.0172415	-10.649496	-9.880261	-9.622174	0
0.9999814	10.646043	9.447784	9.467737	9.996675	1
0.99987197	10.098889	8.819664	8.308795	8.975718	1
0.99967897	7.817009	9.1913	8.371408	4.3203216	1
1.1932234e-05	-11.629351	-10.604979	-11.235784	-10.817115	0
4.3623237e-05	-11.545657	-10.799252	-10.518151	-10.876407	0
0.29348186	10.276909	5.409244	5.1952024	-2.347805	1
3.7350303e-05	-9.23796	-8.10519	-9.483515	-8.815191	0
0.99394965	8.604726	7.4297633	7.058802	8.806065	1
0.99886	9.702209	7.634931	9.01576	9.47038	1
1.0905001e-05	-10.650573	-10.700757	-6.599855	-10.065659	0
0.54215413	-8.177327	-5.832093	-4.0893273	-9.564922	0
0.99998665	10.632625	9.47045	9.458922	9.714261	1
9.3919305e-05	-11.282691	-9.997715	-8.0985	-10.6700735	0
0.012145144	-11.830836	-5.7619963	-10.067157	-9.538653	0
3.0774906e-06	-12.131659	-10.566966	-11.208454	-10.993419	0
2.596857e-06	-11.583334	-10.815363	-11.304551	-10.888448	0
0.9919362	6.512406	-4.7634	-0.6451555	6.777755	0
0.9998299	-2.68647	6.209998	6.4431148	8.962268	1
3.7028503e-06	-12.12604	-10.988858	-11.500375	-10.738265	0
0.9979917	10.172525	8.054333	9.435643	9.357886	1
0.0002978142	-9.544358	-10.010852	-7.7375717	-9.947199	0
0.011491161	-7.5059953	-6.986481	0.6646401	-9.93507	0
3.8836006e-06	-11.481645	-11.05992	-11.503846	-10.787667	0
8.854948e-06	-11.118276	-9.541082	-7.0560737	-10.69724	0
4.8678567e-06	-10.802211	-10.387903	-11.367098	-11.109877	0
3.1960976e-06	-11.775855	-11.010809	-11.336423	-10.995818	0
3.965987e-06	-11.35605	-10.736702	-10.617999	-11.107093	0
4.0504245e-05	-11.6900425	-10.932367	-11.189421	-10.718846	0
0.004823123	-4.7465844	-10.003666	-10.262044	-6.1098137	1
9.7255535e-05	-11.0587435	-9.8225	-9.930109	-10.012513	0
7.6258484e-06	-10.974788	-9.83687	-11.027237	-10.990111	0
4.5121296e-06	-11.722912	-11.208845	-11.508883	-11.08773	0
1.7182392e-05	-11.858235	-10.126482	-8.069498	-10.482185	0
3.3870525e-05	-11.265325	-10.897562	-9.463191	-8.078846	0
2.9808443e-06	-11.25759	-10.647791	-10.949994	-10.863589	0
5.0721583e-06	-11.970411	-10.820124	-11.030177	-11.080764	0
3.0142592e-06	-11.836989	-9.685225	-10.969405	-10.808406	0
2.1241065e-05	-12.250579	-11.014004	-11.236447	-10.981109	0
0.022255177	-7.799674	-0.69011784	6.7360983	-4.5371795	0
0.00084643584	-11.810834	-9.705082	-10.944425	-10.340541	0
8.383116e-06	-12.10168	-11.090689	-11.439511	-11.184756	0
6.9041703e-06	-11.652908	-10.684609	-11.464246	-10.9222	0
3.5838777e-06	-9.837502	-10.595406	-9.995839	-9.994957	1
2.5997986e-06	-12.202107	-10.892551	-11.580339	-11.141215	0
0.0003471192	-11.466182	-10.173775	-10.996753	-10.8179035	0
9.730064e-06	-12.050509	-11.077425	-10.167736	-10.545694	0
0.9996363	10.162776	7.620831	8.857031	9.717433	1
0.999828	10.633896	9.487165	9.538542	9.610593	1
0.8107359	3.8974829	5.169597	1.8648713	6.841596	0
1.826316e-05	-10.963948	-8.094057	-8.708029	-9.42552	0
6.8563815e-05	-11.263911	-10.727992	-11.087586	-9.3290825	0
1.1861393e-05	-4.315346	-8.707302	-7.275849	-8.299978	1
0.0028999075	-10.955904	-7.359376	-9.664247	-9.487527	0
5.309753e-06	-11.202658	-10.803919	-10.4852	-10.889541	0
4.23211e-06	-12.052505	-10.927349	-11.130425	-8.44179	0
9.800262e-06	-12.193047	-10.207914	-10.53212	-11.240409	0
0.00019728563	-8.989354	3.172687	-6.409905	-6.210935	1
3.7706936e-06	-12.147178	-10.950373	-11.3772745	-11.038171	0
0.078004554	5.7083664	-6.3114176	6.5373244	-5.155675	0
1.8759527e-05	-12.01452	-10.7914715	-11.256266	-10.584808	0
2.2037057e-05	-9.594156	-9.956181	-7.6875353	-8.943149	0
2.1111315e-05	-11.753581	-10.436576	-9.848963	-10.393393	0
0.82529986	-5.727806	-5.1088634	-3.6946602	6.687738	1
0.99595284	7.9608355	-4.639296	7.4281154	7.973096	1
0.99967384	10.125733	9.01365	7.6720123	9.357658	1
1.7481074e-05	-11.544025	-10.916168	-11.235087	-10.293247	0
1.777094e-05	-11.623231	-10.983931	-11.163775	-10.776689	0
0.9928885	5.283991	9.153109	5.6349945	7.638334	1
0.99998665	10.506469	9.311227	9.366057	9.78938	1
8.15675e-06	-11.429208	-10.755852	-11.328256	-10.966136	0
0.9993838	10.495868	9.0445795	8.637333	9.665877	1
0.9999907	10.552545	9.418886	9.583064	9.936672	1
0.00048241546	-10.680002	-10.553715	-10.053193	-10.743269	0
2.8738746e-06	-12.248537	-11.1048355	-11.565199	-11.237514	0
5.9274666e-06	-12.25109	-10.777252	-11.317775	-11.226628	0
0.98463744	10.4385805	8.835045	8.090411	9.571031	1
0.16451888	-10.498008	-9.677144	-10.408004	-9.946123	0
0.9999807	10.650766	9.434502	9.611131	9.889573	1
0.99999034	10.58005	9.397366	9.671952	9.959362	1
7.862841e-05	-11.075998	-10.63462	-10.957333	-10.955525	0
0.9999877	10.624266	9.39167	9.243951	9.630571	1
4.428809e-06	-11.981746	-11.173357	-11.49977	-10.772726	0
0.9995478	10.380964	8.956907	8.873452	9.08314	1
0.9996958	10.3594885	9.069365	9.051323	9.714698	1
0.9999683	10.451438	8.233126	6.5923233	9.851436	1
0.9962525	9.9553385	7.4668565	8.800972	9.415162	1
0.9701085	7.467231	8.7648945	8.4845495	8.978411	1
0.9999894	10.6008005	9.452185	8.564395	9.532386	1
0.00047627476	-6.2167006	-6.208776	-7.1038995	-4.373916	0
9.889756e-06	-12.295459	-10.674854	-11.560756	-11.121043	0
4.2358555e-05	-8.992429	-9.882902	-8.669005	-10.201096	0
9.302556e-05	-11.456478	-9.227115	-10.751199	-9.828074	0
0.99996436	10.615601	9.346636	9.410288	9.808074	1
0.99578506	7.683725	5.9267864	7.134558	9.060558	1
0.9983882	8.710097	8.827507	9.389258	9.753953	1
1.266811e-05	-8.8299055	-8.4922285	-5.1822467	-6.702468	0
0.99988496	8.787208	9.351427	7.108032	8.351686	1
0.998009	-9.857522	-10.497939	-7.0912204	-9.356592	1
3.201274e-06	-11.892425	-10.861544	-11.258671	-10.840846	0
1.0139926e-05	-12.137973	-10.8094225	-11.315246	-10.961682	0
0.9999409	10.541843	9.070919	7.3840113	9.427493	1
8.089199e-06	-11.631108	-10.904865	-10.862751	-10.845738	0
0.99998987	10.595025	9.460932	9.565954	9.948644	1
0.9999826	10.58653	9.400896	9.617097	9.052358	1
4.3271366e-06	-11.944192	-10.862129	-11.49403	-11.112092	0
1.105209e-05	-11.975322	-10.824655	-9.21543	-10.758578	0
0.0033460064	-8.527929	-5.3186765	-4.7901483	-9.08736	0
8.291427e-06	-10.96625	-10.806704	-10.711451	-9.778106	0
1.4875262e-05	-11.509072	-8.697186	-9.11455	-10.477363	0
0.99997365	10.679154	9.353193	9.509188	9.836968	1
0.99956375	10.414513	9.284067	9.327588	9.903118	1
1.5442714e-05	-9.321365	-10.373272	-10.406255	-9.302184	0
0.00038683636	-8.199153	-7.548162	-8.699339	-7.268107	0
5.442299e-06	-11.991773	-10.980134	-11.3152685	-10.949689	0
0.9999242	10.545821	8.986209	8.252466	9.630645	1
0.0012524615	-9.060834	-10.24083	-9.9791355	-10.718423	0
0.9858898	9.7080555	9.10242	7.597241	8.460685	1
0.93341404	10.509505	9.272701	9.603495	9.639939	1
2.812803e-05	-10.5517845	-9.566344	-8.733008	-10.733179	0
0.99912494	10.672803	9.270503	9.326144	9.65644	1
0.9999726	10.431102	9.31429	9.544513	9.756833	1
6.0476036e-06	-11.919133	-11.151701	-11.412427	-10.876074	0
0.99996877	10.668069	9.441756	9.576975	10.006343	1
1.9773217e-05	-11.320664	-11.061319	-9.693088	-9.740747	0
3.614271e-06	-11.10134	-10.335375	-11.529907	-11.0076275	0
2.8117649e-05	-10.155739	-10.53566	-9.648802	-7.0317826	0
5.948697e-06	-12.140167	-10.652187	-11.223632	-10.373114	0
0.000255953	-9.824117	-5.377826	-7.456084	-5.179974	0
0.9997644	8.915489	7.834062	8.5786085	9.398227	1
0.77659625	-0.9070303	-5.616023	1.4260502	-8.38217	0
9.353388e-06	-11.448493	-10.5726385	-11.378481	-10.823211	0
3.882671e-06	-12.008714	-11.163111	-11.420684	-10.819076	0
5.6880467e-06	-11.663362	-10.556786	-10.515764	-10.915568	0
1.0850022e-05	-11.391093	-9.855999	-10.055326	-10.824353	0
0.9999238	9.79219	7.089407	7.1233735	9.579103	1
0.9997092	5.536021	8.328287	9.063029	9.611175	1
8.661563e-06	-12.091051	-10.667652	-10.816325	-10.870269	0
0.046336032	-6.227889	-10.381762	-4.304849	-7.9917016	0
0.99998105	10.624146	9.140169	8.691556	9.814094	1
0.00025407982	-8.338241	-10.35828	-8.660292	-7.682332	0
5.20416e-06	-12.183789	-10.74391	-11.28104	-11.033903	0
0.00061485916	-10.402656	-7.6746097	-7.257479	-3.9550126	0
0.00054862193	-11.154343	-9.595366	-8.924317	-9.767216	0
0.99978596	9.768849	-5.1674495	9.45413	9.691415	1
0.6163056	8.102492	-3.6277676	7.333193	0.04356351	1
0.0006780712	-12.026632	-10.131476	-10.906872	-10.770018	0
8.287111e-06	-12.201169	-10.903951	-11.424022	-10.946504	0
0.00036117388	-11.584681	-10.318733	-10.992212	-10.867883	0
0.9783967	7.932885	4.2698226	7.856983	8.506848	1
0.9980915	10.528876	-3.0778167	8.846643	9.494475	1
5.317273e-06	-11.123204	-10.91729	-5.0204306	-7.897163	0
5.9703393e-06	-12.125533	-10.89517	-11.240537	-10.942162	0
5.0563217e-06	-12.161983	-11.034981	-11.224974	-11.137578	0
7.2455114e-06	-11.344353	-8.771672	-9.756894	-9.276757	0
0.99473554	10.339866	7.800024	7.9978137	9.33298	1
0.00017374846	-9.971416	-9.580158	-11.29363	-10.507968	0
0.0016126735	-9.234885	-8.210835	-8.394064	-5.402929	0
0.99995863	10.524179	9.230229	9.459642	8.939862	1
6.3747e-06	-12.117914	-10.985151	-11.58	-10.975411	0
0.99869967	10.318339	9.163467	9.243728	9.353285	1
0.9977247	10.145888	7.6996226	8.9844675	9.083443	1
0.9940951	-7.0619965	-8.31094	-7.1310987	-9.6189575	0
7.3067617e-06	-11.937491	-10.751464	-11.469413	-10.697825	0
0.005186484	-7.0751076	-8.833262	-2.3081408	-9.604394	0
0.9935027	8.350277	7.836002	7.8043623	8.767307	1
3.7762602e-05	-11.892415	-10.012843	-10.711741	-6.337195	0
7.3981587e-06	-11.573127	-10.884002	-11.24348	-10.842682	0
0.9929883	9.966756	7.4024825	7.8778567	7.7743607	1
0.99995124	10.241676	9.42793	9.294715	9.26563	1
2.5911206e-05	-10.494039	-10.628494	-10.373566	-10.52868	0
0.0040115505	-5.884479	-10.679798	-8.233769	-4.838843	0
1.0988057e-05	-11.927937	-10.901195	-11.411076	-11.108004	0
0.9989122	8.417625	5.107469	8.522058	9.193376	0
7.691414e-06	-11.214961	-10.174977	-9.657068	-8.153455	0
0.99996233	9.786758	8.59818	9.361587	9.5774145	1
0.042500835	-4.7964272	-7.1954246	-3.4107533	-3.2184594	1
1.7882361e-05	-11.637377	-10.747928	-10.53662	-10.1859	0
0.999877	9.683232	8.849402	7.339401	9.922904	1
5.7424477e-06	-12.038123	-10.788523	-10.381454	-10.225121	0
1.9271756e-05	-12.052269	-10.618645	-11.388913	-10.976695	0
0.999938	8.789138	9.2761345	7.160828	9.436822	1
0.0021772159	9.386499	-1.3726825	-4.581397	-5.0616283	0
0.03839129	-4.898251	-4.227033	-4.473215	-3.882255	1
0.007430007	-7.814463	-6.8686557	-5.709189	-9.2197485	0
2.9026526e-06	-12.047324	-11.073197	-11.602374	-11.258035	0
0.99993765	9.188539	7.253852	6.262833	9.39391	1
4.1089147e-06	-10.564991	-10.319203	-10.882323	-10.589135	0
1.3479798e-05	-11.737089	-10.780017	-11.020077	-11.170346	1
0.99937505	10.243857	8.812968	9.294101	8.821605	1
0.5310009	-4.1793036	5.710277	7.4047613	9.407708	1
0.9995734	9.038983	6.436973	7.7328224	9.654517	1
0.9997392	10.260375	8.870647	9.361636	9.164151	1
0.10390225	-6.867242	-10.352595	-6.5860057	-9.91983	0
8.282181e-06	-10.268513	-9.155552	-10.486538	-9.83332	0
0.99955934	10.499721	9.301456	8.914328	9.178808	1
6.4000337e-06	-10.200835	-10.075014	-9.727483	-9.482937	0
2.8325205e-05	-11.360322	-10.169277	-11.219626	-10.55219	0
0.00050910213	-9.773161	-6.018549	-8.395766	-5.9851847	0
4.5076654e-06	-10.755937	-10.639912	-10.461576	-10.866576	0
2.645054e-06	-11.898433	-11.181229	-11.435731	-11.210899	0
0.99930406	7.9251623	6.0418024	5.905133	7.9647985	1
9.81358e-05	-9.66323	-9.777666	-8.049297	-9.944525	0
0.999962	7.325815	8.359331	8.55737	9.5650425	1
0.00015891614	-7.044445	-5.649057	-7.0268273	-7.6029835	0
3.0162403e-06	-11.537627	-10.142114	-11.442003	-11.128108	0
4.3636537e-06	-11.552321	-11.033874	-11.437807	-10.903362	0
6.8063036e-06	-11.542537	-8.876958	-11.34454	-10.877981	0
5.991729e-06	-11.865317	-10.248698	-10.792202	-10.9350195	0
0.9997887	-4.889674	-3.2344522	-6.101732	-10.292292	0
6.380167e-06	-11.209342	-10.781353	-10.573894	-10.973589	0
2.9906366e-06	-12.236021	-11.026055	-11.615944	-11.290221	0
0.00018980536	-7.6892366	-9.256324	-7.3283153	-9.317277	0
1.1775117e-05	-10.811879	-10.204907	-8.723624	-8.616775	0
0.9998042	10.2757635	9.16328	8.213454	9.677979	1
0.999985	10.62126	9.390501	9.556142	9.962589	1
7.634435e-06	-11.986192	-10.439499	-10.993148	-10.929149	0
2.5645995e-05	-11.533757	-8.616241	-9.231849	-10.531578	0
0.9982718	10.640463	8.952812	6.872891	9.430272	1
0.4088046	-5.9039993	-4.6757936	-6.284409	-8.953275	0
0.99991536	10.508344	9.2057705	9.356379	9.514667	1
3.955876e-05	-11.202542	-8.187853	-7.459241	-8.619447	0
4.548156e-06	-11.957339	-11.159792	-11.4514	-10.68372	0
1.39127815e-05	-12.090975	-10.782141	-11.152249	-10.824447	0
0.99993515	8.966612	5.194166	6.7282543	8.644399	1
0.00015733301	-11.390278	-10.521454	-10.282907	-10.65767	0
3.2956454e-05	-11.091777	-9.848494	-10.856208	-6.7679253	0
0.99994195	10.662007	9.429299	9.6504545	9.765692	1
0.9999765	10.659011	9.307997	9.543687	9.903409	1
7.769508e-06	-12.074294	-10.266121	-11.380598	-10.98625	0
0.0055525443	-11.160298	-9.811598	-4.299608	-10.316193	0
0.64835495	8.482438	3.3358908	8.002867	-3.9633467	1
4.5057786e-05	-11.920025	-11.018497	-11.509577	-11.009522	0
0.0014205871	-9.058471	-8.79997	-7.8158326	-10.217555	0
3.630698e-06	-11.639256	-10.37407	-11.2814	-10.15765	0
0.5688033	8.560521	7.1727877	6.0879083	4.537227	0
0.99998057	10.639993	9.454839	9.5487175	9.877139	1
5.7048114e-06	-11.913604	-10.818413	-10.886784	-10.424222	0
9.576795e-05	-9.513984	-8.428703	-10.611817	-9.097436	0
0.9999789	10.390202	9.461196	9.493256	8.543498	1
0.99989617	7.8287935	7.3435397	8.3606825	8.704432	1
0.0028630334	-8.754165	-10.163351	-6.699085	-6.10233	0
6.7785345e-06	-11.544412	-10.811298	-11.547837	-10.959491	0
0.99969566	9.246656	3.3711252	8.278489	6.568094	0
1.100217e-05	-11.815269	-10.870207	-10.56597	-10.360209	0
0.0018165559	-10.231187	-9.571888	-9.956938	-9.905409	0
0.9998865	6.034714	-5.008472	-4.772207	8.007473	1
0.0007711484	-6.5080543	-7.799084	-8.557605	-9.795156	0
0.9997545	8.299325	7.179572	7.4119706	8.744593	1
4.5081684e-05	-10.908303	-9.857792	-11.229416	-10.26942	0
3.4884768e-06	-12.156034	-11.06498	-11.497039	-11.273101	0
2.2681803e-05	-9.136447	-10.973686	-10.376093	-10.168298	0
0.99945074	9.512662	4.482861	2.077372	8.916352	1
0.99745053	7.4008527	3.1357303	6.7572727	7.559015	1
0.99996114	10.60183	9.19818	8.802081	9.777846	1
8.065251e-06	-12.044752	-10.976772	-11.162495	-10.681251	0
0.99999046	10.620475	9.3949375	9.17111	9.818982	1
0.9978417	8.913459	8.547691	8.732673	9.683135	1
3.2392814e-05	-11.431502	-10.442262	-9.719412	-8.246171	0
0.99970883	10.463796	8.647504	9.068853	9.219257	1
4.6793107e-06	-11.859108	-10.761238	-11.118704	-10.52784	0
0.9999472	5.1562495	6.612008	-8.821196	9.754793	1
1.779363e-05	-10.578554	-10.563475	-9.986115	-11.033659	0
0.99463826	8.849551	7.804259	7.9116416	9.635989	1
0.9999901	10.586122	9.368385	9.632813	9.987284	1
1.7986624e-05	-10.985707	-10.240192	-11.191196	-9.282871	0
5.6176045e-06	-11.229859	-10.758507	-10.212652	-10.684576	0
3.089186e-05	-11.582491	-10.982037	-11.104284	-10.690967	0
9.9360595e-06	-11.372945	-11.074042	-11.455382	-11.107904	0
6.383028e-06	-12.236281	-11.133125	-11.463319	-11.139068	0
0.00014025913	-11.170067	-10.458561	-10.528548	-10.373851	0
0.9984884	10.555081	9.306049	9.365308	9.816937	1
3.2328408e-06	-11.455531	-10.442032	-11.610787	-11.0311365	0
0.99994934	10.302316	8.603433	8.031768	9.584649	1
0.0022387826	-7.5597215	-8.168728	-8.906203	-3.7434387	0
0.0058348966	7.19968	-3.865336	-5.684138	-9.6571	1
4.0009904e-06	-11.46973	-10.919318	-11.413329	-11.132016	0
1.3091815e-05	-11.7739725	-11.172745	-11.3756	-10.900109	0
2.342943e-05	-11.86702	-10.192988	-11.047305	-10.979678	0
2.4791514e-06	-12.283603	-10.937317	-11.298685	-10.9271965	0
4.069065e-06	-12.379899	-10.987034	-11.588445	-11.219583	0
6.038388e-06	-12.296622	-11.122174	-11.6114855	-11.048787	0
1.1005549e-05	-12.241859	-11.056538	-11.377276	-11.156339	0
3.4668697e-06	-11.625414	-10.9211445	-10.892167	-10.970712	0
0.3020228	-3.0458267	-5.7853637	-9.217605	-7.906675	0
0.99995506	3.8039713	9.005741	-1.4386544	8.60221	1
2.4087817e-06	-12.148335	-10.929643	-11.5719595	-11.162248	0
0.001239077	-11.158471	-8.727155	-10.227471	-9.199971	0
2.310336e-05	-11.752069	-10.075155	-8.266501	-10.007488	0
0.00019101468	-6.7709537	-7.9229817	-10.292313	-9.1734	0
9.692029e-05	-11.489364	-10.786921	-10.928862	-9.872194	0
1.1717684e-05	-9.56653	-10.791819	-8.361506	-9.692741	0
1.7697977e-05	-11.9382715	-9.925825	-11.085867	-8.738121	0
4.0601622e-05	-9.540072	-10.807393	-4.976207	-8.613562	0
1.7401915e-05	-11.725245	-10.811005	-11.165759	-11.145072	0
4.9256123e-06	-12.072164	-10.877411	-11.518446	-10.9930525	0
0.0065926597	3.3716655	8.678835	-8.485635	-6.4678063	0
1.43373945e-05	-7.277377	-9.256654	-8.78212	-3.8375878	0
8.812282e-05	-10.449737	-8.518777	-9.955373	-10.143975	0
0.0019733817	-5.6877804	8.002495	-0.19557422	4.4247727	1
0.013048671	6.5052996	5.4414907	7.388956	9.510309	1
3.8651116e-05	-11.809991	-9.970091	-11.143574	-9.340914	0
0.99961346	6.280035	7.884675	8.842983	7.8678126	1
3.4475224e-06	-11.687068	-10.624245	-10.852721	-10.100027	0
4.4983763e-06	-12.401992	-11.231453	-11.568043	-11.31668	0
9.829308e-06	-12.223592	-10.793236	-11.506448	-10.637884	0
0.9999157	10.542734	9.388834	9.626937	9.813022	1
5.016337e-06	-11.946764	-10.9542885	-11.18638	-10.937942	0
0.003695703	-9.92341	-9.5304985	-10.862672	-8.620861	0
0.9794464	3.795007	-5.9802003	7.289696	9.212483	0
0.03260534	-10.27507	-6.3073754	-8.323725	-6.8911295	0
6.558313e-06	-6.5898724	-10.776695	-8.013764	-10.4174595	0
8.870346e-05	-11.78601	-9.888429	-10.7821665	-10.70515	0
0.99997735	10.531343	9.319456	9.592634	9.487424	1
0.0014591167	-12.212729	-11.00255	-11.177137	-10.828061	0
1.5723237e-05	-7.0145764	-4.331792	-6.9881797	-7.9747715	0
0.043298125	-9.150373	-9.758809	-2.8760147	-9.030532	0
0.997017	2.954206	-1.4783497	-1.8498513	-3.6522436	1
0.99802834	9.596639	7.1972136	8.254377	9.274064	1
0.9962256	10.054116	7.865351	8.4793825	5.5528774	1
1.3085823e-05	-12.072127	-10.942778	-11.393605	-11.144714	0
6.041988e-06	-11.844051	-10.992019	-11.2049	-10.83999	0
0.9993569	8.701827	9.233267	8.854503	9.572881	1
1.1916155e-05	-11.983887	-10.995061	-11.313737	-11.161597	0
0.001004167	-10.020404	-7.459966	-5.9214025	-6.1375294	0
0.9998234	10.534087	9.418452	9.551119	9.944531	1
1.562366e-05	-11.551328	-11.030963	-11.335939	-10.07234	0
0.9999262	10.50558	9.382712	9.530799	9.794538	1
0.9997422	10.342384	9.055412	9.066493	9.69063	1
0.00038994034	-9.4187975	-10.06621	-9.436795	-10.5809	0
0.9989624	9.670113	8.324518	7.2080717	9.677403	1
2.7895323e-06	-11.895232	-10.412247	-11.134669	-10.919293	0
6.5532236e-06	-11.985501	-10.847672	-11.548583	-11.087718	0
0.6883461	6.7635612	-10.567741	-7.2892337	-4.6031876	0
0.9999807	10.613805	9.478916	9.259044	9.194924	1
7.4912296e-06	-11.368516	-10.613188	-11.228629	-8.96016	0
0.99970514	10.697077	9.371	9.437611	9.892901	1
0.99930453	10.514195	9.268227	8.794927	9.52201	1
0.9929645	9.594451	8.475752	8.273667	7.9937563	1
0.99998665	10.507659	9.519238	9.377372	9.879575	1
8.589169e-06	-11.172382	-10.945034	-11.346874	-10.120491	0
0.9999405	10.616597	9.290283	9.487582	9.863624	1
0.9999901	10.685107	9.480095	9.365243	9.7720995	1
0.99107504	10.173426	9.180925	6.742556	9.810515	1
0.30397004	5.5957575	7.609593	4.9806933	9.342519	1
0.005957936	-6.447319	-10.121151	-8.253455	-10.622835	0
0.999979	10.66643	9.4108305	9.6278305	9.884118	1
2.3559784e-05	-11.739372	-10.9268875	-11.081598	-10.810707	0
1.5982752e-05	-11.511359	-8.246966	-8.621591	-6.9965134	0
0.0025292013	-11.250982	-8.858395	-9.637114	-10.423852	0
0.99991345	10.38494	9.254858	9.108967	9.561758	1
2.5030384e-05	-9.899785	-11.044817	-10.020495	-10.963111	0
0.9999502	10.175272	9.0244875	8.344121	9.794096	1
0.9997656	10.555282	9.372889	8.651999	9.189517	1
4.207939e-06	-12.324895	-11.025005	-11.457247	-10.9772005	0
0.99894065	10.38454	9.080645	9.29482	8.958218	1
0.33788764	6.8903475	6.6675744	8.232397	7.885657	1
4.878383e-06	-12.191426	-10.911531	-11.04518	-10.959956	0
8.197362e-06	-10.531283	-6.5012035	-9.233035	-8.5808325	0
0.99997735	10.474222	9.47153	9.364108	9.55291	1
0.99476284	8.258848	8.402926	5.3779273	6.324448	1
6.412289e-06	-12.011345	-10.727608	-11.322688	-10.61531	0
1.45878585e-05	-10.47587	-10.410313	-11.016663	-10.595098	0
3.4545983e-06	-12.278425	-10.909496	-10.883105	-10.641105	0
3.766215e-05	-11.068404	-11.1590805	-11.133094	-10.336564	0
4.411307e-05	-9.243033	-10.689966	-7.8141	-8.352059	0
3.502915e-06	-11.604316	-11.075827	-11.058108	-10.929557	0
0.9978713	7.6318145	8.958244	9.22754	9.745669	1
0.99996305	10.209115	9.2601385	9.275413	9.867782	1
2.0379308e-05	-12.136411	-10.592868	-10.991264	-10.898063	0
1.5524949e-05	-12.063687	-9.859713	-10.951247	-9.427587	0
0.99912065	9.713414	9.314159	9.300233	9.657666	1
0.9994748	10.231044	8.753923	8.919389	9.440992	1
0.97583383	6.150388	8.244378	7.5841975	8.085603	1
3.4953264e-06	-11.969216	-10.519282	-10.964515	-10.70704	0
0.99996233	9.697832	9.314724	9.318227	9.749316	1
9.108011e-06	-11.605806	-10.662671	-11.43918	-9.918798	0
0.9999901	10.572425	9.467227	9.611318	9.917994	1
0.00051244546	-1.9890243	-4.751523	-7.503497	6.1484284	1
2.819665e-05	-10.623673	-9.693235	-11.174532	-10.902692	0
1.3416713e-05	-10.009368	-10.65406	-11.017714	-10.835755	0
7.464799e-06	-12.018413	-10.204276	-10.90561	-10.694222	0
0.9999831	10.46946	9.409663	9.489286	9.878161	1
2.318206e-05	-6.9737744	-4.704175	-2.2817013	-9.115852	0
3.2834685e-06	-12.04079	-11.001976	-11.402291	-11.151379	0
4.7312233e-06	-12.006031	-8.149513	-10.532202	-10.919002	0
0.009967004	-7.3647346	-5.113579	-7.9608216	-10.121212	0
4.6135224e-06	-12.039804	-11.04303	-11.594446	-10.834301	0
4.8404377e-06	-11.525525	-11.047377	-11.447659	-10.941272	0
0.0021875831	-10.99122	-8.063382	-9.611166	-10.157899	1
1.8932495e-05	-11.364743	-10.920559	-11.021792	-9.668784	0
1.7209222e-05	-12.053034	-10.357622	-10.294726	-10.668756	0
0.00054142193	-2.7900317	-3.1197913	-3.9572167	-3.015739	1
2.665e-05	-9.612976	-9.370766	-7.751782	-9.879153	0
3.3898812e-06	-12.188227	-10.991053	-10.525954	-10.995206	0
0.99996185	9.753086	8.99557	8.328048	7.7284503	1
1.8918183e-05	-5.162734	-7.5338902	-1.9552239	-3.9978828	0
2.9525483e-05	-6.9679346	-6.018158	-6.545909	-4.916041	0
7.780452e-06	-12.152301	-10.290077	-11.047386	-10.903313	0
3.8330218e-06	-11.927829	-10.892708	-11.525098	-10.390716	0
4.729992e-06	-10.065549	-11.046511	-11.323053	-10.457501	0
4.3926552e-06	-12.029581	-11.090343	-10.59502	-10.58682	0
6.4618666e-06	-12.223231	-11.063155	-11.400908	-10.922321	0
0.99992	10.3851595	9.394888	9.54539	9.664067	1
0.9797492	-6.74325	-6.9196386	2.7387955	7.067098	1
0.075617716	-9.52634	-9.130874	-10.043809	-10.45564	0
5.6989657e-06	-11.993501	-10.949106	-11.517405	-10.997161	0
0.008939961	-7.3171988	-8.773903	-5.586096	-9.888206	0
0.99719304	10.161928	8.945059	9.021554	9.061322	1
1.1193218e-05	-11.963595	-8.974844	-9.0943165	-9.623229	0
0.99895155	10.215879	6.736536	4.8732734	8.226203	1
0.012223115	-8.794901	7.068109	-5.4469824	-4.0362864	1
1.0039567e-05	-12.150237	-10.74226	-11.334085	-11.040117	0
0.8085526	7.9428797	6.936999	-6.5294642	7.8789525	0
0.998825	10.320983	7.712094	9.166297	9.314811	1
0.99998283	8.874246	9.034651	8.796767	9.334502	1
4.037742e-06	-11.690948	-10.8461685	-10.521914	-10.407197	0
0.9833877	9.884047	9.010082	9.489804	9.575301	1
5.124806e-06	-12.117075	-11.008436	-11.4952755	-11.225179	0
0.99991953	10.605853	9.4637375	9.580381	9.808734	1
8.061783e-06	-12.124815	-10.841327	-11.555368	-11.044994	0
3.2442404e-06	-11.797658	-10.860022	-11.280194	-11.072022	0
0.016418597	-6.3078866	-7.1442184	-9.1583395	-8.995873	0
0.9871322	3.0645652	-2.7752697	8.511419	9.603255	1
0.00032621302	-8.4704	-8.077921	-9.355702	-9.580847	0
3.1688462e-06	-12.265269	-11.142546	-11.525598	-11.242561	0
0.99979347	10.659282	9.45945	9.530604	9.807828	1
4.0540594e-06	-11.955499	-10.889719	-11.020367	-10.382665	0
7.4856866e-06	-11.391676	-10.9911375	-11.315606	-10.19979	0
0.062049538	-6.734476	0.59680504	-4.837609	-9.479575	0
0.9999862	10.632144	9.398855	9.662472	9.944655	1
0.9988895	9.305561	8.442354	7.3182316	9.576897	1
2.4968207e-05	-8.601327	-6.0564704	-8.532429	-8.175343	0
7.1885144e-05	-11.198504	-9.45929	-11.349891	-10.574121	0
0.00011571117	-12.148421	-10.549545	-11.513652	-11.023561	0
0.99665964	10.178649	8.546584	9.527455	9.341445	1
0.0058445637	-7.3706055	-4.0023074	-7.6745477	-10.666635	0
0.16902064	-4.404095	7.2841854	-2.490234	7.4409375	1
0.00027905178	-8.723523	-10.524699	-10.847575	-10.388495	0
0.9998951	5.213377	9.254601	6.1760287	9.3502035	1
8.565316e-06	-10.872738	-10.293798	-10.038824	-10.857566	0
0.97523403	8.762275	8.779176	8.185039	8.553833	1
7.6785955e-06	-12.1254225	-11.026693	-11.387817	-11.244685	0
9.348493e-06	-8.152158	-11.053862	-4.678776	-10.774351	0
0.99998677	10.500213	9.354825	9.216748	9.654516	1
0.9999809	10.602945	9.413572	9.620098	9.650075	1
0.9999908	10.545907	9.383436	9.62773	9.99231	1
0.99995923	9.9613905	7.5343747	8.410382	8.966493	1
0.81845045	-0.9923333	8.613731	6.463227	9.508325	1
4.6469845e-06	-12.194329	-10.782358	-11.062942	-10.663639	0
5.8058113e-06	-11.916556	-10.584154	-11.430354	-10.968513	0
2.9030402e-06	-12.279902	-11.183828	-11.240451	-11.299245	0
0.9998369	10.453553	5.6290927	9.292143	9.848853	1
5.2449013e-06	-12.03217	-11.14127	-11.535346	-10.535254	0
4.569307e-06	-11.386788	-11.021977	-11.5076885	-10.888249	0
8.875095e-06	-10.122846	-10.855749	-6.69333	-9.622109	0
3.0014433e-05	-11.404316	-10.620881	-9.546999	-11.06984	0
9.367779e-06	-10.433754	-9.019167	-10.994545	-10.858708	0
0.9941724	8.484958	6.773964	8.098657	9.549374	1
2.547424e-06	-12.1485	-11.214034	-11.594242	-11.242984	0
0.95688885	10.118335	8.667652	8.412217	8.873403	1
9.754704e-06	-11.683362	-10.894712	-10.621595	-10.736493	0
1.1276984e-05	-12.151895	-10.873804	-11.473699	-10.938764	0
6.800523e-06	-11.55264	-10.316762	-11.122086	-10.913859	0
4.3233238e-05	-11.63688	-10.764066	-10.067457	-10.572925	0
5.7187563e-06	-11.221708	-10.3836775	-11.2449255	-6.570598	0
4.1314097e-06	-12.026515	-10.595158	-11.371963	-10.610188	0
8.613597e-06	-11.743701	-9.244534	-8.7114315	-9.290507	0
3.6917086e-06	-12.035491	-10.5725155	-10.954506	-10.980097	0
0.9998983	10.0548315	9.258923	9.148103	9.637671	1
6.6395633e-06	-12.129814	-10.910892	-11.406627	-10.334794	0
0.9972338	6.40668	6.047747	2.9226875	6.098928	1
6.3026623e-06	-12.269774	-10.951355	-11.367619	-10.937148	0
0.99978596	10.441135	9.119911	9.416998	9.4101	1
0.9999219	10.580117	8.894744	9.228553	9.7953005	1
5.3685573e-05	-11.060656	-9.821747	-10.49188	-10.311738	0
3.3276392e-06	-12.002243	-10.989802	-10.501277	-10.661742	0
0.00013509978	-12.036409	-11.010154	-11.204143	-10.988359	0
0.9920373	10.24516	5.8977237	0.9778277	9.456868	1
2.679449e-05	-10.2100725	-9.721774	-10.896218	-10.66903	0
2.5709714e-05	-9.694145	-9.689303	-10.091784	-10.037133	0
0.99996936	10.592713	9.366148	9.283832	9.642938	1
0.9999726	10.3563385	7.9555483	9.16235	9.21149	1
5.876433e-06	-11.910946	-10.672048	-11.307098	-10.729787	0
6.4829514e-06	-10.649438	-8.184287	-10.773772	-10.339196	0
0.99942327	8.993812	9.324671	9.410256	9.823438	1
4.666939e-06	-12.010357	-10.76769	-11.2652025	-11.131448	0
0.0008801465	-6.5332804	-8.458416	-4.066028	1.3070709	0
0.00039539425	-8.906289	-9.6071205	-7.780379	-8.334586	0
0.7197602	10.074516	5.798051	7.6374454	6.8223395	1
9.501579e-06	-11.751292	-10.626068	-6.671817	-10.855021	0
3.7384536e-06	-12.2575655	-11.027159	-11.265129	-11.142902	0
1.3826884e-05	-11.592454	-10.197179	-11.172946	-10.356476	0
1.0874366e-05	-10.028115	-8.882172	-7.554952	-7.389447	0
0.9986578	10.537816	9.253466	9.55264	9.697823	1
0.9999497	9.248366	8.769266	7.154997	9.6973505	1
2.1648124e-05	-11.030234	-10.050625	-10.818734	-10.596627	0
3.512949e-05	-11.687437	-10.8449745	-11.064893	-10.866975	0
2.4540976e-05	-10.680548	-10.597739	-11.214326	-10.58885	0
5.198148e-06	-11.420419	-10.705034	-11.319602	-10.719778	0
0.973238	-4.4490137	-4.9978576	-2.7310836	-6.793986	1
6.4259284e-06	-12.386648	-10.88422	-11.34239	-11.226986	0
1.5537895e-05	-6.172645	-8.475769	-6.3090153	-7.176977	0
8.86682e-06	-11.438751	-10.30087	-10.789899	-10.698951	0
3.4844734e-06	-12.4069395	-11.104322	-11.698168	-11.055498	0
0.9999919	10.584016	9.456907	9.625887	9.838211	1
1.3288305e-05	-12.068889	-10.688551	-11.446604	-11.061224	0
2.4094938e-06	-11.991352	-10.902622	-11.461499	-10.925527	0
0.99983644	10.360999	9.186243	7.537976	9.741647	1
0.9999889	10.612464	9.468776	9.615363	9.897828	1
0.9999728	9.782001	7.986091	8.869823	9.730983	1
0.9998629	10.499055	9.332634	9.598044	9.790608	1
2.5838212e-06	-11.46691	-10.578472	-10.409127	-10.714166	0
0.9990343	9.417825	-4.4948764	5.595119	6.9161153	1
0.99998486	10.488395	9.31451	9.08295	9.728589	1
7.999199e-06	-11.567897	-10.5496435	-11.101354	-10.381351	0
0.97522235	10.089623	6.929832	6.632705	7.288761	0
0.9999639	10.637408	9.310656	9.400873	9.792123	1
0.99998915	10.525371	9.477867	9.452742	9.903133	1
5.0239687e-06	-10.94383	-10.730398	-11.55092	-11.105866	0
0.8444656	10.080458	8.306832	9.033509	9.650401	1
6.5399445e-06	-12.214563	-11.138574	-11.633523	-10.986509	0
7.195441e-05	-11.202006	-11.007491	-10.96569	-10.304796	0
4.664463e-05	-11.002965	-8.095092	-8.384236	-10.034351	0
3.1463667e-06	-12.152692	-10.42828	-11.535387	-10.975995	0
1.2283863e-05	-12.115636	-9.764932	-11.034996	-10.8673115	0
6.376098e-06	-12.178234	-11.107431	-11.618142	-11.178149	0
0.15597768	7.8231363	3.8219051	-3.061889	-5.138093	0
0.9912794	7.8849525	5.671101	5.261724	6.908914	1
2.1719528e-05	-12.169609	-10.780399	-11.337069	-10.440883	0
0.99950945	9.423203	8.44081	7.940237	8.60275	1
0.999879	8.400041	8.0999775	6.901623	6.9626145	1
1.0729969e-05	-12.068009	-11.017012	-6.3222513	-9.711649	0
5.5390733e-06	-11.854226	-10.918871	-11.348165	-10.225736	0
0.18464454	-6.345669	-4.5262957	-9.291896	-10.330675	0
1.2361318e-05	-11.385455	-10.552107	-7.105263	-10.917124	0
1.7728116e-05	-11.78737	-10.869489	-11.1560755	-11.13313	0
0.00036164312	-11.175748	-10.383958	-6.727063	-10.287445	0
6.6849025e-06	-11.024627	-10.64168	-11.37153	-11.14063	0
0.04276812	-10.001909	-7.017991	-7.6415114	-10.840804	0
3.924746e-06	-11.937737	-11.031755	-11.050857	-11.15773	0
0.9944172	8.56348	3.370253	6.2718277	9.792307	1
0.97816145	-5.2880526	-7.3545203	-3.7594876	-7.871812	0
3.1230607e-06	-12.159894	-11.159296	-11.528101	-11.069468	0
4.234767e-06	-11.800961	-10.832624	-10.523161	-10.5685	0
2.8385151e-05	-11.755334	-9.800993	-9.774673	-9.970514	0
1.3104205e-05	-10.459779	-10.304107	-6.7143307	-9.508895	0
5.9104923e-06	-9.433183	-10.61663	-10.565768	-11.023873	0
9.408318e-06	-12.26793	-11.150349	-10.510055	-11.134326	0
1.2049606e-05	-10.307853	-9.745494	-10.448357	-10.334304	0
5.8584264e-06	-12.225841	-10.876998	-11.341343	-11.166366	0
0.1516432	-6.7234063	-7.6408253	-1.5910403	8.226592	0
3.6930358e-06	-12.211617	-11.040961	-11.332159	-10.972484	0
0.95539623	8.89079	5.128488	7.352329	9.266149	1
0.00032529625	-11.555109	-10.1831	-10.093125	-9.758498	0
5.054118e-05	-11.344402	-10.576732	-9.581539	-8.2630625	0
0.9999366	10.471597	9.414991	9.034772	9.730416	1
3.499514e-05	-11.620879	-10.741785	-11.2117405	-10.570171	0
0.9999856	10.627513	9.380225	9.643355	9.916139	1
0.00010467246	-11.4595175	-10.580467	-10.291837	-10.770078	0
0.99704176	10.452217	9.145214	5.1213813	9.568741	1
0.08245131	-4.1243887	-3.838722	-0.7898326	-4.917245	0
2.748816e-06	-12.088454	-10.402423	-11.135241	-10.755639	0
6.278067e-06	-12.149812	-11.016907	-11.139178	-11.097555	0
2.5866617e-05	-9.951991	-10.1005945	0.6907169	-10.460473	0
0.00064462156	-8.343902	-9.738897	-9.835515	-9.323122	0
1.9073741e-05	-10.200376	-10.210474	-9.834469	-10.003928	0
2.7298554e-06	-12.226855	-11.085111	-11.462013	-10.9669895	0
5.303862e-06	-11.350675	-10.332171	-10.142281	-10.478751	0
0.9999784	10.57597	9.339636	9.548169	9.766743	1
0.0046878033	-8.434587	-10.821726	-7.0591063	-10.289677	0
0.52765584	-5.6690397	-6.246434	-6.522327	-6.3128314	0
0.9834051	10.1054125	5.3053718	7.020962	9.421243	1
0.036977943	-7.729235	-6.4064713	-9.654505	-7.7428513	0
0.7703373	6.4631867	5.723809	-4.4241886	7.097872	1
0.97440886	7.298178	-3.0839927	6.4941096	8.247569	1
0.16515964	-2.7386603	4.8579307	7.63926	7.704944	1
6.186857e-06	-12.224209	-10.784048	-11.337235	-10.926347	0
8.714731e-06	-11.422459	-8.636826	-10.00689	-11.027167	0
4.2625023e-05	-10.969916	-10.687145	-11.157215	-10.696785	0
4.6091686e-06	-12.115118	-10.948509	-11.536597	-10.995244	0
0.9999889	10.582435	9.458633	9.605666	9.888646	1
1.0970321e-05	-9.497111	-8.061384	-9.564077	-10.4886055	0
0.99996924	10.699929	9.163062	9.641469	9.949319	1
0.9999522	9.522456	9.3762865	6.9316416	9.905747	1
5.2717496e-06	-11.616906	-10.379243	-11.031203	-10.1300535	0
0.99995697	9.357532	7.207396	9.010913	7.645326	1
6.827309e-06	-10.384473	-10.5409775	-11.06479	-9.889746	0
1.6943957e-05	-11.769392	-10.691499	-9.362024	-10.397277	0
1.775058e-05	-11.555289	-10.96455	-9.261669	-10.002442	0
4.4402486e-06	-11.599355	-10.176855	-11.277128	-10.889168	0
0.9979729	9.808866	8.720633	8.615135	8.70364	1
0.9994848	10.274066	8.947882	8.983085	9.685821	1
0.99978274	9.909083	9.3656	8.049608	9.444043	1
0.99963605	8.075444	7.66219	9.090143	9.650979	1
0.99998486	9.714579	6.3992033	8.950768	9.677688	1
0.9999132	-3.5801911	6.9077735	9.10147	9.612511	1
6.77173e-06	-12.217421	-10.797299	-11.348449	-10.947728	0
0.9998004	8.250532	-2.7019026	7.985271	9.859188	1
0.9144687	10.295011	7.4386377	6.771116	9.758777	1
0.9997011	10.168553	8.366976	9.022368	9.65695	1
0.00017085794	-11.995452	-9.397482	-8.988092	-10.000688	0
0.99905425	10.541024	9.234091	9.467776	9.441447	1
2.8139218e-06	-12.122763	-11.124405	-11.520375	-11.231523	0
1.2384988e-05	-7.6219707	-7.466042	-5.19984	-9.558179	1
0.9459562	1.9398386	-1.2115159	-5.117741	6.621659	0
2.3732653e-06	-10.769146	-8.811884	-10.993793	-10.439088	0
0.00015584915	-10.4669485	-10.187895	-10.647994	-9.923422	0
0.9992899	10.031949	8.710813	8.508743	9.797136	1
9.080449e-06	-12.032781	-10.857797	-11.176104	-10.611058	0
0.99913305	9.195859	6.114737	7.5230446	7.085051	1
0.9999527	10.50993	9.084138	9.322208	9.524053	1
7.2542025e-06	-11.822129	-10.108236	-11.182391	-11.154988	0
7.654819e-06	-11.803342	-11.076897	-10.889949	-10.956168	0
0.002673367	4.8654346	6.342951	-4.5151353	2.3840318	1
0.9999862	10.384097	9.086163	9.028489	9.735733	1
0.018683437	-6.877469	-5.8289523	5.4984164	0.24689656	1
9.178692e-06	-11.321149	-10.781244	-11.2267275	-10.605172	0
1.1231423e-05	-7.091131	-7.488965	-7.199571	-9.288798	0
1.2638208e-05	-11.712131	-10.152891	-10.606636	-9.9935465	0
5.014347e-06	-12.229058	-11.225415	-11.557866	-11.241827	0
0.025158564	-7.195336	-9.306717	-6.181212	-8.486128	0
4.5371225e-06	-12.278934	-11.08079	-11.356914	-10.841109	0
3.2872376e-06	-11.971955	-10.93051	-11.291043	-10.594392	0
0.999948	10.304033	9.382904	8.806217	9.875529	1
3.2168548e-06	-11.535312	-9.47673	-10.44617	-10.779586	0
0.9958972	9.786479	7.594064	9.051143	8.319041	1
0.9999722	10.575274	9.420809	9.459698	9.832353	1
0.9893349	6.080802	6.0678606	8.183849	8.063929	1
0.9999759	10.433179	8.758953	9.312789	9.290502	1
0.9942964	7.0758414	5.044851	2.4934638	6.8365417	1
0.00067196816	-10.997072	-8.155539	-9.12806	-10.86933	0
0.99907887	10.309489	9.212805	9.081601	9.331345	1
2.914658e-06	-12.22842	-11.079666	-11.352099	-11.160159	0
0.9999801	10.460582	9.389122	8.705532	9.918468	1
0.9226003	-5.6924105	-4.2716374	6.729053	-3.4336162	0
5.9909635e-06	-10.927144	-10.770668	-10.787745	-9.471099	0
5.7983857e-06	-11.993007	-10.892931	-11.343817	-10.776923	0
0.99755114	8.192424	8.086669	7.0771146	7.998148	1
3.3754936e-06	-12.109574	-11.015926	-11.539436	-11.055916	0
3.5275523e-05	-9.006376	-7.628829	-10.52193	-9.561873	0
0.9998276	10.203204	9.343989	9.254015	9.681554	1
6.98706e-06	-10.203313	-9.680663	-10.009964	-10.375115	0
8.19845e-05	-10.324487	-8.378342	-9.682001	-9.932593	0
4.3641367e-06	-12.137778	-10.709397	-11.4461775	-10.93142	0
5.8023797e-06	-11.8825655	-11.07979	-11.328955	-10.950055	0
7.475186e-06	-9.094247	-8.59691	-6.4813137	-7.5918674	0
0.000114018076	-10.851079	-10.704051	-10.852138	-10.554768	0
0.9808998	6.0932913	-3.944355	-3.849515	1.1675407	1
7.179384e-06	-12.262744	-11.031828	-11.424119	-10.76541	0
0.73055094	-3.5975342	3.8330722	6.660174	8.373941	0
4.7581916e-06	-11.841432	-10.919006	-11.500955	-10.903333	0
0.99990654	10.3634815	8.72946	9.027124	9.672354	1
6.795829e-06	-11.607451	-11.085061	-10.523177	-10.737302	0
0.13954914	-8.109221	-5.0813	6.4769773	-5.887857	0
4.990166e-06	-12.02105	-8.590349	-11.324729	-9.917228	0
3.2369313e-05	-8.889228	-7.7011094	-10.272919	-9.10388	0
8.663883e-05	-11.463294	-10.956848	-11.122205	-10.680093	0
8.987481e-06	-12.305303	-11.138983	-11.546431	-11.237965	0
0.9999819	10.589326	9.443189	9.268185	9.483003	1
0.9982857	10.142356	8.509745	9.254024	8.776926	1
3.0942742e-06	-11.948733	-10.580992	-11.569266	-10.656383	0
3.8469343e-06	-11.270674	-11.012259	-11.589263	-10.633626	0
3.698346e-05	-8.065613	-7.1169925	-3.6430254	-3.7234597	0
3.76231e-06	-12.126374	-10.825046	-11.3755665	-10.780598	0
0.9999503	10.548955	9.172875	9.381401	9.494677	1
0.96534204	-3.5969608	6.968332	6.4522276	7.401255	1
0.999941	9.074728	7.8980436	8.8063	9.115312	1
1.4584118e-05	-12.251271	-10.981272	-11.479755	-11.104749	0
0.99959975	8.35222	8.699635	8.759818	9.539453	1
4.643662e-06	-11.720387	-10.412373	-10.32408	-9.665322	0
0.99989367	10.282905	9.251699	9.173558	9.759228	1
1.5105116e-05	-11.874735	-10.642645	-10.903634	-10.777086	0
0.99996364	9.8101225	7.80452	7.895348	9.403107	1
5.242156e-06	-11.483846	-11.059453	-11.528953	-10.855568	0
0.9999291	10.607149	9.383886	9.294104	9.191101	1
0.005882111	-9.636327	-10.353963	-8.918836	-9.155079	0
5.8965697e-06	-11.117629	-10.346157	-9.6389475	-10.036572	0
0.9999579	10.445714	8.790461	9.035946	9.663266	1
8.007579e-06	-11.896335	-10.997738	-11.2993965	-10.953143	0
2.3549183e-05	-11.602416	-10.122118	-11.288379	-10.533348	0
3.9758106e-05	-9.427753	-9.991024	-9.909104	-9.679157	0
2.2777525e-05	-11.667489	-10.758762	-11.217071	-10.979422	0
2.2399245e-05	-12.3455305	-10.720753	-11.513067	-11.062419	0
0.9999683	10.453542	9.105767	9.48733	9.723444	1
1.8622599e-05	-12.230524	-11.127224	-11.417602	-11.215774	0
0.99986434	10.394708	9.3673525	9.297483	9.855755	1
0.9999583	10.594836	9.348598	9.431045	9.803187	1
2.6523314e-06	-12.1080475	-10.994893	-10.935636	-11.19404	0
[truncated: 53,001 more rows]
