# Supplementary material for: PLM-interact: extending protein language models to predict protein-protein interactions
Source: Nat Commun. 2025 Oct 27;16:9012. doi: 10.1038/s41467-025-64512-w (PMC12559430; doi:10.1038/s41467-025-64512-w)
Supplement: Supplementary file 4 — Source Data [file 41467_2025_64512_MOESM4_ESM.zip › Source Data/Figure6_Chai-1_mutation_protein-protein structures/P33993-P33992_mutant_Y600E.cif]

data_model
_entry.id model
_struct.entry_id model
_struct.pdbx_model_details .
_struct.pdbx_structure_determination_methodology computational
_struct.title 'Chai-1 predicted structure'
_audit_conform.dict_location https://raw.githubusercontent.com/ihmwg/ModelCIF/80e1e22/dist/mmcif_ma.dic
_audit_conform.dict_name mmcif_ma.dic
_audit_conform.dict_version 1.4.7
#
loop_
_audit_author.name
_audit_author.pdbx_ordinal
'Chai Discovery team' 1
#
#
loop_
_chem_comp.id
_chem_comp.type
_chem_comp.name
_chem_comp.formula
_chem_comp.formula_weight
_chem_comp.ma_provenance
ALA 'L-peptide linking' . . . 'CCD Core'
ARG 'L-peptide linking' . . . 'CCD Core'
ASN 'L-peptide linking' . . . 'CCD Core'
ASP 'L-peptide linking' . . . 'CCD Core'
CYS 'L-peptide linking' . . . 'CCD Core'
GLN 'L-peptide linking' . . . 'CCD Core'
GLU 'L-peptide linking' . . . 'CCD Core'
GLY 'L-peptide linking' . . . 'CCD Core'
HIS 'L-peptide linking' . . . 'CCD Core'
ILE 'L-peptide linking' . . . 'CCD Core'
LEU 'L-peptide linking' . . . 'CCD Core'
LYS 'L-peptide linking' . . . 'CCD Core'
MET 'L-peptide linking' . . . 'CCD Core'
PHE 'L-peptide linking' . . . 'CCD Core'
PRO 'L-peptide linking' . . . 'CCD Core'
SER 'L-peptide linking' . . . 'CCD Core'
THR 'L-peptide linking' . . . 'CCD Core'
TRP 'L-peptide linking' . . . 'CCD Core'
TYR 'L-peptide linking' . . . 'CCD Core'
VAL 'L-peptide linking' . . . 'CCD Core'
#
#
loop_
_entity.id
_entity.type
_entity.src_method
_entity.pdbx_description
_entity.formula_weight
_entity.pdbx_number_of_molecules
_entity.details
1 polymer man 'Entity A' . 1 .
2 polymer man 'Entity B' . 1 .
#
#
loop_
_entity_poly.entity_id
_entity_poly.type
_entity_poly.nstd_linkage
_entity_poly.nstd_monomer
_entity_poly.pdbx_strand_id
_entity_poly.pdbx_seq_one_letter_code
_entity_poly.pdbx_seq_one_letter_code_can
1 polypeptide(L) no no A
;MALKDYALEKEKVKKFLQEFYQDDELGKKQFKYGNQLVRLAHREQVALYVDLDDVAEDDPELVDSICENA
RRYAKLFADAVQELLPQYKEREVVNKDVLDVYIEHRLMMEQRSRDPGMVRSPQNQYPAELMRRFELYFQG
PSSNKPRVIREVRADSVGKLVTVRGIVTRVSEVKPKMVVATYTCDQCGAETYQPIQSPTFMPLIMCPSQE
CQTNRSGGRLYLQTRGSRFIKFQEMKMQEHSDQVPVGNIPRSITVLVEGENTRIAQPGDHVSVTGIFLPI
LRTGFRQVVQGLLSETYLEAHRIVKMNKSEDDESGAGELTREELRQIAEEDFYEKLAASIAPEIYGHEDV
KKALLLLLVGGVDQSPRGMKIRGNINICLMGDPGVAKSQLLSYIDRLAPRSQYTTGRGSSGVGLTAAVLR
DSVSGELTLEGGALVLADQGVCCIDEFDKMAEADRTAIHEVMEQQTISIAKAGILTTLNARCSILAAANP
AYGRYNPRRSLEQNIQLPAALLSRFDLLWLIQDRPDRDNDLRLAQHITYVHQHSRQPPSQFEPLDMKLMR
RYIAMCREKQPMVPESLADYITAAYVEMRREAWASKDATETSARTLLAILRLSTALARLRMVDVVEKEDV
NEAIRLMEMSKDSLLGDKGQTARTQRPADVIFATVRELVSGGRSVRFSEAEQRCVSRGFTPAQFQAALDE
YEELNVWQVNASRTRITFV
;

;MALKDYALEKEKVKKFLQEFYQDDELGKKQFKYGNQLVRLAHREQVALYVDLDDVAEDDPELVDSICENA
RRYAKLFADAVQELLPQYKEREVVNKDVLDVYIEHRLMMEQRSRDPGMVRSPQNQYPAELMRRFELYFQG
PSSNKPRVIREVRADSVGKLVTVRGIVTRVSEVKPKMVVATYTCDQCGAETYQPIQSPTFMPLIMCPSQE
CQTNRSGGRLYLQTRGSRFIKFQEMKMQEHSDQVPVGNIPRSITVLVEGENTRIAQPGDHVSVTGIFLPI
LRTGFRQVVQGLLSETYLEAHRIVKMNKSEDDESGAGELTREELRQIAEEDFYEKLAASIAPEIYGHEDV
KKALLLLLVGGVDQSPRGMKIRGNINICLMGDPGVAKSQLLSYIDRLAPRSQYTTGRGSSGVGLTAAVLR
DSVSGELTLEGGALVLADQGVCCIDEFDKMAEADRTAIHEVMEQQTISIAKAGILTTLNARCSILAAANP
AYGRYNPRRSLEQNIQLPAALLSRFDLLWLIQDRPDRDNDLRLAQHITYVHQHSRQPPSQFEPLDMKLMR
RYIAMCREKQPMVPESLADYITAAYVEMRREAWASKDATETSARTLLAILRLSTALARLRMVDVVEKEDV
NEAIRLMEMSKDSLLGDKGQTARTQRPADVIFATVRELVSGGRSVRFSEAEQRCVSRGFTPAQFQAALDE
YEELNVWQVNASRTRITFV
;

2 polypeptide(L) no no B
;MSGFDDPGIFYSDSFGGDAQADEGQARKSQLQRRFKEFLRQYRVGTDRTGFTFKYRDELKRHYNLGEYWI
EVEMEDLASFDEDLADYLYKQPAEHLQLLEEAAKEVADEVTRPRPSGEEVLQDIQVMLKSDASPSSIRSL
KSDMMSHLVKIPGIIIAASAVRAKATRISIQCRSCRNTLTNIAMRPGLEGYALPRKCNTDQAGRPKCPLD
PYFIMPDKCKCVDFQTLKLQELPDAVPHGEMPRHMQLYCDRYLCDKVVPGNRVTIMGIYSIKKFGLTTSR
GRDRVGVGIRSSYIRVLGIQVDTDGSGRSFAGAVSPQEEEEFRRLAALPNVYEVISKSIAPSIFGGTDMK
KAIACLLFGGSRKRLPDGLTRRGDINLLMLGDPGTAKSQLLKFVEKCSPIGVYTSGKGSSAAGLTASVMR
DPSSRNFIMEGGAMVLADGGVVCIDEFDKMREDDRVAIHEAMEQQTISIAKAGITTTLNSRCSVLAAANS
VFGRWDETKGEDNIDFMPTILSRFDMIFIVKDEHNEERDVMLAKHVITLHVSALTQTQAVEGEIDLAKLK
KFIAYCRVKCGPRLSAEAAEKLKNRYIIMRSGARQHERDSDRRSSIPITVRQLEAIVRIAEALSKMKLQP
FATEADVEEALRLFQVSTLDAALSGTLSGVEGFTSQEDQEMLSRIEKQLKRRFAIGSQVSEHSIIKDFTK
QKYPEHAIHKVLQLMLRRGEIQHRMQRKVLYRLK
;

;MSGFDDPGIFYSDSFGGDAQADEGQARKSQLQRRFKEFLRQYRVGTDRTGFTFKYRDELKRHYNLGEYWI
EVEMEDLASFDEDLADYLYKQPAEHLQLLEEAAKEVADEVTRPRPSGEEVLQDIQVMLKSDASPSSIRSL
KSDMMSHLVKIPGIIIAASAVRAKATRISIQCRSCRNTLTNIAMRPGLEGYALPRKCNTDQAGRPKCPLD
PYFIMPDKCKCVDFQTLKLQELPDAVPHGEMPRHMQLYCDRYLCDKVVPGNRVTIMGIYSIKKFGLTTSR
GRDRVGVGIRSSYIRVLGIQVDTDGSGRSFAGAVSPQEEEEFRRLAALPNVYEVISKSIAPSIFGGTDMK
KAIACLLFGGSRKRLPDGLTRRGDINLLMLGDPGTAKSQLLKFVEKCSPIGVYTSGKGSSAAGLTASVMR
DPSSRNFIMEGGAMVLADGGVVCIDEFDKMREDDRVAIHEAMEQQTISIAKAGITTTLNSRCSVLAAANS
VFGRWDETKGEDNIDFMPTILSRFDMIFIVKDEHNEERDVMLAKHVITLHVSALTQTQAVEGEIDLAKLK
KFIAYCRVKCGPRLSAEAAEKLKNRYIIMRSGARQHERDSDRRSSIPITVRQLEAIVRIAEALSKMKLQP
FATEADVEEALRLFQVSTLDAALSGTLSGVEGFTSQEDQEMLSRIEKQLKRRFAIGSQVSEHSIIKDFTK
QKYPEHAIHKVLQLMLRRGEIQHRMQRKVLYRLK
;

#
#
loop_
_entity_poly_seq.entity_id
_entity_poly_seq.num
_entity_poly_seq.mon_id
_entity_poly_seq.hetero
1 1 MET .
1 2 ALA .
1 3 LEU .
1 4 LYS .
1 5 ASP .
1 6 TYR .
1 7 ALA .
1 8 LEU .
1 9 GLU .
1 10 LYS .
1 11 GLU .
1 12 LYS .
1 13 VAL .
1 14 LYS .
1 15 LYS .
1 16 PHE .
1 17 LEU .
1 18 GLN .
1 19 GLU .
1 20 PHE .
1 21 TYR .
1 22 GLN .
1 23 ASP .
1 24 ASP .
1 25 GLU .
1 26 LEU .
1 27 GLY .
1 28 LYS .
1 29 LYS .
1 30 GLN .
1 31 PHE .
1 32 LYS .
1 33 TYR .
1 34 GLY .
1 35 ASN .
1 36 GLN .
1 37 LEU .
1 38 VAL .
1 39 ARG .
1 40 LEU .
1 41 ALA .
1 42 HIS .
1 43 ARG .
1 44 GLU .
1 45 GLN .
1 46 VAL .
1 47 ALA .
1 48 LEU .
1 49 TYR .
1 50 VAL .
1 51 ASP .
1 52 LEU .
1 53 ASP .
1 54 ASP .
1 55 VAL .
1 56 ALA .
1 57 GLU .
1 58 ASP .
1 59 ASP .
1 60 PRO .
1 61 GLU .
1 62 LEU .
1 63 VAL .
1 64 ASP .
1 65 SER .
1 66 ILE .
1 67 CYS .
1 68 GLU .
1 69 ASN .
1 70 ALA .
1 71 ARG .
1 72 ARG .
1 73 TYR .
1 74 ALA .
1 75 LYS .
1 76 LEU .
1 77 PHE .
1 78 ALA .
1 79 ASP .
1 80 ALA .
1 81 VAL .
1 82 GLN .
1 83 GLU .
1 84 LEU .
1 85 LEU .
1 86 PRO .
1 87 GLN .
1 88 TYR .
1 89 LYS .
1 90 GLU .
1 91 ARG .
1 92 GLU .
1 93 VAL .
1 94 VAL .
1 95 ASN .
1 96 LYS .
1 97 ASP .
1 98 VAL .
1 99 LEU .
1 100 ASP .
1 101 VAL .
1 102 TYR .
1 103 ILE .
1 104 GLU .
1 105 HIS .
1 106 ARG .
1 107 LEU .
1 108 MET .
1 109 MET .
1 110 GLU .
1 111 GLN .
1 112 ARG .
1 113 SER .
1 114 ARG .
1 115 ASP .
1 116 PRO .
1 117 GLY .
1 118 MET .
1 119 VAL .
1 120 ARG .
1 121 SER .
1 122 PRO .
1 123 GLN .
1 124 ASN .
1 125 GLN .
1 126 TYR .
1 127 PRO .
1 128 ALA .
1 129 GLU .
1 130 LEU .
1 131 MET .
1 132 ARG .
1 133 ARG .
1 134 PHE .
1 135 GLU .
1 136 LEU .
1 137 TYR .
1 138 PHE .
1 139 GLN .
1 140 GLY .
1 141 PRO .
1 142 SER .
1 143 SER .
1 144 ASN .
1 145 LYS .
1 146 PRO .
1 147 ARG .
1 148 VAL .
1 149 ILE .
1 150 ARG .
1 151 GLU .
1 152 VAL .
1 153 ARG .
1 154 ALA .
1 155 ASP .
1 156 SER .
1 157 VAL .
1 158 GLY .
1 159 LYS .
1 160 LEU .
1 161 VAL .
1 162 THR .
1 163 VAL .
1 164 ARG .
1 165 GLY .
1 166 ILE .
1 167 VAL .
1 168 THR .
1 169 ARG .
1 170 VAL .
1 171 SER .
1 172 GLU .
1 173 VAL .
1 174 LYS .
1 175 PRO .
1 176 LYS .
1 177 MET .
1 178 VAL .
1 179 VAL .
1 180 ALA .
1 181 THR .
1 182 TYR .
1 183 THR .
1 184 CYS .
1 185 ASP .
1 186 GLN .
1 187 CYS .
1 188 GLY .
1 189 ALA .
1 190 GLU .
1 191 THR .
1 192 TYR .
1 193 GLN .
1 194 PRO .
1 195 ILE .
1 196 GLN .
1 197 SER .
1 198 PRO .
1 199 THR .
1 200 PHE .
1 201 MET .
1 202 PRO .
1 203 LEU .
1 204 ILE .
1 205 MET .
1 206 CYS .
1 207 PRO .
1 208 SER .
1 209 GLN .
1 210 GLU .
1 211 CYS .
1 212 GLN .
1 213 THR .
1 214 ASN .
1 215 ARG .
1 216 SER .
1 217 GLY .
1 218 GLY .
1 219 ARG .
1 220 LEU .
1 221 TYR .
1 222 LEU .
1 223 GLN .
1 224 THR .
1 225 ARG .
1 226 GLY .
1 227 SER .
1 228 ARG .
1 229 PHE .
1 230 ILE .
1 231 LYS .
1 232 PHE .
1 233 GLN .
1 234 GLU .
1 235 MET .
1 236 LYS .
1 237 MET .
1 238 GLN .
1 239 GLU .
1 240 HIS .
1 241 SER .
1 242 ASP .
1 243 GLN .
1 244 VAL .
1 245 PRO .
1 246 VAL .
1 247 GLY .
1 248 ASN .
1 249 ILE .
1 250 PRO .
1 251 ARG .
1 252 SER .
1 253 ILE .
1 254 THR .
1 255 VAL .
1 256 LEU .
1 257 VAL .
1 258 GLU .
1 259 GLY .
1 260 GLU .
1 261 ASN .
1 262 THR .
1 263 ARG .
1 264 ILE .
1 265 ALA .
1 266 GLN .
1 267 PRO .
1 268 GLY .
1 269 ASP .
1 270 HIS .
1 271 VAL .
1 272 SER .
1 273 VAL .
1 274 THR .
1 275 GLY .
1 276 ILE .
1 277 PHE .
1 278 LEU .
1 279 PRO .
1 280 ILE .
1 281 LEU .
1 282 ARG .
1 283 THR .
1 284 GLY .
1 285 PHE .
1 286 ARG .
1 287 GLN .
1 288 VAL .
1 289 VAL .
1 290 GLN .
1 291 GLY .
1 292 LEU .
1 293 LEU .
1 294 SER .
1 295 GLU .
1 296 THR .
1 297 TYR .
1 298 LEU .
1 299 GLU .
1 300 ALA .
1 301 HIS .
1 302 ARG .
1 303 ILE .
1 304 VAL .
1 305 LYS .
1 306 MET .
1 307 ASN .
1 308 LYS .
1 309 SER .
1 310 GLU .
1 311 ASP .
1 312 ASP .
1 313 GLU .
1 314 SER .
1 315 GLY .
1 316 ALA .
1 317 GLY .
1 318 GLU .
1 319 LEU .
1 320 THR .
1 321 ARG .
1 322 GLU .
1 323 GLU .
1 324 LEU .
1 325 ARG .
1 326 GLN .
1 327 ILE .
1 328 ALA .
1 329 GLU .
1 330 GLU .
1 331 ASP .
1 332 PHE .
1 333 TYR .
1 334 GLU .
1 335 LYS .
1 336 LEU .
1 337 ALA .
1 338 ALA .
1 339 SER .
1 340 ILE .
1 341 ALA .
1 342 PRO .
1 343 GLU .
1 344 ILE .
1 345 TYR .
1 346 GLY .
1 347 HIS .
1 348 GLU .
1 349 ASP .
1 350 VAL .
1 351 LYS .
1 352 LYS .
1 353 ALA .
1 354 LEU .
1 355 LEU .
1 356 LEU .
1 357 LEU .
1 358 LEU .
1 359 VAL .
1 360 GLY .
1 361 GLY .
1 362 VAL .
1 363 ASP .
1 364 GLN .
1 365 SER .
1 366 PRO .
1 367 ARG .
1 368 GLY .
1 369 MET .
1 370 LYS .
1 371 ILE .
1 372 ARG .
1 373 GLY .
1 374 ASN .
1 375 ILE .
1 376 ASN .
1 377 ILE .
1 378 CYS .
1 379 LEU .
1 380 MET .
1 381 GLY .
1 382 ASP .
1 383 PRO .
1 384 GLY .
1 385 VAL .
1 386 ALA .
1 387 LYS .
1 388 SER .
1 389 GLN .
1 390 LEU .
1 391 LEU .
1 392 SER .
1 393 TYR .
1 394 ILE .
1 395 ASP .
1 396 ARG .
1 397 LEU .
1 398 ALA .
1 399 PRO .
1 400 ARG .
1 401 SER .
1 402 GLN .
1 403 TYR .
1 404 THR .
1 405 THR .
1 406 GLY .
1 407 ARG .
1 408 GLY .
1 409 SER .
1 410 SER .
1 411 GLY .
1 412 VAL .
1 413 GLY .
1 414 LEU .
1 415 THR .
1 416 ALA .
1 417 ALA .
1 418 VAL .
1 419 LEU .
1 420 ARG .
1 421 ASP .
1 422 SER .
1 423 VAL .
1 424 SER .
1 425 GLY .
1 426 GLU .
1 427 LEU .
1 428 THR .
1 429 LEU .
1 430 GLU .
1 431 GLY .
1 432 GLY .
1 433 ALA .
1 434 LEU .
1 435 VAL .
1 436 LEU .
1 437 ALA .
1 438 ASP .
1 439 GLN .
1 440 GLY .
1 441 VAL .
1 442 CYS .
1 443 CYS .
1 444 ILE .
1 445 ASP .
1 446 GLU .
1 447 PHE .
1 448 ASP .
1 449 LYS .
1 450 MET .
1 451 ALA .
1 452 GLU .
1 453 ALA .
1 454 ASP .
1 455 ARG .
1 456 THR .
1 457 ALA .
1 458 ILE .
1 459 HIS .
1 460 GLU .
1 461 VAL .
1 462 MET .
1 463 GLU .
1 464 GLN .
1 465 GLN .
1 466 THR .
1 467 ILE .
1 468 SER .
1 469 ILE .
1 470 ALA .
1 471 LYS .
1 472 ALA .
1 473 GLY .
1 474 ILE .
1 475 LEU .
1 476 THR .
1 477 THR .
1 478 LEU .
1 479 ASN .
1 480 ALA .
1 481 ARG .
1 482 CYS .
1 483 SER .
1 484 ILE .
1 485 LEU .
1 486 ALA .
1 487 ALA .
1 488 ALA .
1 489 ASN .
1 490 PRO .
1 491 ALA .
1 492 TYR .
1 493 GLY .
1 494 ARG .
1 495 TYR .
1 496 ASN .
1 497 PRO .
1 498 ARG .
1 499 ARG .
1 500 SER .
1 501 LEU .
1 502 GLU .
1 503 GLN .
1 504 ASN .
1 505 ILE .
1 506 GLN .
1 507 LEU .
1 508 PRO .
1 509 ALA .
1 510 ALA .
1 511 LEU .
1 512 LEU .
1 513 SER .
1 514 ARG .
1 515 PHE .
1 516 ASP .
1 517 LEU .
1 518 LEU .
1 519 TRP .
1 520 LEU .
1 521 ILE .
1 522 GLN .
1 523 ASP .
1 524 ARG .
1 525 PRO .
1 526 ASP .
1 527 ARG .
1 528 ASP .
1 529 ASN .
1 530 ASP .
1 531 LEU .
1 532 ARG .
1 533 LEU .
1 534 ALA .
1 535 GLN .
1 536 HIS .
1 537 ILE .
1 538 THR .
1 539 TYR .
1 540 VAL .
1 541 HIS .
1 542 GLN .
1 543 HIS .
1 544 SER .
1 545 ARG .
1 546 GLN .
1 547 PRO .
1 548 PRO .
1 549 SER .
1 550 GLN .
1 551 PHE .
1 552 GLU .
1 553 PRO .
1 554 LEU .
1 555 ASP .
1 556 MET .
1 557 LYS .
1 558 LEU .
1 559 MET .
1 560 ARG .
1 561 ARG .
1 562 TYR .
1 563 ILE .
1 564 ALA .
1 565 MET .
1 566 CYS .
1 567 ARG .
1 568 GLU .
1 569 LYS .
1 570 GLN .
1 571 PRO .
1 572 MET .
1 573 VAL .
1 574 PRO .
1 575 GLU .
1 576 SER .
1 577 LEU .
1 578 ALA .
1 579 ASP .
1 580 TYR .
1 581 ILE .
1 582 THR .
1 583 ALA .
1 584 ALA .
1 585 TYR .
1 586 VAL .
1 587 GLU .
1 588 MET .
1 589 ARG .
1 590 ARG .
1 591 GLU .
1 592 ALA .
1 593 TRP .
1 594 ALA .
1 595 SER .
1 596 LYS .
1 597 ASP .
1 598 ALA .
1 599 THR .
1 600 GLU .
1 601 THR .
1 602 SER .
1 603 ALA .
1 604 ARG .
1 605 THR .
1 606 LEU .
1 607 LEU .
1 608 ALA .
1 609 ILE .
1 610 LEU .
1 611 ARG .
1 612 LEU .
1 613 SER .
1 614 THR .
1 615 ALA .
1 616 LEU .
1 617 ALA .
1 618 ARG .
1 619 LEU .
1 620 ARG .
1 621 MET .
1 622 VAL .
1 623 ASP .
1 624 VAL .
1 625 VAL .
1 626 GLU .
1 627 LYS .
1 628 GLU .
1 629 ASP .
1 630 VAL .
1 631 ASN .
1 632 GLU .
1 633 ALA .
1 634 ILE .
1 635 ARG .
1 636 LEU .
1 637 MET .
1 638 GLU .
1 639 MET .
1 640 SER .
1 641 LYS .
1 642 ASP .
1 643 SER .
1 644 LEU .
1 645 LEU .
1 646 GLY .
1 647 ASP .
1 648 LYS .
1 649 GLY .
1 650 GLN .
1 651 THR .
1 652 ALA .
1 653 ARG .
1 654 THR .
1 655 GLN .
1 656 ARG .
1 657 PRO .
1 658 ALA .
1 659 ASP .
1 660 VAL .
1 661 ILE .
1 662 PHE .
1 663 ALA .
1 664 THR .
1 665 VAL .
1 666 ARG .
1 667 GLU .
1 668 LEU .
1 669 VAL .
1 670 SER .
1 671 GLY .
1 672 GLY .
1 673 ARG .
1 674 SER .
1 675 VAL .
1 676 ARG .
1 677 PHE .
1 678 SER .
1 679 GLU .
1 680 ALA .
1 681 GLU .
1 682 GLN .
1 683 ARG .
1 684 CYS .
1 685 VAL .
1 686 SER .
1 687 ARG .
1 688 GLY .
1 689 PHE .
1 690 THR .
1 691 PRO .
1 692 ALA .
1 693 GLN .
1 694 PHE .
1 695 GLN .
1 696 ALA .
1 697 ALA .
1 698 LEU .
1 699 ASP .
1 700 GLU .
1 701 TYR .
1 702 GLU .
1 703 GLU .
1 704 LEU .
1 705 ASN .
1 706 VAL .
1 707 TRP .
1 708 GLN .
1 709 VAL .
1 710 ASN .
1 711 ALA .
1 712 SER .
1 713 ARG .
1 714 THR .
1 715 ARG .
1 716 ILE .
1 717 THR .
1 718 PHE .
1 719 VAL .
2 1 MET .
2 2 SER .
2 3 GLY .
2 4 PHE .
2 5 ASP .
2 6 ASP .
2 7 PRO .
2 8 GLY .
2 9 ILE .
2 10 PHE .
2 11 TYR .
2 12 SER .
2 13 ASP .
2 14 SER .
2 15 PHE .
2 16 GLY .
2 17 GLY .
2 18 ASP .
2 19 ALA .
2 20 GLN .
2 21 ALA .
2 22 ASP .
2 23 GLU .
2 24 GLY .
2 25 GLN .
2 26 ALA .
2 27 ARG .
2 28 LYS .
2 29 SER .
2 30 GLN .
2 31 LEU .
2 32 GLN .
2 33 ARG .
2 34 ARG .
2 35 PHE .
2 36 LYS .
2 37 GLU .
2 38 PHE .
2 39 LEU .
2 40 ARG .
2 41 GLN .
2 42 TYR .
2 43 ARG .
2 44 VAL .
2 45 GLY .
2 46 THR .
2 47 ASP .
2 48 ARG .
2 49 THR .
2 50 GLY .
2 51 PHE .
2 52 THR .
2 53 PHE .
2 54 LYS .
2 55 TYR .
2 56 ARG .
2 57 ASP .
2 58 GLU .
2 59 LEU .
2 60 LYS .
2 61 ARG .
2 62 HIS .
2 63 TYR .
2 64 ASN .
2 65 LEU .
2 66 GLY .
2 67 GLU .
2 68 TYR .
2 69 TRP .
2 70 ILE .
2 71 GLU .
2 72 VAL .
2 73 GLU .
2 74 MET .
2 75 GLU .
2 76 ASP .
2 77 LEU .
2 78 ALA .
2 79 SER .
2 80 PHE .
2 81 ASP .
2 82 GLU .
2 83 ASP .
2 84 LEU .
2 85 ALA .
2 86 ASP .
2 87 TYR .
2 88 LEU .
2 89 TYR .
2 90 LYS .
2 91 GLN .
2 92 PRO .
2 93 ALA .
2 94 GLU .
2 95 HIS .
2 96 LEU .
2 97 GLN .
2 98 LEU .
2 99 LEU .
2 100 GLU .
2 101 GLU .
2 102 ALA .
2 103 ALA .
2 104 LYS .
2 105 GLU .
2 106 VAL .
2 107 ALA .
2 108 ASP .
2 109 GLU .
2 110 VAL .
2 111 THR .
2 112 ARG .
2 113 PRO .
2 114 ARG .
2 115 PRO .
2 116 SER .
2 117 GLY .
2 118 GLU .
2 119 GLU .
2 120 VAL .
2 121 LEU .
2 122 GLN .
2 123 ASP .
2 124 ILE .
2 125 GLN .
2 126 VAL .
2 127 MET .
2 128 LEU .
2 129 LYS .
2 130 SER .
2 131 ASP .
2 132 ALA .
2 133 SER .
2 134 PRO .
2 135 SER .
2 136 SER .
2 137 ILE .
2 138 ARG .
2 139 SER .
2 140 LEU .
2 141 LYS .
2 142 SER .
2 143 ASP .
2 144 MET .
2 145 MET .
2 146 SER .
2 147 HIS .
2 148 LEU .
2 149 VAL .
2 150 LYS .
2 151 ILE .
2 152 PRO .
2 153 GLY .
2 154 ILE .
2 155 ILE .
2 156 ILE .
2 157 ALA .
2 158 ALA .
2 159 SER .
2 160 ALA .
2 161 VAL .
2 162 ARG .
2 163 ALA .
2 164 LYS .
2 165 ALA .
2 166 THR .
2 167 ARG .
2 168 ILE .
2 169 SER .
2 170 ILE .
2 171 GLN .
2 172 CYS .
2 173 ARG .
2 174 SER .
2 175 CYS .
2 176 ARG .
2 177 ASN .
2 178 THR .
2 179 LEU .
2 180 THR .
2 181 ASN .
2 182 ILE .
2 183 ALA .
2 184 MET .
2 185 ARG .
2 186 PRO .
2 187 GLY .
2 188 LEU .
2 189 GLU .
2 190 GLY .
2 191 TYR .
2 192 ALA .
2 193 LEU .
2 194 PRO .
2 195 ARG .
2 196 LYS .
2 197 CYS .
2 198 ASN .
2 199 THR .
2 200 ASP .
2 201 GLN .
2 202 ALA .
2 203 GLY .
2 204 ARG .
2 205 PRO .
2 206 LYS .
2 207 CYS .
2 208 PRO .
2 209 LEU .
2 210 ASP .
2 211 PRO .
2 212 TYR .
2 213 PHE .
2 214 ILE .
2 215 MET .
2 216 PRO .
2 217 ASP .
2 218 LYS .
2 219 CYS .
2 220 LYS .
2 221 CYS .
2 222 VAL .
2 223 ASP .
2 224 PHE .
2 225 GLN .
2 226 THR .
2 227 LEU .
2 228 LYS .
2 229 LEU .
2 230 GLN .
2 231 GLU .
2 232 LEU .
2 233 PRO .
2 234 ASP .
2 235 ALA .
2 236 VAL .
2 237 PRO .
2 238 HIS .
2 239 GLY .
2 240 GLU .
2 241 MET .
2 242 PRO .
2 243 ARG .
2 244 HIS .
2 245 MET .
2 246 GLN .
2 247 LEU .
2 248 TYR .
2 249 CYS .
2 250 ASP .
2 251 ARG .
2 252 TYR .
2 253 LEU .
2 254 CYS .
2 255 ASP .
2 256 LYS .
2 257 VAL .
2 258 VAL .
2 259 PRO .
2 260 GLY .
2 261 ASN .
2 262 ARG .
2 263 VAL .
2 264 THR .
2 265 ILE .
2 266 MET .
2 267 GLY .
2 268 ILE .
2 269 TYR .
2 270 SER .
2 271 ILE .
2 272 LYS .
2 273 LYS .
2 274 PHE .
2 275 GLY .
2 276 LEU .
2 277 THR .
2 278 THR .
2 279 SER .
2 280 ARG .
2 281 GLY .
2 282 ARG .
2 283 ASP .
2 284 ARG .
2 285 VAL .
2 286 GLY .
2 287 VAL .
2 288 GLY .
2 289 ILE .
2 290 ARG .
2 291 SER .
2 292 SER .
2 293 TYR .
2 294 ILE .
2 295 ARG .
2 296 VAL .
2 297 LEU .
2 298 GLY .
2 299 ILE .
2 300 GLN .
2 301 VAL .
2 302 ASP .
2 303 THR .
2 304 ASP .
2 305 GLY .
2 306 SER .
2 307 GLY .
2 308 ARG .
2 309 SER .
2 310 PHE .
2 311 ALA .
2 312 GLY .
2 313 ALA .
2 314 VAL .
2 315 SER .
2 316 PRO .
2 317 GLN .
2 318 GLU .
2 319 GLU .
2 320 GLU .
2 321 GLU .
2 322 PHE .
2 323 ARG .
2 324 ARG .
2 325 LEU .
2 326 ALA .
2 327 ALA .
2 328 LEU .
2 329 PRO .
2 330 ASN .
2 331 VAL .
2 332 TYR .
2 333 GLU .
2 334 VAL .
2 335 ILE .
2 336 SER .
2 337 LYS .
2 338 SER .
2 339 ILE .
2 340 ALA .
2 341 PRO .
2 342 SER .
2 343 ILE .
2 344 PHE .
2 345 GLY .
2 346 GLY .
2 347 THR .
2 348 ASP .
2 349 MET .
2 350 LYS .
2 351 LYS .
2 352 ALA .
2 353 ILE .
2 354 ALA .
2 355 CYS .
2 356 LEU .
2 357 LEU .
2 358 PHE .
2 359 GLY .
2 360 GLY .
2 361 SER .
2 362 ARG .
2 363 LYS .
2 364 ARG .
2 365 LEU .
2 366 PRO .
2 367 ASP .
2 368 GLY .
2 369 LEU .
2 370 THR .
2 371 ARG .
2 372 ARG .
2 373 GLY .
2 374 ASP .
2 375 ILE .
2 376 ASN .
2 377 LEU .
2 378 LEU .
2 379 MET .
2 380 LEU .
2 381 GLY .
2 382 ASP .
2 383 PRO .
2 384 GLY .
2 385 THR .
2 386 ALA .
2 387 LYS .
2 388 SER .
2 389 GLN .
2 390 LEU .
2 391 LEU .
2 392 LYS .
2 393 PHE .
2 394 VAL .
2 395 GLU .
2 396 LYS .
2 397 CYS .
2 398 SER .
2 399 PRO .
2 400 ILE .
2 401 GLY .
2 402 VAL .
2 403 TYR .
2 404 THR .
2 405 SER .
2 406 GLY .
2 407 LYS .
2 408 GLY .
2 409 SER .
2 410 SER .
2 411 ALA .
2 412 ALA .
2 413 GLY .
2 414 LEU .
2 415 THR .
2 416 ALA .
2 417 SER .
2 418 VAL .
2 419 MET .
2 420 ARG .
2 421 ASP .
2 422 PRO .
2 423 SER .
2 424 SER .
2 425 ARG .
2 426 ASN .
2 427 PHE .
2 428 ILE .
2 429 MET .
2 430 GLU .
2 431 GLY .
2 432 GLY .
2 433 ALA .
2 434 MET .
2 435 VAL .
2 436 LEU .
2 437 ALA .
2 438 ASP .
2 439 GLY .
2 440 GLY .
2 441 VAL .
2 442 VAL .
2 443 CYS .
2 444 ILE .
2 445 ASP .
2 446 GLU .
2 447 PHE .
2 448 ASP .
2 449 LYS .
2 450 MET .
2 451 ARG .
2 452 GLU .
2 453 ASP .
2 454 ASP .
2 455 ARG .
2 456 VAL .
2 457 ALA .
2 458 ILE .
2 459 HIS .
2 460 GLU .
2 461 ALA .
2 462 MET .
2 463 GLU .
2 464 GLN .
2 465 GLN .
2 466 THR .
2 467 ILE .
2 468 SER .
2 469 ILE .
2 470 ALA .
2 471 LYS .
2 472 ALA .
2 473 GLY .
2 474 ILE .
2 475 THR .
2 476 THR .
2 477 THR .
2 478 LEU .
2 479 ASN .
2 480 SER .
2 481 ARG .
2 482 CYS .
2 483 SER .
2 484 VAL .
2 485 LEU .
2 486 ALA .
2 487 ALA .
2 488 ALA .
2 489 ASN .
2 490 SER .
2 491 VAL .
2 492 PHE .
2 493 GLY .
2 494 ARG .
2 495 TRP .
2 496 ASP .
2 497 GLU .
2 498 THR .
2 499 LYS .
2 500 GLY .
2 501 GLU .
2 502 ASP .
2 503 ASN .
2 504 ILE .
2 505 ASP .
2 506 PHE .
2 507 MET .
2 508 PRO .
2 509 THR .
2 510 ILE .
2 511 LEU .
2 512 SER .
2 513 ARG .
2 514 PHE .
2 515 ASP .
2 516 MET .
2 517 ILE .
2 518 PHE .
2 519 ILE .
2 520 VAL .
2 521 LYS .
2 522 ASP .
2 523 GLU .
2 524 HIS .
2 525 ASN .
2 526 GLU .
2 527 GLU .
2 528 ARG .
2 529 ASP .
2 530 VAL .
2 531 MET .
2 532 LEU .
2 533 ALA .
2 534 LYS .
2 535 HIS .
2 536 VAL .
2 537 ILE .
2 538 THR .
2 539 LEU .
2 540 HIS .
2 541 VAL .
2 542 SER .
2 543 ALA .
2 544 LEU .
2 545 THR .
2 546 GLN .
2 547 THR .
2 548 GLN .
2 549 ALA .
2 550 VAL .
2 551 GLU .
2 552 GLY .
2 553 GLU .
2 554 ILE .
2 555 ASP .
2 556 LEU .
2 557 ALA .
2 558 LYS .
2 559 LEU .
2 560 LYS .
2 561 LYS .
2 562 PHE .
2 563 ILE .
2 564 ALA .
2 565 TYR .
2 566 CYS .
2 567 ARG .
2 568 VAL .
2 569 LYS .
2 570 CYS .
2 571 GLY .
2 572 PRO .
2 573 ARG .
2 574 LEU .
2 575 SER .
2 576 ALA .
2 577 GLU .
2 578 ALA .
2 579 ALA .
2 580 GLU .
2 581 LYS .
2 582 LEU .
2 583 LYS .
2 584 ASN .
2 585 ARG .
2 586 TYR .
2 587 ILE .
2 588 ILE .
2 589 MET .
2 590 ARG .
2 591 SER .
2 592 GLY .
2 593 ALA .
2 594 ARG .
2 595 GLN .
2 596 HIS .
2 597 GLU .
2 598 ARG .
2 599 ASP .
2 600 SER .
2 601 ASP .
2 602 ARG .
2 603 ARG .
2 604 SER .
2 605 SER .
2 606 ILE .
2 607 PRO .
2 608 ILE .
2 609 THR .
2 610 VAL .
2 611 ARG .
2 612 GLN .
2 613 LEU .
2 614 GLU .
2 615 ALA .
2 616 ILE .
2 617 VAL .
2 618 ARG .
2 619 ILE .
2 620 ALA .
2 621 GLU .
2 622 ALA .
2 623 LEU .
2 624 SER .
2 625 LYS .
2 626 MET .
2 627 LYS .
2 628 LEU .
2 629 GLN .
2 630 PRO .
2 631 PHE .
2 632 ALA .
2 633 THR .
2 634 GLU .
2 635 ALA .
2 636 ASP .
2 637 VAL .
2 638 GLU .
2 639 GLU .
2 640 ALA .
2 641 LEU .
2 642 ARG .
2 643 LEU .
2 644 PHE .
2 645 GLN .
2 646 VAL .
2 647 SER .
2 648 THR .
2 649 LEU .
2 650 ASP .
2 651 ALA .
2 652 ALA .
2 653 LEU .
2 654 SER .
2 655 GLY .
2 656 THR .
2 657 LEU .
2 658 SER .
2 659 GLY .
2 660 VAL .
2 661 GLU .
2 662 GLY .
2 663 PHE .
2 664 THR .
2 665 SER .
2 666 GLN .
2 667 GLU .
2 668 ASP .
2 669 GLN .
2 670 GLU .
2 671 MET .
2 672 LEU .
2 673 SER .
2 674 ARG .
2 675 ILE .
2 676 GLU .
2 677 LYS .
2 678 GLN .
2 679 LEU .
2 680 LYS .
2 681 ARG .
2 682 ARG .
2 683 PHE .
2 684 ALA .
2 685 ILE .
2 686 GLY .
2 687 SER .
2 688 GLN .
2 689 VAL .
2 690 SER .
2 691 GLU .
2 692 HIS .
2 693 SER .
2 694 ILE .
2 695 ILE .
2 696 LYS .
2 697 ASP .
2 698 PHE .
2 699 THR .
2 700 LYS .
2 701 GLN .
2 702 LYS .
2 703 TYR .
2 704 PRO .
2 705 GLU .
2 706 HIS .
2 707 ALA .
2 708 ILE .
2 709 HIS .
2 710 LYS .
2 711 VAL .
2 712 LEU .
2 713 GLN .
2 714 LEU .
2 715 MET .
2 716 LEU .
2 717 ARG .
2 718 ARG .
2 719 GLY .
2 720 GLU .
2 721 ILE .
2 722 GLN .
2 723 HIS .
2 724 ARG .
2 725 MET .
2 726 GLN .
2 727 ARG .
2 728 LYS .
2 729 VAL .
2 730 LEU .
2 731 TYR .
2 732 ARG .
2 733 LEU .
2 734 LYS .
#
#
loop_
_struct_asym.id
_struct_asym.entity_id
_struct_asym.details
A 1 'Chain A'
B 2 'Chain B'
#
#
loop_
_pdbx_poly_seq_scheme.asym_id
_pdbx_poly_seq_scheme.entity_id
_pdbx_poly_seq_scheme.seq_id
_pdbx_poly_seq_scheme.mon_id
_pdbx_poly_seq_scheme.pdb_seq_num
_pdbx_poly_seq_scheme.auth_seq_num
_pdbx_poly_seq_scheme.pdb_mon_id
_pdbx_poly_seq_scheme.auth_mon_id
_pdbx_poly_seq_scheme.pdb_strand_id
_pdbx_poly_seq_scheme.pdb_ins_code
A 1 1 MET 1 1 MET MET A .
A 1 2 ALA 2 2 ALA ALA A .
A 1 3 LEU 3 3 LEU LEU A .
A 1 4 LYS 4 4 LYS LYS A .
A 1 5 ASP 5 5 ASP ASP A .
A 1 6 TYR 6 6 TYR TYR A .
A 1 7 ALA 7 7 ALA ALA A .
A 1 8 LEU 8 8 LEU LEU A .
A 1 9 GLU 9 9 GLU GLU A .
A 1 10 LYS 10 10 LYS LYS A .
A 1 11 GLU 11 11 GLU GLU A .
A 1 12 LYS 12 12 LYS LYS A .
A 1 13 VAL 13 13 VAL VAL A .
A 1 14 LYS 14 14 LYS LYS A .
A 1 15 LYS 15 15 LYS LYS A .
A 1 16 PHE 16 16 PHE PHE A .
A 1 17 LEU 17 17 LEU LEU A .
A 1 18 GLN 18 18 GLN GLN A .
A 1 19 GLU 19 19 GLU GLU A .
A 1 20 PHE 20 20 PHE PHE A .
A 1 21 TYR 21 21 TYR TYR A .
A 1 22 GLN 22 22 GLN GLN A .
A 1 23 ASP 23 23 ASP ASP A .
A 1 24 ASP 24 24 ASP ASP A .
A 1 25 GLU 25 25 GLU GLU A .
A 1 26 LEU 26 26 LEU LEU A .
A 1 27 GLY 27 27 GLY GLY A .
A 1 28 LYS 28 28 LYS LYS A .
A 1 29 LYS 29 29 LYS LYS A .
A 1 30 GLN 30 30 GLN GLN A .
A 1 31 PHE 31 31 PHE PHE A .
A 1 32 LYS 32 32 LYS LYS A .
A 1 33 TYR 33 33 TYR TYR A .
A 1 34 GLY 34 34 GLY GLY A .
A 1 35 ASN 35 35 ASN ASN A .
A 1 36 GLN 36 36 GLN GLN A .
A 1 37 LEU 37 37 LEU LEU A .
A 1 38 VAL 38 38 VAL VAL A .
A 1 39 ARG 39 39 ARG ARG A .
A 1 40 LEU 40 40 LEU LEU A .
A 1 41 ALA 41 41 ALA ALA A .
A 1 42 HIS 42 42 HIS HIS A .
A 1 43 ARG 43 43 ARG ARG A .
A 1 44 GLU 44 44 GLU GLU A .
A 1 45 GLN 45 45 GLN GLN A .
A 1 46 VAL 46 46 VAL VAL A .
A 1 47 ALA 47 47 ALA ALA A .
A 1 48 LEU 48 48 LEU LEU A .
A 1 49 TYR 49 49 TYR TYR A .
A 1 50 VAL 50 50 VAL VAL A .
A 1 51 ASP 51 51 ASP ASP A .
A 1 52 LEU 52 52 LEU LEU A .
A 1 53 ASP 53 53 ASP ASP A .
A 1 54 ASP 54 54 ASP ASP A .
A 1 55 VAL 55 55 VAL VAL A .
A 1 56 ALA 56 56 ALA ALA A .
A 1 57 GLU 57 57 GLU GLU A .
A 1 58 ASP 58 58 ASP ASP A .
A 1 59 ASP 59 59 ASP ASP A .
A 1 60 PRO 60 60 PRO PRO A .
A 1 61 GLU 61 61 GLU GLU A .
A 1 62 LEU 62 62 LEU LEU A .
A 1 63 VAL 63 63 VAL VAL A .
A 1 64 ASP 64 64 ASP ASP A .
A 1 65 SER 65 65 SER SER A .
A 1 66 ILE 66 66 ILE ILE A .
A 1 67 CYS 67 67 CYS CYS A .
A 1 68 GLU 68 68 GLU GLU A .
A 1 69 ASN 69 69 ASN ASN A .
A 1 70 ALA 70 70 ALA ALA A .
A 1 71 ARG 71 71 ARG ARG A .
A 1 72 ARG 72 72 ARG ARG A .
A 1 73 TYR 73 73 TYR TYR A .
A 1 74 ALA 74 74 ALA ALA A .
A 1 75 LYS 75 75 LYS LYS A .
A 1 76 LEU 76 76 LEU LEU A .
A 1 77 PHE 77 77 PHE PHE A .
A 1 78 ALA 78 78 ALA ALA A .
A 1 79 ASP 79 79 ASP ASP A .
A 1 80 ALA 80 80 ALA ALA A .
A 1 81 VAL 81 81 VAL VAL A .
A 1 82 GLN 82 82 GLN GLN A .
A 1 83 GLU 83 83 GLU GLU A .
A 1 84 LEU 84 84 LEU LEU A .
A 1 85 LEU 85 85 LEU LEU A .
A 1 86 PRO 86 86 PRO PRO A .
A 1 87 GLN 87 87 GLN GLN A .
A 1 88 TYR 88 88 TYR TYR A .
A 1 89 LYS 89 89 LYS LYS A .
A 1 90 GLU 90 90 GLU GLU A .
A 1 91 ARG 91 91 ARG ARG A .
A 1 92 GLU 92 92 GLU GLU A .
A 1 93 VAL 93 93 VAL VAL A .
A 1 94 VAL 94 94 VAL VAL A .
A 1 95 ASN 95 95 ASN ASN A .
A 1 96 LYS 96 96 LYS LYS A .
A 1 97 ASP 97 97 ASP ASP A .
A 1 98 VAL 98 98 VAL VAL A .
A 1 99 LEU 99 99 LEU LEU A .
A 1 100 ASP 100 100 ASP ASP A .
A 1 101 VAL 101 101 VAL VAL A .
A 1 102 TYR 102 102 TYR TYR A .
A 1 103 ILE 103 103 ILE ILE A .
A 1 104 GLU 104 104 GLU GLU A .
A 1 105 HIS 105 105 HIS HIS A .
A 1 106 ARG 106 106 ARG ARG A .
A 1 107 LEU 107 107 LEU LEU A .
A 1 108 MET 108 108 MET MET A .
A 1 109 MET 109 109 MET MET A .
A 1 110 GLU 110 110 GLU GLU A .
A 1 111 GLN 111 111 GLN GLN A .
A 1 112 ARG 112 112 ARG ARG A .
A 1 113 SER 113 113 SER SER A .
A 1 114 ARG 114 114 ARG ARG A .
A 1 115 ASP 115 115 ASP ASP A .
A 1 116 PRO 116 116 PRO PRO A .
A 1 117 GLY 117 117 GLY GLY A .
A 1 118 MET 118 118 MET MET A .
A 1 119 VAL 119 119 VAL VAL A .
A 1 120 ARG 120 120 ARG ARG A .
A 1 121 SER 121 121 SER SER A .
A 1 122 PRO 122 122 PRO PRO A .
A 1 123 GLN 123 123 GLN GLN A .
A 1 124 ASN 124 124 ASN ASN A .
A 1 125 GLN 125 125 GLN GLN A .
A 1 126 TYR 126 126 TYR TYR A .
A 1 127 PRO 127 127 PRO PRO A .
A 1 128 ALA 128 128 ALA ALA A .
A 1 129 GLU 129 129 GLU GLU A .
A 1 130 LEU 130 130 LEU LEU A .
A 1 131 MET 131 131 MET MET A .
A 1 132 ARG 132 132 ARG ARG A .
A 1 133 ARG 133 133 ARG ARG A .
A 1 134 PHE 134 134 PHE PHE A .
A 1 135 GLU 135 135 GLU GLU A .
A 1 136 LEU 136 136 LEU LEU A .
A 1 137 TYR 137 137 TYR TYR A .
A 1 138 PHE 138 138 PHE PHE A .
A 1 139 GLN 139 139 GLN GLN A .
A 1 140 GLY 140 140 GLY GLY A .
A 1 141 PRO 141 141 PRO PRO A .
A 1 142 SER 142 142 SER SER A .
A 1 143 SER 143 143 SER SER A .
A 1 144 ASN 144 144 ASN ASN A .
A 1 145 LYS 145 145 LYS LYS A .
A 1 146 PRO 146 146 PRO PRO A .
A 1 147 ARG 147 147 ARG ARG A .
A 1 148 VAL 148 148 VAL VAL A .
A 1 149 ILE 149 149 ILE ILE A .
A 1 150 ARG 150 150 ARG ARG A .
A 1 151 GLU 151 151 GLU GLU A .
A 1 152 VAL 152 152 VAL VAL A .
A 1 153 ARG 153 153 ARG ARG A .
A 1 154 ALA 154 154 ALA ALA A .
A 1 155 ASP 155 155 ASP ASP A .
A 1 156 SER 156 156 SER SER A .
A 1 157 VAL 157 157 VAL VAL A .
A 1 158 GLY 158 158 GLY GLY A .
A 1 159 LYS 159 159 LYS LYS A .
A 1 160 LEU 160 160 LEU LEU A .
A 1 161 VAL 161 161 VAL VAL A .
A 1 162 THR 162 162 THR THR A .
A 1 163 VAL 163 163 VAL VAL A .
A 1 164 ARG 164 164 ARG ARG A .
A 1 165 GLY 165 165 GLY GLY A .
A 1 166 ILE 166 166 ILE ILE A .
A 1 167 VAL 167 167 VAL VAL A .
A 1 168 THR 168 168 THR THR A .
A 1 169 ARG 169 169 ARG ARG A .
A 1 170 VAL 170 170 VAL VAL A .
A 1 171 SER 171 171 SER SER A .
A 1 172 GLU 172 172 GLU GLU A .
A 1 173 VAL 173 173 VAL VAL A .
A 1 174 LYS 174 174 LYS LYS A .
A 1 175 PRO 175 175 PRO PRO A .
A 1 176 LYS 176 176 LYS LYS A .
A 1 177 MET 177 177 MET MET A .
A 1 178 VAL 178 178 VAL VAL A .
A 1 179 VAL 179 179 VAL VAL A .
A 1 180 ALA 180 180 ALA ALA A .
A 1 181 THR 181 181 THR THR A .
A 1 182 TYR 182 182 TYR TYR A .
A 1 183 THR 183 183 THR THR A .
A 1 184 CYS 184 184 CYS CYS A .
A 1 185 ASP 185 185 ASP ASP A .
A 1 186 GLN 186 186 GLN GLN A .
A 1 187 CYS 187 187 CYS CYS A .
A 1 188 GLY 188 188 GLY GLY A .
A 1 189 ALA 189 189 ALA ALA A .
A 1 190 GLU 190 190 GLU GLU A .
A 1 191 THR 191 191 THR THR A .
A 1 192 TYR 192 192 TYR TYR A .
A 1 193 GLN 193 193 GLN GLN A .
A 1 194 PRO 194 194 PRO PRO A .
A 1 195 ILE 195 195 ILE ILE A .
A 1 196 GLN 196 196 GLN GLN A .
A 1 197 SER 197 197 SER SER A .
A 1 198 PRO 198 198 PRO PRO A .
A 1 199 THR 199 199 THR THR A .
A 1 200 PHE 200 200 PHE PHE A .
A 1 201 MET 201 201 MET MET A .
A 1 202 PRO 202 202 PRO PRO A .
A 1 203 LEU 203 203 LEU LEU A .
A 1 204 ILE 204 204 ILE ILE A .
A 1 205 MET 205 205 MET MET A .
A 1 206 CYS 206 206 CYS CYS A .
A 1 207 PRO 207 207 PRO PRO A .
A 1 208 SER 208 208 SER SER A .
A 1 209 GLN 209 209 GLN GLN A .
A 1 210 GLU 210 210 GLU GLU A .
A 1 211 CYS 211 211 CYS CYS A .
A 1 212 GLN 212 212 GLN GLN A .
A 1 213 THR 213 213 THR THR A .
A 1 214 ASN 214 214 ASN ASN A .
A 1 215 ARG 215 215 ARG ARG A .
A 1 216 SER 216 216 SER SER A .
A 1 217 GLY 217 217 GLY GLY A .
A 1 218 GLY 218 218 GLY GLY A .
A 1 219 ARG 219 219 ARG ARG A .
A 1 220 LEU 220 220 LEU LEU A .
A 1 221 TYR 221 221 TYR TYR A .
A 1 222 LEU 222 222 LEU LEU A .
A 1 223 GLN 223 223 GLN GLN A .
A 1 224 THR 224 224 THR THR A .
A 1 225 ARG 225 225 ARG ARG A .
A 1 226 GLY 226 226 GLY GLY A .
A 1 227 SER 227 227 SER SER A .
A 1 228 ARG 228 228 ARG ARG A .
A 1 229 PHE 229 229 PHE PHE A .
A 1 230 ILE 230 230 ILE ILE A .
A 1 231 LYS 231 231 LYS LYS A .
A 1 232 PHE 232 232 PHE PHE A .
A 1 233 GLN 233 233 GLN GLN A .
A 1 234 GLU 234 234 GLU GLU A .
A 1 235 MET 235 235 MET MET A .
A 1 236 LYS 236 236 LYS LYS A .
A 1 237 MET 237 237 MET MET A .
A 1 238 GLN 238 238 GLN GLN A .
A 1 239 GLU 239 239 GLU GLU A .
A 1 240 HIS 240 240 HIS HIS A .
A 1 241 SER 241 241 SER SER A .
A 1 242 ASP 242 242 ASP ASP A .
A 1 243 GLN 243 243 GLN GLN A .
A 1 244 VAL 244 244 VAL VAL A .
A 1 245 PRO 245 245 PRO PRO A .
A 1 246 VAL 246 246 VAL VAL A .
A 1 247 GLY 247 247 GLY GLY A .
A 1 248 ASN 248 248 ASN ASN A .
A 1 249 ILE 249 249 ILE ILE A .
A 1 250 PRO 250 250 PRO PRO A .
A 1 251 ARG 251 251 ARG ARG A .
A 1 252 SER 252 252 SER SER A .
A 1 253 ILE 253 253 ILE ILE A .
A 1 254 THR 254 254 THR THR A .
A 1 255 VAL 255 255 VAL VAL A .
A 1 256 LEU 256 256 LEU LEU A .
A 1 257 VAL 257 257 VAL VAL A .
A 1 258 GLU 258 258 GLU GLU A .
A 1 259 GLY 259 259 GLY GLY A .
A 1 260 GLU 260 260 GLU GLU A .
A 1 261 ASN 261 261 ASN ASN A .
A 1 262 THR 262 262 THR THR A .
A 1 263 ARG 263 263 ARG ARG A .
A 1 264 ILE 264 264 ILE ILE A .
A 1 265 ALA 265 265 ALA ALA A .
A 1 266 GLN 266 266 GLN GLN A .
A 1 267 PRO 267 267 PRO PRO A .
A 1 268 GLY 268 268 GLY GLY A .
A 1 269 ASP 269 269 ASP ASP A .
A 1 270 HIS 270 270 HIS HIS A .
A 1 271 VAL 271 271 VAL VAL A .
A 1 272 SER 272 272 SER SER A .
A 1 273 VAL 273 273 VAL VAL A .
A 1 274 THR 274 274 THR THR A .
A 1 275 GLY 275 275 GLY GLY A .
A 1 276 ILE 276 276 ILE ILE A .
A 1 277 PHE 277 277 PHE PHE A .
A 1 278 LEU 278 278 LEU LEU A .
A 1 279 PRO 279 279 PRO PRO A .
A 1 280 ILE 280 280 ILE ILE A .
A 1 281 LEU 281 281 LEU LEU A .
A 1 282 ARG 282 282 ARG ARG A .
A 1 283 THR 283 283 THR THR A .
A 1 284 GLY 284 284 GLY GLY A .
A 1 285 PHE 285 285 PHE PHE A .
A 1 286 ARG 286 286 ARG ARG A .
A 1 287 GLN 287 287 GLN GLN A .
A 1 288 VAL 288 288 VAL VAL A .
A 1 289 VAL 289 289 VAL VAL A .
A 1 290 GLN 290 290 GLN GLN A .
A 1 291 GLY 291 291 GLY GLY A .
A 1 292 LEU 292 292 LEU LEU A .
A 1 293 LEU 293 293 LEU LEU A .
A 1 294 SER 294 294 SER SER A .
A 1 295 GLU 295 295 GLU GLU A .
A 1 296 THR 296 296 THR THR A .
A 1 297 TYR 297 297 TYR TYR A .
A 1 298 LEU 298 298 LEU LEU A .
A 1 299 GLU 299 299 GLU GLU A .
A 1 300 ALA 300 300 ALA ALA A .
A 1 301 HIS 301 301 HIS HIS A .
A 1 302 ARG 302 302 ARG ARG A .
A 1 303 ILE 303 303 ILE ILE A .
A 1 304 VAL 304 304 VAL VAL A .
A 1 305 LYS 305 305 LYS LYS A .
A 1 306 MET 306 306 MET MET A .
A 1 307 ASN 307 307 ASN ASN A .
A 1 308 LYS 308 308 LYS LYS A .
A 1 309 SER 309 309 SER SER A .
A 1 310 GLU 310 310 GLU GLU A .
A 1 311 ASP 311 311 ASP ASP A .
A 1 312 ASP 312 312 ASP ASP A .
A 1 313 GLU 313 313 GLU GLU A .
A 1 314 SER 314 314 SER SER A .
A 1 315 GLY 315 315 GLY GLY A .
A 1 316 ALA 316 316 ALA ALA A .
A 1 317 GLY 317 317 GLY GLY A .
A 1 318 GLU 318 318 GLU GLU A .
A 1 319 LEU 319 319 LEU LEU A .
A 1 320 THR 320 320 THR THR A .
A 1 321 ARG 321 321 ARG ARG A .
A 1 322 GLU 322 322 GLU GLU A .
A 1 323 GLU 323 323 GLU GLU A .
A 1 324 LEU 324 324 LEU LEU A .
A 1 325 ARG 325 325 ARG ARG A .
A 1 326 GLN 326 326 GLN GLN A .
A 1 327 ILE 327 327 ILE ILE A .
A 1 328 ALA 328 328 ALA ALA A .
A 1 329 GLU 329 329 GLU GLU A .
A 1 330 GLU 330 330 GLU GLU A .
A 1 331 ASP 331 331 ASP ASP A .
A 1 332 PHE 332 332 PHE PHE A .
A 1 333 TYR 333 333 TYR TYR A .
A 1 334 GLU 334 334 GLU GLU A .
A 1 335 LYS 335 335 LYS LYS A .
A 1 336 LEU 336 336 LEU LEU A .
A 1 337 ALA 337 337 ALA ALA A .
A 1 338 ALA 338 338 ALA ALA A .
A 1 339 SER 339 339 SER SER A .
A 1 340 ILE 340 340 ILE ILE A .
A 1 341 ALA 341 341 ALA ALA A .
A 1 342 PRO 342 342 PRO PRO A .
A 1 343 GLU 343 343 GLU GLU A .
A 1 344 ILE 344 344 ILE ILE A .
A 1 345 TYR 345 345 TYR TYR A .
A 1 346 GLY 346 346 GLY GLY A .
A 1 347 HIS 347 347 HIS HIS A .
A 1 348 GLU 348 348 GLU GLU A .
A 1 349 ASP 349 349 ASP ASP A .
A 1 350 VAL 350 350 VAL VAL A .
A 1 351 LYS 351 351 LYS LYS A .
A 1 352 LYS 352 352 LYS LYS A .
A 1 353 ALA 353 353 ALA ALA A .
A 1 354 LEU 354 354 LEU LEU A .
A 1 355 LEU 355 355 LEU LEU A .
A 1 356 LEU 356 356 LEU LEU A .
A 1 357 LEU 357 357 LEU LEU A .
A 1 358 LEU 358 358 LEU LEU A .
A 1 359 VAL 359 359 VAL VAL A .
A 1 360 GLY 360 360 GLY GLY A .
A 1 361 GLY 361 361 GLY GLY A .
A 1 362 VAL 362 362 VAL VAL A .
A 1 363 ASP 363 363 ASP ASP A .
A 1 364 GLN 364 364 GLN GLN A .
A 1 365 SER 365 365 SER SER A .
A 1 366 PRO 366 366 PRO PRO A .
A 1 367 ARG 367 367 ARG ARG A .
A 1 368 GLY 368 368 GLY GLY A .
A 1 369 MET 369 369 MET MET A .
A 1 370 LYS 370 370 LYS LYS A .
A 1 371 ILE 371 371 ILE ILE A .
A 1 372 ARG 372 372 ARG ARG A .
A 1 373 GLY 373 373 GLY GLY A .
A 1 374 ASN 374 374 ASN ASN A .
A 1 375 ILE 375 375 ILE ILE A .
A 1 376 ASN 376 376 ASN ASN A .
A 1 377 ILE 377 377 ILE ILE A .
A 1 378 CYS 378 378 CYS CYS A .
A 1 379 LEU 379 379 LEU LEU A .
A 1 380 MET 380 380 MET MET A .
A 1 381 GLY 381 381 GLY GLY A .
A 1 382 ASP 382 382 ASP ASP A .
A 1 383 PRO 383 383 PRO PRO A .
A 1 384 GLY 384 384 GLY GLY A .
A 1 385 VAL 385 385 VAL VAL A .
A 1 386 ALA 386 386 ALA ALA A .
A 1 387 LYS 387 387 LYS LYS A .
A 1 388 SER 388 388 SER SER A .
A 1 389 GLN 389 389 GLN GLN A .
A 1 390 LEU 390 390 LEU LEU A .
A 1 391 LEU 391 391 LEU LEU A .
A 1 392 SER 392 392 SER SER A .
A 1 393 TYR 393 393 TYR TYR A .
A 1 394 ILE 394 394 ILE ILE A .
A 1 395 ASP 395 395 ASP ASP A .
A 1 396 ARG 396 396 ARG ARG A .
A 1 397 LEU 397 397 LEU LEU A .
A 1 398 ALA 398 398 ALA ALA A .
A 1 399 PRO 399 399 PRO PRO A .
A 1 400 ARG 400 400 ARG ARG A .
A 1 401 SER 401 401 SER SER A .
A 1 402 GLN 402 402 GLN GLN A .
A 1 403 TYR 403 403 TYR TYR A .
A 1 404 THR 404 404 THR THR A .
A 1 405 THR 405 405 THR THR A .
A 1 406 GLY 406 406 GLY GLY A .
A 1 407 ARG 407 407 ARG ARG A .
A 1 408 GLY 408 408 GLY GLY A .
A 1 409 SER 409 409 SER SER A .
A 1 410 SER 410 410 SER SER A .
A 1 411 GLY 411 411 GLY GLY A .
A 1 412 VAL 412 412 VAL VAL A .
A 1 413 GLY 413 413 GLY GLY A .
A 1 414 LEU 414 414 LEU LEU A .
A 1 415 THR 415 415 THR THR A .
A 1 416 ALA 416 416 ALA ALA A .
A 1 417 ALA 417 417 ALA ALA A .
A 1 418 VAL 418 418 VAL VAL A .
A 1 419 LEU 419 419 LEU LEU A .
A 1 420 ARG 420 420 ARG ARG A .
A 1 421 ASP 421 421 ASP ASP A .
A 1 422 SER 422 422 SER SER A .
A 1 423 VAL 423 423 VAL VAL A .
A 1 424 SER 424 424 SER SER A .
A 1 425 GLY 425 425 GLY GLY A .
A 1 426 GLU 426 426 GLU GLU A .
A 1 427 LEU 427 427 LEU LEU A .
A 1 428 THR 428 428 THR THR A .
A 1 429 LEU 429 429 LEU LEU A .
A 1 430 GLU 430 430 GLU GLU A .
A 1 431 GLY 431 431 GLY GLY A .
A 1 432 GLY 432 432 GLY GLY A .
A 1 433 ALA 433 433 ALA ALA A .
A 1 434 LEU 434 434 LEU LEU A .
A 1 435 VAL 435 435 VAL VAL A .
A 1 436 LEU 436 436 LEU LEU A .
A 1 437 ALA 437 437 ALA ALA A .
A 1 438 ASP 438 438 ASP ASP A .
A 1 439 GLN 439 439 GLN GLN A .
A 1 440 GLY 440 440 GLY GLY A .
A 1 441 VAL 441 441 VAL VAL A .
A 1 442 CYS 442 442 CYS CYS A .
A 1 443 CYS 443 443 CYS CYS A .
A 1 444 ILE 444 444 ILE ILE A .
A 1 445 ASP 445 445 ASP ASP A .
A 1 446 GLU 446 446 GLU GLU A .
A 1 447 PHE 447 447 PHE PHE A .
A 1 448 ASP 448 448 ASP ASP A .
A 1 449 LYS 449 449 LYS LYS A .
A 1 450 MET 450 450 MET MET A .
A 1 451 ALA 451 451 ALA ALA A .
A 1 452 GLU 452 452 GLU GLU A .
A 1 453 ALA 453 453 ALA ALA A .
A 1 454 ASP 454 454 ASP ASP A .
A 1 455 ARG 455 455 ARG ARG A .
A 1 456 THR 456 456 THR THR A .
A 1 457 ALA 457 457 ALA ALA A .
A 1 458 ILE 458 458 ILE ILE A .
A 1 459 HIS 459 459 HIS HIS A .
A 1 460 GLU 460 460 GLU GLU A .
A 1 461 VAL 461 461 VAL VAL A .
A 1 462 MET 462 462 MET MET A .
A 1 463 GLU 463 463 GLU GLU A .
A 1 464 GLN 464 464 GLN GLN A .
A 1 465 GLN 465 465 GLN GLN A .
A 1 466 THR 466 466 THR THR A .
A 1 467 ILE 467 467 ILE ILE A .
A 1 468 SER 468 468 SER SER A .
A 1 469 ILE 469 469 ILE ILE A .
A 1 470 ALA 470 470 ALA ALA A .
A 1 471 LYS 471 471 LYS LYS A .
A 1 472 ALA 472 472 ALA ALA A .
A 1 473 GLY 473 473 GLY GLY A .
A 1 474 ILE 474 474 ILE ILE A .
A 1 475 LEU 475 475 LEU LEU A .
A 1 476 THR 476 476 THR THR A .
A 1 477 THR 477 477 THR THR A .
A 1 478 LEU 478 478 LEU LEU A .
A 1 479 ASN 479 479 ASN ASN A .
A 1 480 ALA 480 480 ALA ALA A .
A 1 481 ARG 481 481 ARG ARG A .
A 1 482 CYS 482 482 CYS CYS A .
A 1 483 SER 483 483 SER SER A .
A 1 484 ILE 484 484 ILE ILE A .
A 1 485 LEU 485 485 LEU LEU A .
A 1 486 ALA 486 486 ALA ALA A .
A 1 487 ALA 487 487 ALA ALA A .
A 1 488 ALA 488 488 ALA ALA A .
A 1 489 ASN 489 489 ASN ASN A .
A 1 490 PRO 490 490 PRO PRO A .
A 1 491 ALA 491 491 ALA ALA A .
A 1 492 TYR 492 492 TYR TYR A .
A 1 493 GLY 493 493 GLY GLY A .
A 1 494 ARG 494 494 ARG ARG A .
A 1 495 TYR 495 495 TYR TYR A .
A 1 496 ASN 496 496 ASN ASN A .
A 1 497 PRO 497 497 PRO PRO A .
A 1 498 ARG 498 498 ARG ARG A .
A 1 499 ARG 499 499 ARG ARG A .
A 1 500 SER 500 500 SER SER A .
A 1 501 LEU 501 501 LEU LEU A .
A 1 502 GLU 502 502 GLU GLU A .
A 1 503 GLN 503 503 GLN GLN A .
A 1 504 ASN 504 504 ASN ASN A .
A 1 505 ILE 505 505 ILE ILE A .
A 1 506 GLN 506 506 GLN GLN A .
A 1 507 LEU 507 507 LEU LEU A .
A 1 508 PRO 508 508 PRO PRO A .
A 1 509 ALA 509 509 ALA ALA A .
A 1 510 ALA 510 510 ALA ALA A .
A 1 511 LEU 511 511 LEU LEU A .
A 1 512 LEU 512 512 LEU LEU A .
A 1 513 SER 513 513 SER SER A .
A 1 514 ARG 514 514 ARG ARG A .
A 1 515 PHE 515 515 PHE PHE A .
A 1 516 ASP 516 516 ASP ASP A .
A 1 517 LEU 517 517 LEU LEU A .
A 1 518 LEU 518 518 LEU LEU A .
A 1 519 TRP 519 519 TRP TRP A .
A 1 520 LEU 520 520 LEU LEU A .
A 1 521 ILE 521 521 ILE ILE A .
A 1 522 GLN 522 522 GLN GLN A .
A 1 523 ASP 523 523 ASP ASP A .
A 1 524 ARG 524 524 ARG ARG A .
A 1 525 PRO 525 525 PRO PRO A .
A 1 526 ASP 526 526 ASP ASP A .
A 1 527 ARG 527 527 ARG ARG A .
A 1 528 ASP 528 528 ASP ASP A .
A 1 529 ASN 529 529 ASN ASN A .
A 1 530 ASP 530 530 ASP ASP A .
A 1 531 LEU 531 531 LEU LEU A .
A 1 532 ARG 532 532 ARG ARG A .
A 1 533 LEU 533 533 LEU LEU A .
A 1 534 ALA 534 534 ALA ALA A .
A 1 535 GLN 535 535 GLN GLN A .
A 1 536 HIS 536 536 HIS HIS A .
A 1 537 ILE 537 537 ILE ILE A .
A 1 538 THR 538 538 THR THR A .
A 1 539 TYR 539 539 TYR TYR A .
A 1 540 VAL 540 540 VAL VAL A .
A 1 541 HIS 541 541 HIS HIS A .
A 1 542 GLN 542 542 GLN GLN A .
A 1 543 HIS 543 543 HIS HIS A .
A 1 544 SER 544 544 SER SER A .
A 1 545 ARG 545 545 ARG ARG A .
A 1 546 GLN 546 546 GLN GLN A .
A 1 547 PRO 547 547 PRO PRO A .
A 1 548 PRO 548 548 PRO PRO A .
A 1 549 SER 549 549 SER SER A .
A 1 550 GLN 550 550 GLN GLN A .
A 1 551 PHE 551 551 PHE PHE A .
A 1 552 GLU 552 552 GLU GLU A .
A 1 553 PRO 553 553 PRO PRO A .
A 1 554 LEU 554 554 LEU LEU A .
A 1 555 ASP 555 555 ASP ASP A .
A 1 556 MET 556 556 MET MET A .
A 1 557 LYS 557 557 LYS LYS A .
A 1 558 LEU 558 558 LEU LEU A .
A 1 559 MET 559 559 MET MET A .
A 1 560 ARG 560 560 ARG ARG A .
A 1 561 ARG 561 561 ARG ARG A .
A 1 562 TYR 562 562 TYR TYR A .
A 1 563 ILE 563 563 ILE ILE A .
A 1 564 ALA 564 564 ALA ALA A .
A 1 565 MET 565 565 MET MET A .
A 1 566 CYS 566 566 CYS CYS A .
A 1 567 ARG 567 567 ARG ARG A .
A 1 568 GLU 568 568 GLU GLU A .
A 1 569 LYS 569 569 LYS LYS A .
A 1 570 GLN 570 570 GLN GLN A .
A 1 571 PRO 571 571 PRO PRO A .
A 1 572 MET 572 572 MET MET A .
A 1 573 VAL 573 573 VAL VAL A .
A 1 574 PRO 574 574 PRO PRO A .
A 1 575 GLU 575 575 GLU GLU A .
A 1 576 SER 576 576 SER SER A .
A 1 577 LEU 577 577 LEU LEU A .
A 1 578 ALA 578 578 ALA ALA A .
A 1 579 ASP 579 579 ASP ASP A .
A 1 580 TYR 580 580 TYR TYR A .
A 1 581 ILE 581 581 ILE ILE A .
A 1 582 THR 582 582 THR THR A .
A 1 583 ALA 583 583 ALA ALA A .
A 1 584 ALA 584 584 ALA ALA A .
A 1 585 TYR 585 585 TYR TYR A .
A 1 586 VAL 586 586 VAL VAL A .
A 1 587 GLU 587 587 GLU GLU A .
A 1 588 MET 588 588 MET MET A .
A 1 589 ARG 589 589 ARG ARG A .
A 1 590 ARG 590 590 ARG ARG A .
A 1 591 GLU 591 591 GLU GLU A .
A 1 592 ALA 592 592 ALA ALA A .
A 1 593 TRP 593 593 TRP TRP A .
A 1 594 ALA 594 594 ALA ALA A .
A 1 595 SER 595 595 SER SER A .
A 1 596 LYS 596 596 LYS LYS A .
A 1 597 ASP 597 597 ASP ASP A .
A 1 598 ALA 598 598 ALA ALA A .
A 1 599 THR 599 599 THR THR A .
A 1 600 GLU 600 600 GLU GLU A .
A 1 601 THR 601 601 THR THR A .
A 1 602 SER 602 602 SER SER A .
A 1 603 ALA 603 603 ALA ALA A .
A 1 604 ARG 604 604 ARG ARG A .
A 1 605 THR 605 605 THR THR A .
A 1 606 LEU 606 606 LEU LEU A .
A 1 607 LEU 607 607 LEU LEU A .
A 1 608 ALA 608 608 ALA ALA A .
A 1 609 ILE 609 609 ILE ILE A .
A 1 610 LEU 610 610 LEU LEU A .
A 1 611 ARG 611 611 ARG ARG A .
A 1 612 LEU 612 612 LEU LEU A .
A 1 613 SER 613 613 SER SER A .
A 1 614 THR 614 614 THR THR A .
A 1 615 ALA 615 615 ALA ALA A .
A 1 616 LEU 616 616 LEU LEU A .
A 1 617 ALA 617 617 ALA ALA A .
A 1 618 ARG 618 618 ARG ARG A .
A 1 619 LEU 619 619 LEU LEU A .
A 1 620 ARG 620 620 ARG ARG A .
A 1 621 MET 621 621 MET MET A .
A 1 622 VAL 622 622 VAL VAL A .
A 1 623 ASP 623 623 ASP ASP A .
A 1 624 VAL 624 624 VAL VAL A .
A 1 625 VAL 625 625 VAL VAL A .
A 1 626 GLU 626 626 GLU GLU A .
A 1 627 LYS 627 627 LYS LYS A .
A 1 628 GLU 628 628 GLU GLU A .
A 1 629 ASP 629 629 ASP ASP A .
A 1 630 VAL 630 630 VAL VAL A .
A 1 631 ASN 631 631 ASN ASN A .
A 1 632 GLU 632 632 GLU GLU A .
A 1 633 ALA 633 633 ALA ALA A .
A 1 634 ILE 634 634 ILE ILE A .
A 1 635 ARG 635 635 ARG ARG A .
A 1 636 LEU 636 636 LEU LEU A .
A 1 637 MET 637 637 MET MET A .
A 1 638 GLU 638 638 GLU GLU A .
A 1 639 MET 639 639 MET MET A .
A 1 640 SER 640 640 SER SER A .
A 1 641 LYS 641 641 LYS LYS A .
A 1 642 ASP 642 642 ASP ASP A .
A 1 643 SER 643 643 SER SER A .
A 1 644 LEU 644 644 LEU LEU A .
A 1 645 LEU 645 645 LEU LEU A .
A 1 646 GLY 646 646 GLY GLY A .
A 1 647 ASP 647 647 ASP ASP A .
A 1 648 LYS 648 648 LYS LYS A .
A 1 649 GLY 649 649 GLY GLY A .
A 1 650 GLN 650 650 GLN GLN A .
A 1 651 THR 651 651 THR THR A .
A 1 652 ALA 652 652 ALA ALA A .
A 1 653 ARG 653 653 ARG ARG A .
A 1 654 THR 654 654 THR THR A .
A 1 655 GLN 655 655 GLN GLN A .
A 1 656 ARG 656 656 ARG ARG A .
A 1 657 PRO 657 657 PRO PRO A .
A 1 658 ALA 658 658 ALA ALA A .
A 1 659 ASP 659 659 ASP ASP A .
A 1 660 VAL 660 660 VAL VAL A .
A 1 661 ILE 661 661 ILE ILE A .
A 1 662 PHE 662 662 PHE PHE A .
A 1 663 ALA 663 663 ALA ALA A .
A 1 664 THR 664 664 THR THR A .
A 1 665 VAL 665 665 VAL VAL A .
A 1 666 ARG 666 666 ARG ARG A .
A 1 667 GLU 667 667 GLU GLU A .
A 1 668 LEU 668 668 LEU LEU A .
A 1 669 VAL 669 669 VAL VAL A .
A 1 670 SER 670 670 SER SER A .
A 1 671 GLY 671 671 GLY GLY A .
A 1 672 GLY 672 672 GLY GLY A .
A 1 673 ARG 673 673 ARG ARG A .
A 1 674 SER 674 674 SER SER A .
A 1 675 VAL 675 675 VAL VAL A .
A 1 676 ARG 676 676 ARG ARG A .
A 1 677 PHE 677 677 PHE PHE A .
A 1 678 SER 678 678 SER SER A .
A 1 679 GLU 679 679 GLU GLU A .
A 1 680 ALA 680 680 ALA ALA A .
A 1 681 GLU 681 681 GLU GLU A .
A 1 682 GLN 682 682 GLN GLN A .
A 1 683 ARG 683 683 ARG ARG A .
A 1 684 CYS 684 684 CYS CYS A .
A 1 685 VAL 685 685 VAL VAL A .
A 1 686 SER 686 686 SER SER A .
A 1 687 ARG 687 687 ARG ARG A .
A 1 688 GLY 688 688 GLY GLY A .
A 1 689 PHE 689 689 PHE PHE A .
A 1 690 THR 690 690 THR THR A .
A 1 691 PRO 691 691 PRO PRO A .
A 1 692 ALA 692 692 ALA ALA A .
A 1 693 GLN 693 693 GLN GLN A .
A 1 694 PHE 694 694 PHE PHE A .
A 1 695 GLN 695 695 GLN GLN A .
A 1 696 ALA 696 696 ALA ALA A .
A 1 697 ALA 697 697 ALA ALA A .
A 1 698 LEU 698 698 LEU LEU A .
A 1 699 ASP 699 699 ASP ASP A .
A 1 700 GLU 700 700 GLU GLU A .
A 1 701 TYR 701 701 TYR TYR A .
A 1 702 GLU 702 702 GLU GLU A .
A 1 703 GLU 703 703 GLU GLU A .
A 1 704 LEU 704 704 LEU LEU A .
A 1 705 ASN 705 705 ASN ASN A .
A 1 706 VAL 706 706 VAL VAL A .
A 1 707 TRP 707 707 TRP TRP A .
A 1 708 GLN 708 708 GLN GLN A .
A 1 709 VAL 709 709 VAL VAL A .
A 1 710 ASN 710 710 ASN ASN A .
A 1 711 ALA 711 711 ALA ALA A .
A 1 712 SER 712 712 SER SER A .
A 1 713 ARG 713 713 ARG ARG A .
A 1 714 THR 714 714 THR THR A .
A 1 715 ARG 715 715 ARG ARG A .
A 1 716 ILE 716 716 ILE ILE A .
A 1 717 THR 717 717 THR THR A .
A 1 718 PHE 718 718 PHE PHE A .
A 1 719 VAL 719 719 VAL VAL A .
B 2 1 MET 1 1 MET MET B .
B 2 2 SER 2 2 SER SER B .
B 2 3 GLY 3 3 GLY GLY B .
B 2 4 PHE 4 4 PHE PHE B .
B 2 5 ASP 5 5 ASP ASP B .
B 2 6 ASP 6 6 ASP ASP B .
B 2 7 PRO 7 7 PRO PRO B .
B 2 8 GLY 8 8 GLY GLY B .
B 2 9 ILE 9 9 ILE ILE B .
B 2 10 PHE 10 10 PHE PHE B .
B 2 11 TYR 11 11 TYR TYR B .
B 2 12 SER 12 12 SER SER B .
B 2 13 ASP 13 13 ASP ASP B .
B 2 14 SER 14 14 SER SER B .
B 2 15 PHE 15 15 PHE PHE B .
B 2 16 GLY 16 16 GLY GLY B .
B 2 17 GLY 17 17 GLY GLY B .
B 2 18 ASP 18 18 ASP ASP B .
B 2 19 ALA 19 19 ALA ALA B .
B 2 20 GLN 20 20 GLN GLN B .
B 2 21 ALA 21 21 ALA ALA B .
B 2 22 ASP 22 22 ASP ASP B .
B 2 23 GLU 23 23 GLU GLU B .
B 2 24 GLY 24 24 GLY GLY B .
B 2 25 GLN 25 25 GLN GLN B .
B 2 26 ALA 26 26 ALA ALA B .
B 2 27 ARG 27 27 ARG ARG B .
B 2 28 LYS 28 28 LYS LYS B .
B 2 29 SER 29 29 SER SER B .
B 2 30 GLN 30 30 GLN GLN B .
B 2 31 LEU 31 31 LEU LEU B .
B 2 32 GLN 32 32 GLN GLN B .
B 2 33 ARG 33 33 ARG ARG B .
B 2 34 ARG 34 34 ARG ARG B .
B 2 35 PHE 35 35 PHE PHE B .
B 2 36 LYS 36 36 LYS LYS B .
B 2 37 GLU 37 37 GLU GLU B .
B 2 38 PHE 38 38 PHE PHE B .
B 2 39 LEU 39 39 LEU LEU B .
B 2 40 ARG 40 40 ARG ARG B .
B 2 41 GLN 41 41 GLN GLN B .
B 2 42 TYR 42 42 TYR TYR B .
B 2 43 ARG 43 43 ARG ARG B .
B 2 44 VAL 44 44 VAL VAL B .
B 2 45 GLY 45 45 GLY GLY B .
B 2 46 THR 46 46 THR THR B .
B 2 47 ASP 47 47 ASP ASP B .
B 2 48 ARG 48 48 ARG ARG B .
B 2 49 THR 49 49 THR THR B .
B 2 50 GLY 50 50 GLY GLY B .
B 2 51 PHE 51 51 PHE PHE B .
B 2 52 THR 52 52 THR THR B .
B 2 53 PHE 53 53 PHE PHE B .
B 2 54 LYS 54 54 LYS LYS B .
B 2 55 TYR 55 55 TYR TYR B .
B 2 56 ARG 56 56 ARG ARG B .
B 2 57 ASP 57 57 ASP ASP B .
B 2 58 GLU 58 58 GLU GLU B .
B 2 59 LEU 59 59 LEU LEU B .
B 2 60 LYS 60 60 LYS LYS B .
B 2 61 ARG 61 61 ARG ARG B .
B 2 62 HIS 62 62 HIS HIS B .
B 2 63 TYR 63 63 TYR TYR B .
B 2 64 ASN 64 64 ASN ASN B .
B 2 65 LEU 65 65 LEU LEU B .
B 2 66 GLY 66 66 GLY GLY B .
B 2 67 GLU 67 67 GLU GLU B .
B 2 68 TYR 68 68 TYR TYR B .
B 2 69 TRP 69 69 TRP TRP B .
B 2 70 ILE 70 70 ILE ILE B .
B 2 71 GLU 71 71 GLU GLU B .
B 2 72 VAL 72 72 VAL VAL B .
B 2 73 GLU 73 73 GLU GLU B .
B 2 74 MET 74 74 MET MET B .
B 2 75 GLU 75 75 GLU GLU B .
B 2 76 ASP 76 76 ASP ASP B .
B 2 77 LEU 77 77 LEU LEU B .
B 2 78 ALA 78 78 ALA ALA B .
B 2 79 SER 79 79 SER SER B .
B 2 80 PHE 80 80 PHE PHE B .
B 2 81 ASP 81 81 ASP ASP B .
B 2 82 GLU 82 82 GLU GLU B .
B 2 83 ASP 83 83 ASP ASP B .
B 2 84 LEU 84 84 LEU LEU B .
B 2 85 ALA 85 85 ALA ALA B .
B 2 86 ASP 86 86 ASP ASP B .
B 2 87 TYR 87 87 TYR TYR B .
B 2 88 LEU 88 88 LEU LEU B .
B 2 89 TYR 89 89 TYR TYR B .
B 2 90 LYS 90 90 LYS LYS B .
B 2 91 GLN 91 91 GLN GLN B .
B 2 92 PRO 92 92 PRO PRO B .
B 2 93 ALA 93 93 ALA ALA B .
B 2 94 GLU 94 94 GLU GLU B .
B 2 95 HIS 95 95 HIS HIS B .
B 2 96 LEU 96 96 LEU LEU B .
B 2 97 GLN 97 97 GLN GLN B .
B 2 98 LEU 98 98 LEU LEU B .
B 2 99 LEU 99 99 LEU LEU B .
B 2 100 GLU 100 100 GLU GLU B .
B 2 101 GLU 101 101 GLU GLU B .
B 2 102 ALA 102 102 ALA ALA B .
B 2 103 ALA 103 103 ALA ALA B .
B 2 104 LYS 104 104 LYS LYS B .
B 2 105 GLU 105 105 GLU GLU B .
B 2 106 VAL 106 106 VAL VAL B .
B 2 107 ALA 107 107 ALA ALA B .
B 2 108 ASP 108 108 ASP ASP B .
B 2 109 GLU 109 109 GLU GLU B .
B 2 110 VAL 110 110 VAL VAL B .
B 2 111 THR 111 111 THR THR B .
B 2 112 ARG 112 112 ARG ARG B .
B 2 113 PRO 113 113 PRO PRO B .
B 2 114 ARG 114 114 ARG ARG B .
B 2 115 PRO 115 115 PRO PRO B .
B 2 116 SER 116 116 SER SER B .
B 2 117 GLY 117 117 GLY GLY B .
B 2 118 GLU 118 118 GLU GLU B .
B 2 119 GLU 119 119 GLU GLU B .
B 2 120 VAL 120 120 VAL VAL B .
B 2 121 LEU 121 121 LEU LEU B .
B 2 122 GLN 122 122 GLN GLN B .
B 2 123 ASP 123 123 ASP ASP B .
B 2 124 ILE 124 124 ILE ILE B .
B 2 125 GLN 125 125 GLN GLN B .
B 2 126 VAL 126 126 VAL VAL B .
B 2 127 MET 127 127 MET MET B .
B 2 128 LEU 128 128 LEU LEU B .
B 2 129 LYS 129 129 LYS LYS B .
B 2 130 SER 130 130 SER SER B .
B 2 131 ASP 131 131 ASP ASP B .
B 2 132 ALA 132 132 ALA ALA B .
B 2 133 SER 133 133 SER SER B .
B 2 134 PRO 134 134 PRO PRO B .
B 2 135 SER 135 135 SER SER B .
B 2 136 SER 136 136 SER SER B .
B 2 137 ILE 137 137 ILE ILE B .
B 2 138 ARG 138 138 ARG ARG B .
B 2 139 SER 139 139 SER SER B .
B 2 140 LEU 140 140 LEU LEU B .
B 2 141 LYS 141 141 LYS LYS B .
B 2 142 SER 142 142 SER SER B .
B 2 143 ASP 143 143 ASP ASP B .
B 2 144 MET 144 144 MET MET B .
B 2 145 MET 145 145 MET MET B .
B 2 146 SER 146 146 SER SER B .
B 2 147 HIS 147 147 HIS HIS B .
B 2 148 LEU 148 148 LEU LEU B .
B 2 149 VAL 149 149 VAL VAL B .
B 2 150 LYS 150 150 LYS LYS B .
B 2 151 ILE 151 151 ILE ILE B .
B 2 152 PRO 152 152 PRO PRO B .
B 2 153 GLY 153 153 GLY GLY B .
B 2 154 ILE 154 154 ILE ILE B .
B 2 155 ILE 155 155 ILE ILE B .
B 2 156 ILE 156 156 ILE ILE B .
B 2 157 ALA 157 157 ALA ALA B .
B 2 158 ALA 158 158 ALA ALA B .
B 2 159 SER 159 159 SER SER B .
B 2 160 ALA 160 160 ALA ALA B .
B 2 161 VAL 161 161 VAL VAL B .
B 2 162 ARG 162 162 ARG ARG B .
B 2 163 ALA 163 163 ALA ALA B .
B 2 164 LYS 164 164 LYS LYS B .
B 2 165 ALA 165 165 ALA ALA B .
B 2 166 THR 166 166 THR THR B .
B 2 167 ARG 167 167 ARG ARG B .
B 2 168 ILE 168 168 ILE ILE B .
B 2 169 SER 169 169 SER SER B .
B 2 170 ILE 170 170 ILE ILE B .
B 2 171 GLN 171 171 GLN GLN B .
B 2 172 CYS 172 172 CYS CYS B .
B 2 173 ARG 173 173 ARG ARG B .
B 2 174 SER 174 174 SER SER B .
B 2 175 CYS 175 175 CYS CYS B .
B 2 176 ARG 176 176 ARG ARG B .
B 2 177 ASN 177 177 ASN ASN B .
B 2 178 THR 178 178 THR THR B .
B 2 179 LEU 179 179 LEU LEU B .
B 2 180 THR 180 180 THR THR B .
B 2 181 ASN 181 181 ASN ASN B .
B 2 182 ILE 182 182 ILE ILE B .
B 2 183 ALA 183 183 ALA ALA B .
B 2 184 MET 184 184 MET MET B .
B 2 185 ARG 185 185 ARG ARG B .
B 2 186 PRO 186 186 PRO PRO B .
B 2 187 GLY 187 187 GLY GLY B .
B 2 188 LEU 188 188 LEU LEU B .
B 2 189 GLU 189 189 GLU GLU B .
B 2 190 GLY 190 190 GLY GLY B .
B 2 191 TYR 191 191 TYR TYR B .
B 2 192 ALA 192 192 ALA ALA B .
B 2 193 LEU 193 193 LEU LEU B .
B 2 194 PRO 194 194 PRO PRO B .
B 2 195 ARG 195 195 ARG ARG B .
B 2 196 LYS 196 196 LYS LYS B .
B 2 197 CYS 197 197 CYS CYS B .
B 2 198 ASN 198 198 ASN ASN B .
B 2 199 THR 199 199 THR THR B .
B 2 200 ASP 200 200 ASP ASP B .
B 2 201 GLN 201 201 GLN GLN B .
B 2 202 ALA 202 202 ALA ALA B .
B 2 203 GLY 203 203 GLY GLY B .
B 2 204 ARG 204 204 ARG ARG B .
B 2 205 PRO 205 205 PRO PRO B .
B 2 206 LYS 206 206 LYS LYS B .
B 2 207 CYS 207 207 CYS CYS B .
B 2 208 PRO 208 208 PRO PRO B .
B 2 209 LEU 209 209 LEU LEU B .
B 2 210 ASP 210 210 ASP ASP B .
B 2 211 PRO 211 211 PRO PRO B .
B 2 212 TYR 212 212 TYR TYR B .
B 2 213 PHE 213 213 PHE PHE B .
B 2 214 ILE 214 214 ILE ILE B .
B 2 215 MET 215 215 MET MET B .
B 2 216 PRO 216 216 PRO PRO B .
B 2 217 ASP 217 217 ASP ASP B .
B 2 218 LYS 218 218 LYS LYS B .
B 2 219 CYS 219 219 CYS CYS B .
B 2 220 LYS 220 220 LYS LYS B .
B 2 221 CYS 221 221 CYS CYS B .
B 2 222 VAL 222 222 VAL VAL B .
B 2 223 ASP 223 223 ASP ASP B .
B 2 224 PHE 224 224 PHE PHE B .
B 2 225 GLN 225 225 GLN GLN B .
B 2 226 THR 226 226 THR THR B .
B 2 227 LEU 227 227 LEU LEU B .
B 2 228 LYS 228 228 LYS LYS B .
B 2 229 LEU 229 229 LEU LEU B .
B 2 230 GLN 230 230 GLN GLN B .
B 2 231 GLU 231 231 GLU GLU B .
B 2 232 LEU 232 232 LEU LEU B .
B 2 233 PRO 233 233 PRO PRO B .
B 2 234 ASP 234 234 ASP ASP B .
B 2 235 ALA 235 235 ALA ALA B .
B 2 236 VAL 236 236 VAL VAL B .
B 2 237 PRO 237 237 PRO PRO B .
B 2 238 HIS 238 238 HIS HIS B .
B 2 239 GLY 239 239 GLY GLY B .
B 2 240 GLU 240 240 GLU GLU B .
B 2 241 MET 241 241 MET MET B .
B 2 242 PRO 242 242 PRO PRO B .
B 2 243 ARG 243 243 ARG ARG B .
B 2 244 HIS 244 244 HIS HIS B .
B 2 245 MET 245 245 MET MET B .
B 2 246 GLN 246 246 GLN GLN B .
B 2 247 LEU 247 247 LEU LEU B .
B 2 248 TYR 248 248 TYR TYR B .
B 2 249 CYS 249 249 CYS CYS B .
B 2 250 ASP 250 250 ASP ASP B .
B 2 251 ARG 251 251 ARG ARG B .
B 2 252 TYR 252 252 TYR TYR B .
B 2 253 LEU 253 253 LEU LEU B .
B 2 254 CYS 254 254 CYS CYS B .
B 2 255 ASP 255 255 ASP ASP B .
B 2 256 LYS 256 256 LYS LYS B .
B 2 257 VAL 257 257 VAL VAL B .
B 2 258 VAL 258 258 VAL VAL B .
B 2 259 PRO 259 259 PRO PRO B .
B 2 260 GLY 260 260 GLY GLY B .
B 2 261 ASN 261 261 ASN ASN B .
B 2 262 ARG 262 262 ARG ARG B .
B 2 263 VAL 263 263 VAL VAL B .
B 2 264 THR 264 264 THR THR B .
B 2 265 ILE 265 265 ILE ILE B .
B 2 266 MET 266 266 MET MET B .
B 2 267 GLY 267 267 GLY GLY B .
B 2 268 ILE 268 268 ILE ILE B .
B 2 269 TYR 269 269 TYR TYR B .
B 2 270 SER 270 270 SER SER B .
B 2 271 ILE 271 271 ILE ILE B .
B 2 272 LYS 272 272 LYS LYS B .
B 2 273 LYS 273 273 LYS LYS B .
B 2 274 PHE 274 274 PHE PHE B .
B 2 275 GLY 275 275 GLY GLY B .
B 2 276 LEU 276 276 LEU LEU B .
B 2 277 THR 277 277 THR THR B .
B 2 278 THR 278 278 THR THR B .
B 2 279 SER 279 279 SER SER B .
B 2 280 ARG 280 280 ARG ARG B .
B 2 281 GLY 281 281 GLY GLY B .
B 2 282 ARG 282 282 ARG ARG B .
B 2 283 ASP 283 283 ASP ASP B .
B 2 284 ARG 284 284 ARG ARG B .
B 2 285 VAL 285 285 VAL VAL B .
B 2 286 GLY 286 286 GLY GLY B .
B 2 287 VAL 287 287 VAL VAL B .
B 2 288 GLY 288 288 GLY GLY B .
B 2 289 ILE 289 289 ILE ILE B .
B 2 290 ARG 290 290 ARG ARG B .
B 2 291 SER 291 291 SER SER B .
B 2 292 SER 292 292 SER SER B .
B 2 293 TYR 293 293 TYR TYR B .
B 2 294 ILE 294 294 ILE ILE B .
B 2 295 ARG 295 295 ARG ARG B .
B 2 296 VAL 296 296 VAL VAL B .
B 2 297 LEU 297 297 LEU LEU B .
B 2 298 GLY 298 298 GLY GLY B .
B 2 299 ILE 299 299 ILE ILE B .
B 2 300 GLN 300 300 GLN GLN B .
B 2 301 VAL 301 301 VAL VAL B .
B 2 302 ASP 302 302 ASP ASP B .
B 2 303 THR 303 303 THR THR B .
B 2 304 ASP 304 304 ASP ASP B .
B 2 305 GLY 305 305 GLY GLY B .
B 2 306 SER 306 306 SER SER B .
B 2 307 GLY 307 307 GLY GLY B .
B 2 308 ARG 308 308 ARG ARG B .
B 2 309 SER 309 309 SER SER B .
B 2 310 PHE 310 310 PHE PHE B .
B 2 311 ALA 311 311 ALA ALA B .
B 2 312 GLY 312 312 GLY GLY B .
B 2 313 ALA 313 313 ALA ALA B .
B 2 314 VAL 314 314 VAL VAL B .
B 2 315 SER 315 315 SER SER B .
B 2 316 PRO 316 316 PRO PRO B .
B 2 317 GLN 317 317 GLN GLN B .
B 2 318 GLU 318 318 GLU GLU B .
B 2 319 GLU 319 319 GLU GLU B .
B 2 320 GLU 320 320 GLU GLU B .
B 2 321 GLU 321 321 GLU GLU B .
B 2 322 PHE 322 322 PHE PHE B .
B 2 323 ARG 323 323 ARG ARG B .
B 2 324 ARG 324 324 ARG ARG B .
B 2 325 LEU 325 325 LEU LEU B .
B 2 326 ALA 326 326 ALA ALA B .
B 2 327 ALA 327 327 ALA ALA B .
B 2 328 LEU 328 328 LEU LEU B .
B 2 329 PRO 329 329 PRO PRO B .
B 2 330 ASN 330 330 ASN ASN B .
B 2 331 VAL 331 331 VAL VAL B .
B 2 332 TYR 332 332 TYR TYR B .
B 2 333 GLU 333 333 GLU GLU B .
B 2 334 VAL 334 334 VAL VAL B .
B 2 335 ILE 335 335 ILE ILE B .
B 2 336 SER 336 336 SER SER B .
B 2 337 LYS 337 337 LYS LYS B .
B 2 338 SER 338 338 SER SER B .
B 2 339 ILE 339 339 ILE ILE B .
B 2 340 ALA 340 340 ALA ALA B .
B 2 341 PRO 341 341 PRO PRO B .
B 2 342 SER 342 342 SER SER B .
B 2 343 ILE 343 343 ILE ILE B .
B 2 344 PHE 344 344 PHE PHE B .
B 2 345 GLY 345 345 GLY GLY B .
B 2 346 GLY 346 346 GLY GLY B .
B 2 347 THR 347 347 THR THR B .
B 2 348 ASP 348 348 ASP ASP B .
B 2 349 MET 349 349 MET MET B .
B 2 350 LYS 350 350 LYS LYS B .
B 2 351 LYS 351 351 LYS LYS B .
B 2 352 ALA 352 352 ALA ALA B .
B 2 353 ILE 353 353 ILE ILE B .
B 2 354 ALA 354 354 ALA ALA B .
B 2 355 CYS 355 355 CYS CYS B .
B 2 356 LEU 356 356 LEU LEU B .
B 2 357 LEU 357 357 LEU LEU B .
B 2 358 PHE 358 358 PHE PHE B .
B 2 359 GLY 359 359 GLY GLY B .
B 2 360 GLY 360 360 GLY GLY B .
B 2 361 SER 361 361 SER SER B .
B 2 362 ARG 362 362 ARG ARG B .
B 2 363 LYS 363 363 LYS LYS B .
B 2 364 ARG 364 364 ARG ARG B .
B 2 365 LEU 365 365 LEU LEU B .
B 2 366 PRO 366 366 PRO PRO B .
B 2 367 ASP 367 367 ASP ASP B .
B 2 368 GLY 368 368 GLY GLY B .
B 2 369 LEU 369 369 LEU LEU B .
B 2 370 THR 370 370 THR THR B .
B 2 371 ARG 371 371 ARG ARG B .
B 2 372 ARG 372 372 ARG ARG B .
B 2 373 GLY 373 373 GLY GLY B .
B 2 374 ASP 374 374 ASP ASP B .
B 2 375 ILE 375 375 ILE ILE B .
B 2 376 ASN 376 376 ASN ASN B .
B 2 377 LEU 377 377 LEU LEU B .
B 2 378 LEU 378 378 LEU LEU B .
B 2 379 MET 379 379 MET MET B .
B 2 380 LEU 380 380 LEU LEU B .
B 2 381 GLY 381 381 GLY GLY B .
B 2 382 ASP 382 382 ASP ASP B .
B 2 383 PRO 383 383 PRO PRO B .
B 2 384 GLY 384 384 GLY GLY B .
B 2 385 THR 385 385 THR THR B .
B 2 386 ALA 386 386 ALA ALA B .
B 2 387 LYS 387 387 LYS LYS B .
B 2 388 SER 388 388 SER SER B .
B 2 389 GLN 389 389 GLN GLN B .
B 2 390 LEU 390 390 LEU LEU B .
B 2 391 LEU 391 391 LEU LEU B .
B 2 392 LYS 392 392 LYS LYS B .
B 2 393 PHE 393 393 PHE PHE B .
B 2 394 VAL 394 394 VAL VAL B .
B 2 395 GLU 395 395 GLU GLU B .
B 2 396 LYS 396 396 LYS LYS B .
B 2 397 CYS 397 397 CYS CYS B .
B 2 398 SER 398 398 SER SER B .
B 2 399 PRO 399 399 PRO PRO B .
B 2 400 ILE 400 400 ILE ILE B .
B 2 401 GLY 401 401 GLY GLY B .
B 2 402 VAL 402 402 VAL VAL B .
B 2 403 TYR 403 403 TYR TYR B .
B 2 404 THR 404 404 THR THR B .
B 2 405 SER 405 405 SER SER B .
B 2 406 GLY 406 406 GLY GLY B .
B 2 407 LYS 407 407 LYS LYS B .
B 2 408 GLY 408 408 GLY GLY B .
B 2 409 SER 409 409 SER SER B .
B 2 410 SER 410 410 SER SER B .
B 2 411 ALA 411 411 ALA ALA B .
B 2 412 ALA 412 412 ALA ALA B .
B 2 413 GLY 413 413 GLY GLY B .
B 2 414 LEU 414 414 LEU LEU B .
B 2 415 THR 415 415 THR THR B .
B 2 416 ALA 416 416 ALA ALA B .
B 2 417 SER 417 417 SER SER B .
B 2 418 VAL 418 418 VAL VAL B .
B 2 419 MET 419 419 MET MET B .
B 2 420 ARG 420 420 ARG ARG B .
B 2 421 ASP 421 421 ASP ASP B .
B 2 422 PRO 422 422 PRO PRO B .
B 2 423 SER 423 423 SER SER B .
B 2 424 SER 424 424 SER SER B .
B 2 425 ARG 425 425 ARG ARG B .
B 2 426 ASN 426 426 ASN ASN B .
B 2 427 PHE 427 427 PHE PHE B .
B 2 428 ILE 428 428 ILE ILE B .
B 2 429 MET 429 429 MET MET B .
B 2 430 GLU 430 430 GLU GLU B .
B 2 431 GLY 431 431 GLY GLY B .
B 2 432 GLY 432 432 GLY GLY B .
B 2 433 ALA 433 433 ALA ALA B .
B 2 434 MET 434 434 MET MET B .
B 2 435 VAL 435 435 VAL VAL B .
B 2 436 LEU 436 436 LEU LEU B .
B 2 437 ALA 437 437 ALA ALA B .
B 2 438 ASP 438 438 ASP ASP B .
B 2 439 GLY 439 439 GLY GLY B .
B 2 440 GLY 440 440 GLY GLY B .
B 2 441 VAL 441 441 VAL VAL B .
B 2 442 VAL 442 442 VAL VAL B .
B 2 443 CYS 443 443 CYS CYS B .
B 2 444 ILE 444 444 ILE ILE B .
B 2 445 ASP 445 445 ASP ASP B .
B 2 446 GLU 446 446 GLU GLU B .
B 2 447 PHE 447 447 PHE PHE B .
B 2 448 ASP 448 448 ASP ASP B .
B 2 449 LYS 449 449 LYS LYS B .
B 2 450 MET 450 450 MET MET B .
B 2 451 ARG 451 451 ARG ARG B .
B 2 452 GLU 452 452 GLU GLU B .
B 2 453 ASP 453 453 ASP ASP B .
B 2 454 ASP 454 454 ASP ASP B .
B 2 455 ARG 455 455 ARG ARG B .
B 2 456 VAL 456 456 VAL VAL B .
B 2 457 ALA 457 457 ALA ALA B .
B 2 458 ILE 458 458 ILE ILE B .
B 2 459 HIS 459 459 HIS HIS B .
B 2 460 GLU 460 460 GLU GLU B .
B 2 461 ALA 461 461 ALA ALA B .
B 2 462 MET 462 462 MET MET B .
B 2 463 GLU 463 463 GLU GLU B .
B 2 464 GLN 464 464 GLN GLN B .
B 2 465 GLN 465 465 GLN GLN B .
B 2 466 THR 466 466 THR THR B .
B 2 467 ILE 467 467 ILE ILE B .
B 2 468 SER 468 468 SER SER B .
B 2 469 ILE 469 469 ILE ILE B .
B 2 470 ALA 470 470 ALA ALA B .
B 2 471 LYS 471 471 LYS LYS B .
B 2 472 ALA 472 472 ALA ALA B .
B 2 473 GLY 473 473 GLY GLY B .
B 2 474 ILE 474 474 ILE ILE B .
B 2 475 THR 475 475 THR THR B .
B 2 476 THR 476 476 THR THR B .
B 2 477 THR 477 477 THR THR B .
B 2 478 LEU 478 478 LEU LEU B .
B 2 479 ASN 479 479 ASN ASN B .
B 2 480 SER 480 480 SER SER B .
B 2 481 ARG 481 481 ARG ARG B .
B 2 482 CYS 482 482 CYS CYS B .
B 2 483 SER 483 483 SER SER B .
B 2 484 VAL 484 484 VAL VAL B .
B 2 485 LEU 485 485 LEU LEU B .
B 2 486 ALA 486 486 ALA ALA B .
B 2 487 ALA 487 487 ALA ALA B .
B 2 488 ALA 488 488 ALA ALA B .
B 2 489 ASN 489 489 ASN ASN B .
B 2 490 SER 490 490 SER SER B .
B 2 491 VAL 491 491 VAL VAL B .
B 2 492 PHE 492 492 PHE PHE B .
B 2 493 GLY 493 493 GLY GLY B .
B 2 494 ARG 494 494 ARG ARG B .
B 2 495 TRP 495 495 TRP TRP B .
B 2 496 ASP 496 496 ASP ASP B .
B 2 497 GLU 497 497 GLU GLU B .
B 2 498 THR 498 498 THR THR B .
B 2 499 LYS 499 499 LYS LYS B .
B 2 500 GLY 500 500 GLY GLY B .
B 2 501 GLU 501 501 GLU GLU B .
B 2 502 ASP 502 502 ASP ASP B .
B 2 503 ASN 503 503 ASN ASN B .
B 2 504 ILE 504 504 ILE ILE B .
B 2 505 ASP 505 505 ASP ASP B .
B 2 506 PHE 506 506 PHE PHE B .
B 2 507 MET 507 507 MET MET B .
B 2 508 PRO 508 508 PRO PRO B .
B 2 509 THR 509 509 THR THR B .
B 2 510 ILE 510 510 ILE ILE B .
B 2 511 LEU 511 511 LEU LEU B .
B 2 512 SER 512 512 SER SER B .
B 2 513 ARG 513 513 ARG ARG B .
B 2 514 PHE 514 514 PHE PHE B .
B 2 515 ASP 515 515 ASP ASP B .
B 2 516 MET 516 516 MET MET B .
B 2 517 ILE 517 517 ILE ILE B .
B 2 518 PHE 518 518 PHE PHE B .
B 2 519 ILE 519 519 ILE ILE B .
B 2 520 VAL 520 520 VAL VAL B .
B 2 521 LYS 521 521 LYS LYS B .
B 2 522 ASP 522 522 ASP ASP B .
B 2 523 GLU 523 523 GLU GLU B .
B 2 524 HIS 524 524 HIS HIS B .
B 2 525 ASN 525 525 ASN ASN B .
B 2 526 GLU 526 526 GLU GLU B .
B 2 527 GLU 527 527 GLU GLU B .
B 2 528 ARG 528 528 ARG ARG B .
B 2 529 ASP 529 529 ASP ASP B .
B 2 530 VAL 530 530 VAL VAL B .
B 2 531 MET 531 531 MET MET B .
B 2 532 LEU 532 532 LEU LEU B .
B 2 533 ALA 533 533 ALA ALA B .
B 2 534 LYS 534 534 LYS LYS B .
B 2 535 HIS 535 535 HIS HIS B .
B 2 536 VAL 536 536 VAL VAL B .
B 2 537 ILE 537 537 ILE ILE B .
B 2 538 THR 538 538 THR THR B .
B 2 539 LEU 539 539 LEU LEU B .
B 2 540 HIS 540 540 HIS HIS B .
B 2 541 VAL 541 541 VAL VAL B .
B 2 542 SER 542 542 SER SER B .
B 2 543 ALA 543 543 ALA ALA B .
B 2 544 LEU 544 544 LEU LEU B .
B 2 545 THR 545 545 THR THR B .
B 2 546 GLN 546 546 GLN GLN B .
B 2 547 THR 547 547 THR THR B .
B 2 548 GLN 548 548 GLN GLN B .
B 2 549 ALA 549 549 ALA ALA B .
B 2 550 VAL 550 550 VAL VAL B .
B 2 551 GLU 551 551 GLU GLU B .
B 2 552 GLY 552 552 GLY GLY B .
B 2 553 GLU 553 553 GLU GLU B .
B 2 554 ILE 554 554 ILE ILE B .
B 2 555 ASP 555 555 ASP ASP B .
B 2 556 LEU 556 556 LEU LEU B .
B 2 557 ALA 557 557 ALA ALA B .
B 2 558 LYS 558 558 LYS LYS B .
B 2 559 LEU 559 559 LEU LEU B .
B 2 560 LYS 560 560 LYS LYS B .
B 2 561 LYS 561 561 LYS LYS B .
B 2 562 PHE 562 562 PHE PHE B .
B 2 563 ILE 563 563 ILE ILE B .
B 2 564 ALA 564 564 ALA ALA B .
B 2 565 TYR 565 565 TYR TYR B .
B 2 566 CYS 566 566 CYS CYS B .
B 2 567 ARG 567 567 ARG ARG B .
B 2 568 VAL 568 568 VAL VAL B .
B 2 569 LYS 569 569 LYS LYS B .
B 2 570 CYS 570 570 CYS CYS B .
B 2 571 GLY 571 571 GLY GLY B .
B 2 572 PRO 572 572 PRO PRO B .
B 2 573 ARG 573 573 ARG ARG B .
B 2 574 LEU 574 574 LEU LEU B .
B 2 575 SER 575 575 SER SER B .
B 2 576 ALA 576 576 ALA ALA B .
B 2 577 GLU 577 577 GLU GLU B .
B 2 578 ALA 578 578 ALA ALA B .
B 2 579 ALA 579 579 ALA ALA B .
B 2 580 GLU 580 580 GLU GLU B .
B 2 581 LYS 581 581 LYS LYS B .
B 2 582 LEU 582 582 LEU LEU B .
B 2 583 LYS 583 583 LYS LYS B .
B 2 584 ASN 584 584 ASN ASN B .
B 2 585 ARG 585 585 ARG ARG B .
B 2 586 TYR 586 586 TYR TYR B .
B 2 587 ILE 587 587 ILE ILE B .
B 2 588 ILE 588 588 ILE ILE B .
B 2 589 MET 589 589 MET MET B .
B 2 590 ARG 590 590 ARG ARG B .
B 2 591 SER 591 591 SER SER B .
B 2 592 GLY 592 592 GLY GLY B .
B 2 593 ALA 593 593 ALA ALA B .
B 2 594 ARG 594 594 ARG ARG B .
B 2 595 GLN 595 595 GLN GLN B .
B 2 596 HIS 596 596 HIS HIS B .
B 2 597 GLU 597 597 GLU GLU B .
B 2 598 ARG 598 598 ARG ARG B .
B 2 599 ASP 599 599 ASP ASP B .
B 2 600 SER 600 600 SER SER B .
B 2 601 ASP 601 601 ASP ASP B .
B 2 602 ARG 602 602 ARG ARG B .
B 2 603 ARG 603 603 ARG ARG B .
B 2 604 SER 604 604 SER SER B .
B 2 605 SER 605 605 SER SER B .
B 2 606 ILE 606 606 ILE ILE B .
B 2 607 PRO 607 607 PRO PRO B .
B 2 608 ILE 608 608 ILE ILE B .
B 2 609 THR 609 609 THR THR B .
B 2 610 VAL 610 610 VAL VAL B .
B 2 611 ARG 611 611 ARG ARG B .
B 2 612 GLN 612 612 GLN GLN B .
B 2 613 LEU 613 613 LEU LEU B .
B 2 614 GLU 614 614 GLU GLU B .
B 2 615 ALA 615 615 ALA ALA B .
B 2 616 ILE 616 616 ILE ILE B .
B 2 617 VAL 617 617 VAL VAL B .
B 2 618 ARG 618 618 ARG ARG B .
B 2 619 ILE 619 619 ILE ILE B .
B 2 620 ALA 620 620 ALA ALA B .
B 2 621 GLU 621 621 GLU GLU B .
B 2 622 ALA 622 622 ALA ALA B .
B 2 623 LEU 623 623 LEU LEU B .
B 2 624 SER 624 624 SER SER B .
B 2 625 LYS 625 625 LYS LYS B .
B 2 626 MET 626 626 MET MET B .
B 2 627 LYS 627 627 LYS LYS B .
B 2 628 LEU 628 628 LEU LEU B .
B 2 629 GLN 629 629 GLN GLN B .
B 2 630 PRO 630 630 PRO PRO B .
B 2 631 PHE 631 631 PHE PHE B .
B 2 632 ALA 632 632 ALA ALA B .
B 2 633 THR 633 633 THR THR B .
B 2 634 GLU 634 634 GLU GLU B .
B 2 635 ALA 635 635 ALA ALA B .
B 2 636 ASP 636 636 ASP ASP B .
B 2 637 VAL 637 637 VAL VAL B .
B 2 638 GLU 638 638 GLU GLU B .
B 2 639 GLU 639 639 GLU GLU B .
B 2 640 ALA 640 640 ALA ALA B .
B 2 641 LEU 641 641 LEU LEU B .
B 2 642 ARG 642 642 ARG ARG B .
B 2 643 LEU 643 643 LEU LEU B .
B 2 644 PHE 644 644 PHE PHE B .
B 2 645 GLN 645 645 GLN GLN B .
B 2 646 VAL 646 646 VAL VAL B .
B 2 647 SER 647 647 SER SER B .
B 2 648 THR 648 648 THR THR B .
B 2 649 LEU 649 649 LEU LEU B .
B 2 650 ASP 650 650 ASP ASP B .
B 2 651 ALA 651 651 ALA ALA B .
B 2 652 ALA 652 652 ALA ALA B .
B 2 653 LEU 653 653 LEU LEU B .
B 2 654 SER 654 654 SER SER B .
B 2 655 GLY 655 655 GLY GLY B .
B 2 656 THR 656 656 THR THR B .
B 2 657 LEU 657 657 LEU LEU B .
B 2 658 SER 658 658 SER SER B .
B 2 659 GLY 659 659 GLY GLY B .
B 2 660 VAL 660 660 VAL VAL B .
B 2 661 GLU 661 661 GLU GLU B .
B 2 662 GLY 662 662 GLY GLY B .
B 2 663 PHE 663 663 PHE PHE B .
B 2 664 THR 664 664 THR THR B .
B 2 665 SER 665 665 SER SER B .
B 2 666 GLN 666 666 GLN GLN B .
B 2 667 GLU 667 667 GLU GLU B .
B 2 668 ASP 668 668 ASP ASP B .
B 2 669 GLN 669 669 GLN GLN B .
B 2 670 GLU 670 670 GLU GLU B .
B 2 671 MET 671 671 MET MET B .
B 2 672 LEU 672 672 LEU LEU B .
B 2 673 SER 673 673 SER SER B .
B 2 674 ARG 674 674 ARG ARG B .
B 2 675 ILE 675 675 ILE ILE B .
B 2 676 GLU 676 676 GLU GLU B .
B 2 677 LYS 677 677 LYS LYS B .
B 2 678 GLN 678 678 GLN GLN B .
B 2 679 LEU 679 679 LEU LEU B .
B 2 680 LYS 680 680 LYS LYS B .
B 2 681 ARG 681 681 ARG ARG B .
B 2 682 ARG 682 682 ARG ARG B .
B 2 683 PHE 683 683 PHE PHE B .
B 2 684 ALA 684 684 ALA ALA B .
B 2 685 ILE 685 685 ILE ILE B .
B 2 686 GLY 686 686 GLY GLY B .
B 2 687 SER 687 687 SER SER B .
B 2 688 GLN 688 688 GLN GLN B .
B 2 689 VAL 689 689 VAL VAL B .
B 2 690 SER 690 690 SER SER B .
B 2 691 GLU 691 691 GLU GLU B .
B 2 692 HIS 692 692 HIS HIS B .
B 2 693 SER 693 693 SER SER B .
B 2 694 ILE 694 694 ILE ILE B .
B 2 695 ILE 695 695 ILE ILE B .
B 2 696 LYS 696 696 LYS LYS B .
B 2 697 ASP 697 697 ASP ASP B .
B 2 698 PHE 698 698 PHE PHE B .
B 2 699 THR 699 699 THR THR B .
B 2 700 LYS 700 700 LYS LYS B .
B 2 701 GLN 701 701 GLN GLN B .
B 2 702 LYS 702 702 LYS LYS B .
B 2 703 TYR 703 703 TYR TYR B .
B 2 704 PRO 704 704 PRO PRO B .
B 2 705 GLU 705 705 GLU GLU B .
B 2 706 HIS 706 706 HIS HIS B .
B 2 707 ALA 707 707 ALA ALA B .
B 2 708 ILE 708 708 ILE ILE B .
B 2 709 HIS 709 709 HIS HIS B .
B 2 710 LYS 710 710 LYS LYS B .
B 2 711 VAL 711 711 VAL VAL B .
B 2 712 LEU 712 712 LEU LEU B .
B 2 713 GLN 713 713 GLN GLN B .
B 2 714 LEU 714 714 LEU LEU B .
B 2 715 MET 715 715 MET MET B .
B 2 716 LEU 716 716 LEU LEU B .
B 2 717 ARG 717 717 ARG ARG B .
B 2 718 ARG 718 718 ARG ARG B .
B 2 719 GLY 719 719 GLY GLY B .
B 2 720 GLU 720 720 GLU GLU B .
B 2 721 ILE 721 721 ILE ILE B .
B 2 722 GLN 722 722 GLN GLN B .
B 2 723 HIS 723 723 HIS HIS B .
B 2 724 ARG 724 724 ARG ARG B .
B 2 725 MET 725 725 MET MET B .
B 2 726 GLN 726 726 GLN GLN B .
B 2 727 ARG 727 727 ARG ARG B .
B 2 728 LYS 728 728 LYS LYS B .
B 2 729 VAL 729 729 VAL VAL B .
B 2 730 LEU 730 730 LEU LEU B .
B 2 731 TYR 731 731 TYR TYR B .
B 2 732 ARG 732 732 ARG ARG B .
B 2 733 LEU 733 733 LEU LEU B .
B 2 734 LYS 734 734 LYS LYS B .
#
#
loop_
_ma_data.id
_ma_data.name
_ma_data.content_type
_ma_data.content_type_other_details
1 'Entity A' target .
2 'Entity B' target .
3 pred_model_1 'model coordinates' .
#
#
loop_
_ma_target_entity.entity_id
_ma_target_entity.data_id
_ma_target_entity.origin
1 1 designed
2 2 designed
#
#
loop_
_ma_target_entity_instance.asym_id
_ma_target_entity_instance.entity_id
_ma_target_entity_instance.details
A 1 'Chain A'
B 2 'Chain B'
#
#
loop_
_ma_model_list.ordinal_id
_ma_model_list.model_name
_ma_model_list.data_id
_ma_model_list.model_type
_ma_model_list.model_type_other_details
1 pred_model_1 3 'Ab initio model' .
#
#
loop_
_ma_model_group.id
_ma_model_group.name
_ma_model_group.details
1 pred .
#
#
loop_
_ma_model_group_link.group_id
_ma_model_group_link.model_id
1 1
#
#
loop_
_atom_site.group_PDB
_atom_site.id
_atom_site.type_symbol
_atom_site.label_atom_id
_atom_site.label_alt_id
_atom_site.label_comp_id
_atom_site.label_seq_id
_atom_site.auth_seq_id
_atom_site.pdbx_PDB_ins_code
_atom_site.label_asym_id
_atom_site.Cartn_x
_atom_site.Cartn_y
_atom_site.Cartn_z
_atom_site.occupancy
_atom_site.label_entity_id
_atom_site.auth_asym_id
_atom_site.auth_comp_id
_atom_site.B_iso_or_equiv
_atom_site.pdbx_PDB_model_num
ATOM 1 N N . MET 1 1 ? A 40.199 4.260 17.888 1.000 1 A MET 47.246 1
ATOM 2 C CA . MET 1 1 ? A 41.572 4.345 17.401 1.000 1 A MET 49.285 1
ATOM 3 C C . MET 1 1 ? A 42.346 5.388 18.186 1.000 1 A MET 50.141 1
ATOM 4 O O . MET 1 1 ? A 41.802 6.086 19.049 1.000 1 A MET 46.970 1
ATOM 5 C CB . MET 1 1 ? A 41.585 4.688 15.912 1.000 1 A MET 44.830 1
ATOM 6 C CG . MET 1 1 ? A 41.072 3.595 14.999 1.000 1 A MET 43.032 1
ATOM 7 S SD . MET 1 1 ? A 41.114 4.041 13.263 1.000 1 A MET 39.168 1
ATOM 8 C CE . MET 1 1 ? A 40.428 2.560 12.563 1.000 1 A MET 34.462 1
ATOM 9 N N . ALA 2 2 ? A 43.620 5.446 17.922 1.000 1 A ALA 58.339 1
ATOM 10 C CA . ALA 2 2 ? A 44.508 6.344 18.619 1.000 1 A ALA 60.602 1
ATOM 11 C C . ALA 2 2 ? A 44.540 7.716 17.943 1.000 1 A ALA 63.707 1
ATOM 12 O O . ALA 2 2 ? A 43.886 7.936 16.932 1.000 1 A ALA 61.020 1
ATOM 13 C CB . ALA 2 2 ? A 45.906 5.751 18.720 1.000 1 A ALA 54.938 1
ATOM 14 N N . LEU 3 3 ? A 45.313 8.620 18.551 1.000 1 A LEU 63.003 1
ATOM 15 C CA . LEU 3 3 ? A 45.451 9.944 17.985 1.000 1 A LEU 65.208 1
ATOM 16 C C . LEU 3 3 ? A 46.319 9.963 16.738 1.000 1 A LEU 67.977 1
ATOM 17 O O . LEU 3 3 ? A 46.199 10.856 15.915 1.000 1 A LEU 65.900 1
ATOM 18 C CB . LEU 3 3 ? A 46.012 10.907 19.026 1.000 1 A LEU 60.104 1
ATOM 19 C CG . LEU 3 3 ? A 45.129 11.191 20.230 1.000 1 A LEU 56.440 1
ATOM 20 C CD1 . LEU 3 3 ? A 43.861 11.869 19.775 1.000 1 A LEU 54.668 1
ATOM 21 C CD2 . LEU 3 3 ? A 45.853 12.043 21.250 1.000 1 A LEU 54.220 1
ATOM 22 N N . LYS 4 4 ? A 47.211 8.996 16.605 1.000 1 A LYS 66.445 1
ATOM 23 C CA . LYS 4 4 ? A 48.027 8.905 15.416 1.000 1 A LYS 67.392 1
ATOM 24 C C . LYS 4 4 ? A 47.181 8.559 14.189 1.000 1 A LYS 69.147 1
ATOM 25 O O . LYS 4 4 ? A 47.326 9.150 13.133 1.000 1 A LYS 65.245 1
ATOM 26 C CB . LYS 4 4 ? A 49.148 7.889 15.595 1.000 1 A LYS 61.778 1
ATOM 27 C CG . LYS 4 4 ? A 50.130 7.829 14.440 1.000 1 A LYS 58.030 1
ATOM 28 C CD . LYS 4 4 ? A 51.233 6.851 14.725 1.000 1 A LYS 52.646 1
ATOM 29 C CE . LYS 4 4 ? A 52.211 6.769 13.574 1.000 1 A LYS 47.266 1
ATOM 30 N NZ . LYS 4 4 ? A 53.343 5.836 13.860 1.000 1 A LYS 41.019 1
ATOM 31 N N . ASP 5 5 ? A 46.271 7.607 14.353 1.000 1 A ASP 73.501 1
ATOM 32 C CA . ASP 5 5 ? A 45.396 7.225 13.250 1.000 1 A ASP 74.124 1
ATOM 33 C C . ASP 5 5 ? A 44.389 8.342 12.937 1.000 1 A ASP 76.014 1
ATOM 34 O O . ASP 5 5 ? A 44.035 8.526 11.772 1.000 1 A ASP 73.354 1
ATOM 35 C CB . ASP 5 5 ? A 44.658 5.924 13.578 1.000 1 A ASP 69.177 1
ATOM 36 C CG . ASP 5 5 ? A 45.587 4.732 13.640 1.000 1 A ASP 63.623 1
ATOM 37 O OD1 . ASP 5 5 ? A 46.595 4.747 12.914 1.000 1 A ASP 59.041 1
ATOM 38 O OD2 . ASP 5 5 ? A 45.289 3.796 14.396 1.000 1 A ASP 59.555 1
ATOM 39 N N . TYR 6 6 ? A 43.966 9.050 13.948 1.000 1 A TYR 78.043 1
ATOM 40 C CA . TYR 6 6 ? A 43.078 10.199 13.727 1.000 1 A TYR 79.232 1
ATOM 41 C C . TYR 6 6 ? A 43.798 11.316 12.976 1.000 1 A TYR 80.808 1
ATOM 42 O O . TYR 6 6 ? A 43.199 11.954 12.106 1.000 1 A TYR 79.706 1
ATOM 43 C CB . TYR 6 6 ? A 42.528 10.706 15.060 1.000 1 A TYR 77.349 1
ATOM 44 C CG . TYR 6 6 ? A 41.586 11.882 14.942 1.000 1 A TYR 76.165 1
ATOM 45 C CD1 . TYR 6 6 ? A 40.264 11.686 14.509 1.000 1 A TYR 73.174 1
ATOM 46 C CD2 . TYR 6 6 ? A 41.987 13.158 15.260 1.000 1 A TYR 73.416 1
ATOM 47 C CE1 . TYR 6 6 ? A 39.409 12.772 14.400 1.000 1 A TYR 71.974 1
ATOM 48 C CE2 . TYR 6 6 ? A 41.140 14.243 15.156 1.000 1 A TYR 71.125 1
ATOM 49 C CZ . TYR 6 6 ? A 39.846 14.027 14.727 1.000 1 A TYR 71.440 1
ATOM 50 O OH . TYR 6 6 ? A 38.997 15.115 14.630 1.000 1 A TYR 70.703 1
ATOM 51 N N . ALA 7 7 ? A 45.039 11.541 13.309 1.000 1 A ALA 83.275 1
ATOM 52 C CA . ALA 7 7 ? A 45.800 12.586 12.628 1.000 1 A ALA 83.609 1
ATOM 53 C C . ALA 7 7 ? A 46.127 12.188 11.206 1.000 1 A ALA 84.504 1
ATOM 54 O O . ALA 7 7 ? A 46.204 13.047 10.321 1.000 1 A ALA 82.576 1
ATOM 55 C CB . ALA 7 7 ? A 47.078 12.896 13.402 1.000 1 A ALA 82.236 1
ATOM 56 N N . LEU 8 8 ? A 46.329 10.909 10.944 1.000 1 A LEU 83.464 1
ATOM 57 C CA . LEU 8 8 ? A 46.555 10.452 9.584 1.000 1 A LEU 82.539 1
ATOM 58 C C . LEU 8 8 ? A 45.320 10.555 8.718 1.000 1 A LEU 83.727 1
ATOM 59 O O . LEU 8 8 ? A 45.400 10.855 7.526 1.000 1 A LEU 82.838 1
ATOM 60 C CB . LEU 8 8 ? A 47.091 9.017 9.563 1.000 1 A LEU 80.611 1
ATOM 61 C CG . LEU 8 8 ? A 48.491 8.833 10.157 1.000 1 A LEU 72.621 1
ATOM 62 C CD1 . LEU 8 8 ? A 49.511 9.605 9.336 1.000 1 A LEU 71.565 1
ATOM 63 C CD2 . LEU 8 8 ? A 48.850 7.371 10.232 1.000 1 A LEU 70.146 1
ATOM 64 N N . GLU 9 9 ? A 44.150 10.306 9.321 1.000 1 A GLU 84.560 1
ATOM 65 C CA . GLU 9 9 ? A 42.904 10.460 8.577 1.000 1 A GLU 84.146 1
ATOM 66 C C . GLU 9 9 ? A 42.615 11.925 8.294 1.000 1 A GLU 85.522 1
ATOM 67 O O . GLU 9 9 ? A 42.021 12.245 7.269 1.000 1 A GLU 84.947 1
ATOM 68 C CB . GLU 9 9 ? A 41.756 9.834 9.369 1.000 1 A GLU 82.057 1
ATOM 69 C CG . GLU 9 9 ? A 41.849 8.305 9.484 1.000 1 A GLU 75.552 1
ATOM 70 C CD . GLU 9 9 ? A 41.638 7.597 8.173 1.000 1 A GLU 70.717 1
ATOM 71 O OE1 . GLU 9 9 ? A 40.834 8.054 7.369 1.000 1 A GLU 66.157 1
ATOM 72 O OE2 . GLU 9 9 ? A 42.298 6.551 7.963 1.000 1 A GLU 62.623 1
ATOM 73 N N . LYS 10 10 ? A 43.029 12.796 9.208 1.000 1 A LYS 84.290 1
ATOM 74 C CA . LYS 10 10 ? A 42.871 14.235 8.961 1.000 1 A LYS 84.376 1
ATOM 75 C C . LYS 10 10 ? A 43.782 14.709 7.830 1.000 1 A LYS 85.640 1
ATOM 76 O O . LYS 10 10 ? A 43.379 15.578 7.055 1.000 1 A LYS 84.698 1
ATOM 77 C CB . LYS 10 10 ? A 43.168 15.026 10.230 1.000 1 A LYS 82.862 1
ATOM 78 C CG . LYS 10 10 ? A 42.129 14.881 11.332 1.000 1 A LYS 77.500 1
ATOM 79 C CD . LYS 10 10 ? A 42.575 15.579 12.592 1.000 1 A LYS 75.328 1
ATOM 80 C CE . LYS 10 10 ? A 42.622 17.082 12.417 1.000 1 A LYS 71.851 1
ATOM 81 N NZ . LYS 10 10 ? A 43.097 17.765 13.623 1.000 1 A LYS 65.451 1
ATOM 82 N N . GLU 11 11 ? A 44.965 14.131 7.750 1.000 1 A GLU 87.424 1
ATOM 83 C CA . GLU 11 11 ? A 45.843 14.487 6.630 1.000 1 A GLU 87.070 1
ATOM 84 C C . GLU 11 11 ? A 45.340 13.954 5.310 1.000 1 A GLU 87.358 1
ATOM 85 O O . GLU 11 11 ? A 45.491 14.603 4.284 1.000 1 A GLU 86.057 1
ATOM 86 C CB . GLU 11 11 ? A 47.276 13.952 6.916 1.000 1 A GLU 85.873 1
ATOM 87 C CG . GLU 11 11 ? A 47.991 14.639 8.050 1.000 1 A GLU 78.321 1
ATOM 88 C CD . GLU 11 11 ? A 48.271 16.106 7.766 1.000 1 A GLU 72.175 1
ATOM 89 O OE1 . GLU 11 11 ? A 48.562 16.443 6.587 1.000 1 A GLU 70.775 1
ATOM 90 O OE2 . GLU 11 11 ? A 48.152 16.938 8.687 1.000 1 A GLU 65.479 1
ATOM 91 N N . LYS 12 12 ? A 44.682 12.790 5.345 1.000 1 A LYS 87.104 1
ATOM 92 C CA . LYS 12 12 ? A 44.071 12.282 4.130 1.000 1 A LYS 86.443 1
ATOM 93 C C . LYS 12 12 ? A 42.877 13.117 3.698 1.000 1 A LYS 87.518 1
ATOM 94 O O . LYS 12 12 ? A 42.666 13.308 2.510 1.000 1 A LYS 86.458 1
ATOM 95 C CB . LYS 12 12 ? A 43.669 10.820 4.301 1.000 1 A LYS 84.649 1
ATOM 96 C CG . LYS 12 12 ? A 44.845 9.862 4.402 1.000 1 A LYS 79.083 1
ATOM 97 C CD . LYS 12 12 ? A 44.357 8.439 4.563 1.000 1 A LYS 76.289 1
ATOM 98 C CE . LYS 12 12 ? A 45.535 7.473 4.671 1.000 1 A LYS 72.630 1
ATOM 99 N NZ . LYS 12 12 ? A 45.099 6.059 4.827 1.000 1 A LYS 65.119 1
ATOM 100 N N . VAL 13 13 ? A 42.105 13.593 4.656 1.000 1 A VAL 88.639 1
ATOM 101 C CA . VAL 13 13 ? A 40.977 14.451 4.335 1.000 1 A VAL 88.872 1
ATOM 102 C C . VAL 13 13 ? A 41.455 15.811 3.837 1.000 1 A VAL 88.878 1
ATOM 103 O O . VAL 13 13 ? A 40.913 16.353 2.869 1.000 1 A VAL 88.165 1
ATOM 104 C CB . VAL 13 13 ? A 40.054 14.591 5.558 1.000 1 A VAL 88.250 1
ATOM 105 C CG1 . VAL 13 13 ? A 39.402 13.244 5.839 1.000 1 A VAL 86.797 1
ATOM 106 C CG2 . VAL 13 13 ? A 39.002 15.646 5.332 1.000 1 A VAL 85.132 1
ATOM 107 N N . LYS 14 14 ? A 42.496 16.351 4.459 1.000 1 A LYS 87.658 1
ATOM 108 C CA . LYS 14 14 ? A 43.031 17.613 4.005 1.000 1 A LYS 86.516 1
ATOM 109 C C . LYS 14 14 ? A 43.713 17.479 2.633 1.000 1 A LYS 86.456 1
ATOM 110 O O . LYS 14 14 ? A 43.690 18.422 1.853 1.000 1 A LYS 84.962 1
ATOM 111 C CB . LYS 14 14 ? A 44.018 18.187 5.015 1.000 1 A LYS 85.449 1
ATOM 112 C CG . LYS 14 14 ? A 43.372 18.702 6.283 1.000 1 A LYS 79.679 1
ATOM 113 C CD . LYS 14 14 ? A 44.375 19.416 7.167 1.000 1 A LYS 78.532 1
ATOM 114 C CE . LYS 14 14 ? A 45.383 18.449 7.779 1.000 1 A LYS 73.366 1
ATOM 115 N NZ . LYS 14 14 ? A 46.320 19.139 8.663 1.000 1 A LYS 67.256 1
ATOM 116 N N . LYS 15 15 ? A 44.284 16.313 2.363 1.000 1 A LYS 87.523 1
ATOM 117 C CA . LYS 15 15 ? A 44.847 16.086 1.031 1.000 1 A LYS 86.172 1
ATOM 118 C C . LYS 15 15 ? A 43.785 15.968 -0.010 1.000 1 A LYS 85.957 1
ATOM 119 O O . LYS 15 15 ? A 43.969 16.383 -1.161 1.000 1 A LYS 84.264 1
ATOM 120 C CB . LYS 15 15 ? A 45.724 14.834 1.055 1.000 1 A LYS 84.936 1
ATOM 121 C CG . LYS 15 15 ? A 46.512 14.597 -0.222 1.000 1 A LYS 75.808 1
ATOM 122 C CD . LYS 15 15 ? A 47.411 13.364 -0.101 1.000 1 A LYS 71.324 1
ATOM 123 C CE . LYS 15 15 ? A 48.184 13.142 -1.392 1.000 1 A LYS 63.774 1
ATOM 124 N NZ . LYS 15 15 ? A 49.040 11.939 -1.311 1.000 1 A LYS 55.863 1
ATOM 125 N N . PHE 16 16 ? A 42.635 15.408 0.364 1.000 1 A PHE 87.601 1
ATOM 126 C CA . PHE 16 16 ? A 41.503 15.316 -0.549 1.000 1 A PHE 87.230 1
ATOM 127 C C . PHE 16 16 ? A 40.874 16.658 -0.811 1.000 1 A PHE 86.771 1
ATOM 128 O O . PHE 16 16 ? A 40.492 16.959 -1.954 1.000 1 A PHE 85.024 1
ATOM 129 C CB . PHE 16 16 ? A 40.467 14.344 0.013 1.000 1 A PHE 86.938 1
ATOM 130 C CG . PHE 16 16 ? A 39.211 14.255 -0.816 1.000 1 A PHE 88.681 1
ATOM 131 C CD1 . PHE 16 16 ? A 39.205 13.590 -2.036 1.000 1 A PHE 87.847 1
ATOM 132 C CD2 . PHE 16 16 ? A 38.041 14.830 -0.366 1.000 1 A PHE 87.699 1
ATOM 133 C CE1 . PHE 16 16 ? A 38.072 13.517 -2.790 1.000 1 A PHE 86.502 1
ATOM 134 C CE2 . PHE 16 16 ? A 36.890 14.752 -1.130 1.000 1 A PHE 86.935 1
ATOM 135 C CZ . PHE 16 16 ? A 36.908 14.094 -2.348 1.000 1 A PHE 87.219 1
ATOM 136 N N . LEU 17 17 ? A 40.752 17.489 0.207 1.000 1 A LEU 86.516 1
ATOM 137 C CA . LEU 17 17 ? A 40.099 18.780 0.036 1.000 1 A LEU 85.571 1
ATOM 138 C C . LEU 17 17 ? A 40.986 19.796 -0.674 1.000 1 A LEU 85.116 1
ATOM 139 O O . LEU 17 17 ? A 40.476 20.785 -1.205 1.000 1 A LEU 83.085 1
ATOM 140 C CB . LEU 17 17 ? A 39.681 19.351 1.394 1.000 1 A LEU 84.738 1
ATOM 141 C CG . LEU 17 17 ? A 38.574 18.628 2.126 1.000 1 A LEU 84.945 1
ATOM 142 C CD1 . LEU 17 17 ? A 37.270 18.672 1.350 1.000 1 A LEU 83.343 1
ATOM 143 C CD2 . LEU 17 17 ? A 38.369 19.223 3.519 1.000 1 A LEU 83.115 1
ATOM 144 N N . GLN 18 18 ? A 42.277 19.574 -0.718 1.000 1 A GLN 84.619 1
ATOM 145 C CA . GLN 18 18 ? A 43.193 20.507 -1.377 1.000 1 A GLN 82.872 1
ATOM 146 C C . GLN 18 18 ? A 43.561 20.085 -2.791 1.000 1 A GLN 81.518 1
ATOM 147 O O . GLN 18 18 ? A 43.565 20.920 -3.694 1.000 1 A GLN 78.836 1
ATOM 148 C CB . GLN 18 18 ? A 44.471 20.671 -0.550 1.000 1 A GLN 81.384 1
ATOM 149 C CG . GLN 18 18 ? A 44.281 21.379 0.779 1.000 1 A GLN 78.729 1
ATOM 150 C CD . GLN 18 18 ? A 45.575 21.475 1.585 1.000 1 A GLN 78.109 1
ATOM 151 O OE1 . GLN 18 18 ? A 46.584 20.911 1.180 1.000 1 A GLN 74.002 1
ATOM 152 N NE2 . GLN 18 18 ? A 45.514 22.175 2.703 1.000 1 A GLN 70.891 1
ATOM 153 N N . GLU 19 19 ? A 43.842 18.813 -2.980 1.000 1 A GLU 84.783 1
ATOM 154 C CA . GLU 19 19 ? A 44.389 18.331 -4.246 1.000 1 A GLU 82.619 1
ATOM 155 C C . GLU 19 19 ? A 43.361 17.761 -5.195 1.000 1 A GLU 81.760 1
ATOM 156 O O . GLU 19 19 ? A 43.699 17.285 -6.265 1.000 1 A GLU 76.826 1
ATOM 157 C CB . GLU 19 19 ? A 45.470 17.307 -3.975 1.000 1 A GLU 80.574 1
ATOM 158 C CG . GLU 19 19 ? A 46.677 17.857 -3.264 1.000 1 A GLU 74.858 1
ATOM 159 C CD . GLU 19 19 ? A 47.761 16.827 -3.012 1.000 1 A GLU 71.553 1
ATOM 160 O OE1 . GLU 19 19 ? A 47.520 15.630 -3.308 1.000 1 A GLU 67.404 1
ATOM 161 O OE2 . GLU 19 19 ? A 48.852 17.198 -2.539 1.000 1 A GLU 64.609 1
ATOM 162 N N . PHE 20 20 ? A 42.109 17.783 -4.822 1.000 1 A PHE 80.739 1
ATOM 163 C CA . PHE 20 20 ? A 41.061 17.238 -5.697 1.000 1 A PHE 79.412 1
ATOM 164 C C . PHE 20 20 ? A 40.607 18.292 -6.691 1.000 1 A PHE 79.053 1
ATOM 165 O O . PHE 20 20 ? A 40.367 19.431 -6.316 1.000 1 A PHE 75.250 1
ATOM 166 C CB . PHE 20 20 ? A 39.868 16.741 -4.885 1.000 1 A PHE 77.760 1
ATOM 167 C CG . PHE 20 20 ? A 38.800 16.112 -5.755 1.000 1 A PHE 78.110 1
ATOM 168 C CD1 . PHE 20 20 ? A 38.989 14.838 -6.249 1.000 1 A PHE 78.250 1
ATOM 169 C CD2 . PHE 20 20 ? A 37.629 16.783 -6.025 1.000 1 A PHE 77.196 1
ATOM 170 C CE1 . PHE 20 20 ? A 38.028 14.242 -7.052 1.000 1 A PHE 75.878 1
ATOM 171 C CE2 . PHE 20 20 ? A 36.666 16.201 -6.824 1.000 1 A PHE 76.639 1
ATOM 172 C CZ . PHE 20 20 ? A 36.867 14.921 -7.342 1.000 1 A PHE 74.840 1
ATOM 173 N N . TYR 21 21 ? A 40.557 17.880 -7.921 1.000 1 A TYR 73.799 1
ATOM 174 C CA . TYR 21 21 ? A 40.078 18.759 -8.989 1.000 1 A TYR 72.549 1
ATOM 175 C C . TYR 21 21 ? A 39.322 17.940 -9.995 1.000 1 A TYR 73.160 1
ATOM 176 O O . TYR 21 21 ? A 39.535 16.719 -10.123 1.000 1 A TYR 67.705 1
ATOM 177 C CB . TYR 21 21 ? A 41.270 19.489 -9.676 1.000 1 A TYR 68.070 1
ATOM 178 C CG . TYR 21 21 ? A 42.251 18.580 -10.395 1.000 1 A TYR 65.271 1
ATOM 179 C CD1 . TYR 21 21 ? A 43.271 17.934 -9.701 1.000 1 A TYR 60.273 1
ATOM 180 C CD2 . TYR 21 21 ? A 42.151 18.398 -11.756 1.000 1 A TYR 59.707 1
ATOM 181 C CE1 . TYR 21 21 ? A 44.160 17.122 -10.348 1.000 1 A TYR 55.212 1
ATOM 182 C CE2 . TYR 21 21 ? A 43.046 17.551 -12.418 1.000 1 A TYR 55.091 1
ATOM 183 C CZ . TYR 21 21 ? A 44.049 16.931 -11.699 1.000 1 A TYR 52.158 1
ATOM 184 O OH . TYR 21 21 ? A 44.948 16.111 -12.364 1.000 1 A TYR 49.562 1
ATOM 185 N N . GLN 22 22 ? A 38.472 18.614 -10.721 1.000 1 A GLN 73.276 1
ATOM 186 C CA . GLN 22 22 ? A 37.686 17.984 -11.762 1.000 1 A GLN 72.578 1
ATOM 187 C C . GLN 22 22 ? A 37.613 18.924 -12.943 1.000 1 A GLN 72.857 1
ATOM 188 O O . GLN 22 22 ? A 38.000 20.088 -12.886 1.000 1 A GLN 69.303 1
ATOM 189 C CB . GLN 22 22 ? A 36.290 17.616 -11.274 1.000 1 A GLN 68.609 1
ATOM 190 C CG . GLN 22 22 ? A 35.406 18.793 -10.913 1.000 1 A GLN 62.560 1
ATOM 191 C CD . GLN 22 22 ? A 34.053 18.367 -10.387 1.000 1 A GLN 58.178 1
ATOM 192 O OE1 . GLN 22 22 ? A 33.753 17.187 -10.304 1.000 1 A GLN 53.968 1
ATOM 193 N NE2 . GLN 22 22 ? A 33.234 19.339 -10.050 1.000 1 A GLN 53.171 1
ATOM 194 N N . ASP 23 23 ? A 37.104 18.393 -14.031 1.000 1 A ASP 71.107 1
ATOM 195 C CA . ASP 23 23 ? A 36.974 19.149 -15.270 1.000 1 A ASP 70.278 1
ATOM 196 C C . ASP 23 23 ? A 35.522 19.574 -15.443 1.000 1 A ASP 70.774 1
ATOM 197 O O . ASP 23 23 ? A 34.610 18.801 -15.238 1.000 1 A ASP 67.079 1
ATOM 198 C CB . ASP 23 23 ? A 37.425 18.317 -16.470 1.000 1 A ASP 65.843 1
ATOM 199 C CG . ASP 23 23 ? A 38.925 18.060 -16.466 1.000 1 A ASP 61.751 1
ATOM 200 O OD1 . ASP 23 23 ? A 39.688 18.892 -15.943 1.000 1 A ASP 55.619 1
ATOM 201 O OD2 . ASP 23 23 ? A 39.335 17.008 -16.996 1.000 1 A ASP 57.708 1
ATOM 202 N N . ASP 24 24 ? A 35.368 20.817 -15.830 1.000 1 A ASP 66.758 1
ATOM 203 C CA . ASP 24 24 ? A 34.056 21.379 -16.046 1.000 1 A ASP 65.819 1
ATOM 204 C C . ASP 24 24 ? A 33.587 21.102 -17.464 1.000 1 A ASP 66.773 1
ATOM 205 O O . ASP 24 24 ? A 34.217 20.349 -18.204 1.000 1 A ASP 63.504 1
ATOM 206 C CB . ASP 24 24 ? A 34.035 22.870 -15.730 1.000 1 A ASP 60.874 1
ATOM 207 C CG . ASP 24 24 ? A 35.100 23.653 -16.495 1.000 1 A ASP 57.989 1
ATOM 208 O OD1 . ASP 24 24 ? A 35.915 23.022 -17.202 1.000 1 A ASP 53.443 1
ATOM 209 O OD2 . ASP 24 24 ? A 35.106 24.895 -16.402 1.000 1 A ASP 55.594 1
ATOM 210 N N . GLU 25 25 ? A 32.479 21.678 -17.852 1.000 1 A GLU 68.473 1
ATOM 211 C CA . GLU 25 25 ? A 31.940 21.452 -19.193 1.000 1 A GLU 67.344 1
ATOM 212 C C . GLU 25 25 ? A 32.759 22.089 -20.290 1.000 1 A GLU 68.322 1
ATOM 213 O O . GLU 25 25 ? A 32.592 21.755 -21.453 1.000 1 A GLU 64.927 1
ATOM 214 C CB . GLU 25 25 ? A 30.492 21.962 -19.253 1.000 1 A GLU 62.440 1
ATOM 215 C CG . GLU 25 25 ? A 30.292 23.468 -19.145 1.000 1 A GLU 58.248 1
ATOM 216 C CD . GLU 25 25 ? A 30.161 23.935 -17.709 1.000 1 A GLU 53.651 1
ATOM 217 O OE1 . GLU 25 25 ? A 30.384 23.093 -16.787 1.000 1 A GLU 50.153 1
ATOM 218 O OE2 . GLU 25 25 ? A 29.868 25.122 -17.511 1.000 1 A GLU 48.223 1
ATOM 219 N N . LEU 26 26 ? A 33.627 23.015 -19.934 1.000 1 A LEU 69.054 1
ATOM 220 C CA . LEU 26 26 ? A 34.489 23.664 -20.916 1.000 1 A LEU 70.392 1
ATOM 221 C C . LEU 26 26 ? A 35.868 23.020 -21.024 1.000 1 A LEU 72.038 1
ATOM 222 O O . LEU 26 26 ? A 36.665 23.442 -21.841 1.000 1 A LEU 68.495 1
ATOM 223 C CB . LEU 26 26 ? A 34.639 25.148 -20.575 1.000 1 A LEU 65.506 1
ATOM 224 C CG . LEU 26 26 ? A 33.368 26.006 -20.668 1.000 1 A LEU 62.053 1
ATOM 225 C CD1 . LEU 26 26 ? A 32.820 26.019 -22.072 1.000 1 A LEU 61.158 1
ATOM 226 C CD2 . LEU 26 26 ? A 33.619 27.407 -20.170 1.000 1 A LEU 60.258 1
ATOM 227 N N . GLY 27 27 ? A 36.114 22.037 -20.169 1.000 1 A GLY 69.863 1
ATOM 228 C CA . GLY 27 27 ? A 37.411 21.378 -20.177 1.000 1 A GLY 68.230 1
ATOM 229 C C . GLY 27 27 ? A 38.464 22.011 -19.298 1.000 1 A GLY 71.265 1
ATOM 230 O O . GLY 27 27 ? A 39.613 21.589 -19.320 1.000 1 A GLY 67.899 1
ATOM 231 N N . LYS 28 28 ? A 38.081 23.004 -18.534 1.000 1 A LYS 73.805 1
ATOM 232 C CA . LYS 28 28 ? A 39.021 23.698 -17.669 1.000 1 A LYS 73.700 1
ATOM 233 C C . LYS 28 28 ? A 39.078 23.002 -16.328 1.000 1 A LYS 74.370 1
ATOM 234 O O . LYS 28 28 ? A 38.066 22.589 -15.754 1.000 1 A LYS 70.689 1
ATOM 235 C CB . LYS 28 28 ? A 38.621 25.149 -17.468 1.000 1 A LYS 69.617 1
ATOM 236 C CG . LYS 28 28 ? A 38.701 26.003 -18.723 1.000 1 A LYS 63.021 1
ATOM 237 C CD . LYS 28 28 ? A 38.291 27.421 -18.451 1.000 1 A LYS 58.899 1
ATOM 238 C CE . LYS 28 28 ? A 38.403 28.290 -19.696 1.000 1 A LYS 52.771 1
ATOM 239 N NZ . LYS 28 28 ? A 38.003 29.700 -19.416 1.000 1 A LYS 46.907 1
ATOM 240 N N . LYS 29 29 ? A 40.293 22.833 -15.822 1.000 1 A LYS 72.972 1
ATOM 241 C CA . LYS 29 29 ? A 40.489 22.196 -14.539 1.000 1 A LYS 72.417 1
ATOM 242 C C . LYS 29 29 ? A 40.144 23.175 -13.441 1.000 1 A LYS 73.625 1
ATOM 243 O O . LYS 29 29 ? A 40.650 24.274 -13.384 1.000 1 A LYS 70.099 1
ATOM 244 C CB . LYS 29 29 ? A 41.923 21.718 -14.396 1.000 1 A LYS 67.762 1
ATOM 245 C CG . LYS 29 29 ? A 42.273 20.595 -15.362 1.000 1 A LYS 63.564 1
ATOM 246 C CD . LYS 29 29 ? A 43.706 20.132 -15.175 1.000 1 A LYS 59.314 1
ATOM 247 C CE . LYS 29 29 ? A 44.032 19.010 -16.147 1.000 1 A LYS 54.555 1
ATOM 248 N NZ . LYS 29 29 ? A 45.436 18.561 -16.021 1.000 1 A LYS 48.901 1
ATOM 249 N N . GLN 30 30 ? A 39.272 22.716 -12.548 1.000 1 A GLN 75.598 1
ATOM 250 C CA . GLN 30 30 ? A 38.864 23.535 -11.420 1.000 1 A GLN 75.586 1
ATOM 251 C C . GLN 30 30 ? A 38.859 22.682 -10.174 1.000 1 A GLN 76.984 1
ATOM 252 O O . GLN 30 30 ? A 38.555 21.472 -10.202 1.000 1 A GLN 74.386 1
ATOM 253 C CB . GLN 30 30 ? A 37.496 24.173 -11.652 1.000 1 A GLN 71.739 1
ATOM 254 C CG . GLN 30 30 ? A 36.341 23.215 -11.796 1.000 1 A GLN 65.628 1
ATOM 255 C CD . GLN 30 30 ? A 35.042 23.931 -12.046 1.000 1 A GLN 60.589 1
ATOM 256 O OE1 . GLN 30 30 ? A 35.002 25.155 -12.130 1.000 1 A GLN 56.585 1
ATOM 257 N NE2 . GLN 30 30 ? A 33.963 23.173 -12.159 1.000 1 A GLN 56.303 1
ATOM 258 N N . PHE 31 31 ? A 39.221 23.314 -9.087 1.000 1 A PHE 79.022 1
ATOM 259 C CA . PHE 31 31 ? A 39.207 22.651 -7.796 1.000 1 A PHE 79.479 1
ATOM 260 C C . PHE 31 31 ? A 37.822 22.748 -7.182 1.000 1 A PHE 80.781 1
ATOM 261 O O . PHE 31 31 ? A 37.395 23.852 -6.838 1.000 1 A PHE 78.585 1
ATOM 262 C CB . PHE 31 31 ? A 40.259 23.267 -6.875 1.000 1 A PHE 76.214 1
ATOM 263 C CG . PHE 31 31 ? A 41.675 23.058 -7.344 1.000 1 A PHE 76.175 1
ATOM 264 C CD1 . PHE 31 31 ? A 42.352 21.893 -7.020 1.000 1 A PHE 73.531 1
ATOM 265 C CD2 . PHE 31 31 ? A 42.301 24.013 -8.133 1.000 1 A PHE 72.937 1
ATOM 266 C CE1 . PHE 31 31 ? A 43.662 21.686 -7.445 1.000 1 A PHE 70.615 1
ATOM 267 C CE2 . PHE 31 31 ? A 43.581 23.798 -8.579 1.000 1 A PHE 70.860 1
ATOM 268 C CZ . PHE 31 31 ? A 44.283 22.651 -8.225 1.000 1 A PHE 68.543 1
ATOM 269 N N . LYS 32 32 ? A 37.147 21.619 -7.069 1.000 1 A LYS 82.301 1
ATOM 270 C CA . LYS 32 32 ? A 35.777 21.631 -6.615 1.000 1 A LYS 82.352 1
ATOM 271 C C . LYS 32 32 ? A 35.691 21.997 -5.148 1.000 1 A LYS 83.147 1
ATOM 272 O O . LYS 32 32 ? A 34.966 22.905 -4.746 1.000 1 A LYS 81.252 1
ATOM 273 C CB . LYS 32 32 ? A 35.114 20.269 -6.888 1.000 1 A LYS 79.997 1
ATOM 274 C CG . LYS 32 32 ? A 33.649 20.215 -6.497 1.000 1 A LYS 77.042 1
ATOM 275 C CD . LYS 32 32 ? A 33.051 18.863 -6.866 1.000 1 A LYS 75.750 1
ATOM 276 C CE . LYS 32 32 ? A 31.592 18.806 -6.507 1.000 1 A LYS 73.607 1
ATOM 277 N NZ . LYS 32 32 ? A 30.971 17.506 -6.863 1.000 1 A LYS 67.674 1
ATOM 278 N N . TYR 33 33 ? A 36.465 21.287 -4.315 1.000 1 A TYR 85.549 1
ATOM 279 C CA . TYR 33 33 ? A 36.407 21.549 -2.888 1.000 1 A TYR 86.199 1
ATOM 280 C C . TYR 33 33 ? A 37.241 22.751 -2.481 1.000 1 A TYR 85.846 1
ATOM 281 O O . TYR 33 33 ? A 37.012 23.328 -1.433 1.000 1 A TYR 84.067 1
ATOM 282 C CB . TYR 33 33 ? A 36.824 20.304 -2.113 1.000 1 A TYR 86.238 1
ATOM 283 C CG . TYR 33 33 ? A 35.914 19.112 -2.376 1.000 1 A TYR 87.947 1
ATOM 284 C CD1 . TYR 33 33 ? A 34.713 19.004 -1.718 1.000 1 A TYR 86.717 1
ATOM 285 C CD2 . TYR 33 33 ? A 36.265 18.141 -3.264 1.000 1 A TYR 86.629 1
ATOM 286 C CE1 . TYR 33 33 ? A 33.849 17.963 -1.954 1.000 1 A TYR 85.341 1
ATOM 287 C CE2 . TYR 33 33 ? A 35.441 17.075 -3.518 1.000 1 A TYR 86.283 1
ATOM 288 C CZ . TYR 33 33 ? A 34.219 16.983 -2.847 1.000 1 A TYR 85.963 1
ATOM 289 O OH . TYR 33 33 ? A 33.349 15.934 -3.098 1.000 1 A TYR 83.650 1
ATOM 290 N N . GLY 34 34 ? A 38.218 23.104 -3.305 1.000 1 A GLY 84.668 1
ATOM 291 C CA . GLY 34 34 ? A 38.956 24.326 -3.036 1.000 1 A GLY 83.478 1
ATOM 292 C C . GLY 34 34 ? A 38.096 25.556 -3.221 1.000 1 A GLY 84.314 1
ATOM 293 O O . GLY 34 34 ? A 38.204 26.512 -2.444 1.000 1 A GLY 82.751 1
ATOM 294 N N . ASN 35 35 ? A 37.248 25.565 -4.227 1.000 1 A ASN 83.276 1
ATOM 295 C CA . ASN 35 35 ? A 36.332 26.674 -4.410 1.000 1 A ASN 82.764 1
ATOM 296 C C . ASN 35 35 ? A 35.279 26.716 -3.307 1.000 1 A ASN 83.502 1
ATOM 297 O O . ASN 35 35 ? A 34.779 27.787 -2.940 1.000 1 A ASN 82.400 1
ATOM 298 C CB . ASN 35 35 ? A 35.675 26.606 -5.787 1.000 1 A ASN 80.428 1
ATOM 299 C CG . ASN 35 35 ? A 36.665 26.865 -6.906 1.000 1 A ASN 73.671 1
ATOM 300 O OD1 . ASN 35 35 ? A 37.519 27.747 -6.801 1.000 1 A ASN 69.526 1
ATOM 301 N ND2 . ASN 35 35 ? A 36.521 26.139 -7.990 1.000 1 A ASN 68.856 1
ATOM 302 N N . GLN 36 36 ? A 34.908 25.534 -2.790 1.000 1 A GLN 86.159 1
ATOM 303 C CA . GLN 36 36 ? A 33.941 25.519 -1.709 1.000 1 A GLN 85.586 1
ATOM 304 C C . GLN 36 36 ? A 34.543 26.044 -0.406 1.000 1 A GLN 85.289 1
ATOM 305 O O . GLN 36 36 ? A 33.848 26.651 0.408 1.000 1 A GLN 84.570 1
ATOM 306 C CB . GLN 36 36 ? A 33.417 24.114 -1.500 1.000 1 A GLN 84.949 1
ATOM 307 C CG . GLN 36 36 ? A 32.547 23.605 -2.638 1.000 1 A GLN 84.703 1
ATOM 308 C CD . GLN 36 36 ? A 32.044 22.201 -2.406 1.000 1 A GLN 84.917 1
ATOM 309 O OE1 . GLN 36 36 ? A 32.444 21.551 -1.415 1.000 1 A GLN 78.612 1
ATOM 310 N NE2 . GLN 36 36 ? A 31.171 21.712 -3.275 1.000 1 A GLN 77.240 1
ATOM 311 N N . LEU 37 37 ? A 35.836 25.831 -0.223 1.000 1 A LEU 85.641 1
ATOM 312 C CA . LEU 37 37 ? A 36.494 26.386 0.956 1.000 1 A LEU 84.867 1
ATOM 313 C C . LEU 37 37 ? A 36.676 27.893 0.849 1.000 1 A LEU 84.074 1
ATOM 314 O O . LEU 37 37 ? A 36.679 28.570 1.864 1.000 1 A LEU 82.529 1
ATOM 315 C CB . LEU 37 37 ? A 37.847 25.713 1.163 1.000 1 A LEU 84.706 1
ATOM 316 C CG . LEU 37 37 ? A 37.851 24.241 1.567 1.000 1 A LEU 84.106 1
ATOM 317 C CD1 . LEU 37 37 ? A 37.170 24.090 2.918 1.000 1 A LEU 82.229 1
ATOM 318 C CD2 . LEU 37 37 ? A 39.242 23.697 1.605 1.000 1 A LEU 82.569 1
ATOM 319 N N . VAL 38 38 ? A 36.808 28.403 -0.376 1.000 1 A VAL 82.893 1
ATOM 320 C CA . VAL 38 38 ? A 36.860 29.851 -0.554 1.000 1 A VAL 81.065 1
ATOM 321 C C . VAL 38 38 ? A 35.511 30.473 -0.240 1.000 1 A VAL 80.607 1
ATOM 322 O O . VAL 38 38 ? A 35.421 31.520 0.384 1.000 1 A VAL 78.875 1
ATOM 323 C CB . VAL 38 38 ? A 37.325 30.187 -1.993 1.000 1 A VAL 79.365 1
ATOM 324 C CG1 . VAL 38 38 ? A 38.752 29.702 -2.182 1.000 1 A VAL 77.861 1
ATOM 325 C CG2 . VAL 38 38 ? A 37.253 31.667 -2.261 1.000 1 A VAL 78.308 1
ATOM 326 N N . ARG 39 39 ? A 34.436 29.783 -0.675 1.000 1 A ARG 81.885 1
ATOM 327 C CA . ARG 39 39 ? A 33.096 30.287 -0.377 1.000 1 A ARG 80.621 1
ATOM 328 C C . ARG 39 39 ? A 32.756 30.182 1.103 1.000 1 A ARG 80.131 1
ATOM 329 O O . ARG 39 39 ? A 31.984 30.987 1.614 1.000 1 A ARG 78.884 1
ATOM 330 C CB . ARG 39 39 ? A 32.064 29.579 -1.242 1.000 1 A ARG 79.836 1
ATOM 331 C CG . ARG 39 39 ? A 32.144 29.911 -2.700 1.000 1 A ARG 75.660 1
ATOM 332 C CD . ARG 39 39 ? A 31.067 29.218 -3.489 1.000 1 A ARG 75.682 1
ATOM 333 N NE . ARG 39 39 ? A 31.264 27.764 -3.509 1.000 1 A ARG 70.660 1
ATOM 334 C CZ . ARG 39 39 ? A 30.454 26.888 -4.092 1.000 1 A ARG 69.301 1
ATOM 335 N NH1 . ARG 39 39 ? A 29.357 27.326 -4.682 1.000 1 A ARG 60.482 1
ATOM 336 N NH2 . ARG 39 39 ? A 30.733 25.617 -4.062 1.000 1 A ARG 59.950 1
ATOM 337 N N . LEU 40 40 ? A 33.305 29.192 1.781 1.000 1 A LEU 83.123 1
ATOM 338 C CA . LEU 40 40 ? A 33.093 29.097 3.216 1.000 1 A LEU 82.175 1
ATOM 339 C C . LEU 40 40 ? A 33.947 30.102 3.967 1.000 1 A LEU 80.276 1
ATOM 340 O O . LEU 40 40 ? A 33.525 30.589 5.019 1.000 1 A LEU 77.372 1
ATOM 341 C CB . LEU 40 40 ? A 33.396 27.688 3.713 1.000 1 A LEU 82.576 1
ATOM 342 C CG . LEU 40 40 ? A 32.412 26.586 3.360 1.000 1 A LEU 81.293 1
ATOM 343 C CD1 . LEU 40 40 ? A 31.055 26.860 3.980 1.000 1 A LEU 80.564 1
ATOM 344 C CD2 . LEU 40 40 ? A 32.933 25.247 3.797 1.000 1 A LEU 80.775 1
ATOM 345 N N . ALA 41 41 ? A 35.129 30.389 3.457 1.000 1 A ALA 79.728 1
ATOM 346 C CA . ALA 41 41 ? A 35.995 31.340 4.135 1.000 1 A ALA 78.358 1
ATOM 347 C C . ALA 41 41 ? A 35.484 32.752 3.982 1.000 1 A ALA 77.523 1
ATOM 348 O O . ALA 41 41 ? A 35.617 33.564 4.912 1.000 1 A ALA 73.629 1
ATOM 349 C CB . ALA 41 41 ? A 37.393 31.244 3.575 1.000 1 A ALA 77.070 1
ATOM 350 N N . HIS 42 42 ? A 34.903 33.070 2.858 1.000 1 A HIS 78.080 1
ATOM 351 C CA . HIS 42 42 ? A 34.356 34.409 2.618 1.000 1 A HIS 75.819 1
ATOM 352 C C . HIS 42 42 ? A 32.876 34.546 2.977 1.000 1 A HIS 75.879 1
ATOM 353 O O . HIS 42 42 ? A 32.255 35.526 2.598 1.000 1 A HIS 73.404 1
ATOM 354 C CB . HIS 42 42 ? A 34.567 34.823 1.171 1.000 1 A HIS 73.298 1
ATOM 355 C CG . HIS 42 42 ? A 36.005 35.079 0.812 1.000 1 A HIS 70.796 1
ATOM 356 N ND1 . HIS 42 42 ? A 36.879 34.079 0.432 1.000 1 A HIS 70.200 1
ATOM 357 C CD2 . HIS 42 42 ? A 36.740 36.217 0.812 1.000 1 A HIS 68.448 1
ATOM 358 C CE1 . HIS 42 42 ? A 38.064 34.599 0.217 1.000 1 A HIS 69.359 1
ATOM 359 N NE2 . HIS 42 42 ? A 38.010 35.878 0.431 1.000 1 A HIS 68.474 1
ATOM 360 N N . ARG 43 43 ? A 32.362 33.554 3.698 1.000 1 A ARG 72.530 1
ATOM 361 C CA . ARG 43 43 ? A 30.972 33.519 4.147 1.000 1 A ARG 71.133 1
ATOM 362 C C . ARG 43 43 ? A 29.980 33.573 2.980 1.000 1 A ARG 72.533 1
ATOM 363 O O . ARG 43 43 ? A 28.941 34.199 3.082 1.000 1 A ARG 69.270 1
ATOM 364 C CB . ARG 43 43 ? A 30.666 34.631 5.150 1.000 1 A ARG 66.996 1
ATOM 365 C CG . ARG 43 43 ? A 31.445 34.533 6.457 1.000 1 A ARG 63.194 1
ATOM 366 C CD . ARG 43 43 ? A 31.151 35.732 7.362 1.000 1 A ARG 58.726 1
ATOM 367 N NE . ARG 43 43 ? A 31.861 35.646 8.619 1.000 1 A ARG 52.624 1
ATOM 368 C CZ . ARG 43 43 ? A 31.822 36.569 9.566 1.000 1 A ARG 51.148 1
ATOM 369 N NH1 . ARG 43 43 ? A 31.056 37.652 9.403 1.000 1 A ARG 43.551 1
ATOM 370 N NH2 . ARG 43 43 ? A 32.501 36.417 10.667 1.000 1 A ARG 42.963 1
ATOM 371 N N . GLU 44 44 ? A 30.330 32.934 1.892 1.000 1 A GLU 75.512 1
ATOM 372 C CA . GLU 44 44 ? A 29.427 32.837 0.775 1.000 1 A GLU 75.681 1
ATOM 373 C C . GLU 44 44 ? A 28.422 31.691 0.932 1.000 1 A GLU 77.137 1
ATOM 374 O O . GLU 44 44 ? A 27.305 31.783 0.463 1.000 1 A GLU 74.599 1
ATOM 375 C CB . GLU 44 44 ? A 30.184 32.671 -0.543 1.000 1 A GLU 73.240 1
ATOM 376 C CG . GLU 44 44 ? A 30.975 33.889 -0.969 1.000 1 A GLU 67.633 1
ATOM 377 C CD . GLU 44 44 ? A 31.652 33.721 -2.314 1.000 1 A GLU 63.409 1
ATOM 378 O OE1 . GLU 44 44 ? A 31.607 32.620 -2.874 1.000 1 A GLU 58.649 1
ATOM 379 O OE2 . GLU 44 44 ? A 32.224 34.718 -2.819 1.000 1 A GLU 55.753 1
ATOM 380 N N . GLN 45 45 ? A 28.856 30.622 1.608 1.000 1 A GLN 78.593 1
ATOM 381 C CA . GLN 45 45 ? A 28.001 29.504 1.905 1.000 1 A GLN 78.846 1
ATOM 382 C C . GLN 45 45 ? A 28.303 29.030 3.315 1.000 1 A GLN 79.092 1
ATOM 383 O O . GLN 45 45 ? A 29.389 29.288 3.854 1.000 1 A GLN 77.700 1
ATOM 384 C CB . GLN 45 45 ? A 28.173 28.382 0.897 1.000 1 A GLN 77.814 1
ATOM 385 C CG . GLN 45 45 ? A 29.530 27.727 0.879 1.000 1 A GLN 75.284 1
ATOM 386 C CD . GLN 45 45 ? A 29.657 26.668 -0.179 1.000 1 A GLN 75.397 1
ATOM 387 O OE1 . GLN 45 45 ? A 28.741 26.451 -0.970 1.000 1 A GLN 71.455 1
ATOM 388 N NE2 . GLN 45 45 ? A 30.805 26.013 -0.215 1.000 1 A GLN 68.839 1
ATOM 389 N N . VAL 46 46 ? A 27.341 28.338 3.916 1.000 1 A VAL 79.630 1
ATOM 390 C CA . VAL 46 46 ? A 27.494 27.853 5.274 1.000 1 A VAL 79.388 1
ATOM 391 C C . VAL 46 46 ? A 27.593 26.340 5.341 1.000 1 A VAL 80.273 1
ATOM 392 O O . VAL 46 46 ? A 27.631 25.791 6.449 1.000 1 A VAL 77.225 1
ATOM 393 C CB . VAL 46 46 ? A 26.320 28.318 6.172 1.000 1 A VAL 75.934 1
ATOM 394 C CG1 . VAL 46 46 ? A 26.365 29.846 6.280 1.000 1 A VAL 72.568 1
ATOM 395 C CG2 . VAL 46 46 ? A 24.978 27.861 5.613 1.000 1 A VAL 72.690 1
ATOM 396 N N . ALA 47 47 ? A 27.654 25.686 4.215 1.000 1 A ALA 83.365 1
ATOM 397 C CA . ALA 47 47 ? A 27.685 24.233 4.178 1.000 1 A ALA 83.878 1
ATOM 398 C C . ALA 47 47 ? A 28.691 23.757 3.166 1.000 1 A ALA 84.777 1
ATOM 399 O O . ALA 47 47 ? A 28.896 24.378 2.122 1.000 1 A ALA 82.485 1
ATOM 400 C CB . ALA 47 47 ? A 26.311 23.650 3.885 1.000 1 A ALA 81.940 1
ATOM 401 N N . LEU 48 48 ? A 29.313 22.641 3.480 1.000 1 A LEU 85.769 1
ATOM 402 C CA . LEU 48 48 ? A 30.261 21.983 2.597 1.000 1 A LEU 85.677 1
ATOM 403 C C . LEU 48 48 ? A 29.653 20.675 2.129 1.000 1 A LEU 86.222 1
ATOM 404 O O . LEU 48 48 ? A 29.344 19.793 2.953 1.000 1 A LEU 84.858 1
ATOM 405 C CB . LEU 48 48 ? A 31.591 21.762 3.300 1.000 1 A LEU 84.711 1
ATOM 406 C CG . LEU 48 48 ? A 32.671 21.077 2.486 1.000 1 A LEU 84.521 1
ATOM 407 C CD1 . LEU 48 48 ? A 33.074 21.958 1.324 1.000 1 A LEU 81.117 1
ATOM 408 C CD2 . LEU 48 48 ? A 33.869 20.769 3.362 1.000 1 A LEU 81.444 1
ATOM 409 N N . TYR 49 49 ? A 29.493 20.521 0.845 1.000 1 A TYR 86.834 1
ATOM 410 C CA . TYR 49 49 ? A 28.920 19.319 0.258 1.000 1 A TYR 86.805 1
ATOM 411 C C . TYR 49 49 ? A 30.032 18.471 -0.315 1.000 1 A TYR 86.966 1
ATOM 412 O O . TYR 49 49 ? A 30.718 18.890 -1.250 1.000 1 A TYR 84.370 1
ATOM 413 C CB . TYR 49 49 ? A 27.912 19.681 -0.834 1.000 1 A TYR 85.290 1
ATOM 414 C CG . TYR 49 49 ? A 26.680 20.376 -0.310 1.000 1 A TYR 84.522 1
ATOM 415 C CD1 . TYR 49 49 ? A 25.644 19.657 0.237 1.000 1 A TYR 81.071 1
ATOM 416 C CD2 . TYR 49 49 ? A 26.568 21.765 -0.354 1.000 1 A TYR 81.350 1
ATOM 417 C CE1 . TYR 49 49 ? A 24.517 20.283 0.730 1.000 1 A TYR 78.855 1
ATOM 418 C CE2 . TYR 49 49 ? A 25.450 22.397 0.119 1.000 1 A TYR 79.197 1
ATOM 419 C CZ . TYR 49 49 ? A 24.430 21.645 0.664 1.000 1 A TYR 78.339 1
ATOM 420 O OH . TYR 49 49 ? A 23.302 22.295 1.158 1.000 1 A TYR 74.020 1
ATOM 421 N N . VAL 50 50 ? A 30.217 17.314 0.251 1.000 1 A VAL 88.193 1
ATOM 422 C CA . VAL 50 50 ? A 31.242 16.392 -0.203 1.000 1 A VAL 88.318 1
ATOM 423 C C . VAL 50 50 ? A 30.597 15.243 -0.952 1.000 1 A VAL 87.602 1
ATOM 424 O O . VAL 50 50 ? A 29.808 14.502 -0.385 1.000 1 A VAL 85.515 1
ATOM 425 C CB . VAL 50 50 ? A 32.078 15.850 0.982 1.000 1 A VAL 88.340 1
ATOM 426 C CG1 . VAL 50 50 ? A 32.744 16.996 1.702 1.000 1 A VAL 86.349 1
ATOM 427 C CG2 . VAL 50 50 ? A 33.094 14.841 0.510 1.000 1 A VAL 86.390 1
ATOM 428 N N . ASP 51 51 ? A 30.907 15.147 -2.202 1.000 1 A ASP 84.894 1
ATOM 429 C CA . ASP 51 51 ? A 30.397 14.061 -3.042 1.000 1 A ASP 84.181 1
ATOM 430 C C . ASP 51 51 ? A 31.262 12.824 -2.816 1.000 1 A ASP 84.907 1
ATOM 431 O O . ASP 51 51 ? A 32.488 12.868 -2.984 1.000 1 A ASP 83.356 1
ATOM 432 C CB . ASP 51 51 ? A 30.394 14.466 -4.505 1.000 1 A ASP 81.040 1
ATOM 433 C CG . ASP 51 51 ? A 29.585 13.506 -5.371 1.000 1 A ASP 73.852 1
ATOM 434 O OD1 . ASP 51 51 ? A 29.024 12.521 -4.831 1.000 1 A ASP 68.673 1
ATOM 435 O OD2 . ASP 51 51 ? A 29.515 13.741 -6.598 1.000 1 A ASP 70.752 1
ATOM 436 N N . LEU 52 52 ? A 30.633 11.736 -2.449 1.000 1 A LEU 86.992 1
ATOM 437 C CA . LEU 52 52 ? A 31.374 10.508 -2.171 1.000 1 A LEU 86.907 1
ATOM 438 C C . LEU 52 52 ? A 31.871 9.826 -3.428 1.000 1 A LEU 86.773 1
ATOM 439 O O . LEU 52 52 ? A 32.735 8.949 -3.340 1.000 1 A LEU 85.568 1
ATOM 440 C CB . LEU 52 52 ? A 30.508 9.541 -1.371 1.000 1 A LEU 86.098 1
ATOM 441 C CG . LEU 52 52 ? A 30.179 9.980 0.051 1.000 1 A LEU 86.060 1
ATOM 442 C CD1 . LEU 52 52 ? A 31.470 10.191 0.831 1.000 1 A LEU 82.651 1
ATOM 443 C CD2 . LEU 52 52 ? A 29.294 8.991 0.738 1.000 1 A LEU 83.729 1
ATOM 444 N N . ASP 53 53 ? A 31.353 10.214 -4.594 1.000 1 A ASP 86.035 1
ATOM 445 C CA . ASP 53 53 ? A 31.910 9.699 -5.835 1.000 1 A ASP 84.303 1
ATOM 446 C C . ASP 53 53 ? A 33.263 10.297 -6.110 1.000 1 A ASP 84.926 1
ATOM 447 O O . ASP 53 53 ? A 34.110 9.664 -6.738 1.000 1 A ASP 82.449 1
ATOM 448 C CB . ASP 53 53 ? A 30.954 9.973 -6.996 1.000 1 A ASP 81.718 1
ATOM 449 C CG . ASP 53 53 ? A 29.700 9.144 -6.933 1.000 1 A ASP 75.642 1
ATOM 450 O OD1 . ASP 53 53 ? A 29.763 8.033 -6.386 1.000 1 A ASP 71.324 1
ATOM 451 O OD2 . ASP 53 53 ? A 28.653 9.595 -7.460 1.000 1 A ASP 70.590 1
ATOM 452 N N . ASP 54 54 ? A 33.496 11.534 -5.671 1.000 1 A ASP 86.698 1
ATOM 453 C CA . ASP 54 54 ? A 34.816 12.116 -5.785 1.000 1 A ASP 86.171 1
ATOM 454 C C . ASP 54 54 ? A 35.793 11.467 -4.819 1.000 1 A ASP 86.659 1
ATOM 455 O O . ASP 54 54 ? A 36.979 11.321 -5.122 1.000 1 A ASP 85.126 1
ATOM 456 C CB . ASP 54 54 ? A 34.732 13.624 -5.560 1.000 1 A ASP 84.864 1
ATOM 457 C CG . ASP 54 54 ? A 33.924 14.327 -6.609 1.000 1 A ASP 83.985 1
ATOM 458 O OD1 . ASP 54 54 ? A 33.882 13.838 -7.751 1.000 1 A ASP 79.956 1
ATOM 459 O OD2 . ASP 54 54 ? A 33.309 15.363 -6.291 1.000 1 A ASP 79.662 1
ATOM 460 N N . VAL 55 55 ? A 35.295 11.081 -3.662 1.000 1 A VAL 87.019 1
ATOM 461 C CA . VAL 55 55 ? A 36.131 10.367 -2.707 1.000 1 A VAL 87.097 1
ATOM 462 C C . VAL 55 55 ? A 36.437 8.964 -3.198 1.000 1 A VAL 86.976 1
ATOM 463 O O . VAL 55 55 ? A 37.535 8.448 -2.995 1.000 1 A VAL 85.498 1
ATOM 464 C CB . VAL 55 55 ? A 35.431 10.341 -1.324 1.000 1 A VAL 87.341 1
ATOM 465 C CG1 . VAL 55 55 ? A 35.118 11.764 -0.891 1.000 1 A VAL 85.479 1
ATOM 466 C CG2 . VAL 55 55 ? A 36.306 9.660 -0.286 1.000 1 A VAL 86.039 1
ATOM 467 N N . ALA 56 56 ? A 35.464 8.364 -3.871 1.000 1 A ALA 88.529 1
ATOM 468 C CA . ALA 56 56 ? A 35.692 7.047 -4.480 1.000 1 A ALA 87.208 1
ATOM 469 C C . ALA 56 56 ? A 36.662 7.125 -5.645 1.000 1 A ALA 87.161 1
ATOM 470 O O . ALA 56 56 ? A 37.357 6.142 -5.942 1.000 1 A ALA 84.424 1
ATOM 471 C CB . ALA 56 56 ? A 34.379 6.457 -4.929 1.000 1 A ALA 85.535 1
ATOM 472 N N . GLU 57 57 ? A 36.709 8.263 -6.330 1.000 1 A GLU 86.739 1
ATOM 473 C CA . GLU 57 57 ? A 37.696 8.447 -7.385 1.000 1 A GLU 84.791 1
ATOM 474 C C . GLU 57 57 ? A 39.068 8.689 -6.821 1.000 1 A GLU 84.442 1
ATOM 475 O O . GLU 57 57 ? A 40.070 8.176 -7.375 1.000 1 A GLU 81.583 1
ATOM 476 C CB . GLU 57 57 ? A 37.268 9.605 -8.290 1.000 1 A GLU 82.667 1
ATOM 477 C CG . GLU 57 57 ? A 38.145 9.779 -9.499 1.000 1 A GLU 72.780 1
ATOM 478 C CD . GLU 57 57 ? A 37.631 10.875 -10.428 1.000 1 A GLU 67.190 1
ATOM 479 O OE1 . GLU 57 57 ? A 36.597 11.496 -10.107 1.000 1 A GLU 62.704 1
ATOM 480 O OE2 . GLU 57 57 ? A 38.255 11.094 -11.494 1.000 1 A GLU 57.618 1
ATOM 481 N N . ASP 58 58 ? A 39.156 9.416 -5.750 1.000 1 A ASP 85.948 1
ATOM 482 C CA . ASP 58 58 ? A 40.449 9.729 -5.149 1.000 1 A ASP 84.308 1
ATOM 483 C C . ASP 58 58 ? A 40.973 8.552 -4.301 1.000 1 A ASP 84.542 1
ATOM 484 O O . ASP 58 58 ? A 42.113 8.137 -4.458 1.000 1 A ASP 80.526 1
ATOM 485 C CB . ASP 58 58 ? A 40.371 11.008 -4.298 1.000 1 A ASP 82.003 1
ATOM 486 C CG . ASP 58 58 ? A 41.712 11.404 -3.728 1.000 1 A ASP 75.294 1
ATOM 487 O OD1 . ASP 58 58 ? A 42.551 11.937 -4.485 1.000 1 A ASP 70.436 1
ATOM 488 O OD2 . ASP 58 58 ? A 41.956 11.164 -2.536 1.000 1 A ASP 69.939 1
ATOM 489 N N . ASP 59 59 ? A 40.135 8.046 -3.421 1.000 1 A ASP 85.119 1
ATOM 490 C CA . ASP 59 59 ? A 40.495 6.951 -2.546 1.000 1 A ASP 84.842 1
ATOM 491 C C . ASP 59 59 ? A 39.270 6.079 -2.337 1.000 1 A ASP 86.134 1
ATOM 492 O O . ASP 59 59 ? A 38.360 6.444 -1.629 1.000 1 A ASP 84.230 1
ATOM 493 C CB . ASP 59 59 ? A 41.027 7.466 -1.211 1.000 1 A ASP 82.211 1
ATOM 494 C CG . ASP 59 59 ? A 41.697 6.389 -0.385 1.000 1 A ASP 77.047 1
ATOM 495 O OD1 . ASP 59 59 ? A 41.784 5.233 -0.842 1.000 1 A ASP 72.810 1
ATOM 496 O OD2 . ASP 59 59 ? A 42.107 6.700 0.741 1.000 1 A ASP 72.785 1
ATOM 497 N N . PRO 60 60 ? A 39.207 4.907 -2.992 1.000 1 A PRO 86.931 1
ATOM 498 C CA . PRO 60 60 ? A 38.061 4.036 -2.808 1.000 1 A PRO 85.987 1
ATOM 499 C C . PRO 60 60 ? A 37.927 3.441 -1.418 1.000 1 A PRO 86.382 1
ATOM 500 O O . PRO 60 60 ? A 36.830 3.029 -1.026 1.000 1 A PRO 83.085 1
ATOM 501 C CB . PRO 60 60 ? A 38.259 2.925 -3.860 1.000 1 A PRO 84.187 1
ATOM 502 C CG . PRO 60 60 ? A 39.191 3.538 -4.843 1.000 1 A PRO 83.275 1
ATOM 503 C CD . PRO 60 60 ? A 40.071 4.443 -4.085 1.000 1 A PRO 84.391 1
ATOM 504 N N . GLU 61 61 ? A 39.020 3.364 -0.682 1.000 1 A GLU 86.644 1
ATOM 505 C CA . GLU 61 61 ? A 38.951 2.790 0.661 1.000 1 A GLU 85.409 1
ATOM 506 C C . GLU 61 61 ? A 38.334 3.752 1.679 1.000 1 A GLU 85.800 1
ATOM 507 O O . GLU 61 61 ? A 37.841 3.299 2.711 1.000 1 A GLU 83.574 1
ATOM 508 C CB . GLU 61 61 ? A 40.351 2.391 1.126 1.000 1 A GLU 82.800 1
ATOM 509 C CG . GLU 61 61 ? A 40.955 1.261 0.284 1.000 1 A GLU 71.720 1
ATOM 510 C CD . GLU 61 61 ? A 40.205 -0.048 0.398 1.000 1 A GLU 65.383 1
ATOM 511 O OE1 . GLU 61 61 ? A 39.713 -0.363 1.494 1.000 1 A GLU 62.113 1
ATOM 512 O OE2 . GLU 61 61 ? A 40.123 -0.774 -0.621 1.000 1 A GLU 55.208 1
ATOM 513 N N . LEU 62 62 ? A 38.364 5.040 1.352 1.000 1 A LEU 87.101 1
ATOM 514 C CA . LEU 62 62 ? A 37.822 6.029 2.273 1.000 1 A LEU 86.784 1
ATOM 515 C C . LEU 62 62 ? A 36.285 6.051 2.201 1.000 1 A LEU 87.546 1
ATOM 516 O O . LEU 62 62 ? A 35.653 6.409 3.193 1.000 1 A LEU 86.066 1
ATOM 517 C CB . LEU 62 62 ? A 38.389 7.404 1.948 1.000 1 A LEU 85.507 1
ATOM 518 C CG . LEU 62 62 ? A 38.042 8.546 2.895 1.000 1 A LEU 84.353 1
ATOM 519 C CD1 . LEU 62 62 ? A 38.553 8.271 4.288 1.000 1 A LEU 81.789 1
ATOM 520 C CD2 . LEU 62 62 ? A 38.636 9.833 2.382 1.000 1 A LEU 82.488 1
ATOM 521 N N . VAL 63 63 ? A 35.726 5.685 1.070 1.000 1 A VAL 88.036 1
ATOM 522 C CA . VAL 63 63 ? A 34.275 5.711 0.902 1.000 1 A VAL 87.813 1
ATOM 523 C C . VAL 63 63 ? A 33.606 4.668 1.798 1.000 1 A VAL 87.649 1
ATOM 524 O O . VAL 63 63 ? A 32.587 4.944 2.422 1.000 1 A VAL 86.053 1
ATOM 525 C CB . VAL 63 63 ? A 33.907 5.512 -0.564 1.000 1 A VAL 86.888 1
ATOM 526 C CG1 . VAL 63 63 ? A 34.571 6.575 -1.418 1.000 1 A VAL 81.221 1
ATOM 527 C CG2 . VAL 63 63 ? A 32.399 5.576 -0.756 1.000 1 A VAL 82.252 1
ATOM 528 N N . ASP 64 64 ? A 34.217 3.490 1.870 1.000 1 A ASP 87.207 1
ATOM 529 C CA . ASP 64 64 ? A 33.667 2.458 2.731 1.000 1 A ASP 86.310 1
ATOM 530 C C . ASP 64 64 ? A 33.824 2.815 4.205 1.000 1 A ASP 86.498 1
ATOM 531 O O . ASP 64 64 ? A 32.992 2.450 5.032 1.000 1 A ASP 84.757 1
ATOM 532 C CB . ASP 64 64 ? A 34.355 1.117 2.439 1.000 1 A ASP 84.439 1
ATOM 533 C CG . ASP 64 64 ? A 34.017 0.583 1.069 1.000 1 A ASP 79.281 1
ATOM 534 O OD1 . ASP 64 64 ? A 32.897 0.856 0.578 1.000 1 A ASP 73.695 1
ATOM 535 O OD2 . ASP 64 64 ? A 34.852 -0.145 0.497 1.000 1 A ASP 73.695 1
ATOM 536 N N . SER 65 65 ? A 34.879 3.528 4.520 1.000 1 A SER 88.114 1
ATOM 537 C CA . SER 65 65 ? A 35.056 3.981 5.888 1.000 1 A SER 87.649 1
ATOM 538 C C . SER 65 65 ? A 34.069 5.066 6.261 1.000 1 A SER 88.121 1
ATOM 539 O O . SER 65 65 ? A 33.640 5.155 7.420 1.000 1 A SER 86.381 1
ATOM 540 C CB . SER 65 65 ? A 36.481 4.473 6.104 1.000 1 A SER 86.332 1
ATOM 541 O OG . SER 65 65 ? A 37.404 3.400 5.910 1.000 1 A SER 75.507 1
ATOM 542 N N . ILE 66 66 ? A 33.681 5.894 5.286 1.000 1 A ILE 89.234 1
ATOM 543 C CA . ILE 66 66 ? A 32.654 6.911 5.548 1.000 1 A ILE 89.171 1
ATOM 544 C C . ILE 66 66 ? A 31.277 6.266 5.666 1.000 1 A ILE 88.745 1
ATOM 545 O O . ILE 66 66 ? A 30.460 6.664 6.487 1.000 1 A ILE 87.091 1
ATOM 546 C CB . ILE 66 66 ? A 32.709 8.002 4.454 1.000 1 A ILE 89.312 1
ATOM 547 C CG1 . ILE 66 66 ? A 34.011 8.777 4.565 1.000 1 A ILE 87.240 1
ATOM 548 C CG2 . ILE 66 66 ? A 31.525 8.956 4.571 1.000 1 A ILE 87.125 1
ATOM 549 C CD1 . ILE 66 66 ? A 34.253 9.690 3.384 1.000 1 A ILE 85.034 1
ATOM 550 N N . CYS 67 67 ? A 31.018 5.246 4.846 1.000 1 A CYS 88.308 1
ATOM 551 C CA . CYS 67 67 ? A 29.723 4.595 4.898 1.000 1 A CYS 87.205 1
ATOM 552 C C . CYS 67 67 ? A 29.571 3.745 6.162 1.000 1 A CYS 86.965 1
ATOM 553 O O . CYS 67 67 ? A 28.465 3.617 6.667 1.000 1 A CYS 84.635 1
ATOM 554 C CB . CYS 67 67 ? A 29.503 3.731 3.673 1.000 1 A CYS 85.670 1
ATOM 555 S SG . CYS 67 67 ? A 29.285 4.693 2.149 1.000 1 A CYS 82.379 1
ATOM 556 N N . GLU 68 68 ? A 30.663 3.181 6.667 1.000 1 A GLU 85.749 1
ATOM 557 C CA . GLU 68 68 ? A 30.576 2.388 7.879 1.000 1 A GLU 84.373 1
ATOM 558 C C . GLU 68 68 ? A 30.575 3.236 9.143 1.000 1 A GLU 84.323 1
ATOM 559 O O . GLU 68 68 ? A 29.946 2.865 10.136 1.000 1 A GLU 81.971 1
ATOM 560 C CB . GLU 68 68 ? A 31.754 1.389 7.932 1.000 1 A GLU 82.121 1
ATOM 561 C CG . GLU 68 68 ? A 31.662 0.320 6.862 1.000 1 A GLU 74.790 1
ATOM 562 C CD . GLU 68 68 ? A 30.532 -0.666 7.113 1.000 1 A GLU 69.244 1
ATOM 563 O OE1 . GLU 68 68 ? A 30.202 -0.922 8.279 1.000 1 A GLU 64.336 1
ATOM 564 O OE2 . GLU 68 68 ? A 29.947 -1.160 6.136 1.000 1 A GLU 60.372 1
ATOM 565 N N . ASN 69 69 ? A 31.276 4.363 9.103 1.000 1 A ASN 84.665 1
ATOM 566 C CA . ASN 69 69 ? A 31.339 5.261 10.243 1.000 1 A ASN 83.719 1
ATOM 567 C C . ASN 69 69 ? A 31.147 6.687 9.736 1.000 1 A ASN 84.407 1
ATOM 568 O O . ASN 69 69 ? A 32.103 7.345 9.321 1.000 1 A ASN 82.350 1
ATOM 569 C CB . ASN 69 69 ? A 32.658 5.121 10.985 1.000 1 A ASN 80.967 1
ATOM 570 C CG . ASN 69 69 ? A 32.753 3.820 11.751 1.000 1 A ASN 77.941 1
ATOM 571 O OD1 . ASN 69 69 ? A 31.832 3.432 12.469 1.000 1 A ASN 73.023 1
ATOM 572 N ND2 . ASN 69 69 ? A 33.857 3.130 11.591 1.000 1 A ASN 72.873 1
ATOM 573 N N . ALA 70 70 ? A 29.928 7.147 9.795 1.000 1 A ALA 86.591 1
ATOM 574 C CA . ALA 70 70 ? A 29.592 8.449 9.196 1.000 1 A ALA 86.722 1
ATOM 575 C C . ALA 70 70 ? A 29.896 9.607 10.136 1.000 1 A ALA 86.635 1
ATOM 576 O O . ALA 70 70 ? A 30.415 10.629 9.708 1.000 1 A ALA 84.778 1
ATOM 577 C CB . ALA 70 70 ? A 28.113 8.487 8.819 1.000 1 A ALA 85.377 1
ATOM 578 N N . ARG 71 71 ? A 29.600 9.432 11.407 1.000 1 A ARG 84.921 1
ATOM 579 C CA . ARG 71 71 ? A 29.809 10.559 12.345 1.000 1 A ARG 83.510 1
ATOM 580 C C . ARG 71 71 ? A 31.272 10.723 12.715 1.000 1 A ARG 83.998 1
ATOM 581 O O . ARG 71 71 ? A 31.676 11.836 13.064 1.000 1 A ARG 82.506 1
ATOM 582 C CB . ARG 71 71 ? A 28.981 10.351 13.604 1.000 1 A ARG 80.713 1
ATOM 583 C CG . ARG 71 71 ? A 27.496 10.559 13.424 1.000 1 A ARG 74.772 1
ATOM 584 C CD . ARG 71 71 ? A 26.751 10.464 14.732 1.000 1 A ARG 72.423 1
ATOM 585 N NE . ARG 71 71 ? A 25.319 10.747 14.567 1.000 1 A ARG 69.118 1
ATOM 586 C CZ . ARG 71 71 ? A 24.457 10.702 15.575 1.000 1 A ARG 65.959 1
ATOM 587 N NH1 . ARG 71 71 ? A 24.868 10.430 16.795 1.000 1 A ARG 57.987 1
ATOM 588 N NH2 . ARG 71 71 ? A 23.171 10.912 15.347 1.000 1 A ARG 58.914 1
ATOM 589 N N . ARG 72 72 ? A 32.054 9.660 12.607 1.000 1 A ARG 84.411 1
ATOM 590 C CA . ARG 72 72 ? A 33.496 9.785 12.887 1.000 1 A ARG 84.297 1
ATOM 591 C C . ARG 72 72 ? A 34.183 10.600 11.809 1.000 1 A ARG 85.339 1
ATOM 592 O O . ARG 72 72 ? A 34.927 11.545 12.090 1.000 1 A ARG 83.926 1
ATOM 593 C CB . ARG 72 72 ? A 34.119 8.398 12.999 1.000 1 A ARG 81.968 1
ATOM 594 C CG . ARG 72 72 ? A 35.609 8.422 13.321 1.000 1 A ARG 74.900 1
ATOM 595 C CD . ARG 72 72 ? A 36.146 7.031 13.446 1.000 1 A ARG 73.646 1
ATOM 596 N NE . ARG 72 72 ? A 37.570 7.017 13.816 1.000 1 A ARG 69.472 1
ATOM 597 C CZ . ARG 72 72 ? A 38.568 6.979 12.922 1.000 1 A ARG 66.878 1
ATOM 598 N NH1 . ARG 72 72 ? A 38.297 6.914 11.615 1.000 1 A ARG 58.709 1
ATOM 599 N NH2 . ARG 72 72 ? A 39.814 6.967 13.351 1.000 1 A ARG 58.787 1
ATOM 600 N N . TYR 73 73 ? A 33.926 10.259 10.554 1.000 1 A TYR 87.929 1
ATOM 601 C CA . TYR 73 73 ? A 34.552 10.977 9.448 1.000 1 A TYR 88.339 1
ATOM 602 C C . TYR 73 73 ? A 33.906 12.345 9.214 1.000 1 A TYR 88.323 1
ATOM 603 O O . TYR 73 73 ? A 34.530 13.214 8.620 1.000 1 A TYR 87.208 1
ATOM 604 C CB . TYR 73 73 ? A 34.537 10.128 8.185 1.000 1 A TYR 88.491 1
ATOM 605 C CG . TYR 73 73 ? A 35.479 8.971 8.238 1.000 1 A TYR 89.412 1
ATOM 606 C CD1 . TYR 73 73 ? A 36.836 9.138 7.948 1.000 1 A TYR 86.752 1
ATOM 607 C CD2 . TYR 73 73 ? A 35.031 7.716 8.581 1.000 1 A TYR 86.818 1
ATOM 608 C CE1 . TYR 73 73 ? A 37.715 8.067 8.001 1.000 1 A TYR 84.716 1
ATOM 609 C CE2 . TYR 73 73 ? A 35.912 6.628 8.642 1.000 1 A TYR 85.363 1
ATOM 610 C CZ . TYR 73 73 ? A 37.247 6.832 8.351 1.000 1 A TYR 85.966 1
ATOM 611 O OH . TYR 73 73 ? A 38.118 5.784 8.425 1.000 1 A TYR 82.621 1
ATOM 612 N N . ALA 74 74 ? A 32.671 12.526 9.660 1.000 1 A ALA 87.594 1
ATOM 613 C CA . ALA 74 74 ? A 32.095 13.853 9.602 1.000 1 A ALA 86.629 1
ATOM 614 C C . ALA 74 74 ? A 32.822 14.823 10.545 1.000 1 A ALA 86.440 1
ATOM 615 O O . ALA 74 74 ? A 32.990 15.995 10.224 1.000 1 A ALA 85.265 1
ATOM 616 C CB . ALA 74 74 ? A 30.607 13.803 9.948 1.000 1 A ALA 85.068 1
ATOM 617 N N . LYS 75 75 ? A 33.253 14.311 11.660 1.000 1 A LYS 83.260 1
ATOM 618 C CA . LYS 75 75 ? A 34.075 15.129 12.538 1.000 1 A LYS 81.928 1
ATOM 619 C C . LYS 75 75 ? A 35.488 15.316 11.966 1.000 1 A LYS 83.193 1
ATOM 620 O O . LYS 75 75 ? A 36.108 16.355 12.190 1.000 1 A LYS 82.099 1
ATOM 621 C CB . LYS 75 75 ? A 34.158 14.483 13.932 1.000 1 A LYS 78.324 1
ATOM 622 C CG . LYS 75 75 ? A 34.900 15.306 14.952 1.000 1 A LYS 69.026 1
ATOM 623 C CD . LYS 75 75 ? A 34.151 16.582 15.303 1.000 1 A LYS 63.198 1
ATOM 624 C CE . LYS 75 75 ? A 34.852 17.379 16.399 1.000 1 A LYS 54.914 1
ATOM 625 N NZ . LYS 75 75 ? A 34.171 18.652 16.689 1.000 1 A LYS 49.232 1
ATOM 626 N N . LEU 76 76 ? A 35.980 14.338 11.218 1.000 1 A LEU 85.591 1
ATOM 627 C CA . LEU 76 76 ? A 37.273 14.469 10.562 1.000 1 A LEU 86.452 1
ATOM 628 C C . LEU 76 76 ? A 37.258 15.553 9.493 1.000 1 A LEU 87.282 1
ATOM 629 O O . LEU 76 76 ? A 38.196 16.342 9.397 1.000 1 A LEU 86.827 1
ATOM 630 C CB . LEU 76 76 ? A 37.726 13.131 9.960 1.000 1 A LEU 85.602 1
ATOM 631 C CG . LEU 76 76 ? A 38.068 11.995 10.926 1.000 1 A LEU 82.455 1
ATOM 632 C CD1 . LEU 76 76 ? A 39.314 12.358 11.719 1.000 1 A LEU 76.945 1
ATOM 633 C CD2 . LEU 76 76 ? A 38.266 10.701 10.175 1.000 1 A LEU 77.413 1
ATOM 634 N N . PHE 77 77 ? A 36.197 15.600 8.713 1.000 1 A PHE 88.399 1
ATOM 635 C CA . PHE 77 77 ? A 36.059 16.701 7.746 1.000 1 A PHE 88.271 1
ATOM 636 C C . PHE 77 77 ? A 35.803 18.015 8.445 1.000 1 A PHE 87.798 1
ATOM 637 O O . PHE 77 77 ? A 36.177 19.059 7.940 1.000 1 A PHE 87.280 1
ATOM 638 C CB . PHE 77 77 ? A 34.954 16.390 6.743 1.000 1 A PHE 88.468 1
ATOM 639 C CG . PHE 77 77 ? A 35.356 15.467 5.632 1.000 1 A PHE 90.071 1
ATOM 640 C CD1 . PHE 77 77 ? A 36.006 15.940 4.518 1.000 1 A PHE 87.192 1
ATOM 641 C CD2 . PHE 77 77 ? A 35.071 14.119 5.711 1.000 1 A PHE 87.596 1
ATOM 642 C CE1 . PHE 77 77 ? A 36.376 15.086 3.481 1.000 1 A PHE 86.213 1
ATOM 643 C CE2 . PHE 77 77 ? A 35.417 13.268 4.686 1.000 1 A PHE 86.791 1
ATOM 644 C CZ . PHE 77 77 ? A 36.081 13.762 3.581 1.000 1 A PHE 88.358 1
ATOM 645 N N . ALA 78 78 ? A 35.144 17.974 9.603 1.000 1 A ALA 85.665 1
ATOM 646 C CA . ALA 78 78 ? A 34.927 19.213 10.345 1.000 1 A ALA 84.105 1
ATOM 647 C C . ALA 78 78 ? A 36.210 19.761 10.941 1.000 1 A ALA 84.108 1
ATOM 648 O O . ALA 78 78 ? A 36.395 20.966 11.034 1.000 1 A ALA 82.843 1
ATOM 649 C CB . ALA 78 78 ? A 33.905 18.975 11.458 1.000 1 A ALA 82.273 1
ATOM 650 N N . ASP 79 79 ? A 37.112 18.866 11.330 1.000 1 A ASP 82.815 1
ATOM 651 C CA . ASP 79 79 ? A 38.400 19.314 11.823 1.000 1 A ASP 81.852 1
ATOM 652 C C . ASP 79 79 ? A 39.363 19.692 10.700 1.000 1 A ASP 82.941 1
ATOM 653 O O . ASP 79 79 ? A 40.191 20.595 10.872 1.000 1 A ASP 81.625 1
ATOM 654 C CB . ASP 79 79 ? A 39.045 18.229 12.701 1.000 1 A ASP 79.326 1
ATOM 655 C CG . ASP 79 79 ? A 38.316 18.035 14.005 1.000 1 A ASP 74.453 1
ATOM 656 O OD1 . ASP 79 79 ? A 37.702 19.003 14.505 1.000 1 A ASP 70.480 1
ATOM 657 O OD2 . ASP 79 79 ? A 38.333 16.900 14.530 1.000 1 A ASP 70.921 1
ATOM 658 N N . ALA 80 80 ? A 39.238 19.029 9.566 1.000 1 A ALA 86.452 1
ATOM 659 C CA . ALA 80 80 ? A 40.108 19.338 8.449 1.000 1 A ALA 86.915 1
ATOM 660 C C . ALA 80 80 ? A 39.755 20.669 7.802 1.000 1 A ALA 87.204 1
ATOM 661 O O . ALA 80 80 ? A 40.626 21.425 7.368 1.000 1 A ALA 85.783 1
ATOM 662 C CB . ALA 80 80 ? A 40.063 18.213 7.416 1.000 1 A ALA 87.734 1
ATOM 663 N N . VAL 81 81 ? A 38.455 20.945 7.724 1.000 1 A VAL 87.273 1
ATOM 664 C CA . VAL 81 81 ? A 38.031 22.222 7.186 1.000 1 A VAL 85.833 1
ATOM 665 C C . VAL 81 81 ? A 38.353 23.345 8.157 1.000 1 A VAL 84.328 1
ATOM 666 O O . VAL 81 81 ? A 38.712 24.451 7.751 1.000 1 A VAL 82.383 1
ATOM 667 C CB . VAL 81 81 ? A 36.535 22.161 6.813 1.000 1 A VAL 85.308 1
ATOM 668 C CG1 . VAL 81 81 ? A 36.347 21.202 5.666 1.000 1 A VAL 84.539 1
ATOM 669 C CG2 . VAL 81 81 ? A 35.994 23.519 6.423 1.000 1 A VAL 82.998 1
ATOM 670 N N . GLN 82 82 ? A 38.246 23.056 9.448 1.000 1 A GLN 81.797 1
ATOM 671 C CA . GLN 82 82 ? A 38.632 24.051 10.443 1.000 1 A GLN 79.358 1
ATOM 672 C C . GLN 82 82 ? A 40.126 24.388 10.370 1.000 1 A GLN 79.311 1
ATOM 673 O O . GLN 82 82 ? A 40.512 25.534 10.631 1.000 1 A GLN 77.405 1
ATOM 674 C CB . GLN 82 82 ? A 38.268 23.560 11.857 1.000 1 A GLN 76.483 1
ATOM 675 C CG . GLN 82 82 ? A 38.552 24.554 12.956 1.000 1 A GLN 68.252 1
ATOM 676 C CD . GLN 82 82 ? A 37.655 25.769 12.901 1.000 1 A GLN 63.654 1
ATOM 677 O OE1 . GLN 82 82 ? A 36.504 25.684 12.502 1.000 1 A GLN 58.042 1
ATOM 678 N NE2 . GLN 82 82 ? A 38.184 26.926 13.314 1.000 1 A GLN 56.868 1
ATOM 679 N N . GLU 83 83 ? A 40.942 23.401 9.986 1.000 1 A GLU 81.830 1
ATOM 680 C CA . GLU 83 83 ? A 42.367 23.671 9.849 1.000 1 A GLU 80.649 1
ATOM 681 C C . GLU 83 83 ? A 42.715 24.308 8.508 1.000 1 A GLU 80.797 1
ATOM 682 O O . GLU 83 83 ? A 43.811 24.844 8.350 1.000 1 A GLU 78.440 1
ATOM 683 C CB . GLU 83 83 ? A 43.165 22.379 10.019 1.000 1 A GLU 79.005 1
ATOM 684 C CG . GLU 83 83 ? A 43.185 21.832 11.427 1.000 1 A GLU 72.535 1
ATOM 685 C CD . GLU 83 83 ? A 43.990 20.557 11.557 1.000 1 A GLU 70.948 1
ATOM 686 O OE1 . GLU 83 83 ? A 44.459 20.053 10.503 1.000 1 A GLU 68.214 1
ATOM 687 O OE2 . GLU 83 83 ? A 44.174 20.051 12.682 1.000 1 A GLU 62.381 1
ATOM 688 N N . LEU 84 84 ? A 41.808 24.234 7.534 1.000 1 A LEU 82.456 1
ATOM 689 C CA . LEU 84 84 ? A 42.091 24.788 6.201 1.000 1 A LEU 81.818 1
ATOM 690 C C . LEU 84 84 ? A 41.433 26.139 5.943 1.000 1 A LEU 81.794 1
ATOM 691 O O . LEU 84 84 ? A 41.863 26.830 5.021 1.000 1 A LEU 79.689 1
ATOM 692 C CB . LEU 84 84 ? A 41.620 23.794 5.140 1.000 1 A LEU 81.465 1
ATOM 693 C CG . LEU 84 84 ? A 42.408 22.500 5.037 1.000 1 A LEU 81.423 1
ATOM 694 C CD1 . LEU 84 84 ? A 43.852 22.776 4.659 1.000 1 A LEU 79.850 1
ATOM 695 C CD2 . LEU 84 84 ? A 41.757 21.566 4.040 1.000 1 A LEU 79.974 1
ATOM 696 N N . LEU 85 85 ? A 40.440 26.514 6.698 1.000 1 A LEU 81.831 1
ATOM 697 C CA . LEU 85 85 ? A 39.785 27.799 6.506 1.000 1 A LEU 80.116 1
ATOM 698 C C . LEU 85 85 ? A 40.688 29.010 6.799 1.000 1 A LEU 79.547 1
ATOM 699 O O . LEU 85 85 ? A 40.533 30.031 6.122 1.000 1 A LEU 77.803 1
ATOM 700 C CB . LEU 85 85 ? A 38.502 27.906 7.315 1.000 1 A LEU 78.209 1
ATOM 701 C CG . LEU 85 85 ? A 37.310 27.088 6.847 1.000 1 A LEU 76.876 1
ATOM 702 C CD1 . LEU 85 85 ? A 36.830 27.542 5.486 1.000 1 A LEU 74.982 1
ATOM 703 C CD2 . LEU 85 85 ? A 36.168 27.207 7.850 1.000 1 A LEU 75.409 1
ATOM 704 N N . PRO 86 86 ? A 41.614 28.985 7.785 1.000 1 A PRO 80.560 1
ATOM 705 C CA . PRO 86 86 ? A 42.533 30.126 7.879 1.000 1 A PRO 78.550 1
ATOM 706 C C . PRO 86 86 ? A 43.531 30.272 6.749 1.000 1 A PRO 77.933 1
ATOM 707 O O . PRO 86 86 ? A 44.103 31.346 6.577 1.000 1 A PRO 74.742 1
ATOM 708 C CB . PRO 86 86 ? A 43.260 29.884 9.211 1.000 1 A PRO 76.589 1
ATOM 709 C CG . PRO 86 86 ? A 42.319 29.067 9.990 1.000 1 A PRO 76.437 1
ATOM 710 C CD . PRO 86 86 ? A 41.659 28.183 8.997 1.000 1 A PRO 79.206 1
ATOM 711 N N . GLN 87 87 ? A 43.716 29.211 5.945 1.000 1 A GLN 78.236 1
ATOM 712 C CA . GLN 87 87 ? A 44.632 29.296 4.812 1.000 1 A GLN 77.223 1
ATOM 713 C C . GLN 87 87 ? A 44.006 29.973 3.604 1.000 1 A GLN 76.856 1
ATOM 714 O O . GLN 87 87 ? A 44.733 30.445 2.744 1.000 1 A GLN 74.371 1
ATOM 715 C CB . GLN 87 87 ? A 45.125 27.902 4.427 1.000 1 A GLN 74.628 1
ATOM 716 C CG . GLN 87 87 ? A 45.974 27.236 5.488 1.000 1 A GLN 69.912 1
ATOM 717 C CD . GLN 87 87 ? A 46.449 25.869 5.096 1.000 1 A GLN 66.412 1
ATOM 718 O OE1 . GLN 87 87 ? A 46.104 25.381 4.017 1.000 1 A GLN 61.988 1
ATOM 719 N NE2 . GLN 87 87 ? A 47.251 25.252 5.945 1.000 1 A GLN 60.257 1
ATOM 720 N N . TYR 88 88 ? A 42.711 30.011 3.532 1.000 1 A TYR 77.083 1
ATOM 721 C CA . TYR 88 88 ? A 42.003 30.600 2.407 1.000 1 A TYR 75.932 1
ATOM 722 C C . TYR 88 88 ? A 41.431 31.968 2.736 1.000 1 A TYR 74.943 1
ATOM 723 O O . TYR 88 88 ? A 40.628 32.489 1.952 1.000 1 A TYR 70.678 1
ATOM 724 C CB . TYR 88 88 ? A 40.887 29.657 1.919 1.000 1 A TYR 74.721 1
ATOM 725 C CG . TYR 88 88 ? A 41.394 28.395 1.263 1.000 1 A TYR 77.122 1
ATOM 726 C CD1 . TYR 88 88 ? A 41.709 28.365 -0.090 1.000 1 A TYR 75.542 1
ATOM 727 C CD2 . TYR 88 88 ? A 41.537 27.221 2.006 1.000 1 A TYR 76.279 1
ATOM 728 C CE1 . TYR 88 88 ? A 42.178 27.206 -0.692 1.000 1 A TYR 73.863 1
ATOM 729 C CE2 . TYR 88 88 ? A 41.991 26.069 1.426 1.000 1 A TYR 74.260 1
ATOM 730 C CZ . TYR 88 88 ? A 42.303 26.070 0.078 1.000 1 A TYR 74.654 1
ATOM 731 O OH . TYR 88 88 ? A 42.774 24.908 -0.518 1.000 1 A TYR 69.049 1
ATOM 732 N N . LYS 89 89 ? A 41.813 32.538 3.844 1.000 1 A LYS 71.481 1
ATOM 733 C CA . LYS 89 89 ? A 41.333 33.864 4.224 1.000 1 A LYS 70.093 1
ATOM 734 C C . LYS 89 89 ? A 42.292 34.942 3.747 1.000 1 A LYS 69.585 1
ATOM 735 O O . LYS 89 89 ? A 43.441 34.701 3.461 1.000 1 A LYS 65.724 1
ATOM 736 C CB . LYS 89 89 ? A 41.130 33.971 5.738 1.000 1 A LYS 66.022 1
ATOM 737 C CG . LYS 89 89 ? A 40.000 33.134 6.278 1.000 1 A LYS 61.919 1
ATOM 738 C CD . LYS 89 89 ? A 39.859 33.328 7.785 1.000 1 A LYS 58.458 1
ATOM 739 C CE . LYS 89 89 ? A 38.728 32.487 8.327 1.000 1 A LYS 54.431 1
ATOM 740 N NZ . LYS 89 89 ? A 38.612 32.640 9.781 1.000 1 A LYS 47.630 1
ATOM 741 N N . GLU 90 90 ? A 41.750 36.165 3.665 1.000 1 A GLU 68.824 1
ATOM 742 C CA . GLU 90 90 ? A 42.568 37.309 3.291 1.000 1 A GLU 67.621 1
ATOM 743 C C . GLU 90 90 ? A 43.261 37.911 4.502 1.000 1 A GLU 67.771 1
ATOM 744 O O . GLU 90 90 ? A 44.420 38.312 4.406 1.000 1 A GLU 64.549 1
ATOM 745 C CB . GLU 90 90 ? A 41.724 38.371 2.582 1.000 1 A GLU 63.110 1
ATOM 746 C CG . GLU 90 90 ? A 41.226 37.936 1.227 1.000 1 A GLU 58.462 1
ATOM 747 C CD . GLU 90 90 ? A 40.397 38.988 0.530 1.000 1 A GLU 53.495 1
ATOM 748 O OE1 . GLU 90 90 ? A 40.126 40.034 1.158 1.000 1 A GLU 50.500 1
ATOM 749 O OE2 . GLU 90 90 ? A 40.004 38.774 -0.647 1.000 1 A GLU 48.131 1
ATOM 750 N N . ARG 91 91 ? A 42.597 37.978 5.607 1.000 1 A ARG 61.891 1
ATOM 751 C CA . ARG 91 91 ? A 43.176 38.499 6.839 1.000 1 A ARG 61.982 1
ATOM 752 C C . ARG 91 91 ? A 42.985 37.479 7.949 1.000 1 A ARG 61.996 1
ATOM 753 O O . ARG 91 91 ? A 41.869 37.093 8.278 1.000 1 A ARG 59.426 1
ATOM 754 C CB . ARG 91 91 ? A 42.542 39.833 7.241 1.000 1 A ARG 57.014 1
ATOM 755 C CG . ARG 91 91 ? A 42.864 40.989 6.308 1.000 1 A ARG 54.066 1
ATOM 756 C CD . ARG 91 91 ? A 42.192 42.232 6.781 1.000 1 A ARG 52.626 1
ATOM 757 N NE . ARG 91 91 ? A 42.485 43.352 5.863 1.000 1 A ARG 48.914 1
ATOM 758 C CZ . ARG 91 91 ? A 41.967 44.577 6.006 1.000 1 A ARG 49.690 1
ATOM 759 N NH1 . ARG 91 91 ? A 41.139 44.832 7.017 1.000 1 A ARG 42.317 1
ATOM 760 N NH2 . ARG 91 91 ? A 42.281 45.539 5.161 1.000 1 A ARG 39.910 1
ATOM 761 N N . GLU 92 92 ? A 44.081 37.023 8.492 1.000 1 A GLU 58.614 1
ATOM 762 C CA . GLU 92 92 ? A 44.061 36.025 9.551 1.000 1 A GLU 58.670 1
ATOM 763 C C . GLU 92 92 ? A 43.734 36.696 10.873 1.000 1 A GLU 58.920 1
ATOM 764 O O . GLU 92 92 ? A 44.549 37.377 11.478 1.000 1 A GLU 56.361 1
ATOM 765 C CB . GLU 92 92 ? A 45.397 35.291 9.660 1.000 1 A GLU 53.833 1
ATOM 766 C CG . GLU 92 92 ? A 45.752 34.458 8.433 1.000 1 A GLU 51.321 1
ATOM 767 C CD . GLU 92 92 ? A 47.069 33.728 8.582 1.000 1 A GLU 47.272 1
ATOM 768 O OE1 . GLU 92 92 ? A 47.763 33.971 9.577 1.000 1 A GLU 44.349 1
ATOM 769 O OE2 . GLU 92 92 ? A 47.399 32.915 7.685 1.000 1 A GLU 41.879 1
ATOM 770 N N . VAL 93 93 ? A 42.482 36.518 11.291 1.000 1 A VAL 52.145 1
ATOM 771 C CA . VAL 93 93 ? A 42.038 37.148 12.527 1.000 1 A VAL 52.612 1
ATOM 772 C C . VAL 93 93 ? A 42.514 36.378 13.730 1.000 1 A VAL 53.825 1
ATOM 773 O O . VAL 93 93 ? A 43.067 36.953 14.664 1.000 1 A VAL 51.546 1
ATOM 774 C CB . VAL 93 93 ? A 40.503 37.287 12.518 1.000 1 A VAL 47.418 1
ATOM 775 C CG1 . VAL 93 93 ? A 40.064 38.150 11.342 1.000 1 A VAL 46.737 1
ATOM 776 C CG2 . VAL 93 93 ? A 40.015 37.873 13.810 1.000 1 A VAL 45.299 1
ATOM 777 N N . VAL 94 94 ? A 42.328 35.071 13.701 1.000 1 A VAL 52.514 1
ATOM 778 C CA . VAL 94 94 ? A 42.784 34.199 14.791 1.000 1 A VAL 53.973 1
ATOM 779 C C . VAL 94 94 ? A 44.270 33.957 14.630 1.000 1 A VAL 54.869 1
ATOM 780 O O . VAL 94 94 ? A 44.738 33.507 13.583 1.000 1 A VAL 51.959 1
ATOM 781 C CB . VAL 94 94 ? A 41.993 32.889 14.820 1.000 1 A VAL 48.872 1
ATOM 782 C CG1 . VAL 94 94 ? A 40.501 33.172 14.978 1.000 1 A VAL 48.337 1
ATOM 783 C CG2 . VAL 94 94 ? A 42.481 31.993 15.933 1.000 1 A VAL 47.199 1
ATOM 784 N N . ASN 95 95 ? A 45.020 34.277 15.690 1.000 1 A ASN 53.154 1
ATOM 785 C CA . ASN 95 95 ? A 46.443 34.077 15.657 1.000 1 A ASN 52.690 1
ATOM 786 C C . ASN 95 95 ? A 46.772 32.590 15.743 1.000 1 A ASN 53.992 1
ATOM 787 O O . ASN 95 95 ? A 45.933 31.725 15.933 1.000 1 A ASN 51.790 1
ATOM 788 C CB . ASN 95 95 ? A 47.135 34.868 16.764 1.000 1 A ASN 48.349 1
ATOM 789 C CG . ASN 95 95 ? A 46.581 34.558 18.132 1.000 1 A ASN 46.347 1
ATOM 790 O OD1 . ASN 95 95 ? A 45.708 33.702 18.294 1.000 1 A ASN 41.752 1
ATOM 791 N ND2 . ASN 95 95 ? A 47.100 35.247 19.151 1.000 1 A ASN 43.146 1
ATOM 792 N N . LYS 96 96 ? A 48.078 32.308 15.611 1.000 1 A LYS 56.174 1
ATOM 793 C CA . LYS 96 96 ? A 48.540 30.927 15.535 1.000 1 A LYS 56.450 1
ATOM 794 C C . LYS 96 96 ? A 48.422 30.221 16.885 1.000 1 A LYS 57.263 1
ATOM 795 O O . LYS 96 96 ? A 48.139 29.031 16.970 1.000 1 A LYS 55.787 1
ATOM 796 C CB . LYS 96 96 ? A 49.949 30.882 14.993 1.000 1 A LYS 52.810 1
ATOM 797 C CG . LYS 96 96 ? A 50.487 29.500 14.735 1.000 1 A LYS 51.443 1
ATOM 798 C CD . LYS 96 96 ? A 51.853 29.560 14.106 1.000 1 A LYS 47.136 1
ATOM 799 C CE . LYS 96 96 ? A 52.391 28.168 13.854 1.000 1 A LYS 42.771 1
ATOM 800 N NZ . LYS 96 96 ? A 53.751 28.196 13.230 1.000 1 A LYS 38.676 1
ATOM 801 N N . ASP 97 97 ? A 48.693 30.984 17.971 1.000 1 A ASP 58.842 1
ATOM 802 C CA . ASP 97 97 ? A 48.708 30.379 19.293 1.000 1 A ASP 58.140 1
ATOM 803 C C . ASP 97 97 ? A 47.283 29.974 19.742 1.000 1 A ASP 58.982 1
ATOM 804 O O . ASP 97 97 ? A 47.087 28.888 20.280 1.000 1 A ASP 58.388 1
ATOM 805 C CB . ASP 97 97 ? A 49.321 31.338 20.304 1.000 1 A ASP 55.360 1
ATOM 806 C CG . ASP 97 97 ? A 50.817 31.511 20.069 1.000 1 A ASP 53.271 1
ATOM 807 O OD1 . ASP 97 97 ? A 51.475 30.544 19.634 1.000 1 A ASP 49.279 1
ATOM 808 O OD2 . ASP 97 97 ? A 51.305 32.632 20.301 1.000 1 A ASP 50.816 1
ATOM 809 N N . VAL 98 98 ? A 46.340 30.879 19.522 1.000 1 A VAL 53.784 1
ATOM 810 C CA . VAL 98 98 ? A 44.956 30.578 19.868 1.000 1 A VAL 55.913 1
ATOM 811 C C . VAL 98 98 ? A 44.417 29.465 18.967 1.000 1 A VAL 57.315 1
ATOM 812 O O . VAL 98 98 ? A 43.673 28.584 19.420 1.000 1 A VAL 56.141 1
ATOM 813 C CB . VAL 98 98 ? A 44.093 31.835 19.809 1.000 1 A VAL 52.705 1
ATOM 814 C CG1 . VAL 98 98 ? A 44.657 32.908 20.725 1.000 1 A VAL 52.084 1
ATOM 815 C CG2 . VAL 98 98 ? A 42.643 31.548 20.187 1.000 1 A VAL 50.793 1
ATOM 816 N N . LEU 99 99 ? A 44.824 29.489 17.704 1.000 1 A LEU 54.687 1
ATOM 817 C CA . LEU 99 99 ? A 44.389 28.462 16.786 1.000 1 A LEU 56.985 1
ATOM 818 C C . LEU 99 99 ? A 44.990 27.102 17.140 1.000 1 A LEU 58.159 1
ATOM 819 O O . LEU 99 99 ? A 44.324 26.077 17.007 1.000 1 A LEU 57.317 1
ATOM 820 C CB . LEU 99 99 ? A 44.732 28.844 15.352 1.000 1 A LEU 53.962 1
ATOM 821 C CG . LEU 99 99 ? A 44.295 27.878 14.233 1.000 1 A LEU 51.048 1
ATOM 822 C CD1 . LEU 99 99 ? A 42.784 27.813 14.158 1.000 1 A LEU 51.398 1
ATOM 823 C CD2 . LEU 99 99 ? A 44.868 28.307 12.904 1.000 1 A LEU 51.021 1
ATOM 824 N N . ASP 100 100 ? A 46.243 27.109 17.602 1.000 1 A ASP 59.030 1
ATOM 825 C CA . ASP 100 100 ? A 46.871 25.862 18.017 1.000 1 A ASP 59.638 1
ATOM 826 C C . ASP 100 100 ? A 46.269 25.332 19.324 1.000 1 A ASP 61.324 1
ATOM 827 O O . ASP 100 100 ? A 46.150 24.126 19.498 1.000 1 A ASP 61.655 1
ATOM 828 C CB . ASP 100 100 ? A 48.381 26.055 18.169 1.000 1 A ASP 58.086 1
ATOM 829 C CG . ASP 100 100 ? A 49.068 26.210 16.825 1.000 1 A ASP 55.620 1
ATOM 830 O OD1 . ASP 100 100 ? A 48.598 25.627 15.827 1.000 1 A ASP 50.563 1
ATOM 831 O OD2 . ASP 100 100 ? A 50.107 26.895 16.789 1.000 1 A ASP 51.345 1
ATOM 832 N N . VAL 101 101 ? A 45.903 26.244 20.201 1.000 1 A VAL 55.331 1
ATOM 833 C CA . VAL 101 101 ? A 45.197 25.828 21.406 1.000 1 A VAL 56.770 1
ATOM 834 C C . VAL 101 101 ? A 43.830 25.265 21.063 1.000 1 A VAL 58.031 1
ATOM 835 O O . VAL 101 101 ? A 43.361 24.279 21.640 1.000 1 A VAL 57.462 1
ATOM 836 C CB . VAL 101 101 ? A 45.111 26.990 22.420 1.000 1 A VAL 53.657 1
ATOM 837 C CG1 . VAL 101 101 ? A 46.525 27.356 22.853 1.000 1 A VAL 54.656 1
ATOM 838 C CG2 . VAL 101 101 ? A 44.273 26.642 23.610 1.000 1 A VAL 53.736 1
ATOM 839 N N . TYR 102 102 ? A 43.175 25.897 20.079 1.000 1 A TYR 52.671 1
ATOM 840 C CA . TYR 102 102 ? A 41.874 25.443 19.659 1.000 1 A TYR 55.177 1
ATOM 841 C C . TYR 102 102 ? A 41.978 24.077 18.960 1.000 1 A TYR 56.928 1
ATOM 842 O O . TYR 102 102 ? A 41.124 23.204 19.146 1.000 1 A TYR 57.099 1
ATOM 843 C CB . TYR 102 102 ? A 41.204 26.461 18.735 1.000 1 A TYR 53.080 1
ATOM 844 C CG . TYR 102 102 ? A 39.827 26.045 18.258 1.000 1 A TYR 51.079 1
ATOM 845 C CD1 . TYR 102 102 ? A 38.737 26.117 19.123 1.000 1 A TYR 48.166 1
ATOM 846 C CD2 . TYR 102 102 ? A 39.636 25.632 16.960 1.000 1 A TYR 47.684 1
ATOM 847 C CE1 . TYR 102 102 ? A 37.470 25.737 18.694 1.000 1 A TYR 43.837 1
ATOM 848 C CE2 . TYR 102 102 ? A 38.384 25.257 16.525 1.000 1 A TYR 43.289 1
ATOM 849 C CZ . TYR 102 102 ? A 37.321 25.317 17.387 1.000 1 A TYR 42.898 1
ATOM 850 O OH . TYR 102 102 ? A 36.058 24.964 16.966 1.000 1 A TYR 42.820 1
ATOM 851 N N . ILE 103 103 ? A 43.010 23.916 18.137 1.000 1 A ILE 58.378 1
ATOM 852 C CA . ILE 103 103 ? A 43.199 22.633 17.457 1.000 1 A ILE 58.829 1
ATOM 853 C C . ILE 103 103 ? A 43.530 21.554 18.474 1.000 1 A ILE 60.157 1
ATOM 854 O O . ILE 103 103 ? A 43.048 20.398 18.367 1.000 1 A ILE 60.371 1
ATOM 855 C CB . ILE 103 103 ? A 44.279 22.741 16.390 1.000 1 A ILE 56.682 1
ATOM 856 C CG1 . ILE 103 103 ? A 43.787 23.623 15.233 1.000 1 A ILE 57.014 1
ATOM 857 C CG2 . ILE 103 103 ? A 44.684 21.391 15.853 1.000 1 A ILE 53.989 1
ATOM 858 C CD1 . ILE 103 103 ? A 44.868 24.056 14.305 1.000 1 A ILE 52.106 1
ATOM 859 N N . GLU 104 104 ? A 44.330 21.880 19.493 1.000 1 A GLU 63.202 1
ATOM 860 C CA . GLU 104 104 ? A 44.607 20.935 20.558 1.000 1 A GLU 62.642 1
ATOM 861 C C . GLU 104 104 ? A 43.361 20.606 21.357 1.000 1 A GLU 63.590 1
ATOM 862 O O . GLU 104 104 ? A 43.165 19.460 21.783 1.000 1 A GLU 63.964 1
ATOM 863 C CB . GLU 104 104 ? A 45.716 21.459 21.455 1.000 1 A GLU 60.717 1
ATOM 864 C CG . GLU 104 104 ? A 46.133 20.486 22.531 1.000 1 A GLU 56.371 1
ATOM 865 C CD . GLU 104 104 ? A 47.302 20.990 23.372 1.000 1 A GLU 52.085 1
ATOM 866 O OE1 . GLU 104 104 ? A 47.743 22.132 23.158 1.000 1 A GLU 50.474 1
ATOM 867 O OE2 . GLU 104 104 ? A 47.786 20.246 24.266 1.000 1 A GLU 46.814 1
ATOM 868 N N . HIS 105 105 ? A 42.519 21.621 21.556 1.000 1 A HIS 59.243 1
ATOM 869 C CA . HIS 105 105 ? A 41.252 21.393 22.222 1.000 1 A HIS 59.152 1
ATOM 870 C C . HIS 105 105 ? A 40.320 20.533 21.415 1.000 1 A HIS 59.927 1
ATOM 871 O O . HIS 105 105 ? A 39.588 19.711 21.944 1.000 1 A HIS 60.174 1
ATOM 872 C CB . HIS 105 105 ? A 40.607 22.726 22.570 1.000 1 A HIS 56.865 1
ATOM 873 C CG . HIS 105 105 ? A 39.300 22.593 23.326 1.000 1 A HIS 54.168 1
ATOM 874 N ND1 . HIS 105 105 ? A 39.256 22.195 24.636 1.000 1 A HIS 52.245 1
ATOM 875 C CD2 . HIS 105 105 ? A 38.044 22.786 22.925 1.000 1 A HIS 50.794 1
ATOM 876 C CE1 . HIS 105 105 ? A 37.983 22.188 25.009 1.000 1 A HIS 50.039 1
ATOM 877 N NE2 . HIS 105 105 ? A 37.248 22.541 23.980 1.000 1 A HIS 47.866 1
ATOM 878 N N . ARG 106 106 ? A 40.360 20.720 20.089 1.000 1 A ARG 59.943 1
ATOM 879 C CA . ARG 106 106 ? A 39.540 19.885 19.224 1.000 1 A ARG 61.013 1
ATOM 880 C C . ARG 106 106 ? A 40.060 18.440 19.183 1.000 1 A ARG 61.925 1
ATOM 881 O O . ARG 106 106 ? A 39.275 17.529 19.001 1.000 1 A ARG 61.788 1
ATOM 882 C CB . ARG 106 106 ? A 39.501 20.484 17.806 1.000 1 A ARG 57.537 1
ATOM 883 C CG . ARG 106 106 ? A 38.806 21.835 17.722 1.000 1 A ARG 54.177 1
ATOM 884 C CD . ARG 106 106 ? A 37.354 21.746 18.007 1.000 1 A ARG 50.135 1
ATOM 885 N NE . ARG 106 106 ? A 36.609 20.969 17.035 1.000 1 A ARG 45.550 1
ATOM 886 C CZ . ARG 106 106 ? A 36.091 21.475 15.908 1.000 1 A ARG 45.386 1
ATOM 887 N NH1 . ARG 106 106 ? A 36.221 22.767 15.640 1.000 1 A ARG 37.350 1
ATOM 888 N NH2 . ARG 106 106 ? A 35.413 20.689 15.070 1.000 1 A ARG 36.148 1
ATOM 889 N N . LEU 107 107 ? A 41.371 18.280 19.305 1.000 1 A LEU 64.545 1
ATOM 890 C CA . LEU 107 107 ? A 41.914 16.920 19.396 1.000 1 A LEU 65.418 1
ATOM 891 C C . LEU 107 107 ? A 41.569 16.268 20.717 1.000 1 A LEU 66.344 1
ATOM 892 O O . LEU 107 107 ? A 41.377 15.054 20.772 1.000 1 A LEU 66.861 1
ATOM 893 C CB . LEU 107 107 ? A 43.423 16.931 19.164 1.000 1 A LEU 64.150 1
ATOM 894 C CG . LEU 107 107 ? A 43.907 17.267 17.766 1.000 1 A LEU 60.884 1
ATOM 895 C CD1 . LEU 107 107 ? A 43.425 16.197 16.789 1.000 1 A LEU 61.811 1
ATOM 896 C CD2 . LEU 107 107 ? A 45.411 17.378 17.701 1.000 1 A LEU 60.439 1
ATOM 897 N N . MET 108 108 ? A 41.504 17.052 21.762 1.000 1 A MET 62.506 1
ATOM 898 C CA . MET 108 108 ? A 41.080 16.533 23.051 1.000 1 A MET 62.728 1
ATOM 899 C C . MET 108 108 ? A 39.585 16.178 23.052 1.000 1 A MET 62.959 1
ATOM 900 O O . MET 108 108 ? A 39.178 15.173 23.652 1.000 1 A MET 63.106 1
ATOM 901 C CB . MET 108 108 ? A 41.386 17.513 24.174 1.000 1 A MET 60.988 1
ATOM 902 C CG . MET 108 108 ? A 42.859 17.658 24.452 1.000 1 A MET 56.390 1
ATOM 903 S SD . MET 108 108 ? A 43.186 18.864 25.717 1.000 1 A MET 51.319 1
ATOM 904 C CE . MET 108 108 ? A 42.489 18.025 27.159 1.000 1 A MET 47.278 1
ATOM 905 N N . MET 109 109 ? A 38.784 17.001 22.379 1.000 1 A MET 60.425 1
ATOM 906 C CA . MET 109 109 ? A 37.371 16.683 22.276 1.000 1 A MET 59.911 1
ATOM 907 C C . MET 109 109 ? A 37.125 15.465 21.365 1.000 1 A MET 60.055 1
ATOM 908 O O . MET 109 109 ? A 36.199 14.713 21.600 1.000 1 A MET 59.398 1
ATOM 909 C CB . MET 109 109 ? A 36.570 17.879 21.759 1.000 1 A MET 56.918 1
ATOM 910 C CG . MET 109 109 ? A 36.492 19.052 22.741 1.000 1 A MET 54.038 1
ATOM 911 S SD . MET 109 109 ? A 35.350 20.318 22.193 1.000 1 A MET 50.780 1
ATOM 912 C CE . MET 109 109 ? A 36.283 21.014 20.841 1.000 1 A MET 46.182 1
ATOM 913 N N . GLU 110 110 ? A 37.965 15.330 20.343 1.000 1 A GLU 63.296 1
ATOM 914 C CA . GLU 110 110 ? A 37.842 14.161 19.495 1.000 1 A GLU 63.960 1
ATOM 915 C C . GLU 110 110 ? A 38.305 12.893 20.215 1.000 1 A GLU 64.214 1
ATOM 916 O O . GLU 110 110 ? A 37.761 11.821 19.999 1.000 1 A GLU 64.462 1
ATOM 917 C CB . GLU 110 110 ? A 38.646 14.361 18.209 1.000 1 A GLU 61.803 1
ATOM 918 C CG . GLU 110 110 ? A 38.512 13.230 17.211 1.000 1 A GLU 57.108 1
ATOM 919 C CD . GLU 110 110 ? A 37.123 13.080 16.650 1.000 1 A GLU 52.536 1
ATOM 920 O OE1 . GLU 110 110 ? A 36.431 14.110 16.527 1.000 1 A GLU 50.749 1
ATOM 921 O OE2 . GLU 110 110 ? A 36.720 11.939 16.322 1.000 1 A GLU 47.605 1
ATOM 922 N N . GLN 111 111 ? A 39.310 13.040 21.103 1.000 1 A GLN 64.369 1
ATOM 923 C CA . GLN 111 111 ? A 39.747 11.895 21.894 1.000 1 A GLN 63.884 1
ATOM 924 C C . GLN 111 111 ? A 38.682 11.508 22.901 1.000 1 A GLN 63.522 1
ATOM 925 O O . GLN 111 111 ? A 38.497 10.304 23.174 1.000 1 A GLN 63.690 1
ATOM 926 C CB . GLN 111 111 ? A 41.068 12.224 22.585 1.000 1 A GLN 62.234 1
ATOM 927 C CG . GLN 111 111 ? A 41.666 11.064 23.347 1.000 1 A GLN 57.286 1
ATOM 928 C CD . GLN 111 111 ? A 43.007 11.409 23.970 1.000 1 A GLN 53.331 1
ATOM 929 O OE1 . GLN 111 111 ? A 43.437 12.554 23.899 1.000 1 A GLN 50.495 1
ATOM 930 N NE2 . GLN 111 111 ? A 43.667 10.419 24.537 1.000 1 A GLN 47.210 1
ATOM 931 N N . ARG 112 112 ? A 37.978 12.489 23.444 1.000 1 A ARG 60.723 1
ATOM 932 C CA . ARG 112 112 ? A 36.842 12.175 24.311 1.000 1 A ARG 61.269 1
ATOM 933 C C . ARG 112 112 ? A 35.602 11.755 23.526 1.000 1 A ARG 61.231 1
ATOM 934 O O . ARG 112 112 ? A 34.709 11.098 24.073 1.000 1 A ARG 59.739 1
ATOM 935 C CB . ARG 112 112 ? A 36.525 13.360 25.212 1.000 1 A ARG 57.018 1
ATOM 936 C CG . ARG 112 112 ? A 37.593 13.639 26.253 1.000 1 A ARG 53.592 1
ATOM 937 C CD . ARG 112 112 ? A 37.265 14.842 27.047 1.000 1 A ARG 50.899 1
ATOM 938 N NE . ARG 112 112 ? A 38.304 15.202 28.004 1.000 1 A ARG 46.345 1
ATOM 939 C CZ . ARG 112 112 ? A 38.318 16.277 28.776 1.000 1 A ARG 45.781 1
ATOM 940 N NH1 . ARG 112 112 ? A 37.293 17.124 28.680 1.000 1 A ARG 39.764 1
ATOM 941 N NH2 . ARG 112 112 ? A 39.301 16.497 29.606 1.000 1 A ARG 37.840 1
ATOM 942 N N . SER 113 113 ? A 35.567 12.129 22.256 1.000 1 A SER 60.334 1
ATOM 943 C CA . SER 113 113 ? A 34.431 11.779 21.442 1.000 1 A SER 61.003 1
ATOM 944 C C . SER 113 113 ? A 34.521 10.363 20.862 1.000 1 A SER 61.481 1
ATOM 945 O O . SER 113 113 ? A 33.544 9.889 20.261 1.000 1 A SER 60.242 1
ATOM 946 C CB . SER 113 113 ? A 34.249 12.776 20.298 1.000 1 A SER 57.417 1
ATOM 947 O OG . SER 113 113 ? A 33.158 12.423 19.494 1.000 1 A SER 53.578 1
ATOM 948 N N . ARG 114 114 ? A 35.666 9.746 20.989 1.000 1 A ARG 58.977 1
ATOM 949 C CA . ARG 114 114 ? A 35.772 8.331 20.600 1.000 1 A ARG 60.171 1
ATOM 950 C C . ARG 114 114 ? A 34.922 7.432 21.503 1.000 1 A ARG 60.214 1
ATOM 951 O O . ARG 114 114 ? A 34.404 6.397 21.044 1.000 1 A ARG 57.590 1
ATOM 952 C CB . ARG 114 114 ? A 37.222 7.876 20.635 1.000 1 A ARG 55.947 1
ATOM 953 C CG . ARG 114 114 ? A 38.079 8.401 19.506 1.000 1 A ARG 52.341 1
ATOM 954 C CD . ARG 114 114 ? A 39.464 7.832 19.553 1.000 1 A ARG 49.541 1
ATOM 955 N NE . ARG 114 114 ? A 40.321 8.344 18.504 1.000 1 A ARG 45.263 1
ATOM 956 C CZ . ARG 114 114 ? A 41.173 9.350 18.667 1.000 1 A ARG 45.393 1
ATOM 957 N NH1 . ARG 114 114 ? A 41.246 9.951 19.827 1.000 1 A ARG 38.809 1
ATOM 958 N NH2 . ARG 114 114 ? A 41.918 9.750 17.660 1.000 1 A ARG 37.146 1
ATOM 959 N N . ASP 115 115 ? A 34.744 7.840 22.743 1.000 1 A ASP 57.223 1
ATOM 960 C CA . ASP 115 115 ? A 33.706 7.287 23.608 1.000 1 A ASP 57.259 1
ATOM 961 C C . ASP 115 115 ? A 32.594 8.329 23.690 1.000 1 A ASP 57.620 1
ATOM 962 O O . ASP 115 115 ? A 32.628 9.201 24.568 1.000 1 A ASP 55.187 1
ATOM 963 C CB . ASP 115 115 ? A 34.244 6.983 25.004 1.000 1 A ASP 52.669 1
ATOM 964 C CG . ASP 115 115 ? A 35.256 5.842 24.970 1.000 1 A ASP 50.345 1
ATOM 965 O OD1 . ASP 115 115 ? A 35.095 4.926 24.148 1.000 1 A ASP 46.365 1
ATOM 966 O OD2 . ASP 115 115 ? A 36.186 5.870 25.781 1.000 1 A ASP 47.416 1
ATOM 967 N N . PRO 116 116 ? A 31.670 8.276 22.754 1.000 1 A PRO 57.559 1
ATOM 968 C CA . PRO 116 116 ? A 30.720 9.384 22.612 1.000 1 A PRO 57.529 1
ATOM 969 C C . PRO 116 116 ? A 29.727 9.456 23.754 1.000 1 A PRO 58.601 1
ATOM 970 O O . PRO 116 116 ? A 29.446 8.479 24.450 1.000 1 A PRO 56.483 1
ATOM 971 C CB . PRO 116 116 ? A 30.011 9.081 21.293 1.000 1 A PRO 53.755 1
ATOM 972 C CG . PRO 116 116 ? A 30.032 7.594 21.212 1.000 1 A PRO 53.959 1
ATOM 973 C CD . PRO 116 116 ? A 31.378 7.212 21.786 1.000 1 A PRO 55.852 1
ATOM 974 N N . GLY 117 117 ? A 29.183 10.642 23.936 1.000 1 A GLY 55.980 1
ATOM 975 C CA . GLY 117 117 ? A 28.298 10.917 25.043 1.000 1 A GLY 54.560 1
ATOM 976 C C . GLY 117 117 ? A 28.397 12.375 25.482 1.000 1 A GLY 56.481 1
ATOM 977 O O . GLY 117 117 ? A 27.781 13.256 24.892 1.000 1 A GLY 54.863 1
ATOM 978 N N . MET 118 118 ? A 29.171 12.575 26.484 1.000 1 A MET 56.001 1
ATOM 979 C CA . MET 118 118 ? A 29.348 13.904 27.074 1.000 1 A MET 55.273 1
ATOM 980 C C . MET 118 118 ? A 30.835 14.279 27.006 1.000 1 A MET 54.469 1
ATOM 981 O O . MET 118 118 ? A 31.704 13.460 27.307 1.000 1 A MET 53.411 1
ATOM 982 C CB . MET 118 118 ? A 28.868 13.957 28.512 1.000 1 A MET 52.875 1
ATOM 983 C CG . MET 118 118 ? A 27.386 13.768 28.669 1.000 1 A MET 50.550 1
ATOM 984 S SD . MET 118 118 ? A 26.863 13.732 30.375 1.000 1 A MET 47.322 1
ATOM 985 C CE . MET 118 118 ? A 25.097 13.408 30.164 1.000 1 A MET 43.511 1
ATOM 986 N N . VAL 119 119 ? A 31.076 15.524 26.618 1.000 1 A VAL 51.997 1
ATOM 987 C CA . VAL 119 119 ? A 32.436 16.020 26.481 1.000 1 A VAL 53.355 1
ATOM 988 C C . VAL 119 119 ? A 32.606 17.251 27.366 1.000 1 A VAL 53.116 1
ATOM 989 O O . VAL 119 119 ? A 31.898 18.238 27.192 1.000 1 A VAL 50.991 1
ATOM 990 C CB . VAL 119 119 ? A 32.801 16.338 25.021 1.000 1 A VAL 48.763 1
ATOM 991 C CG1 . VAL 119 119 ? A 32.702 15.087 24.163 1.000 1 A VAL 51.127 1
ATOM 992 C CG2 . VAL 119 119 ? A 34.191 16.926 24.934 1.000 1 A VAL 48.939 1
ATOM 993 N N . ARG 120 120 ? A 33.517 17.140 28.273 1.000 1 A ARG 51.539 1
ATOM 994 C CA . ARG 120 120 ? A 33.833 18.259 29.147 1.000 1 A ARG 53.274 1
ATOM 995 C C . ARG 120 120 ? A 34.870 19.148 28.466 1.000 1 A ARG 53.117 1
ATOM 996 O O . ARG 120 120 ? A 35.977 18.722 28.201 1.000 1 A ARG 50.641 1
ATOM 997 C CB . ARG 120 120 ? A 34.339 17.747 30.489 1.000 1 A ARG 48.621 1
ATOM 998 C CG . ARG 120 120 ? A 33.289 17.025 31.295 1.000 1 A ARG 46.419 1
ATOM 999 C CD . ARG 120 120 ? A 33.878 16.385 32.510 1.000 1 A ARG 43.207 1
ATOM 1000 N NE . ARG 120 120 ? A 34.755 15.259 32.137 1.000 1 A ARG 41.566 1
ATOM 1001 C CZ . ARG 120 120 ? A 35.488 14.586 33.014 1.000 1 A ARG 38.712 1
ATOM 1002 N NH1 . ARG 120 120 ? A 35.458 14.905 34.282 1.000 1 A ARG 34.227 1
ATOM 1003 N NH2 . ARG 120 120 ? A 36.269 13.610 32.613 1.000 1 A ARG 32.260 1
ATOM 1004 N N . SER 121 121 ? A 34.480 20.380 28.194 1.000 1 A SER 50.337 1
ATOM 1005 C CA . SER 121 121 ? A 35.350 21.285 27.456 1.000 1 A SER 51.919 1
ATOM 1006 C C . SER 121 121 ? A 35.023 22.723 27.832 1.000 1 A SER 52.342 1
ATOM 1007 O O . SER 121 121 ? A 33.859 23.054 28.097 1.000 1 A SER 51.462 1
ATOM 1008 C CB . SER 121 121 ? A 35.206 21.075 25.941 1.000 1 A SER 48.029 1
ATOM 1009 O OG . SER 121 121 ? A 33.915 21.471 25.496 1.000 1 A SER 44.124 1
ATOM 1010 N N . PRO 122 122 ? A 36.026 23.589 27.800 1.000 1 A PRO 51.755 1
ATOM 1011 C CA . PRO 122 122 ? A 35.748 25.012 27.999 1.000 1 A PRO 52.866 1
ATOM 1012 C C . PRO 122 122 ? A 35.225 25.650 26.720 1.000 1 A PRO 53.871 1
ATOM 1013 O O . PRO 122 122 ? A 34.988 24.973 25.707 1.000 1 A PRO 52.483 1
ATOM 1014 C CB . PRO 122 122 ? A 37.077 25.579 28.414 1.000 1 A PRO 49.142 1
ATOM 1015 C CG . PRO 122 122 ? A 38.079 24.688 27.776 1.000 1 A PRO 49.344 1
ATOM 1016 C CD . PRO 122 122 ? A 37.466 23.316 27.783 1.000 1 A PRO 50.691 1
ATOM 1017 N N . GLN 123 123 ? A 35.039 26.934 26.732 1.000 1 A GLN 48.710 1
ATOM 1018 C CA . GLN 123 123 ? A 34.487 27.676 25.601 1.000 1 A GLN 49.736 1
ATOM 1019 C C . GLN 123 123 ? A 35.438 28.770 25.147 1.000 1 A GLN 51.047 1
ATOM 1020 O O . GLN 123 123 ? A 35.876 29.591 25.945 1.000 1 A GLN 49.042 1
ATOM 1021 C CB . GLN 123 123 ? A 33.131 28.270 25.969 1.000 1 A GLN 46.521 1
ATOM 1022 C CG . GLN 123 123 ? A 32.484 29.013 24.818 1.000 1 A GLN 44.695 1
ATOM 1023 C CD . GLN 123 123 ? A 31.118 29.566 25.177 1.000 1 A GLN 41.729 1
ATOM 1024 O OE1 . GLN 123 123 ? A 30.682 29.464 26.313 1.000 1 A GLN 39.212 1
ATOM 1025 N NE2 . GLN 123 123 ? A 30.429 30.144 24.198 1.000 1 A GLN 37.902 1
ATOM 1026 N N . ASN 124 124 ? A 35.746 28.785 23.883 1.000 1 A ASN 52.279 1
ATOM 1027 C CA . ASN 124 124 ? A 36.442 29.858 23.219 1.000 1 A ASN 52.178 1
ATOM 1028 C C . ASN 124 124 ? A 35.498 30.459 22.180 1.000 1 A ASN 53.042 1
ATOM 1029 O O . ASN 124 124 ? A 34.958 29.713 21.372 1.000 1 A ASN 51.537 1
ATOM 1030 C CB . ASN 124 124 ? A 37.742 29.387 22.573 1.000 1 A ASN 48.074 1
ATOM 1031 C CG . ASN 124 124 ? A 38.797 29.008 23.589 1.000 1 A ASN 46.093 1
ATOM 1032 O OD1 . ASN 124 124 ? A 38.940 29.655 24.631 1.000 1 A ASN 41.728 1
ATOM 1033 N ND2 . ASN 124 124 ? A 39.540 27.944 23.302 1.000 1 A ASN 42.242 1
ATOM 1034 N N . GLN 125 125 ? A 35.337 31.741 22.218 1.000 1 A GLN 51.303 1
ATOM 1035 C CA . GLN 125 125 ? A 34.273 32.367 21.465 1.000 1 A GLN 51.981 1
ATOM 1036 C C . GLN 125 125 ? A 34.538 32.398 19.965 1.000 1 A GLN 52.935 1
ATOM 1037 O O . GLN 125 125 ? A 33.700 31.959 19.187 1.000 1 A GLN 51.757 1
ATOM 1038 C CB . GLN 125 125 ? A 34.028 33.789 21.993 1.000 1 A GLN 48.386 1
ATOM 1039 C CG . GLN 125 125 ? A 32.832 34.454 21.358 1.000 1 A GLN 46.608 1
ATOM 1040 C CD . GLN 125 125 ? A 31.528 33.805 21.775 1.000 1 A GLN 43.089 1
ATOM 1041 O OE1 . GLN 125 125 ? A 31.342 33.429 22.935 1.000 1 A GLN 40.852 1
ATOM 1042 N NE2 . GLN 125 125 ? A 30.633 33.650 20.818 1.000 1 A GLN 40.200 1
ATOM 1043 N N . TYR 126 126 ? A 35.717 32.887 19.585 1.000 1 A TYR 51.502 1
ATOM 1044 C CA . TYR 126 126 ? A 35.941 33.073 18.156 1.000 1 A TYR 53.251 1
ATOM 1045 C C . TYR 126 126 ? A 36.233 31.767 17.405 1.000 1 A TYR 54.577 1
ATOM 1046 O O . TYR 126 126 ? A 35.710 31.599 16.292 1.000 1 A TYR 52.996 1
ATOM 1047 C CB . TYR 126 126 ? A 37.036 34.125 17.903 1.000 1 A TYR 49.835 1
ATOM 1048 C CG . TYR 126 126 ? A 37.214 34.425 16.444 1.000 1 A TYR 48.021 1
ATOM 1049 C CD1 . TYR 126 126 ? A 36.277 35.181 15.770 1.000 1 A TYR 45.620 1
ATOM 1050 C CD2 . TYR 126 126 ? A 38.331 33.969 15.753 1.000 1 A TYR 45.243 1
ATOM 1051 C CE1 . TYR 126 126 ? A 36.418 35.472 14.436 1.000 1 A TYR 42.164 1
ATOM 1052 C CE2 . TYR 126 126 ? A 38.481 34.242 14.389 1.000 1 A TYR 42.175 1
ATOM 1053 C CZ . TYR 126 126 ? A 37.521 35.007 13.755 1.000 1 A TYR 40.330 1
ATOM 1054 O OH . TYR 126 126 ? A 37.673 35.289 12.416 1.000 1 A TYR 42.798 1
ATOM 1055 N N . PRO 127 127 ? A 37.017 30.826 17.929 1.000 1 A PRO 54.548 1
ATOM 1056 C CA . PRO 127 127 ? A 37.089 29.522 17.231 1.000 1 A PRO 55.954 1
ATOM 1057 C C . PRO 127 127 ? A 35.803 28.741 17.274 1.000 1 A PRO 57.066 1
ATOM 1058 O O . PRO 127 127 ? A 35.574 27.918 16.380 1.000 1 A PRO 55.883 1
ATOM 1059 C CB . PRO 127 127 ? A 38.207 28.800 17.968 1.000 1 A PRO 52.578 1
ATOM 1060 C CG . PRO 127 127 ? A 39.056 29.857 18.545 1.000 1 A PRO 52.995 1
ATOM 1061 C CD . PRO 127 127 ? A 38.108 30.939 18.950 1.000 1 A PRO 54.177 1
ATOM 1062 N N . ALA 128 128 ? A 34.971 28.982 18.244 1.000 1 A ALA 54.674 1
ATOM 1063 C CA . ALA 128 128 ? A 33.661 28.334 18.230 1.000 1 A ALA 55.368 1
ATOM 1064 C C . ALA 128 128 ? A 32.739 28.929 17.180 1.000 1 A ALA 56.747 1
ATOM 1065 O O . ALA 128 128 ? A 31.916 28.215 16.587 1.000 1 A ALA 54.825 1
ATOM 1066 C CB . ALA 128 128 ? A 33.006 28.425 19.609 1.000 1 A ALA 51.578 1
ATOM 1067 N N . GLU 129 129 ? A 32.914 30.226 16.929 1.000 1 A GLU 53.537 1
ATOM 1068 C CA . GLU 129 129 ? A 32.133 30.863 15.864 1.000 1 A GLU 54.145 1
ATOM 1069 C C . GLU 129 129 ? A 32.648 30.467 14.479 1.000 1 A GLU 55.427 1
ATOM 1070 O O . GLU 129 129 ? A 31.848 30.377 13.548 1.000 1 A GLU 53.722 1
ATOM 1071 C CB . GLU 129 129 ? A 32.169 32.392 16.013 1.000 1 A GLU 50.017 1
ATOM 1072 C CG . GLU 129 129 ? A 31.412 32.918 17.214 1.000 1 A GLU 47.962 1
ATOM 1073 C CD . GLU 129 129 ? A 31.496 34.421 17.339 1.000 1 A GLU 43.971 1
ATOM 1074 O OE1 . GLU 129 129 ? A 32.265 35.007 16.543 1.000 1 A GLU 41.186 1
ATOM 1075 O OE2 . GLU 129 129 ? A 30.794 35.014 18.191 1.000 1 A GLU 38.959 1
ATOM 1076 N N . LEU 130 130 ? A 33.948 30.247 14.370 1.000 1 A LEU 52.502 1
ATOM 1077 C CA . LEU 130 130 ? A 34.474 29.753 13.117 1.000 1 A LEU 52.997 1
ATOM 1078 C C . LEU 130 130 ? A 34.019 28.320 12.839 1.000 1 A LEU 54.428 1
ATOM 1079 O O . LEU 130 130 ? A 33.867 27.924 11.690 1.000 1 A LEU 52.771 1
ATOM 1080 C CB . LEU 130 130 ? A 36.010 29.834 13.133 1.000 1 A LEU 48.946 1
ATOM 1081 C CG . LEU 130 130 ? A 36.741 29.461 11.848 1.000 1 A LEU 47.161 1
ATOM 1082 C CD1 . LEU 130 130 ? A 36.284 30.368 10.721 1.000 1 A LEU 47.426 1
ATOM 1083 C CD2 . LEU 130 130 ? A 38.236 29.542 12.039 1.000 1 A LEU 46.747 1
ATOM 1084 N N . MET 131 131 ? A 33.825 27.539 13.898 1.000 1 A MET 55.434 1
ATOM 1085 C CA . MET 131 131 ? A 33.269 26.210 13.751 1.000 1 A MET 55.686 1
ATOM 1086 C C . MET 131 131 ? A 31.807 26.265 13.345 1.000 1 A MET 56.871 1
ATOM 1087 O O . MET 131 131 ? A 31.338 25.391 12.634 1.000 1 A MET 54.882 1
ATOM 1088 C CB . MET 131 131 ? A 33.430 25.429 15.059 1.000 1 A MET 51.658 1
ATOM 1089 C CG . MET 131 131 ? A 32.933 23.986 15.012 1.000 1 A MET 48.881 1
ATOM 1090 S SD . MET 131 131 ? A 33.198 23.137 16.540 1.000 1 A MET 43.810 1
ATOM 1091 C CE . MET 131 131 ? A 31.984 23.946 17.586 1.000 1 A MET 41.501 1
ATOM 1092 N N . ARG 132 132 ? A 31.111 27.284 13.789 1.000 1 A ARG 57.545 1
ATOM 1093 C CA . ARG 132 132 ? A 29.683 27.381 13.539 1.000 1 A ARG 58.378 1
ATOM 1094 C C . ARG 132 132 ? A 29.322 27.936 12.190 1.000 1 A ARG 60.997 1
ATOM 1095 O O . ARG 132 132 ? A 28.159 27.965 11.819 1.000 1 A ARG 58.292 1
ATOM 1096 C CB . ARG 132 132 ? A 28.989 28.223 14.622 1.000 1 A ARG 52.774 1
ATOM 1097 C CG . ARG 132 132 ? A 29.039 27.606 15.996 1.000 1 A ARG 48.794 1
ATOM 1098 C CD . ARG 132 132 ? A 28.462 28.541 17.046 1.000 1 A ARG 44.300 1
ATOM 1099 N NE . ARG 132 132 ? A 28.554 27.998 18.384 1.000 1 A ARG 39.604 1
ATOM 1100 C CZ . ARG 132 132 ? A 28.214 28.650 19.485 1.000 1 A ARG 39.053 1
ATOM 1101 N NH1 . ARG 132 132 ? A 27.752 29.872 19.390 1.000 1 A ARG 33.677 1
ATOM 1102 N NH2 . ARG 132 132 ? A 28.346 28.079 20.668 1.000 1 A ARG 31.380 1
ATOM 1103 N N . ARG 133 133 ? A 30.337 28.459 11.435 1.000 1 A ARG 64.307 1
ATOM 1104 C CA . ARG 133 133 ? A 30.040 29.085 10.157 1.000 1 A ARG 66.436 1
ATOM 1105 C C . ARG 133 133 ? A 29.808 28.080 9.038 1.000 1 A ARG 69.624 1
ATOM 1106 O O . ARG 133 133 ? A 29.249 28.436 8.000 1.000 1 A ARG 68.758 1
ATOM 1107 C CB . ARG 133 133 ? A 31.153 30.047 9.736 1.000 1 A ARG 61.883 1
ATOM 1108 C CG . ARG 133 133 ? A 31.267 31.299 10.563 1.000 1 A ARG 56.588 1
ATOM 1109 C CD . ARG 133 133 ? A 32.243 32.271 9.961 1.000 1 A ARG 52.084 1
ATOM 1110 N NE . ARG 133 133 ? A 33.603 31.737 10.016 1.000 1 A ARG 46.722 1
ATOM 1111 C CZ . ARG 133 133 ? A 34.300 31.408 8.947 1.000 1 A ARG 46.366 1
ATOM 1112 N NH1 . ARG 133 133 ? A 33.751 31.559 7.756 1.000 1 A ARG 40.292 1
ATOM 1113 N NH2 . ARG 133 133 ? A 35.501 30.934 9.090 1.000 1 A ARG 38.503 1
ATOM 1114 N N . PHE 134 134 ? A 30.252 26.839 9.211 1.000 1 A PHE 76.146 1
ATOM 1115 C CA . PHE 134 134 ? A 30.147 25.867 8.139 1.000 1 A PHE 77.789 1
ATOM 1116 C C . PHE 134 134 ? A 29.455 24.610 8.621 1.000 1 A PHE 78.779 1
ATOM 1117 O O . PHE 134 134 ? A 29.393 24.349 9.853 1.000 1 A PHE 77.146 1
ATOM 1118 C CB . PHE 134 134 ? A 31.523 25.501 7.559 1.000 1 A PHE 76.130 1
ATOM 1119 C CG . PHE 134 134 ? A 32.406 24.720 8.491 1.000 1 A PHE 76.876 1
ATOM 1120 C CD1 . PHE 134 134 ? A 33.165 25.363 9.459 1.000 1 A PHE 75.750 1
ATOM 1121 C CD2 . PHE 134 134 ? A 32.495 23.338 8.373 1.000 1 A PHE 76.334 1
ATOM 1122 C CE1 . PHE 134 134 ? A 33.973 24.659 10.305 1.000 1 A PHE 75.013 1
ATOM 1123 C CE2 . PHE 134 134 ? A 33.304 22.633 9.214 1.000 1 A PHE 75.804 1
ATOM 1124 C CZ . PHE 134 134 ? A 34.035 23.295 10.185 1.000 1 A PHE 74.510 1
ATOM 1125 N N . GLU 135 135 ? A 28.928 23.871 7.715 1.000 1 A GLU 79.791 1
ATOM 1126 C CA . GLU 135 135 ? A 28.295 22.593 7.957 1.000 1 A GLU 80.913 1
ATOM 1127 C C . GLU 135 135 ? A 28.820 21.587 6.962 1.000 1 A GLU 82.280 1
ATOM 1128 O O . GLU 135 135 ? A 29.423 21.953 5.957 1.000 1 A GLU 80.691 1
ATOM 1129 C CB . GLU 135 135 ? A 26.779 22.681 7.883 1.000 1 A GLU 78.939 1
ATOM 1130 C CG . GLU 135 135 ? A 26.129 23.518 8.978 1.000 1 A GLU 71.417 1
ATOM 1131 C CD . GLU 135 135 ? A 24.624 23.638 8.818 1.000 1 A GLU 68.585 1
ATOM 1132 O OE1 . GLU 135 135 ? A 24.109 23.179 7.767 1.000 1 A GLU 65.714 1
ATOM 1133 O OE2 . GLU 135 135 ? A 23.961 24.188 9.731 1.000 1 A GLU 59.969 1
ATOM 1134 N N . LEU 136 136 ? A 28.558 20.326 7.219 1.000 1 A LEU 85.844 1
ATOM 1135 C CA . LEU 136 136 ? A 29.062 19.260 6.371 1.000 1 A LEU 86.028 1
ATOM 1136 C C . LEU 136 136 ? A 27.937 18.306 6.024 1.000 1 A LEU 86.072 1
ATOM 1137 O O . LEU 136 136 ? A 27.221 17.823 6.900 1.000 1 A LEU 83.132 1
ATOM 1138 C CB . LEU 136 136 ? A 30.227 18.510 7.021 1.000 1 A LEU 84.268 1
ATOM 1139 C CG . LEU 136 136 ? A 30.860 17.397 6.188 1.000 1 A LEU 81.548 1
ATOM 1140 C CD1 . LEU 136 136 ? A 31.556 17.991 4.983 1.000 1 A LEU 74.753 1
ATOM 1141 C CD2 . LEU 136 136 ? A 31.856 16.635 7.031 1.000 1 A LEU 74.988 1
ATOM 1142 N N . TYR 137 137 ? A 27.799 18.019 4.762 1.000 1 A TYR 88.272 1
ATOM 1143 C CA . TYR 137 137 ? A 26.796 17.077 4.289 1.000 1 A TYR 87.774 1
ATOM 1144 C C . TYR 137 137 ? A 27.440 16.155 3.259 1.000 1 A TYR 88.023 1
ATOM 1145 O O . TYR 137 137 ? A 28.273 16.573 2.445 1.000 1 A TYR 85.538 1
ATOM 1146 C CB . TYR 137 137 ? A 25.586 17.787 3.668 1.000 1 A TYR 86.693 1
ATOM 1147 C CG . TYR 137 137 ? A 24.781 18.605 4.674 1.000 1 A TYR 85.686 1
ATOM 1148 C CD1 . TYR 137 137 ? A 23.905 17.994 5.540 1.000 1 A TYR 83.425 1
ATOM 1149 C CD2 . TYR 137 137 ? A 24.926 19.973 4.747 1.000 1 A TYR 84.136 1
ATOM 1150 C CE1 . TYR 137 137 ? A 23.174 18.715 6.456 1.000 1 A TYR 80.959 1
ATOM 1151 C CE2 . TYR 137 137 ? A 24.211 20.719 5.657 1.000 1 A TYR 82.601 1
ATOM 1152 C CZ . TYR 137 137 ? A 23.336 20.074 6.516 1.000 1 A TYR 80.681 1
ATOM 1153 O OH . TYR 137 137 ? A 22.618 20.794 7.431 1.000 1 A TYR 78.140 1
ATOM 1154 N N . PHE 138 138 ? A 27.062 14.899 3.306 1.000 1 A PHE 88.154 1
ATOM 1155 C CA . PHE 138 138 ? A 27.574 13.898 2.380 1.000 1 A PHE 88.099 1
ATOM 1156 C C . PHE 138 138 ? A 26.528 13.558 1.335 1.000 1 A PHE 86.861 1
ATOM 1157 O O . PHE 138 138 ? A 25.339 13.568 1.612 1.000 1 A PHE 83.619 1
ATOM 1158 C CB . PHE 138 138 ? A 27.983 12.631 3.103 1.000 1 A PHE 87.355 1
ATOM 1159 C CG . PHE 138 138 ? A 29.193 12.798 3.969 1.000 1 A PHE 89.270 1
ATOM 1160 C CD1 . PHE 138 138 ? A 30.444 12.848 3.417 1.000 1 A PHE 86.857 1
ATOM 1161 C CD2 . PHE 138 138 ? A 29.070 12.878 5.346 1.000 1 A PHE 86.652 1
ATOM 1162 C CE1 . PHE 138 138 ? A 31.561 12.991 4.206 1.000 1 A PHE 85.581 1
ATOM 1163 C CE2 . PHE 138 138 ? A 30.171 13.024 6.138 1.000 1 A PHE 85.628 1
ATOM 1164 C CZ . PHE 138 138 ? A 31.428 13.082 5.564 1.000 1 A PHE 85.988 1
ATOM 1165 N N . GLN 139 139 ? A 26.966 13.308 0.142 1.000 1 A GLN 85.365 1
ATOM 1166 C CA . GLN 139 139 ? A 26.100 12.865 -0.937 1.000 1 A GLN 83.180 1
ATOM 1167 C C . GLN 139 139 ? A 26.463 11.426 -1.278 1.000 1 A GLN 82.199 1
ATOM 1168 O O . GLN 139 139 ? A 27.642 11.064 -1.388 1.000 1 A GLN 76.931 1
ATOM 1169 C CB . GLN 139 139 ? A 26.249 13.749 -2.166 1.000 1 A GLN 80.200 1
ATOM 1170 C CG . GLN 139 139 ? A 25.276 13.416 -3.290 1.000 1 A GLN 73.091 1
ATOM 1171 C CD . GLN 139 139 ? A 25.401 14.337 -4.477 1.000 1 A GLN 69.570 1
ATOM 1172 O OE1 . GLN 139 139 ? A 26.267 15.204 -4.493 1.000 1 A GLN 65.696 1
ATOM 1173 N NE2 . GLN 139 139 ? A 24.543 14.162 -5.478 1.000 1 A GLN 62.990 1
ATOM 1174 N N . GLY 140 140 ? A 25.458 10.600 -1.425 1.000 1 A GLY 82.503 1
ATOM 1175 C CA . GLY 140 140 ? A 25.667 9.179 -1.660 1.000 1 A GLY 80.849 1
ATOM 1176 C C . GLY 140 140 ? A 26.316 8.860 -2.981 1.000 1 A GLY 81.104 1
ATOM 1177 O O . GLY 140 140 ? A 26.082 9.538 -3.974 1.000 1 A GLY 75.445 1
ATOM 1178 N N . PRO 141 141 ? A 27.125 7.826 -3.008 1.000 1 A PRO 80.899 1
ATOM 1179 C CA . PRO 141 141 ? A 27.795 7.437 -4.255 1.000 1 A PRO 78.412 1
ATOM 1180 C C . PRO 141 141 ? A 26.852 6.759 -5.220 1.000 1 A PRO 77.316 1
ATOM 1181 O O . PRO 141 141 ? A 25.761 6.314 -4.856 1.000 1 A PRO 71.034 1
ATOM 1182 C CB . PRO 141 141 ? A 28.890 6.505 -3.790 1.000 1 A PRO 74.993 1
ATOM 1183 C CG . PRO 141 141 ? A 28.356 5.915 -2.553 1.000 1 A PRO 75.189 1
ATOM 1184 C CD . PRO 141 141 ? A 27.575 6.987 -1.887 1.000 1 A PRO 80.054 1
ATOM 1185 N N . SER 142 142 ? A 27.270 6.681 -6.471 1.000 1 A SER 72.087 1
ATOM 1186 C CA . SER 142 142 ? A 26.455 6.075 -7.504 1.000 1 A SER 70.793 1
ATOM 1187 C C . SER 142 142 ? A 26.396 4.552 -7.363 1.000 1 A SER 71.433 1
ATOM 1188 O O . SER 142 142 ? A 25.431 3.932 -7.791 1.000 1 A SER 65.195 1
ATOM 1189 C CB . SER 142 142 ? A 26.973 6.439 -8.892 1.000 1 A SER 66.185 1
ATOM 1190 O OG . SER 142 142 ? A 26.883 7.820 -9.104 1.000 1 A SER 61.765 1
ATOM 1191 N N . SER 143 143 ? A 27.419 3.961 -6.785 1.000 1 A SER 71.307 1
ATOM 1192 C CA . SER 143 143 ? A 27.412 2.512 -6.571 1.000 1 A SER 70.632 1
ATOM 1193 C C . SER 143 143 ? A 26.474 2.116 -5.465 1.000 1 A SER 71.443 1
ATOM 1194 O O . SER 143 143 ? A 25.985 0.984 -5.452 1.000 1 A SER 66.132 1
ATOM 1195 C CB . SER 143 143 ? A 28.823 2.026 -6.248 1.000 1 A SER 65.923 1
ATOM 1196 O OG . SER 143 143 ? A 29.292 2.597 -5.034 1.000 1 A SER 62.860 1
ATOM 1197 N N . ASN 144 144 ? A 26.210 3.003 -4.533 1.000 1 A ASN 70.067 1
ATOM 1198 C CA . ASN 144 144 ? A 25.260 2.755 -3.465 1.000 1 A ASN 69.619 1
ATOM 1199 C C . ASN 144 144 ? A 23.879 3.073 -3.995 1.000 1 A ASN 71.774 1
ATOM 1200 O O . ASN 144 144 ? A 23.452 4.215 -4.022 1.000 1 A ASN 68.232 1
ATOM 1201 C CB . ASN 144 144 ? A 25.587 3.577 -2.234 1.000 1 A ASN 64.541 1
ATOM 1202 C CG . ASN 144 144 ? A 24.811 3.141 -1.013 1.000 1 A ASN 61.253 1
ATOM 1203 O OD1 . ASN 144 144 ? A 24.028 2.191 -1.065 1.000 1 A ASN 55.190 1
ATOM 1204 N ND2 . ASN 144 144 ? A 25.005 3.827 0.098 1.000 1 A ASN 56.643 1
ATOM 1205 N N . LYS 145 145 ? A 23.176 2.038 -4.417 1.000 1 A LYS 72.181 1
ATOM 1206 C CA . LYS 145 145 ? A 21.870 2.224 -5.027 1.000 1 A LYS 73.038 1
ATOM 1207 C C . LYS 145 145 ? A 20.830 2.592 -3.989 1.000 1 A LYS 75.556 1
ATOM 1208 O O . LYS 145 145 ? A 20.919 2.165 -2.848 1.000 1 A LYS 73.067 1
ATOM 1209 C CB . LYS 145 145 ? A 21.456 0.939 -5.755 1.000 1 A LYS 67.786 1
ATOM 1210 C CG . LYS 145 145 ? A 22.305 0.630 -6.959 1.000 1 A LYS 61.147 1
ATOM 1211 C CD . LYS 145 145 ? A 21.853 -0.653 -7.636 1.000 1 A LYS 55.717 1
ATOM 1212 C CE . LYS 145 145 ? A 22.712 -0.956 -8.842 1.000 1 A LYS 48.028 1
ATOM 1213 N NZ . LYS 145 145 ? A 22.341 -2.242 -9.509 1.000 1 A LYS 40.662 1
ATOM 1214 N N . PRO 146 146 ? A 19.863 3.396 -4.357 1.000 1 A PRO 78.083 1
ATOM 1215 C CA . PRO 146 146 ? A 18.796 3.773 -3.406 1.000 1 A PRO 80.203 1
ATOM 1216 C C . PRO 146 146 ? A 17.890 2.599 -3.128 1.000 1 A PRO 81.451 1
ATOM 1217 O O . PRO 146 146 ? A 17.354 1.964 -4.018 1.000 1 A PRO 78.094 1
ATOM 1218 C CB . PRO 146 146 ? A 18.052 4.894 -4.125 1.000 1 A PRO 77.088 1
ATOM 1219 C CG . PRO 146 146 ? A 18.354 4.700 -5.554 1.000 1 A PRO 75.877 1
ATOM 1220 C CD . PRO 146 146 ? A 19.746 4.148 -5.610 1.000 1 A PRO 78.239 1
ATOM 1221 N N . ARG 147 147 ? A 17.747 2.315 -1.841 1.000 1 A ARG 84.548 1
ATOM 1222 C CA . ARG 147 147 ? A 17.014 1.140 -1.392 1.000 1 A ARG 84.825 1
ATOM 1223 C C . ARG 147 147 ? A 15.619 1.520 -0.889 1.000 1 A ARG 85.458 1
ATOM 1224 O O . ARG 147 147 ? A 15.299 2.694 -0.703 1.000 1 A ARG 83.102 1
ATOM 1225 C CB . ARG 147 147 ? A 17.805 0.413 -0.314 1.000 1 A ARG 82.071 1
ATOM 1226 C CG . ARG 147 147 ? A 17.978 1.218 0.978 1.000 1 A ARG 77.222 1
ATOM 1227 C CD . ARG 147 147 ? A 18.873 0.487 1.945 1.000 1 A ARG 76.349 1
ATOM 1228 N NE . ARG 147 147 ? A 20.264 0.529 1.500 1.000 1 A ARG 72.342 1
ATOM 1229 C CZ . ARG 147 147 ? A 21.246 -0.084 2.136 1.000 1 A ARG 71.835 1
ATOM 1230 N NH1 . ARG 147 147 ? A 20.995 -0.801 3.213 1.000 1 A ARG 61.698 1
ATOM 1231 N NH2 . ARG 147 147 ? A 22.472 -0.008 1.684 1.000 1 A ARG 62.540 1
ATOM 1232 N N . VAL 148 148 ? A 14.810 0.501 -0.660 1.000 1 A VAL 85.244 1
ATOM 1233 C CA . VAL 148 148 ? A 13.498 0.703 -0.112 1.000 1 A VAL 85.819 1
ATOM 1234 C C . VAL 148 148 ? A 13.594 0.748 1.403 1.000 1 A VAL 86.720 1
ATOM 1235 O O . VAL 148 148 ? A 14.636 0.510 2.008 1.000 1 A VAL 85.166 1
ATOM 1236 C CB . VAL 148 148 ? A 12.504 -0.376 -0.583 1.000 1 A VAL 83.406 1
ATOM 1237 C CG1 . VAL 148 148 ? A 12.348 -0.308 -2.098 1.000 1 A VAL 78.784 1
ATOM 1238 C CG2 . VAL 148 148 ? A 12.960 -1.750 -0.143 1.000 1 A VAL 78.106 1
ATOM 1239 N N . ILE 149 149 ? A 12.471 1.046 2.032 1.000 1 A ILE 88.087 1
ATOM 1240 C CA . ILE 149 149 ? A 12.451 1.143 3.491 1.000 1 A ILE 87.997 1
ATOM 1241 C C . ILE 149 149 ? A 12.462 -0.247 4.126 1.000 1 A ILE 87.549 1
ATOM 1242 O O . ILE 149 149 ? A 13.049 -0.438 5.194 1.000 1 A ILE 85.158 1
ATOM 1243 C CB . ILE 149 149 ? A 11.223 1.971 3.908 1.000 1 A ILE 87.436 1
ATOM 1244 C CG1 . ILE 149 149 ? A 11.341 3.382 3.342 1.000 1 A ILE 84.459 1
ATOM 1245 C CG2 . ILE 149 149 ? A 11.135 2.063 5.433 1.000 1 A ILE 83.920 1
ATOM 1246 C CD1 . ILE 149 149 ? A 10.116 4.236 3.548 1.000 1 A ILE 82.087 1
ATOM 1247 N N . ARG 150 150 ? A 11.832 -1.228 3.468 1.000 1 A ARG 86.208 1
ATOM 1248 C CA . ARG 150 150 ? A 11.785 -2.578 4.024 1.000 1 A ARG 85.229 1
ATOM 1249 C C . ARG 150 150 ? A 13.132 -3.266 4.044 1.000 1 A ARG 85.352 1
ATOM 1250 O O . ARG 150 150 ? A 13.353 -4.185 4.860 1.000 1 A ARG 83.890 1
ATOM 1251 C CB . ARG 150 150 ? A 10.795 -3.417 3.256 1.000 1 A ARG 83.162 1
ATOM 1252 C CG . ARG 150 150 ? A 9.357 -2.976 3.381 1.000 1 A ARG 78.112 1
ATOM 1253 C CD . ARG 150 150 ? A 8.461 -3.941 2.678 1.000 1 A ARG 78.301 1
ATOM 1254 N NE . ARG 150 150 ? A 7.065 -3.469 2.700 1.000 1 A ARG 76.326 1
ATOM 1255 C CZ . ARG 150 150 ? A 6.201 -3.838 3.653 1.000 1 A ARG 76.317 1
ATOM 1256 N NH1 . ARG 150 150 ? A 6.581 -4.663 4.608 1.000 1 A ARG 68.342 1
ATOM 1257 N NH2 . ARG 150 150 ? A 4.978 -3.352 3.664 1.000 1 A ARG 69.668 1
ATOM 1258 N N . GLU 151 151 ? A 14.026 -2.853 3.161 1.000 1 A GLU 85.584 1
ATOM 1259 C CA . GLU 151 151 ? A 15.346 -3.460 3.140 1.000 1 A GLU 84.707 1
ATOM 1260 C C . GLU 151 151 ? A 16.267 -2.916 4.198 1.000 1 A GLU 85.390 1
ATOM 1261 O O . GLU 151 151 ? A 17.311 -3.512 4.470 1.000 1 A GLU 83.290 1
ATOM 1262 C CB . GLU 151 151 ? A 15.977 -3.255 1.764 1.000 1 A GLU 82.546 1
ATOM 1263 C CG . GLU 151 151 ? A 15.308 -4.014 0.636 1.000 1 A GLU 78.361 1
ATOM 1264 C CD . GLU 151 151 ? A 15.992 -3.791 -0.698 1.000 1 A GLU 74.618 1
ATOM 1265 O OE1 . GLU 151 151 ? A 16.933 -2.973 -0.758 1.000 1 A GLU 68.686 1
ATOM 1266 O OE2 . GLU 151 151 ? A 15.601 -4.427 -1.698 1.000 1 A GLU 66.274 1
ATOM 1267 N N . VAL 152 152 ? A 15.906 -1.823 4.798 1.000 1 A VAL 87.331 1
ATOM 1268 C CA . VAL 152 152 ? A 16.713 -1.240 5.860 1.000 1 A VAL 87.377 1
ATOM 1269 C C . VAL 152 152 ? A 16.473 -2.027 7.138 1.000 1 A VAL 86.734 1
ATOM 1270 O O . VAL 152 152 ? A 15.348 -2.133 7.620 1.000 1 A VAL 83.825 1
ATOM 1271 C CB . VAL 152 152 ? A 16.377 0.244 6.060 1.000 1 A VAL 87.129 1
ATOM 1272 C CG1 . VAL 152 152 ? A 16.647 1.009 4.775 1.000 1 A VAL 83.542 1
ATOM 1273 C CG2 . VAL 152 152 ? A 17.194 0.825 7.201 1.000 1 A VAL 82.366 1
ATOM 1274 N N . ARG 153 153 ? A 17.537 -2.611 7.645 1.000 1 A ARG 86.044 1
ATOM 1275 C CA . ARG 153 153 ? A 17.461 -3.469 8.818 1.000 1 A ARG 85.083 1
ATOM 1276 C C . ARG 153 153 ? A 18.401 -2.951 9.891 1.000 1 A ARG 85.589 1
ATOM 1277 O O . ARG 153 153 ? A 19.003 -1.878 9.782 1.000 1 A ARG 83.551 1
ATOM 1278 C CB . ARG 153 153 ? A 17.811 -4.906 8.412 1.000 1 A ARG 82.837 1
ATOM 1279 C CG . ARG 153 153 ? A 16.818 -5.581 7.500 1.000 1 A ARG 78.030 1
ATOM 1280 C CD . ARG 153 153 ? A 15.467 -5.818 8.184 1.000 1 A ARG 73.305 1
ATOM 1281 N NE . ARG 153 153 ? A 14.545 -6.562 7.316 1.000 1 A ARG 70.060 1
ATOM 1282 C CZ . ARG 153 153 ? A 13.700 -5.974 6.490 1.000 1 A ARG 65.329 1
ATOM 1283 N NH1 . ARG 153 153 ? A 13.614 -4.666 6.408 1.000 1 A ARG 57.551 1
ATOM 1284 N NH2 . ARG 153 153 ? A 12.910 -6.726 5.735 1.000 1 A ARG 57.306 1
ATOM 1285 N N . ALA 154 154 ? A 18.511 -3.747 10.955 1.000 1 A ALA 85.098 1
ATOM 1286 C CA . ALA 154 154 ? A 19.341 -3.333 12.092 1.000 1 A ALA 83.869 1
ATOM 1287 C C . ALA 154 154 ? A 20.832 -3.436 11.799 1.000 1 A ALA 83.921 1
ATOM 1288 O O . ALA 154 154 ? A 21.640 -2.878 12.552 1.000 1 A ALA 80.365 1
ATOM 1289 C CB . ALA 154 154 ? A 18.994 -4.198 13.309 1.000 1 A ALA 81.625 1
ATOM 1290 N N . ASP 155 155 ? A 21.198 -4.129 10.728 1.000 1 A ASP 84.300 1
ATOM 1291 C CA . ASP 155 155 ? A 22.599 -4.216 10.353 1.000 1 A ASP 82.854 1
ATOM 1292 C C . ASP 155 155 ? A 23.108 -2.913 9.737 1.000 1 A ASP 83.500 1
ATOM 1293 O O . ASP 155 155 ? A 24.322 -2.772 9.549 1.000 1 A ASP 81.327 1
ATOM 1294 C CB . ASP 155 155 ? A 22.820 -5.365 9.368 1.000 1 A ASP 80.462 1
ATOM 1295 C CG . ASP 155 155 ? A 21.938 -5.255 8.118 1.000 1 A ASP 76.479 1
ATOM 1296 O OD1 . ASP 155 155 ? A 21.087 -4.341 8.039 1.000 1 A ASP 69.593 1
ATOM 1297 O OD2 . ASP 155 155 ? A 22.114 -6.101 7.209 1.000 1 A ASP 71.584 1
ATOM 1298 N N . SER 156 156 ? A 22.213 -2.008 9.416 1.000 1 A SER 86.818 1
ATOM 1299 C CA . SER 156 156 ? A 22.586 -0.716 8.848 1.000 1 A SER 86.627 1
ATOM 1300 C C . SER 156 156 ? A 22.614 0.385 9.871 1.000 1 A SER 87.194 1
ATOM 1301 O O . SER 156 156 ? A 22.616 1.557 9.496 1.000 1 A SER 85.388 1
ATOM 1302 C CB . SER 156 156 ? A 21.642 -0.328 7.711 1.000 1 A SER 85.026 1
ATOM 1303 O OG . SER 156 156 ? A 21.705 -1.292 6.669 1.000 1 A SER 77.550 1
ATOM 1304 N N . VAL 157 157 ? A 22.624 0.047 11.127 1.000 1 A VAL 86.639 1
ATOM 1305 C CA . VAL 157 157 ? A 22.647 1.050 12.189 1.000 1 A VAL 86.118 1
ATOM 1306 C C . VAL 157 157 ? A 24.026 1.682 12.244 1.000 1 A VAL 85.757 1
ATOM 1307 O O . VAL 157 157 ? A 25.037 1.012 12.414 1.000 1 A VAL 83.158 1
ATOM 1308 C CB . VAL 157 157 ? A 22.264 0.417 13.535 1.000 1 A VAL 84.941 1
ATOM 1309 C CG1 . VAL 157 157 ? A 20.861 -0.097 13.500 1.000 1 A VAL 82.549 1
ATOM 1310 C CG2 . VAL 157 157 ? A 22.426 1.426 14.642 1.000 1 A VAL 82.571 1
ATOM 1311 N N . GLY 158 158 ? A 24.040 2.988 12.107 1.000 1 A GLY 85.912 1
ATOM 1312 C CA . GLY 158 158 ? A 25.285 3.717 12.067 1.000 1 A GLY 85.411 1
ATOM 1313 C C . GLY 158 158 ? A 25.885 3.889 10.701 1.000 1 A GLY 86.669 1
ATOM 1314 O O . GLY 158 158 ? A 26.894 4.589 10.552 1.000 1 A GLY 84.516 1
ATOM 1315 N N . LYS 159 159 ? A 25.293 3.284 9.705 1.000 1 A LYS 87.315 1
ATOM 1316 C CA . LYS 159 159 ? A 25.824 3.319 8.363 1.000 1 A LYS 87.232 1
ATOM 1317 C C . LYS 159 159 ? A 25.107 4.382 7.541 1.000 1 A LYS 87.960 1
ATOM 1318 O O . LYS 159 159 ? A 23.992 4.803 7.849 1.000 1 A LYS 86.666 1
ATOM 1319 C CB . LYS 159 159 ? A 25.682 1.952 7.686 1.000 1 A LYS 85.646 1
ATOM 1320 C CG . LYS 159 159 ? A 26.517 0.856 8.333 1.000 1 A LYS 82.693 1
ATOM 1321 C CD . LYS 159 159 ? A 26.302 -0.473 7.654 1.000 1 A LYS 78.931 1
ATOM 1322 C CE . LYS 159 159 ? A 27.096 -1.550 8.307 1.000 1 A LYS 74.716 1
ATOM 1323 N NZ . LYS 159 159 ? A 26.842 -2.881 7.738 1.000 1 A LYS 66.684 1
ATOM 1324 N N . LEU 160 160 ? A 25.795 4.798 6.491 1.000 1 A LEU 88.890 1
ATOM 1325 C CA . LEU 160 160 ? A 25.246 5.779 5.555 1.000 1 A LEU 89.196 1
ATOM 1326 C C . LEU 160 160 ? A 24.481 5.064 4.471 1.000 1 A LEU 88.824 1
ATOM 1327 O O . LEU 160 160 ? A 25.065 4.309 3.690 1.000 1 A LEU 86.062 1
ATOM 1328 C CB . LEU 160 160 ? A 26.341 6.646 4.976 1.000 1 A LEU 89.104 1
ATOM 1329 C CG . LEU 160 160 ? A 25.918 7.791 4.060 1.000 1 A LEU 87.733 1
ATOM 1330 C CD1 . LEU 160 160 ? A 25.100 8.816 4.809 1.000 1 A LEU 85.033 1
ATOM 1331 C CD2 . LEU 160 160 ? A 27.121 8.435 3.415 1.000 1 A LEU 84.848 1
ATOM 1332 N N . VAL 161 161 ? A 23.189 5.258 4.419 1.000 1 A VAL 89.354 1
ATOM 1333 C CA . VAL 161 161 ? A 22.328 4.595 3.461 1.000 1 A VAL 88.884 1
ATOM 1334 C C . VAL 161 161 ? A 21.632 5.653 2.606 1.000 1 A VAL 88.918 1
ATOM 1335 O O . VAL 161 161 ? A 21.679 6.854 2.898 1.000 1 A VAL 87.942 1
ATOM 1336 C CB . VAL 161 161 ? A 21.282 3.696 4.130 1.000 1 A VAL 87.715 1
ATOM 1337 C CG1 . VAL 161 161 ? A 21.974 2.558 4.835 1.000 1 A VAL 81.912 1
ATOM 1338 C CG2 . VAL 161 161 ? A 20.418 4.509 5.087 1.000 1 A VAL 81.283 1
ATOM 1339 N N . THR 162 162 ? A 21.011 5.198 1.552 1.000 1 A THR 88.672 1
ATOM 1340 C CA . THR 162 162 ? A 20.241 6.032 0.669 1.000 1 A THR 88.147 1
ATOM 1341 C C . THR 162 162 ? A 18.866 5.419 0.487 1.000 1 A THR 88.251 1
ATOM 1342 O O . THR 162 162 ? A 18.753 4.278 0.019 1.000 1 A THR 86.026 1
ATOM 1343 C CB . THR 162 162 ? A 20.922 6.215 -0.680 1.000 1 A THR 86.650 1
ATOM 1344 O OG1 . THR 162 162 ? A 22.217 6.817 -0.494 1.000 1 A THR 79.268 1
ATOM 1345 C CG2 . THR 162 162 ? A 20.081 7.111 -1.587 1.000 1 A THR 80.560 1
ATOM 1346 N N . VAL 163 163 ? A 17.853 6.142 0.875 1.000 1 A VAL 89.447 1
ATOM 1347 C CA . VAL 163 163 ? A 16.485 5.637 0.872 1.000 1 A VAL 89.477 1
ATOM 1348 C C . VAL 163 163 ? A 15.644 6.540 -0.022 1.000 1 A VAL 88.939 1
ATOM 1349 O O . VAL 163 163 ? A 15.633 7.759 0.157 1.000 1 A VAL 87.501 1
ATOM 1350 C CB . VAL 163 163 ? A 15.874 5.577 2.274 1.000 1 A VAL 88.936 1
ATOM 1351 C CG1 . VAL 163 163 ? A 16.691 4.655 3.153 1.000 1 A VAL 84.573 1
ATOM 1352 C CG2 . VAL 163 163 ? A 14.434 5.101 2.216 1.000 1 A VAL 83.140 1
ATOM 1353 N N . ARG 164 164 ? A 14.972 5.924 -0.977 1.000 1 A ARG 86.424 1
ATOM 1354 C CA . ARG 164 164 ? A 14.048 6.653 -1.799 1.000 1 A ARG 85.083 1
ATOM 1355 C C . ARG 164 164 ? A 12.626 6.398 -1.319 1.000 1 A ARG 85.113 1
ATOM 1356 O O . ARG 164 164 ? A 12.325 5.357 -0.732 1.000 1 A ARG 82.936 1
ATOM 1357 C CB . ARG 164 164 ? A 14.195 6.269 -3.266 1.000 1 A ARG 81.975 1
ATOM 1358 C CG . ARG 164 164 ? A 13.957 4.825 -3.553 1.000 1 A ARG 72.617 1
ATOM 1359 C CD . ARG 164 164 ? A 14.100 4.510 -5.035 1.000 1 A ARG 71.025 1
ATOM 1360 N NE . ARG 164 164 ? A 13.962 3.092 -5.313 1.000 1 A ARG 67.298 1
ATOM 1361 C CZ . ARG 164 164 ? A 14.141 2.562 -6.505 1.000 1 A ARG 64.045 1
ATOM 1362 N NH1 . ARG 164 164 ? A 14.420 3.328 -7.534 1.000 1 A ARG 56.905 1
ATOM 1363 N NH2 . ARG 164 164 ? A 14.033 1.242 -6.661 1.000 1 A ARG 55.939 1
ATOM 1364 N N . GLY 165 165 ? A 11.752 7.340 -1.587 1.000 1 A GLY 85.732 1
ATOM 1365 C CA . GLY 165 165 ? A 10.383 7.217 -1.161 1.000 1 A GLY 85.089 1
ATOM 1366 C C . GLY 165 165 ? A 9.599 8.474 -1.494 1.000 1 A GLY 85.312 1
ATOM 1367 O O . GLY 165 165 ? A 10.005 9.297 -2.305 1.000 1 A GLY 83.484 1
ATOM 1368 N N . ILE 166 166 ? A 8.473 8.575 -0.841 1.000 1 A ILE 82.377 1
ATOM 1369 C CA . ILE 166 166 ? A 7.561 9.690 -1.015 1.000 1 A ILE 81.382 1
ATOM 1370 C C . ILE 166 166 ? A 7.415 10.375 0.324 1.000 1 A ILE 82.505 1
ATOM 1371 O O . ILE 166 166 ? A 7.112 9.744 1.337 1.000 1 A ILE 81.577 1
ATOM 1372 C CB . ILE 166 166 ? A 6.188 9.227 -1.555 1.000 1 A ILE 79.730 1
ATOM 1373 C CG1 . ILE 166 166 ? A 6.330 8.565 -2.930 1.000 1 A ILE 73.090 1
ATOM 1374 C CG2 . ILE 166 166 ? A 5.221 10.398 -1.630 1.000 1 A ILE 75.895 1
ATOM 1375 C CD1 . ILE 166 166 ? A 5.079 7.890 -3.387 1.000 1 A ILE 70.596 1
ATOM 1376 N N . VAL 167 167 ? A 7.606 11.673 0.323 1.000 1 A VAL 85.328 1
ATOM 1377 C CA . VAL 167 167 ? A 7.457 12.438 1.553 1.000 1 A VAL 85.324 1
ATOM 1378 C C . VAL 167 167 ? A 5.981 12.614 1.826 1.000 1 A VAL 83.994 1
ATOM 1379 O O . VAL 167 167 ? A 5.235 13.116 0.987 1.000 1 A VAL 81.430 1
ATOM 1380 C CB . VAL 167 167 ? A 8.158 13.791 1.454 1.000 1 A VAL 86.616 1
ATOM 1381 C CG1 . VAL 167 167 ? A 9.657 13.578 1.249 1.000 1 A VAL 85.122 1
ATOM 1382 C CG2 . VAL 167 167 ? A 7.901 14.617 2.699 1.000 1 A VAL 85.677 1
ATOM 1383 N N . THR 168 168 ? A 5.539 12.162 2.979 1.000 1 A THR 80.488 1
ATOM 1384 C CA . THR 168 168 ? A 4.127 12.187 3.335 1.000 1 A THR 79.036 1
ATOM 1385 C C . THR 168 168 ? A 3.789 13.284 4.333 1.000 1 A THR 78.483 1
ATOM 1386 O O . THR 168 168 ? A 2.685 13.796 4.308 1.000 1 A THR 74.502 1
ATOM 1387 C CB . THR 168 168 ? A 3.685 10.858 3.905 1.000 1 A THR 76.724 1
ATOM 1388 O OG1 . THR 168 168 ? A 4.428 10.601 5.087 1.000 1 A THR 68.491 1
ATOM 1389 C CG2 . THR 168 168 ? A 3.904 9.725 2.907 1.000 1 A THR 70.184 1
ATOM 1390 N N . ARG 169 169 ? A 4.720 13.620 5.214 1.000 1 A ARG 78.839 1
ATOM 1391 C CA . ARG 169 169 ? A 4.456 14.642 6.200 1.000 1 A ARG 78.143 1
ATOM 1392 C C . ARG 169 169 ? A 5.738 15.382 6.453 1.000 1 A ARG 79.772 1
ATOM 1393 O O . ARG 169 169 ? A 6.809 14.809 6.628 1.000 1 A ARG 78.550 1
ATOM 1394 C CB . ARG 169 169 ? A 3.929 14.044 7.492 1.000 1 A ARG 74.209 1
ATOM 1395 C CG . ARG 169 169 ? A 3.522 15.065 8.560 1.000 1 A ARG 66.262 1
ATOM 1396 C CD . ARG 169 169 ? A 2.992 14.419 9.808 1.000 1 A ARG 63.141 1
ATOM 1397 N NE . ARG 169 169 ? A 4.002 13.576 10.458 1.000 1 A ARG 58.581 1
ATOM 1398 C CZ . ARG 169 169 ? A 4.863 14.042 11.393 1.000 1 A ARG 55.516 1
ATOM 1399 N NH1 . ARG 169 169 ? A 4.816 15.298 11.758 1.000 1 A ARG 48.735 1
ATOM 1400 N NH2 . ARG 169 169 ? A 5.721 13.209 11.956 1.000 1 A ARG 47.693 1
ATOM 1401 N N . VAL 170 170 ? A 5.640 16.721 6.444 1.000 1 A VAL 80.224 1
ATOM 1402 C CA . VAL 170 170 ? A 6.769 17.602 6.724 1.000 1 A VAL 80.765 1
ATOM 1403 C C . VAL 170 170 ? A 6.362 18.529 7.840 1.000 1 A VAL 80.555 1
ATOM 1404 O O . VAL 170 170 ? A 5.357 19.215 7.758 1.000 1 A VAL 77.671 1
ATOM 1405 C CB . VAL 170 170 ? A 7.174 18.397 5.478 1.000 1 A VAL 80.229 1
ATOM 1406 C CG1 . VAL 170 170 ? A 7.637 17.467 4.377 1.000 1 A VAL 76.878 1
ATOM 1407 C CG2 . VAL 170 170 ? A 8.283 19.381 5.815 1.000 1 A VAL 75.554 1
ATOM 1408 N N . SER 171 171 ? A 7.150 18.539 8.884 1.000 1 A SER 84.135 1
ATOM 1409 C CA . SER 171 171 ? A 6.875 19.378 10.046 1.000 1 A SER 83.631 1
ATOM 1410 C C . SER 171 171 ? A 7.433 20.771 9.826 1.000 1 A SER 84.508 1
ATOM 1411 O O . SER 171 171 ? A 7.918 21.116 8.758 1.000 1 A SER 83.343 1
ATOM 1412 C CB . SER 171 171 ? A 7.434 18.749 11.304 1.000 1 A SER 81.414 1
ATOM 1413 O OG . SER 171 171 ? A 8.831 18.659 11.236 1.000 1 A SER 77.719 1
ATOM 1414 N N . GLU 172 172 ? A 7.347 21.591 10.858 1.000 1 A GLU 81.591 1
ATOM 1415 C CA . GLU 172 172 ? A 7.831 22.926 10.811 1.000 1 A GLU 81.436 1
ATOM 1416 C C . GLU 172 172 ? A 9.324 22.976 11.104 1.000 1 A GLU 83.575 1
ATOM 1417 O O . GLU 172 172 ? A 9.882 22.098 11.729 1.000 1 A GLU 82.275 1
ATOM 1418 C CB . GLU 172 172 ? A 7.078 23.842 11.789 1.000 1 A GLU 77.952 1
ATOM 1419 C CG . GLU 172 172 ? A 5.617 24.130 11.421 1.000 1 A GLU 71.518 1
ATOM 1420 C CD . GLU 172 172 ? A 4.679 23.038 11.884 1.000 1 A GLU 66.452 1
ATOM 1421 O OE1 . GLU 172 172 ? A 5.130 22.154 12.638 1.000 1 A GLU 60.982 1
ATOM 1422 O OE2 . GLU 172 172 ? A 3.480 23.094 11.531 1.000 1 A GLU 59.101 1
ATOM 1423 N N . VAL 173 173 ? A 9.953 24.023 10.615 1.000 1 A VAL 85.807 1
ATOM 1424 C CA . VAL 173 173 ? A 11.383 24.216 10.827 1.000 1 A VAL 86.854 1
ATOM 1425 C C . VAL 173 173 ? A 11.579 24.795 12.218 1.000 1 A VAL 87.056 1
ATOM 1426 O O . VAL 173 173 ? A 11.052 25.857 12.551 1.000 1 A VAL 84.843 1
ATOM 1427 C CB . VAL 173 173 ? A 11.991 25.142 9.761 1.000 1 A VAL 86.631 1
ATOM 1428 C CG1 . VAL 173 173 ? A 11.816 24.547 8.389 1.000 1 A VAL 84.508 1
ATOM 1429 C CG2 . VAL 173 173 ? A 13.456 25.394 10.045 1.000 1 A VAL 85.615 1
ATOM 1430 N N . LYS 174 174 ? A 12.315 24.062 13.027 1.000 1 A LYS 87.494 1
ATOM 1431 C CA . LYS 174 174 ? A 12.528 24.413 14.423 1.000 1 A LYS 86.452 1
ATOM 1432 C C . LYS 174 174 ? A 14.007 24.447 14.720 1.000 1 A LYS 87.442 1
ATOM 1433 O O . LYS 174 174 ? A 14.792 23.694 14.139 1.000 1 A LYS 85.732 1
ATOM 1434 C CB . LYS 174 174 ? A 11.825 23.417 15.345 1.000 1 A LYS 82.993 1
ATOM 1435 C CG . LYS 174 174 ? A 10.322 23.440 15.267 1.000 1 A LYS 77.837 1
ATOM 1436 C CD . LYS 174 174 ? A 9.717 22.380 16.147 1.000 1 A LYS 75.449 1
ATOM 1437 C CE . LYS 174 174 ? A 8.222 22.327 16.030 1.000 1 A LYS 69.370 1
ATOM 1438 N NZ . LYS 174 174 ? A 7.620 21.263 16.857 1.000 1 A LYS 61.625 1
ATOM 1439 N N . PRO 175 175 ? A 14.447 25.344 15.634 1.000 1 A PRO 89.257 1
ATOM 1440 C CA . PRO 175 175 ? A 15.844 25.311 16.014 1.000 1 A PRO 88.807 1
ATOM 1441 C C . PRO 175 175 ? A 16.152 24.169 16.979 1.000 1 A PRO 88.466 1
ATOM 1442 O O . PRO 175 175 ? A 15.410 23.946 17.932 1.000 1 A PRO 85.741 1
ATOM 1443 C CB . PRO 175 175 ? A 16.047 26.668 16.702 1.000 1 A PRO 88.033 1
ATOM 1444 C CG . PRO 175 175 ? A 14.704 27.026 17.189 1.000 1 A PRO 86.570 1
ATOM 1445 C CD . PRO 175 175 ? A 13.735 26.489 16.176 1.000 1 A PRO 88.538 1
ATOM 1446 N N . LYS 176 176 ? A 17.197 23.446 16.694 1.000 1 A LYS 88.024 1
ATOM 1447 C CA . LYS 176 176 ? A 17.607 22.296 17.499 1.000 1 A LYS 86.701 1
ATOM 1448 C C . LYS 176 176 ? A 18.962 22.575 18.135 1.000 1 A LYS 86.019 1
ATOM 1449 O O . LYS 176 176 ? A 19.860 23.073 17.471 1.000 1 A LYS 83.686 1
ATOM 1450 C CB . LYS 176 176 ? A 17.660 21.032 16.648 1.000 1 A LYS 84.145 1
ATOM 1451 C CG . LYS 176 176 ? A 18.022 19.796 17.449 1.000 1 A LYS 80.089 1
ATOM 1452 C CD . LYS 176 176 ? A 18.023 18.575 16.551 1.000 1 A LYS 80.034 1
ATOM 1453 C CE . LYS 176 176 ? A 18.414 17.319 17.311 1.000 1 A LYS 74.877 1
ATOM 1454 N NZ . LYS 176 176 ? A 18.465 16.118 16.432 1.000 1 A LYS 69.113 1
ATOM 1455 N N . MET 177 177 ? A 19.080 22.283 19.404 1.000 1 A MET 85.851 1
ATOM 1456 C CA . MET 177 177 ? A 20.325 22.475 20.106 1.000 1 A MET 85.122 1
ATOM 1457 C C . MET 177 177 ? A 21.274 21.278 19.866 1.000 1 A MET 83.954 1
ATOM 1458 O O . MET 177 177 ? A 20.964 20.163 20.280 1.000 1 A MET 81.406 1
ATOM 1459 C CB . MET 177 177 ? A 20.077 22.681 21.605 1.000 1 A MET 85.012 1
ATOM 1460 C CG . MET 177 177 ? A 21.317 22.979 22.405 1.000 1 A MET 81.049 1
ATOM 1461 S SD . MET 177 177 ? A 20.969 23.132 24.156 1.000 1 A MET 80.152 1
ATOM 1462 C CE . MET 177 177 ? A 20.060 24.645 24.185 1.000 1 A MET 70.878 1
ATOM 1463 N N . VAL 178 178 ? A 22.352 21.526 19.196 1.000 1 A VAL 82.539 1
ATOM 1464 C CA . VAL 178 178 ? A 23.318 20.480 18.926 1.000 1 A VAL 81.081 1
ATOM 1465 C C . VAL 178 178 ? A 24.551 20.568 19.821 1.000 1 A VAL 80.718 1
ATOM 1466 O O . VAL 178 178 ? A 25.167 19.555 20.121 1.000 1 A VAL 78.134 1
ATOM 1467 C CB . VAL 178 178 ? A 23.767 20.486 17.446 1.000 1 A VAL 79.474 1
ATOM 1468 C CG1 . VAL 178 178 ? A 22.585 20.115 16.562 1.000 1 A VAL 75.932 1
ATOM 1469 C CG2 . VAL 178 178 ? A 24.298 21.844 17.053 1.000 1 A VAL 74.588 1
ATOM 1470 N N . VAL 179 179 ? A 24.885 21.765 20.259 1.000 1 A VAL 77.356 1
ATOM 1471 C CA . VAL 179 179 ? A 25.999 21.950 21.168 1.000 1 A VAL 77.347 1
ATOM 1472 C C . VAL 179 179 ? A 25.486 22.743 22.360 1.000 1 A VAL 78.887 1
ATOM 1473 O O . VAL 179 179 ? A 25.105 23.900 22.224 1.000 1 A VAL 77.206 1
ATOM 1474 C CB . VAL 179 179 ? A 27.196 22.663 20.525 1.000 1 A VAL 74.168 1
ATOM 1475 C CG1 . VAL 179 179 ? A 27.783 21.829 19.394 1.000 1 A VAL 72.503 1
ATOM 1476 C CG2 . VAL 179 179 ? A 28.266 22.960 21.562 1.000 1 A VAL 73.153 1
ATOM 1477 N N . ALA 180 180 ? A 25.444 22.072 23.493 1.000 1 A ALA 80.739 1
ATOM 1478 C CA . ALA 180 180 ? A 25.001 22.714 24.717 1.000 1 A ALA 80.886 1
ATOM 1479 C C . ALA 180 180 ? A 26.199 23.336 25.430 1.000 1 A ALA 80.783 1
ATOM 1480 O O . ALA 180 180 ? A 27.229 22.682 25.602 1.000 1 A ALA 79.099 1
ATOM 1481 C CB . ALA 180 180 ? A 24.290 21.726 25.630 1.000 1 A ALA 80.737 1
ATOM 1482 N N . THR 181 181 ? A 26.046 24.577 25.828 1.000 1 A THR 80.984 1
ATOM 1483 C CA . THR 181 181 ? A 27.124 25.284 26.503 1.000 1 A THR 80.621 1
ATOM 1484 C C . THR 181 181 ? A 26.727 25.529 27.947 1.000 1 A THR 81.238 1
ATOM 1485 O O . THR 181 181 ? A 25.695 26.156 28.216 1.000 1 A THR 79.479 1
ATOM 1486 C CB . THR 181 181 ? A 27.434 26.618 25.815 1.000 1 A THR 78.630 1
ATOM 1487 O OG1 . THR 181 181 ? A 27.816 26.370 24.474 1.000 1 A THR 70.530 1
ATOM 1488 C CG2 . THR 181 181 ? A 28.565 27.332 26.525 1.000 1 A THR 71.386 1
ATOM 1489 N N . TYR 182 182 ? A 27.534 25.019 28.856 1.000 1 A TYR 82.140 1
ATOM 1490 C CA . TYR 182 182 ? A 27.278 25.175 30.269 1.000 1 A TYR 81.894 1
ATOM 1491 C C . TYR 182 182 ? A 28.351 26.085 30.865 1.000 1 A TYR 81.567 1
ATOM 1492 O O . TYR 182 182 ? A 29.501 26.084 30.450 1.000 1 A TYR 79.031 1
ATOM 1493 C CB . TYR 182 182 ? A 27.273 23.828 30.987 1.000 1 A TYR 81.861 1
ATOM 1494 C CG . TYR 182 182 ? A 26.159 22.923 30.588 1.000 1 A TYR 83.093 1
ATOM 1495 C CD1 . TYR 182 182 ? A 24.892 23.065 31.123 1.000 1 A TYR 80.759 1
ATOM 1496 C CD2 . TYR 182 182 ? A 26.369 21.891 29.694 1.000 1 A TYR 80.613 1
ATOM 1497 C CE1 . TYR 182 182 ? A 23.867 22.211 30.756 1.000 1 A TYR 79.006 1
ATOM 1498 C CE2 . TYR 182 182 ? A 25.354 21.056 29.309 1.000 1 A TYR 79.550 1
ATOM 1499 C CZ . TYR 182 182 ? A 24.102 21.213 29.857 1.000 1 A TYR 80.172 1
ATOM 1500 O OH . TYR 182 182 ? A 23.082 20.380 29.476 1.000 1 A TYR 77.212 1
ATOM 1501 N N . THR 183 183 ? A 27.947 26.816 31.874 1.000 1 A THR 80.593 1
ATOM 1502 C CA . THR 183 183 ? A 28.854 27.660 32.625 1.000 1 A THR 79.685 1
ATOM 1503 C C . THR 183 183 ? A 28.737 27.300 34.101 1.000 1 A THR 80.381 1
ATOM 1504 O O . THR 183 183 ? A 27.638 27.177 34.639 1.000 1 A THR 78.857 1
ATOM 1505 C CB . THR 183 183 ? A 28.574 29.155 32.437 1.000 1 A THR 78.014 1
ATOM 1506 O OG1 . THR 183 183 ? A 27.244 29.445 32.882 1.000 1 A THR 69.991 1
ATOM 1507 C CG2 . THR 183 183 ? A 28.733 29.548 31.006 1.000 1 A THR 69.880 1
ATOM 1508 N N . CYS 184 184 ? A 29.878 27.106 34.732 1.000 1 A CYS 82.584 1
ATOM 1509 C CA . CYS 184 184 ? A 29.909 26.761 36.147 1.000 1 A CYS 82.062 1
ATOM 1510 C C . CYS 184 184 ? A 29.683 28.006 36.995 1.000 1 A CYS 82.019 1
ATOM 1511 O O . CYS 184 184 ? A 30.138 29.107 36.651 1.000 1 A CYS 79.429 1
ATOM 1512 C CB . CYS 184 184 ? A 31.228 26.107 36.517 1.000 1 A CYS 81.022 1
ATOM 1513 S SG . CYS 184 184 ? A 31.295 25.564 38.233 1.000 1 A CYS 80.589 1
ATOM 1514 N N . ASP 185 185 ? A 28.968 27.842 38.076 1.000 1 A ASP 82.110 1
ATOM 1515 C CA . ASP 185 185 ? A 28.712 28.950 38.978 1.000 1 A ASP 81.514 1
ATOM 1516 C C . ASP 185 185 ? A 29.827 29.188 39.961 1.000 1 A ASP 81.789 1
ATOM 1517 O O . ASP 185 185 ? A 29.810 30.188 40.656 1.000 1 A ASP 78.292 1
ATOM 1518 C CB . ASP 185 185 ? A 27.377 28.725 39.716 1.000 1 A ASP 78.334 1
ATOM 1519 C CG . ASP 185 185 ? A 27.336 27.413 40.470 1.000 1 A ASP 72.431 1
ATOM 1520 O OD1 . ASP 185 185 ? A 28.285 26.596 40.339 1.000 1 A ASP 68.513 1
ATOM 1521 O OD2 . ASP 185 185 ? A 26.341 27.174 41.194 1.000 1 A ASP 69.070 1
ATOM 1522 N N . GLN 186 186 ? A 30.790 28.260 40.024 1.000 1 A GLN 82.607 1
ATOM 1523 C CA . GLN 186 186 ? A 31.880 28.393 40.963 1.000 1 A GLN 81.221 1
ATOM 1524 C C . GLN 186 186 ? A 33.193 28.788 40.276 1.000 1 A GLN 81.229 1
ATOM 1525 O O . GLN 186 186 ? A 33.765 29.838 40.575 1.000 1 A GLN 78.133 1
ATOM 1526 C CB . GLN 186 186 ? A 32.058 27.115 41.772 1.000 1 A GLN 79.335 1
ATOM 1527 C CG . GLN 186 186 ? A 33.123 27.209 42.841 1.000 1 A GLN 72.979 1
ATOM 1528 C CD . GLN 186 186 ? A 33.219 25.966 43.679 1.000 1 A GLN 71.094 1
ATOM 1529 O OE1 . GLN 186 186 ? A 32.519 24.974 43.424 1.000 1 A GLN 67.571 1
ATOM 1530 N NE2 . GLN 186 186 ? A 34.077 25.988 44.690 1.000 1 A GLN 64.202 1
ATOM 1531 N N . CYS 187 187 ? A 33.650 27.952 39.358 1.000 1 A CYS 79.874 1
ATOM 1532 C CA . CYS 187 187 ? A 34.898 28.250 38.683 1.000 1 A CYS 78.224 1
ATOM 1533 C C . CYS 187 187 ? A 34.732 29.186 37.488 1.000 1 A CYS 78.405 1
ATOM 1534 O O . CYS 187 187 ? A 35.713 29.791 37.062 1.000 1 A CYS 74.553 1
ATOM 1535 C CB . CYS 187 187 ? A 35.576 26.935 38.243 1.000 1 A CYS 75.818 1
ATOM 1536 S SG . CYS 187 187 ? A 34.652 26.048 36.960 1.000 1 A CYS 75.647 1
ATOM 1537 N N . GLY 188 188 ? A 33.526 29.292 36.966 1.000 1 A GLY 78.700 1
ATOM 1538 C CA . GLY 188 188 ? A 33.297 30.148 35.821 1.000 1 A GLY 77.812 1
ATOM 1539 C C . GLY 188 188 ? A 33.732 29.566 34.487 1.000 1 A GLY 78.570 1
ATOM 1540 O O . GLY 188 188 ? A 33.827 30.305 33.503 1.000 1 A GLY 75.581 1
ATOM 1541 N N . ALA 189 189 ? A 34.009 28.290 34.449 1.000 1 A ALA 76.017 1
ATOM 1542 C CA . ALA 189 189 ? A 34.430 27.660 33.214 1.000 1 A ALA 75.422 1
ATOM 1543 C C . ALA 189 189 ? A 33.269 27.375 32.314 1.000 1 A ALA 76.557 1
ATOM 1544 O O . ALA 189 189 ? A 32.099 27.332 32.751 1.000 1 A ALA 74.154 1
ATOM 1545 C CB . ALA 189 189 ? A 35.219 26.379 33.495 1.000 1 A ALA 73.395 1
ATOM 1546 N N . GLU 190 190 ? A 33.566 27.176 31.058 1.000 1 A GLU 73.835 1
ATOM 1547 C CA . GLU 190 190 ? A 32.527 26.888 30.061 1.000 1 A GLU 73.729 1
ATOM 1548 C C . GLU 190 190 ? A 32.794 25.538 29.421 1.000 1 A GLU 74.184 1
ATOM 1549 O O . GLU 190 190 ? A 33.853 25.294 28.880 1.000 1 A GLU 71.877 1
ATOM 1550 C CB . GLU 190 190 ? A 32.478 27.967 28.976 1.000 1 A GLU 71.183 1
ATOM 1551 C CG . GLU 190 190 ? A 31.975 29.308 29.480 1.000 1 A GLU 66.724 1
ATOM 1552 C CD . GLU 190 190 ? A 31.933 30.349 28.370 1.000 1 A GLU 64.887 1
ATOM 1553 O OE1 . GLU 190 190 ? A 32.397 30.036 27.253 1.000 1 A GLU 62.522 1
ATOM 1554 O OE2 . GLU 190 190 ? A 31.418 31.463 28.617 1.000 1 A GLU 57.949 1
ATOM 1555 N N . THR 191 191 ? A 31.806 24.680 29.543 1.000 1 A THR 76.784 1
ATOM 1556 C CA . THR 191 191 ? A 31.911 23.340 29.002 1.000 1 A THR 76.922 1
ATOM 1557 C C . THR 191 191 ? A 30.958 23.187 27.826 1.000 1 A THR 77.698 1
ATOM 1558 O O . THR 191 191 ? A 29.896 23.828 27.786 1.000 1 A THR 75.869 1
ATOM 1559 C CB . THR 191 191 ? A 31.603 22.299 30.064 1.000 1 A THR 74.562 1
ATOM 1560 O OG1 . THR 191 191 ? A 30.268 22.481 30.574 1.000 1 A THR 67.657 1
ATOM 1561 C CG2 . THR 191 191 ? A 32.579 22.461 31.226 1.000 1 A THR 67.819 1
ATOM 1562 N N . TYR 192 192 ? A 31.342 22.348 26.903 1.000 1 A TYR 73.602 1
ATOM 1563 C CA . TYR 192 192 ? A 30.529 22.074 25.726 1.000 1 A TYR 73.444 1
ATOM 1564 C C . TYR 192 192 ? A 30.035 20.647 25.815 1.000 1 A TYR 73.686 1
ATOM 1565 O O . TYR 192 192 ? A 30.715 19.737 26.275 1.000 1 A TYR 71.829 1
ATOM 1566 C CB . TYR 192 192 ? A 31.331 22.251 24.445 1.000 1 A TYR 71.178 1
ATOM 1567 C CG . TYR 192 192 ? A 31.707 23.693 24.156 1.000 1 A TYR 69.681 1
ATOM 1568 C CD1 . TYR 192 192 ? A 30.785 24.565 23.588 1.000 1 A TYR 69.097 1
ATOM 1569 C CD2 . TYR 192 192 ? A 32.979 24.151 24.443 1.000 1 A TYR 69.230 1
ATOM 1570 C CE1 . TYR 192 192 ? A 31.140 25.856 23.316 1.000 1 A TYR 67.679 1
ATOM 1571 C CE2 . TYR 192 192 ? A 33.326 25.456 24.156 1.000 1 A TYR 68.168 1
ATOM 1572 C CZ . TYR 192 192 ? A 32.399 26.297 23.589 1.000 1 A TYR 64.985 1
ATOM 1573 O OH . TYR 192 192 ? A 32.743 27.609 23.321 1.000 1 A TYR 62.204 1
ATOM 1574 N N . GLN 193 193 ? A 28.809 20.457 25.343 1.000 1 A GLN 77.490 1
ATOM 1575 C CA . GLN 193 193 ? A 28.200 19.152 25.255 1.000 1 A GLN 77.419 1
ATOM 1576 C C . GLN 193 193 ? A 27.627 18.979 23.875 1.000 1 A GLN 78.329 1
ATOM 1577 O O . GLN 193 193 ? A 26.539 19.457 23.572 1.000 1 A GLN 77.717 1
ATOM 1578 C CB . GLN 193 193 ? A 27.107 18.980 26.328 1.000 1 A GLN 75.771 1
ATOM 1579 C CG . GLN 193 193 ? A 26.506 17.584 26.362 1.000 1 A GLN 73.006 1
ATOM 1580 C CD . GLN 193 193 ? A 25.423 17.433 27.396 1.000 1 A GLN 72.498 1
ATOM 1581 O OE1 . GLN 193 193 ? A 25.089 18.380 28.101 1.000 1 A GLN 67.639 1
ATOM 1582 N NE2 . GLN 193 193 ? A 24.851 16.240 27.488 1.000 1 A GLN 67.332 1
ATOM 1583 N N . PRO 194 194 ? A 28.340 18.310 22.984 1.000 1 A PRO 75.761 1
ATOM 1584 C CA . PRO 194 194 ? A 27.801 18.040 21.664 1.000 1 A PRO 75.447 1
ATOM 1585 C C . PRO 194 194 ? A 26.747 16.940 21.729 1.000 1 A PRO 76.430 1
ATOM 1586 O O . PRO 194 194 ? A 27.037 15.780 21.994 1.000 1 A PRO 74.738 1
ATOM 1587 C CB . PRO 194 194 ? A 29.018 17.587 20.834 1.000 1 A PRO 72.782 1
ATOM 1588 C CG . PRO 194 194 ? A 29.985 17.075 21.857 1.000 1 A PRO 70.707 1
ATOM 1589 C CD . PRO 194 194 ? A 29.758 17.882 23.086 1.000 1 A PRO 72.588 1
ATOM 1590 N N . ILE 195 195 ? A 25.515 17.362 21.473 1.000 1 A ILE 77.607 1
ATOM 1591 C CA . ILE 195 195 ? A 24.376 16.443 21.544 1.000 1 A ILE 76.866 1
ATOM 1592 C C . ILE 195 195 ? A 24.340 15.628 20.257 1.000 1 A ILE 76.479 1
ATOM 1593 O O . ILE 195 195 ? A 24.058 16.161 19.195 1.000 1 A ILE 73.958 1
ATOM 1594 C CB . ILE 195 195 ? A 23.079 17.202 21.784 1.000 1 A ILE 75.641 1
ATOM 1595 C CG1 . ILE 195 195 ? A 23.132 17.974 23.105 1.000 1 A ILE 73.067 1
ATOM 1596 C CG2 . ILE 195 195 ? A 21.915 16.228 21.785 1.000 1 A ILE 72.245 1
ATOM 1597 C CD1 . ILE 195 195 ? A 21.997 18.924 23.304 1.000 1 A ILE 71.516 1
ATOM 1598 N N . GLN 196 196 ? A 24.668 14.373 20.367 1.000 1 A GLN 71.255 1
ATOM 1599 C CA . GLN 196 196 ? A 24.594 13.481 19.218 1.000 1 A GLN 70.668 1
ATOM 1600 C C . GLN 196 196 ? A 23.379 12.585 19.254 1.000 1 A GLN 71.001 1
ATOM 1601 O O . GLN 196 196 ? A 22.748 12.343 18.231 1.000 1 A GLN 67.135 1
ATOM 1602 C CB . GLN 196 196 ? A 25.864 12.631 19.120 1.000 1 A GLN 66.541 1
ATOM 1603 C CG . GLN 196 196 ? A 27.124 13.418 18.807 1.000 1 A GLN 61.602 1
ATOM 1604 C CD . GLN 196 196 ? A 28.342 12.540 18.752 1.000 1 A GLN 57.779 1
ATOM 1605 O OE1 . GLN 196 196 ? A 28.289 11.348 19.015 1.000 1 A GLN 52.110 1
ATOM 1606 N NE2 . GLN 196 196 ? A 29.478 13.141 18.372 1.000 1 A GLN 51.557 1
ATOM 1607 N N . SER 197 197 ? A 23.050 12.103 20.426 1.000 1 A SER 72.081 1
ATOM 1608 C CA . SER 197 197 ? A 21.895 11.249 20.593 1.000 1 A SER 71.916 1
ATOM 1609 C C . SER 197 197 ? A 20.629 12.109 20.774 1.000 1 A SER 73.476 1
ATOM 1610 O O . SER 197 197 ? A 20.720 13.251 21.219 1.000 1 A SER 70.648 1
ATOM 1611 C CB . SER 197 197 ? A 22.059 10.318 21.792 1.000 1 A SER 67.114 1
ATOM 1612 O OG . SER 197 197 ? A 22.129 11.069 23.000 1.000 1 A SER 60.314 1
ATOM 1613 N N . PRO 198 198 ? A 19.476 11.586 20.428 1.000 1 A PRO 70.327 1
ATOM 1614 C CA . PRO 198 198 ? A 18.239 12.325 20.710 1.000 1 A PRO 70.781 1
ATOM 1615 C C . PRO 198 198 ? A 17.936 12.419 22.198 1.000 1 A PRO 71.902 1
ATOM 1616 O O . PRO 198 198 ? A 17.217 13.326 22.610 1.000 1 A PRO 69.262 1
ATOM 1617 C CB . PRO 198 198 ? A 17.158 11.521 19.967 1.000 1 A PRO 66.751 1
ATOM 1618 C CG . PRO 198 198 ? A 17.922 10.825 18.894 1.000 1 A PRO 65.212 1
ATOM 1619 C CD . PRO 198 198 ? A 19.226 10.478 19.509 1.000 1 A PRO 66.148 1
ATOM 1620 N N . THR 199 199 ? A 18.440 11.487 22.984 1.000 1 A THR 70.899 1
ATOM 1621 C CA . THR 199 199 ? A 18.242 11.545 24.423 1.000 1 A THR 71.044 1
ATOM 1622 C C . THR 199 199 ? A 19.203 12.554 25.026 1.000 1 A THR 72.059 1
ATOM 1623 O O . THR 199 199 ? A 20.420 12.391 24.957 1.000 1 A THR 69.756 1
ATOM 1624 C CB . THR 199 199 ? A 18.436 10.176 25.055 1.000 1 A THR 66.819 1
ATOM 1625 O OG1 . THR 199 199 ? A 17.519 9.253 24.476 1.000 1 A THR 62.185 1
ATOM 1626 C CG2 . THR 199 199 ? A 18.196 10.254 26.552 1.000 1 A THR 60.522 1
ATOM 1627 N N . PHE 200 200 ? A 18.672 13.573 25.628 1.000 1 A PHE 74.848 1
ATOM 1628 C CA . PHE 200 200 ? A 19.482 14.651 26.202 1.000 1 A PHE 75.430 1
ATOM 1629 C C . PHE 200 200 ? A 19.795 14.351 27.665 1.000 1 A PHE 74.939 1
ATOM 1630 O O . PHE 200 200 ? A 18.908 14.044 28.460 1.000 1 A PHE 70.543 1
ATOM 1631 C CB . PHE 200 200 ? A 18.768 15.991 26.074 1.000 1 A PHE 74.037 1
ATOM 1632 C CG . PHE 200 200 ? A 19.529 17.158 26.649 1.000 1 A PHE 76.008 1
ATOM 1633 C CD1 . PHE 200 200 ? A 20.664 17.619 26.011 1.000 1 A PHE 75.467 1
ATOM 1634 C CD2 . PHE 200 200 ? A 19.099 17.762 27.806 1.000 1 A PHE 76.428 1
ATOM 1635 C CE1 . PHE 200 200 ? A 21.349 18.694 26.529 1.000 1 A PHE 75.134 1
ATOM 1636 C CE2 . PHE 200 200 ? A 19.784 18.823 28.327 1.000 1 A PHE 75.263 1
ATOM 1637 C CZ . PHE 200 200 ? A 20.909 19.290 27.699 1.000 1 A PHE 75.500 1
ATOM 1638 N N . MET 201 201 ? A 21.050 14.434 27.991 1.000 1 A MET 73.410 1
ATOM 1639 C CA . MET 201 201 ? A 21.539 14.265 29.348 1.000 1 A MET 73.306 1
ATOM 1640 C C . MET 201 201 ? A 22.336 15.497 29.768 1.000 1 A MET 75.145 1
ATOM 1641 O O . MET 201 201 ? A 23.481 15.648 29.329 1.000 1 A MET 73.436 1
ATOM 1642 C CB . MET 201 201 ? A 22.386 12.997 29.494 1.000 1 A MET 68.567 1
ATOM 1643 C CG . MET 201 201 ? A 21.609 11.721 29.301 1.000 1 A MET 64.607 1
ATOM 1644 S SD . MET 201 201 ? A 22.625 10.247 29.440 1.000 1 A MET 61.921 1
ATOM 1645 C CE . MET 201 201 ? A 22.944 10.245 31.213 1.000 1 A MET 52.537 1
ATOM 1646 N N . PRO 202 202 ? A 21.789 16.335 30.575 1.000 1 A PRO 75.657 1
ATOM 1647 C CA . PRO 202 202 ? A 22.503 17.552 30.954 1.000 1 A PRO 75.940 1
ATOM 1648 C C . PRO 202 202 ? A 23.594 17.299 31.997 1.000 1 A PRO 77.044 1
ATOM 1649 O O . PRO 202 202 ? A 23.547 16.300 32.737 1.000 1 A PRO 74.678 1
ATOM 1650 C CB . PRO 202 202 ? A 21.417 18.464 31.526 1.000 1 A PRO 74.132 1
ATOM 1651 C CG . PRO 202 202 ? A 20.425 17.507 32.057 1.000 1 A PRO 72.875 1
ATOM 1652 C CD . PRO 202 202 ? A 20.443 16.311 31.129 1.000 1 A PRO 75.556 1
ATOM 1653 N N . LEU 203 203 ? A 24.550 18.163 32.076 1.000 1 A LEU 75.127 1
ATOM 1654 C CA . LEU 203 203 ? A 25.623 18.070 33.054 1.000 1 A LEU 75.484 1
ATOM 1655 C C . LEU 203 203 ? A 25.223 18.852 34.293 1.000 1 A LEU 76.402 1
ATOM 1656 O O . LEU 203 203 ? A 24.859 20.023 34.241 1.000 1 A LEU 73.789 1
ATOM 1657 C CB . LEU 203 203 ? A 26.927 18.625 32.497 1.000 1 A LEU 72.885 1
ATOM 1658 C CG . LEU 203 203 ? A 27.539 17.835 31.328 1.000 1 A LEU 70.800 1
ATOM 1659 C CD1 . LEU 203 203 ? A 27.940 16.450 31.769 1.000 1 A LEU 67.242 1
ATOM 1660 C CD2 . LEU 203 203 ? A 28.717 18.571 30.732 1.000 1 A LEU 67.864 1
ATOM 1661 N N . ILE 204 204 ? A 25.301 18.172 35.444 1.000 1 A ILE 74.371 1
ATOM 1662 C CA . ILE 204 204 ? A 24.925 18.783 36.705 1.000 1 A ILE 74.555 1
ATOM 1663 C C . ILE 204 204 ? A 26.126 19.118 37.577 1.000 1 A ILE 75.306 1
ATOM 1664 O O . ILE 204 204 ? A 25.988 19.735 38.620 1.000 1 A ILE 73.132 1
ATOM 1665 C CB . ILE 204 204 ? A 23.945 17.871 37.484 1.000 1 A ILE 72.027 1
ATOM 1666 C CG1 . ILE 204 204 ? A 24.593 16.491 37.762 1.000 1 A ILE 72.865 1
ATOM 1667 C CG2 . ILE 204 204 ? A 22.679 17.697 36.714 1.000 1 A ILE 71.755 1
ATOM 1668 C CD1 . ILE 204 204 ? A 23.781 15.623 38.660 1.000 1 A ILE 69.627 1
ATOM 1669 N N . MET 205 205 ? A 27.316 18.721 37.131 1.000 1 A MET 75.892 1
ATOM 1670 C CA . MET 205 205 ? A 28.549 18.998 37.882 1.000 1 A MET 75.367 1
ATOM 1671 C C . MET 205 205 ? A 29.578 19.567 36.942 1.000 1 A MET 76.355 1
ATOM 1672 O O . MET 205 205 ? A 29.510 19.383 35.732 1.000 1 A MET 74.309 1
ATOM 1673 C CB . MET 205 205 ? A 29.079 17.747 38.568 1.000 1 A MET 72.205 1
ATOM 1674 C CG . MET 205 205 ? A 29.436 16.631 37.605 1.000 1 A MET 66.440 1
ATOM 1675 S SD . MET 205 205 ? A 30.009 15.163 38.457 1.000 1 A MET 63.050 1
ATOM 1676 C CE . MET 205 205 ? A 30.236 14.036 37.106 1.000 1 A MET 55.696 1
ATOM 1677 N N . CYS 206 206 ? A 30.524 20.290 37.505 1.000 1 A CYS 78.499 1
ATOM 1678 C CA . CYS 206 206 ? A 31.528 20.973 36.726 1.000 1 A CYS 77.827 1
ATOM 1679 C C . CYS 206 206 ? A 32.701 20.026 36.451 1.000 1 A CYS 77.565 1
ATOM 1680 O O . CYS 206 206 ? A 33.284 19.478 37.387 1.000 1 A CYS 73.557 1
ATOM 1681 C CB . CYS 206 206 ? A 32.033 22.206 37.441 1.000 1 A CYS 76.547 1
ATOM 1682 S SG . CYS 206 206 ? A 33.262 23.123 36.492 1.000 1 A CYS 75.352 1
ATOM 1683 N N . PRO 207 207 ? A 33.059 19.789 35.199 1.000 1 A PRO 77.061 1
ATOM 1684 C CA . PRO 207 207 ? A 34.184 18.900 34.877 1.000 1 A PRO 76.028 1
ATOM 1685 C C . PRO 207 207 ? A 35.559 19.564 34.919 1.000 1 A PRO 76.027 1
ATOM 1686 O O . PRO 207 207 ? A 36.551 18.893 34.623 1.000 1 A PRO 73.100 1
ATOM 1687 C CB . PRO 207 207 ? A 33.846 18.439 33.469 1.000 1 A PRO 74.095 1
ATOM 1688 C CG . PRO 207 207 ? A 33.121 19.556 32.874 1.000 1 A PRO 73.757 1
ATOM 1689 C CD . PRO 207 207 ? A 32.313 20.153 33.969 1.000 1 A PRO 77.203 1
ATOM 1690 N N . SER 208 208 ? A 35.630 20.826 35.273 1.000 1 A SER 77.465 1
ATOM 1691 C CA . SER 208 208 ? A 36.885 21.545 35.266 1.000 1 A SER 76.765 1
ATOM 1692 C C . SER 208 208 ? A 37.760 21.092 36.436 1.000 1 A SER 77.539 1
ATOM 1693 O O . SER 208 208 ? A 37.294 20.541 37.436 1.000 1 A SER 75.572 1
ATOM 1694 C CB . SER 208 208 ? A 36.692 23.060 35.335 1.000 1 A SER 74.575 1
ATOM 1695 O OG . SER 208 208 ? A 36.154 23.439 36.562 1.000 1 A SER 67.272 1
ATOM 1696 N N . GLN 209 209 ? A 39.053 21.373 36.308 1.000 1 A GLN 76.562 1
ATOM 1697 C CA . GLN 209 209 ? A 40.017 20.952 37.304 1.000 1 A GLN 75.409 1
ATOM 1698 C C . GLN 209 209 ? A 39.952 21.826 38.556 1.000 1 A GLN 75.740 1
ATOM 1699 O O . GLN 209 209 ? A 40.314 21.358 39.646 1.000 1 A GLN 73.077 1
ATOM 1700 C CB . GLN 209 209 ? A 41.420 20.974 36.716 1.000 1 A GLN 72.182 1
ATOM 1701 C CG . GLN 209 209 ? A 42.499 20.383 37.632 1.000 1 A GLN 66.949 1
ATOM 1702 C CD . GLN 209 209 ? A 42.301 18.909 37.931 1.000 1 A GLN 62.330 1
ATOM 1703 O OE1 . GLN 209 209 ? A 41.805 18.157 37.107 1.000 1 A GLN 58.294 1
ATOM 1704 N NE2 . GLN 209 209 ? A 42.704 18.506 39.137 1.000 1 A GLN 56.663 1
ATOM 1705 N N . GLU 210 210 ? A 39.511 23.050 38.438 1.000 1 A GLU 79.145 1
ATOM 1706 C CA . GLU 210 210 ? A 39.482 23.947 39.585 1.000 1 A GLU 77.721 1
ATOM 1707 C C . GLU 210 210 ? A 38.441 23.522 40.607 1.000 1 A GLU 78.479 1
ATOM 1708 O O . GLU 210 210 ? A 38.677 23.578 41.820 1.000 1 A GLU 76.216 1
ATOM 1709 C CB . GLU 210 210 ? A 39.204 25.372 39.121 1.000 1 A GLU 75.755 1
ATOM 1710 C CG . GLU 210 210 ? A 39.234 26.401 40.240 1.000 1 A GLU 70.165 1
ATOM 1711 C CD . GLU 210 210 ? A 39.044 27.815 39.757 1.000 1 A GLU 65.200 1
ATOM 1712 O OE1 . GLU 210 210 ? A 38.786 27.999 38.555 1.000 1 A GLU 61.652 1
ATOM 1713 O OE2 . GLU 210 210 ? A 39.155 28.753 40.569 1.000 1 A GLU 57.574 1
ATOM 1714 N N . CYS 211 211 ? A 37.289 23.061 40.136 1.000 1 A CYS 78.609 1
ATOM 1715 C CA . CYS 211 211 ? A 36.276 22.569 41.067 1.000 1 A CYS 77.764 1
ATOM 1716 C C . CYS 211 211 ? A 36.663 21.201 41.624 1.000 1 A CYS 77.407 1
ATOM 1717 O O . CYS 211 211 ? A 36.242 20.863 42.730 1.000 1 A CYS 73.646 1
ATOM 1718 C CB . CYS 211 211 ? A 34.906 22.494 40.402 1.000 1 A CYS 77.180 1
ATOM 1719 S SG . CYS 211 211 ? A 34.258 24.108 39.951 1.000 1 A CYS 75.286 1
ATOM 1720 N N . GLN 212 212 ? A 37.459 20.448 40.890 1.000 1 A GLN 74.783 1
ATOM 1721 C CA . GLN 212 212 ? A 37.928 19.161 41.402 1.000 1 A GLN 73.209 1
ATOM 1722 C C . GLN 212 212 ? A 39.064 19.331 42.391 1.000 1 A GLN 73.152 1
ATOM 1723 O O . GLN 212 212 ? A 39.246 18.476 43.271 1.000 1 A GLN 70.254 1
ATOM 1724 C CB . GLN 212 212 ? A 38.341 18.266 40.251 1.000 1 A GLN 70.125 1
ATOM 1725 C CG . GLN 212 212 ? A 37.177 17.789 39.386 1.000 1 A GLN 66.099 1
ATOM 1726 C CD . GLN 212 212 ? A 37.602 16.933 38.220 1.000 1 A GLN 62.875 1
ATOM 1727 O OE1 . GLN 212 212 ? A 38.810 16.725 37.992 1.000 1 A GLN 57.577 1
ATOM 1728 N NE2 . GLN 212 212 ? A 36.654 16.430 37.462 1.000 1 A GLN 57.259 1
ATOM 1729 N N . THR 213 213 ? A 39.840 20.381 42.249 1.000 1 A THR 77.896 1
ATOM 1730 C CA . THR 213 213 ? A 40.884 20.655 43.218 1.000 1 A THR 77.367 1
ATOM 1731 C C . THR 213 213 ? A 40.300 21.171 44.535 1.000 1 A THR 77.777 1
ATOM 1732 O O . THR 213 213 ? A 40.766 20.798 45.613 1.000 1 A THR 74.820 1
ATOM 1733 C CB . THR 213 213 ? A 41.872 21.671 42.644 1.000 1 A THR 75.165 1
ATOM 1734 O OG1 . THR 213 213 ? A 42.392 21.177 41.397 1.000 1 A THR 70.399 1
ATOM 1735 C CG2 . THR 213 213 ? A 43.046 21.866 43.590 1.000 1 A THR 69.132 1
ATOM 1736 N N . ASN 214 214 ? A 39.274 21.984 44.454 1.000 1 A ASN 77.463 1
ATOM 1737 C CA . ASN 214 214 ? A 38.620 22.516 45.617 1.000 1 A ASN 75.284 1
ATOM 1738 C C . ASN 214 214 ? A 37.699 21.516 46.292 1.000 1 A ASN 75.821 1
ATOM 1739 O O . ASN 214 214 ? A 37.168 21.833 47.365 1.000 1 A ASN 71.347 1
ATOM 1740 C CB . ASN 214 214 ? A 37.847 23.789 45.272 1.000 1 A ASN 71.726 1
ATOM 1741 C CG . ASN 214 214 ? A 38.750 24.937 44.920 1.000 1 A ASN 68.192 1
ATOM 1742 O OD1 . ASN 214 214 ? A 39.811 25.113 45.525 1.000 1 A ASN 61.107 1
ATOM 1743 N ND2 . ASN 214 214 ? A 38.344 25.749 43.976 1.000 1 A ASN 62.145 1
ATOM 1744 N N . ARG 215 215 ? A 37.527 20.356 45.679 1.000 1 A ARG 75.586 1
ATOM 1745 C CA . ARG 215 215 ? A 36.642 19.303 46.197 1.000 1 A ARG 74.862 1
ATOM 1746 C C . ARG 215 215 ? A 35.192 19.795 46.338 1.000 1 A ARG 75.868 1
ATOM 1747 O O . ARG 215 215 ? A 34.561 19.607 47.370 1.000 1 A ARG 71.647 1
ATOM 1748 C CB . ARG 215 215 ? A 37.130 18.722 47.512 1.000 1 A ARG 70.471 1
ATOM 1749 C CG . ARG 215 215 ? A 38.433 17.971 47.435 1.000 1 A ARG 65.666 1
ATOM 1750 C CD . ARG 215 215 ? A 38.811 17.398 48.782 1.000 1 A ARG 60.105 1
ATOM 1751 N NE . ARG 215 215 ? A 40.085 16.674 48.714 1.000 1 A ARG 55.384 1
ATOM 1752 C CZ . ARG 215 215 ? A 40.679 16.115 49.760 1.000 1 A ARG 53.186 1
ATOM 1753 N NH1 . ARG 215 215 ? A 40.081 16.170 50.937 1.000 1 A ARG 45.441 1
ATOM 1754 N NH2 . ARG 215 215 ? A 41.827 15.483 49.622 1.000 1 A ARG 44.042 1
ATOM 1755 N N . SER 216 216 ? A 34.705 20.411 45.272 1.000 1 A SER 74.648 1
ATOM 1756 C CA . SER 216 216 ? A 33.334 20.922 45.268 1.000 1 A SER 73.845 1
ATOM 1757 C C . SER 216 216 ? A 32.775 20.772 43.871 1.000 1 A SER 74.282 1
ATOM 1758 O O . SER 216 216 ? A 33.330 21.286 42.917 1.000 1 A SER 68.236 1
ATOM 1759 C CB . SER 216 216 ? A 33.267 22.362 45.737 1.000 1 A SER 69.920 1
ATOM 1760 O OG . SER 216 216 ? A 34.001 23.212 44.844 1.000 1 A SER 63.471 1
ATOM 1761 N N . GLY 217 217 ? A 31.669 20.054 43.765 1.000 1 A GLY 73.569 1
ATOM 1762 C CA . GLY 217 217 ? A 31.000 19.887 42.508 1.000 1 A GLY 72.815 1
ATOM 1763 C C . GLY 217 217 ? A 30.213 21.133 42.148 1.000 1 A GLY 74.072 1
ATOM 1764 O O . GLY 217 217 ? A 29.190 21.418 42.734 1.000 1 A GLY 68.804 1
ATOM 1765 N N . GLY 218 218 ? A 30.744 21.890 41.204 1.000 1 A GLY 76.350 1
ATOM 1766 C CA . GLY 218 218 ? A 30.111 23.110 40.782 1.000 1 A GLY 76.423 1
ATOM 1767 C C . GLY 218 218 ? A 28.883 22.854 39.938 1.000 1 A GLY 78.570 1
ATOM 1768 O O . GLY 218 218 ? A 28.897 22.066 38.995 1.000 1 A GLY 74.578 1
ATOM 1769 N N . ARG 219 219 ? A 27.807 23.523 40.274 1.000 1 A ARG 81.887 1
ATOM 1770 C CA . ARG 219 219 ? A 26.580 23.390 39.543 1.000 1 A ARG 81.913 1
ATOM 1771 C C . ARG 219 219 ? A 26.668 24.093 38.220 1.000 1 A ARG 82.787 1
ATOM 1772 O O . ARG 219 219 ? A 27.196 25.204 38.108 1.000 1 A ARG 79.934 1
ATOM 1773 C CB . ARG 219 219 ? A 25.406 23.967 40.368 1.000 1 A ARG 79.191 1
ATOM 1774 C CG . ARG 219 219 ? A 24.016 23.714 39.799 1.000 1 A ARG 72.581 1
ATOM 1775 C CD . ARG 219 219 ? A 22.916 24.286 40.649 1.000 1 A ARG 71.974 1
ATOM 1776 N NE . ARG 219 219 ? A 22.724 23.459 41.872 1.000 1 A ARG 66.683 1
ATOM 1777 C CZ . ARG 219 219 ? A 21.886 23.779 42.859 1.000 1 A ARG 65.517 1
ATOM 1778 N NH1 . ARG 219 219 ? A 21.173 24.895 42.798 1.000 1 A ARG 59.203 1
ATOM 1779 N NH2 . ARG 219 219 ? A 21.748 22.993 43.899 1.000 1 A ARG 56.967 1
ATOM 1780 N N . LEU 220 220 ? A 26.157 23.453 37.197 1.000 1 A LEU 82.643 1
ATOM 1781 C CA . LEU 220 220 ? A 26.238 23.953 35.831 1.000 1 A LEU 83.503 1
ATOM 1782 C C . LEU 220 220 ? A 24.892 24.530 35.404 1.000 1 A LEU 84.566 1
ATOM 1783 O O . LEU 220 220 ? A 23.858 24.004 35.780 1.000 1 A LEU 81.126 1
ATOM 1784 C CB . LEU 220 220 ? A 26.667 22.871 34.864 1.000 1 A LEU 81.065 1
ATOM 1785 C CG . LEU 220 220 ? A 28.094 22.336 35.019 1.000 1 A LEU 81.297 1
ATOM 1786 C CD1 . LEU 220 220 ? A 29.077 23.438 34.673 1.000 1 A LEU 77.597 1
ATOM 1787 C CD2 . LEU 220 220 ? A 28.315 21.121 34.154 1.000 1 A LEU 77.597 1
ATOM 1788 N N . TYR 221 221 ? A 24.972 25.580 34.606 1.000 1 A TYR 86.203 1
ATOM 1789 C CA . TYR 221 221 ? A 23.777 26.226 34.101 1.000 1 A TYR 86.063 1
ATOM 1790 C C . TYR 221 221 ? A 23.881 26.285 32.577 1.000 1 A TYR 86.158 1
ATOM 1791 O O . TYR 221 221 ? A 24.946 26.624 32.033 1.000 1 A TYR 84.582 1
ATOM 1792 C CB . TYR 221 221 ? A 23.586 27.617 34.674 1.000 1 A TYR 85.131 1
ATOM 1793 C CG . TYR 221 221 ? A 23.253 27.620 36.151 1.000 1 A TYR 76.918 1
ATOM 1794 C CD1 . TYR 221 221 ? A 21.943 27.410 36.586 1.000 1 A TYR 74.924 1
ATOM 1795 C CD2 . TYR 221 221 ? A 24.254 27.816 37.098 1.000 1 A TYR 74.498 1
ATOM 1796 C CE1 . TYR 221 221 ? A 21.626 27.415 37.924 1.000 1 A TYR 72.342 1
ATOM 1797 C CE2 . TYR 221 221 ? A 23.947 27.793 38.461 1.000 1 A TYR 72.462 1
ATOM 1798 C CZ . TYR 221 221 ? A 22.649 27.603 38.837 1.000 1 A TYR 70.649 1
ATOM 1799 O OH . TYR 221 221 ? A 22.356 27.597 40.201 1.000 1 A TYR 69.245 1
ATOM 1800 N N . LEU 222 222 ? A 22.813 25.982 31.908 1.000 1 A LEU 84.613 1
ATOM 1801 C CA . LEU 222 222 ? A 22.778 25.989 30.453 1.000 1 A LEU 84.095 1
ATOM 1802 C C . LEU 222 222 ? A 22.617 27.416 29.953 1.000 1 A LEU 83.737 1
ATOM 1803 O O . LEU 222 222 ? A 21.658 28.102 30.281 1.000 1 A LEU 81.110 1
ATOM 1804 C CB . LEU 222 222 ? A 21.636 25.113 29.949 1.000 1 A LEU 81.990 1
ATOM 1805 C CG . LEU 222 222 ? A 21.498 24.983 28.437 1.000 1 A LEU 80.648 1
ATOM 1806 C CD1 . LEU 222 222 ? A 22.740 24.323 27.841 1.000 1 A LEU 78.305 1
ATOM 1807 C CD2 . LEU 222 222 ? A 20.245 24.227 28.070 1.000 1 A LEU 78.445 1
ATOM 1808 N N . GLN 223 223 ? A 23.582 27.842 29.179 1.000 1 A GLN 82.422 1
ATOM 1809 C CA . GLN 223 223 ? A 23.525 29.166 28.546 1.000 1 A GLN 81.619 1
ATOM 1810 C C . GLN 223 223 ? A 23.081 29.010 27.111 1.000 1 A GLN 81.914 1
ATOM 1811 O O . GLN 223 223 ? A 23.824 28.475 26.274 1.000 1 A GLN 79.023 1
ATOM 1812 C CB . GLN 223 223 ? A 24.878 29.875 28.613 1.000 1 A GLN 78.805 1
ATOM 1813 C CG . GLN 223 223 ? A 25.312 30.199 30.021 1.000 1 A GLN 72.338 1
ATOM 1814 C CD . GLN 223 223 ? A 24.473 31.283 30.644 1.000 1 A GLN 70.949 1
ATOM 1815 O OE1 . GLN 223 223 ? A 24.012 32.192 29.973 1.000 1 A GLN 64.947 1
ATOM 1816 N NE2 . GLN 223 223 ? A 24.265 31.188 31.959 1.000 1 A GLN 64.669 1
ATOM 1817 N N . THR 224 224 ? A 21.883 29.451 26.807 1.000 1 A THR 81.320 1
ATOM 1818 C CA . THR 224 224 ? A 21.340 29.295 25.467 1.000 1 A THR 80.190 1
ATOM 1819 C C . THR 224 224 ? A 21.944 30.286 24.478 1.000 1 A THR 80.167 1
ATOM 1820 O O . THR 224 224 ? A 21.887 30.039 23.280 1.000 1 A THR 76.349 1
ATOM 1821 C CB . THR 224 224 ? A 19.825 29.468 25.491 1.000 1 A THR 77.482 1
ATOM 1822 O OG1 . THR 224 224 ? A 19.482 30.766 25.979 1.000 1 A THR 71.313 1
ATOM 1823 C CG2 . THR 224 224 ? A 19.215 28.417 26.392 1.000 1 A THR 69.928 1
ATOM 1824 N N . ARG 225 225 ? A 22.504 31.381 24.951 1.000 1 A ARG 78.814 1
ATOM 1825 C CA . ARG 225 225 ? A 23.129 32.339 24.058 1.000 1 A ARG 76.570 1
ATOM 1826 C C . ARG 225 225 ? A 24.471 31.828 23.543 1.000 1 A ARG 76.557 1
ATOM 1827 O O . ARG 225 225 ? A 24.837 32.128 22.420 1.000 1 A ARG 71.539 1
ATOM 1828 C CB . ARG 225 225 ? A 23.297 33.689 24.761 1.000 1 A ARG 72.850 1
ATOM 1829 C CG . ARG 225 225 ? A 22.009 34.416 25.023 1.000 1 A ARG 65.168 1
ATOM 1830 C CD . ARG 225 225 ? A 22.233 35.785 25.658 1.000 1 A ARG 59.510 1
ATOM 1831 N NE . ARG 225 225 ? A 22.721 35.660 27.043 1.000 1 A ARG 53.843 1
ATOM 1832 C CZ . ARG 225 225 ? A 23.949 35.998 27.393 1.000 1 A ARG 50.679 1
ATOM 1833 N NH1 . ARG 225 225 ? A 24.802 36.430 26.508 1.000 1 A ARG 43.656 1
ATOM 1834 N NH2 . ARG 225 225 ? A 24.311 35.852 28.663 1.000 1 A ARG 42.430 1
ATOM 1835 N N . GLY 226 226 ? A 25.167 31.089 24.357 1.000 1 A GLY 74.573 1
ATOM 1836 C CA . GLY 226 226 ? A 26.439 30.534 23.931 1.000 1 A GLY 74.525 1
ATOM 1837 C C . GLY 226 226 ? A 26.356 29.180 23.277 1.000 1 A GLY 76.882 1
ATOM 1838 O O . GLY 226 226 ? A 27.335 28.681 22.734 1.000 1 A GLY 74.706 1
ATOM 1839 N N . SER 227 227 ? A 25.184 28.564 23.341 1.000 1 A SER 78.295 1
ATOM 1840 C CA . SER 227 227 ? A 24.994 27.245 22.768 1.000 1 A SER 79.815 1
ATOM 1841 C C . SER 227 227 ? A 24.898 27.342 21.250 1.000 1 A SER 79.858 1
ATOM 1842 O O . SER 227 227 ? A 24.702 28.421 20.672 1.000 1 A SER 77.212 1
ATOM 1843 C CB . SER 227 227 ? A 23.756 26.571 23.352 1.000 1 A SER 78.780 1
ATOM 1844 O OG . SER 227 227 ? A 23.917 26.388 24.737 1.000 1 A SER 73.812 1
ATOM 1845 N N . ARG 228 228 ? A 25.031 26.207 20.609 1.000 1 A ARG 77.624 1
ATOM 1846 C CA . ARG 228 228 ? A 24.971 26.124 19.164 1.000 1 A ARG 76.896 1
ATOM 1847 C C . ARG 228 228 ? A 23.652 25.544 18.746 1.000 1 A ARG 79.168 1
ATOM 1848 O O . ARG 228 228 ? A 23.281 24.442 19.204 1.000 1 A ARG 77.667 1
ATOM 1849 C CB . ARG 228 228 ? A 26.141 25.294 18.619 1.000 1 A ARG 72.364 1
ATOM 1850 C CG . ARG 228 228 ? A 26.165 25.159 17.117 1.000 1 A ARG 64.762 1
ATOM 1851 C CD . ARG 228 228 ? A 27.332 24.310 16.658 1.000 1 A ARG 62.270 1
ATOM 1852 N NE . ARG 228 228 ? A 27.356 24.153 15.186 1.000 1 A ARG 56.825 1
ATOM 1853 C CZ . ARG 228 228 ? A 28.265 23.443 14.544 1.000 1 A ARG 55.065 1
ATOM 1854 N NH1 . ARG 228 228 ? A 29.201 22.793 15.203 1.000 1 A ARG 47.253 1
ATOM 1855 N NH2 . ARG 228 228 ? A 28.250 23.399 13.212 1.000 1 A ARG 45.634 1
ATOM 1856 N N . PHE 229 229 ? A 22.945 26.255 17.918 1.000 1 A PHE 82.346 1
ATOM 1857 C CA . PHE 229 229 ? A 21.660 25.838 17.390 1.000 1 A PHE 83.396 1
ATOM 1858 C C . PHE 229 229 ? A 21.781 25.551 15.911 1.000 1 A PHE 83.253 1
ATOM 1859 O O . PHE 229 229 ? A 22.671 26.051 15.226 1.000 1 A PHE 81.292 1
ATOM 1860 C CB . PHE 229 229 ? A 20.581 26.871 17.671 1.000 1 A PHE 83.676 1
ATOM 1861 C CG . PHE 229 229 ? A 20.237 27.027 19.138 1.000 1 A PHE 85.644 1
ATOM 1862 C CD1 . PHE 229 229 ? A 19.344 26.177 19.731 1.000 1 A PHE 83.994 1
ATOM 1863 C CD2 . PHE 229 229 ? A 20.820 28.012 19.877 1.000 1 A PHE 83.860 1
ATOM 1864 C CE1 . PHE 229 229 ? A 19.012 26.303 21.065 1.000 1 A PHE 82.587 1
ATOM 1865 C CE2 . PHE 229 229 ? A 20.504 28.162 21.218 1.000 1 A PHE 82.922 1
ATOM 1866 C CZ . PHE 229 229 ? A 19.585 27.308 21.795 1.000 1 A PHE 83.314 1
ATOM 1867 N N . ILE 230 230 ? A 20.844 24.778 15.420 1.000 1 A ILE 85.451 1
ATOM 1868 C CA . ILE 230 230 ? A 20.803 24.418 14.025 1.000 1 A ILE 84.762 1
ATOM 1869 C C . ILE 230 230 ? A 19.343 24.293 13.632 1.000 1 A ILE 85.802 1
ATOM 1870 O O . ILE 230 230 ? A 18.490 24.001 14.463 1.000 1 A ILE 85.051 1
ATOM 1871 C CB . ILE 230 230 ? A 21.610 23.123 13.785 1.000 1 A ILE 82.417 1
ATOM 1872 C CG1 . ILE 230 230 ? A 21.804 22.850 12.285 1.000 1 A ILE 74.428 1
ATOM 1873 C CG2 . ILE 230 230 ? A 20.914 21.924 14.452 1.000 1 A ILE 75.898 1
ATOM 1874 C CD1 . ILE 230 230 ? A 22.742 21.734 11.982 1.000 1 A ILE 74.903 1
ATOM 1875 N N . LYS 231 231 ? A 19.070 24.533 12.366 1.000 1 A LYS 86.053 1
ATOM 1876 C CA . LYS 231 231 ? A 17.727 24.375 11.871 1.000 1 A LYS 87.103 1
ATOM 1877 C C . LYS 231 231 ? A 17.367 22.914 11.795 1.000 1 A LYS 87.977 1
ATOM 1878 O O . LYS 231 231 ? A 18.147 22.091 11.307 1.000 1 A LYS 86.452 1
ATOM 1879 C CB . LYS 231 231 ? A 17.570 25.015 10.490 1.000 1 A LYS 85.740 1
ATOM 1880 C CG . LYS 231 231 ? A 17.645 26.545 10.519 1.000 1 A LYS 82.286 1
ATOM 1881 C CD . LYS 231 231 ? A 17.340 27.121 9.155 1.000 1 A LYS 81.473 1
ATOM 1882 C CE . LYS 231 231 ? A 18.511 26.934 8.194 1.000 1 A LYS 75.651 1
ATOM 1883 N NZ . LYS 231 231 ? A 18.258 27.585 6.901 1.000 1 A LYS 70.731 1
ATOM 1884 N N . PHE 232 232 ? A 16.204 22.571 12.281 1.000 1 A PHE 89.802 1
ATOM 1885 C CA . PHE 232 232 ? A 15.760 21.199 12.365 1.000 1 A PHE 90.088 1
ATOM 1886 C C . PHE 232 232 ? A 14.393 21.063 11.741 1.000 1 A PHE 90.315 1
ATOM 1887 O O . PHE 232 232 ? A 13.545 21.936 11.897 1.000 1 A PHE 88.949 1
ATOM 1888 C CB . PHE 232 232 ? A 15.718 20.741 13.832 1.000 1 A PHE 88.764 1
ATOM 1889 C CG . PHE 232 232 ? A 15.198 19.325 14.028 1.000 1 A PHE 88.868 1
ATOM 1890 C CD1 . PHE 232 232 ? A 15.987 18.241 13.690 1.000 1 A PHE 87.696 1
ATOM 1891 C CD2 . PHE 232 232 ? A 13.944 19.112 14.540 1.000 1 A PHE 87.601 1
ATOM 1892 C CE1 . PHE 232 232 ? A 15.516 16.978 13.861 1.000 1 A PHE 86.197 1
ATOM 1893 C CE2 . PHE 232 232 ? A 13.474 17.832 14.713 1.000 1 A PHE 86.670 1
ATOM 1894 C CZ . PHE 232 232 ? A 14.271 16.768 14.373 1.000 1 A PHE 85.878 1
ATOM 1895 N N . GLN 233 233 ? A 14.196 20.002 11.005 1.000 1 A GLN 90.570 1
ATOM 1896 C CA . GLN 233 233 ? A 12.937 19.719 10.354 1.000 1 A GLN 90.257 1
ATOM 1897 C C . GLN 233 233 ? A 12.739 18.212 10.323 1.000 1 A GLN 90.059 1
ATOM 1898 O O . GLN 233 233 ? A 13.643 17.463 10.001 1.000 1 A GLN 88.838 1
ATOM 1899 C CB . GLN 233 233 ? A 12.907 20.289 8.931 1.000 1 A GLN 89.101 1
ATOM 1900 C CG . GLN 233 233 ? A 11.559 20.117 8.229 1.000 1 A GLN 88.320 1
ATOM 1901 C CD . GLN 233 233 ? A 11.547 20.741 6.854 1.000 1 A GLN 88.632 1
ATOM 1902 O OE1 . GLN 233 233 ? A 12.558 21.285 6.410 1.000 1 A GLN 82.036 1
ATOM 1903 N NE2 . GLN 233 233 ? A 10.398 20.667 6.185 1.000 1 A GLN 81.455 1
ATOM 1904 N N . GLU 234 234 ? A 11.548 17.780 10.687 1.000 1 A GLU 89.300 1
ATOM 1905 C CA . GLU 234 234 ? A 11.212 16.384 10.704 1.000 1 A GLU 88.274 1
ATOM 1906 C C . GLU 234 234 ? A 10.212 16.087 9.602 1.000 1 A GLU 88.193 1
ATOM 1907 O O . GLU 234 234 ? A 9.264 16.843 9.407 1.000 1 A GLU 86.237 1
ATOM 1908 C CB . GLU 234 234 ? A 10.641 15.974 12.055 1.000 1 A GLU 85.938 1
ATOM 1909 C CG . GLU 234 234 ? A 10.304 14.500 12.173 1.000 1 A GLU 76.865 1
ATOM 1910 C CD . GLU 234 234 ? A 9.791 14.128 13.545 1.000 1 A GLU 76.018 1
ATOM 1911 O OE1 . GLU 234 234 ? A 9.641 15.030 14.381 1.000 1 A GLU 73.141 1
ATOM 1912 O OE2 . GLU 234 234 ? A 9.564 12.911 13.787 1.000 1 A GLU 66.613 1
ATOM 1913 N N . MET 235 235 ? A 10.426 15.003 8.902 1.000 1 A MET 88.790 1
ATOM 1914 C CA . MET 235 235 ? A 9.536 14.604 7.835 1.000 1 A MET 88.392 1
ATOM 1915 C C . MET 235 235 ? A 9.394 13.091 7.847 1.000 1 A MET 88.335 1
ATOM 1916 O O . MET 235 235 ? A 10.143 12.381 8.531 1.000 1 A MET 86.793 1
ATOM 1917 C CB . MET 235 235 ? A 10.024 15.081 6.467 1.000 1 A MET 86.851 1
ATOM 1918 C CG . MET 235 235 ? A 11.333 14.479 6.024 1.000 1 A MET 83.577 1
ATOM 1919 S SD . MET 235 235 ? A 11.869 15.045 4.405 1.000 1 A MET 80.572 1
ATOM 1920 C CE . MET 235 235 ? A 12.303 16.712 4.794 1.000 1 A MET 70.784 1
ATOM 1921 N N . LYS 236 236 ? A 8.418 12.605 7.114 1.000 1 A LYS 86.319 1
ATOM 1922 C CA . LYS 236 236 ? A 8.140 11.185 7.019 1.000 1 A LYS 84.707 1
ATOM 1923 C C . LYS 236 236 ? A 8.106 10.769 5.575 1.000 1 A LYS 85.026 1
ATOM 1924 O O . LYS 236 236 ? A 7.485 11.424 4.752 1.000 1 A LYS 83.327 1
ATOM 1925 C CB . LYS 236 236 ? A 6.840 10.815 7.708 1.000 1 A LYS 82.145 1
ATOM 1926 C CG . LYS 236 236 ? A 6.890 10.891 9.226 1.000 1 A LYS 74.847 1
ATOM 1927 C CD . LYS 236 236 ? A 5.544 10.536 9.831 1.000 1 A LYS 73.593 1
ATOM 1928 C CE . LYS 236 236 ? A 5.246 9.044 9.648 1.000 1 A LYS 67.270 1
ATOM 1929 N NZ . LYS 236 236 ? A 4.019 8.647 10.352 1.000 1 A LYS 60.207 1
ATOM 1930 N N . MET 237 237 ? A 8.792 9.686 5.287 1.000 1 A MET 86.581 1
ATOM 1931 C CA . MET 237 237 ? A 8.806 9.097 3.958 1.000 1 A MET 86.900 1
ATOM 1932 C C . MET 237 237 ? A 7.945 7.858 3.939 1.000 1 A MET 86.278 1
ATOM 1933 O O . MET 237 237 ? A 7.654 7.281 4.990 1.000 1 A MET 84.454 1
ATOM 1934 C CB . MET 237 237 ? A 10.219 8.781 3.503 1.000 1 A MET 87.036 1
ATOM 1935 C CG . MET 237 237 ? A 11.098 9.978 3.320 1.000 1 A MET 82.208 1
ATOM 1936 S SD . MET 237 237 ? A 12.792 9.547 2.913 1.000 1 A MET 79.069 1
ATOM 1937 C CE . MET 237 237 ? A 12.602 8.803 1.305 1.000 1 A MET 71.705 1
ATOM 1938 N N . GLN 238 238 ? A 7.580 7.424 2.765 1.000 1 A GLN 84.108 1
ATOM 1939 C CA . GLN 238 238 ? A 6.761 6.236 2.606 1.000 1 A GLN 83.544 1
ATOM 1940 C C . GLN 238 238 ? A 7.218 5.504 1.338 1.000 1 A GLN 83.554 1
ATOM 1941 O O . GLN 238 238 ? A 7.671 6.142 0.379 1.000 1 A GLN 82.063 1
ATOM 1942 C CB . GLN 238 238 ? A 5.287 6.583 2.524 1.000 1 A GLN 81.430 1
ATOM 1943 C CG . GLN 238 238 ? A 4.359 5.365 2.481 1.000 1 A GLN 77.537 1
ATOM 1944 C CD . GLN 238 238 ? A 2.907 5.762 2.450 1.000 1 A GLN 77.869 1
ATOM 1945 O OE1 . GLN 238 238 ? A 2.582 6.944 2.472 1.000 1 A GLN 72.439 1
ATOM 1946 N NE2 . GLN 238 238 ? A 2.027 4.781 2.421 1.000 1 A GLN 70.379 1
ATOM 1947 N N . GLU 239 239 ? A 7.097 4.200 1.356 1.000 1 A GLU 85.989 1
ATOM 1948 C CA . GLU 239 239 ? A 7.481 3.402 0.215 1.000 1 A GLU 84.927 1
ATOM 1949 C C . GLU 239 239 ? A 6.543 3.583 -0.952 1.000 1 A GLU 83.731 1
ATOM 1950 O O . GLU 239 239 ? A 5.402 4.070 -0.805 1.000 1 A GLU 80.935 1
ATOM 1951 C CB . GLU 239 239 ? A 7.509 1.929 0.607 1.000 1 A GLU 84.224 1
ATOM 1952 C CG . GLU 239 239 ? A 8.551 1.552 1.625 1.000 1 A GLU 79.963 1
ATOM 1953 C CD . GLU 239 239 ? A 8.543 0.085 1.981 1.000 1 A GLU 80.239 1
ATOM 1954 O OE1 . GLU 239 239 ? A 7.577 -0.599 1.588 1.000 1 A GLU 74.917 1
ATOM 1955 O OE2 . GLU 239 239 ? A 9.490 -0.376 2.662 1.000 1 A GLU 72.417 1
ATOM 1956 N N . HIS 240 240 ? A 7.012 3.207 -2.104 1.000 1 A HIS 81.758 1
ATOM 1957 C CA . HIS 240 240 ? A 6.186 3.221 -3.296 1.000 1 A HIS 81.175 1
ATOM 1958 C C . HIS 240 240 ? A 5.228 2.057 -3.299 1.000 1 A HIS 81.087 1
ATOM 1959 O O . HIS 240 240 ? A 5.485 1.031 -2.668 1.000 1 A HIS 78.359 1
ATOM 1960 C CB . HIS 240 240 ? A 7.037 3.207 -4.560 1.000 1 A HIS 78.400 1
ATOM 1961 C CG . HIS 240 240 ? A 7.920 4.395 -4.720 1.000 1 A HIS 75.022 1
ATOM 1962 N ND1 . HIS 240 240 ? A 7.410 5.647 -5.060 1.000 1 A HIS 67.770 1
ATOM 1963 C CD2 . HIS 240 240 ? A 9.241 4.558 -4.577 1.000 1 A HIS 69.361 1
ATOM 1964 C CE1 . HIS 240 240 ? A 8.402 6.502 -5.129 1.000 1 A HIS 67.929 1
ATOM 1965 N NE2 . HIS 240 240 ? A 9.525 5.882 -4.849 1.000 1 A HIS 66.147 1
ATOM 1966 N N . SER 241 241 ? A 4.154 2.211 -4.018 1.000 1 A SER 79.589 1
ATOM 1967 C CA . SER 241 241 ? A 3.159 1.160 -4.059 1.000 1 A SER 77.803 1
ATOM 1968 C C . SER 241 241 ? A 3.604 -0.044 -4.870 1.000 1 A SER 78.518 1
ATOM 1969 O O . SER 241 241 ? A 3.126 -1.142 -4.645 1.000 1 A SER 75.300 1
ATOM 1970 C CB . SER 241 241 ? A 1.841 1.696 -4.615 1.000 1 A SER 74.993 1
ATOM 1971 O OG . SER 241 241 ? A 1.991 2.081 -5.979 1.000 1 A SER 66.980 1
ATOM 1972 N N . ASP 242 242 ? A 4.486 0.190 -5.829 1.000 1 A ASP 77.211 1
ATOM 1973 C CA . ASP 242 242 ? A 4.965 -0.904 -6.667 1.000 1 A ASP 76.033 1
ATOM 1974 C C . ASP 242 242 ? A 6.036 -1.736 -5.984 1.000 1 A ASP 76.964 1
ATOM 1975 O O . ASP 242 242 ? A 6.387 -2.800 -6.484 1.000 1 A ASP 75.089 1
ATOM 1976 C CB . ASP 242 242 ? A 5.492 -0.344 -8.002 1.000 1 A ASP 72.694 1
ATOM 1977 C CG . ASP 242 242 ? A 6.551 0.711 -7.825 1.000 1 A ASP 67.838 1
ATOM 1978 O OD1 . ASP 242 242 ? A 6.829 1.097 -6.670 1.000 1 A ASP 64.025 1
ATOM 1979 O OD2 . ASP 242 242 ? A 7.121 1.151 -8.846 1.000 1 A ASP 66.911 1
ATOM 1980 N N . GLN 243 243 ? A 6.527 -1.267 -4.873 1.000 1 A GLN 78.983 1
ATOM 1981 C CA . GLN 243 243 ? A 7.591 -1.989 -4.154 1.000 1 A GLN 78.695 1
ATOM 1982 C C . GLN 243 243 ? A 7.069 -2.718 -2.934 1.000 1 A GLN 79.253 1
ATOM 1983 O O . GLN 243 243 ? A 7.856 -3.301 -2.175 1.000 1 A GLN 76.733 1
ATOM 1984 C CB . GLN 243 243 ? A 8.717 -1.040 -3.771 1.000 1 A GLN 77.168 1
ATOM 1985 C CG . GLN 243 243 ? A 9.445 -0.431 -4.948 1.000 1 A GLN 75.024 1
ATOM 1986 C CD . GLN 243 243 ? A 10.530 0.518 -4.545 1.000 1 A GLN 70.735 1
ATOM 1987 O OE1 . GLN 243 243 ? A 10.688 0.821 -3.356 1.000 1 A GLN 63.917 1
ATOM 1988 N NE2 . GLN 243 243 ? A 11.303 1.008 -5.515 1.000 1 A GLN 64.993 1
ATOM 1989 N N . VAL 244 244 ? A 5.775 -2.693 -2.745 1.000 1 A VAL 79.937 1
ATOM 1990 C CA . VAL 244 244 ? A 5.169 -3.359 -1.589 1.000 1 A VAL 80.016 1
ATOM 1991 C C . VAL 244 244 ? A 5.025 -4.831 -1.932 1.000 1 A VAL 80.029 1
ATOM 1992 O O . VAL 244 244 ? A 4.504 -5.180 -2.995 1.000 1 A VAL 77.861 1
ATOM 1993 C CB . VAL 244 244 ? A 3.828 -2.727 -1.240 1.000 1 A VAL 79.748 1
ATOM 1994 C CG1 . VAL 244 244 ? A 4.027 -1.257 -0.890 1.000 1 A VAL 76.468 1
ATOM 1995 C CG2 . VAL 244 244 ? A 3.186 -3.432 -0.057 1.000 1 A VAL 78.305 1
ATOM 1996 N N . PRO 245 245 ? A 5.464 -5.728 -1.083 1.000 1 A PRO 77.821 1
ATOM 1997 C CA . PRO 245 245 ? A 5.285 -7.165 -1.351 1.000 1 A PRO 77.453 1
ATOM 1998 C C . PRO 245 245 ? A 3.828 -7.582 -1.279 1.000 1 A PRO 77.788 1
ATOM 1999 O O . PRO 245 245 ? A 2.929 -6.756 -1.071 1.000 1 A PRO 75.384 1
ATOM 2000 C CB . PRO 245 245 ? A 6.097 -7.842 -0.254 1.000 1 A PRO 75.348 1
ATOM 2001 C CG . PRO 245 245 ? A 7.101 -6.840 0.135 1.000 1 A PRO 74.758 1
ATOM 2002 C CD . PRO 245 245 ? A 6.409 -5.515 0.017 1.000 1 A PRO 77.891 1
ATOM 2003 N N . VAL 246 246 ? A 3.623 -8.853 -1.474 1.000 1 A VAL 74.705 1
ATOM 2004 C CA . VAL 246 246 ? A 2.272 -9.391 -1.523 1.000 1 A VAL 74.854 1
ATOM 2005 C C . VAL 246 246 ? A 1.751 -9.507 -0.103 1.000 1 A VAL 75.050 1
ATOM 2006 O O . VAL 246 246 ? A 2.372 -10.106 0.764 1.000 1 A VAL 70.685 1
ATOM 2007 C CB . VAL 246 246 ? A 2.252 -10.744 -2.230 1.000 1 A VAL 71.689 1
ATOM 2008 C CG1 . VAL 246 246 ? A 2.704 -10.589 -3.685 1.000 1 A VAL 67.629 1
ATOM 2009 C CG2 . VAL 246 246 ? A 0.856 -11.358 -2.167 1.000 1 A VAL 67.770 1
ATOM 2010 N N . GLY 247 247 ? A 0.614 -8.894 0.114 1.000 1 A GLY 75.358 1
ATOM 2011 C CA . GLY 247 247 ? A -0.027 -8.961 1.427 1.000 1 A GLY 74.286 1
ATOM 2012 C C . GLY 247 247 ? A 0.655 -8.117 2.483 1.000 1 A GLY 75.667 1
ATOM 2013 O O . GLY 247 247 ? A 0.807 -8.562 3.617 1.000 1 A GLY 71.681 1
ATOM 2014 N N . ASN 248 248 ? A 1.064 -6.921 2.119 1.000 1 A ASN 77.053 1
ATOM 2015 C CA . ASN 248 248 ? A 1.691 -6.014 3.062 1.000 1 A ASN 76.913 1
ATOM 2016 C C . ASN 248 248 ? A 1.228 -4.600 2.809 1.000 1 A ASN 77.706 1
ATOM 2017 O O . ASN 248 248 ? A 0.598 -4.323 1.797 1.000 1 A ASN 75.531 1
ATOM 2018 C CB . ASN 248 248 ? A 3.234 -6.084 2.965 1.000 1 A ASN 74.761 1
ATOM 2019 C CG . ASN 248 248 ? A 3.790 -7.359 3.556 1.000 1 A ASN 73.203 1
ATOM 2020 O OD1 . ASN 248 248 ? A 3.357 -7.804 4.624 1.000 1 A ASN 68.015 1
ATOM 2021 N ND2 . ASN 248 248 ? A 4.766 -7.941 2.880 1.000 1 A ASN 67.781 1
ATOM 2022 N N . ILE 249 249 ? A 1.543 -3.752 3.729 1.000 1 A ILE 78.033 1
ATOM 2023 C CA . ILE 249 249 ? A 1.212 -2.333 3.637 1.000 1 A ILE 78.130 1
ATOM 2024 C C . ILE 249 249 ? A 2.515 -1.550 3.523 1.000 1 A ILE 79.099 1
ATOM 2025 O O . ILE 249 249 ? A 3.551 -1.986 4.015 1.000 1 A ILE 77.654 1
ATOM 2026 C CB . ILE 249 249 ? A 0.359 -1.872 4.829 1.000 1 A ILE 76.624 1
ATOM 2027 C CG1 . ILE 249 249 ? A 1.080 -2.092 6.153 1.000 1 A ILE 71.166 1
ATOM 2028 C CG2 . ILE 249 249 ? A -0.986 -2.566 4.798 1.000 1 A ILE 72.129 1
ATOM 2029 C CD1 . ILE 249 249 ? A 0.363 -1.581 7.355 1.000 1 A ILE 67.267 1
ATOM 2030 N N . PRO 250 250 ? A 2.489 -0.411 2.882 1.000 1 A PRO 79.853 1
ATOM 2031 C CA . PRO 250 250 ? A 3.714 0.363 2.737 1.000 1 A PRO 79.595 1
ATOM 2032 C C . PRO 250 250 ? A 4.171 0.949 4.078 1.000 1 A PRO 79.595 1
ATOM 2033 O O . PRO 250 250 ? A 3.365 1.435 4.868 1.000 1 A PRO 77.227 1
ATOM 2034 C CB . PRO 250 250 ? A 3.333 1.471 1.755 1.000 1 A PRO 78.252 1
ATOM 2035 C CG . PRO 250 250 ? A 1.867 1.588 1.865 1.000 1 A PRO 77.658 1
ATOM 2036 C CD . PRO 250 250 ? A 1.366 0.218 2.126 1.000 1 A PRO 79.924 1
ATOM 2037 N N . ARG 251 251 ? A 5.448 0.906 4.278 1.000 1 A ARG 83.158 1
ATOM 2038 C CA . ARG 251 251 ? A 6.034 1.342 5.527 1.000 1 A ARG 83.032 1
ATOM 2039 C C . ARG 251 251 ? A 6.491 2.782 5.425 1.000 1 A ARG 83.632 1
ATOM 2040 O O . ARG 251 251 ? A 6.715 3.315 4.320 1.000 1 A ARG 81.305 1
ATOM 2041 C CB . ARG 251 251 ? A 7.182 0.445 5.950 1.000 1 A ARG 80.877 1
ATOM 2042 C CG . ARG 251 251 ? A 6.760 -0.964 6.318 1.000 1 A ARG 77.146 1
ATOM 2043 C CD . ARG 251 251 ? A 7.965 -1.804 6.675 1.000 1 A ARG 75.959 1
ATOM 2044 N NE . ARG 251 251 ? A 7.599 -3.175 6.967 1.000 1 A ARG 74.284 1
ATOM 2045 C CZ . ARG 251 251 ? A 8.463 -4.116 7.285 1.000 1 A ARG 74.075 1
ATOM 2046 N NH1 . ARG 251 251 ? A 9.774 -3.832 7.359 1.000 1 A ARG 63.874 1
ATOM 2047 N NH2 . ARG 251 251 ? A 8.049 -5.359 7.540 1.000 1 A ARG 67.248 1
ATOM 2048 N N . SER 252 252 ? A 6.644 3.392 6.546 1.000 1 A SER 83.152 1
ATOM 2049 C CA . SER 252 252 ? A 7.082 4.773 6.627 1.000 1 A SER 83.136 1
ATOM 2050 C C . SER 252 252 ? A 8.303 4.861 7.542 1.000 1 A SER 83.686 1
ATOM 2051 O O . SER 252 252 ? A 8.494 4.050 8.440 1.000 1 A SER 82.294 1
ATOM 2052 C CB . SER 252 252 ? A 5.982 5.676 7.148 1.000 1 A SER 81.108 1
ATOM 2053 O OG . SER 252 252 ? A 5.667 5.370 8.500 1.000 1 A SER 73.867 1
ATOM 2054 N N . ILE 253 253 ? A 9.127 5.858 7.265 1.000 1 A ILE 86.749 1
ATOM 2055 C CA . ILE 253 253 ? A 10.323 6.089 8.059 1.000 1 A ILE 87.113 1
ATOM 2056 C C . ILE 253 253 ? A 10.441 7.567 8.331 1.000 1 A ILE 87.631 1
ATOM 2057 O O . ILE 253 253 ? A 10.039 8.403 7.515 1.000 1 A ILE 87.008 1
ATOM 2058 C CB . ILE 253 253 ? A 11.560 5.524 7.352 1.000 1 A ILE 86.988 1
ATOM 2059 C CG1 . ILE 253 253 ? A 12.792 5.572 8.251 1.000 1 A ILE 80.631 1
ATOM 2060 C CG2 . ILE 253 253 ? A 11.789 6.249 6.056 1.000 1 A ILE 82.349 1
ATOM 2061 C CD1 . ILE 253 253 ? A 13.987 4.843 7.663 1.000 1 A ILE 81.125 1
ATOM 2062 N N . THR 254 254 ? A 10.973 7.880 9.478 1.000 1 A THR 87.799 1
ATOM 2063 C CA . THR 254 254 ? A 11.099 9.265 9.905 1.000 1 A THR 88.253 1
ATOM 2064 C C . THR 254 254 ? A 12.483 9.776 9.515 1.000 1 A THR 89.430 1
ATOM 2065 O O . THR 254 254 ? A 13.485 9.179 9.882 1.000 1 A THR 87.915 1
ATOM 2066 C CB . THR 254 254 ? A 10.887 9.401 11.400 1.000 1 A THR 86.121 1
ATOM 2067 O OG1 . THR 254 254 ? A 9.565 8.927 11.748 1.000 1 A THR 77.176 1
ATOM 2068 C CG2 . THR 254 254 ? A 11.003 10.845 11.824 1.000 1 A THR 77.948 1
ATOM 2069 N N . VAL 255 255 ? A 12.501 10.857 8.783 1.000 1 A VAL 90.889 1
ATOM 2070 C CA . VAL 255 255 ? A 13.722 11.456 8.307 1.000 1 A VAL 91.495 1
ATOM 2071 C C . VAL 255 255 ? A 13.930 12.761 9.053 1.000 1 A VAL 91.192 1
ATOM 2072 O O . VAL 255 255 ? A 13.063 13.635 9.061 1.000 1 A VAL 90.010 1
ATOM 2073 C CB . VAL 255 255 ? A 13.719 11.689 6.803 1.000 1 A VAL 91.595 1
ATOM 2074 C CG1 . VAL 255 255 ? A 13.529 10.365 6.073 1.000 1 A VAL 90.171 1
ATOM 2075 C CG2 . VAL 255 255 ? A 15.003 12.374 6.361 1.000 1 A VAL 90.334 1
ATOM 2076 N N . LEU 256 256 ? A 15.077 12.881 9.696 1.000 1 A LEU 91.901 1
ATOM 2077 C CA . LEU 256 256 ? A 15.433 14.096 10.415 1.000 1 A LEU 91.402 1
ATOM 2078 C C . LEU 256 256 ? A 16.360 14.948 9.551 1.000 1 A LEU 91.682 1
ATOM 2079 O O . LEU 256 256 ? A 17.490 14.567 9.257 1.000 1 A LEU 90.220 1
ATOM 2080 C CB . LEU 256 256 ? A 16.096 13.747 11.749 1.000 1 A LEU 89.656 1
ATOM 2081 C CG . LEU 256 256 ? A 15.186 13.019 12.739 1.000 1 A LEU 86.372 1
ATOM 2082 C CD1 . LEU 256 256 ? A 14.005 13.904 13.074 1.000 1 A LEU 81.663 1
ATOM 2083 C CD2 . LEU 256 256 ? A 15.966 12.650 13.963 1.000 1 A LEU 82.817 1
ATOM 2084 N N . VAL 257 257 ? A 15.859 16.073 9.134 1.000 1 A VAL 91.247 1
ATOM 2085 C CA . VAL 257 257 ? A 16.558 16.970 8.249 1.000 1 A VAL 91.081 1
ATOM 2086 C C . VAL 257 257 ? A 17.106 18.116 9.079 1.000 1 A VAL 90.034 1
ATOM 2087 O O . VAL 257 257 ? A 16.372 18.719 9.866 1.000 1 A VAL 88.087 1
ATOM 2088 C CB . VAL 257 257 ? A 15.627 17.481 7.142 1.000 1 A VAL 90.936 1
ATOM 2089 C CG1 . VAL 257 257 ? A 15.047 16.312 6.369 1.000 1 A VAL 88.147 1
ATOM 2090 C CG2 . VAL 257 257 ? A 16.389 18.409 6.198 1.000 1 A VAL 85.012 1
ATOM 2091 N N . GLU 258 258 ? A 18.358 18.400 8.908 1.000 1 A GLU 89.226 1
ATOM 2092 C CA . GLU 258 258 ? A 19.047 19.393 9.699 1.000 1 A GLU 87.712 1
ATOM 2093 C C . GLU 258 258 ? A 19.810 20.357 8.803 1.000 1 A GLU 86.863 1
ATOM 2094 O O . GLU 258 258 ? A 20.340 19.981 7.763 1.000 1 A GLU 83.816 1
ATOM 2095 C CB . GLU 258 258 ? A 19.993 18.764 10.711 1.000 1 A GLU 84.678 1
ATOM 2096 C CG . GLU 258 258 ? A 19.318 17.958 11.796 1.000 1 A GLU 79.677 1
ATOM 2097 C CD . GLU 258 258 ? A 20.309 17.334 12.739 1.000 1 A GLU 76.107 1
ATOM 2098 O OE1 . GLU 258 258 ? A 21.547 17.463 12.492 1.000 1 A GLU 70.101 1
ATOM 2099 O OE2 . GLU 258 258 ? A 19.888 16.726 13.722 1.000 1 A GLU 69.256 1
ATOM 2100 N N . GLY 259 259 ? A 19.872 21.579 9.232 1.000 1 A GLY 86.274 1
ATOM 2101 C CA . GLY 259 259 ? A 20.711 22.559 8.609 1.000 1 A GLY 85.199 1
ATOM 2102 C C . GLY 259 259 ? A 20.146 23.110 7.309 1.000 1 A GLY 86.341 1
ATOM 2103 O O . GLY 259 259 ? A 19.022 23.585 7.242 1.000 1 A GLY 84.530 1
ATOM 2104 N N . GLU 260 260 ? A 20.965 23.035 6.268 1.000 1 A GLU 84.128 1
ATOM 2105 C CA . GLU 260 260 ? A 20.622 23.655 4.970 1.000 1 A GLU 82.984 1
ATOM 2106 C C . GLU 260 260 ? A 19.685 22.802 4.170 1.000 1 A GLU 84.397 1
ATOM 2107 O O . GLU 260 260 ? A 19.105 23.306 3.205 1.000 1 A GLU 82.023 1
ATOM 2108 C CB . GLU 260 260 ? A 21.853 23.959 4.138 1.000 1 A GLU 79.196 1
ATOM 2109 C CG . GLU 260 260 ? A 21.699 24.790 2.935 1.000 1 A GLU 73.444 1
ATOM 2110 C CD . GLU 260 260 ? A 22.896 25.112 2.236 1.000 1 A GLU 68.314 1
ATOM 2111 O OE1 . GLU 260 260 ? A 24.038 24.684 2.499 1.000 1 A GLU 61.526 1
ATOM 2112 O OE2 . GLU 260 260 ? A 22.731 25.904 1.280 1.000 1 A GLU 58.501 1
ATOM 2113 N N . ASN 261 261 ? A 19.549 21.521 4.520 1.000 1 A ASN 88.068 1
ATOM 2114 C CA . ASN 261 261 ? A 18.650 20.639 3.784 1.000 1 A ASN 88.338 1
ATOM 2115 C C . ASN 261 261 ? A 17.188 20.803 4.189 1.000 1 A ASN 89.331 1
ATOM 2116 O O . ASN 261 261 ? A 16.336 20.118 3.656 1.000 1 A ASN 86.647 1
ATOM 2117 C CB . ASN 261 261 ? A 19.048 19.182 3.994 1.000 1 A ASN 86.672 1
ATOM 2118 C CG . ASN 261 261 ? A 20.315 18.829 3.265 1.000 1 A ASN 86.319 1
ATOM 2119 O OD1 . ASN 261 261 ? A 20.533 19.262 2.138 1.000 1 A ASN 81.732 1
ATOM 2120 N ND2 . ASN 261 261 ? A 21.149 18.036 3.904 1.000 1 A ASN 81.144 1
ATOM 2121 N N . THR 262 262 ? A 16.900 21.703 5.104 1.000 1 A THR 89.631 1
ATOM 2122 C CA . THR 262 262 ? A 15.520 22.002 5.450 1.000 1 A THR 90.329 1
ATOM 2123 C C . THR 262 262 ? A 14.902 22.876 4.380 1.000 1 A THR 90.284 1
ATOM 2124 O O . THR 262 262 ? A 15.578 23.561 3.634 1.000 1 A THR 86.795 1
ATOM 2125 C CB . THR 262 262 ? A 15.438 22.713 6.799 1.000 1 A THR 89.382 1
ATOM 2126 O OG1 . THR 262 262 ? A 16.202 23.933 6.726 1.000 1 A THR 82.557 1
ATOM 2127 C CG2 . THR 262 262 ? A 16.052 21.849 7.872 1.000 1 A THR 83.514 1
ATOM 2128 N N . ARG 263 263 ? A 13.582 22.820 4.328 1.000 1 A ARG 90.046 1
ATOM 2129 C CA . ARG 263 263 ? A 12.766 23.584 3.367 1.000 1 A ARG 88.565 1
ATOM 2130 C C . ARG 263 263 ? A 13.118 23.241 1.919 1.000 1 A ARG 87.724 1
ATOM 2131 O O . ARG 263 263 ? A 13.197 24.107 1.044 1.000 1 A ARG 84.260 1
ATOM 2132 C CB . ARG 263 263 ? A 12.864 25.084 3.584 1.000 1 A ARG 87.249 1
ATOM 2133 C CG . ARG 263 263 ? A 12.248 25.576 4.881 1.000 1 A ARG 81.561 1
ATOM 2134 C CD . ARG 263 263 ? A 12.405 27.065 5.056 1.000 1 A ARG 76.200 1
ATOM 2135 N NE . ARG 263 263 ? A 11.826 27.535 6.318 1.000 1 A ARG 70.985 1
ATOM 2136 C CZ . ARG 263 263 ? A 11.851 28.794 6.708 1.000 1 A ARG 66.321 1
ATOM 2137 N NH1 . ARG 263 263 ? A 12.448 29.711 5.944 1.000 1 A ARG 57.300 1
ATOM 2138 N NH2 . ARG 263 263 ? A 11.300 29.159 7.861 1.000 1 A ARG 57.650 1
ATOM 2139 N N . ILE 264 264 ? A 13.324 21.943 1.681 1.000 1 A ILE 87.121 1
ATOM 2140 C CA . ILE 264 264 ? A 13.607 21.479 0.325 1.000 1 A ILE 85.417 1
ATOM 2141 C C . ILE 264 264 ? A 12.471 20.615 -0.177 1.000 1 A ILE 84.317 1
ATOM 2142 O O . ILE 264 264 ? A 11.901 20.862 -1.243 1.000 1 A ILE 80.972 1
ATOM 2143 C CB . ILE 264 264 ? A 14.951 20.716 0.281 1.000 1 A ILE 84.111 1
ATOM 2144 C CG1 . ILE 264 264 ? A 16.110 21.661 0.586 1.000 1 A ILE 81.414 1
ATOM 2145 C CG2 . ILE 264 264 ? A 15.162 20.083 -1.076 1.000 1 A ILE 81.359 1
ATOM 2146 C CD1 . ILE 264 264 ? A 17.427 20.980 0.751 1.000 1 A ILE 77.642 1
ATOM 2147 N N . ALA 265 265 ? A 12.126 19.582 0.572 1.000 1 A ALA 87.039 1
ATOM 2148 C CA . ALA 265 265 ? A 11.101 18.627 0.156 1.000 1 A ALA 86.723 1
ATOM 2149 C C . ALA 265 265 ? A 9.740 19.036 0.681 1.000 1 A ALA 85.910 1
ATOM 2150 O O . ALA 265 265 ? A 9.595 19.415 1.842 1.000 1 A ALA 83.184 1
ATOM 2151 C CB . ALA 265 265 ? A 11.449 17.226 0.605 1.000 1 A ALA 86.137 1
ATOM 2152 N N . GLN 266 266 ? A 8.768 18.951 -0.181 1.000 1 A GLN 81.838 1
ATOM 2153 C CA . GLN 266 266 ? A 7.380 19.183 0.164 1.000 1 A GLN 80.460 1
ATOM 2154 C C . GLN 266 266 ? A 6.654 17.858 0.180 1.000 1 A GLN 81.051 1
ATOM 2155 O O . GLN 266 266 ? A 7.102 16.891 -0.490 1.000 1 A GLN 80.375 1
ATOM 2156 C CB . GLN 266 266 ? A 6.705 20.140 -0.782 1.000 1 A GLN 77.811 1
ATOM 2157 C CG . GLN 266 266 ? A 7.133 21.585 -0.643 1.000 1 A GLN 74.350 1
ATOM 2158 C CD . GLN 266 266 ? A 8.447 21.871 -1.328 1.000 1 A GLN 70.651 1
ATOM 2159 O OE1 . GLN 266 266 ? A 8.881 21.128 -2.206 1.000 1 A GLN 66.458 1
ATOM 2160 N NE2 . GLN 266 266 ? A 9.106 22.966 -0.920 1.000 1 A GLN 64.137 1
ATOM 2161 N N . PRO 267 267 ? A 5.552 17.738 0.921 1.000 1 A PRO 80.489 1
ATOM 2162 C CA . PRO 267 267 ? A 4.809 16.477 0.929 1.000 1 A PRO 78.935 1
ATOM 2163 C C . PRO 267 267 ? A 4.260 16.135 -0.453 1.000 1 A PRO 78.708 1
ATOM 2164 O O . PRO 267 267 ? A 3.443 16.856 -0.998 1.000 1 A PRO 74.207 1
ATOM 2165 C CB . PRO 267 267 ? A 3.694 16.732 1.936 1.000 1 A PRO 77.126 1
ATOM 2166 C CG . PRO 267 267 ? A 4.228 17.775 2.833 1.000 1 A PRO 76.797 1
ATOM 2167 C CD . PRO 267 267 ? A 5.082 18.653 1.964 1.000 1 A PRO 80.197 1
ATOM 2168 N N . GLY 268 268 ? A 4.715 15.027 -0.972 1.000 1 A GLY 77.149 1
ATOM 2169 C CA . GLY 268 268 ? A 4.319 14.546 -2.281 1.000 1 A GLY 76.002 1
ATOM 2170 C C . GLY 268 268 ? A 5.462 14.399 -3.253 1.000 1 A GLY 77.298 1
ATOM 2171 O O . GLY 268 268 ? A 5.266 13.816 -4.322 1.000 1 A GLY 75.170 1
ATOM 2172 N N . ASP 269 269 ? A 6.634 14.858 -2.916 1.000 1 A ASP 79.493 1
ATOM 2173 C CA . ASP 269 269 ? A 7.773 14.782 -3.810 1.000 1 A ASP 80.004 1
ATOM 2174 C C . ASP 269 269 ? A 8.457 13.432 -3.702 1.000 1 A ASP 80.704 1
ATOM 2175 O O . ASP 269 269 ? A 8.624 12.889 -2.605 1.000 1 A ASP 78.352 1
ATOM 2176 C CB . ASP 269 269 ? A 8.767 15.897 -3.521 1.000 1 A ASP 78.344 1
ATOM 2177 C CG . ASP 269 269 ? A 8.235 17.257 -3.916 1.000 1 A ASP 77.514 1
ATOM 2178 O OD1 . ASP 269 269 ? A 7.466 17.337 -4.893 1.000 1 A ASP 72.620 1
ATOM 2179 O OD2 . ASP 269 269 ? A 8.587 18.255 -3.245 1.000 1 A ASP 74.154 1
ATOM 2180 N N . HIS 270 270 ? A 8.864 12.915 -4.822 1.000 1 A HIS 79.403 1
ATOM 2181 C CA . HIS 270 270 ? A 9.668 11.718 -4.860 1.000 1 A HIS 79.986 1
ATOM 2182 C C . HIS 270 270 ? A 11.116 12.118 -4.606 1.000 1 A HIS 81.005 1
ATOM 2183 O O . HIS 270 270 ? A 11.771 12.713 -5.453 1.000 1 A HIS 79.380 1
ATOM 2184 C CB . HIS 270 270 ? A 9.529 11.003 -6.194 1.000 1 A HIS 77.119 1
ATOM 2185 C CG . HIS 270 270 ? A 8.122 10.549 -6.490 1.000 1 A HIS 71.879 1
ATOM 2186 N ND1 . HIS 270 270 ? A 7.583 9.411 -5.931 1.000 1 A HIS 68.812 1
ATOM 2187 C CD2 . HIS 270 270 ? A 7.162 11.063 -7.303 1.000 1 A HIS 66.973 1
ATOM 2188 C CE1 . HIS 270 270 ? A 6.341 9.287 -6.377 1.000 1 A HIS 66.787 1
ATOM 2189 N NE2 . HIS 270 270 ? A 6.065 10.263 -7.194 1.000 1 A HIS 65.770 1
ATOM 2190 N N . VAL 271 271 ? A 11.581 11.795 -3.435 1.000 1 A VAL 85.385 1
ATOM 2191 C CA . VAL 271 271 ? A 12.904 12.225 -3.012 1.000 1 A VAL 86.464 1
ATOM 2192 C C . VAL 271 271 ? A 13.819 11.026 -2.862 1.000 1 A VAL 86.590 1
ATOM 2193 O O . VAL 271 271 ? A 13.381 9.862 -2.824 1.000 1 A VAL 85.515 1
ATOM 2194 C CB . VAL 271 271 ? A 12.863 13.029 -1.706 1.000 1 A VAL 86.801 1
ATOM 2195 C CG1 . VAL 271 271 ? A 12.086 14.302 -1.899 1.000 1 A VAL 82.670 1
ATOM 2196 C CG2 . VAL 271 271 ? A 12.218 12.195 -0.604 1.000 1 A VAL 82.376 1
ATOM 2197 N N . SER 272 272 ? A 15.076 11.317 -2.797 1.000 1 A SER 87.081 1
ATOM 2198 C CA . SER 272 272 ? A 16.123 10.317 -2.548 1.000 1 A SER 87.023 1
ATOM 2199 C C . SER 272 272 ? A 16.982 10.856 -1.409 1.000 1 A SER 87.950 1
ATOM 2200 O O . SER 272 272 ? A 17.834 11.719 -1.621 1.000 1 A SER 86.782 1
ATOM 2201 C CB . SER 272 272 ? A 16.962 10.067 -3.788 1.000 1 A SER 85.320 1
ATOM 2202 O OG . SER 272 272 ? A 18.030 9.181 -3.490 1.000 1 A SER 72.983 1
ATOM 2203 N N . VAL 273 273 ? A 16.756 10.323 -0.242 1.000 1 A VAL 90.206 1
ATOM 2204 C CA . VAL 273 273 ? A 17.412 10.831 0.965 1.000 1 A VAL 90.872 1
ATOM 2205 C C . VAL 273 273 ? A 18.619 9.960 1.257 1.000 1 A VAL 90.639 1
ATOM 2206 O O . VAL 273 273 ? A 18.503 8.733 1.365 1.000 1 A VAL 89.354 1
ATOM 2207 C CB . VAL 273 273 ? A 16.459 10.840 2.158 1.000 1 A VAL 91.111 1
ATOM 2208 C CG1 . VAL 273 273 ? A 15.275 11.748 1.860 1.000 1 A VAL 89.687 1
ATOM 2209 C CG2 . VAL 273 273 ? A 17.163 11.287 3.410 1.000 1 A VAL 89.712 1
ATOM 2210 N N . THR 274 274 ? A 19.758 10.585 1.344 1.000 1 A THR 90.521 1
ATOM 2211 C CA . THR 274 274 ? A 20.980 9.930 1.764 1.000 1 A THR 89.732 1
ATOM 2212 C C . THR 274 274 ? A 21.299 10.381 3.168 1.000 1 A THR 89.888 1
ATOM 2213 O O . THR 274 274 ? A 21.523 11.566 3.415 1.000 1 A THR 87.515 1
ATOM 2214 C CB . THR 274 274 ? A 22.136 10.243 0.801 1.000 1 A THR 87.997 1
ATOM 2215 O OG1 . THR 274 274 ? A 21.814 9.801 -0.517 1.000 1 A THR 74.661 1
ATOM 2216 C CG2 . THR 274 274 ? A 23.417 9.562 1.273 1.000 1 A THR 75.283 1
ATOM 2217 N N . GLY 275 275 ? A 21.322 9.429 4.086 1.000 1 A GLY 90.271 1
ATOM 2218 C CA . GLY 275 275 ? A 21.526 9.783 5.466 1.000 1 A GLY 90.191 1
ATOM 2219 C C . GLY 275 275 ? A 22.035 8.620 6.278 1.000 1 A GLY 90.620 1
ATOM 2220 O O . GLY 275 275 ? A 22.452 7.593 5.747 1.000 1 A GLY 89.198 1
ATOM 2221 N N . ILE 276 276 ? A 22.029 8.808 7.572 1.000 1 A ILE 90.750 1
ATOM 2222 C CA . ILE 276 276 ? A 22.538 7.837 8.524 1.000 1 A ILE 89.978 1
ATOM 2223 C C . ILE 276 276 ? A 21.363 7.213 9.249 1.000 1 A ILE 90.109 1
ATOM 2224 O O . ILE 276 276 ? A 20.520 7.915 9.835 1.000 1 A ILE 88.981 1
ATOM 2225 C CB . ILE 276 276 ? A 23.478 8.486 9.544 1.000 1 A ILE 88.325 1
ATOM 2226 C CG1 . ILE 276 276 ? A 24.696 9.093 8.827 1.000 1 A ILE 79.849 1
ATOM 2227 C CG2 . ILE 276 276 ? A 23.941 7.457 10.562 1.000 1 A ILE 80.748 1
ATOM 2228 C CD1 . ILE 276 276 ? A 25.539 9.961 9.726 1.000 1 A ILE 77.237 1
ATOM 2229 N N . PHE 277 277 ? A 21.272 5.897 9.188 1.000 1 A PHE 89.746 1
ATOM 2230 C CA . PHE 277 277 ? A 20.207 5.170 9.852 1.000 1 A PHE 89.390 1
ATOM 2231 C C . PHE 277 277 ? A 20.593 4.916 11.318 1.000 1 A PHE 88.288 1
ATOM 2232 O O . PHE 277 277 ? A 21.583 4.269 11.587 1.000 1 A PHE 86.041 1
ATOM 2233 C CB . PHE 277 277 ? A 19.938 3.859 9.119 1.000 1 A PHE 88.994 1
ATOM 2234 C CG . PHE 277 277 ? A 18.809 3.050 9.719 1.000 1 A PHE 89.515 1
ATOM 2235 C CD1 . PHE 277 277 ? A 17.504 3.436 9.490 1.000 1 A PHE 88.189 1
ATOM 2236 C CD2 . PHE 277 277 ? A 19.074 1.929 10.450 1.000 1 A PHE 88.236 1
ATOM 2237 C CE1 . PHE 277 277 ? A 16.472 2.692 10.004 1.000 1 A PHE 87.288 1
ATOM 2238 C CE2 . PHE 277 277 ? A 18.037 1.186 10.986 1.000 1 A PHE 87.135 1
ATOM 2239 C CZ . PHE 277 277 ? A 16.729 1.563 10.761 1.000 1 A PHE 87.635 1
ATOM 2240 N N . LEU 278 278 ? A 19.808 5.459 12.206 1.000 1 A LEU 88.295 1
ATOM 2241 C CA . LEU 278 278 ? A 20.165 5.442 13.618 1.000 1 A LEU 86.969 1
ATOM 2242 C C . LEU 278 278 ? A 18.950 5.050 14.457 1.000 1 A LEU 86.400 1
ATOM 2243 O O . LEU 278 278 ? A 17.828 5.480 14.169 1.000 1 A LEU 84.277 1
ATOM 2244 C CB . LEU 278 278 ? A 20.668 6.796 14.098 1.000 1 A LEU 84.729 1
ATOM 2245 C CG . LEU 278 278 ? A 21.996 7.272 13.523 1.000 1 A LEU 83.397 1
ATOM 2246 C CD1 . LEU 278 278 ? A 23.119 6.372 14.008 1.000 1 A LEU 80.763 1
ATOM 2247 C CD2 . LEU 278 278 ? A 22.267 8.704 13.931 1.000 1 A LEU 80.885 1
ATOM 2248 N N . PRO 279 279 ? A 19.169 4.261 15.480 1.000 1 A PRO 85.682 1
ATOM 2249 C CA . PRO 279 279 ? A 18.069 3.927 16.391 1.000 1 A PRO 84.590 1
ATOM 2250 C C . PRO 279 279 ? A 17.952 4.935 17.511 1.000 1 A PRO 83.708 1
ATOM 2251 O O . PRO 279 279 ? A 18.809 5.794 17.709 1.000 1 A PRO 79.963 1
ATOM 2252 C CB . PRO 279 279 ? A 18.472 2.569 16.950 1.000 1 A PRO 82.939 1
ATOM 2253 C CG . PRO 279 279 ? A 19.954 2.636 16.958 1.000 1 A PRO 81.809 1
ATOM 2254 C CD . PRO 279 279 ? A 20.359 3.470 15.778 1.000 1 A PRO 84.320 1
ATOM 2255 N N . ILE 280 280 ? A 16.877 4.815 18.247 1.000 1 A ILE 80.090 1
ATOM 2256 C CA . ILE 280 280 ? A 16.652 5.603 19.459 1.000 1 A ILE 78.341 1
ATOM 2257 C C . ILE 280 280 ? A 16.450 4.594 20.577 1.000 1 A ILE 77.979 1
ATOM 2258 O O . ILE 280 280 ? A 15.411 3.932 20.635 1.000 1 A ILE 74.434 1
ATOM 2259 C CB . ILE 280 280 ? A 15.463 6.547 19.323 1.000 1 A ILE 76.104 1
ATOM 2260 C CG1 . ILE 280 280 ? A 15.717 7.607 18.276 1.000 1 A ILE 72.447 1
ATOM 2261 C CG2 . ILE 280 280 ? A 15.191 7.217 20.680 1.000 1 A ILE 72.499 1
ATOM 2262 C CD1 . ILE 280 280 ? A 14.507 8.442 17.951 1.000 1 A ILE 67.377 1
ATOM 2263 N N . LEU 281 281 ? A 17.426 4.475 21.437 1.000 1 A LEU 70.984 1
ATOM 2264 C CA . LEU 281 281 ? A 17.318 3.568 22.560 1.000 1 A LEU 70.256 1
ATOM 2265 C C . LEU 281 281 ? A 16.475 4.221 23.647 1.000 1 A LEU 69.288 1
ATOM 2266 O O . LEU 281 281 ? A 16.785 5.312 24.145 1.000 1 A LEU 64.815 1
ATOM 2267 C CB . LEU 281 281 ? A 18.694 3.204 23.115 1.000 1 A LEU 66.159 1
ATOM 2268 C CG . LEU 281 281 ? A 19.593 2.400 22.151 1.000 1 A LEU 62.051 1
ATOM 2269 C CD1 . LEU 281 281 ? A 18.972 1.066 21.825 1.000 1 A LEU 61.534 1
ATOM 2270 C CD2 . LEU 281 281 ? A 20.971 2.198 22.788 1.000 1 A LEU 61.158 1
ATOM 2271 N N . ARG 282 282 ? A 15.408 3.538 24.002 1.000 1 A ARG 68.219 1
ATOM 2272 C CA . ARG 282 282 ? A 14.500 4.056 25.026 1.000 1 A ARG 67.988 1
ATOM 2273 C C . ARG 282 282 ? A 14.972 3.622 26.410 1.000 1 A ARG 67.417 1
ATOM 2274 O O . ARG 282 282 ? A 14.352 2.794 27.072 1.000 1 A ARG 62.590 1
ATOM 2275 C CB . ARG 282 282 ? A 13.062 3.612 24.762 1.000 1 A ARG 63.426 1
ATOM 2276 C CG . ARG 282 282 ? A 12.468 4.195 23.503 1.000 1 A ARG 58.980 1
ATOM 2277 C CD . ARG 282 282 ? A 11.033 3.739 23.298 1.000 1 A ARG 56.708 1
ATOM 2278 N NE . ARG 282 282 ? A 10.450 4.317 22.076 1.000 1 A ARG 55.187 1
ATOM 2279 C CZ . ARG 282 282 ? A 9.224 4.012 21.651 1.000 1 A ARG 52.939 1
ATOM 2280 N NH1 . ARG 282 282 ? A 8.453 3.149 22.317 1.000 1 A ARG 47.934 1
ATOM 2281 N NH2 . ARG 282 282 ? A 8.748 4.591 20.565 1.000 1 A ARG 48.379 1
ATOM 2282 N N . THR 283 283 ? A 16.062 4.167 26.816 1.000 1 A THR 63.059 1
ATOM 2283 C CA . THR 283 283 ? A 16.648 3.939 28.122 1.000 1 A THR 62.010 1
ATOM 2284 C C . THR 283 283 ? A 17.543 5.116 28.468 1.000 1 A THR 62.367 1
ATOM 2285 O O . THR 283 283 ? A 17.698 6.045 27.705 1.000 1 A THR 57.237 1
ATOM 2286 C CB . THR 283 283 ? A 17.424 2.623 28.153 1.000 1 A THR 55.996 1
ATOM 2287 O OG1 . THR 283 283 ? A 17.949 2.371 29.466 1.000 1 A THR 52.652 1
ATOM 2288 C CG2 . THR 283 283 ? A 18.538 2.656 27.149 1.000 1 A THR 51.421 1
ATOM 2289 N N . GLY 284 284 ? A 18.124 5.060 29.641 1.000 1 A GLY 59.509 1
ATOM 2290 C CA . GLY 284 284 ? A 19.026 6.106 30.103 1.000 1 A GLY 59.000 1
ATOM 2291 C C . GLY 284 284 ? A 19.838 5.603 31.279 1.000 1 A GLY 60.295 1
ATOM 2292 O O . GLY 284 284 ? A 20.460 4.547 31.229 1.000 1 A GLY 56.448 1
ATOM 2293 N N . PHE 285 285 ? A 19.820 6.373 32.336 1.000 1 A PHE 54.270 1
ATOM 2294 C CA . PHE 285 285 ? A 20.534 6.010 33.551 1.000 1 A PHE 55.629 1
ATOM 2295 C C . PHE 285 285 ? A 19.695 5.131 34.472 1.000 1 A PHE 56.658 1
ATOM 2296 O O . PHE 285 285 ? A 20.075 4.922 35.623 1.000 1 A PHE 54.005 1
ATOM 2297 C CB . PHE 285 285 ? A 21.003 7.284 34.284 1.000 1 A PHE 51.158 1
ATOM 2298 C CG . PHE 285 285 ? A 19.883 8.221 34.656 1.000 1 A PHE 48.786 1
ATOM 2299 C CD1 . PHE 285 285 ? A 19.487 9.223 33.780 1.000 1 A PHE 45.293 1
ATOM 2300 C CD2 . PHE 285 285 ? A 19.208 8.107 35.871 1.000 1 A PHE 44.855 1
ATOM 2301 C CE1 . PHE 285 285 ? A 18.481 10.098 34.108 1.000 1 A PHE 42.034 1
ATOM 2302 C CE2 . PHE 285 285 ? A 18.196 8.981 36.185 1.000 1 A PHE 41.379 1
ATOM 2303 C CZ . PHE 285 285 ? A 17.830 9.959 35.301 1.000 1 A PHE 40.365 1
ATOM 2304 N N . ARG 286 286 ? A 18.603 4.645 33.968 1.000 1 A ARG 58.879 1
ATOM 2305 C CA . ARG 286 286 ? A 17.711 3.807 34.778 1.000 1 A ARG 59.802 1
ATOM 2306 C C . ARG 286 286 ? A 18.353 2.454 35.020 1.000 1 A ARG 60.843 1
ATOM 2307 O O . ARG 286 286 ? A 19.046 1.897 34.183 1.000 1 A ARG 57.206 1
ATOM 2308 C CB . ARG 286 286 ? A 16.354 3.641 34.098 1.000 1 A ARG 54.902 1
ATOM 2309 C CG . ARG 286 286 ? A 15.569 4.928 33.976 1.000 1 A ARG 51.782 1
ATOM 2310 C CD . ARG 286 286 ? A 14.266 4.709 33.238 1.000 1 A ARG 48.527 1
ATOM 2311 N NE . ARG 286 286 ? A 13.487 5.942 33.105 1.000 1 A ARG 45.056 1
ATOM 2312 C CZ . ARG 286 286 ? A 12.345 6.039 32.438 1.000 1 A ARG 44.312 1
ATOM 2313 N NH1 . ARG 286 286 ? A 11.853 4.973 31.809 1.000 1 A ARG 39.745 1
ATOM 2314 N NH2 . ARG 286 286 ? A 11.701 7.191 32.389 1.000 1 A ARG 37.359 1
ATOM 2315 N N . GLN 287 287 ? A 18.114 1.923 36.226 1.000 1 A GLN 56.310 1
ATOM 2316 C CA . GLN 287 287 ? A 18.720 0.649 36.588 1.000 1 A GLN 56.928 1
ATOM 2317 C C . GLN 287 287 ? A 17.911 -0.531 36.061 1.000 1 A GLN 58.290 1
ATOM 2318 O O . GLN 287 287 ? A 18.439 -1.371 35.346 1.000 1 A GLN 56.398 1
ATOM 2319 C CB . GLN 287 287 ? A 18.846 0.567 38.107 1.000 1 A GLN 53.095 1
ATOM 2320 C CG . GLN 287 287 ? A 19.522 -0.704 38.607 1.000 1 A GLN 50.330 1
ATOM 2321 C CD . GLN 287 287 ? A 19.672 -0.738 40.105 1.000 1 A GLN 47.060 1
ATOM 2322 O OE1 . GLN 287 287 ? A 19.225 0.184 40.791 1.000 1 A GLN 42.979 1
ATOM 2323 N NE2 . GLN 287 287 ? A 20.294 -1.775 40.624 1.000 1 A GLN 42.055 1
ATOM 2324 N N . VAL 288 288 ? A 16.644 -0.597 36.428 1.000 1 A VAL 58.562 1
ATOM 2325 C CA . VAL 288 288 ? A 15.772 -1.680 36.016 1.000 1 A VAL 59.316 1
ATOM 2326 C C . VAL 288 288 ? A 14.807 -1.167 34.973 1.000 1 A VAL 61.052 1
ATOM 2327 O O . VAL 288 288 ? A 13.915 -0.398 35.266 1.000 1 A VAL 58.285 1
ATOM 2328 C CB . VAL 288 288 ? A 15.052 -2.309 37.203 1.000 1 A VAL 54.629 1
ATOM 2329 C CG1 . VAL 288 288 ? A 14.165 -3.465 36.762 1.000 1 A VAL 53.002 1
ATOM 2330 C CG2 . VAL 288 288 ? A 16.065 -2.809 38.223 1.000 1 A VAL 51.972 1
ATOM 2331 N N . VAL 289 289 ? A 15.015 -1.614 33.741 1.000 1 A VAL 60.674 1
ATOM 2332 C CA . VAL 289 289 ? A 14.147 -1.224 32.634 1.000 1 A VAL 61.373 1
ATOM 2333 C C . VAL 289 289 ? A 13.476 -2.464 32.074 1.000 1 A VAL 62.678 1
ATOM 2334 O O . VAL 289 289 ? A 13.934 -3.593 32.284 1.000 1 A VAL 59.267 1
ATOM 2335 C CB . VAL 289 289 ? A 14.905 -0.486 31.538 1.000 1 A VAL 56.726 1
ATOM 2336 C CG1 . VAL 289 289 ? A 15.487 0.835 32.062 1.000 1 A VAL 55.485 1
ATOM 2337 C CG2 . VAL 289 289 ? A 16.026 -1.332 30.997 1.000 1 A VAL 54.813 1
ATOM 2338 N N . GLN 290 290 ? A 12.388 -2.237 31.406 1.000 1 A GLN 61.235 1
ATOM 2339 C CA . GLN 290 290 ? A 11.654 -3.363 30.818 1.000 1 A GLN 62.698 1
ATOM 2340 C C . GLN 290 290 ? A 12.403 -3.972 29.646 1.000 1 A GLN 64.474 1
ATOM 2341 O O . GLN 290 290 ? A 12.491 -5.196 29.525 1.000 1 A GLN 61.049 1
ATOM 2342 C CB . GLN 290 290 ? A 10.253 -2.924 30.393 1.000 1 A GLN 57.826 1
ATOM 2343 C CG . GLN 290 290 ? A 9.352 -2.522 31.561 1.000 1 A GLN 53.680 1
ATOM 2344 C CD . GLN 290 290 ? A 7.984 -2.073 31.097 1.000 1 A GLN 49.586 1
ATOM 2345 O OE1 . GLN 290 290 ? A 7.705 -1.992 29.922 1.000 1 A GLN 46.256 1
ATOM 2346 N NE2 . GLN 290 290 ? A 7.118 -1.764 32.059 1.000 1 A GLN 44.361 1
ATOM 2347 N N . GLY 291 291 ? A 12.939 -3.120 28.816 1.000 1 A GLY 62.964 1
ATOM 2348 C CA . GLY 291 291 ? A 13.676 -3.561 27.658 1.000 1 A GLY 63.426 1
ATOM 2349 C C . GLY 291 291 ? A 14.245 -2.368 26.914 1.000 1 A GLY 66.992 1
ATOM 2350 O O . GLY 291 291 ? A 13.995 -1.228 27.234 1.000 1 A GLY 63.132 1
ATOM 2351 N N . LEU 292 292 ? A 15.054 -2.665 25.914 1.000 1 A LEU 67.113 1
ATOM 2352 C CA . LEU 292 292 ? A 15.623 -1.646 25.046 1.000 1 A LEU 68.845 1
ATOM 2353 C C . LEU 292 292 ? A 14.910 -1.668 23.721 1.000 1 A LEU 71.398 1
ATOM 2354 O O . LEU 292 292 ? A 15.544 -1.859 22.665 1.000 1 A LEU 68.972 1
ATOM 2355 C CB . LEU 292 292 ? A 17.118 -1.851 24.891 1.000 1 A LEU 64.551 1
ATOM 2356 C CG . LEU 292 292 ? A 17.963 -1.564 26.145 1.000 1 A LEU 60.366 1
ATOM 2357 C CD1 . LEU 292 292 ? A 17.850 -0.101 26.521 1.000 1 A LEU 58.439 1
ATOM 2358 C CD2 . LEU 292 292 ? A 19.408 -1.964 25.916 1.000 1 A LEU 58.852 1
ATOM 2359 N N . LEU 293 293 ? A 13.613 -1.502 23.752 1.000 1 A LEU 71.052 1
ATOM 2360 C CA . LEU 293 293 ? A 12.841 -1.382 22.524 1.000 1 A LEU 72.115 1
ATOM 2361 C C . LEU 293 293 ? A 13.151 -0.045 21.890 1.000 1 A LEU 73.129 1
ATOM 2362 O O . LEU 293 293 ? A 12.871 0.995 22.463 1.000 1 A LEU 70.018 1
ATOM 2363 C CB . LEU 293 293 ? A 11.348 -1.524 22.805 1.000 1 A LEU 68.330 1
ATOM 2364 C CG . LEU 293 293 ? A 10.907 -2.865 23.360 1.000 1 A LEU 64.390 1
ATOM 2365 C CD1 . LEU 293 293 ? A 11.241 -3.976 22.408 1.000 1 A LEU 64.603 1
ATOM 2366 C CD2 . LEU 293 293 ? A 9.435 -2.853 23.655 1.000 1 A LEU 64.598 1
ATOM 2367 N N . SER 294 294 ? A 13.743 -0.097 20.730 1.000 1 A SER 75.502 1
ATOM 2368 C CA . SER 294 294 ? A 14.248 1.105 20.067 1.000 1 A SER 76.264 1
ATOM 2369 C C . SER 294 294 ? A 13.459 1.375 18.795 1.000 1 A SER 77.112 1
ATOM 2370 O O . SER 294 294 ? A 13.102 0.445 18.069 1.000 1 A SER 73.979 1
ATOM 2371 C CB . SER 294 294 ? A 15.724 0.991 19.748 1.000 1 A SER 72.573 1
ATOM 2372 O OG . SER 294 294 ? A 16.471 0.799 20.942 1.000 1 A SER 67.028 1
ATOM 2373 N N . GLU 295 295 ? A 13.208 2.626 18.561 1.000 1 A GLU 75.464 1
ATOM 2374 C CA . GLU 295 295 ? A 12.629 3.061 17.296 1.000 1 A GLU 76.058 1
ATOM 2375 C C . GLU 295 295 ? A 13.745 3.670 16.451 1.000 1 A GLU 77.704 1
ATOM 2376 O O . GLU 295 295 ? A 14.749 4.142 16.999 1.000 1 A GLU 76.208 1
ATOM 2377 C CB . GLU 295 295 ? A 11.518 4.077 17.528 1.000 1 A GLU 73.448 1
ATOM 2378 C CG . GLU 295 295 ? A 11.956 5.380 18.183 1.000 1 A GLU 67.115 1
ATOM 2379 C CD . GLU 295 295 ? A 10.798 6.309 18.468 1.000 1 A GLU 63.173 1
ATOM 2380 O OE1 . GLU 295 295 ? A 9.653 5.962 18.122 1.000 1 A GLU 60.471 1
ATOM 2381 O OE2 . GLU 295 295 ? A 11.055 7.401 19.042 1.000 1 A GLU 54.467 1
ATOM 2382 N N . THR 296 296 ? A 13.552 3.668 15.154 1.000 1 A THR 83.839 1
ATOM 2383 C CA . THR 296 296 ? A 14.583 4.067 14.244 1.000 1 A THR 84.367 1
ATOM 2384 C C . THR 296 296 ? A 14.210 5.344 13.539 1.000 1 A THR 85.199 1
ATOM 2385 O O . THR 296 296 ? A 13.041 5.745 13.466 1.000 1 A THR 83.078 1
ATOM 2386 C CB . THR 296 296 ? A 14.857 2.987 13.197 1.000 1 A THR 82.306 1
ATOM 2387 O OG1 . THR 296 296 ? A 13.683 2.778 12.410 1.000 1 A THR 73.005 1
ATOM 2388 C CG2 . THR 296 296 ? A 15.233 1.687 13.890 1.000 1 A THR 73.727 1
ATOM 2389 N N . TYR 297 297 ? A 15.216 5.997 12.995 1.000 1 A TYR 87.297 1
ATOM 2390 C CA . TYR 297 297 ? A 15.028 7.209 12.224 1.000 1 A TYR 87.578 1
ATOM 2391 C C . TYR 297 297 ? A 16.164 7.301 11.237 1.000 1 A TYR 88.636 1
ATOM 2392 O O . TYR 297 297 ? A 17.071 6.448 11.205 1.000 1 A TYR 88.178 1
ATOM 2393 C CB . TYR 297 297 ? A 14.940 8.459 13.103 1.000 1 A TYR 85.863 1
ATOM 2394 C CG . TYR 297 297 ? A 16.212 8.798 13.825 1.000 1 A TYR 86.369 1
ATOM 2395 C CD1 . TYR 297 297 ? A 16.527 8.228 15.043 1.000 1 A TYR 82.254 1
ATOM 2396 C CD2 . TYR 297 297 ? A 17.102 9.748 13.305 1.000 1 A TYR 82.651 1
ATOM 2397 C CE1 . TYR 297 297 ? A 17.685 8.563 15.713 1.000 1 A TYR 80.821 1
ATOM 2398 C CE2 . TYR 297 297 ? A 18.263 10.069 13.972 1.000 1 A TYR 81.064 1
ATOM 2399 C CZ . TYR 297 297 ? A 18.547 9.482 15.173 1.000 1 A TYR 80.749 1
ATOM 2400 O OH . TYR 297 297 ? A 19.687 9.840 15.829 1.000 1 A TYR 79.398 1
ATOM 2401 N N . LEU 298 298 ? A 16.136 8.335 10.409 1.000 1 A LEU 90.038 1
ATOM 2402 C CA . LEU 298 298 ? A 17.144 8.518 9.392 1.000 1 A LEU 90.413 1
ATOM 2403 C C . LEU 298 298 ? A 17.583 9.974 9.417 1.000 1 A LEU 90.492 1
ATOM 2404 O O . LEU 298 298 ? A 16.808 10.866 9.153 1.000 1 A LEU 89.018 1
ATOM 2405 C CB . LEU 298 298 ? A 16.579 8.140 8.022 1.000 1 A LEU 89.915 1
ATOM 2406 C CG . LEU 298 298 ? A 17.513 8.219 6.830 1.000 1 A LEU 89.275 1
ATOM 2407 C CD1 . LEU 298 298 ? A 18.645 7.231 6.990 1.000 1 A LEU 85.778 1
ATOM 2408 C CD2 . LEU 298 298 ? A 16.749 7.923 5.545 1.000 1 A LEU 86.737 1
ATOM 2409 N N . GLU 299 299 ? A 18.835 10.172 9.744 1.000 1 A GLU 90.112 1
ATOM 2410 C CA . GLU 299 299 ? A 19.407 11.515 9.755 1.000 1 A GLU 89.346 1
ATOM 2411 C C . GLU 299 299 ? A 19.900 11.826 8.345 1.000 1 A GLU 90.049 1
ATOM 2412 O O . GLU 299 299 ? A 20.844 11.198 7.856 1.000 1 A GLU 88.533 1
ATOM 2413 C CB . GLU 299 299 ? A 20.532 11.627 10.753 1.000 1 A GLU 87.017 1
ATOM 2414 C CG . GLU 299 299 ? A 21.110 13.030 10.862 1.000 1 A GLU 81.828 1
ATOM 2415 C CD . GLU 299 299 ? A 22.186 13.126 11.921 1.000 1 A GLU 80.066 1
ATOM 2416 O OE1 . GLU 299 299 ? A 22.510 12.100 12.552 1.000 1 A GLU 76.040 1
ATOM 2417 O OE2 . GLU 299 299 ? A 22.722 14.235 12.125 1.000 1 A GLU 71.885 1
ATOM 2418 N N . ALA 300 300 ? A 19.253 12.777 7.710 1.000 1 A ALA 90.405 1
ATOM 2419 C CA . ALA 300 300 ? A 19.526 13.054 6.321 1.000 1 A ALA 90.569 1
ATOM 2420 C C . ALA 300 300 ? A 20.731 13.976 6.147 1.000 1 A ALA 89.900 1
ATOM 2421 O O . ALA 300 300 ? A 21.014 14.817 6.999 1.000 1 A ALA 87.356 1
ATOM 2422 C CB . ALA 300 300 ? A 18.305 13.699 5.656 1.000 1 A ALA 90.226 1
ATOM 2423 N N . HIS 301 301 ? A 21.432 13.789 5.039 1.000 1 A HIS 90.500 1
ATOM 2424 C CA . HIS 301 301 ? A 22.532 14.662 4.677 1.000 1 A HIS 89.404 1
ATOM 2425 C C . HIS 301 301 ? A 22.351 15.279 3.319 1.000 1 A HIS 88.480 1
ATOM 2426 O O . HIS 301 301 ? A 22.769 16.416 3.101 1.000 1 A HIS 84.965 1
ATOM 2427 C CB . HIS 301 301 ? A 23.866 13.923 4.714 1.000 1 A HIS 88.515 1
ATOM 2428 C CG . HIS 301 301 ? A 24.308 13.563 6.086 1.000 1 A HIS 89.437 1
ATOM 2429 N ND1 . HIS 301 301 ? A 24.944 14.464 6.913 1.000 1 A HIS 78.445 1
ATOM 2430 C CD2 . HIS 301 301 ? A 24.222 12.411 6.790 1.000 1 A HIS 79.616 1
ATOM 2431 C CE1 . HIS 301 301 ? A 25.215 13.879 8.063 1.000 1 A HIS 81.876 1
ATOM 2432 N NE2 . HIS 301 301 ? A 24.788 12.634 8.015 1.000 1 A HIS 83.640 1
ATOM 2433 N N . ARG 302 302 ? A 21.698 14.576 2.427 1.000 1 A ARG 88.347 1
ATOM 2434 C CA . ARG 302 302 ? A 21.483 15.104 1.060 1.000 1 A ARG 86.973 1
ATOM 2435 C C . ARG 302 302 ? A 20.125 14.632 0.573 1.000 1 A ARG 87.861 1
ATOM 2436 O O . ARG 302 302 ? A 19.821 13.425 0.603 1.000 1 A ARG 86.038 1
ATOM 2437 C CB . ARG 302 302 ? A 22.592 14.663 0.111 1.000 1 A ARG 83.682 1
ATOM 2438 C CG . ARG 302 302 ? A 22.414 15.189 -1.311 1.000 1 A ARG 73.942 1
ATOM 2439 C CD . ARG 302 302 ? A 22.534 16.686 -1.404 1.000 1 A ARG 71.528 1
ATOM 2440 N NE . ARG 302 302 ? A 22.377 17.163 -2.800 1.000 1 A ARG 65.409 1
ATOM 2441 C CZ . ARG 302 302 ? A 22.247 18.395 -3.137 1.000 1 A ARG 62.280 1
ATOM 2442 N NH1 . ARG 302 302 ? A 22.263 19.352 -2.220 1.000 1 A ARG 55.100 1
ATOM 2443 N NH2 . ARG 302 302 ? A 22.116 18.758 -4.396 1.000 1 A ARG 52.818 1
ATOM 2444 N N . ILE 303 303 ? A 19.309 15.546 0.149 1.000 1 A ILE 89.024 1
ATOM 2445 C CA . ILE 303 303 ? A 17.984 15.263 -0.376 1.000 1 A ILE 89.185 1
ATOM 2446 C C . ILE 303 303 ? A 17.961 15.692 -1.831 1.000 1 A ILE 87.793 1
ATOM 2447 O O . ILE 303 303 ? A 18.221 16.850 -2.156 1.000 1 A ILE 84.969 1
ATOM 2448 C CB . ILE 303 303 ? A 16.888 15.967 0.427 1.000 1 A ILE 89.723 1
ATOM 2449 C CG1 . ILE 303 303 ? A 16.888 15.497 1.875 1.000 1 A ILE 87.858 1
ATOM 2450 C CG2 . ILE 303 303 ? A 15.533 15.741 -0.221 1.000 1 A ILE 87.233 1
ATOM 2451 C CD1 . ILE 303 303 ? A 15.976 16.303 2.757 1.000 1 A ILE 83.926 1
ATOM 2452 N N . VAL 304 304 ? A 17.663 14.759 -2.704 1.000 1 A VAL 85.501 1
ATOM 2453 C CA . VAL 304 304 ? A 17.565 15.021 -4.130 1.000 1 A VAL 83.625 1
ATOM 2454 C C . VAL 304 304 ? A 16.152 14.733 -4.562 1.000 1 A VAL 82.696 1
ATOM 2455 O O . VAL 304 304 ? A 15.625 13.633 -4.341 1.000 1 A VAL 80.054 1
ATOM 2456 C CB . VAL 304 304 ? A 18.560 14.191 -4.935 1.000 1 A VAL 81.046 1
ATOM 2457 C CG1 . VAL 304 304 ? A 19.980 14.499 -4.501 1.000 1 A VAL 75.036 1
ATOM 2458 C CG2 . VAL 304 304 ? A 18.388 14.416 -6.430 1.000 1 A VAL 75.627 1
ATOM 2459 N N . LYS 305 305 ? A 15.518 15.702 -5.183 1.000 1 A LYS 81.475 1
ATOM 2460 C CA . LYS 305 305 ? A 14.131 15.542 -5.628 1.000 1 A LYS 79.690 1
ATOM 2461 C C . LYS 305 305 ? A 14.062 14.719 -6.898 1.000 1 A LYS 78.057 1
ATOM 2462 O O . LYS 305 305 ? A 14.848 14.909 -7.813 1.000 1 A LYS 74.149 1
ATOM 2463 C CB . LYS 305 305 ? A 13.487 16.909 -5.861 1.000 1 A LYS 77.538 1
ATOM 2464 C CG . LYS 305 305 ? A 13.278 17.728 -4.596 1.000 1 A LYS 72.338 1
ATOM 2465 C CD . LYS 305 305 ? A 12.624 19.070 -4.906 1.000 1 A LYS 71.410 1
ATOM 2466 C CE . LYS 305 305 ? A 12.448 19.880 -3.666 1.000 1 A LYS 68.629 1
ATOM 2467 N NZ . LYS 305 305 ? A 11.777 21.177 -3.931 1.000 1 A LYS 63.124 1
ATOM 2468 N N . MET 306 306 ? A 13.121 13.834 -6.916 1.000 1 A MET 76.316 1
ATOM 2469 C CA . MET 306 306 ? A 12.857 13.039 -8.090 1.000 1 A MET 74.131 1
ATOM 2470 C C . MET 306 306 ? A 11.364 13.062 -8.388 1.000 1 A MET 72.736 1
ATOM 2471 O O . MET 306 306 ? A 10.538 13.217 -7.479 1.000 1 A MET 67.264 1
ATOM 2472 C CB . MET 306 306 ? A 13.302 11.587 -7.882 1.000 1 A MET 70.908 1
ATOM 2473 C CG . MET 306 306 ? A 14.814 11.406 -7.773 1.000 1 A MET 67.317 1
ATOM 2474 S SD . MET 306 306 ? A 15.283 9.664 -7.627 1.000 1 A MET 65.435 1
ATOM 2475 C CE . MET 306 306 ? A 14.704 9.329 -5.999 1.000 1 A MET 57.636 1
ATOM 2476 N N . ASN 307 307 ? A 11.054 12.917 -9.649 1.000 1 A ASN 61.075 1
ATOM 2477 C CA . ASN 307 307 ? A 9.645 12.888 -10.029 1.000 1 A ASN 60.173 1
ATOM 2478 C C . ASN 307 307 ? A 9.038 11.510 -9.753 1.000 1 A ASN 60.349 1
ATOM 2479 O O . ASN 307 307 ? A 8.032 11.417 -9.065 1.000 1 A ASN 56.276 1
ATOM 2480 C CB . ASN 307 307 ? A 9.493 13.230 -11.529 1.000 1 A ASN 55.033 1
ATOM 2481 C CG . ASN 307 307 ? A 9.828 14.670 -11.826 1.000 1 A ASN 51.295 1
ATOM 2482 O OD1 . ASN 307 307 ? A 9.533 15.577 -11.056 1.000 1 A ASN 47.320 1
ATOM 2483 N ND2 . ASN 307 307 ? A 10.469 14.901 -12.976 1.000 1 A ASN 47.313 1
ATOM 2484 N N . LYS 308 308 ? A 9.657 10.505 -10.287 1.000 1 A LYS 57.141 1
ATOM 2485 C CA . LYS 308 308 ? A 9.276 9.134 -10.059 1.000 1 A LYS 56.927 1
ATOM 2486 C C . LYS 308 308 ? A 10.433 8.401 -9.365 1.000 1 A LYS 57.681 1
ATOM 2487 O O . LYS 308 308 ? A 11.306 9.024 -8.767 1.000 1 A LYS 53.527 1
ATOM 2488 C CB . LYS 308 308 ? A 8.906 8.455 -11.387 1.000 1 A LYS 51.325 1
ATOM 2489 C CG . LYS 308 308 ? A 7.713 9.080 -12.083 1.000 1 A LYS 49.515 1
ATOM 2490 C CD . LYS 308 308 ? A 6.435 8.920 -11.270 1.000 1 A LYS 46.112 1
ATOM 2491 C CE . LYS 308 308 ? A 5.232 9.534 -11.988 1.000 1 A LYS 43.158 1
ATOM 2492 N NZ . LYS 308 308 ? A 3.992 9.486 -11.163 1.000 1 A LYS 36.982 1
ATOM 2493 N N . SER 309 309 ? A 10.386 7.102 -9.447 1.000 1 A SER 51.807 1
ATOM 2494 C CA . SER 309 309 ? A 11.437 6.310 -8.797 1.000 1 A SER 52.506 1
ATOM 2495 C C . SER 309 309 ? A 12.749 6.416 -9.562 1.000 1 A SER 53.420 1
ATOM 2496 O O . SER 309 309 ? A 12.833 6.961 -10.657 1.000 1 A SER 49.666 1
ATOM 2497 C CB . SER 309 309 ? A 10.982 4.869 -8.675 1.000 1 A SER 46.710 1
ATOM 2498 O OG . SER 309 309 ? A 10.849 4.271 -9.966 1.000 1 A SER 43.656 1
ATOM 2499 N N . GLU 310 310 ? A 13.775 5.850 -8.958 1.000 1 A GLU 49.650 1
ATOM 2500 C CA . GLU 310 310 ? A 15.109 5.962 -9.549 1.000 1 A GLU 50.592 1
ATOM 2501 C C . GLU 310 310 ? A 15.256 5.061 -10.761 1.000 1 A GLU 50.879 1
ATOM 2502 O O . GLU 310 310 ? A 15.967 5.410 -11.718 1.000 1 A GLU 47.465 1
ATOM 2503 C CB . GLU 310 310 ? A 16.172 5.665 -8.505 1.000 1 A GLU 45.504 1
ATOM 2504 C CG . GLU 310 310 ? A 17.609 5.872 -8.963 1.000 1 A GLU 44.072 1
ATOM 2505 C CD . GLU 310 310 ? A 17.925 7.337 -9.266 1.000 1 A GLU 40.646 1
ATOM 2506 O OE1 . GLU 310 310 ? A 17.281 8.219 -8.671 1.000 1 A GLU 37.436 1
ATOM 2507 O OE2 . GLU 310 310 ? A 18.815 7.578 -10.110 1.000 1 A GLU 36.807 1
ATOM 2508 N N . ASP 311 311 ? A 14.615 3.910 -10.759 1.000 1 A ASP 48.442 1
ATOM 2509 C CA . ASP 311 311 ? A 14.718 2.997 -11.876 1.000 1 A ASP 48.231 1
ATOM 2510 C C . ASP 311 311 ? A 13.982 3.481 -13.105 1.000 1 A ASP 49.127 1
ATOM 2511 O O . ASP 311 311 ? A 14.229 2.981 -14.201 1.000 1 A ASP 45.740 1
ATOM 2512 C CB . ASP 311 311 ? A 14.180 1.615 -11.464 1.000 1 A ASP 43.720 1
ATOM 2513 C CG . ASP 311 311 ? A 15.076 0.912 -10.481 1.000 1 A ASP 42.495 1
ATOM 2514 O OD1 . ASP 311 311 ? A 16.299 1.122 -10.502 1.000 1 A ASP 39.059 1
ATOM 2515 O OD2 . ASP 311 311 ? A 14.533 0.165 -9.655 1.000 1 A ASP 39.194 1
ATOM 2516 N N . ASP 312 312 ? A 13.083 4.440 -12.932 1.000 1 A ASP 49.877 1
ATOM 2517 C CA . ASP 312 312 ? A 12.326 4.964 -14.043 1.000 1 A ASP 50.338 1
ATOM 2518 C C . ASP 312 312 ? A 12.956 6.206 -14.651 1.000 1 A ASP 50.771 1
ATOM 2519 O O . ASP 312 312 ? A 12.471 6.726 -15.645 1.000 1 A ASP 47.333 1
ATOM 2520 C CB . ASP 312 312 ? A 10.885 5.272 -13.606 1.000 1 A ASP 45.187 1
ATOM 2521 C CG . ASP 312 312 ? A 10.083 4.030 -13.311 1.000 1 A ASP 43.875 1
ATOM 2522 O OD1 . ASP 312 312 ? A 10.321 2.986 -13.913 1.000 1 A ASP 40.468 1
ATOM 2523 O OD2 . ASP 312 312 ? A 9.184 4.124 -12.427 1.000 1 A ASP 39.381 1
ATOM 2524 N N . GLU 313 313 ? A 14.023 6.682 -14.056 1.000 1 A GLU 49.740 1
ATOM 2525 C CA . GLU 313 313 ? A 14.733 7.846 -14.602 1.000 1 A GLU 48.983 1
ATOM 2526 C C . GLU 313 313 ? A 16.106 7.486 -15.162 1.000 1 A GLU 48.615 1
ATOM 2527 O O . GLU 313 313 ? A 16.512 8.058 -16.164 1.000 1 A GLU 45.429 1
ATOM 2528 C CB . GLU 313 313 ? A 14.889 8.918 -13.531 1.000 1 A GLU 44.869 1
ATOM 2529 C CG . GLU 313 313 ? A 13.580 9.537 -13.070 1.000 1 A GLU 44.316 1
ATOM 2530 C CD . GLU 313 313 ? A 13.771 10.588 -12.031 1.000 1 A GLU 42.406 1
ATOM 2531 O OE1 . GLU 313 313 ? A 14.914 10.758 -11.571 1.000 1 A GLU 39.154 1
ATOM 2532 O OE2 . GLU 313 313 ? A 12.773 11.241 -11.636 1.000 1 A GLU 38.653 1
ATOM 2533 N N . SER 314 314 ? A 16.764 6.568 -14.557 1.000 1 A SER 49.650 1
ATOM 2534 C CA . SER 314 314 ? A 18.098 6.208 -15.000 1.000 1 A SER 50.789 1
ATOM 2535 C C . SER 314 314 ? A 18.079 5.105 -16.052 1.000 1 A SER 51.252 1
ATOM 2536 O O . SER 314 314 ? A 19.148 4.681 -16.509 1.000 1 A SER 48.168 1
ATOM 2537 C CB . SER 314 314 ? A 18.934 5.745 -13.817 1.000 1 A SER 45.888 1
ATOM 2538 O OG . SER 314 314 ? A 18.399 4.557 -13.258 1.000 1 A SER 43.391 1
ATOM 2539 N N . GLY 315 315 ? A 16.894 4.668 -16.438 1.000 1 A GLY 48.069 1
ATOM 2540 C CA . GLY 315 315 ? A 16.798 3.636 -17.449 1.000 1 A GLY 47.770 1
ATOM 2541 C C . GLY 315 315 ? A 16.993 4.156 -18.867 1.000 1 A GLY 49.685 1
ATOM 2542 O O . GLY 315 315 ? A 17.712 3.560 -19.662 1.000 1 A GLY 46.964 1
ATOM 2543 N N . ALA 316 316 ? A 16.340 5.252 -19.163 1.000 1 A ALA 51.305 1
ATOM 2544 C CA . ALA 316 316 ? A 16.416 5.800 -20.502 1.000 1 A ALA 52.441 1
ATOM 2545 C C . ALA 316 316 ? A 17.693 6.598 -20.698 1.000 1 A ALA 54.363 1
ATOM 2546 O O . ALA 316 316 ? A 18.383 6.953 -19.752 1.000 1 A ALA 51.681 1
ATOM 2547 C CB . ALA 316 316 ? A 15.185 6.662 -20.788 1.000 1 A ALA 47.289 1
ATOM 2548 N N . GLY 317 317 ? A 17.989 6.872 -21.949 1.000 1 A GLY 51.866 1
ATOM 2549 C CA . GLY 317 317 ? A 19.152 7.680 -22.280 1.000 1 A GLY 52.114 1
ATOM 2550 C C . GLY 317 317 ? A 18.961 9.144 -22.006 1.000 1 A GLY 55.362 1
ATOM 2551 O O . GLY 317 317 ? A 17.853 9.636 -21.813 1.000 1 A GLY 52.817 1
ATOM 2552 N N . GLU 318 318 ? A 20.075 9.848 -22.031 1.000 1 A GLU 58.411 1
ATOM 2553 C CA . GLU 318 318 ? A 20.076 11.274 -21.778 1.000 1 A GLU 59.463 1
ATOM 2554 C C . GLU 318 318 ? A 20.066 12.001 -23.105 1.000 1 A GLU 61.444 1
ATOM 2555 O O . GLU 318 318 ? A 21.002 11.864 -23.900 1.000 1 A GLU 59.319 1
ATOM 2556 C CB . GLU 318 318 ? A 21.265 11.686 -20.927 1.000 1 A GLU 54.679 1
ATOM 2557 C CG . GLU 318 318 ? A 21.252 11.093 -19.532 1.000 1 A GLU 51.932 1
ATOM 2558 C CD . GLU 318 318 ? A 20.095 11.619 -18.672 1.000 1 A GLU 47.057 1
ATOM 2559 O OE1 . GLU 318 318 ? A 19.744 12.817 -18.813 1.000 1 A GLU 43.220 1
ATOM 2560 O OE2 . GLU 318 318 ? A 19.524 10.830 -17.904 1.000 1 A GLU 41.728 1
ATOM 2561 N N . LEU 319 319 ? A 19.035 12.782 -23.350 1.000 1 A LEU 61.150 1
ATOM 2562 C CA . LEU 319 319 ? A 18.885 13.514 -24.586 1.000 1 A LEU 63.605 1
ATOM 2563 C C . LEU 319 319 ? A 18.927 15.001 -24.309 1.000 1 A LEU 64.837 1
ATOM 2564 O O . LEU 319 319 ? A 18.520 15.472 -23.262 1.000 1 A LEU 62.118 1
ATOM 2565 C CB . LEU 319 319 ? A 17.569 13.150 -25.288 1.000 1 A LEU 59.576 1
ATOM 2566 C CG . LEU 319 319 ? A 17.443 11.722 -25.791 1.000 1 A LEU 56.922 1
ATOM 2567 C CD1 . LEU 319 319 ? A 18.508 11.407 -26.824 1.000 1 A LEU 54.146 1
ATOM 2568 C CD2 . LEU 319 319 ? A 16.051 11.490 -26.363 1.000 1 A LEU 54.076 1
ATOM 2569 N N . THR 320 320 ? A 19.433 15.734 -25.266 1.000 1 A THR 66.182 1
ATOM 2570 C CA . THR 320 320 ? A 19.541 17.185 -25.144 1.000 1 A THR 67.740 1
ATOM 2571 C C . THR 320 320 ? A 18.192 17.844 -25.435 1.000 1 A THR 69.731 1
ATOM 2572 O O . THR 320 320 ? A 17.245 17.211 -25.901 1.000 1 A THR 68.450 1
ATOM 2573 C CB . THR 320 320 ? A 20.615 17.723 -26.087 1.000 1 A THR 63.313 1
ATOM 2574 O OG1 . THR 320 320 ? A 20.259 17.432 -27.452 1.000 1 A THR 61.987 1
ATOM 2575 C CG2 . THR 320 320 ? A 21.952 17.107 -25.758 1.000 1 A THR 58.759 1
ATOM 2576 N N . ARG 321 321 ? A 18.138 19.115 -25.133 1.000 1 A ARG 69.106 1
ATOM 2577 C CA . ARG 321 321 ? A 16.895 19.856 -25.366 1.000 1 A ARG 70.078 1
ATOM 2578 C C . ARG 321 321 ? A 16.629 20.088 -26.844 1.000 1 A ARG 71.518 1
ATOM 2579 O O . ARG 321 321 ? A 15.493 20.212 -27.255 1.000 1 A ARG 70.250 1
ATOM 2580 C CB . ARG 321 321 ? A 16.933 21.190 -24.629 1.000 1 A ARG 66.539 1
ATOM 2581 C CG . ARG 321 321 ? A 16.905 21.049 -23.137 1.000 1 A ARG 62.336 1
ATOM 2582 C CD . ARG 321 321 ? A 16.903 22.397 -22.459 1.000 1 A ARG 58.536 1
ATOM 2583 N NE . ARG 321 321 ? A 16.867 22.287 -21.013 1.000 1 A ARG 54.551 1
ATOM 2584 C CZ . ARG 321 321 ? A 16.876 23.342 -20.188 1.000 1 A ARG 53.717 1
ATOM 2585 N NH1 . ARG 321 321 ? A 16.948 24.596 -20.683 1.000 1 A ARG 46.877 1
ATOM 2586 N NH2 . ARG 321 321 ? A 16.790 23.170 -18.879 1.000 1 A ARG 45.609 1
ATOM 2587 N N . GLU 322 322 ? A 17.698 20.132 -27.657 1.000 1 A GLU 73.483 1
ATOM 2588 C CA . GLU 322 322 ? A 17.510 20.301 -29.089 1.000 1 A GLU 73.734 1
ATOM 2589 C C . GLU 322 322 ? A 16.898 19.055 -29.728 1.000 1 A GLU 74.961 1
ATOM 2590 O O . GLU 322 322 ? A 16.143 19.142 -30.679 1.000 1 A GLU 73.098 1
ATOM 2591 C CB . GLU 322 322 ? A 18.836 20.665 -29.761 1.000 1 A GLU 71.041 1
ATOM 2592 C CG . GLU 322 322 ? A 18.722 21.004 -31.233 1.000 1 A GLU 65.908 1
ATOM 2593 C CD . GLU 322 322 ? A 17.887 22.245 -31.482 1.000 1 A GLU 58.226 1
ATOM 2594 O OE1 . GLU 322 322 ? A 17.897 23.158 -30.634 1.000 1 A GLU 53.249 1
ATOM 2595 O OE2 . GLU 322 322 ? A 17.264 22.331 -32.552 1.000 1 A GLU 50.615 1
ATOM 2596 N N . GLU 323 323 ? A 17.223 17.882 -29.175 1.000 1 A GLU 71.459 1
ATOM 2597 C CA . GLU 323 323 ? A 16.601 16.669 -29.656 1.000 1 A GLU 71.131 1
ATOM 2598 C C . GLU 323 323 ? A 15.136 16.582 -29.274 1.000 1 A GLU 72.117 1
ATOM 2599 O O . GLU 323 323 ? A 14.338 15.986 -29.997 1.000 1 A GLU 70.961 1
ATOM 2600 C CB . GLU 323 323 ? A 17.361 15.442 -29.115 1.000 1 A GLU 67.974 1
ATOM 2601 C CG . GLU 323 323 ? A 18.753 15.310 -29.685 1.000 1 A GLU 63.813 1
ATOM 2602 C CD . GLU 323 323 ? A 19.517 14.149 -29.083 1.000 1 A GLU 59.052 1
ATOM 2603 O OE1 . GLU 323 323 ? A 18.998 13.516 -28.145 1.000 1 A GLU 54.893 1
ATOM 2604 O OE2 . GLU 323 323 ? A 20.626 13.845 -29.575 1.000 1 A GLU 51.917 1
ATOM 2605 N N . LEU 324 324 ? A 14.795 17.197 -28.173 1.000 1 A LEU 71.055 1
ATOM 2606 C CA . LEU 324 324 ? A 13.395 17.261 -27.782 1.000 1 A LEU 71.358 1
ATOM 2607 C C . LEU 324 324 ? A 12.630 18.267 -28.611 1.000 1 A LEU 72.598 1
ATOM 2608 O O . LEU 324 324 ? A 11.403 18.116 -28.811 1.000 1 A LEU 71.358 1
ATOM 2609 C CB . LEU 324 324 ? A 13.272 17.591 -26.298 1.000 1 A LEU 68.035 1
ATOM 2610 C CG . LEU 324 324 ? A 13.776 16.534 -25.344 1.000 1 A LEU 65.679 1
ATOM 2611 C CD1 . LEU 324 324 ? A 13.003 15.234 -25.497 1.000 1 A LEU 64.996 1
ATOM 2612 C CD2 . LEU 324 324 ? A 13.728 17.009 -23.903 1.000 1 A LEU 64.906 1
ATOM 2613 N N . ARG 325 325 ? A 13.292 19.295 -29.123 1.000 1 A ARG 73.274 1
ATOM 2614 C CA . ARG 325 325 ? A 12.652 20.274 -30.025 1.000 1 A ARG 73.458 1
ATOM 2615 C C . ARG 325 325 ? A 12.444 19.717 -31.407 1.000 1 A ARG 74.298 1
ATOM 2616 O O . ARG 325 325 ? A 11.529 20.135 -32.118 1.000 1 A ARG 72.607 1
ATOM 2617 C CB . ARG 325 325 ? A 13.442 21.573 -30.078 1.000 1 A ARG 70.150 1
ATOM 2618 C CG . ARG 325 325 ? A 13.419 22.340 -28.780 1.000 1 A ARG 64.673 1
ATOM 2619 C CD . ARG 325 325 ? A 14.259 23.590 -28.862 1.000 1 A ARG 60.932 1
ATOM 2620 N NE . ARG 325 325 ? A 14.276 24.334 -27.612 1.000 1 A ARG 57.343 1
ATOM 2621 C CZ . ARG 325 325 ? A 14.977 25.436 -27.404 1.000 1 A ARG 54.046 1
ATOM 2622 N NH1 . ARG 325 325 ? A 15.731 25.932 -28.368 1.000 1 A ARG 47.080 1
ATOM 2623 N NH2 . ARG 325 325 ? A 14.937 26.023 -26.224 1.000 1 A ARG 46.379 1
ATOM 2624 N N . GLN 326 326 ? A 13.271 18.753 -31.787 1.000 1 A GLN 77.398 1
ATOM 2625 C CA . GLN 326 326 ? A 13.106 18.120 -33.099 1.000 1 A GLN 76.642 1
ATOM 2626 C C . GLN 326 326 ? A 11.987 17.087 -33.095 1.000 1 A GLN 76.795 1
ATOM 2627 O O . GLN 326 326 ? A 11.516 16.686 -34.145 1.000 1 A GLN 75.115 1
ATOM 2628 C CB . GLN 326 326 ? A 14.402 17.478 -33.525 1.000 1 A GLN 74.264 1
ATOM 2629 C CG . GLN 326 326 ? A 15.504 18.478 -33.865 1.000 1 A GLN 68.494 1
ATOM 2630 C CD . GLN 326 326 ? A 16.798 17.803 -34.256 1.000 1 A GLN 62.576 1
ATOM 2631 O OE1 . GLN 326 326 ? A 16.907 16.591 -34.231 1.000 1 A GLN 59.702 1
ATOM 2632 N NE2 . GLN 326 326 ? A 17.787 18.608 -34.626 1.000 1 A GLN 57.686 1
ATOM 2633 N N . ILE 327 327 ? A 11.587 16.635 -31.904 1.000 1 A ILE 75.356 1
ATOM 2634 C CA . ILE 327 327 ? A 10.457 15.713 -31.799 1.000 1 A ILE 73.520 1
ATOM 2635 C C . ILE 327 327 ? A 9.148 16.453 -32.139 1.000 1 A ILE 73.921 1
ATOM 2636 O O . ILE 327 327 ? A 8.227 15.856 -32.697 1.000 1 A ILE 70.659 1
ATOM 2637 C CB . ILE 327 327 ? A 10.428 15.057 -30.407 1.000 1 A ILE 70.373 1
ATOM 2638 C CG1 . ILE 327 327 ? A 11.671 14.177 -30.221 1.000 1 A ILE 69.470 1
ATOM 2639 C CG2 . ILE 327 327 ? A 9.206 14.196 -30.208 1.000 1 A ILE 68.156 1
ATOM 2640 C CD1 . ILE 327 327 ? A 11.882 13.674 -28.837 1.000 1 A ILE 63.982 1
ATOM 2641 N N . ALA 328 328 ? A 9.079 17.732 -31.823 1.000 1 A ALA 72.064 1
ATOM 2642 C CA . ALA 328 328 ? A 7.890 18.522 -32.084 1.000 1 A ALA 70.709 1
ATOM 2643 C C . ALA 328 328 ? A 7.651 18.760 -33.582 1.000 1 A ALA 71.914 1
ATOM 2644 O O . ALA 328 328 ? A 6.554 19.161 -33.955 1.000 1 A ALA 66.739 1
ATOM 2645 C CB . ALA 328 328 ? A 7.980 19.863 -31.371 1.000 1 A ALA 65.692 1
ATOM 2646 N N . GLU 329 329 ? A 8.646 18.518 -34.409 1.000 1 A GLU 73.897 1
ATOM 2647 C CA . GLU 329 329 ? A 8.497 18.641 -35.849 1.000 1 A GLU 73.355 1
ATOM 2648 C C . GLU 329 329 ? A 8.008 17.337 -36.446 1.000 1 A GLU 73.923 1
ATOM 2649 O O . GLU 329 329 ? A 8.022 16.292 -35.812 1.000 1 A GLU 69.480 1
ATOM 2650 C CB . GLU 329 329 ? A 9.822 19.067 -36.490 1.000 1 A GLU 69.154 1
ATOM 2651 C CG . GLU 329 329 ? A 10.308 20.435 -36.036 1.000 1 A GLU 64.027 1
ATOM 2652 C CD . GLU 329 329 ? A 11.631 20.810 -36.682 1.000 1 A GLU 58.913 1
ATOM 2653 O OE1 . GLU 329 329 ? A 12.241 19.961 -37.386 1.000 1 A GLU 54.304 1
ATOM 2654 O OE2 . GLU 329 329 ? A 12.090 21.966 -36.482 1.000 1 A GLU 51.531 1
ATOM 2655 N N . GLU 330 330 ? A 7.570 17.441 -37.689 1.000 1 A GLU 72.053 1
ATOM 2656 C CA . GLU 330 330 ? A 7.174 16.290 -38.505 1.000 1 A GLU 71.892 1
ATOM 2657 C C . GLU 330 330 ? A 6.063 15.478 -37.849 1.000 1 A GLU 73.492 1
ATOM 2658 O O . GLU 330 330 ? A 6.248 14.340 -37.443 1.000 1 A GLU 69.169 1
ATOM 2659 C CB . GLU 330 330 ? A 8.364 15.398 -38.859 1.000 1 A GLU 66.306 1
ATOM 2660 C CG . GLU 330 330 ? A 9.392 16.067 -39.751 1.000 1 A GLU 61.196 1
ATOM 2661 C CD . GLU 330 330 ? A 10.556 15.151 -40.085 1.000 1 A GLU 53.942 1
ATOM 2662 O OE1 . GLU 330 330 ? A 10.632 14.055 -39.530 1.000 1 A GLU 49.104 1
ATOM 2663 O OE2 . GLU 330 330 ? A 11.404 15.556 -40.924 1.000 1 A GLU 45.529 1
ATOM 2664 N N . ASP 331 331 ? A 4.899 16.090 -37.751 1.000 1 A ASP 77.363 1
ATOM 2665 C CA . ASP 331 331 ? A 3.693 15.498 -37.174 1.000 1 A ASP 77.754 1
ATOM 2666 C C . ASP 331 331 ? A 3.909 15.083 -35.732 1.000 1 A ASP 79.313 1
ATOM 2667 O O . ASP 331 331 ? A 3.790 13.919 -35.364 1.000 1 A ASP 76.735 1
ATOM 2668 C CB . ASP 331 331 ? A 3.184 14.332 -38.037 1.000 1 A ASP 74.311 1
ATOM 2669 C CG . ASP 331 331 ? A 2.671 14.788 -39.392 1.000 1 A ASP 70.372 1
ATOM 2670 O OD1 . ASP 331 331 ? A 2.195 15.935 -39.502 1.000 1 A ASP 67.052 1
ATOM 2671 O OD2 . ASP 331 331 ? A 2.737 13.984 -40.339 1.000 1 A ASP 67.641 1
ATOM 2672 N N . PHE 332 332 ? A 4.231 16.066 -34.931 1.000 1 A PHE 81.219 1
ATOM 2673 C CA . PHE 332 332 ? A 4.499 15.806 -33.538 1.000 1 A PHE 81.544 1
ATOM 2674 C C . PHE 332 332 ? A 3.243 15.519 -32.744 1.000 1 A PHE 83.985 1
ATOM 2675 O O . PHE 332 332 ? A 3.243 14.731 -31.793 1.000 1 A PHE 82.572 1
ATOM 2676 C CB . PHE 332 332 ? A 5.232 17.000 -32.912 1.000 1 A PHE 77.191 1
ATOM 2677 C CG . PHE 332 332 ? A 4.423 18.282 -32.900 1.000 1 A PHE 75.499 1
ATOM 2678 C CD1 . PHE 332 332 ? A 4.356 19.088 -34.046 1.000 1 A PHE 70.460 1
ATOM 2679 C CD2 . PHE 332 332 ? A 3.727 18.687 -31.767 1.000 1 A PHE 70.992 1
ATOM 2680 C CE1 . PHE 332 332 ? A 3.624 20.260 -34.029 1.000 1 A PHE 67.826 1
ATOM 2681 C CE2 . PHE 332 332 ? A 2.983 19.860 -31.769 1.000 1 A PHE 65.102 1
ATOM 2682 C CZ . PHE 332 332 ? A 2.935 20.624 -32.912 1.000 1 A PHE 64.135 1
ATOM 2683 N N . TYR 333 333 ? A 2.114 16.137 -33.125 1.000 1 A TYR 86.367 1
ATOM 2684 C CA . TYR 333 333 ? A 0.911 16.047 -32.331 1.000 1 A TYR 87.183 1
ATOM 2685 C C . TYR 333 333 ? A 0.273 14.657 -32.407 1.000 1 A TYR 87.595 1
ATOM 2686 O O . TYR 333 333 ? A -0.160 14.121 -31.395 1.000 1 A TYR 86.603 1
ATOM 2687 C CB . TYR 333 333 ? A -0.097 17.104 -32.793 1.000 1 A TYR 87.002 1
ATOM 2688 C CG . TYR 333 333 ? A -1.390 17.164 -31.977 1.000 1 A TYR 89.081 1
ATOM 2689 C CD1 . TYR 333 333 ? A -1.352 17.521 -30.650 1.000 1 A TYR 87.574 1
ATOM 2690 C CD2 . TYR 333 333 ? A -2.602 16.876 -32.568 1.000 1 A TYR 87.669 1
ATOM 2691 C CE1 . TYR 333 333 ? A -2.521 17.583 -29.915 1.000 1 A TYR 86.625 1
ATOM 2692 C CE2 . TYR 333 333 ? A -3.767 16.974 -31.837 1.000 1 A TYR 86.263 1
ATOM 2693 C CZ . TYR 333 333 ? A -3.714 17.304 -30.516 1.000 1 A TYR 88.491 1
ATOM 2694 O OH . TYR 333 333 ? A -4.881 17.376 -29.794 1.000 1 A TYR 87.329 1
ATOM 2695 N N . GLU 334 334 ? A 0.223 14.077 -33.589 1.000 1 A GLU 85.893 1
ATOM 2696 C CA . GLU 334 334 ? A -0.328 12.735 -33.709 1.000 1 A GLU 84.794 1
ATOM 2697 C C . GLU 334 334 ? A 0.602 11.691 -33.164 1.000 1 A GLU 85.369 1
ATOM 2698 O O . GLU 334 334 ? A 0.140 10.612 -32.748 1.000 1 A GLU 83.245 1
ATOM 2699 C CB . GLU 334 334 ? A -0.627 12.448 -35.203 1.000 1 A GLU 82.561 1
ATOM 2700 C CG . GLU 334 334 ? A -1.716 13.303 -35.803 1.000 1 A GLU 71.861 1
ATOM 2701 C CD . GLU 334 334 ? A -3.083 12.972 -35.215 1.000 1 A GLU 65.281 1
ATOM 2702 O OE1 . GLU 334 334 ? A -3.341 11.810 -34.889 1.000 1 A GLU 61.287 1
ATOM 2703 O OE2 . GLU 334 334 ? A -3.899 13.915 -35.088 1.000 1 A GLU 55.821 1
ATOM 2704 N N . LYS 335 335 ? A 1.866 11.956 -33.148 1.000 1 A LYS 86.797 1
ATOM 2705 C CA . LYS 335 335 ? A 2.836 11.030 -32.579 1.000 1 A LYS 85.871 1
ATOM 2706 C C . LYS 335 335 ? A 2.760 11.038 -31.052 1.000 1 A LYS 86.571 1
ATOM 2707 O O . LYS 335 335 ? A 2.819 9.987 -30.422 1.000 1 A LYS 85.104 1
ATOM 2708 C CB . LYS 335 335 ? A 4.229 11.358 -33.066 1.000 1 A LYS 83.621 1
ATOM 2709 C CG . LYS 335 335 ? A 5.296 10.352 -32.628 1.000 1 A LYS 74.573 1
ATOM 2710 C CD . LYS 335 335 ? A 6.637 10.731 -33.181 1.000 1 A LYS 69.365 1
ATOM 2711 C CE . LYS 335 335 ? A 7.699 9.726 -32.770 1.000 1 A LYS 62.838 1
ATOM 2712 N NZ . LYS 335 335 ? A 9.062 10.080 -33.267 1.000 1 A LYS 55.988 1
ATOM 2713 N N . LEU 336 336 ? A 2.637 12.206 -30.474 1.000 1 A LEU 89.249 1
ATOM 2714 C CA . LEU 336 336 ? A 2.556 12.310 -29.020 1.000 1 A LEU 89.404 1
ATOM 2715 C C . LEU 336 336 ? A 1.224 11.800 -28.517 1.000 1 A LEU 89.564 1
ATOM 2716 O O . LEU 336 336 ? A 1.154 11.227 -27.425 1.000 1 A LEU 88.245 1
ATOM 2717 C CB . LEU 336 336 ? A 2.749 13.759 -28.574 1.000 1 A LEU 88.752 1
ATOM 2718 C CG . LEU 336 336 ? A 4.159 14.317 -28.785 1.000 1 A LEU 87.511 1
ATOM 2719 C CD1 . LEU 336 336 ? A 5.156 13.577 -27.922 1.000 1 A LEU 84.966 1
ATOM 2720 C CD2 . LEU 336 336 ? A 4.181 15.806 -28.478 1.000 1 A LEU 85.506 1
ATOM 2721 N N . ALA 337 337 ? A 0.160 12.009 -29.278 1.000 1 A ALA 90.170 1
ATOM 2722 C CA . ALA 337 337 ? A -1.148 11.497 -28.890 1.000 1 A ALA 89.955 1
ATOM 2723 C C . ALA 337 337 ? A -1.212 9.990 -29.016 1.000 1 A ALA 89.469 1
ATOM 2724 O O . ALA 337 337 ? A -1.925 9.341 -28.245 1.000 1 A ALA 87.488 1
ATOM 2725 C CB . ALA 337 337 ? A -2.242 12.165 -29.716 1.000 1 A ALA 89.427 1
ATOM 2726 N N . ALA 338 338 ? A -0.487 9.440 -29.955 1.000 1 A ALA 88.650 1
ATOM 2727 C CA . ALA 338 338 ? A -0.435 7.990 -30.093 1.000 1 A ALA 87.212 1
ATOM 2728 C C . ALA 338 338 ? A 0.475 7.346 -29.066 1.000 1 A ALA 87.070 1
ATOM 2729 O O . ALA 338 338 ? A 0.374 6.144 -28.837 1.000 1 A ALA 84.042 1
ATOM 2730 C CB . ALA 338 338 ? A 0.004 7.606 -31.499 1.000 1 A ALA 85.362 1
ATOM 2731 N N . SER 339 339 ? A 1.356 8.120 -28.481 1.000 1 A SER 88.136 1
ATOM 2732 C CA . SER 339 339 ? A 2.265 7.579 -27.464 1.000 1 A SER 87.531 1
ATOM 2733 C C . SER 339 339 ? A 1.616 7.491 -26.089 1.000 1 A SER 87.705 1
ATOM 2734 O O . SER 339 339 ? A 2.150 6.829 -25.213 1.000 1 A SER 84.166 1
ATOM 2735 C CB . SER 339 339 ? A 3.510 8.443 -27.377 1.000 1 A SER 85.482 1
ATOM 2736 O OG . SER 339 339 ? A 4.233 8.436 -28.601 1.000 1 A SER 78.295 1
ATOM 2737 N N . ILE 340 340 ? A 0.476 8.139 -25.921 1.000 1 A ILE 87.060 1
ATOM 2738 C CA . ILE 340 340 ? A -0.237 8.080 -24.648 1.000 1 A ILE 87.034 1
ATOM 2739 C C . ILE 340 340 ? A -1.119 6.836 -24.638 1.000 1 A ILE 86.435 1
ATOM 2740 O O . ILE 340 340 ? A -2.067 6.746 -25.419 1.000 1 A ILE 82.471 1
ATOM 2741 C CB . ILE 340 340 ? A -1.071 9.342 -24.399 1.000 1 A ILE 87.159 1
ATOM 2742 C CG1 . ILE 340 340 ? A -0.153 10.559 -24.289 1.000 1 A ILE 84.668 1
ATOM 2743 C CG2 . ILE 340 340 ? A -1.901 9.186 -23.137 1.000 1 A ILE 82.702 1
ATOM 2744 C CD1 . ILE 340 340 ? A -0.877 11.863 -24.222 1.000 1 A ILE 79.613 1
ATOM 2745 N N . ALA 341 341 ? A -0.793 5.902 -23.780 1.000 1 A ALA 86.043 1
ATOM 2746 C CA . ALA 341 341 ? A -1.498 4.643 -23.614 1.000 1 A ALA 85.610 1
ATOM 2747 C C . ALA 341 341 ? A -1.662 3.893 -24.934 1.000 1 A ALA 85.725 1
ATOM 2748 O O . ALA 341 341 ? A -2.778 3.746 -25.435 1.000 1 A ALA 82.713 1
ATOM 2749 C CB . ALA 341 341 ? A -2.867 4.863 -22.944 1.000 1 A ALA 84.356 1
ATOM 2750 N N . PRO 342 342 ? A -0.578 3.434 -25.516 1.000 1 A PRO 85.897 1
ATOM 2751 C CA . PRO 342 342 ? A -0.670 2.759 -26.808 1.000 1 A PRO 84.293 1
ATOM 2752 C C . PRO 342 342 ? A -1.292 1.376 -26.737 1.000 1 A PRO 83.640 1
ATOM 2753 O O . PRO 342 342 ? A -1.643 0.811 -27.776 1.000 1 A PRO 79.240 1
ATOM 2754 C CB . PRO 342 342 ? A 0.771 2.678 -27.271 1.000 1 A PRO 82.353 1
ATOM 2755 C CG . PRO 342 342 ? A 1.552 2.670 -26.006 1.000 1 A PRO 82.058 1
ATOM 2756 C CD . PRO 342 342 ? A 0.816 3.524 -25.061 1.000 1 A PRO 84.681 1
ATOM 2757 N N . GLU 343 343 ? A -1.443 0.829 -25.534 1.000 1 A GLU 80.606 1
ATOM 2758 C CA . GLU 343 343 ? A -2.071 -0.484 -25.405 1.000 1 A GLU 79.086 1
ATOM 2759 C C . GLU 343 343 ? A -3.577 -0.404 -25.517 1.000 1 A GLU 79.749 1
ATOM 2760 O O . GLU 343 343 ? A -4.234 -1.373 -25.875 1.000 1 A GLU 76.887 1
ATOM 2761 C CB . GLU 343 343 ? A -1.690 -1.132 -24.089 1.000 1 A GLU 75.957 1
ATOM 2762 C CG . GLU 343 343 ? A -0.253 -1.682 -24.069 1.000 1 A GLU 70.153 1
ATOM 2763 C CD . GLU 343 343 ? A 0.792 -0.594 -23.780 1.000 1 A GLU 65.195 1
ATOM 2764 O OE1 . GLU 343 343 ? A 0.390 0.507 -23.395 1.000 1 A GLU 58.309 1
ATOM 2765 O OE2 . GLU 343 343 ? A 1.995 -0.887 -23.931 1.000 1 A GLU 55.867 1
ATOM 2766 N N . ILE 344 344 ? A -4.160 0.755 -25.223 1.000 1 A ILE 83.264 1
ATOM 2767 C CA . ILE 344 344 ? A -5.596 0.936 -25.306 1.000 1 A ILE 83.306 1
ATOM 2768 C C . ILE 344 344 ? A -5.956 1.303 -26.735 1.000 1 A ILE 83.267 1
ATOM 2769 O O . ILE 344 344 ? A -5.458 2.289 -27.280 1.000 1 A ILE 80.780 1
ATOM 2770 C CB . ILE 344 344 ? A -6.076 2.008 -24.327 1.000 1 A ILE 83.400 1
ATOM 2771 C CG1 . ILE 344 344 ? A -5.764 1.608 -22.899 1.000 1 A ILE 80.403 1
ATOM 2772 C CG2 . ILE 344 344 ? A -7.561 2.240 -24.507 1.000 1 A ILE 80.494 1
ATOM 2773 C CD1 . ILE 344 344 ? A -5.969 2.704 -21.903 1.000 1 A ILE 78.432 1
ATOM 2774 N N . TYR 345 345 ? A -6.811 0.494 -27.320 1.000 1 A TYR 82.017 1
ATOM 2775 C CA . TYR 345 345 ? A -7.190 0.718 -28.722 1.000 1 A TYR 81.038 1
ATOM 2776 C C . TYR 345 345 ? A -8.221 1.829 -28.798 1.000 1 A TYR 81.016 1
ATOM 2777 O O . TYR 345 345 ? A -9.136 1.940 -27.977 1.000 1 A TYR 75.943 1
ATOM 2778 C CB . TYR 345 345 ? A -7.741 -0.573 -29.326 1.000 1 A TYR 80.354 1
ATOM 2779 C CG . TYR 345 345 ? A -8.177 -0.435 -30.771 1.000 1 A TYR 81.149 1
ATOM 2780 C CD1 . TYR 345 345 ? A -7.246 -0.366 -31.781 1.000 1 A TYR 79.134 1
ATOM 2781 C CD2 . TYR 345 345 ? A -9.526 -0.374 -31.091 1.000 1 A TYR 79.068 1
ATOM 2782 C CE1 . TYR 345 345 ? A -7.639 -0.248 -33.100 1.000 1 A TYR 76.255 1
ATOM 2783 C CE2 . TYR 345 345 ? A -9.940 -0.251 -32.402 1.000 1 A TYR 76.499 1
ATOM 2784 C CZ . TYR 345 345 ? A -8.997 -0.184 -33.391 1.000 1 A TYR 76.444 1
ATOM 2785 O OH . TYR 345 345 ? A -9.376 -0.063 -34.731 1.000 1 A TYR 66.190 1
ATOM 2786 N N . GLY 346 346 ? A -8.095 2.633 -29.833 1.000 1 A GLY 79.433 1
ATOM 2787 C CA . GLY 346 346 ? A -9.024 3.726 -30.071 1.000 1 A GLY 78.972 1
ATOM 2788 C C . GLY 346 346 ? A -8.798 4.906 -29.161 1.000 1 A GLY 81.284 1
ATOM 2789 O O . GLY 346 346 ? A -7.703 5.096 -28.620 1.000 1 A GLY 77.312 1
ATOM 2790 N N . HIS 347 347 ? A -9.852 5.692 -29.035 1.000 1 A HIS 84.225 1
ATOM 2791 C CA . HIS 347 347 ? A -9.855 6.873 -28.178 1.000 1 A HIS 85.181 1
ATOM 2792 C C . HIS 347 347 ? A -8.784 7.863 -28.596 1.000 1 A HIS 86.314 1
ATOM 2793 O O . HIS 347 347 ? A -7.960 8.311 -27.783 1.000 1 A HIS 84.488 1
ATOM 2794 C CB . HIS 347 347 ? A -9.733 6.518 -26.689 1.000 1 A HIS 84.411 1
ATOM 2795 C CG . HIS 347 347 ? A -10.834 5.650 -26.178 1.000 1 A HIS 85.927 1
ATOM 2796 N ND1 . HIS 347 347 ? A -12.099 6.127 -25.927 1.000 1 A HIS 75.415 1
ATOM 2797 C CD2 . HIS 347 347 ? A -10.870 4.349 -25.833 1.000 1 A HIS 78.521 1
ATOM 2798 C CE1 . HIS 347 347 ? A -12.849 5.144 -25.474 1.000 1 A HIS 78.173 1
ATOM 2799 N NE2 . HIS 347 347 ? A -12.138 4.068 -25.438 1.000 1 A HIS 79.556 1
ATOM 2800 N N . GLU 348 348 ? A -8.789 8.208 -29.855 1.000 1 A GLU 86.531 1
ATOM 2801 C CA . GLU 348 348 ? A -7.762 9.097 -30.372 1.000 1 A GLU 86.161 1
ATOM 2802 C C . GLU 348 348 ? A -7.966 10.521 -29.864 1.000 1 A GLU 87.860 1
ATOM 2803 O O . GLU 348 348 ? A -7.006 11.176 -29.452 1.000 1 A GLU 86.455 1
ATOM 2804 C CB . GLU 348 348 ? A -7.762 9.086 -31.909 1.000 1 A GLU 83.722 1
ATOM 2805 C CG . GLU 348 348 ? A -7.235 7.790 -32.537 1.000 1 A GLU 72.867 1
ATOM 2806 C CD . GLU 348 348 ? A -8.303 6.702 -32.623 1.000 1 A GLU 64.304 1
ATOM 2807 O OE1 . GLU 348 348 ? A -9.488 6.994 -32.326 1.000 1 A GLU 59.857 1
ATOM 2808 O OE2 . GLU 348 348 ? A -7.963 5.563 -32.984 1.000 1 A GLU 55.821 1
ATOM 2809 N N . ASP 349 349 ? A -9.224 10.982 -29.874 1.000 1 A ASP 87.709 1
ATOM 2810 C CA . ASP 349 349 ? A -9.480 12.330 -29.403 1.000 1 A ASP 87.655 1
ATOM 2811 C C . ASP 349 349 ? A -9.340 12.461 -27.892 1.000 1 A ASP 89.214 1
ATOM 2812 O O . ASP 349 349 ? A -9.032 13.545 -27.393 1.000 1 A ASP 88.105 1
ATOM 2813 C CB . ASP 349 349 ? A -10.867 12.782 -29.840 1.000 1 A ASP 85.291 1
ATOM 2814 C CG . ASP 349 349 ? A -10.982 12.906 -31.343 1.000 1 A ASP 82.599 1
ATOM 2815 O OD1 . ASP 349 349 ? A -9.975 13.272 -31.989 1.000 1 A ASP 78.332 1
ATOM 2816 O OD2 . ASP 349 349 ? A -12.080 12.676 -31.894 1.000 1 A ASP 78.043 1
ATOM 2817 N N . VAL 350 350 ? A -9.550 11.367 -27.181 1.000 1 A VAL 91.310 1
ATOM 2818 C CA . VAL 350 350 ? A -9.410 11.394 -25.727 1.000 1 A VAL 91.458 1
ATOM 2819 C C . VAL 350 350 ? A -7.939 11.436 -25.361 1.000 1 A VAL 92.091 1
ATOM 2820 O O . VAL 350 350 ? A -7.544 12.159 -24.433 1.000 1 A VAL 91.923 1
ATOM 2821 C CB . VAL 350 350 ? A -10.111 10.165 -25.117 1.000 1 A VAL 90.155 1
ATOM 2822 C CG1 . VAL 350 350 ? A -11.557 10.125 -25.532 1.000 1 A VAL 87.746 1
ATOM 2823 C CG2 . VAL 350 350 ? A -10.000 10.194 -23.596 1.000 1 A VAL 88.338 1
ATOM 2824 N N . LYS 351 351 ? A -7.123 10.715 -26.099 1.000 1 A LYS 92.614 1
ATOM 2825 C CA . LYS 351 351 ? A -5.686 10.750 -25.840 1.000 1 A LYS 91.790 1
ATOM 2826 C C . LYS 351 351 ? A -5.078 12.114 -26.220 1.000 1 A LYS 92.141 1
ATOM 2827 O O . LYS 351 351 ? A -4.089 12.545 -25.618 1.000 1 A LYS 90.871 1
ATOM 2828 C CB . LYS 351 351 ? A -4.985 9.652 -26.608 1.000 1 A LYS 90.008 1
ATOM 2829 C CG . LYS 351 351 ? A -5.310 8.248 -26.119 1.000 1 A LYS 87.842 1
ATOM 2830 C CD . LYS 351 351 ? A -4.598 7.191 -26.923 1.000 1 A LYS 85.962 1
ATOM 2831 C CE . LYS 351 351 ? A -4.953 5.805 -26.432 1.000 1 A LYS 82.285 1
ATOM 2832 N NZ . LYS 351 351 ? A -4.266 4.761 -27.220 1.000 1 A LYS 76.355 1
ATOM 2833 N N . LYS 352 352 ? A -5.666 12.769 -27.209 1.000 1 A LYS 92.886 1
ATOM 2834 C CA . LYS 352 352 ? A -5.222 14.124 -27.524 1.000 1 A LYS 92.996 1
ATOM 2835 C C . LYS 352 352 ? A -5.594 15.115 -26.452 1.000 1 A LYS 93.339 1
ATOM 2836 O O . LYS 352 352 ? A -4.814 16.020 -26.128 1.000 1 A LYS 92.364 1
ATOM 2837 C CB . LYS 352 352 ? A -5.836 14.573 -28.865 1.000 1 A LYS 92.114 1
ATOM 2838 C CG . LYS 352 352 ? A -5.282 13.848 -30.078 1.000 1 A LYS 90.030 1
ATOM 2839 C CD . LYS 352 352 ? A -5.954 14.311 -31.341 1.000 1 A LYS 88.319 1
ATOM 2840 C CE . LYS 352 352 ? A -5.414 13.564 -32.542 1.000 1 A LYS 83.084 1
ATOM 2841 N NZ . LYS 352 352 ? A -6.097 13.986 -33.807 1.000 1 A LYS 75.661 1
ATOM 2842 N N . ALA 353 353 ? A -6.746 14.896 -25.819 1.000 1 A ALA 94.051 1
ATOM 2843 C CA . ALA 353 353 ? A -7.147 15.746 -24.703 1.000 1 A ALA 93.906 1
ATOM 2844 C C . ALA 353 353 ? A -6.302 15.467 -23.469 1.000 1 A ALA 94.018 1
ATOM 2845 O O . ALA 353 353 ? A -6.006 16.384 -22.697 1.000 1 A ALA 92.920 1
ATOM 2846 C CB . ALA 353 353 ? A -8.625 15.528 -24.387 1.000 1 A ALA 93.446 1
ATOM 2847 N N . LEU 354 354 ? A -5.923 14.208 -23.285 1.000 1 A LEU 94.747 1
ATOM 2848 C CA . LEU 354 354 ? A -5.055 13.888 -22.151 1.000 1 A LEU 94.045 1
ATOM 2849 C C . LEU 354 354 ? A -3.642 14.414 -22.347 1.000 1 A LEU 93.553 1
ATOM 2850 O O . LEU 354 354 ? A -2.958 14.721 -21.374 1.000 1 A LEU 92.390 1
ATOM 2851 C CB . LEU 354 354 ? A -5.032 12.376 -21.931 1.000 1 A LEU 93.420 1
ATOM 2852 C CG . LEU 354 354 ? A -6.341 11.723 -21.504 1.000 1 A LEU 92.556 1
ATOM 2853 C CD1 . LEU 354 354 ? A -6.759 12.253 -20.156 1.000 1 A LEU 90.521 1
ATOM 2854 C CD2 . LEU 354 354 ? A -6.190 10.220 -21.434 1.000 1 A LEU 90.842 1
ATOM 2855 N N . LEU 355 355 ? A -3.216 14.513 -23.592 1.000 1 A LEU 94.584 1
ATOM 2856 C CA . LEU 355 355 ? A -1.919 15.123 -23.871 1.000 1 A LEU 93.807 1
ATOM 2857 C C . LEU 355 355 ? A -1.926 16.603 -23.566 1.000 1 A LEU 93.484 1
ATOM 2858 O O . LEU 355 355 ? A -0.953 17.125 -23.026 1.000 1 A LEU 91.638 1
ATOM 2859 C CB . LEU 355 355 ? A -1.545 14.876 -25.318 1.000 1 A LEU 92.956 1
ATOM 2860 C CG . LEU 355 355 ? A -0.210 15.460 -25.790 1.000 1 A LEU 89.353 1
ATOM 2861 C CD1 . LEU 355 355 ? A 0.951 14.861 -25.017 1.000 1 A LEU 87.883 1
ATOM 2862 C CD2 . LEU 355 355 ? A -0.045 15.221 -27.268 1.000 1 A LEU 87.796 1
ATOM 2863 N N . LEU 356 356 ? A -3.020 17.260 -23.898 1.000 1 A LEU 94.252 1
ATOM 2864 C CA . LEU 356 356 ? A -3.142 18.679 -23.558 1.000 1 A LEU 93.969 1
ATOM 2865 C C . LEU 356 356 ? A -3.309 18.898 -22.061 1.000 1 A LEU 93.532 1
ATOM 2866 O O . LEU 356 356 ? A -2.956 19.950 -21.532 1.000 1 A LEU 91.352 1
ATOM 2867 C CB . LEU 356 356 ? A -4.314 19.294 -24.296 1.000 1 A LEU 93.795 1
ATOM 2868 C CG . LEU 356 356 ? A -4.213 19.350 -25.826 1.000 1 A LEU 93.223 1
ATOM 2869 C CD1 . LEU 356 356 ? A -2.993 20.194 -26.231 1.000 1 A LEU 90.914 1
ATOM 2870 C CD2 . LEU 356 356 ? A -5.483 19.918 -26.416 1.000 1 A LEU 91.503 1
ATOM 2871 N N . LEU 357 357 ? A -3.827 17.879 -21.367 1.000 1 A LEU 94.839 1
ATOM 2872 C CA . LEU 357 357 ? A -3.936 17.947 -19.919 1.000 1 A LEU 94.197 1
ATOM 2873 C C . LEU 357 357 ? A -2.572 17.905 -19.259 1.000 1 A LEU 93.705 1
ATOM 2874 O O . LEU 357 357 ? A -2.317 18.597 -18.285 1.000 1 A LEU 90.811 1
ATOM 2875 C CB . LEU 357 357 ? A -4.836 16.824 -19.408 1.000 1 A LEU 93.668 1
ATOM 2876 C CG . LEU 357 357 ? A -5.070 16.729 -17.906 1.000 1 A LEU 93.193 1
ATOM 2877 C CD1 . LEU 357 357 ? A -5.930 17.901 -17.455 1.000 1 A LEU 88.073 1
ATOM 2878 C CD2 . LEU 357 357 ? A -5.752 15.422 -17.562 1.000 1 A LEU 87.918 1
ATOM 2879 N N . LEU 358 358 ? A -1.700 17.052 -19.790 1.000 1 A LEU 94.272 1
ATOM 2880 C CA . LEU 358 358 ? A -0.365 16.928 -19.237 1.000 1 A LEU 93.048 1
ATOM 2881 C C . LEU 358 358 ? A 0.498 18.149 -19.500 1.000 1 A LEU 91.716 1
ATOM 2882 O O . LEU 358 358 ? A 1.370 18.469 -18.693 1.000 1 A LEU 88.176 1
ATOM 2883 C CB . LEU 358 358 ? A 0.326 15.681 -19.794 1.000 1 A LEU 92.314 1
ATOM 2884 C CG . LEU 358 358 ? A -0.233 14.333 -19.348 1.000 1 A LEU 90.821 1
ATOM 2885 C CD1 . LEU 358 358 ? A 0.020 14.158 -17.861 1.000 1 A LEU 89.681 1
ATOM 2886 C CD2 . LEU 358 358 ? A 0.431 13.203 -20.138 1.000 1 A LEU 89.673 1
ATOM 2887 N N . VAL 359 359 ? A 0.243 18.810 -20.618 1.000 1 A VAL 92.740 1
ATOM 2888 C CA . VAL 359 359 ? A 1.021 20.024 -20.924 1.000 1 A VAL 91.452 1
ATOM 2889 C C . VAL 359 359 ? A 0.480 21.206 -20.144 1.000 1 A VAL 90.346 1
ATOM 2890 O O . VAL 359 359 ? A 1.232 21.901 -19.468 1.000 1 A VAL 85.477 1
ATOM 2891 C CB . VAL 359 359 ? A 0.997 20.270 -22.440 1.000 1 A VAL 89.901 1
ATOM 2892 C CG1 . VAL 359 359 ? A 1.715 19.143 -23.156 1.000 1 A VAL 80.784 1
ATOM 2893 C CG2 . VAL 359 359 ? A 1.622 21.611 -22.756 1.000 1 A VAL 78.468 1
ATOM 2894 N N . GLY 360 360 ? A -0.817 21.427 -20.224 1.000 1 A GLY 90.393 1
ATOM 2895 C CA . GLY 360 360 ? A -1.440 22.520 -19.530 1.000 1 A GLY 88.738 1
ATOM 2896 C C . GLY 360 360 ? A -1.328 23.836 -20.255 1.000 1 A GLY 88.415 1
ATOM 2897 O O . GLY 360 360 ? A -0.554 24.012 -21.187 1.000 1 A GLY 80.768 1
ATOM 2898 N N . GLY 361 361 ? A -2.142 24.779 -19.823 1.000 1 A GLY 88.309 1
ATOM 2899 C CA . GLY 361 361 ? A -2.166 26.083 -20.444 1.000 1 A GLY 86.654 1
ATOM 2900 C C . GLY 361 361 ? A -1.192 27.036 -19.799 1.000 1 A GLY 87.354 1
ATOM 2901 O O . GLY 361 361 ? A -0.217 26.626 -19.153 1.000 1 A GLY 81.867 1
ATOM 2902 N N . VAL 362 362 ? A -1.455 28.301 -19.983 1.000 1 A VAL 86.947 1
ATOM 2903 C CA . VAL 362 362 ? A -0.614 29.362 -19.455 1.000 1 A VAL 85.990 1
ATOM 2904 C C . VAL 362 362 ? A -1.353 30.065 -18.332 1.000 1 A VAL 85.832 1
ATOM 2905 O O . VAL 362 362 ? A -2.452 30.564 -18.518 1.000 1 A VAL 82.859 1
ATOM 2906 C CB . VAL 362 362 ? A -0.205 30.345 -20.547 1.000 1 A VAL 84.741 1
ATOM 2907 C CG1 . VAL 362 362 ? A 0.586 29.637 -21.645 1.000 1 A VAL 79.657 1
ATOM 2908 C CG2 . VAL 362 362 ? A 0.611 31.494 -19.962 1.000 1 A VAL 79.793 1
ATOM 2909 N N . ASP 363 363 ? A -0.732 30.070 -17.170 1.000 1 A ASP 85.438 1
ATOM 2910 C CA . ASP 363 363 ? A -1.295 30.772 -16.029 1.000 1 A ASP 84.653 1
ATOM 2911 C C . ASP 363 363 ? A -1.025 32.270 -16.177 1.000 1 A ASP 84.275 1
ATOM 2912 O O . ASP 363 363 ? A 0.115 32.695 -16.350 1.000 1 A ASP 80.612 1
ATOM 2913 C CB . ASP 363 363 ? A -0.694 30.255 -14.732 1.000 1 A ASP 81.917 1
ATOM 2914 C CG . ASP 363 363 ? A -1.129 28.844 -14.414 1.000 1 A ASP 77.940 1
ATOM 2915 O OD1 . ASP 363 363 ? A -2.237 28.445 -14.836 1.000 1 A ASP 73.509 1
ATOM 2916 O OD2 . ASP 363 363 ? A -0.351 28.112 -13.772 1.000 1 A ASP 75.193 1
ATOM 2917 N N . GLN 364 364 ? A -2.085 33.034 -16.088 1.000 1 A GLN 83.233 1
ATOM 2918 C CA . GLN 364 364 ? A -1.969 34.474 -16.251 1.000 1 A GLN 81.781 1
ATOM 2919 C C . GLN 364 364 ? A -2.546 35.161 -15.024 1.000 1 A GLN 81.230 1
ATOM 2920 O O . GLN 364 364 ? A -3.498 34.690 -14.405 1.000 1 A GLN 77.052 1
ATOM 2921 C CB . GLN 364 364 ? A -2.689 34.973 -17.503 1.000 1 A GLN 79.065 1
ATOM 2922 C CG . GLN 364 364 ? A -2.061 34.525 -18.799 1.000 1 A GLN 77.370 1
ATOM 2923 C CD . GLN 364 364 ? A -2.809 35.006 -20.029 1.000 1 A GLN 76.662 1
ATOM 2924 O OE1 . GLN 364 364 ? A -3.886 35.624 -19.912 1.000 1 A GLN 70.204 1
ATOM 2925 N NE2 . GLN 364 364 ? A -2.253 34.716 -21.203 1.000 1 A GLN 68.577 1
ATOM 2926 N N . SER 365 365 ? A -1.952 36.275 -14.693 1.000 1 A SER 81.501 1
ATOM 2927 C CA . SER 365 365 ? A -2.406 37.036 -13.541 1.000 1 A SER 80.450 1
ATOM 2928 C C . SER 365 365 ? A -2.508 38.513 -13.906 1.000 1 A SER 80.935 1
ATOM 2929 O O . SER 365 365 ? A -1.562 39.283 -13.642 1.000 1 A SER 76.786 1
ATOM 2930 C CB . SER 365 365 ? A -1.454 36.844 -12.359 1.000 1 A SER 76.983 1
ATOM 2931 O OG . SER 365 365 ? A -1.875 37.595 -11.230 1.000 1 A SER 66.713 1
ATOM 2932 N N . PRO 366 366 ? A -3.596 38.948 -14.505 1.000 1 A PRO 79.332 1
ATOM 2933 C CA . PRO 366 366 ? A -3.781 40.370 -14.785 1.000 1 A PRO 78.019 1
ATOM 2934 C C . PRO 366 366 ? A -4.280 41.113 -13.554 1.000 1 A PRO 77.868 1
ATOM 2935 O O . PRO 366 366 ? A -5.337 40.829 -13.002 1.000 1 A PRO 73.682 1
ATOM 2936 C CB . PRO 366 366 ? A -4.829 40.377 -15.909 1.000 1 A PRO 75.384 1
ATOM 2937 C CG . PRO 366 366 ? A -5.616 39.134 -15.672 1.000 1 A PRO 74.643 1
ATOM 2938 C CD . PRO 366 366 ? A -4.633 38.121 -15.162 1.000 1 A PRO 76.561 1
ATOM 2939 N N . ARG 367 367 ? A -3.489 42.086 -13.133 1.000 1 A ARG 79.089 1
ATOM 2940 C CA . ARG 367 367 ? A -3.785 42.950 -11.992 1.000 1 A ARG 78.200 1
ATOM 2941 C C . ARG 367 367 ? A -3.964 42.171 -10.684 1.000 1 A ARG 78.487 1
ATOM 2942 O O . ARG 367 367 ? A -4.727 42.554 -9.820 1.000 1 A ARG 72.014 1
ATOM 2943 C CB . ARG 367 367 ? A -5.010 43.826 -12.230 1.000 1 A ARG 74.282 1
ATOM 2944 C CG . ARG 367 367 ? A -4.882 44.839 -13.353 1.000 1 A ARG 67.496 1
ATOM 2945 C CD . ARG 367 367 ? A -6.139 45.634 -13.513 1.000 1 A ARG 63.928 1
ATOM 2946 N NE . ARG 367 367 ? A -6.041 46.620 -14.609 1.000 1 A ARG 59.875 1
ATOM 2947 C CZ . ARG 367 367 ? A -7.023 47.435 -14.969 1.000 1 A ARG 54.850 1
ATOM 2948 N NH1 . ARG 367 367 ? A -8.195 47.385 -14.357 1.000 1 A ARG 48.839 1
ATOM 2949 N NH2 . ARG 367 367 ? A -6.824 48.303 -15.935 1.000 1 A ARG 45.669 1
ATOM 2950 N N . GLY 368 368 ? A -3.225 41.049 -10.565 1.000 1 A GLY 78.543 1
ATOM 2951 C CA . GLY 368 368 ? A -3.288 40.241 -9.353 1.000 1 A GLY 76.944 1
ATOM 2952 C C . GLY 368 368 ? A -4.353 39.176 -9.345 1.000 1 A GLY 79.286 1
ATOM 2953 O O . GLY 368 368 ? A -4.300 38.282 -8.505 1.000 1 A GLY 75.058 1
ATOM 2954 N N . MET 369 369 ? A -5.307 39.263 -10.241 1.000 1 A MET 77.152 1
ATOM 2955 C CA . MET 369 369 ? A -6.348 38.240 -10.323 1.000 1 A MET 77.338 1
ATOM 2956 C C . MET 369 369 ? A -5.856 37.078 -11.135 1.000 1 A MET 78.778 1
ATOM 2957 O O . MET 369 369 ? A -5.428 37.227 -12.289 1.000 1 A MET 76.001 1
ATOM 2958 C CB . MET 369 369 ? A -7.619 38.811 -10.939 1.000 1 A MET 73.586 1
ATOM 2959 C CG . MET 369 369 ? A -8.313 39.862 -10.078 1.000 1 A MET 66.389 1
ATOM 2960 S SD . MET 369 369 ? A -9.770 40.501 -10.816 1.000 1 A MET 61.332 1
ATOM 2961 C CE . MET 369 369 ? A -10.281 41.693 -9.600 1.000 1 A MET 52.948 1
ATOM 2962 N N . LYS 370 370 ? A -5.890 35.887 -10.541 1.000 1 A LYS 79.172 1
ATOM 2963 C CA . LYS 370 370 ? A -5.338 34.703 -11.180 1.000 1 A LYS 78.765 1
ATOM 2964 C C . LYS 370 370 ? A -6.334 34.119 -12.187 1.000 1 A LYS 79.858 1
ATOM 2965 O O . LYS 370 370 ? A -7.499 33.971 -11.903 1.000 1 A LYS 77.621 1
ATOM 2966 C CB . LYS 370 370 ? A -4.969 33.661 -10.130 1.000 1 A LYS 76.027 1
ATOM 2967 C CG . LYS 370 370 ? A -4.267 32.438 -10.688 1.000 1 A LYS 67.773 1
ATOM 2968 C CD . LYS 370 370 ? A -3.811 31.506 -9.584 1.000 1 A LYS 64.421 1
ATOM 2969 C CE . LYS 370 370 ? A -3.135 30.278 -10.148 1.000 1 A LYS 56.418 1
ATOM 2970 N NZ . LYS 370 370 ? A -2.664 29.348 -9.098 1.000 1 A LYS 50.876 1
ATOM 2971 N N . ILE 371 371 ? A -5.822 33.803 -13.354 1.000 1 A ILE 82.808 1
ATOM 2972 C CA . ILE 371 371 ? A -6.540 33.071 -14.380 1.000 1 A ILE 82.661 1
ATOM 2973 C C . ILE 371 371 ? A -5.827 31.753 -14.549 1.000 1 A ILE 83.808 1
ATOM 2974 O O . ILE 371 371 ? A -4.630 31.712 -14.860 1.000 1 A ILE 80.575 1
ATOM 2975 C CB . ILE 371 371 ? A -6.626 33.828 -15.704 1.000 1 A ILE 80.270 1
ATOM 2976 C CG1 . ILE 371 371 ? A -7.445 35.103 -15.558 1.000 1 A ILE 74.092 1
ATOM 2977 C CG2 . ILE 371 371 ? A -7.244 32.952 -16.776 1.000 1 A ILE 73.116 1
ATOM 2978 C CD1 . ILE 371 371 ? A -7.421 35.994 -16.758 1.000 1 A ILE 69.083 1
ATOM 2979 N N . ARG 372 372 ? A -6.549 30.651 -14.325 1.000 1 A ARG 84.224 1
ATOM 2980 C CA . ARG 372 372 ? A -5.939 29.342 -14.331 1.000 1 A ARG 85.514 1
ATOM 2981 C C . ARG 372 372 ? A -5.567 28.905 -15.753 1.000 1 A ARG 85.770 1
ATOM 2982 O O . ARG 372 372 ? A -6.288 29.195 -16.705 1.000 1 A ARG 83.760 1
ATOM 2983 C CB . ARG 372 372 ? A -6.838 28.288 -13.662 1.000 1 A ARG 83.353 1
ATOM 2984 C CG . ARG 372 372 ? A -8.105 28.004 -14.420 1.000 1 A ARG 79.848 1
ATOM 2985 C CD . ARG 372 372 ? A -8.917 26.903 -13.735 1.000 1 A ARG 78.907 1
ATOM 2986 N NE . ARG 372 372 ? A -10.202 26.698 -14.344 1.000 1 A ARG 76.852 1
ATOM 2987 C CZ . ARG 372 372 ? A -10.426 25.794 -15.301 1.000 1 A ARG 76.245 1
ATOM 2988 N NH1 . ARG 372 372 ? A -9.452 25.028 -15.723 1.000 1 A ARG 66.057 1
ATOM 2989 N NH2 . ARG 372 372 ? A -11.625 25.664 -15.824 1.000 1 A ARG 66.825 1
ATOM 2990 N N . GLY 373 373 ? A -4.470 28.210 -15.843 1.000 1 A GLY 88.095 1
ATOM 2991 C CA . GLY 373 373 ? A -4.038 27.666 -17.112 1.000 1 A GLY 87.614 1
ATOM 2992 C C . GLY 373 373 ? A -4.138 26.156 -17.219 1.000 1 A GLY 88.911 1
ATOM 2993 O O . GLY 373 373 ? A -3.842 25.589 -18.270 1.000 1 A GLY 84.975 1
ATOM 2994 N N . ASN 374 374 ? A -4.551 25.514 -16.131 1.000 1 A ASN 90.184 1
ATOM 2995 C CA . ASN 374 374 ? A -4.674 24.072 -16.103 1.000 1 A ASN 89.901 1
ATOM 2996 C C . ASN 374 374 ? A -5.936 23.641 -16.852 1.000 1 A ASN 90.532 1
ATOM 2997 O O . ASN 374 374 ? A -6.856 24.423 -17.041 1.000 1 A ASN 87.793 1
ATOM 2998 C CB . ASN 374 374 ? A -4.692 23.538 -14.679 1.000 1 A ASN 87.717 1
ATOM 2999 C CG . ASN 374 374 ? A -3.435 23.905 -13.901 1.000 1 A ASN 80.746 1
ATOM 3000 O OD1 . ASN 374 374 ? A -3.477 24.694 -12.970 1.000 1 A ASN 69.443 1
ATOM 3001 N ND2 . ASN 374 374 ? A -2.325 23.324 -14.314 1.000 1 A ASN 72.727 1
ATOM 3002 N N . ILE 375 375 ? A -5.930 22.375 -17.257 1.000 1 A ILE 92.228 1
ATOM 3003 C CA . ILE 375 375 ? A -7.033 21.835 -18.042 1.000 1 A ILE 92.356 1
ATOM 3004 C C . ILE 375 375 ? A -7.661 20.719 -17.256 1.000 1 A ILE 92.321 1
ATOM 3005 O O . ILE 375 375 ? A -6.979 19.770 -16.840 1.000 1 A ILE 89.512 1
ATOM 3006 C CB . ILE 375 375 ? A -6.529 21.336 -19.395 1.000 1 A ILE 92.076 1
ATOM 3007 C CG1 . ILE 375 375 ? A -6.011 22.481 -20.244 1.000 1 A ILE 88.861 1
ATOM 3008 C CG2 . ILE 375 375 ? A -7.641 20.612 -20.145 1.000 1 A ILE 89.053 1
ATOM 3009 C CD1 . ILE 375 375 ? A -5.275 22.045 -21.486 1.000 1 A ILE 86.986 1
ATOM 3010 N N . ASN 376 376 ? A -8.942 20.825 -17.001 1.000 1 A ASN 92.153 1
ATOM 3011 C CA . ASN 376 376 ? A -9.683 19.835 -16.267 1.000 1 A ASN 92.052 1
ATOM 3012 C C . ASN 376 376 ? A -10.533 19.011 -17.227 1.000 1 A ASN 91.803 1
ATOM 3013 O O . ASN 376 376 ? A -11.324 19.562 -18.004 1.000 1 A ASN 89.224 1
ATOM 3014 C CB . ASN 376 376 ? A -10.564 20.492 -15.204 1.000 1 A ASN 91.123 1
ATOM 3015 C CG . ASN 376 376 ? A -9.764 21.267 -14.184 1.000 1 A ASN 90.522 1
ATOM 3016 O OD1 . ASN 376 376 ? A -9.921 22.475 -14.022 1.000 1 A ASN 82.867 1
ATOM 3017 N ND2 . ASN 376 376 ? A -8.904 20.561 -13.491 1.000 1 A ASN 82.537 1
ATOM 3018 N N . ILE 377 377 ? A -10.357 17.722 -17.184 1.000 1 A ILE 93.503 1
ATOM 3019 C CA . ILE 377 377 ? A -11.025 16.826 -18.108 1.000 1 A ILE 93.165 1
ATOM 3020 C C . ILE 377 377 ? A -11.774 15.765 -17.278 1.000 1 A ILE 92.696 1
ATOM 3021 O O . ILE 377 377 ? A -11.217 15.161 -16.372 1.000 1 A ILE 90.967 1
ATOM 3022 C CB . ILE 377 377 ? A -10.044 16.140 -19.063 1.000 1 A ILE 92.849 1
ATOM 3023 C CG1 . ILE 377 377 ? A -9.343 17.172 -19.944 1.000 1 A ILE 90.970 1
ATOM 3024 C CG2 . ILE 377 377 ? A -10.753 15.121 -19.925 1.000 1 A ILE 90.134 1
ATOM 3025 C CD1 . ILE 377 377 ? A -8.277 16.604 -20.812 1.000 1 A ILE 87.857 1
ATOM 3026 N N . CYS 378 378 ? A -13.041 15.588 -17.604 1.000 1 A CYS 92.546 1
ATOM 3027 C CA . CYS 378 378 ? A -13.876 14.593 -16.953 1.000 1 A CYS 91.628 1
ATOM 3028 C C . CYS 378 378 ? A -14.258 13.543 -18.004 1.000 1 A CYS 91.299 1
ATOM 3029 O O . CYS 378 378 ? A -14.851 13.878 -19.018 1.000 1 A CYS 88.625 1
ATOM 3030 C CB . CYS 378 378 ? A -15.108 15.195 -16.350 1.000 1 A CYS 90.423 1
ATOM 3031 S SG . CYS 378 378 ? A -16.153 14.022 -15.459 1.000 1 A CYS 85.465 1
ATOM 3032 N N . LEU 379 379 ? A -13.884 12.317 -17.736 1.000 1 A LEU 92.016 1
ATOM 3033 C CA . LEU 379 379 ? A -14.183 11.226 -18.637 1.000 1 A LEU 91.803 1
ATOM 3034 C C . LEU 379 379 ? A -15.448 10.511 -18.133 1.000 1 A LEU 90.632 1
ATOM 3035 O O . LEU 379 379 ? A -15.483 10.007 -17.018 1.000 1 A LEU 87.823 1
ATOM 3036 C CB . LEU 379 379 ? A -13.038 10.235 -18.722 1.000 1 A LEU 91.556 1
ATOM 3037 C CG . LEU 379 379 ? A -11.707 10.765 -19.291 1.000 1 A LEU 91.608 1
ATOM 3038 C CD1 . LEU 379 379 ? A -11.915 11.224 -20.714 1.000 1 A LEU 89.140 1
ATOM 3039 C CD2 . LEU 379 379 ? A -10.642 9.693 -19.222 1.000 1 A LEU 89.927 1
ATOM 3040 N N . MET 380 380 ? A -16.461 10.494 -18.958 1.000 1 A MET 88.674 1
ATOM 3041 C CA . MET 380 380 ? A -17.718 9.829 -18.642 1.000 1 A MET 87.214 1
ATOM 3042 C C . MET 380 380 ? A -17.984 8.742 -19.657 1.000 1 A MET 86.285 1
ATOM 3043 O O . MET 380 380 ? A -17.478 8.804 -20.789 1.000 1 A MET 81.749 1
ATOM 3044 C CB . MET 380 380 ? A -18.881 10.814 -18.600 1.000 1 A MET 84.285 1
ATOM 3045 C CG . MET 380 380 ? A -18.766 11.850 -17.490 1.000 1 A MET 75.741 1
ATOM 3046 S SD . MET 380 380 ? A -20.128 13.028 -17.532 1.000 1 A MET 73.580 1
ATOM 3047 C CE . MET 380 380 ? A -19.607 14.047 -18.878 1.000 1 A MET 62.984 1
ATOM 3048 N N . GLY 381 381 ? A -18.766 7.782 -19.285 1.000 1 A GLY 85.828 1
ATOM 3049 C CA . GLY 381 381 ? A -19.127 6.732 -20.219 1.000 1 A GLY 84.965 1
ATOM 3050 C C . GLY 381 381 ? A -19.487 5.447 -19.517 1.000 1 A GLY 85.313 1
ATOM 3051 O O . GLY 381 381 ? A -19.547 5.364 -18.293 1.000 1 A GLY 81.668 1
ATOM 3052 N N . ASP 382 382 ? A -19.740 4.454 -20.339 1.000 1 A ASP 83.029 1
ATOM 3053 C CA . ASP 382 382 ? A -20.115 3.149 -19.849 1.000 1 A ASP 82.176 1
ATOM 3054 C C . ASP 382 382 ? A -18.942 2.448 -19.177 1.000 1 A ASP 82.516 1
ATOM 3055 O O . ASP 382 382 ? A -17.776 2.740 -19.477 1.000 1 A ASP 78.898 1
ATOM 3056 C CB . ASP 382 382 ? A -20.659 2.301 -20.994 1.000 1 A ASP 79.387 1
ATOM 3057 C CG . ASP 382 382 ? A -21.951 2.850 -21.563 1.000 1 A ASP 77.300 1
ATOM 3058 O OD1 . ASP 382 382 ? A -22.728 3.429 -20.793 1.000 1 A ASP 68.240 1
ATOM 3059 O OD2 . ASP 382 382 ? A -22.186 2.667 -22.771 1.000 1 A ASP 72.080 1
ATOM 3060 N N . PRO 383 383 ? A -19.212 1.539 -18.269 1.000 1 A PRO 82.579 1
ATOM 3061 C CA . PRO 383 383 ? A -18.114 0.752 -17.696 1.000 1 A PRO 80.886 1
ATOM 3062 C C . PRO 383 383 ? A -17.551 -0.253 -18.671 1.000 1 A PRO 81.122 1
ATOM 3063 O O . PRO 383 383 ? A -18.259 -0.764 -19.553 1.000 1 A PRO 75.883 1
ATOM 3064 C CB . PRO 383 383 ? A -18.782 0.064 -16.496 1.000 1 A PRO 78.257 1
ATOM 3065 C CG . PRO 383 383 ? A -20.226 0.017 -16.855 1.000 1 A PRO 77.212 1
ATOM 3066 C CD . PRO 383 383 ? A -20.488 1.291 -17.629 1.000 1 A PRO 80.206 1
ATOM 3067 N N . GLY 384 384 ? A -16.291 -0.492 -18.535 1.000 1 A GLY 83.560 1
ATOM 3068 C CA . GLY 384 384 ? A -15.604 -1.392 -19.460 1.000 1 A GLY 81.806 1
ATOM 3069 C C . GLY 384 384 ? A -15.051 -0.726 -20.688 1.000 1 A GLY 83.250 1
ATOM 3070 O O . GLY 384 384 ? A -14.695 -1.413 -21.660 1.000 1 A GLY 80.631 1
ATOM 3071 N N . VAL 385 385 ? A -14.970 0.595 -20.693 1.000 1 A VAL 83.515 1
ATOM 3072 C CA . VAL 385 385 ? A -14.468 1.362 -21.833 1.000 1 A VAL 83.335 1
ATOM 3073 C C . VAL 385 385 ? A -13.025 1.784 -21.619 1.000 1 A VAL 84.073 1
ATOM 3074 O O . VAL 385 385 ? A -12.486 2.549 -22.418 1.000 1 A VAL 81.372 1
ATOM 3075 C CB . VAL 385 385 ? A -15.403 2.563 -22.118 1.000 1 A VAL 82.267 1
ATOM 3076 C CG1 . VAL 385 385 ? A -16.852 2.139 -21.925 1.000 1 A VAL 78.735 1
ATOM 3077 C CG2 . VAL 385 385 ? A -15.243 3.070 -23.526 1.000 1 A VAL 78.473 1
ATOM 3078 N N . ALA 386 386 ? A -12.418 1.302 -20.535 1.000 1 A ALA 85.607 1
ATOM 3079 C CA . ALA 386 386 ? A -11.033 1.602 -20.145 1.000 1 A ALA 86.248 1
ATOM 3080 C C . ALA 386 386 ? A -10.828 3.073 -19.851 1.000 1 A ALA 87.256 1
ATOM 3081 O O . ALA 386 386 ? A -10.020 3.747 -20.481 1.000 1 A ALA 85.525 1
ATOM 3082 C CB . ALA 386 386 ? A -10.053 1.094 -21.196 1.000 1 A ALA 84.368 1
ATOM 3083 N N . LYS 387 387 ? A -11.573 3.554 -18.875 1.000 1 A LYS 88.371 1
ATOM 3084 C CA . LYS 387 387 ? A -11.386 4.935 -18.414 1.000 1 A LYS 88.586 1
ATOM 3085 C C . LYS 387 387 ? A -10.394 5.011 -17.272 1.000 1 A LYS 89.210 1
ATOM 3086 O O . LYS 387 387 ? A -9.633 5.964 -17.198 1.000 1 A LYS 88.396 1
ATOM 3087 C CB . LYS 387 387 ? A -12.712 5.531 -17.994 1.000 1 A LYS 86.884 1
ATOM 3088 C CG . LYS 387 387 ? A -13.658 5.828 -19.146 1.000 1 A LYS 85.487 1
ATOM 3089 C CD . LYS 387 387 ? A -14.933 6.484 -18.639 1.000 1 A LYS 85.037 1
ATOM 3090 C CE . LYS 387 387 ? A -15.979 5.469 -18.234 1.000 1 A LYS 82.515 1
ATOM 3091 N NZ . LYS 387 387 ? A -15.698 4.876 -16.919 1.000 1 A LYS 77.861 1
ATOM 3092 N N . SER 388 388 ? A -10.393 4.017 -16.404 1.000 1 A SER 86.812 1
ATOM 3093 C CA . SER 388 388 ? A -9.467 4.024 -15.288 1.000 1 A SER 85.904 1
ATOM 3094 C C . SER 388 388 ? A -8.037 3.729 -15.707 1.000 1 A SER 86.368 1
ATOM 3095 O O . SER 388 388 ? A -7.108 4.154 -15.036 1.000 1 A SER 85.139 1
ATOM 3096 C CB . SER 388 388 ? A -9.914 3.033 -14.218 1.000 1 A SER 84.083 1
ATOM 3097 O OG . SER 388 388 ? A -11.174 3.407 -13.682 1.000 1 A SER 75.039 1
ATOM 3098 N N . GLN 389 389 ? A -7.885 3.015 -16.809 1.000 1 A GLN 88.277 1
ATOM 3099 C CA . GLN 389 389 ? A -6.562 2.740 -17.315 1.000 1 A GLN 88.016 1
ATOM 3100 C C . GLN 389 389 ? A -5.904 3.997 -17.867 1.000 1 A GLN 88.760 1
ATOM 3101 O O . GLN 389 389 ? A -4.702 4.173 -17.768 1.000 1 A GLN 88.179 1
ATOM 3102 C CB . GLN 389 389 ? A -6.618 1.674 -18.405 1.000 1 A GLN 86.649 1
ATOM 3103 C CG . GLN 389 389 ? A -7.040 0.302 -17.906 1.000 1 A GLN 79.296 1
ATOM 3104 C CD . GLN 389 389 ? A -6.052 -0.287 -16.927 1.000 1 A GLN 75.590 1
ATOM 3105 O OE1 . GLN 389 389 ? A -6.328 -0.390 -15.746 1.000 1 A GLN 67.858 1
ATOM 3106 N NE2 . GLN 389 389 ? A -4.882 -0.633 -17.444 1.000 1 A GLN 67.191 1
ATOM 3107 N N . LEU 390 390 ? A -6.719 4.878 -18.411 1.000 1 A LEU 90.566 1
ATOM 3108 C CA . LEU 390 390 ? A -6.189 6.143 -18.887 1.000 1 A LEU 90.506 1
ATOM 3109 C C . LEU 390 390 ? A -5.749 7.030 -17.727 1.000 1 A LEU 90.715 1
ATOM 3110 O O . LEU 390 390 ? A -4.725 7.693 -17.803 1.000 1 A LEU 89.848 1
ATOM 3111 C CB . LEU 390 390 ? A -7.231 6.871 -19.734 1.000 1 A LEU 90.305 1
ATOM 3112 C CG . LEU 390 390 ? A -7.610 6.185 -21.035 1.000 1 A LEU 88.132 1
ATOM 3113 C CD1 . LEU 390 390 ? A -6.404 6.137 -21.969 1.000 1 A LEU 85.985 1
ATOM 3114 C CD2 . LEU 390 390 ? A -8.757 6.927 -21.703 1.000 1 A LEU 86.939 1
ATOM 3115 N N . LEU 391 391 ? A -6.511 6.966 -16.641 1.000 1 A LEU 91.226 1
ATOM 3116 C CA . LEU 391 391 ? A -6.134 7.701 -15.452 1.000 1 A LEU 91.166 1
ATOM 3117 C C . LEU 391 391 ? A -4.876 7.112 -14.795 1.000 1 A LEU 91.070 1
ATOM 3118 O O . LEU 391 391 ? A -4.093 7.839 -14.203 1.000 1 A LEU 89.374 1
ATOM 3119 C CB . LEU 391 391 ? A -7.277 7.751 -14.438 1.000 1 A LEU 90.539 1
ATOM 3120 C CG . LEU 391 391 ? A -8.274 8.900 -14.517 1.000 1 A LEU 89.383 1
ATOM 3121 C CD1 . LEU 391 391 ? A -9.115 8.841 -15.787 1.000 1 A LEU 83.626 1
ATOM 3122 C CD2 . LEU 391 391 ? A -9.124 8.918 -13.288 1.000 1 A LEU 86.223 1
ATOM 3123 N N . SER 392 392 ? A -4.725 5.794 -14.913 1.000 1 A SER 89.272 1
ATOM 3124 C CA . SER 392 392 ? A -3.527 5.158 -14.379 1.000 1 A SER 87.853 1
ATOM 3125 C C . SER 392 392 ? A -2.306 5.488 -15.231 1.000 1 A SER 87.642 1
ATOM 3126 O O . SER 392 392 ? A -1.190 5.601 -14.706 1.000 1 A SER 85.767 1
ATOM 3127 C CB . SER 392 392 ? A -3.712 3.662 -14.295 1.000 1 A SER 86.156 1
ATOM 3128 O OG . SER 392 392 ? A -4.730 3.341 -13.343 1.000 1 A SER 72.470 1
ATOM 3129 N N . TYR 393 393 ? A -2.508 5.629 -16.515 1.000 1 A TYR 90.759 1
ATOM 3130 C CA . TYR 393 393 ? A -1.396 5.967 -17.385 1.000 1 A TYR 90.431 1
ATOM 3131 C C . TYR 393 393 ? A -0.954 7.416 -17.216 1.000 1 A TYR 90.238 1
ATOM 3132 O O . TYR 393 393 ? A 0.231 7.725 -17.254 1.000 1 A TYR 88.482 1
ATOM 3133 C CB . TYR 393 393 ? A -1.746 5.688 -18.838 1.000 1 A TYR 90.363 1
ATOM 3134 C CG . TYR 393 393 ? A -0.574 5.906 -19.773 1.000 1 A TYR 89.126 1
ATOM 3135 C CD1 . TYR 393 393 ? A 0.428 4.960 -19.867 1.000 1 A TYR 87.293 1
ATOM 3136 C CD2 . TYR 393 393 ? A -0.472 7.074 -20.529 1.000 1 A TYR 87.780 1
ATOM 3137 C CE1 . TYR 393 393 ? A 1.516 5.160 -20.708 1.000 1 A TYR 84.995 1
ATOM 3138 C CE2 . TYR 393 393 ? A 0.608 7.274 -21.369 1.000 1 A TYR 86.331 1
ATOM 3139 C CZ . TYR 393 393 ? A 1.590 6.315 -21.456 1.000 1 A TYR 85.282 1
ATOM 3140 O OH . TYR 393 393 ? A 2.678 6.507 -22.285 1.000 1 A TYR 80.377 1
ATOM 3141 N N . ILE 394 394 ? A -1.932 8.284 -17.021 1.000 1 A ILE 91.996 1
ATOM 3142 C CA . ILE 394 394 ? A -1.602 9.693 -16.788 1.000 1 A ILE 91.350 1
ATOM 3143 C C . ILE 394 394 ? A -0.941 9.873 -15.429 1.000 1 A ILE 89.753 1
ATOM 3144 O O . ILE 394 394 ? A -0.014 10.679 -15.269 1.000 1 A ILE 87.525 1
ATOM 3145 C CB . ILE 394 394 ? A -2.870 10.576 -16.959 1.000 1 A ILE 91.961 1
ATOM 3146 C CG1 . ILE 394 394 ? A -3.394 10.460 -18.387 1.000 1 A ILE 89.113 1
ATOM 3147 C CG2 . ILE 394 394 ? A -2.590 12.016 -16.618 1.000 1 A ILE 87.278 1
ATOM 3148 C CD1 . ILE 394 394 ? A -2.419 10.884 -19.452 1.000 1 A ILE 84.905 1
ATOM 3149 N N . ASP 395 395 ? A -1.377 9.058 -14.469 1.000 1 A ASP 89.212 1
ATOM 3150 C CA . ASP 395 395 ? A -0.760 9.120 -13.131 1.000 1 A ASP 87.031 1
ATOM 3151 C C . ASP 395 395 ? A 0.677 8.644 -13.158 1.000 1 A ASP 86.385 1
ATOM 3152 O O . ASP 395 395 ? A 1.503 9.132 -12.383 1.000 1 A ASP 83.342 1
ATOM 3153 C CB . ASP 395 395 ? A -1.596 8.293 -12.147 1.000 1 A ASP 84.927 1
ATOM 3154 C CG . ASP 395 395 ? A -1.065 8.359 -10.749 1.000 1 A ASP 83.354 1
ATOM 3155 O OD1 . ASP 395 395 ? A -1.292 9.403 -10.065 1.000 1 A ASP 78.208 1
ATOM 3156 O OD2 . ASP 395 395 ? A -0.425 7.379 -10.285 1.000 1 A ASP 77.234 1
ATOM 3157 N N . ARG 396 396 ? A 0.986 7.704 -14.027 1.000 1 A ARG 85.719 1
ATOM 3158 C CA . ARG 396 396 ? A 2.356 7.220 -14.126 1.000 1 A ARG 83.857 1
ATOM 3159 C C . ARG 396 396 ? A 3.197 8.022 -15.098 1.000 1 A ARG 83.682 1
ATOM 3160 O O . ARG 396 396 ? A 4.424 8.005 -14.996 1.000 1 A ARG 81.044 1
ATOM 3161 C CB . ARG 396 396 ? A 2.375 5.760 -14.528 1.000 1 A ARG 81.741 1
ATOM 3162 C CG . ARG 396 396 ? A 1.785 4.845 -13.492 1.000 1 A ARG 73.217 1
ATOM 3163 C CD . ARG 396 396 ? A 1.798 3.391 -13.947 1.000 1 A ARG 71.008 1
ATOM 3164 N NE . ARG 396 396 ? A 1.187 2.504 -12.996 1.000 1 A ARG 66.502 1
ATOM 3165 C CZ . ARG 396 396 ? A 1.059 1.190 -13.160 1.000 1 A ARG 64.322 1
ATOM 3166 N NH1 . ARG 396 396 ? A 1.473 0.644 -14.298 1.000 1 A ARG 55.553 1
ATOM 3167 N NH2 . ARG 396 396 ? A 0.495 0.455 -12.248 1.000 1 A ARG 54.451 1
ATOM 3168 N N . LEU 397 397 ? A 2.557 8.748 -16.003 1.000 1 A LEU 85.392 1
ATOM 3169 C CA . LEU 397 397 ? A 3.308 9.534 -16.966 1.000 1 A LEU 84.833 1
ATOM 3170 C C . LEU 397 397 ? A 3.615 10.928 -16.471 1.000 1 A LEU 84.093 1
ATOM 3171 O O . LEU 397 397 ? A 4.648 11.481 -16.799 1.000 1 A LEU 81.023 1
ATOM 3172 C CB . LEU 397 397 ? A 2.523 9.615 -18.278 1.000 1 A LEU 84.309 1
ATOM 3173 C CG . LEU 397 397 ? A 3.176 10.325 -19.447 1.000 1 A LEU 82.940 1
ATOM 3174 C CD1 . LEU 397 397 ? A 4.450 9.606 -19.848 1.000 1 A LEU 79.662 1
ATOM 3175 C CD2 . LEU 397 397 ? A 2.222 10.356 -20.615 1.000 1 A LEU 81.113 1
ATOM 3176 N N . ALA 398 398 ? A 2.722 11.480 -15.671 1.000 1 A ALA 83.917 1
ATOM 3177 C CA . ALA 398 398 ? A 2.923 12.847 -15.187 1.000 1 A ALA 83.270 1
ATOM 3178 C C . ALA 398 398 ? A 4.113 12.923 -14.239 1.000 1 A ALA 82.229 1
ATOM 3179 O O . ALA 398 398 ? A 4.386 11.967 -13.496 1.000 1 A ALA 79.411 1
ATOM 3180 C CB . ALA 398 398 ? A 1.659 13.339 -14.492 1.000 1 A ALA 82.934 1
ATOM 3181 N N . PRO 399 399 ? A 4.847 14.013 -14.271 1.000 1 A PRO 80.164 1
ATOM 3182 C CA . PRO 399 399 ? A 5.998 14.125 -13.348 1.000 1 A PRO 78.528 1
ATOM 3183 C C . PRO 399 399 ? A 5.581 14.131 -11.905 1.000 1 A PRO 78.116 1
ATOM 3184 O O . PRO 399 399 ? A 6.216 13.451 -11.087 1.000 1 A PRO 74.489 1
ATOM 3185 C CB . PRO 399 399 ? A 6.632 15.461 -13.753 1.000 1 A PRO 76.257 1
ATOM 3186 C CG . PRO 399 399 ? A 6.186 15.676 -15.153 1.000 1 A PRO 74.138 1
ATOM 3187 C CD . PRO 399 399 ? A 4.832 15.103 -15.253 1.000 1 A PRO 76.317 1
ATOM 3188 N N . ARG 400 400 ? A 4.556 14.857 -11.614 1.000 1 A ARG 78.812 1
ATOM 3189 C CA . ARG 400 400 ? A 4.003 14.884 -10.255 1.000 1 A ARG 78.934 1
ATOM 3190 C C . ARG 400 400 ? A 2.487 14.713 -10.314 1.000 1 A ARG 80.709 1
ATOM 3191 O O . ARG 400 400 ? A 1.805 15.498 -10.965 1.000 1 A ARG 79.401 1
ATOM 3192 C CB . ARG 400 400 ? A 4.373 16.175 -9.524 1.000 1 A ARG 75.582 1
ATOM 3193 C CG . ARG 400 400 ? A 3.943 16.200 -8.089 1.000 1 A ARG 69.243 1
ATOM 3194 C CD . ARG 400 400 ? A 4.396 17.464 -7.397 1.000 1 A ARG 66.878 1
ATOM 3195 N NE . ARG 400 400 ? A 3.997 17.489 -5.969 1.000 1 A ARG 63.629 1
ATOM 3196 C CZ . ARG 400 400 ? A 4.348 18.436 -5.134 1.000 1 A ARG 60.387 1
ATOM 3197 N NH1 . ARG 400 400 ? A 5.115 19.468 -5.552 1.000 1 A ARG 52.330 1
ATOM 3198 N NH2 . ARG 400 400 ? A 3.964 18.384 -3.867 1.000 1 A ARG 52.907 1
ATOM 3199 N N . SER 401 401 ? A 1.990 13.658 -9.700 1.000 1 A SER 82.525 1
ATOM 3200 C CA . SER 401 401 ? A 0.580 13.350 -9.825 1.000 1 A SER 82.881 1
ATOM 3201 C C . SER 401 401 ? A 0.107 12.613 -8.579 1.000 1 A SER 83.248 1
ATOM 3202 O O . SER 401 401 ? A 0.902 12.062 -7.802 1.000 1 A SER 80.846 1
ATOM 3203 C CB . SER 401 401 ? A 0.292 12.511 -11.066 1.000 1 A SER 81.404 1
ATOM 3204 O OG . SER 401 401 ? A 0.908 11.252 -10.968 1.000 1 A SER 71.991 1
ATOM 3205 N N . GLN 402 402 ? A -1.195 12.613 -8.408 1.000 1 A GLN 85.429 1
ATOM 3206 C CA . GLN 402 402 ? A -1.834 11.918 -7.309 1.000 1 A GLN 85.025 1
ATOM 3207 C C . GLN 402 402 ? A -3.047 11.194 -7.847 1.000 1 A GLN 85.658 1
ATOM 3208 O O . GLN 402 402 ? A -3.918 11.780 -8.473 1.000 1 A GLN 84.282 1
ATOM 3209 C CB . GLN 402 402 ? A -2.241 12.880 -6.203 1.000 1 A GLN 82.593 1
ATOM 3210 C CG . GLN 402 402 ? A -1.104 13.423 -5.381 1.000 1 A GLN 78.316 1
ATOM 3211 C CD . GLN 402 402 ? A -0.425 12.360 -4.542 1.000 1 A GLN 78.944 1
ATOM 3212 O OE1 . GLN 402 402 ? A -1.051 11.480 -4.012 1.000 1 A GLN 72.996 1
ATOM 3213 N NE2 . GLN 402 402 ? A 0.890 12.454 -4.452 1.000 1 A GLN 71.757 1
ATOM 3214 N N . TYR 403 403 ? A -3.096 9.903 -7.599 1.000 1 A TYR 87.122 1
ATOM 3215 C CA . TYR 403 403 ? A -4.198 9.059 -8.058 1.000 1 A TYR 87.072 1
ATOM 3216 C C . TYR 403 403 ? A -5.070 8.682 -6.884 1.000 1 A TYR 86.857 1
ATOM 3217 O O . TYR 403 403 ? A -4.628 7.974 -5.974 1.000 1 A TYR 84.477 1
ATOM 3218 C CB . TYR 403 403 ? A -3.700 7.835 -8.783 1.000 1 A TYR 86.832 1
ATOM 3219 C CG . TYR 403 403 ? A -4.806 6.998 -9.357 1.000 1 A TYR 86.819 1
ATOM 3220 C CD1 . TYR 403 403 ? A -5.379 7.296 -10.598 1.000 1 A TYR 85.725 1
ATOM 3221 C CD2 . TYR 403 403 ? A -5.293 5.886 -8.696 1.000 1 A TYR 86.127 1
ATOM 3222 C CE1 . TYR 403 403 ? A -6.389 6.541 -11.122 1.000 1 A TYR 84.019 1
ATOM 3223 C CE2 . TYR 403 403 ? A -6.320 5.116 -9.226 1.000 1 A TYR 84.899 1
ATOM 3224 C CZ . TYR 403 403 ? A -6.850 5.454 -10.443 1.000 1 A TYR 84.624 1
ATOM 3225 O OH . TYR 403 403 ? A -7.866 4.694 -10.995 1.000 1 A TYR 81.501 1
ATOM 3226 N N . THR 404 404 ? A -6.278 9.142 -6.886 1.000 1 A THR 87.766 1
ATOM 3227 C CA . THR 404 404 ? A -7.235 8.868 -5.817 1.000 1 A THR 87.102 1
ATOM 3228 C C . THR 404 404 ? A -8.495 8.286 -6.398 1.000 1 A THR 86.980 1
ATOM 3229 O O . THR 404 404 ? A -8.639 8.105 -7.603 1.000 1 A THR 85.317 1
ATOM 3230 C CB . THR 404 404 ? A -7.572 10.122 -5.010 1.000 1 A THR 85.880 1
ATOM 3231 O OG1 . THR 404 404 ? A -8.146 11.108 -5.860 1.000 1 A THR 74.382 1
ATOM 3232 C CG2 . THR 404 404 ? A -6.313 10.704 -4.371 1.000 1 A THR 77.400 1
ATOM 3233 N N . THR 405 405 ? A -9.418 7.976 -5.530 1.000 1 A THR 87.073 1
ATOM 3234 C CA . THR 405 405 ? A -10.715 7.451 -5.917 1.000 1 A THR 85.990 1
ATOM 3235 C C . THR 405 405 ? A -11.803 8.212 -5.177 1.000 1 A THR 85.582 1
ATOM 3236 O O . THR 405 405 ? A -11.541 8.844 -4.153 1.000 1 A THR 82.615 1
ATOM 3237 C CB . THR 405 405 ? A -10.831 5.947 -5.656 1.000 1 A THR 84.232 1
ATOM 3238 O OG1 . THR 405 405 ? A -12.053 5.443 -6.193 1.000 1 A THR 70.748 1
ATOM 3239 C CG2 . THR 405 405 ? A -10.783 5.649 -4.186 1.000 1 A THR 73.437 1
ATOM 3240 N N . GLY 406 406 ? A -12.998 8.143 -5.723 1.000 1 A GLY 84.185 1
ATOM 3241 C CA . GLY 406 406 ? A -14.098 8.910 -5.145 1.000 1 A GLY 83.144 1
ATOM 3242 C C . GLY 406 406 ? A -14.629 8.351 -3.845 1.000 1 A GLY 82.944 1
ATOM 3243 O O . GLY 406 406 ? A -14.892 9.114 -2.908 1.000 1 A GLY 77.765 1
ATOM 3244 N N . ARG 407 407 ? A -14.766 7.040 -3.782 1.000 1 A ARG 78.663 1
ATOM 3245 C CA . ARG 407 407 ? A -15.272 6.451 -2.560 1.000 1 A ARG 77.294 1
ATOM 3246 C C . ARG 407 407 ? A -14.229 6.443 -1.465 1.000 1 A ARG 77.567 1
ATOM 3247 O O . ARG 407 407 ? A -14.541 6.664 -0.300 1.000 1 A ARG 72.627 1
ATOM 3248 C CB . ARG 407 407 ? A -15.772 5.028 -2.849 1.000 1 A ARG 73.720 1
ATOM 3249 C CG . ARG 407 407 ? A -16.329 4.326 -1.632 1.000 1 A ARG 67.925 1
ATOM 3250 C CD . ARG 407 407 ? A -17.571 5.001 -1.087 1.000 1 A ARG 61.627 1
ATOM 3251 N NE . ARG 407 407 ? A -18.052 4.398 0.148 1.000 1 A ARG 56.895 1
ATOM 3252 C CZ . ARG 407 407 ? A -18.881 4.966 0.975 1.000 1 A ARG 53.142 1
ATOM 3253 N NH1 . ARG 407 407 ? A -19.387 6.138 0.709 1.000 1 A ARG 45.039 1
ATOM 3254 N NH2 . ARG 407 407 ? A -19.231 4.350 2.096 1.000 1 A ARG 45.173 1
ATOM 3255 N N . GLY 408 408 ? A -12.995 6.203 -1.828 1.000 1 A GLY 76.588 1
ATOM 3256 C CA . GLY 408 408 ? A -11.931 6.123 -0.848 1.000 1 A GLY 75.755 1
ATOM 3257 C C . GLY 408 408 ? A -11.301 7.461 -0.489 1.000 1 A GLY 77.619 1
ATOM 3258 O O . GLY 408 408 ? A -10.198 7.478 0.054 1.000 1 A GLY 73.467 1
ATOM 3259 N N . SER 409 409 ? A -11.984 8.544 -0.776 1.000 1 A SER 79.704 1
ATOM 3260 C CA . SER 409 409 ? A -11.452 9.855 -0.508 1.000 1 A SER 80.741 1
ATOM 3261 C C . SER 409 409 ? A -12.564 10.759 0.008 1.000 1 A SER 81.264 1
ATOM 3262 O O . SER 409 409 ? A -13.667 10.768 -0.536 1.000 1 A SER 77.627 1
ATOM 3263 C CB . SER 409 409 ? A -10.796 10.473 -1.721 1.000 1 A SER 79.276 1
ATOM 3264 O OG . SER 409 409 ? A -9.656 9.731 -2.142 1.000 1 A SER 73.088 1
ATOM 3265 N N . SER 410 410 ? A -12.250 11.466 1.037 1.000 1 A SER 80.738 1
ATOM 3266 C CA . SER 410 410 ? A -13.169 12.448 1.613 1.000 1 A SER 80.378 1
ATOM 3267 C C . SER 410 410 ? A -12.726 13.849 1.232 1.000 1 A SER 80.977 1
ATOM 3268 O O . SER 410 410 ? A -11.709 14.030 0.558 1.000 1 A SER 77.884 1
ATOM 3269 C CB . SER 410 410 ? A -13.251 12.279 3.132 1.000 1 A SER 77.055 1
ATOM 3270 O OG . SER 410 410 ? A -11.997 12.553 3.726 1.000 1 A SER 71.767 1
ATOM 3271 N N . GLY 411 411 ? A -13.472 14.818 1.702 1.000 1 A GLY 82.230 1
ATOM 3272 C CA . GLY 411 411 ? A -13.099 16.187 1.404 1.000 1 A GLY 81.165 1
ATOM 3273 C C . GLY 411 411 ? A -11.856 16.663 2.123 1.000 1 A GLY 82.922 1
ATOM 3274 O O . GLY 411 411 ? A -11.090 17.447 1.587 1.000 1 A GLY 80.729 1
ATOM 3275 N N . VAL 412 412 ? A -11.672 16.158 3.316 1.000 1 A VAL 80.516 1
ATOM 3276 C CA . VAL 412 412 ? A -10.490 16.501 4.082 1.000 1 A VAL 81.444 1
ATOM 3277 C C . VAL 412 412 ? A -9.274 15.783 3.531 1.000 1 A VAL 82.791 1
ATOM 3278 O O . VAL 412 412 ? A -8.174 16.350 3.465 1.000 1 A VAL 80.475 1
ATOM 3279 C CB . VAL 412 412 ? A -10.702 16.161 5.575 1.000 1 A VAL 79.285 1
ATOM 3280 C CG1 . VAL 412 412 ? A -11.896 16.932 6.091 1.000 1 A VAL 74.495 1
ATOM 3281 C CG2 . VAL 412 412 ? A -9.460 16.505 6.388 1.000 1 A VAL 74.693 1
ATOM 3282 N N . GLY 413 413 ? A -9.479 14.550 3.080 1.000 1 A GLY 82.039 1
ATOM 3283 C CA . GLY 413 413 ? A -8.395 13.789 2.498 1.000 1 A GLY 82.390 1
ATOM 3284 C C . GLY 413 413 ? A -7.916 14.290 1.133 1.000 1 A GLY 84.100 1
ATOM 3285 O O . GLY 413 413 ? A -6.821 13.939 0.726 1.000 1 A GLY 82.076 1
ATOM 3286 N N . LEU 414 414 ? A -8.734 15.073 0.468 1.000 1 A LEU 86.297 1
ATOM 3287 C CA . LEU 414 414 ? A -8.312 15.645 -0.798 1.000 1 A LEU 86.080 1
ATOM 3288 C C . LEU 414 414 ? A -7.732 17.023 -0.641 1.000 1 A LEU 85.792 1
ATOM 3289 O O . LEU 414 414 ? A -6.784 17.366 -1.353 1.000 1 A LEU 83.746 1
ATOM 3290 C CB . LEU 414 414 ? A -9.493 15.694 -1.775 1.000 1 A LEU 85.459 1
ATOM 3291 C CG . LEU 414 414 ? A -10.029 14.350 -2.265 1.000 1 A LEU 85.763 1
ATOM 3292 C CD1 . LEU 414 414 ? A -8.960 13.652 -3.089 1.000 1 A LEU 82.638 1
ATOM 3293 C CD2 . LEU 414 414 ? A -11.277 14.559 -3.093 1.000 1 A LEU 83.118 1
ATOM 3294 N N . THR 415 415 ? A -8.284 17.816 0.274 1.000 1 A THR 84.697 1
ATOM 3295 C CA . THR 415 415 ? A -7.803 19.193 0.416 1.000 1 A THR 84.140 1
ATOM 3296 C C . THR 415 415 ? A -6.725 19.323 1.459 1.000 1 A THR 84.372 1
ATOM 3297 O O . THR 415 415 ? A -5.569 19.639 1.143 1.000 1 A THR 81.431 1
ATOM 3298 C CB . THR 415 415 ? A -8.970 20.123 0.745 1.000 1 A THR 82.989 1
ATOM 3299 O OG1 . THR 415 415 ? A -9.544 19.734 2.007 1.000 1 A THR 74.274 1
ATOM 3300 C CG2 . THR 415 415 ? A -10.053 20.006 -0.331 1.000 1 A THR 76.052 1
ATOM 3301 N N . ALA 416 416 ? A -7.064 19.066 2.704 1.000 1 A ALA 83.940 1
ATOM 3302 C CA . ALA 416 416 ? A -6.111 19.152 3.807 1.000 1 A ALA 83.521 1
ATOM 3303 C C . ALA 416 416 ? A -6.680 18.433 5.011 1.000 1 A ALA 83.298 1
ATOM 3304 O O . ALA 416 416 ? A -7.858 18.057 5.028 1.000 1 A ALA 80.584 1
ATOM 3305 C CB . ALA 416 416 ? A -5.748 20.592 4.154 1.000 1 A ALA 82.667 1
ATOM 3306 N N . ALA 417 417 ? A -5.864 18.273 6.025 1.000 1 A ALA 81.405 1
ATOM 3307 C CA . ALA 417 417 ? A -6.287 17.623 7.238 1.000 1 A ALA 80.190 1
ATOM 3308 C C . ALA 417 417 ? A -5.549 18.229 8.406 1.000 1 A ALA 80.501 1
ATOM 3309 O O . ALA 417 417 ? A -4.378 18.610 8.302 1.000 1 A ALA 78.416 1
ATOM 3310 C CB . ALA 417 417 ? A -6.047 16.116 7.193 1.000 1 A ALA 77.705 1
ATOM 3311 N N . VAL 418 418 ? A -6.245 18.352 9.508 1.000 1 A VAL 80.649 1
ATOM 3312 C CA . VAL 418 418 ? A -5.677 18.896 10.743 1.000 1 A VAL 79.552 1
ATOM 3313 C C . VAL 418 418 ? A -5.494 17.740 11.710 1.000 1 A VAL 78.855 1
ATOM 3314 O O . VAL 418 418 ? A -6.455 17.089 12.090 1.000 1 A VAL 75.441 1
ATOM 3315 C CB . VAL 418 418 ? A -6.560 19.975 11.352 1.000 1 A VAL 78.616 1
ATOM 3316 C CG1 . VAL 418 418 ? A -6.740 21.122 10.380 1.000 1 A VAL 75.065 1
ATOM 3317 C CG2 . VAL 418 418 ? A -5.952 20.486 12.657 1.000 1 A VAL 76.086 1
ATOM 3318 N N . LEU 419 419 ? A -4.261 17.515 12.092 1.000 1 A LEU 76.301 1
ATOM 3319 C CA . LEU 419 419 ? A -3.915 16.430 13.003 1.000 1 A LEU 76.237 1
ATOM 3320 C C . LEU 419 419 ? A -2.932 16.903 14.028 1.000 1 A LEU 75.908 1
ATOM 3321 O O . LEU 419 419 ? A -2.302 17.957 13.878 1.000 1 A LEU 73.177 1
ATOM 3322 C CB . LEU 419 419 ? A -3.408 15.184 12.239 1.000 1 A LEU 73.295 1
ATOM 3323 C CG . LEU 419 419 ? A -2.219 15.317 11.288 1.000 1 A LEU 69.783 1
ATOM 3324 C CD1 . LEU 419 419 ? A -2.395 14.354 10.120 1.000 1 A LEU 66.774 1
ATOM 3325 C CD2 . LEU 419 419 ? A -0.878 15.054 11.976 1.000 1 A LEU 66.744 1
ATOM 3326 N N . ARG 420 420 ? A -2.795 16.097 15.072 1.000 1 A ARG 74.580 1
ATOM 3327 C CA . ARG 420 420 ? A -1.847 16.407 16.138 1.000 1 A ARG 73.611 1
ATOM 3328 C C . ARG 420 420 ? A -0.440 16.010 15.680 1.000 1 A ARG 72.658 1
ATOM 3329 O O . ARG 420 420 ? A -0.220 14.906 15.194 1.000 1 A ARG 70.418 1
ATOM 3330 C CB . ARG 420 420 ? A -2.194 15.694 17.423 1.000 1 A ARG 70.619 1
ATOM 3331 C CG . ARG 420 420 ? A -3.543 16.083 18.015 1.000 1 A ARG 66.718 1
ATOM 3332 C CD . ARG 420 420 ? A -3.468 17.446 18.681 1.000 1 A ARG 64.656 1
ATOM 3333 N NE . ARG 420 420 ? A -4.746 17.797 19.319 1.000 1 A ARG 61.669 1
ATOM 3334 C CZ . ARG 420 420 ? A -4.947 18.896 19.980 1.000 1 A ARG 58.961 1
ATOM 3335 N NH1 . ARG 420 420 ? A -3.951 19.763 20.135 1.000 1 A ARG 52.865 1
ATOM 3336 N NH2 . ARG 420 420 ? A -6.106 19.175 20.503 1.000 1 A ARG 51.650 1
ATOM 3337 N N . ASP 421 421 ? A 0.487 16.907 15.866 1.000 1 A ASP 69.094 1
ATOM 3338 C CA . ASP 421 421 ? A 1.887 16.598 15.608 1.000 1 A ASP 69.072 1
ATOM 3339 C C . ASP 421 421 ? A 2.452 15.755 16.750 1.000 1 A ASP 68.788 1
ATOM 3340 O O . ASP 421 421 ? A 2.174 16.002 17.918 1.000 1 A ASP 65.982 1
ATOM 3341 C CB . ASP 421 421 ? A 2.703 17.877 15.432 1.000 1 A ASP 65.410 1
ATOM 3342 C CG . ASP 421 421 ? A 4.069 17.615 14.804 1.000 1 A ASP 63.015 1
ATOM 3343 O OD1 . ASP 421 421 ? A 4.400 16.443 14.533 1.000 1 A ASP 60.564 1
ATOM 3344 O OD2 . ASP 421 421 ? A 4.802 18.589 14.581 1.000 1 A ASP 61.196 1
ATOM 3345 N N . SER 422 422 ? A 3.212 14.756 16.397 1.000 1 A SER 64.967 1
ATOM 3346 C CA . SER 422 422 ? A 3.728 13.844 17.423 1.000 1 A SER 64.495 1
ATOM 3347 C C . SER 422 422 ? A 4.839 14.461 18.247 1.000 1 A SER 65.605 1
ATOM 3348 O O . SER 422 422 ? A 5.016 14.082 19.413 1.000 1 A SER 62.385 1
ATOM 3349 C CB . SER 422 422 ? A 4.224 12.557 16.755 1.000 1 A SER 59.903 1
ATOM 3350 O OG . SER 422 422 ? A 5.313 12.800 15.897 1.000 1 A SER 55.611 1
ATOM 3351 N N . VAL 423 423 ? A 5.570 15.390 17.679 1.000 1 A VAL 67.210 1
ATOM 3352 C CA . VAL 423 423 ? A 6.692 15.984 18.412 1.000 1 A VAL 67.110 1
ATOM 3353 C C . VAL 423 423 ? A 6.206 17.131 19.269 1.000 1 A VAL 68.649 1
ATOM 3354 O O . VAL 423 423 ? A 6.416 17.135 20.489 1.000 1 A VAL 67.025 1
ATOM 3355 C CB . VAL 423 423 ? A 7.786 16.457 17.432 1.000 1 A VAL 63.873 1
ATOM 3356 C CG1 . VAL 423 423 ? A 8.308 15.286 16.634 1.000 1 A VAL 63.361 1
ATOM 3357 C CG2 . VAL 423 423 ? A 8.917 17.127 18.201 1.000 1 A VAL 63.017 1
ATOM 3358 N N . SER 424 424 ? A 5.543 18.092 18.656 1.000 1 A SER 68.412 1
ATOM 3359 C CA . SER 424 424 ? A 5.126 19.284 19.393 1.000 1 A SER 68.925 1
ATOM 3360 C C . SER 424 424 ? A 3.760 19.115 20.042 1.000 1 A SER 70.241 1
ATOM 3361 O O . SER 424 424 ? A 3.456 19.787 21.019 1.000 1 A SER 67.421 1
ATOM 3362 C CB . SER 424 424 ? A 5.117 20.500 18.478 1.000 1 A SER 65.886 1
ATOM 3363 O OG . SER 424 424 ? A 4.112 20.363 17.480 1.000 1 A SER 58.870 1
ATOM 3364 N N . GLY 425 425 ? A 2.922 18.233 19.473 1.000 1 A GLY 72.826 1
ATOM 3365 C CA . GLY 425 425 ? A 1.587 18.086 20.026 1.000 1 A GLY 73.198 1
ATOM 3366 C C . GLY 425 425 ? A 0.637 19.218 19.711 1.000 1 A GLY 75.741 1
ATOM 3367 O O . GLY 425 425 ? A -0.302 19.448 20.443 1.000 1 A GLY 72.528 1
ATOM 3368 N N . GLU 426 426 ? A 0.874 19.906 18.621 1.000 1 A GLU 69.456 1
ATOM 3369 C CA . GLU 426 426 ? A 0.067 21.019 18.184 1.000 1 A GLU 70.295 1
ATOM 3370 C C . GLU 426 426 ? A -0.731 20.637 16.955 1.000 1 A GLU 72.000 1
ATOM 3371 O O . GLU 426 426 ? A -0.378 19.696 16.236 1.000 1 A GLU 70.522 1
ATOM 3372 C CB . GLU 426 426 ? A 0.910 22.248 17.925 1.000 1 A GLU 67.394 1
ATOM 3373 C CG . GLU 426 426 ? A 1.558 22.819 19.166 1.000 1 A GLU 61.447 1
ATOM 3374 C CD . GLU 426 426 ? A 2.388 24.076 18.888 1.000 1 A GLU 56.495 1
ATOM 3375 O OE1 . GLU 426 426 ? A 2.532 24.412 17.691 1.000 1 A GLU 54.714 1
ATOM 3376 O OE2 . GLU 426 426 ? A 2.875 24.689 19.838 1.000 1 A GLU 49.485 1
ATOM 3377 N N . LEU 427 427 ? A -1.791 21.367 16.725 1.000 1 A LEU 75.631 1
ATOM 3378 C CA . LEU 427 427 ? A -2.655 21.122 15.578 1.000 1 A LEU 75.929 1
ATOM 3379 C C . LEU 427 427 ? A -1.999 21.702 14.329 1.000 1 A LEU 76.980 1
ATOM 3380 O O . LEU 427 427 ? A -1.892 22.928 14.191 1.000 1 A LEU 74.372 1
ATOM 3381 C CB . LEU 427 427 ? A -4.029 21.723 15.780 1.000 1 A LEU 73.637 1
ATOM 3382 C CG . LEU 427 427 ? A -4.864 21.069 16.872 1.000 1 A LEU 72.837 1
ATOM 3383 C CD1 . LEU 427 427 ? A -5.169 19.641 16.535 1.000 1 A LEU 72.462 1
ATOM 3384 C CD2 . LEU 427 427 ? A -6.153 21.853 17.118 1.000 1 A LEU 72.007 1
ATOM 3385 N N . THR 428 428 ? A -1.575 20.834 13.442 1.000 1 A THR 76.649 1
ATOM 3386 C CA . THR 428 428 ? A -0.880 21.253 12.238 1.000 1 A THR 76.574 1
ATOM 3387 C C . THR 428 428 ? A -1.693 20.823 11.021 1.000 1 A THR 77.535 1
ATOM 3388 O O . THR 428 428 ? A -2.594 19.976 11.102 1.000 1 A THR 75.506 1
ATOM 3389 C CB . THR 428 428 ? A 0.522 20.632 12.147 1.000 1 A THR 74.660 1
ATOM 3390 O OG1 . THR 428 428 ? A 0.432 19.211 12.166 1.000 1 A THR 65.307 1
ATOM 3391 C CG2 . THR 428 428 ? A 1.351 21.091 13.330 1.000 1 A THR 66.970 1
ATOM 3392 N N . LEU 429 429 ? A -1.397 21.413 9.896 1.000 1 A LEU 78.239 1
ATOM 3393 C CA . LEU 429 429 ? A -2.060 21.101 8.652 1.000 1 A LEU 77.792 1
ATOM 3394 C C . LEU 429 429 ? A -1.207 20.135 7.843 1.000 1 A LEU 77.947 1
ATOM 3395 O O . LEU 429 429 ? A 0.006 20.313 7.725 1.000 1 A LEU 75.439 1
ATOM 3396 C CB . LEU 429 429 ? A -2.346 22.345 7.833 1.000 1 A LEU 76.170 1
ATOM 3397 C CG . LEU 429 429 ? A -3.457 23.264 8.334 1.000 1 A LEU 74.527 1
ATOM 3398 C CD1 . LEU 429 429 ? A -4.787 22.528 8.305 1.000 1 A LEU 71.476 1
ATOM 3399 C CD2 . LEU 429 429 ? A -3.517 24.516 7.481 1.000 1 A LEU 71.648 1
ATOM 3400 N N . GLU 430 430 ? A -1.847 19.152 7.288 1.000 1 A GLU 77.632 1
ATOM 3401 C CA . GLU 430 430 ? A -1.206 18.202 6.406 1.000 1 A GLU 77.611 1
ATOM 3402 C C . GLU 430 430 ? A -1.977 18.188 5.107 1.000 1 A GLU 78.734 1
ATOM 3403 O O . GLU 430 430 ? A -3.186 17.960 5.076 1.000 1 A GLU 77.452 1
ATOM 3404 C CB . GLU 430 430 ? A -1.160 16.795 7.026 1.000 1 A GLU 74.616 1
ATOM 3405 C CG . GLU 430 430 ? A -0.451 15.769 6.156 1.000 1 A GLU 66.782 1
ATOM 3406 C CD . GLU 430 430 ? A -0.342 14.420 6.842 1.000 1 A GLU 61.707 1
ATOM 3407 O OE1 . GLU 430 430 ? A -0.901 14.265 7.952 1.000 1 A GLU 59.036 1
ATOM 3408 O OE2 . GLU 430 430 ? A 0.303 13.519 6.263 1.000 1 A GLU 55.359 1
ATOM 3409 N N . GLY 431 431 ? A -1.276 18.464 4.027 1.000 1 A GLY 80.514 1
ATOM 3410 C CA . GLY 431 431 ? A -1.916 18.592 2.735 1.000 1 A GLY 80.652 1
ATOM 3411 C C . GLY 431 431 ? A -2.439 17.265 2.203 1.000 1 A GLY 82.018 1
ATOM 3412 O O . GLY 431 431 ? A -1.826 16.230 2.380 1.000 1 A GLY 79.243 1
ATOM 3413 N N . GLY 432 432 ? A -3.563 17.334 1.542 1.000 1 A GLY 84.790 1
ATOM 3414 C CA . GLY 432 432 ? A -4.198 16.152 0.990 1.000 1 A GLY 84.921 1
ATOM 3415 C C . GLY 432 432 ? A -3.720 15.858 -0.413 1.000 1 A GLY 86.281 1
ATOM 3416 O O . GLY 432 432 ? A -2.607 16.175 -0.802 1.000 1 A GLY 84.678 1
ATOM 3417 N N . ALA 433 433 ? A -4.580 15.201 -1.169 1.000 1 A ALA 86.659 1
ATOM 3418 C CA . ALA 433 433 ? A -4.198 14.784 -2.509 1.000 1 A ALA 86.671 1
ATOM 3419 C C . ALA 433 433 ? A -4.130 15.948 -3.486 1.000 1 A ALA 87.347 1
ATOM 3420 O O . ALA 433 433 ? A -3.312 15.933 -4.415 1.000 1 A ALA 85.802 1
ATOM 3421 C CB . ALA 433 433 ? A -5.170 13.735 -3.014 1.000 1 A ALA 86.182 1
ATOM 3422 N N . LEU 434 434 ? A -4.978 16.941 -3.291 1.000 1 A LEU 88.515 1
ATOM 3423 C CA . LEU 434 434 ? A -4.929 18.097 -4.178 1.000 1 A LEU 88.636 1
ATOM 3424 C C . LEU 434 434 ? A -3.774 19.031 -3.866 1.000 1 A LEU 88.098 1
ATOM 3425 O O . LEU 434 434 ? A -3.295 19.741 -4.752 1.000 1 A LEU 86.422 1
ATOM 3426 C CB . LEU 434 434 ? A -6.252 18.858 -4.098 1.000 1 A LEU 88.845 1
ATOM 3427 C CG . LEU 434 434 ? A -7.474 18.100 -4.607 1.000 1 A LEU 88.649 1
ATOM 3428 C CD1 . LEU 434 434 ? A -7.332 17.865 -6.094 1.000 1 A LEU 86.350 1
ATOM 3429 C CD2 . LEU 434 434 ? A -8.738 18.859 -4.293 1.000 1 A LEU 86.921 1
ATOM 3430 N N . VAL 435 435 ? A -3.351 19.020 -2.619 1.000 1 A VAL 87.271 1
ATOM 3431 C CA . VAL 435 435 ? A -2.219 19.856 -2.246 1.000 1 A VAL 86.013 1
ATOM 3432 C C . VAL 435 435 ? A -0.891 19.197 -2.637 1.000 1 A VAL 85.542 1
ATOM 3433 O O . VAL 435 435 ? A 0.042 19.867 -3.067 1.000 1 A VAL 83.557 1
ATOM 3434 C CB . VAL 435 435 ? A -2.245 20.174 -0.744 1.000 1 A VAL 85.301 1
ATOM 3435 C CG1 . VAL 435 435 ? A -3.556 20.855 -0.380 1.000 1 A VAL 83.052 1
ATOM 3436 C CG2 . VAL 435 435 ? A -1.074 21.037 -0.341 1.000 1 A VAL 82.174 1
ATOM 3437 N N . LEU 436 436 ? A -0.841 17.875 -2.530 1.000 1 A LEU 84.887 1
ATOM 3438 C CA . LEU 436 436 ? A 0.375 17.161 -2.914 1.000 1 A LEU 83.276 1
ATOM 3439 C C . LEU 436 436 ? A 0.579 17.106 -4.409 1.000 1 A LEU 83.514 1
ATOM 3440 O O . LEU 436 436 ? A 1.697 16.871 -4.875 1.000 1 A LEU 81.302 1
ATOM 3441 C CB . LEU 436 436 ? A 0.342 15.749 -2.360 1.000 1 A LEU 81.291 1
ATOM 3442 C CG . LEU 436 436 ? A 0.443 15.591 -0.844 1.000 1 A LEU 77.134 1
ATOM 3443 C CD1 . LEU 436 436 ? A 1.752 16.134 -0.349 1.000 1 A LEU 75.939 1
ATOM 3444 C CD2 . LEU 436 436 ? A 0.276 14.127 -0.452 1.000 1 A LEU 75.875 1
ATOM 3445 N N . ALA 437 437 ? A -0.505 17.311 -5.169 1.000 1 A ALA 87.406 1
ATOM 3446 C CA . ALA 437 437 ? A -0.426 17.285 -6.617 1.000 1 A ALA 87.022 1
ATOM 3447 C C . ALA 437 437 ? A -0.284 18.694 -7.174 1.000 1 A ALA 87.200 1
ATOM 3448 O O . ALA 437 437 ? A -0.838 18.997 -8.245 1.000 1 A ALA 85.256 1
ATOM 3449 C CB . ALA 437 437 ? A -1.646 16.594 -7.202 1.000 1 A ALA 86.408 1
ATOM 3450 N N . ASP 438 438 ? A 0.437 19.535 -6.476 1.000 1 A ASP 86.486 1
ATOM 3451 C CA . ASP 438 438 ? A 0.642 20.898 -6.941 1.000 1 A ASP 85.771 1
ATOM 3452 C C . ASP 438 438 ? A 1.612 20.881 -8.133 1.000 1 A ASP 85.683 1
ATOM 3453 O O . ASP 438 438 ? A 2.637 20.206 -8.088 1.000 1 A ASP 83.285 1
ATOM 3454 C CB . ASP 438 438 ? A 1.197 21.764 -5.807 1.000 1 A ASP 84.169 1
ATOM 3455 C CG . ASP 438 438 ? A 1.122 23.254 -6.119 1.000 1 A ASP 84.135 1
ATOM 3456 O OD1 . ASP 438 438 ? A 0.619 23.625 -7.197 1.000 1 A ASP 80.800 1
ATOM 3457 O OD2 . ASP 438 438 ? A 1.578 24.041 -5.278 1.000 1 A ASP 80.485 1
ATOM 3458 N N . GLN 439 439 ? A 1.246 21.629 -9.160 1.000 1 A GLN 85.455 1
ATOM 3459 C CA . GLN 439 439 ? A 1.941 21.643 -10.445 1.000 1 A GLN 84.719 1
ATOM 3460 C C . GLN 439 439 ? A 2.003 20.266 -11.076 1.000 1 A GLN 84.939 1
ATOM 3461 O O . GLN 439 439 ? A 3.018 19.831 -11.589 1.000 1 A GLN 81.953 1
ATOM 3462 C CB . GLN 439 439 ? A 3.321 22.274 -10.335 1.000 1 A GLN 82.626 1
ATOM 3463 C CG . GLN 439 439 ? A 3.339 23.709 -9.910 1.000 1 A GLN 80.476 1
ATOM 3464 C CD . GLN 439 439 ? A 2.744 24.640 -10.945 1.000 1 A GLN 78.917 1
ATOM 3465 O OE1 . GLN 439 439 ? A 2.873 24.424 -12.146 1.000 1 A GLN 70.994 1
ATOM 3466 N NE2 . GLN 439 439 ? A 2.079 25.689 -10.459 1.000 1 A GLN 71.253 1
ATOM 3467 N N . GLY 440 440 ? A 0.886 19.561 -11.015 1.000 1 A GLY 88.083 1
ATOM 3468 C CA . GLY 440 440 ? A 0.785 18.238 -11.570 1.000 1 A GLY 88.209 1
ATOM 3469 C C . GLY 440 440 ? A -0.628 17.881 -11.927 1.000 1 A GLY 89.973 1
ATOM 3470 O O . GLY 440 440 ? A -1.476 18.741 -12.186 1.000 1 A GLY 88.470 1
ATOM 3471 N N . VAL 441 441 ? A -0.889 16.597 -11.936 1.000 1 A VAL 90.131 1
ATOM 3472 C CA . VAL 441 441 ? A -2.191 16.066 -12.333 1.000 1 A VAL 90.902 1
ATOM 3473 C C . VAL 441 441 ? A -2.753 15.301 -11.166 1.000 1 A VAL 90.600 1
ATOM 3474 O O . VAL 441 441 ? A -2.076 14.450 -10.580 1.000 1 A VAL 88.506 1
ATOM 3475 C CB . VAL 441 441 ? A -2.101 15.184 -13.589 1.000 1 A VAL 91.005 1
ATOM 3476 C CG1 . VAL 441 441 ? A -1.546 15.984 -14.749 1.000 1 A VAL 88.504 1
ATOM 3477 C CG2 . VAL 441 441 ? A -3.448 14.605 -13.922 1.000 1 A VAL 89.044 1
ATOM 3478 N N . CYS 442 442 ? A -3.967 15.605 -10.804 1.000 1 A CYS 91.874 1
ATOM 3479 C CA . CYS 442 442 ? A -4.687 14.865 -9.754 1.000 1 A CYS 91.637 1
ATOM 3480 C C . CYS 442 442 ? A -5.775 14.036 -10.410 1.000 1 A CYS 91.774 1
ATOM 3481 O O . CYS 442 442 ? A -6.746 14.559 -10.950 1.000 1 A CYS 90.413 1
ATOM 3482 C CB . CYS 442 442 ? A -5.272 15.818 -8.713 1.000 1 A CYS 90.785 1
ATOM 3483 S SG . CYS 442 442 ? A -6.071 14.971 -7.354 1.000 1 A CYS 87.863 1
ATOM 3484 N N . CYS 443 443 ? A -5.577 12.741 -10.396 1.000 1 A CYS 91.483 1
ATOM 3485 C CA . CYS 443 443 ? A -6.515 11.829 -11.041 1.000 1 A CYS 91.246 1
ATOM 3486 C C . CYS 443 443 ? A -7.513 11.328 -10.013 1.000 1 A CYS 90.578 1
ATOM 3487 O O . CYS 443 443 ? A -7.127 10.772 -8.988 1.000 1 A CYS 87.781 1
ATOM 3488 C CB . CYS 443 443 ? A -5.792 10.649 -11.657 1.000 1 A CYS 90.862 1
ATOM 3489 S SG . CYS 443 443 ? A -4.719 11.090 -13.044 1.000 1 A CYS 88.910 1
ATOM 3490 N N . ILE 444 444 ? A -8.771 11.512 -10.284 1.000 1 A ILE 91.702 1
ATOM 3491 C CA . ILE 444 444 ? A -9.850 11.079 -9.394 1.000 1 A ILE 90.995 1
ATOM 3492 C C . ILE 444 444 ? A -10.676 10.039 -10.115 1.000 1 A ILE 90.137 1
ATOM 3493 O O . ILE 444 444 ? A -11.398 10.355 -11.071 1.000 1 A ILE 88.485 1
ATOM 3494 C CB . ILE 444 444 ? A -10.702 12.255 -8.926 1.000 1 A ILE 90.426 1
ATOM 3495 C CG1 . ILE 444 444 ? A -9.865 13.269 -8.140 1.000 1 A ILE 88.298 1
ATOM 3496 C CG2 . ILE 444 444 ? A -11.843 11.759 -8.051 1.000 1 A ILE 88.428 1
ATOM 3497 C CD1 . ILE 444 444 ? A -10.630 14.559 -7.827 1.000 1 A ILE 85.609 1
ATOM 3498 N N . ASP 445 445 ? A -10.585 8.822 -9.676 1.000 1 A ASP 88.434 1
ATOM 3499 C CA . ASP 445 445 ? A -11.358 7.737 -10.271 1.000 1 A ASP 86.693 1
ATOM 3500 C C . ASP 445 445 ? A -12.640 7.562 -9.495 1.000 1 A ASP 86.024 1
ATOM 3501 O O . ASP 445 445 ? A -12.690 7.778 -8.288 1.000 1 A ASP 81.915 1
ATOM 3502 C CB . ASP 445 445 ? A -10.536 6.444 -10.284 1.000 1 A ASP 84.211 1
ATOM 3503 C CG . ASP 445 445 ? A -11.146 5.389 -11.210 1.000 1 A ASP 80.345 1
ATOM 3504 O OD1 . ASP 445 445 ? A -12.153 5.700 -11.871 1.000 1 A ASP 73.010 1
ATOM 3505 O OD2 . ASP 445 445 ? A -10.600 4.279 -11.254 1.000 1 A ASP 75.718 1
ATOM 3506 N N . GLU 446 446 ? A -13.678 7.159 -10.200 1.000 1 A GLU 85.264 1
ATOM 3507 C CA . GLU 446 446 ? A -15.038 6.995 -9.673 1.000 1 A GLU 84.641 1
ATOM 3508 C C . GLU 446 446 ? A -15.508 8.282 -9.002 1.000 1 A GLU 85.472 1
ATOM 3509 O O . GLU 446 446 ? A -15.778 8.318 -7.811 1.000 1 A GLU 82.903 1
ATOM 3510 C CB . GLU 446 446 ? A -15.120 5.805 -8.719 1.000 1 A GLU 82.475 1
ATOM 3511 C CG . GLU 446 446 ? A -14.853 4.462 -9.377 1.000 1 A GLU 76.324 1
ATOM 3512 C CD . GLU 446 446 ? A -15.961 4.051 -10.327 1.000 1 A GLU 70.198 1
ATOM 3513 O OE1 . GLU 446 446 ? A -17.131 4.417 -10.073 1.000 1 A GLU 64.567 1
ATOM 3514 O OE2 . GLU 446 446 ? A -15.668 3.375 -11.342 1.000 1 A GLU 63.855 1
ATOM 3515 N N . PHE 447 447 ? A -15.614 9.297 -9.805 1.000 1 A PHE 87.813 1
ATOM 3516 C CA . PHE 447 447 ? A -15.978 10.623 -9.293 1.000 1 A PHE 87.786 1
ATOM 3517 C C . PHE 447 447 ? A -17.438 10.708 -8.888 1.000 1 A PHE 86.773 1
ATOM 3518 O O . PHE 447 447 ? A -17.777 11.511 -8.021 1.000 1 A PHE 84.264 1
ATOM 3519 C CB . PHE 447 447 ? A -15.651 11.675 -10.350 1.000 1 A PHE 88.216 1
ATOM 3520 C CG . PHE 447 447 ? A -15.780 13.077 -9.850 1.000 1 A PHE 89.559 1
ATOM 3521 C CD1 . PHE 447 447 ? A -14.865 13.621 -8.981 1.000 1 A PHE 87.291 1
ATOM 3522 C CD2 . PHE 447 447 ? A -16.842 13.869 -10.284 1.000 1 A PHE 87.768 1
ATOM 3523 C CE1 . PHE 447 447 ? A -14.999 14.916 -8.526 1.000 1 A PHE 86.788 1
ATOM 3524 C CE2 . PHE 447 447 ? A -16.968 15.160 -9.839 1.000 1 A PHE 86.205 1
ATOM 3525 C CZ . PHE 447 447 ? A -16.055 15.691 -8.972 1.000 1 A PHE 88.075 1
ATOM 3526 N N . ASP 448 448 ? A -18.297 9.897 -9.529 1.000 1 A ASP 86.579 1
ATOM 3527 C CA . ASP 448 448 ? A -19.711 9.947 -9.181 1.000 1 A ASP 84.709 1
ATOM 3528 C C . ASP 448 448 ? A -20.010 9.308 -7.839 1.000 1 A ASP 84.547 1
ATOM 3529 O O . ASP 448 448 ? A -21.070 9.570 -7.280 1.000 1 A ASP 82.099 1
ATOM 3530 C CB . ASP 448 448 ? A -20.520 9.262 -10.293 1.000 1 A ASP 82.279 1
ATOM 3531 C CG . ASP 448 448 ? A -20.063 7.854 -10.581 1.000 1 A ASP 80.023 1
ATOM 3532 O OD1 . ASP 448 448 ? A -18.992 7.456 -10.036 1.000 1 A ASP 74.942 1
ATOM 3533 O OD2 . ASP 448 448 ? A -20.720 7.142 -11.327 1.000 1 A ASP 76.565 1
ATOM 3534 N N . LYS 449 449 ? A -19.124 8.479 -7.324 1.000 1 A LYS 84.056 1
ATOM 3535 C CA . LYS 449 449 ? A -19.331 7.860 -6.030 1.000 1 A LYS 82.483 1
ATOM 3536 C C . LYS 449 449 ? A -18.925 8.729 -4.865 1.000 1 A LYS 82.516 1
ATOM 3537 O O . LYS 449 449 ? A -19.107 8.313 -3.734 1.000 1 A LYS 79.303 1
ATOM 3538 C CB . LYS 449 449 ? A -18.602 6.515 -5.978 1.000 1 A LYS 80.049 1
ATOM 3539 C CG . LYS 449 449 ? A -19.020 5.542 -7.046 1.000 1 A LYS 74.730 1
ATOM 3540 C CD . LYS 449 449 ? A -20.467 5.112 -6.889 1.000 1 A LYS 70.516 1
ATOM 3541 C CE . LYS 449 449 ? A -20.862 4.096 -7.942 1.000 1 A LYS 66.072 1
ATOM 3542 N NZ . LYS 449 449 ? A -20.801 4.636 -9.317 1.000 1 A LYS 58.178 1
ATOM 3543 N N . MET 450 450 ? A -18.390 9.874 -5.148 1.000 1 A MET 84.774 1
ATOM 3544 C CA . MET 450 450 ? A -18.008 10.785 -4.098 1.000 1 A MET 84.748 1
ATOM 3545 C C . MET 450 450 ? A -19.246 11.482 -3.532 1.000 1 A MET 84.057 1
ATOM 3546 O O . MET 450 450 ? A -20.198 11.760 -4.263 1.000 1 A MET 81.020 1
ATOM 3547 C CB . MET 450 450 ? A -16.990 11.804 -4.613 1.000 1 A MET 84.607 1
ATOM 3548 C CG . MET 450 450 ? A -16.372 12.657 -3.522 1.000 1 A MET 79.072 1
ATOM 3549 S SD . MET 450 450 ? A -15.172 13.824 -4.165 1.000 1 A MET 77.983 1
ATOM 3550 C CE . MET 450 450 ? A -13.816 12.716 -4.492 1.000 1 A MET 69.093 1
ATOM 3551 N N . ALA 451 451 ? A -19.232 11.706 -2.260 1.000 1 A ALA 83.805 1
ATOM 3552 C CA . ALA 451 451 ? A -20.336 12.376 -1.599 1.000 1 A ALA 82.575 1
ATOM 3553 C C . ALA 451 451 ? A -20.415 13.830 -2.002 1.000 1 A ALA 83.192 1
ATOM 3554 O O . ALA 451 451 ? A -19.428 14.432 -2.425 1.000 1 A ALA 80.504 1
ATOM 3555 C CB . ALA 451 451 ? A -20.219 12.252 -0.085 1.000 1 A ALA 80.550 1
ATOM 3556 N N . GLU 452 452 ? A -21.599 14.397 -1.860 1.000 1 A GLU 82.126 1
ATOM 3557 C CA . GLU 452 452 ? A -21.820 15.757 -2.269 1.000 1 A GLU 80.833 1
ATOM 3558 C C . GLU 452 452 ? A -21.072 16.744 -1.370 1.000 1 A GLU 81.674 1
ATOM 3559 O O . GLU 452 452 ? A -20.619 17.796 -1.844 1.000 1 A GLU 79.148 1
ATOM 3560 C CB . GLU 452 452 ? A -23.327 16.076 -2.323 1.000 1 A GLU 77.634 1
ATOM 3561 C CG . GLU 452 452 ? A -23.678 17.425 -2.890 1.000 1 A GLU 69.859 1
ATOM 3562 C CD . GLU 452 452 ? A -23.344 17.561 -4.364 1.000 1 A GLU 62.887 1
ATOM 3563 O OE1 . GLU 452 452 ? A -23.411 16.534 -5.073 1.000 1 A GLU 61.570 1
ATOM 3564 O OE2 . GLU 452 452 ? A -23.031 18.685 -4.806 1.000 1 A GLU 57.161 1
ATOM 3565 N N . ALA 453 453 ? A -20.961 16.419 -0.112 1.000 1 A ALA 82.233 1
ATOM 3566 C CA . ALA 453 453 ? A -20.242 17.297 0.812 1.000 1 A ALA 81.514 1
ATOM 3567 C C . ALA 453 453 ? A -18.749 17.231 0.607 1.000 1 A ALA 82.650 1
ATOM 3568 O O . ALA 453 453 ? A -18.033 18.202 0.906 1.000 1 A ALA 79.627 1
ATOM 3569 C CB . ALA 453 453 ? A -20.591 16.963 2.258 1.000 1 A ALA 79.374 1
ATOM 3570 N N . ASP 454 454 ? A -18.268 16.103 0.122 1.000 1 A ASP 83.532 1
ATOM 3571 C CA . ASP 454 454 ? A -16.863 15.984 -0.225 1.000 1 A ASP 83.684 1
ATOM 3572 C C . ASP 454 454 ? A -16.573 16.401 -1.644 1.000 1 A ASP 84.684 1
ATOM 3573 O O . ASP 454 454 ? A -15.411 16.639 -1.987 1.000 1 A ASP 82.738 1
ATOM 3574 C CB . ASP 454 454 ? A -16.384 14.552 -0.015 1.000 1 A ASP 81.508 1
ATOM 3575 C CG . ASP 454 454 ? A -16.405 14.137 1.443 1.000 1 A ASP 78.127 1
ATOM 3576 O OD1 . ASP 454 454 ? A -16.153 15.010 2.284 1.000 1 A ASP 75.381 1
ATOM 3577 O OD2 . ASP 454 454 ? A -16.670 12.952 1.719 1.000 1 A ASP 74.507 1
ATOM 3578 N N . ARG 455 455 ? A -17.593 16.508 -2.461 1.000 1 A ARG 84.942 1
ATOM 3579 C CA . ARG 455 455 ? A -17.421 16.880 -3.863 1.000 1 A ARG 84.996 1
ATOM 3580 C C . ARG 455 455 ? A -17.282 18.380 -4.033 1.000 1 A ARG 85.382 1
ATOM 3581 O O . ARG 455 455 ? A -16.594 18.829 -4.940 1.000 1 A ARG 82.866 1
ATOM 3582 C CB . ARG 455 455 ? A -18.585 16.352 -4.693 1.000 1 A ARG 83.048 1
ATOM 3583 C CG . ARG 455 455 ? A -18.381 16.421 -6.193 1.000 1 A ARG 78.633 1
ATOM 3584 C CD . ARG 455 455 ? A -19.589 15.860 -6.897 1.000 1 A ARG 79.516 1
ATOM 3585 N NE . ARG 455 455 ? A -19.750 14.440 -6.631 1.000 1 A ARG 78.215 1
ATOM 3586 C CZ . ARG 455 455 ? A -20.836 13.768 -6.920 1.000 1 A ARG 80.027 1
ATOM 3587 N NH1 . ARG 455 455 ? A -21.886 14.376 -7.425 1.000 1 A ARG 70.546 1
ATOM 3588 N NH2 . ARG 455 455 ? A -20.885 12.470 -6.683 1.000 1 A ARG 70.946 1
ATOM 3589 N N . THR 456 456 ? A -17.912 19.145 -3.149 1.000 1 A THR 85.681 1
ATOM 3590 C CA . THR 456 456 ? A -17.844 20.588 -3.241 1.000 1 A THR 85.189 1
ATOM 3591 C C . THR 456 456 ? A -16.539 21.188 -2.756 1.000 1 A THR 85.187 1
ATOM 3592 O O . THR 456 456 ? A -16.355 22.394 -2.841 1.000 1 A THR 82.629 1
ATOM 3593 C CB . THR 456 456 ? A -18.982 21.220 -2.448 1.000 1 A THR 83.351 1
ATOM 3594 O OG1 . THR 456 456 ? A -18.859 20.863 -1.077 1.000 1 A THR 80.326 1
ATOM 3595 C CG2 . THR 456 456 ? A -20.341 20.738 -2.977 1.000 1 A THR 79.341 1
ATOM 3596 N N . ALA 457 457 ? A -15.651 20.335 -2.241 1.000 1 A ALA 85.016 1
ATOM 3597 C CA . ALA 457 457 ? A -14.369 20.841 -1.776 1.000 1 A ALA 84.024 1
ATOM 3598 C C . ALA 457 457 ? A -13.390 21.171 -2.900 1.000 1 A ALA 85.068 1
ATOM 3599 O O . ALA 457 457 ? A -12.363 21.797 -2.653 1.000 1 A ALA 82.839 1
ATOM 3600 C CB . ALA 457 457 ? A -13.736 19.834 -0.833 1.000 1 A ALA 81.549 1
ATOM 3601 N N . ILE 458 458 ? A -13.722 20.732 -4.087 1.000 1 A ILE 86.337 1
ATOM 3602 C CA . ILE 458 458 ? A -12.814 20.921 -5.223 1.000 1 A ILE 86.157 1
ATOM 3603 C C . ILE 458 458 ? A -13.355 21.963 -6.196 1.000 1 A ILE 85.874 1
ATOM 3604 O O . ILE 458 458 ? A -12.798 22.134 -7.282 1.000 1 A ILE 83.630 1
ATOM 3605 C CB . ILE 458 458 ? A -12.515 19.621 -5.956 1.000 1 A ILE 85.214 1
ATOM 3606 C CG1 . ILE 458 458 ? A -13.803 18.985 -6.454 1.000 1 A ILE 80.665 1
ATOM 3607 C CG2 . ILE 458 458 ? A -11.798 18.668 -5.009 1.000 1 A ILE 81.247 1
ATOM 3608 C CD1 . ILE 458 458 ? A -13.586 17.795 -7.362 1.000 1 A ILE 78.066 1
ATOM 3609 N N . HIS 459 459 ? A -14.420 22.693 -5.830 1.000 1 A HIS 87.343 1
ATOM 3610 C CA . HIS 459 459 ? A -14.892 23.762 -6.713 1.000 1 A HIS 86.016 1
ATOM 3611 C C . HIS 459 459 ? A -13.952 24.953 -6.686 1.000 1 A HIS 85.729 1
ATOM 3612 O O . HIS 459 459 ? A -13.813 25.650 -7.682 1.000 1 A HIS 83.030 1
ATOM 3613 C CB . HIS 459 459 ? A -16.296 24.229 -6.293 1.000 1 A HIS 84.401 1
ATOM 3614 C CG . HIS 459 459 ? A -17.347 23.196 -6.537 1.000 1 A HIS 83.537 1
ATOM 3615 N ND1 . HIS 459 459 ? A -17.725 22.279 -5.573 1.000 1 A HIS 73.071 1
ATOM 3616 C CD2 . HIS 459 459 ? A -18.112 22.927 -7.639 1.000 1 A HIS 74.344 1
ATOM 3617 C CE1 . HIS 459 459 ? A -18.670 21.514 -6.060 1.000 1 A HIS 74.530 1
ATOM 3618 N NE2 . HIS 459 459 ? A -18.929 21.880 -7.313 1.000 1 A HIS 76.839 1
ATOM 3619 N N . GLU 460 460 ? A -13.287 25.163 -5.571 1.000 1 A GLU 84.961 1
ATOM 3620 C CA . GLU 460 460 ? A -12.301 26.248 -5.485 1.000 1 A GLU 83.495 1
ATOM 3621 C C . GLU 460 460 ? A -10.971 25.839 -6.122 1.000 1 A GLU 83.762 1
ATOM 3622 O O . GLU 460 460 ? A -10.247 26.670 -6.661 1.000 1 A GLU 80.455 1
ATOM 3623 C CB . GLU 460 460 ? A -12.086 26.667 -4.034 1.000 1 A GLU 82.240 1
ATOM 3624 C CG . GLU 460 460 ? A -11.192 27.880 -3.879 1.000 1 A GLU 74.604 1
ATOM 3625 C CD . GLU 460 460 ? A -11.030 28.291 -2.427 1.000 1 A GLU 74.488 1
ATOM 3626 O OE1 . GLU 460 460 ? A -11.619 27.619 -1.556 1.000 1 A GLU 69.739 1
ATOM 3627 O OE2 . GLU 460 460 ? A -10.314 29.283 -2.155 1.000 1 A GLU 64.924 1
ATOM 3628 N N . VAL 461 461 ? A -10.670 24.540 -6.077 1.000 1 A VAL 87.501 1
ATOM 3629 C CA . VAL 461 461 ? A -9.405 24.061 -6.626 1.000 1 A VAL 87.366 1
ATOM 3630 C C . VAL 461 461 ? A -9.437 24.122 -8.142 1.000 1 A VAL 86.922 1
ATOM 3631 O O . VAL 461 461 ? A -8.450 24.511 -8.788 1.000 1 A VAL 83.513 1
ATOM 3632 C CB . VAL 461 461 ? A -9.123 22.632 -6.116 1.000 1 A VAL 86.946 1
ATOM 3633 C CG1 . VAL 461 461 ? A -9.000 22.636 -4.597 1.000 1 A VAL 82.852 1
ATOM 3634 C CG2 . VAL 461 461 ? A -7.861 22.081 -6.757 1.000 1 A VAL 83.967 1
ATOM 3635 N N . MET 462 462 ? A -10.568 23.751 -8.736 1.000 1 A MET 84.424 1
ATOM 3636 C CA . MET 462 462 ? A -10.678 23.675 -10.173 1.000 1 A MET 82.382 1
ATOM 3637 C C . MET 462 462 ? A -10.701 25.044 -10.837 1.000 1 A MET 81.517 1
ATOM 3638 O O . MET 462 462 ? A -10.356 25.175 -12.002 1.000 1 A MET 77.131 1
ATOM 3639 C CB . MET 462 462 ? A -11.912 22.882 -10.584 1.000 1 A MET 81.058 1
ATOM 3640 C CG . MET 462 462 ? A -11.850 21.420 -10.231 1.000 1 A MET 80.749 1
ATOM 3641 S SD . MET 462 462 ? A -13.409 20.592 -10.522 1.000 1 A MET 77.396 1
ATOM 3642 C CE . MET 462 462 ? A -13.440 20.612 -12.286 1.000 1 A MET 69.829 1
ATOM 3643 N N . GLU 463 463 ? A -11.143 26.057 -10.111 1.000 1 A GLU 78.080 1
ATOM 3644 C CA . GLU 463 463 ? A -11.286 27.373 -10.706 1.000 1 A GLU 75.269 1
ATOM 3645 C C . GLU 463 463 ? A -10.225 28.336 -10.212 1.000 1 A GLU 76.821 1
ATOM 3646 O O . GLU 463 463 ? A -9.605 29.037 -11.025 1.000 1 A GLU 72.723 1
ATOM 3647 C CB . GLU 463 463 ? A -12.694 27.929 -10.426 1.000 1 A GLU 72.995 1
ATOM 3648 C CG . GLU 463 463 ? A -12.976 29.279 -11.064 1.000 1 A GLU 66.233 1
ATOM 3649 C CD . GLU 463 463 ? A -13.023 29.235 -12.568 1.000 1 A GLU 59.830 1
ATOM 3650 O OE1 . GLU 463 463 ? A -13.316 28.148 -13.118 1.000 1 A GLU 56.930 1
ATOM 3651 O OE2 . GLU 463 463 ? A -12.787 30.296 -13.196 1.000 1 A GLU 51.710 1
ATOM 3652 N N . GLN 464 464 ? A -10.046 28.406 -8.928 1.000 1 A GLN 78.434 1
ATOM 3653 C CA . GLN 464 464 ? A -9.124 29.398 -8.379 1.000 1 A GLN 77.476 1
ATOM 3654 C C . GLN 464 464 ? A -7.734 28.846 -8.086 1.000 1 A GLN 79.129 1
ATOM 3655 O O . GLN 464 464 ? A -6.824 29.623 -7.830 1.000 1 A GLN 76.643 1
ATOM 3656 C CB . GLN 464 464 ? A -9.698 29.991 -7.078 1.000 1 A GLN 75.608 1
ATOM 3657 C CG . GLN 464 464 ? A -10.976 30.791 -7.295 1.000 1 A GLN 71.561 1
ATOM 3658 C CD . GLN 464 464 ? A -10.740 32.072 -8.067 1.000 1 A GLN 67.350 1
ATOM 3659 O OE1 . GLN 464 464 ? A -9.730 32.733 -7.873 1.000 1 A GLN 61.675 1
ATOM 3660 N NE2 . GLN 464 464 ? A -11.683 32.411 -8.933 1.000 1 A GLN 59.591 1
ATOM 3661 N N . GLN 465 465 ? A -7.593 27.530 -8.097 1.000 1 A GLN 81.323 1
ATOM 3662 C CA . GLN 465 465 ? A -6.349 26.829 -7.823 1.000 1 A GLN 82.531 1
ATOM 3663 C C . GLN 465 465 ? A -5.802 27.100 -6.409 1.000 1 A GLN 84.308 1
ATOM 3664 O O . GLN 465 465 ? A -4.613 26.976 -6.176 1.000 1 A GLN 81.735 1
ATOM 3665 C CB . GLN 465 465 ? A -5.277 27.149 -8.872 1.000 1 A GLN 80.254 1
ATOM 3666 C CG . GLN 465 465 ? A -5.662 26.754 -10.309 1.000 1 A GLN 78.546 1
ATOM 3667 C CD . GLN 465 465 ? A -5.742 25.263 -10.514 1.000 1 A GLN 75.533 1
ATOM 3668 O OE1 . GLN 465 465 ? A -5.036 24.503 -9.847 1.000 1 A GLN 65.590 1
ATOM 3669 N NE2 . GLN 465 465 ? A -6.592 24.830 -11.426 1.000 1 A GLN 67.066 1
ATOM 3670 N N . THR 466 466 ? A -6.699 27.419 -5.518 1.000 1 A THR 85.622 1
ATOM 3671 C CA . THR 466 466 ? A -6.364 27.668 -4.127 1.000 1 A THR 85.745 1
ATOM 3672 C C . THR 466 466 ? A -7.346 26.944 -3.246 1.000 1 A THR 86.103 1
ATOM 3673 O O . THR 466 466 ? A -8.484 26.668 -3.618 1.000 1 A THR 83.533 1
ATOM 3674 C CB . THR 466 466 ? A -6.364 29.153 -3.758 1.000 1 A THR 84.220 1
ATOM 3675 O OG1 . THR 466 466 ? A -7.659 29.703 -4.004 1.000 1 A THR 75.671 1
ATOM 3676 C CG2 . THR 466 466 ? A -5.310 29.895 -4.571 1.000 1 A THR 77.474 1
ATOM 3677 N N . ILE 467 467 ? A -6.897 26.625 -2.056 1.000 1 A ILE 86.659 1
ATOM 3678 C CA . ILE 467 467 ? A -7.701 25.954 -1.053 1.000 1 A ILE 86.325 1
ATOM 3679 C C . ILE 467 467 ? A -7.683 26.784 0.212 1.000 1 A ILE 86.436 1
ATOM 3680 O O . ILE 467 467 ? A -6.622 27.012 0.788 1.000 1 A ILE 84.518 1
ATOM 3681 C CB . ILE 467 467 ? A -7.192 24.529 -0.784 1.000 1 A ILE 85.902 1
ATOM 3682 C CG1 . ILE 467 467 ? A -7.304 23.660 -2.019 1.000 1 A ILE 82.416 1
ATOM 3683 C CG2 . ILE 467 467 ? A -7.990 23.924 0.369 1.000 1 A ILE 83.271 1
ATOM 3684 C CD1 . ILE 467 467 ? A -6.603 22.336 -1.866 1.000 1 A ILE 81.054 1
ATOM 3685 N N . SER 468 468 ? A -8.846 27.230 0.629 1.000 1 A SER 87.175 1
ATOM 3686 C CA . SER 468 468 ? A -8.975 28.025 1.846 1.000 1 A SER 86.882 1
ATOM 3687 C C . SER 468 468 ? A -9.405 27.123 2.980 1.000 1 A SER 86.473 1
ATOM 3688 O O . SER 468 468 ? A -10.413 26.395 2.858 1.000 1 A SER 84.024 1
ATOM 3689 C CB . SER 468 468 ? A -9.958 29.171 1.673 1.000 1 A SER 85.322 1
ATOM 3690 O OG . SER 468 468 ? A -9.476 30.080 0.671 1.000 1 A SER 74.469 1
ATOM 3691 N N . ILE 469 469 ? A -8.684 27.132 4.041 1.000 1 A ILE 84.899 1
ATOM 3692 C CA . ILE 469 469 ? A -8.915 26.277 5.186 1.000 1 A ILE 84.084 1
ATOM 3693 C C . ILE 469 469 ? A -9.013 27.111 6.437 1.000 1 A ILE 84.546 1
ATOM 3694 O O . ILE 469 469 ? A -8.111 27.917 6.722 1.000 1 A ILE 81.753 1
ATOM 3695 C CB . ILE 469 469 ? A -7.807 25.212 5.335 1.000 1 A ILE 82.443 1
ATOM 3696 C CG1 . ILE 469 469 ? A -7.757 24.305 4.127 1.000 1 A ILE 78.966 1
ATOM 3697 C CG2 . ILE 469 469 ? A -8.034 24.381 6.590 1.000 1 A ILE 79.750 1
ATOM 3698 C CD1 . ILE 469 469 ? A -6.534 23.449 4.089 1.000 1 A ILE 75.364 1
ATOM 3699 N N . ALA 470 470 ? A -10.089 26.946 7.154 1.000 1 A ALA 84.890 1
ATOM 3700 C CA . ALA 470 470 ? A -10.302 27.595 8.438 1.000 1 A ALA 84.233 1
ATOM 3701 C C . ALA 470 470 ? A -10.793 26.552 9.419 1.000 1 A ALA 83.803 1
ATOM 3702 O O . ALA 470 470 ? A -11.993 26.469 9.712 1.000 1 A ALA 80.125 1
ATOM 3703 C CB . ALA 470 470 ? A -11.293 28.761 8.328 1.000 1 A ALA 82.856 1
ATOM 3704 N N . LYS 471 471 ? A -9.882 25.733 9.880 1.000 1 A LYS 80.728 1
ATOM 3705 C CA . LYS 471 471 ? A -10.197 24.607 10.741 1.000 1 A LYS 78.507 1
ATOM 3706 C C . LYS 471 471 ? A -9.296 24.625 11.989 1.000 1 A LYS 77.915 1
ATOM 3707 O O . LYS 471 471 ? A -8.099 24.809 11.873 1.000 1 A LYS 75.044 1
ATOM 3708 C CB . LYS 471 471 ? A -10.046 23.282 10.020 1.000 1 A LYS 74.818 1
ATOM 3709 C CG . LYS 471 471 ? A -11.028 23.061 8.898 1.000 1 A LYS 71.272 1
ATOM 3710 C CD . LYS 471 471 ? A -10.778 21.700 8.246 1.000 1 A LYS 69.606 1
ATOM 3711 C CE . LYS 471 471 ? A -11.717 21.484 7.095 1.000 1 A LYS 64.408 1
ATOM 3712 N NZ . LYS 471 471 ? A -11.492 20.178 6.422 1.000 1 A LYS 58.594 1
ATOM 3713 N N . ALA 472 472 ? A -9.942 24.425 13.118 1.000 1 A ALA 78.558 1
ATOM 3714 C CA . ALA 472 472 ? A -9.284 24.289 14.411 1.000 1 A ALA 77.810 1
ATOM 3715 C C . ALA 472 472 ? A -8.414 25.489 14.747 1.000 1 A ALA 78.670 1
ATOM 3716 O O . ALA 472 472 ? A -7.335 25.355 15.325 1.000 1 A ALA 73.748 1
ATOM 3717 C CB . ALA 472 472 ? A -8.497 22.996 14.496 1.000 1 A ALA 74.772 1
ATOM 3718 N N . GLY 473 473 ? A -8.896 26.657 14.384 1.000 1 A GLY 79.242 1
ATOM 3719 C CA . GLY 473 473 ? A -8.174 27.880 14.682 1.000 1 A GLY 78.406 1
ATOM 3720 C C . GLY 473 473 ? A -7.083 28.239 13.684 1.000 1 A GLY 80.506 1
ATOM 3721 O O . GLY 473 473 ? A -6.376 29.223 13.903 1.000 1 A GLY 77.450 1
ATOM 3722 N N . ILE 474 474 ? A -6.951 27.455 12.628 1.000 1 A ILE 79.245 1
ATOM 3723 C CA . ILE 474 474 ? A -5.939 27.701 11.618 1.000 1 A ILE 79.093 1
ATOM 3724 C C . ILE 474 474 ? A -6.608 28.298 10.405 1.000 1 A ILE 80.543 1
ATOM 3725 O O . ILE 474 474 ? A -7.450 27.663 9.767 1.000 1 A ILE 78.724 1
ATOM 3726 C CB . ILE 474 474 ? A -5.177 26.419 11.261 1.000 1 A ILE 77.522 1
ATOM 3727 C CG1 . ILE 474 474 ? A -4.448 25.903 12.496 1.000 1 A ILE 73.388 1
ATOM 3728 C CG2 . ILE 474 474 ? A -4.200 26.680 10.118 1.000 1 A ILE 75.568 1
ATOM 3729 C CD1 . ILE 474 474 ? A -3.821 24.543 12.285 1.000 1 A ILE 69.818 1
ATOM 3730 N N . LEU 475 475 ? A -6.232 29.520 10.056 1.000 1 A LEU 83.709 1
ATOM 3731 C CA . LEU 475 475 ? A -6.726 30.190 8.877 1.000 1 A LEU 84.060 1
ATOM 3732 C C . LEU 475 475 ? A -5.582 30.386 7.902 1.000 1 A LEU 84.941 1
ATOM 3733 O O . LEU 475 475 ? A -4.657 31.140 8.167 1.000 1 A LEU 82.667 1
ATOM 3734 C CB . LEU 475 475 ? A -7.361 31.542 9.234 1.000 1 A LEU 82.598 1
ATOM 3735 C CG . LEU 475 475 ? A -7.934 32.327 8.058 1.000 1 A LEU 76.975 1
ATOM 3736 C CD1 . LEU 475 475 ? A -9.048 31.576 7.369 1.000 1 A LEU 73.258 1
ATOM 3737 C CD2 . LEU 475 475 ? A -8.449 33.703 8.478 1.000 1 A LEU 72.452 1
ATOM 3738 N N . THR 476 476 ? A -5.638 29.668 6.800 1.000 1 A THR 84.448 1
ATOM 3739 C CA . THR 476 476 ? A -4.587 29.714 5.822 1.000 1 A THR 84.565 1
ATOM 3740 C C . THR 476 476 ? A -5.165 29.485 4.441 1.000 1 A THR 85.402 1
ATOM 3741 O O . THR 476 476 ? A -6.338 29.200 4.276 1.000 1 A THR 83.445 1
ATOM 3742 C CB . THR 476 476 ? A -3.476 28.709 6.146 1.000 1 A THR 81.970 1
ATOM 3743 O OG1 . THR 476 476 ? A -2.373 28.881 5.250 1.000 1 A THR 72.923 1
ATOM 3744 C CG2 . THR 476 476 ? A -3.988 27.288 6.023 1.000 1 A THR 76.036 1
ATOM 3745 N N . THR 477 477 ? A -4.325 29.603 3.447 1.000 1 A THR 86.580 1
ATOM 3746 C CA . THR 477 477 ? A -4.697 29.389 2.055 1.000 1 A THR 86.492 1
ATOM 3747 C C . THR 477 477 ? A -3.576 28.619 1.383 1.000 1 A THR 86.038 1
ATOM 3748 O O . THR 477 477 ? A -2.447 29.098 1.289 1.000 1 A THR 83.671 1
ATOM 3749 C CB . THR 477 477 ? A -4.930 30.710 1.323 1.000 1 A THR 85.409 1
ATOM 3750 O OG1 . THR 477 477 ? A -5.991 31.427 1.957 1.000 1 A THR 76.547 1
ATOM 3751 C CG2 . THR 477 477 ? A -5.328 30.453 -0.133 1.000 1 A THR 76.990 1
ATOM 3752 N N . LEU 478 478 ? A -3.875 27.417 0.963 1.000 1 A LEU 86.738 1
ATOM 3753 C CA . LEU 478 478 ? A -2.908 26.545 0.330 1.000 1 A LEU 85.992 1
ATOM 3754 C C . LEU 478 478 ? A -2.940 26.731 -1.178 1.000 1 A LEU 86.236 1
ATOM 3755 O O . LEU 478 478 ? A -3.871 27.335 -1.743 1.000 1 A LEU 84.637 1
ATOM 3756 C CB . LEU 478 478 ? A -3.149 25.083 0.686 1.000 1 A LEU 83.794 1
ATOM 3757 C CG . LEU 478 478 ? A -3.045 24.726 2.156 1.000 1 A LEU 82.736 1
ATOM 3758 C CD1 . LEU 478 478 ? A -1.637 24.965 2.668 1.000 1 A LEU 80.847 1
ATOM 3759 C CD2 . LEU 478 478 ? A -3.460 23.298 2.379 1.000 1 A LEU 81.195 1
ATOM 3760 N N . ASN 479 479 ? A -1.940 26.216 -1.832 1.000 1 A ASN 87.682 1
ATOM 3761 C CA . ASN 479 479 ? A -1.849 26.263 -3.277 1.000 1 A ASN 87.350 1
ATOM 3762 C C . ASN 479 479 ? A -2.070 24.887 -3.860 1.000 1 A ASN 87.362 1
ATOM 3763 O O . ASN 479 479 ? A -1.366 23.926 -3.498 1.000 1 A ASN 84.837 1
ATOM 3764 C CB . ASN 479 479 ? A -0.493 26.810 -3.710 1.000 1 A ASN 86.459 1
ATOM 3765 C CG . ASN 479 479 ? A -0.316 28.283 -3.388 1.000 1 A ASN 85.498 1
ATOM 3766 O OD1 . ASN 479 479 ? A -1.219 29.097 -3.610 1.000 1 A ASN 80.812 1
ATOM 3767 N ND2 . ASN 479 479 ? A 0.847 28.648 -2.861 1.000 1 A ASN 79.822 1
ATOM 3768 N N . ALA 480 480 ? A -3.033 24.779 -4.741 1.000 1 A ALA 87.832 1
ATOM 3769 C CA . ALA 480 480 ? A -3.364 23.521 -5.406 1.000 1 A ALA 87.402 1
ATOM 3770 C C . ALA 480 480 ? A -3.356 23.728 -6.906 1.000 1 A ALA 87.698 1
ATOM 3771 O O . ALA 480 480 ? A -4.389 23.623 -7.573 1.000 1 A ALA 84.808 1
ATOM 3772 C CB . ALA 480 480 ? A -4.693 22.961 -4.928 1.000 1 A ALA 86.121 1
ATOM 3773 N N . ARG 481 481 ? A -2.195 24.048 -7.425 1.000 1 A ARG 88.782 1
ATOM 3774 C CA . ARG 481 481 ? A -2.057 24.277 -8.862 1.000 1 A ARG 88.505 1
ATOM 3775 C C . ARG 481 481 ? A -1.935 22.944 -9.573 1.000 1 A ARG 88.463 1
ATOM 3776 O O . ARG 481 481 ? A -0.817 22.501 -9.912 1.000 1 A ARG 85.633 1
ATOM 3777 C CB . ARG 481 481 ? A -0.849 25.166 -9.163 1.000 1 A ARG 86.761 1
ATOM 3778 C CG . ARG 481 481 ? A -0.930 26.554 -8.583 1.000 1 A ARG 84.757 1
ATOM 3779 C CD . ARG 481 481 ? A 0.320 27.333 -8.862 1.000 1 A ARG 83.000 1
ATOM 3780 N NE . ARG 481 481 ? A 0.274 28.679 -8.329 1.000 1 A ARG 77.888 1
ATOM 3781 C CZ . ARG 481 481 ? A 0.746 29.011 -7.108 1.000 1 A ARG 77.770 1
ATOM 3782 N NH1 . ARG 481 481 ? A 1.309 28.091 -6.369 1.000 1 A ARG 67.759 1
ATOM 3783 N NH2 . ARG 481 481 ? A 0.656 30.270 -6.690 1.000 1 A ARG 68.889 1
ATOM 3784 N N . CYS 482 482 ? A -3.044 22.296 -9.774 1.000 1 A CYS 89.000 1
ATOM 3785 C CA . CYS 482 482 ? A -3.075 20.956 -10.325 1.000 1 A CYS 89.294 1
ATOM 3786 C C . CYS 482 482 ? A -4.225 20.812 -11.300 1.000 1 A CYS 89.941 1
ATOM 3787 O O . CYS 482 482 ? A -5.283 21.420 -11.147 1.000 1 A CYS 87.474 1
ATOM 3788 C CB . CYS 482 482 ? A -3.191 19.908 -9.214 1.000 1 A CYS 87.716 1
ATOM 3789 S SG . CYS 482 482 ? A -4.754 19.972 -8.284 1.000 1 A CYS 80.013 1
ATOM 3790 N N . SER 483 483 ? A -3.994 20.001 -12.311 1.000 1 A SER 91.623 1
ATOM 3791 C CA . SER 483 483 ? A -5.025 19.652 -13.260 1.000 1 A SER 91.915 1
ATOM 3792 C C . SER 483 483 ? A -5.779 18.435 -12.759 1.000 1 A SER 92.050 1
ATOM 3793 O O . SER 483 483 ? A -5.179 17.475 -12.286 1.000 1 A SER 90.682 1
ATOM 3794 C CB . SER 483 483 ? A -4.433 19.384 -14.622 1.000 1 A SER 91.306 1
ATOM 3795 O OG . SER 483 483 ? A -3.809 20.544 -15.144 1.000 1 A SER 84.546 1
ATOM 3796 N N . ILE 484 484 ? A -7.084 18.490 -12.850 1.000 1 A ILE 92.303 1
ATOM 3797 C CA . ILE 484 484 ? A -7.936 17.422 -12.343 1.000 1 A ILE 92.171 1
ATOM 3798 C C . ILE 484 484 ? A -8.425 16.571 -13.502 1.000 1 A ILE 92.443 1
ATOM 3799 O O . ILE 484 484 ? A -9.038 17.098 -14.453 1.000 1 A ILE 91.175 1
ATOM 3800 C CB . ILE 484 484 ? A -9.121 17.985 -11.534 1.000 1 A ILE 91.064 1
ATOM 3801 C CG1 . ILE 484 484 ? A -8.635 18.691 -10.292 1.000 1 A ILE 88.116 1
ATOM 3802 C CG2 . ILE 484 484 ? A -10.077 16.863 -11.150 1.000 1 A ILE 88.729 1
ATOM 3803 C CD1 . ILE 484 484 ? A -9.700 19.377 -9.506 1.000 1 A ILE 84.462 1
ATOM 3804 N N . LEU 485 485 ? A -8.108 15.304 -13.456 1.000 1 A LEU 92.382 1
ATOM 3805 C CA . LEU 485 485 ? A -8.610 14.349 -14.438 1.000 1 A LEU 92.342 1
ATOM 3806 C C . LEU 485 485 ? A -9.539 13.385 -13.726 1.000 1 A LEU 91.757 1
ATOM 3807 O O . LEU 485 485 ? A -9.085 12.539 -12.946 1.000 1 A LEU 89.866 1
ATOM 3808 C CB . LEU 485 485 ? A -7.466 13.602 -15.115 1.000 1 A LEU 92.224 1
ATOM 3809 C CG . LEU 485 485 ? A -7.875 12.559 -16.135 1.000 1 A LEU 92.105 1
ATOM 3810 C CD1 . LEU 485 485 ? A -8.619 13.208 -17.297 1.000 1 A LEU 90.225 1
ATOM 3811 C CD2 . LEU 485 485 ? A -6.661 11.801 -16.646 1.000 1 A LEU 90.792 1
ATOM 3812 N N . ALA 486 486 ? A -10.820 13.547 -13.971 1.000 1 A ALA 92.978 1
ATOM 3813 C CA . ALA 486 486 ? A -11.833 12.761 -13.286 1.000 1 A ALA 92.269 1
ATOM 3814 C C . ALA 486 486 ? A -12.466 11.777 -14.266 1.000 1 A ALA 92.231 1
ATOM 3815 O O . ALA 486 486 ? A -12.563 12.031 -15.452 1.000 1 A ALA 90.372 1
ATOM 3816 C CB . ALA 486 486 ? A -12.910 13.657 -12.669 1.000 1 A ALA 90.996 1
ATOM 3817 N N . ALA 487 487 ? A -12.916 10.668 -13.720 1.000 1 A ALA 91.421 1
ATOM 3818 C CA . ALA 487 487 ? A -13.611 9.657 -14.497 1.000 1 A ALA 90.812 1
ATOM 3819 C C . ALA 487 487 ? A -14.850 9.230 -13.708 1.000 1 A ALA 90.137 1
ATOM 3820 O O . ALA 487 487 ? A -14.760 8.779 -12.582 1.000 1 A ALA 87.869 1
ATOM 3821 C CB . ALA 487 487 ? A -12.725 8.453 -14.793 1.000 1 A ALA 89.861 1
ATOM 3822 N N . ALA 488 488 ? A -16.003 9.400 -14.326 1.000 1 A ALA 90.145 1
ATOM 3823 C CA . ALA 488 488 ? A -17.256 9.150 -13.656 1.000 1 A ALA 89.173 1
ATOM 3824 C C . ALA 488 488 ? A -18.106 8.202 -14.500 1.000 1 A ALA 88.752 1
ATOM 3825 O O . ALA 488 488 ? A -18.118 8.268 -15.720 1.000 1 A ALA 86.257 1
ATOM 3826 C CB . ALA 488 488 ? A -18.024 10.447 -13.386 1.000 1 A ALA 87.549 1
ATOM 3827 N N . ASN 489 489 ? A -18.817 7.350 -13.829 1.000 1 A ASN 87.350 1
ATOM 3828 C CA . ASN 489 489 ? A -19.780 6.471 -14.452 1.000 1 A ASN 85.909 1
ATOM 3829 C C . ASN 489 489 ? A -21.153 7.118 -14.397 1.000 1 A ASN 84.661 1
ATOM 3830 O O . ASN 489 489 ? A -21.449 7.847 -13.462 1.000 1 A ASN 82.253 1
ATOM 3831 C CB . ASN 489 489 ? A -19.800 5.120 -13.764 1.000 1 A ASN 84.331 1
ATOM 3832 C CG . ASN 489 489 ? A -18.544 4.307 -14.010 1.000 1 A ASN 81.356 1
ATOM 3833 O OD1 . ASN 489 489 ? A -18.057 4.229 -15.132 1.000 1 A ASN 72.295 1
ATOM 3834 N ND2 . ASN 489 489 ? A -18.028 3.699 -12.958 1.000 1 A ASN 73.449 1
ATOM 3835 N N . PRO 490 490 ? A -22.001 6.855 -15.382 1.000 1 A PRO 85.435 1
ATOM 3836 C CA . PRO 490 490 ? A -23.352 7.403 -15.314 1.000 1 A PRO 83.914 1
ATOM 3837 C C . PRO 490 490 ? A -24.183 6.713 -14.257 1.000 1 A PRO 82.827 1
ATOM 3838 O O . PRO 490 490 ? A -23.790 5.684 -13.703 1.000 1 A PRO 78.467 1
ATOM 3839 C CB . PRO 490 490 ? A -23.909 7.162 -16.716 1.000 1 A PRO 82.313 1
ATOM 3840 C CG . PRO 490 490 ? A -23.126 5.999 -17.225 1.000 1 A PRO 81.013 1
ATOM 3841 C CD . PRO 490 490 ? A -21.767 6.139 -16.630 1.000 1 A PRO 83.703 1
ATOM 3842 N N . ALA 491 491 ? A -25.330 7.296 -14.000 1.000 1 A ALA 80.464 1
ATOM 3843 C CA . ALA 491 491 ? A -26.227 6.723 -13.013 1.000 1 A ALA 78.780 1
ATOM 3844 C C . ALA 491 491 ? A -26.856 5.449 -13.526 1.000 1 A ALA 78.096 1
ATOM 3845 O O . ALA 491 491 ? A -27.047 5.248 -14.708 1.000 1 A ALA 71.337 1
ATOM 3846 C CB . ALA 491 491 ? A -27.322 7.747 -12.651 1.000 1 A ALA 75.463 1
ATOM 3847 N N . TYR 492 492 ? A -27.198 4.587 -12.586 1.000 1 A TYR 76.484 1
ATOM 3848 C CA . TYR 492 492 ? A -27.776 3.257 -12.838 1.000 1 A TYR 75.573 1
ATOM 3849 C C . TYR 492 492 ? A -26.842 2.402 -13.703 1.000 1 A TYR 75.458 1
ATOM 3850 O O . TYR 492 492 ? A -27.317 1.697 -14.597 1.000 1 A TYR 70.115 1
ATOM 3851 C CB . TYR 492 492 ? A -29.173 3.339 -13.445 1.000 1 A TYR 72.434 1
ATOM 3852 C CG . TYR 492 492 ? A -30.158 4.050 -12.521 1.000 1 A TYR 71.606 1
ATOM 3853 C CD1 . TYR 492 492 ? A -30.707 3.394 -11.439 1.000 1 A TYR 68.707 1
ATOM 3854 C CD2 . TYR 492 492 ? A -30.516 5.377 -12.751 1.000 1 A TYR 67.914 1
ATOM 3855 C CE1 . TYR 492 492 ? A -31.595 4.035 -10.596 1.000 1 A TYR 65.964 1
ATOM 3856 C CE2 . TYR 492 492 ? A -31.401 6.005 -11.918 1.000 1 A TYR 65.751 1
ATOM 3857 C CZ . TYR 492 492 ? A -31.937 5.340 -10.839 1.000 1 A TYR 63.892 1
ATOM 3858 O OH . TYR 492 492 ? A -32.850 5.987 -9.997 1.000 1 A TYR 61.178 1
ATOM 3859 N N . GLY 493 493 ? A -25.575 2.479 -13.429 1.000 1 A GLY 75.904 1
ATOM 3860 C CA . GLY 493 493 ? A -24.633 1.644 -14.150 1.000 1 A GLY 75.644 1
ATOM 3861 C C . GLY 493 493 ? A -24.359 2.124 -15.568 1.000 1 A GLY 77.317 1
ATOM 3862 O O . GLY 493 493 ? A -23.549 3.036 -15.783 1.000 1 A GLY 73.193 1
ATOM 3863 N N . ARG 494 494 ? A -25.041 1.511 -16.513 1.000 1 A ARG 76.715 1
ATOM 3864 C CA . ARG 494 494 ? A -24.792 1.811 -17.902 1.000 1 A ARG 76.009 1
ATOM 3865 C C . ARG 494 494 ? A -25.593 3.010 -18.351 1.000 1 A ARG 76.505 1
ATOM 3866 O O . ARG 494 494 ? A -26.593 3.395 -17.721 1.000 1 A ARG 72.893 1
ATOM 3867 C CB . ARG 494 494 ? A -25.130 0.592 -18.783 1.000 1 A ARG 72.773 1
ATOM 3868 C CG . ARG 494 494 ? A -24.170 -0.589 -18.595 1.000 1 A ARG 67.560 1
ATOM 3869 C CD . ARG 494 494 ? A -24.530 -1.745 -19.488 1.000 1 A ARG 63.555 1
ATOM 3870 N NE . ARG 494 494 ? A -25.778 -2.390 -19.097 1.000 1 A ARG 57.343 1
ATOM 3871 C CZ . ARG 494 494 ? A -26.365 -3.369 -19.766 1.000 1 A ARG 55.915 1
ATOM 3872 N NH1 . ARG 494 494 ? A -25.796 -3.841 -20.860 1.000 1 A ARG 46.117 1
ATOM 3873 N NH2 . ARG 494 494 ? A -27.515 -3.864 -19.345 1.000 1 A ARG 45.261 1
ATOM 3874 N N . TYR 495 495 ? A -25.198 3.585 -19.471 1.000 1 A TYR 75.840 1
ATOM 3875 C CA . TYR 495 495 ? A -25.839 4.757 -20.014 1.000 1 A TYR 76.026 1
ATOM 3876 C C . TYR 495 495 ? A -27.129 4.374 -20.725 1.000 1 A TYR 75.625 1
ATOM 3877 O O . TYR 495 495 ? A -27.214 3.347 -21.405 1.000 1 A TYR 72.468 1
ATOM 3878 C CB . TYR 495 495 ? A -24.903 5.486 -20.981 1.000 1 A TYR 74.939 1
ATOM 3879 C CG . TYR 495 495 ? A -25.472 6.782 -21.531 1.000 1 A TYR 73.690 1
ATOM 3880 C CD1 . TYR 495 495 ? A -25.500 7.928 -20.729 1.000 1 A TYR 73.644 1
ATOM 3881 C CD2 . TYR 495 495 ? A -25.941 6.858 -22.818 1.000 1 A TYR 73.578 1
ATOM 3882 C CE1 . TYR 495 495 ? A -26.005 9.107 -21.218 1.000 1 A TYR 72.304 1
ATOM 3883 C CE2 . TYR 495 495 ? A -26.445 8.042 -23.323 1.000 1 A TYR 72.000 1
ATOM 3884 C CZ . TYR 495 495 ? A -26.482 9.155 -22.526 1.000 1 A TYR 71.714 1
ATOM 3885 O OH . TYR 495 495 ? A -26.963 10.335 -23.000 1.000 1 A TYR 66.367 1
ATOM 3886 N N . ASN 496 496 ? A -28.136 5.182 -20.543 1.000 1 A ASN 73.542 1
ATOM 3887 C CA . ASN 496 496 ? A -29.430 4.974 -21.177 1.000 1 A ASN 72.689 1
ATOM 3888 C C . ASN 496 496 ? A -29.657 6.043 -22.213 1.000 1 A ASN 72.629 1
ATOM 3889 O O . ASN 496 496 ? A -29.728 7.234 -21.874 1.000 1 A ASN 70.683 1
ATOM 3890 C CB . ASN 496 496 ? A -30.538 4.976 -20.121 1.000 1 A ASN 69.783 1
ATOM 3891 C CG . ASN 496 496 ? A -31.863 4.453 -20.648 1.000 1 A ASN 67.088 1
ATOM 3892 O OD1 . ASN 496 496 ? A -31.996 4.102 -21.835 1.000 1 A ASN 62.148 1
ATOM 3893 N ND2 . ASN 496 496 ? A -32.860 4.397 -19.783 1.000 1 A ASN 63.591 1
ATOM 3894 N N . PRO 497 497 ? A -29.757 5.674 -23.490 1.000 1 A PRO 71.520 1
ATOM 3895 C CA . PRO 497 497 ? A -30.019 6.675 -24.536 1.000 1 A PRO 70.860 1
ATOM 3896 C C . PRO 497 497 ? A -31.383 7.335 -24.450 1.000 1 A PRO 71.002 1
ATOM 3897 O O . PRO 497 497 ? A -31.601 8.377 -25.058 1.000 1 A PRO 68.431 1
ATOM 3898 C CB . PRO 497 497 ? A -29.881 5.897 -25.837 1.000 1 A PRO 67.989 1
ATOM 3899 C CG . PRO 497 497 ? A -29.056 4.714 -25.476 1.000 1 A PRO 67.444 1
ATOM 3900 C CD . PRO 497 497 ? A -29.452 4.369 -24.061 1.000 1 A PRO 68.691 1
ATOM 3901 N N . ARG 498 498 ? A -32.325 6.733 -23.730 1.000 1 A ARG 70.236 1
ATOM 3902 C CA . ARG 498 498 ? A -33.656 7.329 -23.619 1.000 1 A ARG 70.065 1
ATOM 3903 C C . ARG 498 498 ? A -33.698 8.523 -22.678 1.000 1 A ARG 71.165 1
ATOM 3904 O O . ARG 498 498 ? A -34.497 9.454 -22.869 1.000 1 A ARG 69.062 1
ATOM 3905 C CB . ARG 498 498 ? A -34.648 6.269 -23.114 1.000 1 A ARG 65.899 1
ATOM 3906 C CG . ARG 498 498 ? A -34.850 5.096 -24.047 1.000 1 A ARG 62.444 1
ATOM 3907 C CD . ARG 498 498 ? A -35.835 4.088 -23.466 1.000 1 A ARG 58.183 1
ATOM 3908 N NE . ARG 498 498 ? A -36.018 2.931 -24.332 1.000 1 A ARG 53.638 1
ATOM 3909 C CZ . ARG 498 498 ? A -36.728 1.859 -24.019 1.000 1 A ARG 52.432 1
ATOM 3910 N NH1 . ARG 498 498 ? A -37.360 1.815 -22.835 1.000 1 A ARG 44.675 1
ATOM 3911 N NH2 . ARG 498 498 ? A -36.855 0.859 -24.860 1.000 1 A ARG 44.468 1
ATOM 3912 N N . ARG 499 499 ? A -32.837 8.479 -21.685 1.000 1 A ARG 72.429 1
ATOM 3913 C CA . ARG 499 499 ? A -32.813 9.567 -20.707 1.000 1 A ARG 71.682 1
ATOM 3914 C C . ARG 499 499 ? A -32.044 10.763 -21.228 1.000 1 A ARG 72.369 1
ATOM 3915 O O . ARG 499 499 ? A -31.266 10.692 -22.173 1.000 1 A ARG 70.378 1
ATOM 3916 C CB . ARG 499 499 ? A -32.170 9.087 -19.401 1.000 1 A ARG 69.066 1
ATOM 3917 C CG . ARG 499 499 ? A -32.983 8.036 -18.682 1.000 1 A ARG 66.829 1
ATOM 3918 C CD . ARG 499 499 ? A -32.272 7.558 -17.410 1.000 1 A ARG 65.806 1
ATOM 3919 N NE . ARG 499 499 ? A -32.980 6.490 -16.751 1.000 1 A ARG 61.863 1
ATOM 3920 C CZ . ARG 499 499 ? A -32.518 5.853 -15.664 1.000 1 A ARG 62.511 1
ATOM 3921 N NH1 . ARG 499 499 ? A -31.342 6.211 -15.148 1.000 1 A ARG 54.553 1
ATOM 3922 N NH2 . ARG 499 499 ? A -33.219 4.870 -15.119 1.000 1 A ARG 54.273 1
ATOM 3923 N N . SER 500 500 ? A -32.271 11.868 -20.578 1.000 1 A SER 72.557 1
ATOM 3924 C CA . SER 500 500 ? A -31.561 13.088 -20.909 1.000 1 A SER 72.553 1
ATOM 3925 C C . SER 500 500 ? A -30.174 13.085 -20.288 1.000 1 A SER 73.647 1
ATOM 3926 O O . SER 500 500 ? A -29.773 12.133 -19.591 1.000 1 A SER 71.576 1
ATOM 3927 C CB . SER 500 500 ? A -32.331 14.321 -20.458 1.000 1 A SER 69.286 1
ATOM 3928 O OG . SER 500 500 ? A -32.417 14.371 -19.048 1.000 1 A SER 65.178 1
ATOM 3929 N N . LEU 501 501 ? A -29.435 14.114 -20.561 1.000 1 A LEU 74.582 1
ATOM 3930 C CA . LEU 501 501 ? A -28.067 14.202 -20.049 1.000 1 A LEU 74.417 1
ATOM 3931 C C . LEU 501 501 ? A -28.040 14.448 -18.544 1.000 1 A LEU 75.235 1
ATOM 3932 O O . LEU 501 501 ? A -27.125 13.978 -17.852 1.000 1 A LEU 72.903 1
ATOM 3933 C CB . LEU 501 501 ? A -27.296 15.288 -20.785 1.000 1 A LEU 71.513 1
ATOM 3934 C CG . LEU 501 501 ? A -25.791 15.377 -20.512 1.000 1 A LEU 68.652 1
ATOM 3935 C CD1 . LEU 501 501 ? A -25.087 14.083 -20.896 1.000 1 A LEU 66.505 1
ATOM 3936 C CD2 . LEU 501 501 ? A -25.183 16.533 -21.277 1.000 1 A LEU 66.444 1
ATOM 3937 N N . GLU 502 502 ? A -29.041 15.161 -18.057 1.000 1 A GLU 74.361 1
ATOM 3938 C CA . GLU 502 502 ? A -29.106 15.401 -16.615 1.000 1 A GLU 74.467 1
ATOM 3939 C C . GLU 502 502 ? A -29.517 14.179 -15.834 1.000 1 A GLU 75.377 1
ATOM 3940 O O . GLU 502 502 ? A -29.146 14.034 -14.663 1.000 1 A GLU 73.427 1
ATOM 3941 C CB . GLU 502 502 ? A -30.062 16.553 -16.309 1.000 1 A GLU 71.155 1
ATOM 3942 C CG . GLU 502 502 ? A -29.607 17.903 -16.788 1.000 1 A GLU 65.587 1
ATOM 3943 C CD . GLU 502 502 ? A -30.556 19.006 -16.428 1.000 1 A GLU 60.285 1
ATOM 3944 O OE1 . GLU 502 502 ? A -31.642 18.701 -15.892 1.000 1 A GLU 56.372 1
ATOM 3945 O OE2 . GLU 502 502 ? A -30.221 20.189 -16.665 1.000 1 A GLU 52.258 1
ATOM 3946 N N . GLN 503 503 ? A -30.295 13.304 -16.473 1.000 1 A GLN 75.544 1
ATOM 3947 C CA . GLN 503 503 ? A -30.722 12.076 -15.801 1.000 1 A GLN 75.260 1
ATOM 3948 C C . GLN 503 503 ? A -29.649 11.010 -15.789 1.000 1 A GLN 76.413 1
ATOM 3949 O O . GLN 503 503 ? A -29.560 10.219 -14.853 1.000 1 A GLN 74.133 1
ATOM 3950 C CB . GLN 503 503 ? A -32.005 11.538 -16.430 1.000 1 A GLN 72.633 1
ATOM 3951 C CG . GLN 503 503 ? A -33.209 12.432 -16.232 1.000 1 A GLN 69.325 1
ATOM 3952 C CD . GLN 503 503 ? A -34.457 11.860 -16.897 1.000 1 A GLN 66.618 1
ATOM 3953 O OE1 . GLN 503 503 ? A -34.378 10.824 -17.557 1.000 1 A GLN 62.590 1
ATOM 3954 N NE2 . GLN 503 503 ? A -35.593 12.534 -16.716 1.000 1 A GLN 62.166 1
ATOM 3955 N N . ASN 504 504 ? A -28.838 10.992 -16.822 1.000 1 A ASN 77.901 1
ATOM 3956 C CA . ASN 504 504 ? A -27.761 10.013 -16.874 1.000 1 A ASN 77.348 1
ATOM 3957 C C . ASN 504 504 ? A -26.605 10.421 -16.009 1.000 1 A ASN 77.972 1
ATOM 3958 O O . ASN 504 504 ? A -25.935 9.567 -15.398 1.000 1 A ASN 74.572 1
ATOM 3959 C CB . ASN 504 504 ? A -27.303 9.802 -18.311 1.000 1 A ASN 75.038 1
ATOM 3960 C CG . ASN 504 504 ? A -28.315 9.031 -19.133 1.000 1 A ASN 74.159 1
ATOM 3961 O OD1 . ASN 504 504 ? A -28.860 8.041 -18.683 1.000 1 A ASN 65.763 1
ATOM 3962 N ND2 . ASN 504 504 ? A -28.588 9.508 -20.320 1.000 1 A ASN 65.424 1
ATOM 3963 N N . ILE 505 505 ? A -26.296 11.689 -15.934 1.000 1 A ILE 78.828 1
ATOM 3964 C CA . ILE 505 505 ? A -25.166 12.206 -15.169 1.000 1 A ILE 77.758 1
ATOM 3965 C C . ILE 505 505 ? A -25.705 12.878 -13.920 1.000 1 A ILE 77.610 1
ATOM 3966 O O . ILE 505 505 ? A -26.485 13.826 -13.992 1.000 1 A ILE 70.226 1
ATOM 3967 C CB . ILE 505 505 ? A -24.343 13.206 -15.989 1.000 1 A ILE 75.644 1
ATOM 3968 C CG1 . ILE 505 505 ? A -23.746 12.512 -17.229 1.000 1 A ILE 71.630 1
ATOM 3969 C CG2 . ILE 505 505 ? A -23.234 13.771 -15.141 1.000 1 A ILE 71.792 1
ATOM 3970 C CD1 . ILE 505 505 ? A -23.174 13.433 -18.259 1.000 1 A ILE 68.522 1
ATOM 3971 N N . GLN 506 506 ? A -25.301 12.352 -12.773 1.000 1 A GLN 79.146 1
ATOM 3972 C CA . GLN 506 506 ? A -25.805 12.859 -11.496 1.000 1 A GLN 78.757 1
ATOM 3973 C C . GLN 506 506 ? A -24.907 13.986 -10.929 1.000 1 A GLN 79.825 1
ATOM 3974 O O . GLN 506 506 ? A -25.102 14.366 -9.774 1.000 1 A GLN 75.567 1
ATOM 3975 C CB . GLN 506 506 ? A -25.933 11.729 -10.461 1.000 1 A GLN 74.183 1
ATOM 3976 C CG . GLN 506 506 ? A -26.978 10.669 -10.817 1.000 1 A GLN 67.229 1
ATOM 3977 C CD . GLN 506 506 ? A -28.384 11.212 -10.774 1.000 1 A GLN 61.170 1
ATOM 3978 O OE1 . GLN 506 506 ? A -28.708 12.080 -9.977 1.000 1 A GLN 57.320 1
ATOM 3979 N NE2 . GLN 506 506 ? A -29.252 10.701 -11.653 1.000 1 A GLN 56.076 1
ATOM 3980 N N . LEU 507 507 ? A -23.998 14.447 -11.714 1.000 1 A LEU 82.716 1
ATOM 3981 C CA . LEU 507 507 ? A -23.141 15.534 -11.249 1.000 1 A LEU 83.215 1
ATOM 3982 C C . LEU 507 507 ? A -23.853 16.873 -11.387 1.000 1 A LEU 82.999 1
ATOM 3983 O O . LEU 507 507 ? A -24.658 17.055 -12.300 1.000 1 A LEU 80.038 1
ATOM 3984 C CB . LEU 507 507 ? A -21.847 15.562 -12.061 1.000 1 A LEU 83.042 1
ATOM 3985 C CG . LEU 507 507 ? A -20.919 14.362 -11.893 1.000 1 A LEU 82.762 1
ATOM 3986 C CD1 . LEU 507 507 ? A -20.452 14.234 -10.461 1.000 1 A LEU 80.873 1
ATOM 3987 C CD2 . LEU 507 507 ? A -19.737 14.463 -12.828 1.000 1 A LEU 82.158 1
ATOM 3988 N N . PRO 508 508 ? A -23.597 17.789 -10.512 1.000 1 A PRO 83.701 1
ATOM 3989 C CA . PRO 508 508 ? A -24.201 19.115 -10.647 1.000 1 A PRO 83.439 1
ATOM 3990 C C . PRO 508 508 ? A -23.697 19.860 -11.874 1.000 1 A PRO 83.582 1
ATOM 3991 O O . PRO 508 508 ? A -22.595 19.627 -12.366 1.000 1 A PRO 81.266 1
ATOM 3992 C CB . PRO 508 508 ? A -23.779 19.827 -9.347 1.000 1 A PRO 81.203 1
ATOM 3993 C CG . PRO 508 508 ? A -23.482 18.728 -8.393 1.000 1 A PRO 80.542 1
ATOM 3994 C CD . PRO 508 508 ? A -22.913 17.624 -9.227 1.000 1 A PRO 83.366 1
ATOM 3995 N N . ALA 509 509 ? A -24.515 20.783 -12.333 1.000 1 A ALA 81.525 1
ATOM 3996 C CA . ALA 509 509 ? A -24.153 21.546 -13.527 1.000 1 A ALA 80.624 1
ATOM 3997 C C . ALA 509 509 ? A -23.065 22.556 -13.256 1.000 1 A ALA 81.418 1
ATOM 3998 O O . ALA 509 509 ? A -22.327 22.937 -14.158 1.000 1 A ALA 78.760 1
ATOM 3999 C CB . ALA 509 509 ? A -25.385 22.272 -14.085 1.000 1 A ALA 77.499 1
ATOM 4000 N N . ALA 510 510 ? A -22.963 22.995 -12.019 1.000 1 A ALA 82.491 1
ATOM 4001 C CA . ALA 510 510 ? A -21.896 23.924 -11.656 1.000 1 A ALA 82.323 1
ATOM 4002 C C . ALA 510 510 ? A -20.533 23.260 -11.652 1.000 1 A ALA 83.327 1
ATOM 4003 O O . ALA 510 510 ? A -19.515 23.918 -11.901 1.000 1 A ALA 80.846 1
ATOM 4004 C CB . ALA 510 510 ? A -22.166 24.547 -10.289 1.000 1 A ALA 80.485 1
ATOM 4005 N N . LEU 511 511 ? A -20.514 21.976 -11.378 1.000 1 A LEU 84.596 1
ATOM 4006 C CA . LEU 511 511 ? A -19.249 21.239 -11.413 1.000 1 A LEU 84.091 1
ATOM 4007 C C . LEU 511 511 ? A -18.855 20.833 -12.813 1.000 1 A LEU 84.739 1
ATOM 4008 O O . LEU 511 511 ? A -17.666 20.848 -13.142 1.000 1 A LEU 83.164 1
ATOM 4009 C CB . LEU 511 511 ? A -19.349 20.005 -10.503 1.000 1 A LEU 83.280 1
ATOM 4010 C CG . LEU 511 511 ? A -18.102 19.154 -10.347 1.000 1 A LEU 81.292 1
ATOM 4011 C CD1 . LEU 511 511 ? A -16.987 19.977 -9.691 1.000 1 A LEU 78.791 1
ATOM 4012 C CD2 . LEU 511 511 ? A -18.416 17.940 -9.512 1.000 1 A LEU 79.233 1
ATOM 4013 N N . LEU 512 512 ? A -19.847 20.493 -13.638 1.000 1 A LEU 84.568 1
ATOM 4014 C CA . LEU 512 512 ? A -19.536 20.079 -14.999 1.000 1 A LEU 84.150 1
ATOM 4015 C C . LEU 512 512 ? A -19.111 21.245 -15.867 1.000 1 A LEU 84.585 1
ATOM 4016 O O . LEU 512 512 ? A -18.416 21.059 -16.852 1.000 1 A LEU 82.625 1
ATOM 4017 C CB . LEU 512 512 ? A -20.748 19.413 -15.639 1.000 1 A LEU 82.164 1
ATOM 4018 C CG . LEU 512 512 ? A -21.163 18.039 -15.080 1.000 1 A LEU 79.815 1
ATOM 4019 C CD1 . LEU 512 512 ? A -20.082 17.019 -15.383 1.000 1 A LEU 77.373 1
ATOM 4020 C CD2 . LEU 512 512 ? A -22.479 17.606 -15.695 1.000 1 A LEU 77.456 1
ATOM 4021 N N . SER 513 513 ? A -19.530 22.457 -15.499 1.000 1 A SER 83.842 1
ATOM 4022 C CA . SER 513 513 ? A -19.126 23.628 -16.265 1.000 1 A SER 83.072 1
ATOM 4023 C C . SER 513 513 ? A -17.701 24.066 -15.997 1.000 1 A SER 83.817 1
ATOM 4024 O O . SER 513 513 ? A -17.168 24.874 -16.742 1.000 1 A SER 81.343 1
ATOM 4025 C CB . SER 513 513 ? A -20.084 24.774 -15.991 1.000 1 A SER 80.186 1
ATOM 4026 O OG . SER 513 513 ? A -19.990 25.195 -14.641 1.000 1 A SER 73.373 1
ATOM 4027 N N . ARG 514 514 ? A -17.084 23.529 -14.944 1.000 1 A ARG 84.829 1
ATOM 4028 C CA . ARG 514 514 ? A -15.691 23.862 -14.653 1.000 1 A ARG 84.666 1
ATOM 4029 C C . ARG 514 514 ? A -14.726 22.980 -15.406 1.000 1 A ARG 86.107 1
ATOM 4030 O O . ARG 514 514 ? A -13.564 23.349 -15.587 1.000 1 A ARG 84.601 1
ATOM 4031 C CB . ARG 514 514 ? A -15.434 23.767 -13.160 1.000 1 A ARG 82.997 1
ATOM 4032 C CG . ARG 514 514 ? A -16.060 24.880 -12.373 1.000 1 A ARG 79.036 1
ATOM 4033 C CD . ARG 514 514 ? A -15.795 24.727 -10.889 1.000 1 A ARG 76.328 1
ATOM 4034 N NE . ARG 514 514 ? A -16.236 25.876 -10.120 1.000 1 A ARG 72.263 1
ATOM 4035 C CZ . ARG 514 514 ? A -17.468 25.999 -9.619 1.000 1 A ARG 68.310 1
ATOM 4036 N NH1 . ARG 514 514 ? A -18.356 25.049 -9.781 1.000 1 A ARG 58.750 1
ATOM 4037 N NH2 . ARG 514 514 ? A -17.804 27.101 -8.916 1.000 1 A ARG 60.936 1
ATOM 4038 N N . PHE 515 515 ? A -15.176 21.807 -15.860 1.000 1 A PHE 88.869 1
ATOM 4039 C CA . PHE 515 515 ? A -14.336 20.965 -16.673 1.000 1 A PHE 89.530 1
ATOM 4040 C C . PHE 515 515 ? A -14.232 21.531 -18.081 1.000 1 A PHE 88.956 1
ATOM 4041 O O . PHE 515 515 ? A -15.200 22.056 -18.639 1.000 1 A PHE 85.145 1
ATOM 4042 C CB . PHE 515 515 ? A -14.880 19.542 -16.740 1.000 1 A PHE 89.683 1
ATOM 4043 C CG . PHE 515 515 ? A -14.757 18.810 -15.438 1.000 1 A PHE 90.796 1
ATOM 4044 C CD1 . PHE 515 515 ? A -13.569 18.214 -15.077 1.000 1 A PHE 88.588 1
ATOM 4045 C CD2 . PHE 515 515 ? A -15.860 18.682 -14.592 1.000 1 A PHE 89.072 1
ATOM 4046 C CE1 . PHE 515 515 ? A -13.443 17.540 -13.901 1.000 1 A PHE 87.587 1
ATOM 4047 C CE2 . PHE 515 515 ? A -15.736 18.000 -13.397 1.000 1 A PHE 88.130 1
ATOM 4048 C CZ . PHE 515 515 ? A -14.537 17.432 -13.057 1.000 1 A PHE 88.990 1
ATOM 4049 N N . ASP 516 516 ? A -13.065 21.455 -18.644 1.000 1 A ASP 89.147 1
ATOM 4050 C CA . ASP 516 516 ? A -12.836 22.013 -19.975 1.000 1 A ASP 88.616 1
ATOM 4051 C C . ASP 516 516 ? A -13.344 21.080 -21.064 1.000 1 A ASP 88.898 1
ATOM 4052 O O . ASP 516 516 ? A -13.978 21.532 -22.026 1.000 1 A ASP 85.488 1
ATOM 4053 C CB . ASP 516 516 ? A -11.343 22.300 -20.168 1.000 1 A ASP 87.787 1
ATOM 4054 C CG . ASP 516 516 ? A -10.858 23.438 -19.292 1.000 1 A ASP 86.580 1
ATOM 4055 O OD1 . ASP 516 516 ? A -11.661 24.355 -19.011 1.000 1 A ASP 78.053 1
ATOM 4056 O OD2 . ASP 516 516 ? A -9.701 23.397 -18.878 1.000 1 A ASP 79.112 1
ATOM 4057 N N . LEU 517 517 ? A -13.069 19.794 -20.910 1.000 1 A LEU 90.340 1
ATOM 4058 C CA . LEU 517 517 ? A -13.499 18.822 -21.900 1.000 1 A LEU 90.157 1
ATOM 4059 C C . LEU 517 517 ? A -14.271 17.709 -21.217 1.000 1 A LEU 89.819 1
ATOM 4060 O O . LEU 517 517 ? A -13.815 17.139 -20.221 1.000 1 A LEU 87.420 1
ATOM 4061 C CB . LEU 517 517 ? A -12.299 18.228 -22.638 1.000 1 A LEU 89.951 1
ATOM 4062 C CG . LEU 517 517 ? A -11.557 19.183 -23.567 1.000 1 A LEU 90.522 1
ATOM 4063 C CD1 . LEU 517 517 ? A -12.449 19.636 -24.702 1.000 1 A LEU 87.675 1
ATOM 4064 C CD2 . LEU 517 517 ? A -10.315 18.519 -24.121 1.000 1 A LEU 88.775 1
ATOM 4065 N N . LEU 518 518 ? A -15.439 17.430 -21.734 1.000 1 A LEU 89.631 1
ATOM 4066 C CA . LEU 518 518 ? A -16.290 16.367 -21.207 1.000 1 A LEU 88.856 1
ATOM 4067 C C . LEU 518 518 ? A -16.465 15.312 -22.283 1.000 1 A LEU 88.386 1
ATOM 4068 O O . LEU 518 518 ? A -17.070 15.569 -23.329 1.000 1 A LEU 83.541 1
ATOM 4069 C CB . LEU 518 518 ? A -17.650 16.909 -20.778 1.000 1 A LEU 86.116 1
ATOM 4070 C CG . LEU 518 518 ? A -17.670 17.928 -19.642 1.000 1 A LEU 83.804 1
ATOM 4071 C CD1 . LEU 518 518 ? A -17.119 17.321 -18.383 1.000 1 A LEU 77.302 1
ATOM 4072 C CD2 . LEU 518 518 ? A -19.049 18.474 -19.426 1.000 1 A LEU 77.319 1
ATOM 4073 N N . TRP 519 519 ? A -15.945 14.157 -22.024 1.000 1 A TRP 86.290 1
ATOM 4074 C CA . TRP 519 519 ? A -15.984 13.066 -22.989 1.000 1 A TRP 86.421 1
ATOM 4075 C C . TRP 519 519 ? A -16.948 11.996 -22.511 1.000 1 A TRP 86.100 1
ATOM 4076 O O . TRP 519 519 ? A -16.761 11.409 -21.450 1.000 1 A TRP 83.596 1
ATOM 4077 C CB . TRP 519 519 ? A -14.603 12.467 -23.202 1.000 1 A TRP 86.284 1
ATOM 4078 C CG . TRP 519 519 ? A -13.639 13.411 -23.834 1.000 1 A TRP 84.149 1
ATOM 4079 C CD1 . TRP 519 519 ? A -12.730 14.183 -23.217 1.000 1 A TRP 78.383 1
ATOM 4080 C CD2 . TRP 519 519 ? A -13.504 13.665 -25.236 1.000 1 A TRP 83.950 1
ATOM 4081 N NE1 . TRP 519 519 ? A -12.022 14.902 -24.149 1.000 1 A TRP 72.852 1
ATOM 4082 C CE2 . TRP 519 519 ? A -12.523 14.637 -25.395 1.000 1 A TRP 82.500 1
ATOM 4083 C CE3 . TRP 519 519 ? A -14.199 13.219 -26.373 1.000 1 A TRP 77.573 1
ATOM 4084 C CZ2 . TRP 519 519 ? A -12.143 15.109 -26.639 1.000 1 A TRP 77.091 1
ATOM 4085 C CZ3 . TRP 519 519 ? A -13.817 13.720 -27.596 1.000 1 A TRP 71.364 1
ATOM 4086 C CH2 . TRP 519 519 ? A -12.797 14.652 -27.721 1.000 1 A TRP 73.990 1
ATOM 4087 N N . LEU 520 520 ? A -17.976 11.764 -23.297 1.000 1 A LEU 86.290 1
ATOM 4088 C CA . LEU 520 520 ? A -18.945 10.702 -23.025 1.000 1 A LEU 85.441 1
ATOM 4089 C C . LEU 520 520 ? A -18.622 9.525 -23.920 1.000 1 A LEU 85.073 1
ATOM 4090 O O . LEU 520 520 ? A -18.929 9.541 -25.119 1.000 1 A LEU 81.767 1
ATOM 4091 C CB . LEU 520 520 ? A -20.365 11.197 -23.250 1.000 1 A LEU 82.725 1
ATOM 4092 C CG . LEU 520 520 ? A -21.492 10.200 -22.989 1.000 1 A LEU 78.398 1
ATOM 4093 C CD1 . LEU 520 520 ? A -21.492 9.795 -21.517 1.000 1 A LEU 73.915 1
ATOM 4094 C CD2 . LEU 520 520 ? A -22.830 10.776 -23.391 1.000 1 A LEU 74.022 1
ATOM 4095 N N . ILE 521 521 ? A -17.995 8.532 -23.352 1.000 1 A ILE 86.367 1
ATOM 4096 C CA . ILE 521 521 ? A -17.573 7.346 -24.073 1.000 1 A ILE 85.486 1
ATOM 4097 C C . ILE 521 521 ? A -18.679 6.299 -23.962 1.000 1 A ILE 84.389 1
ATOM 4098 O O . ILE 521 521 ? A -19.060 5.927 -22.853 1.000 1 A ILE 81.385 1
ATOM 4099 C CB . ILE 521 521 ? A -16.250 6.809 -23.535 1.000 1 A ILE 85.405 1
ATOM 4100 C CG1 . ILE 521 521 ? A -15.165 7.879 -23.619 1.000 1 A ILE 80.641 1
ATOM 4101 C CG2 . ILE 521 521 ? A -15.818 5.573 -24.343 1.000 1 A ILE 80.482 1
ATOM 4102 C CD1 . ILE 521 521 ? A -13.875 7.487 -22.930 1.000 1 A ILE 79.647 1
ATOM 4103 N N . GLN 522 522 ? A -19.184 5.856 -25.089 1.000 1 A GLN 80.607 1
ATOM 4104 C CA . GLN 522 522 ? A -20.263 4.879 -25.094 1.000 1 A GLN 79.737 1
ATOM 4105 C C . GLN 522 522 ? A -19.789 3.560 -25.671 1.000 1 A GLN 79.664 1
ATOM 4106 O O . GLN 522 522 ? A -19.000 3.543 -26.625 1.000 1 A GLN 77.338 1
ATOM 4107 C CB . GLN 522 522 ? A -21.471 5.380 -25.877 1.000 1 A GLN 76.987 1
ATOM 4108 C CG . GLN 522 522 ? A -22.155 6.584 -25.233 1.000 1 A GLN 72.400 1
ATOM 4109 C CD . GLN 522 522 ? A -23.337 7.063 -26.050 1.000 1 A GLN 70.959 1
ATOM 4110 O OE1 . GLN 522 522 ? A -23.631 6.516 -27.131 1.000 1 A GLN 66.282 1
ATOM 4111 N NE2 . GLN 522 522 ? A -24.024 8.090 -25.564 1.000 1 A GLN 64.921 1
ATOM 4112 N N . ASP 523 523 ? A -20.254 2.481 -25.098 1.000 1 A ASP 80.215 1
ATOM 4113 C CA . ASP 523 523 ? A -19.905 1.149 -25.567 1.000 1 A ASP 79.173 1
ATOM 4114 C C . ASP 523 523 ? A -20.892 0.742 -26.648 1.000 1 A ASP 78.700 1
ATOM 4115 O O . ASP 523 523 ? A -21.959 0.228 -26.379 1.000 1 A ASP 74.222 1
ATOM 4116 C CB . ASP 523 523 ? A -19.897 0.165 -24.406 1.000 1 A ASP 76.186 1
ATOM 4117 C CG . ASP 523 523 ? A -19.300 -1.178 -24.787 1.000 1 A ASP 73.367 1
ATOM 4118 O OD1 . ASP 523 523 ? A -18.806 -1.311 -25.929 1.000 1 A ASP 68.320 1
ATOM 4119 O OD2 . ASP 523 523 ? A -19.286 -2.105 -23.954 1.000 1 A ASP 69.940 1
ATOM 4120 N N . ARG 524 524 ? A -20.524 1.012 -27.878 1.000 1 A ARG 73.747 1
ATOM 4121 C CA . ARG 524 524 ? A -21.355 0.693 -29.027 1.000 1 A ARG 73.082 1
ATOM 4122 C C . ARG 524 524 ? A -20.791 -0.507 -29.753 1.000 1 A ARG 74.080 1
ATOM 4123 O O . ARG 524 524 ? A -19.608 -0.548 -30.102 1.000 1 A ARG 72.002 1
ATOM 4124 C CB . ARG 524 524 ? A -21.460 1.866 -29.978 1.000 1 A ARG 68.742 1
ATOM 4125 C CG . ARG 524 524 ? A -22.165 3.085 -29.419 1.000 1 A ARG 63.300 1
ATOM 4126 C CD . ARG 524 524 ? A -22.177 4.206 -30.393 1.000 1 A ARG 59.065 1
ATOM 4127 N NE . ARG 524 524 ? A -22.851 5.399 -29.863 1.000 1 A ARG 54.264 1
ATOM 4128 C CZ . ARG 524 524 ? A -22.958 6.568 -30.502 1.000 1 A ARG 53.408 1
ATOM 4129 N NH1 . ARG 524 524 ? A -22.405 6.720 -31.681 1.000 1 A ARG 45.510 1
ATOM 4130 N NH2 . ARG 524 524 ? A -23.606 7.578 -29.934 1.000 1 A ARG 44.278 1
ATOM 4131 N N . PRO 525 525 ? A -21.605 -1.514 -30.004 1.000 1 A PRO 78.229 1
ATOM 4132 C CA . PRO 525 525 ? A -21.107 -2.688 -30.720 1.000 1 A PRO 77.178 1
ATOM 4133 C C . PRO 525 525 ? A -20.983 -2.433 -32.216 1.000 1 A PRO 77.583 1
ATOM 4134 O O . PRO 525 525 ? A -21.859 -1.828 -32.851 1.000 1 A PRO 73.979 1
ATOM 4135 C CB . PRO 525 525 ? A -22.166 -3.764 -30.426 1.000 1 A PRO 74.045 1
ATOM 4136 C CG . PRO 525 525 ? A -23.405 -2.971 -30.189 1.000 1 A PRO 73.068 1
ATOM 4137 C CD . PRO 525 525 ? A -22.980 -1.703 -29.549 1.000 1 A PRO 74.918 1
ATOM 4138 N N . ASP 526 526 ? A -19.896 -2.893 -32.766 1.000 1 A ASP 76.388 1
ATOM 4139 C CA . ASP 526 526 ? A -19.631 -2.791 -34.195 1.000 1 A ASP 75.952 1
ATOM 4140 C C . ASP 526 526 ? A -18.729 -3.959 -34.571 1.000 1 A ASP 77.683 1
ATOM 4141 O O . ASP 526 526 ? A -17.804 -4.295 -33.838 1.000 1 A ASP 76.288 1
ATOM 4142 C CB . ASP 526 526 ? A -18.952 -1.444 -34.537 1.000 1 A ASP 72.397 1
ATOM 4143 C CG . ASP 526 526 ? A -18.936 -1.181 -36.026 1.000 1 A ASP 66.084 1
ATOM 4144 O OD1 . ASP 526 526 ? A -19.468 -2.001 -36.792 1.000 1 A ASP 60.798 1
ATOM 4145 O OD2 . ASP 526 526 ? A -18.396 -0.126 -36.431 1.000 1 A ASP 62.366 1
ATOM 4146 N N . ARG 527 527 ? A -19.044 -4.512 -35.722 1.000 1 A ARG 80.604 1
ATOM 4147 C CA . ARG 527 527 ? A -18.290 -5.697 -36.145 1.000 1 A ARG 81.007 1
ATOM 4148 C C . ARG 527 527 ? A -16.839 -5.372 -36.522 1.000 1 A ARG 82.604 1
ATOM 4149 O O . ARG 527 527 ? A -15.918 -6.068 -36.109 1.000 1 A ARG 81.118 1
ATOM 4150 C CB . ARG 527 527 ? A -19.024 -6.394 -37.290 1.000 1 A ARG 78.824 1
ATOM 4151 C CG . ARG 527 527 ? A -18.409 -7.723 -37.726 1.000 1 A ARG 70.809 1
ATOM 4152 C CD . ARG 527 527 ? A -19.245 -8.427 -38.763 1.000 1 A ARG 66.142 1
ATOM 4153 N NE . ARG 527 527 ? A -18.587 -9.647 -39.231 1.000 1 A ARG 61.124 1
ATOM 4154 C CZ . ARG 527 527 ? A -18.754 -10.837 -38.663 1.000 1 A ARG 58.158 1
ATOM 4155 N NH1 . ARG 527 527 ? A -19.557 -10.972 -37.631 1.000 1 A ARG 50.542 1
ATOM 4156 N NH2 . ARG 527 527 ? A -18.111 -11.895 -39.155 1.000 1 A ARG 48.713 1
ATOM 4157 N N . ASP 528 528 ? A -16.675 -4.293 -37.276 1.000 1 A ASP 83.524 1
ATOM 4158 C CA . ASP 528 528 ? A -15.328 -3.930 -37.699 1.000 1 A ASP 83.464 1
ATOM 4159 C C . ASP 528 528 ? A -14.538 -3.335 -36.556 1.000 1 A ASP 83.854 1
ATOM 4160 O O . ASP 528 528 ? A -13.328 -3.536 -36.467 1.000 1 A ASP 82.374 1
ATOM 4161 C CB . ASP 528 528 ? A -15.375 -2.949 -38.868 1.000 1 A ASP 82.073 1
ATOM 4162 C CG . ASP 528 528 ? A -15.929 -3.580 -40.134 1.000 1 A ASP 77.756 1
ATOM 4163 O OD1 . ASP 528 528 ? A -15.742 -4.793 -40.324 1.000 1 A ASP 73.772 1
ATOM 4164 O OD2 . ASP 528 528 ? A -16.517 -2.852 -40.960 1.000 1 A ASP 73.831 1
ATOM 4165 N N . ASN 529 529 ? A -15.209 -2.624 -35.672 1.000 1 A ASN 83.300 1
ATOM 4166 C CA . ASN 529 529 ? A -14.513 -2.052 -34.516 1.000 1 A ASN 82.286 1
ATOM 4167 C C . ASN 529 529 ? A -14.204 -3.104 -33.475 1.000 1 A ASN 83.591 1
ATOM 4168 O O . ASN 529 529 ? A -13.135 -3.076 -32.853 1.000 1 A ASN 81.713 1
ATOM 4169 C CB . ASN 529 529 ? A -15.368 -0.929 -33.897 1.000 1 A ASN 79.650 1
ATOM 4170 C CG . ASN 529 529 ? A -14.559 -0.022 -32.969 1.000 1 A ASN 76.010 1
ATOM 4171 O OD1 . ASN 529 529 ? A -13.374 -0.246 -32.740 1.000 1 A ASN 71.115 1
ATOM 4172 N ND2 . ASN 529 529 ? A -15.215 0.988 -32.458 1.000 1 A ASN 70.097 1
ATOM 4173 N N . ASP 530 530 ? A -15.143 -4.037 -33.270 1.000 1 A ASP 83.630 1
ATOM 4174 C CA . ASP 530 530 ? A -14.897 -5.080 -32.300 1.000 1 A ASP 83.318 1
ATOM 4175 C C . ASP 530 530 ? A -13.859 -6.088 -32.782 1.000 1 A ASP 84.186 1
ATOM 4176 O O . ASP 530 530 ? A -13.187 -6.715 -31.961 1.000 1 A ASP 82.446 1
ATOM 4177 C CB . ASP 530 530 ? A -16.192 -5.805 -31.930 1.000 1 A ASP 81.766 1
ATOM 4178 C CG . ASP 530 530 ? A -17.142 -4.927 -31.127 1.000 1 A ASP 80.184 1
ATOM 4179 O OD1 . ASP 530 530 ? A -16.631 -4.049 -30.399 1.000 1 A ASP 76.236 1
ATOM 4180 O OD2 . ASP 530 530 ? A -18.382 -5.128 -31.230 1.000 1 A ASP 75.701 1
ATOM 4181 N N . LEU 531 531 ? A -13.744 -6.247 -34.088 1.000 1 A LEU 85.747 1
ATOM 4182 C CA . LEU 531 531 ? A -12.714 -7.115 -34.628 1.000 1 A LEU 85.684 1
ATOM 4183 C C . LEU 531 531 ? A -11.313 -6.529 -34.399 1.000 1 A LEU 86.603 1
ATOM 4184 O O . LEU 531 531 ? A -10.404 -7.243 -34.005 1.000 1 A LEU 86.142 1
ATOM 4185 C CB . LEU 531 531 ? A -12.961 -7.355 -36.107 1.000 1 A LEU 85.063 1
ATOM 4186 C CG . LEU 531 531 ? A -11.945 -8.270 -36.825 1.000 1 A LEU 80.584 1
ATOM 4187 C CD1 . LEU 531 531 ? A -11.996 -9.666 -36.196 1.000 1 A LEU 79.136 1
ATOM 4188 C CD2 . LEU 531 531 ? A -12.267 -8.348 -38.300 1.000 1 A LEU 78.219 1
ATOM 4189 N N . ARG 532 532 ? A -11.194 -5.239 -34.633 1.000 1 A ARG 86.546 1
ATOM 4190 C CA . ARG 532 532 ? A -9.895 -4.597 -34.410 1.000 1 A ARG 85.354 1
ATOM 4191 C C . ARG 532 532 ? A -9.584 -4.454 -32.926 1.000 1 A ARG 85.627 1
ATOM 4192 O O . ARG 532 532 ? A -8.431 -4.513 -32.522 1.000 1 A ARG 85.058 1
ATOM 4193 C CB . ARG 532 532 ? A -9.871 -3.233 -35.087 1.000 1 A ARG 84.337 1
ATOM 4194 C CG . ARG 532 532 ? A -9.876 -3.308 -36.613 1.000 1 A ARG 79.724 1
ATOM 4195 C CD . ARG 532 532 ? A -9.765 -1.933 -37.219 1.000 1 A ARG 75.938 1
ATOM 4196 N NE . ARG 532 532 ? A -9.767 -1.974 -38.667 1.000 1 A ARG 70.022 1
ATOM 4197 C CZ . ARG 532 532 ? A -10.845 -1.852 -39.430 1.000 1 A ARG 66.849 1
ATOM 4198 N NH1 . ARG 532 532 ? A -12.039 -1.675 -38.892 1.000 1 A ARG 58.217 1
ATOM 4199 N NH2 . ARG 532 532 ? A -10.725 -1.918 -40.755 1.000 1 A ARG 58.037 1
ATOM 4200 N N . LEU 533 533 ? A -10.626 -4.300 -32.116 1.000 1 A LEU 85.189 1
ATOM 4201 C CA . LEU 533 533 ? A -10.424 -4.211 -30.688 1.000 1 A LEU 84.821 1
ATOM 4202 C C . LEU 533 533 ? A -10.023 -5.554 -30.082 1.000 1 A LEU 85.779 1
ATOM 4203 O O . LEU 533 533 ? A -9.104 -5.606 -29.253 1.000 1 A LEU 84.376 1
ATOM 4204 C CB . LEU 533 533 ? A -11.672 -3.672 -30.007 1.000 1 A LEU 82.585 1
ATOM 4205 C CG . LEU 533 533 ? A -11.624 -3.470 -28.501 1.000 1 A LEU 79.663 1
ATOM 4206 C CD1 . LEU 533 533 ? A -10.550 -2.426 -28.154 1.000 1 A LEU 75.512 1
ATOM 4207 C CD2 . LEU 533 533 ? A -12.967 -3.021 -27.978 1.000 1 A LEU 76.084 1
ATOM 4208 N N . ALA 534 534 ? A -10.683 -6.608 -30.525 1.000 1 A ALA 84.860 1
ATOM 4209 C CA . ALA 534 534 ? A -10.311 -7.936 -30.047 1.000 1 A ALA 85.111 1
ATOM 4210 C C . ALA 534 534 ? A -8.959 -8.381 -30.571 1.000 1 A ALA 86.063 1
ATOM 4211 O O . ALA 534 534 ? A -8.218 -9.100 -29.885 1.000 1 A ALA 84.581 1
ATOM 4212 C CB . ALA 534 534 ? A -11.392 -8.953 -30.451 1.000 1 A ALA 84.465 1
ATOM 4213 N N . GLN 535 535 ? A -8.627 -7.957 -31.766 1.000 1 A GLN 86.263 1
ATOM 4214 C CA . GLN 535 535 ? A -7.284 -8.238 -32.295 1.000 1 A GLN 84.399 1
ATOM 4215 C C . GLN 535 535 ? A -6.238 -7.470 -31.508 1.000 1 A GLN 84.102 1
ATOM 4216 O O . GLN 535 535 ? A -5.110 -7.950 -31.332 1.000 1 A GLN 83.689 1
ATOM 4217 C CB . GLN 535 535 ? A -7.222 -7.892 -33.779 1.000 1 A GLN 84.091 1
ATOM 4218 C CG . GLN 535 535 ? A -5.908 -8.249 -34.443 1.000 1 A GLN 77.709 1
ATOM 4219 C CD . GLN 535 535 ? A -5.921 -8.016 -35.937 1.000 1 A GLN 72.657 1
ATOM 4220 O OE1 . GLN 535 535 ? A -6.891 -7.560 -36.504 1.000 1 A GLN 68.081 1
ATOM 4221 N NE2 . GLN 535 535 ? A -4.806 -8.357 -36.592 1.000 1 A GLN 63.993 1
ATOM 4222 N N . HIS 536 536 ? A -6.585 -6.295 -31.057 1.000 1 A HIS 86.006 1
ATOM 4223 C CA . HIS 536 536 ? A -5.639 -5.504 -30.278 1.000 1 A HIS 84.593 1
ATOM 4224 C C . HIS 536 536 ? A -5.441 -6.086 -28.882 1.000 1 A HIS 84.266 1
ATOM 4225 O O . HIS 536 536 ? A -4.303 -6.115 -28.385 1.000 1 A HIS 82.737 1
ATOM 4226 C CB . HIS 536 536 ? A -6.124 -4.073 -30.164 1.000 1 A HIS 82.917 1
ATOM 4227 C CG . HIS 536 536 ? A -5.163 -3.152 -29.471 1.000 1 A HIS 82.370 1
ATOM 4228 N ND1 . HIS 536 536 ? A -5.176 -2.968 -28.117 1.000 1 A HIS 74.081 1
ATOM 4229 C CD2 . HIS 536 536 ? A -4.180 -2.365 -29.965 1.000 1 A HIS 73.915 1
ATOM 4230 C CE1 . HIS 536 536 ? A -4.214 -2.113 -27.804 1.000 1 A HIS 73.901 1
ATOM 4231 N NE2 . HIS 536 536 ? A -3.609 -1.724 -28.912 1.000 1 A HIS 75.965 1
ATOM 4232 N N . ILE 537 537 ? A -6.527 -6.566 -28.276 1.000 1 A ILE 85.196 1
ATOM 4233 C CA . ILE 537 537 ? A -6.423 -7.071 -26.915 1.000 1 A ILE 84.391 1
ATOM 4234 C C . ILE 537 537 ? A -5.705 -8.414 -26.872 1.000 1 A ILE 85.504 1
ATOM 4235 O O . ILE 537 537 ? A -4.862 -8.674 -26.000 1.000 1 A ILE 84.179 1
ATOM 4236 C CB . ILE 537 537 ? A -7.812 -7.128 -26.258 1.000 1 A ILE 83.514 1
ATOM 4237 C CG1 . ILE 537 537 ? A -8.338 -5.708 -26.049 1.000 1 A ILE 80.727 1
ATOM 4238 C CG2 . ILE 537 537 ? A -7.767 -7.847 -24.943 1.000 1 A ILE 81.316 1
ATOM 4239 C CD1 . ILE 537 537 ? A -9.792 -5.654 -25.648 1.000 1 A ILE 77.350 1
ATOM 4240 N N . THR 538 538 ? A -6.031 -9.280 -27.849 1.000 1 A THR 84.990 1
ATOM 4241 C CA . THR 538 538 ? A -5.346 -10.577 -27.915 1.000 1 A THR 84.647 1
ATOM 4242 C C . THR 538 538 ? A -3.879 -10.427 -28.282 1.000 1 A THR 85.071 1
ATOM 4243 O O . THR 538 538 ? A -3.063 -11.272 -27.909 1.000 1 A THR 83.700 1
ATOM 4244 C CB . THR 538 538 ? A -6.058 -11.485 -28.915 1.000 1 A THR 84.203 1
ATOM 4245 O OG1 . THR 538 538 ? A -6.132 -10.837 -30.201 1.000 1 A THR 77.838 1
ATOM 4246 C CG2 . THR 538 538 ? A -7.441 -11.812 -28.444 1.000 1 A THR 77.757 1
ATOM 4247 N N . TYR 539 539 ? A -3.558 -9.382 -28.991 1.000 1 A TYR 87.206 1
ATOM 4248 C CA . TYR 539 539 ? A -2.151 -9.116 -29.286 1.000 1 A TYR 85.541 1
ATOM 4249 C C . TYR 539 539 ? A -1.411 -8.661 -28.044 1.000 1 A TYR 84.730 1
ATOM 4250 O O . TYR 539 539 ? A -0.237 -8.991 -27.848 1.000 1 A TYR 83.745 1
ATOM 4251 C CB . TYR 539 539 ? A -2.018 -8.071 -30.401 1.000 1 A TYR 86.115 1
ATOM 4252 C CG . TYR 539 539 ? A -0.602 -7.824 -30.821 1.000 1 A TYR 86.380 1
ATOM 4253 C CD1 . TYR 539 539 ? A 0.067 -8.714 -31.648 1.000 1 A TYR 85.001 1
ATOM 4254 C CD2 . TYR 539 539 ? A 0.074 -6.679 -30.403 1.000 1 A TYR 84.589 1
ATOM 4255 C CE1 . TYR 539 539 ? A 1.372 -8.502 -32.031 1.000 1 A TYR 82.046 1
ATOM 4256 C CE2 . TYR 539 539 ? A 1.385 -6.453 -30.785 1.000 1 A TYR 82.743 1
ATOM 4257 C CZ . TYR 539 539 ? A 2.020 -7.370 -31.607 1.000 1 A TYR 82.905 1
ATOM 4258 O OH . TYR 539 539 ? A 3.320 -7.138 -31.999 1.000 1 A TYR 78.023 1
ATOM 4259 N N . VAL 540 540 ? A -2.092 -7.916 -27.204 1.000 1 A VAL 85.725 1
ATOM 4260 C CA . VAL 540 540 ? A -1.491 -7.461 -25.951 1.000 1 A VAL 83.569 1
ATOM 4261 C C . VAL 540 540 ? A -1.287 -8.621 -24.995 1.000 1 A VAL 83.178 1
ATOM 4262 O O . VAL 540 540 ? A -0.262 -8.706 -24.312 1.000 1 A VAL 80.780 1
ATOM 4263 C CB . VAL 540 540 ? A -2.338 -6.339 -25.322 1.000 1 A VAL 81.642 1
ATOM 4264 C CG1 . VAL 540 540 ? A -2.319 -5.094 -26.211 1.000 1 A VAL 80.311 1
ATOM 4265 C CG2 . VAL 540 540 ? A -1.857 -5.984 -23.942 1.000 1 A VAL 79.766 1
ATOM 4266 N N . HIS 541 541 ? A -2.244 -9.529 -24.960 1.000 1 A HIS 84.059 1
ATOM 4267 C CA . HIS 541 541 ? A -2.123 -10.655 -24.045 1.000 1 A HIS 83.024 1
ATOM 4268 C C . HIS 541 541 ? A -1.142 -11.696 -24.542 1.000 1 A HIS 82.530 1
ATOM 4269 O O . HIS 541 541 ? A -0.674 -12.519 -23.759 1.000 1 A HIS 80.647 1
ATOM 4270 C CB . HIS 541 541 ? A -3.488 -11.297 -23.794 1.000 1 A HIS 82.199 1
ATOM 4271 C CG . HIS 541 541 ? A -4.379 -10.454 -22.926 1.000 1 A HIS 81.522 1
ATOM 4272 N ND1 . HIS 541 541 ? A -5.209 -9.483 -23.448 1.000 1 A HIS 76.275 1
ATOM 4273 C CD2 . HIS 541 541 ? A -4.573 -10.453 -21.599 1.000 1 A HIS 76.033 1
ATOM 4274 C CE1 . HIS 541 541 ? A -5.876 -8.913 -22.456 1.000 1 A HIS 76.003 1
ATOM 4275 N NE2 . HIS 541 541 ? A -5.518 -9.490 -21.340 1.000 1 A HIS 76.377 1
ATOM 4276 N N . GLN 542 542 ? A -0.841 -11.670 -25.825 1.000 1 A GLN 83.904 1
ATOM 4277 C CA . GLN 542 542 ? A 0.148 -12.608 -26.355 1.000 1 A GLN 83.027 1
ATOM 4278 C C . GLN 542 542 ? A 1.567 -12.052 -26.241 1.000 1 A GLN 82.246 1
ATOM 4279 O O . GLN 542 542 ? A 2.448 -12.680 -25.636 1.000 1 A GLN 79.669 1
ATOM 4280 C CB . GLN 542 542 ? A -0.159 -12.939 -27.804 1.000 1 A GLN 82.147 1
ATOM 4281 C CG . GLN 542 542 ? A -1.383 -13.812 -27.985 1.000 1 A GLN 78.879 1
ATOM 4282 C CD . GLN 542 542 ? A -1.724 -14.092 -29.429 1.000 1 A GLN 77.509 1
ATOM 4283 O OE1 . GLN 542 542 ? A -1.051 -13.595 -30.334 1.000 1 A GLN 72.101 1
ATOM 4284 N NE2 . GLN 542 542 ? A -2.749 -14.900 -29.674 1.000 1 A GLN 70.131 1
ATOM 4285 N N . HIS 543 543 ? A 1.777 -10.886 -26.813 1.000 1 A HIS 84.367 1
ATOM 4286 C CA . HIS 543 543 ? A 3.133 -10.328 -26.899 1.000 1 A HIS 82.180 1
ATOM 4287 C C . HIS 543 543 ? A 3.465 -9.382 -25.743 1.000 1 A HIS 81.089 1
ATOM 4288 O O . HIS 543 543 ? A 4.618 -9.034 -25.580 1.000 1 A HIS 78.351 1
ATOM 4289 C CB . HIS 543 543 ? A 3.301 -9.592 -28.223 1.000 1 A HIS 82.233 1
ATOM 4290 C CG . HIS 543 543 ? A 3.188 -10.484 -29.403 1.000 1 A HIS 82.822 1
ATOM 4291 N ND1 . HIS 543 543 ? A 4.213 -11.315 -29.822 1.000 1 A HIS 75.387 1
ATOM 4292 C CD2 . HIS 543 543 ? A 2.153 -10.717 -30.249 1.000 1 A HIS 76.645 1
ATOM 4293 C CE1 . HIS 543 543 ? A 3.811 -11.993 -30.888 1.000 1 A HIS 76.633 1
ATOM 4294 N NE2 . HIS 543 543 ? A 2.573 -11.646 -31.157 1.000 1 A HIS 77.970 1
ATOM 4295 N N . SER 544 544 ? A 2.471 -8.994 -24.973 1.000 1 A SER 79.230 1
ATOM 4296 C CA . SER 544 544 ? A 2.609 -8.037 -23.871 1.000 1 A SER 77.736 1
ATOM 4297 C C . SER 544 544 ? A 3.121 -6.691 -24.330 1.000 1 A SER 77.847 1
ATOM 4298 O O . SER 544 544 ? A 3.895 -6.025 -23.623 1.000 1 A SER 73.125 1
ATOM 4299 C CB . SER 544 544 ? A 3.468 -8.595 -22.737 1.000 1 A SER 74.037 1
ATOM 4300 O OG . SER 544 544 ? A 2.838 -9.734 -22.143 1.000 1 A SER 66.650 1
ATOM 4301 N N . ARG 545 545 ? A 2.689 -6.289 -25.499 1.000 1 A ARG 78.521 1
ATOM 4302 C CA . ARG 545 545 ? A 3.049 -5.005 -26.068 1.000 1 A ARG 78.109 1
ATOM 4303 C C . ARG 545 545 ? A 1.958 -4.579 -27.024 1.000 1 A ARG 78.956 1
ATOM 4304 O O . ARG 545 545 ? A 1.072 -5.361 -27.369 1.000 1 A ARG 76.818 1
ATOM 4305 C CB . ARG 545 545 ? A 4.427 -5.069 -26.772 1.000 1 A ARG 74.899 1
ATOM 4306 C CG . ARG 545 545 ? A 4.475 -5.988 -27.970 1.000 1 A ARG 68.660 1
ATOM 4307 C CD . ARG 545 545 ? A 5.880 -6.042 -28.546 1.000 1 A ARG 65.215 1
ATOM 4308 N NE . ARG 545 545 ? A 5.982 -6.953 -29.691 1.000 1 A ARG 60.063 1
ATOM 4309 C CZ . ARG 545 545 ? A 7.108 -7.178 -30.360 1.000 1 A ARG 57.792 1
ATOM 4310 N NH1 . ARG 545 545 ? A 8.209 -6.597 -29.957 1.000 1 A ARG 50.259 1
ATOM 4311 N NH2 . ARG 545 545 ? A 7.107 -7.966 -31.414 1.000 1 A ARG 48.729 1
ATOM 4312 N N . GLN 546 546 ? A 2.048 -3.358 -27.451 1.000 1 A GLN 76.072 1
ATOM 4313 C CA . GLN 546 546 ? A 1.081 -2.810 -28.381 1.000 1 A GLN 75.572 1
ATOM 4314 C C . GLN 546 546 ? A 1.363 -3.269 -29.805 1.000 1 A GLN 76.125 1
ATOM 4315 O O . GLN 546 546 ? A 2.504 -3.498 -30.159 1.000 1 A GLN 73.918 1
ATOM 4316 C CB . GLN 546 546 ? A 1.037 -1.275 -28.298 1.000 1 A GLN 72.476 1
ATOM 4317 C CG . GLN 546 546 ? A 2.296 -0.567 -28.811 1.000 1 A GLN 66.522 1
ATOM 4318 C CD . GLN 546 546 ? A 3.372 -0.440 -27.756 1.000 1 A GLN 61.374 1
ATOM 4319 O OE1 . GLN 546 546 ? A 3.264 -1.026 -26.670 1.000 1 A GLN 56.410 1
ATOM 4320 N NE2 . GLN 546 546 ? A 4.393 0.358 -28.069 1.000 1 A GLN 57.169 1
ATOM 4321 N N . PRO 547 547 ? A 0.331 -3.388 -30.639 1.000 1 A PRO 78.473 1
ATOM 4322 C CA . PRO 547 547 ? A 0.567 -3.775 -32.014 1.000 1 A PRO 77.487 1
ATOM 4323 C C . PRO 547 547 ? A 1.246 -2.647 -32.802 1.000 1 A PRO 78.041 1
ATOM 4324 O O . PRO 547 547 ? A 1.101 -1.489 -32.462 1.000 1 A PRO 75.337 1
ATOM 4325 C CB . PRO 547 547 ? A -0.836 -4.067 -32.552 1.000 1 A PRO 75.341 1
ATOM 4326 C CG . PRO 547 547 ? A -1.735 -3.305 -31.661 1.000 1 A PRO 75.071 1
ATOM 4327 C CD . PRO 547 547 ? A -1.098 -3.354 -30.303 1.000 1 A PRO 77.775 1
ATOM 4328 N N . PRO 548 548 ? A 1.978 -2.992 -33.847 1.000 1 A PRO 79.208 1
ATOM 4329 C CA . PRO 548 548 ? A 2.690 -1.947 -34.611 1.000 1 A PRO 77.929 1
ATOM 4330 C C . PRO 548 548 ? A 1.718 -1.079 -35.399 1.000 1 A PRO 78.286 1
ATOM 4331 O O . PRO 548 548 ? A 1.102 -1.527 -36.360 1.000 1 A PRO 74.939 1
ATOM 4332 C CB . PRO 548 548 ? A 3.586 -2.757 -35.538 1.000 1 A PRO 75.076 1
ATOM 4333 C CG . PRO 548 548 ? A 3.753 -4.056 -34.866 1.000 1 A PRO 74.536 1
ATOM 4334 C CD . PRO 548 548 ? A 2.434 -4.336 -34.219 1.000 1 A PRO 77.901 1
ATOM 4335 N N . SER 549 549 ? A 1.605 0.155 -34.990 1.000 1 A SER 77.068 1
ATOM 4336 C CA . SER 549 549 ? A 0.702 1.119 -35.621 1.000 1 A SER 76.708 1
ATOM 4337 C C . SER 549 549 ? A 1.476 1.967 -36.616 1.000 1 A SER 77.400 1
ATOM 4338 O O . SER 549 549 ? A 2.572 1.618 -37.055 1.000 1 A SER 74.111 1
ATOM 4339 C CB . SER 549 549 ? A 0.045 1.974 -34.542 1.000 1 A SER 73.055 1
ATOM 4340 O OG . SER 549 549 ? A 0.997 2.779 -33.884 1.000 1 A SER 67.466 1
ATOM 4341 N N . GLN 550 550 ? A 0.862 3.087 -36.997 1.000 1 A GLN 77.542 1
ATOM 4342 C CA . GLN 550 550 ? A 1.498 3.989 -37.954 1.000 1 A GLN 76.180 1
[truncated: 589,717 more chars]
