# Supplementary material for: PLM-interact: extending protein language models to predict protein-protein interactions
Source: Nat Commun. 2025 Oct 27;16:9012. doi: 10.1038/s41467-025-64512-w (PMC12559430; doi:10.1038/s41467-025-64512-w)
Supplement: Supplementary file 4 — Source Data [file 41467_2025_64512_MOESM4_ESM.zip › Source Data/Figure6_Chai-1_mutation_protein-protein structures/Q16595-Q9H1K1_mutant_N151A.cif]

data_model
_entry.id model
_struct.entry_id model
_struct.pdbx_model_details .
_struct.pdbx_structure_determination_methodology computational
_struct.title 'Chai-1 predicted structure'
_audit_conform.dict_location https://raw.githubusercontent.com/ihmwg/ModelCIF/80e1e22/dist/mmcif_ma.dic
_audit_conform.dict_name mmcif_ma.dic
_audit_conform.dict_version 1.4.7
#
loop_
_audit_author.name
_audit_author.pdbx_ordinal
'Chai Discovery team' 1
#
#
loop_
_chem_comp.id
_chem_comp.type
_chem_comp.name
_chem_comp.formula
_chem_comp.formula_weight
_chem_comp.ma_provenance
ALA 'L-peptide linking' . . . 'CCD Core'
ARG 'L-peptide linking' . . . 'CCD Core'
ASN 'L-peptide linking' . . . 'CCD Core'
ASP 'L-peptide linking' . . . 'CCD Core'
CYS 'L-peptide linking' . . . 'CCD Core'
GLN 'L-peptide linking' . . . 'CCD Core'
GLU 'L-peptide linking' . . . 'CCD Core'
GLY 'L-peptide linking' . . . 'CCD Core'
HIS 'L-peptide linking' . . . 'CCD Core'
ILE 'L-peptide linking' . . . 'CCD Core'
LEU 'L-peptide linking' . . . 'CCD Core'
LYS 'L-peptide linking' . . . 'CCD Core'
MET 'L-peptide linking' . . . 'CCD Core'
PHE 'L-peptide linking' . . . 'CCD Core'
PRO 'L-peptide linking' . . . 'CCD Core'
SER 'L-peptide linking' . . . 'CCD Core'
THR 'L-peptide linking' . . . 'CCD Core'
TRP 'L-peptide linking' . . . 'CCD Core'
TYR 'L-peptide linking' . . . 'CCD Core'
VAL 'L-peptide linking' . . . 'CCD Core'
#
#
loop_
_entity.id
_entity.type
_entity.src_method
_entity.pdbx_description
_entity.formula_weight
_entity.pdbx_number_of_molecules
_entity.details
1 polymer man 'Entity A' . 1 .
2 polymer man 'Entity B' . 1 .
#
#
loop_
_entity_poly.entity_id
_entity_poly.type
_entity_poly.nstd_linkage
_entity_poly.nstd_monomer
_entity_poly.pdbx_strand_id
_entity_poly.pdbx_seq_one_letter_code
_entity_poly.pdbx_seq_one_letter_code_can
1 polypeptide(L) no no A
;MWTLGRRAVAGLLASPSPAQAQTLTRVPRPAELAPLCGRRGLRTDIDATCTPRRASSNQRGLNQIWNVKK
QSVYLMNLRKSGTLGHPGSLDETTYERLAEETLDSLAEFFEDLADKPYTFEDYDVSFGSGVLTVKLGGDL
GTYVINKQTPAKQIWLSSPSSGPKRYDWTGKNWVYSHDGVSLHELLAAELTKALKTKLDLSSLAYSGKDA
;

;MWTLGRRAVAGLLASPSPAQAQTLTRVPRPAELAPLCGRRGLRTDIDATCTPRRASSNQRGLNQIWNVKK
QSVYLMNLRKSGTLGHPGSLDETTYERLAEETLDSLAEFFEDLADKPYTFEDYDVSFGSGVLTVKLGGDL
GTYVINKQTPAKQIWLSSPSSGPKRYDWTGKNWVYSHDGVSLHELLAAELTKALKTKLDLSSLAYSGKDA
;

2 polypeptide(L) no no B
;MAAAGAFRLRRAASALLLRSPRLPARELSAPARLYHKKVVDHYENPRNVGSLDKTSKNVGTGLVGAPACG
DVMKLQIQVDEKGKIVDARFKTFGCGSAIASSSLATEWVKGKTVEEALTIKNTDIAKELCLPPVKLHCSM
LAEDAIKAALADYKLKQEPKKGEAEKK
;

;MAAAGAFRLRRAASALLLRSPRLPARELSAPARLYHKKVVDHYENPRNVGSLDKTSKNVGTGLVGAPACG
DVMKLQIQVDEKGKIVDARFKTFGCGSAIASSSLATEWVKGKTVEEALTIKNTDIAKELCLPPVKLHCSM
LAEDAIKAALADYKLKQEPKKGEAEKK
;

#
#
loop_
_entity_poly_seq.entity_id
_entity_poly_seq.num
_entity_poly_seq.mon_id
_entity_poly_seq.hetero
1 1 MET .
1 2 TRP .
1 3 THR .
1 4 LEU .
1 5 GLY .
1 6 ARG .
1 7 ARG .
1 8 ALA .
1 9 VAL .
1 10 ALA .
1 11 GLY .
1 12 LEU .
1 13 LEU .
1 14 ALA .
1 15 SER .
1 16 PRO .
1 17 SER .
1 18 PRO .
1 19 ALA .
1 20 GLN .
1 21 ALA .
1 22 GLN .
1 23 THR .
1 24 LEU .
1 25 THR .
1 26 ARG .
1 27 VAL .
1 28 PRO .
1 29 ARG .
1 30 PRO .
1 31 ALA .
1 32 GLU .
1 33 LEU .
1 34 ALA .
1 35 PRO .
1 36 LEU .
1 37 CYS .
1 38 GLY .
1 39 ARG .
1 40 ARG .
1 41 GLY .
1 42 LEU .
1 43 ARG .
1 44 THR .
1 45 ASP .
1 46 ILE .
1 47 ASP .
1 48 ALA .
1 49 THR .
1 50 CYS .
1 51 THR .
1 52 PRO .
1 53 ARG .
1 54 ARG .
1 55 ALA .
1 56 SER .
1 57 SER .
1 58 ASN .
1 59 GLN .
1 60 ARG .
1 61 GLY .
1 62 LEU .
1 63 ASN .
1 64 GLN .
1 65 ILE .
1 66 TRP .
1 67 ASN .
1 68 VAL .
1 69 LYS .
1 70 LYS .
1 71 GLN .
1 72 SER .
1 73 VAL .
1 74 TYR .
1 75 LEU .
1 76 MET .
1 77 ASN .
1 78 LEU .
1 79 ARG .
1 80 LYS .
1 81 SER .
1 82 GLY .
1 83 THR .
1 84 LEU .
1 85 GLY .
1 86 HIS .
1 87 PRO .
1 88 GLY .
1 89 SER .
1 90 LEU .
1 91 ASP .
1 92 GLU .
1 93 THR .
1 94 THR .
1 95 TYR .
1 96 GLU .
1 97 ARG .
1 98 LEU .
1 99 ALA .
1 100 GLU .
1 101 GLU .
1 102 THR .
1 103 LEU .
1 104 ASP .
1 105 SER .
1 106 LEU .
1 107 ALA .
1 108 GLU .
1 109 PHE .
1 110 PHE .
1 111 GLU .
1 112 ASP .
1 113 LEU .
1 114 ALA .
1 115 ASP .
1 116 LYS .
1 117 PRO .
1 118 TYR .
1 119 THR .
1 120 PHE .
1 121 GLU .
1 122 ASP .
1 123 TYR .
1 124 ASP .
1 125 VAL .
1 126 SER .
1 127 PHE .
1 128 GLY .
1 129 SER .
1 130 GLY .
1 131 VAL .
1 132 LEU .
1 133 THR .
1 134 VAL .
1 135 LYS .
1 136 LEU .
1 137 GLY .
1 138 GLY .
1 139 ASP .
1 140 LEU .
1 141 GLY .
1 142 THR .
1 143 TYR .
1 144 VAL .
1 145 ILE .
1 146 ASN .
1 147 LYS .
1 148 GLN .
1 149 THR .
1 150 PRO .
1 151 ALA .
1 152 LYS .
1 153 GLN .
1 154 ILE .
1 155 TRP .
1 156 LEU .
1 157 SER .
1 158 SER .
1 159 PRO .
1 160 SER .
1 161 SER .
1 162 GLY .
1 163 PRO .
1 164 LYS .
1 165 ARG .
1 166 TYR .
1 167 ASP .
1 168 TRP .
1 169 THR .
1 170 GLY .
1 171 LYS .
1 172 ASN .
1 173 TRP .
1 174 VAL .
1 175 TYR .
1 176 SER .
1 177 HIS .
1 178 ASP .
1 179 GLY .
1 180 VAL .
1 181 SER .
1 182 LEU .
1 183 HIS .
1 184 GLU .
1 185 LEU .
1 186 LEU .
1 187 ALA .
1 188 ALA .
1 189 GLU .
1 190 LEU .
1 191 THR .
1 192 LYS .
1 193 ALA .
1 194 LEU .
1 195 LYS .
1 196 THR .
1 197 LYS .
1 198 LEU .
1 199 ASP .
1 200 LEU .
1 201 SER .
1 202 SER .
1 203 LEU .
1 204 ALA .
1 205 TYR .
1 206 SER .
1 207 GLY .
1 208 LYS .
1 209 ASP .
1 210 ALA .
2 1 MET .
2 2 ALA .
2 3 ALA .
2 4 ALA .
2 5 GLY .
2 6 ALA .
2 7 PHE .
2 8 ARG .
2 9 LEU .
2 10 ARG .
2 11 ARG .
2 12 ALA .
2 13 ALA .
2 14 SER .
2 15 ALA .
2 16 LEU .
2 17 LEU .
2 18 LEU .
2 19 ARG .
2 20 SER .
2 21 PRO .
2 22 ARG .
2 23 LEU .
2 24 PRO .
2 25 ALA .
2 26 ARG .
2 27 GLU .
2 28 LEU .
2 29 SER .
2 30 ALA .
2 31 PRO .
2 32 ALA .
2 33 ARG .
2 34 LEU .
2 35 TYR .
2 36 HIS .
2 37 LYS .
2 38 LYS .
2 39 VAL .
2 40 VAL .
2 41 ASP .
2 42 HIS .
2 43 TYR .
2 44 GLU .
2 45 ASN .
2 46 PRO .
2 47 ARG .
2 48 ASN .
2 49 VAL .
2 50 GLY .
2 51 SER .
2 52 LEU .
2 53 ASP .
2 54 LYS .
2 55 THR .
2 56 SER .
2 57 LYS .
2 58 ASN .
2 59 VAL .
2 60 GLY .
2 61 THR .
2 62 GLY .
2 63 LEU .
2 64 VAL .
2 65 GLY .
2 66 ALA .
2 67 PRO .
2 68 ALA .
2 69 CYS .
2 70 GLY .
2 71 ASP .
2 72 VAL .
2 73 MET .
2 74 LYS .
2 75 LEU .
2 76 GLN .
2 77 ILE .
2 78 GLN .
2 79 VAL .
2 80 ASP .
2 81 GLU .
2 82 LYS .
2 83 GLY .
2 84 LYS .
2 85 ILE .
2 86 VAL .
2 87 ASP .
2 88 ALA .
2 89 ARG .
2 90 PHE .
2 91 LYS .
2 92 THR .
2 93 PHE .
2 94 GLY .
2 95 CYS .
2 96 GLY .
2 97 SER .
2 98 ALA .
2 99 ILE .
2 100 ALA .
2 101 SER .
2 102 SER .
2 103 SER .
2 104 LEU .
2 105 ALA .
2 106 THR .
2 107 GLU .
2 108 TRP .
2 109 VAL .
2 110 LYS .
2 111 GLY .
2 112 LYS .
2 113 THR .
2 114 VAL .
2 115 GLU .
2 116 GLU .
2 117 ALA .
2 118 LEU .
2 119 THR .
2 120 ILE .
2 121 LYS .
2 122 ASN .
2 123 THR .
2 124 ASP .
2 125 ILE .
2 126 ALA .
2 127 LYS .
2 128 GLU .
2 129 LEU .
2 130 CYS .
2 131 LEU .
2 132 PRO .
2 133 PRO .
2 134 VAL .
2 135 LYS .
2 136 LEU .
2 137 HIS .
2 138 CYS .
2 139 SER .
2 140 MET .
2 141 LEU .
2 142 ALA .
2 143 GLU .
2 144 ASP .
2 145 ALA .
2 146 ILE .
2 147 LYS .
2 148 ALA .
2 149 ALA .
2 150 LEU .
2 151 ALA .
2 152 ASP .
2 153 TYR .
2 154 LYS .
2 155 LEU .
2 156 LYS .
2 157 GLN .
2 158 GLU .
2 159 PRO .
2 160 LYS .
2 161 LYS .
2 162 GLY .
2 163 GLU .
2 164 ALA .
2 165 GLU .
2 166 LYS .
2 167 LYS .
#
#
loop_
_struct_asym.id
_struct_asym.entity_id
_struct_asym.details
A 1 'Chain A'
B 2 'Chain B'
#
#
loop_
_pdbx_poly_seq_scheme.asym_id
_pdbx_poly_seq_scheme.entity_id
_pdbx_poly_seq_scheme.seq_id
_pdbx_poly_seq_scheme.mon_id
_pdbx_poly_seq_scheme.pdb_seq_num
_pdbx_poly_seq_scheme.auth_seq_num
_pdbx_poly_seq_scheme.pdb_mon_id
_pdbx_poly_seq_scheme.auth_mon_id
_pdbx_poly_seq_scheme.pdb_strand_id
_pdbx_poly_seq_scheme.pdb_ins_code
A 1 1 MET 1 1 MET MET A .
A 1 2 TRP 2 2 TRP TRP A .
A 1 3 THR 3 3 THR THR A .
A 1 4 LEU 4 4 LEU LEU A .
A 1 5 GLY 5 5 GLY GLY A .
A 1 6 ARG 6 6 ARG ARG A .
A 1 7 ARG 7 7 ARG ARG A .
A 1 8 ALA 8 8 ALA ALA A .
A 1 9 VAL 9 9 VAL VAL A .
A 1 10 ALA 10 10 ALA ALA A .
A 1 11 GLY 11 11 GLY GLY A .
A 1 12 LEU 12 12 LEU LEU A .
A 1 13 LEU 13 13 LEU LEU A .
A 1 14 ALA 14 14 ALA ALA A .
A 1 15 SER 15 15 SER SER A .
A 1 16 PRO 16 16 PRO PRO A .
A 1 17 SER 17 17 SER SER A .
A 1 18 PRO 18 18 PRO PRO A .
A 1 19 ALA 19 19 ALA ALA A .
A 1 20 GLN 20 20 GLN GLN A .
A 1 21 ALA 21 21 ALA ALA A .
A 1 22 GLN 22 22 GLN GLN A .
A 1 23 THR 23 23 THR THR A .
A 1 24 LEU 24 24 LEU LEU A .
A 1 25 THR 25 25 THR THR A .
A 1 26 ARG 26 26 ARG ARG A .
A 1 27 VAL 27 27 VAL VAL A .
A 1 28 PRO 28 28 PRO PRO A .
A 1 29 ARG 29 29 ARG ARG A .
A 1 30 PRO 30 30 PRO PRO A .
A 1 31 ALA 31 31 ALA ALA A .
A 1 32 GLU 32 32 GLU GLU A .
A 1 33 LEU 33 33 LEU LEU A .
A 1 34 ALA 34 34 ALA ALA A .
A 1 35 PRO 35 35 PRO PRO A .
A 1 36 LEU 36 36 LEU LEU A .
A 1 37 CYS 37 37 CYS CYS A .
A 1 38 GLY 38 38 GLY GLY A .
A 1 39 ARG 39 39 ARG ARG A .
A 1 40 ARG 40 40 ARG ARG A .
A 1 41 GLY 41 41 GLY GLY A .
A 1 42 LEU 42 42 LEU LEU A .
A 1 43 ARG 43 43 ARG ARG A .
A 1 44 THR 44 44 THR THR A .
A 1 45 ASP 45 45 ASP ASP A .
A 1 46 ILE 46 46 ILE ILE A .
A 1 47 ASP 47 47 ASP ASP A .
A 1 48 ALA 48 48 ALA ALA A .
A 1 49 THR 49 49 THR THR A .
A 1 50 CYS 50 50 CYS CYS A .
A 1 51 THR 51 51 THR THR A .
A 1 52 PRO 52 52 PRO PRO A .
A 1 53 ARG 53 53 ARG ARG A .
A 1 54 ARG 54 54 ARG ARG A .
A 1 55 ALA 55 55 ALA ALA A .
A 1 56 SER 56 56 SER SER A .
A 1 57 SER 57 57 SER SER A .
A 1 58 ASN 58 58 ASN ASN A .
A 1 59 GLN 59 59 GLN GLN A .
A 1 60 ARG 60 60 ARG ARG A .
A 1 61 GLY 61 61 GLY GLY A .
A 1 62 LEU 62 62 LEU LEU A .
A 1 63 ASN 63 63 ASN ASN A .
A 1 64 GLN 64 64 GLN GLN A .
A 1 65 ILE 65 65 ILE ILE A .
A 1 66 TRP 66 66 TRP TRP A .
A 1 67 ASN 67 67 ASN ASN A .
A 1 68 VAL 68 68 VAL VAL A .
A 1 69 LYS 69 69 LYS LYS A .
A 1 70 LYS 70 70 LYS LYS A .
A 1 71 GLN 71 71 GLN GLN A .
A 1 72 SER 72 72 SER SER A .
A 1 73 VAL 73 73 VAL VAL A .
A 1 74 TYR 74 74 TYR TYR A .
A 1 75 LEU 75 75 LEU LEU A .
A 1 76 MET 76 76 MET MET A .
A 1 77 ASN 77 77 ASN ASN A .
A 1 78 LEU 78 78 LEU LEU A .
A 1 79 ARG 79 79 ARG ARG A .
A 1 80 LYS 80 80 LYS LYS A .
A 1 81 SER 81 81 SER SER A .
A 1 82 GLY 82 82 GLY GLY A .
A 1 83 THR 83 83 THR THR A .
A 1 84 LEU 84 84 LEU LEU A .
A 1 85 GLY 85 85 GLY GLY A .
A 1 86 HIS 86 86 HIS HIS A .
A 1 87 PRO 87 87 PRO PRO A .
A 1 88 GLY 88 88 GLY GLY A .
A 1 89 SER 89 89 SER SER A .
A 1 90 LEU 90 90 LEU LEU A .
A 1 91 ASP 91 91 ASP ASP A .
A 1 92 GLU 92 92 GLU GLU A .
A 1 93 THR 93 93 THR THR A .
A 1 94 THR 94 94 THR THR A .
A 1 95 TYR 95 95 TYR TYR A .
A 1 96 GLU 96 96 GLU GLU A .
A 1 97 ARG 97 97 ARG ARG A .
A 1 98 LEU 98 98 LEU LEU A .
A 1 99 ALA 99 99 ALA ALA A .
A 1 100 GLU 100 100 GLU GLU A .
A 1 101 GLU 101 101 GLU GLU A .
A 1 102 THR 102 102 THR THR A .
A 1 103 LEU 103 103 LEU LEU A .
A 1 104 ASP 104 104 ASP ASP A .
A 1 105 SER 105 105 SER SER A .
A 1 106 LEU 106 106 LEU LEU A .
A 1 107 ALA 107 107 ALA ALA A .
A 1 108 GLU 108 108 GLU GLU A .
A 1 109 PHE 109 109 PHE PHE A .
A 1 110 PHE 110 110 PHE PHE A .
A 1 111 GLU 111 111 GLU GLU A .
A 1 112 ASP 112 112 ASP ASP A .
A 1 113 LEU 113 113 LEU LEU A .
A 1 114 ALA 114 114 ALA ALA A .
A 1 115 ASP 115 115 ASP ASP A .
A 1 116 LYS 116 116 LYS LYS A .
A 1 117 PRO 117 117 PRO PRO A .
A 1 118 TYR 118 118 TYR TYR A .
A 1 119 THR 119 119 THR THR A .
A 1 120 PHE 120 120 PHE PHE A .
A 1 121 GLU 121 121 GLU GLU A .
A 1 122 ASP 122 122 ASP ASP A .
A 1 123 TYR 123 123 TYR TYR A .
A 1 124 ASP 124 124 ASP ASP A .
A 1 125 VAL 125 125 VAL VAL A .
A 1 126 SER 126 126 SER SER A .
A 1 127 PHE 127 127 PHE PHE A .
A 1 128 GLY 128 128 GLY GLY A .
A 1 129 SER 129 129 SER SER A .
A 1 130 GLY 130 130 GLY GLY A .
A 1 131 VAL 131 131 VAL VAL A .
A 1 132 LEU 132 132 LEU LEU A .
A 1 133 THR 133 133 THR THR A .
A 1 134 VAL 134 134 VAL VAL A .
A 1 135 LYS 135 135 LYS LYS A .
A 1 136 LEU 136 136 LEU LEU A .
A 1 137 GLY 137 137 GLY GLY A .
A 1 138 GLY 138 138 GLY GLY A .
A 1 139 ASP 139 139 ASP ASP A .
A 1 140 LEU 140 140 LEU LEU A .
A 1 141 GLY 141 141 GLY GLY A .
A 1 142 THR 142 142 THR THR A .
A 1 143 TYR 143 143 TYR TYR A .
A 1 144 VAL 144 144 VAL VAL A .
A 1 145 ILE 145 145 ILE ILE A .
A 1 146 ASN 146 146 ASN ASN A .
A 1 147 LYS 147 147 LYS LYS A .
A 1 148 GLN 148 148 GLN GLN A .
A 1 149 THR 149 149 THR THR A .
A 1 150 PRO 150 150 PRO PRO A .
A 1 151 ALA 151 151 ALA ALA A .
A 1 152 LYS 152 152 LYS LYS A .
A 1 153 GLN 153 153 GLN GLN A .
A 1 154 ILE 154 154 ILE ILE A .
A 1 155 TRP 155 155 TRP TRP A .
A 1 156 LEU 156 156 LEU LEU A .
A 1 157 SER 157 157 SER SER A .
A 1 158 SER 158 158 SER SER A .
A 1 159 PRO 159 159 PRO PRO A .
A 1 160 SER 160 160 SER SER A .
A 1 161 SER 161 161 SER SER A .
A 1 162 GLY 162 162 GLY GLY A .
A 1 163 PRO 163 163 PRO PRO A .
A 1 164 LYS 164 164 LYS LYS A .
A 1 165 ARG 165 165 ARG ARG A .
A 1 166 TYR 166 166 TYR TYR A .
A 1 167 ASP 167 167 ASP ASP A .
A 1 168 TRP 168 168 TRP TRP A .
A 1 169 THR 169 169 THR THR A .
A 1 170 GLY 170 170 GLY GLY A .
A 1 171 LYS 171 171 LYS LYS A .
A 1 172 ASN 172 172 ASN ASN A .
A 1 173 TRP 173 173 TRP TRP A .
A 1 174 VAL 174 174 VAL VAL A .
A 1 175 TYR 175 175 TYR TYR A .
A 1 176 SER 176 176 SER SER A .
A 1 177 HIS 177 177 HIS HIS A .
A 1 178 ASP 178 178 ASP ASP A .
A 1 179 GLY 179 179 GLY GLY A .
A 1 180 VAL 180 180 VAL VAL A .
A 1 181 SER 181 181 SER SER A .
A 1 182 LEU 182 182 LEU LEU A .
A 1 183 HIS 183 183 HIS HIS A .
A 1 184 GLU 184 184 GLU GLU A .
A 1 185 LEU 185 185 LEU LEU A .
A 1 186 LEU 186 186 LEU LEU A .
A 1 187 ALA 187 187 ALA ALA A .
A 1 188 ALA 188 188 ALA ALA A .
A 1 189 GLU 189 189 GLU GLU A .
A 1 190 LEU 190 190 LEU LEU A .
A 1 191 THR 191 191 THR THR A .
A 1 192 LYS 192 192 LYS LYS A .
A 1 193 ALA 193 193 ALA ALA A .
A 1 194 LEU 194 194 LEU LEU A .
A 1 195 LYS 195 195 LYS LYS A .
A 1 196 THR 196 196 THR THR A .
A 1 197 LYS 197 197 LYS LYS A .
A 1 198 LEU 198 198 LEU LEU A .
A 1 199 ASP 199 199 ASP ASP A .
A 1 200 LEU 200 200 LEU LEU A .
A 1 201 SER 201 201 SER SER A .
A 1 202 SER 202 202 SER SER A .
A 1 203 LEU 203 203 LEU LEU A .
A 1 204 ALA 204 204 ALA ALA A .
A 1 205 TYR 205 205 TYR TYR A .
A 1 206 SER 206 206 SER SER A .
A 1 207 GLY 207 207 GLY GLY A .
A 1 208 LYS 208 208 LYS LYS A .
A 1 209 ASP 209 209 ASP ASP A .
A 1 210 ALA 210 210 ALA ALA A .
B 2 1 MET 1 1 MET MET B .
B 2 2 ALA 2 2 ALA ALA B .
B 2 3 ALA 3 3 ALA ALA B .
B 2 4 ALA 4 4 ALA ALA B .
B 2 5 GLY 5 5 GLY GLY B .
B 2 6 ALA 6 6 ALA ALA B .
B 2 7 PHE 7 7 PHE PHE B .
B 2 8 ARG 8 8 ARG ARG B .
B 2 9 LEU 9 9 LEU LEU B .
B 2 10 ARG 10 10 ARG ARG B .
B 2 11 ARG 11 11 ARG ARG B .
B 2 12 ALA 12 12 ALA ALA B .
B 2 13 ALA 13 13 ALA ALA B .
B 2 14 SER 14 14 SER SER B .
B 2 15 ALA 15 15 ALA ALA B .
B 2 16 LEU 16 16 LEU LEU B .
B 2 17 LEU 17 17 LEU LEU B .
B 2 18 LEU 18 18 LEU LEU B .
B 2 19 ARG 19 19 ARG ARG B .
B 2 20 SER 20 20 SER SER B .
B 2 21 PRO 21 21 PRO PRO B .
B 2 22 ARG 22 22 ARG ARG B .
B 2 23 LEU 23 23 LEU LEU B .
B 2 24 PRO 24 24 PRO PRO B .
B 2 25 ALA 25 25 ALA ALA B .
B 2 26 ARG 26 26 ARG ARG B .
B 2 27 GLU 27 27 GLU GLU B .
B 2 28 LEU 28 28 LEU LEU B .
B 2 29 SER 29 29 SER SER B .
B 2 30 ALA 30 30 ALA ALA B .
B 2 31 PRO 31 31 PRO PRO B .
B 2 32 ALA 32 32 ALA ALA B .
B 2 33 ARG 33 33 ARG ARG B .
B 2 34 LEU 34 34 LEU LEU B .
B 2 35 TYR 35 35 TYR TYR B .
B 2 36 HIS 36 36 HIS HIS B .
B 2 37 LYS 37 37 LYS LYS B .
B 2 38 LYS 38 38 LYS LYS B .
B 2 39 VAL 39 39 VAL VAL B .
B 2 40 VAL 40 40 VAL VAL B .
B 2 41 ASP 41 41 ASP ASP B .
B 2 42 HIS 42 42 HIS HIS B .
B 2 43 TYR 43 43 TYR TYR B .
B 2 44 GLU 44 44 GLU GLU B .
B 2 45 ASN 45 45 ASN ASN B .
B 2 46 PRO 46 46 PRO PRO B .
B 2 47 ARG 47 47 ARG ARG B .
B 2 48 ASN 48 48 ASN ASN B .
B 2 49 VAL 49 49 VAL VAL B .
B 2 50 GLY 50 50 GLY GLY B .
B 2 51 SER 51 51 SER SER B .
B 2 52 LEU 52 52 LEU LEU B .
B 2 53 ASP 53 53 ASP ASP B .
B 2 54 LYS 54 54 LYS LYS B .
B 2 55 THR 55 55 THR THR B .
B 2 56 SER 56 56 SER SER B .
B 2 57 LYS 57 57 LYS LYS B .
B 2 58 ASN 58 58 ASN ASN B .
B 2 59 VAL 59 59 VAL VAL B .
B 2 60 GLY 60 60 GLY GLY B .
B 2 61 THR 61 61 THR THR B .
B 2 62 GLY 62 62 GLY GLY B .
B 2 63 LEU 63 63 LEU LEU B .
B 2 64 VAL 64 64 VAL VAL B .
B 2 65 GLY 65 65 GLY GLY B .
B 2 66 ALA 66 66 ALA ALA B .
B 2 67 PRO 67 67 PRO PRO B .
B 2 68 ALA 68 68 ALA ALA B .
B 2 69 CYS 69 69 CYS CYS B .
B 2 70 GLY 70 70 GLY GLY B .
B 2 71 ASP 71 71 ASP ASP B .
B 2 72 VAL 72 72 VAL VAL B .
B 2 73 MET 73 73 MET MET B .
B 2 74 LYS 74 74 LYS LYS B .
B 2 75 LEU 75 75 LEU LEU B .
B 2 76 GLN 76 76 GLN GLN B .
B 2 77 ILE 77 77 ILE ILE B .
B 2 78 GLN 78 78 GLN GLN B .
B 2 79 VAL 79 79 VAL VAL B .
B 2 80 ASP 80 80 ASP ASP B .
B 2 81 GLU 81 81 GLU GLU B .
B 2 82 LYS 82 82 LYS LYS B .
B 2 83 GLY 83 83 GLY GLY B .
B 2 84 LYS 84 84 LYS LYS B .
B 2 85 ILE 85 85 ILE ILE B .
B 2 86 VAL 86 86 VAL VAL B .
B 2 87 ASP 87 87 ASP ASP B .
B 2 88 ALA 88 88 ALA ALA B .
B 2 89 ARG 89 89 ARG ARG B .
B 2 90 PHE 90 90 PHE PHE B .
B 2 91 LYS 91 91 LYS LYS B .
B 2 92 THR 92 92 THR THR B .
B 2 93 PHE 93 93 PHE PHE B .
B 2 94 GLY 94 94 GLY GLY B .
B 2 95 CYS 95 95 CYS CYS B .
B 2 96 GLY 96 96 GLY GLY B .
B 2 97 SER 97 97 SER SER B .
B 2 98 ALA 98 98 ALA ALA B .
B 2 99 ILE 99 99 ILE ILE B .
B 2 100 ALA 100 100 ALA ALA B .
B 2 101 SER 101 101 SER SER B .
B 2 102 SER 102 102 SER SER B .
B 2 103 SER 103 103 SER SER B .
B 2 104 LEU 104 104 LEU LEU B .
B 2 105 ALA 105 105 ALA ALA B .
B 2 106 THR 106 106 THR THR B .
B 2 107 GLU 107 107 GLU GLU B .
B 2 108 TRP 108 108 TRP TRP B .
B 2 109 VAL 109 109 VAL VAL B .
B 2 110 LYS 110 110 LYS LYS B .
B 2 111 GLY 111 111 GLY GLY B .
B 2 112 LYS 112 112 LYS LYS B .
B 2 113 THR 113 113 THR THR B .
B 2 114 VAL 114 114 VAL VAL B .
B 2 115 GLU 115 115 GLU GLU B .
B 2 116 GLU 116 116 GLU GLU B .
B 2 117 ALA 117 117 ALA ALA B .
B 2 118 LEU 118 118 LEU LEU B .
B 2 119 THR 119 119 THR THR B .
B 2 120 ILE 120 120 ILE ILE B .
B 2 121 LYS 121 121 LYS LYS B .
B 2 122 ASN 122 122 ASN ASN B .
B 2 123 THR 123 123 THR THR B .
B 2 124 ASP 124 124 ASP ASP B .
B 2 125 ILE 125 125 ILE ILE B .
B 2 126 ALA 126 126 ALA ALA B .
B 2 127 LYS 127 127 LYS LYS B .
B 2 128 GLU 128 128 GLU GLU B .
B 2 129 LEU 129 129 LEU LEU B .
B 2 130 CYS 130 130 CYS CYS B .
B 2 131 LEU 131 131 LEU LEU B .
B 2 132 PRO 132 132 PRO PRO B .
B 2 133 PRO 133 133 PRO PRO B .
B 2 134 VAL 134 134 VAL VAL B .
B 2 135 LYS 135 135 LYS LYS B .
B 2 136 LEU 136 136 LEU LEU B .
B 2 137 HIS 137 137 HIS HIS B .
B 2 138 CYS 138 138 CYS CYS B .
B 2 139 SER 139 139 SER SER B .
B 2 140 MET 140 140 MET MET B .
B 2 141 LEU 141 141 LEU LEU B .
B 2 142 ALA 142 142 ALA ALA B .
B 2 143 GLU 143 143 GLU GLU B .
B 2 144 ASP 144 144 ASP ASP B .
B 2 145 ALA 145 145 ALA ALA B .
B 2 146 ILE 146 146 ILE ILE B .
B 2 147 LYS 147 147 LYS LYS B .
B 2 148 ALA 148 148 ALA ALA B .
B 2 149 ALA 149 149 ALA ALA B .
B 2 150 LEU 150 150 LEU LEU B .
B 2 151 ALA 151 151 ALA ALA B .
B 2 152 ASP 152 152 ASP ASP B .
B 2 153 TYR 153 153 TYR TYR B .
B 2 154 LYS 154 154 LYS LYS B .
B 2 155 LEU 155 155 LEU LEU B .
B 2 156 LYS 156 156 LYS LYS B .
B 2 157 GLN 157 157 GLN GLN B .
B 2 158 GLU 158 158 GLU GLU B .
B 2 159 PRO 159 159 PRO PRO B .
B 2 160 LYS 160 160 LYS LYS B .
B 2 161 LYS 161 161 LYS LYS B .
B 2 162 GLY 162 162 GLY GLY B .
B 2 163 GLU 163 163 GLU GLU B .
B 2 164 ALA 164 164 ALA ALA B .
B 2 165 GLU 165 165 GLU GLU B .
B 2 166 LYS 166 166 LYS LYS B .
B 2 167 LYS 167 167 LYS LYS B .
#
#
loop_
_ma_data.id
_ma_data.name
_ma_data.content_type
_ma_data.content_type_other_details
1 'Entity A' target .
2 'Entity B' target .
3 pred_model_1 'model coordinates' .
#
#
loop_
_ma_target_entity.entity_id
_ma_target_entity.data_id
_ma_target_entity.origin
1 1 designed
2 2 designed
#
#
loop_
_ma_target_entity_instance.asym_id
_ma_target_entity_instance.entity_id
_ma_target_entity_instance.details
A 1 'Chain A'
B 2 'Chain B'
#
#
loop_
_ma_model_list.ordinal_id
_ma_model_list.model_name
_ma_model_list.data_id
_ma_model_list.model_type
_ma_model_list.model_type_other_details
1 pred_model_1 3 'Ab initio model' .
#
#
loop_
_ma_model_group.id
_ma_model_group.name
_ma_model_group.details
1 pred .
#
#
loop_
_ma_model_group_link.group_id
_ma_model_group_link.model_id
1 1
#
#
loop_
_atom_site.group_PDB
_atom_site.id
_atom_site.type_symbol
_atom_site.label_atom_id
_atom_site.label_alt_id
_atom_site.label_comp_id
_atom_site.label_seq_id
_atom_site.auth_seq_id
_atom_site.pdbx_PDB_ins_code
_atom_site.label_asym_id
_atom_site.Cartn_x
_atom_site.Cartn_y
_atom_site.Cartn_z
_atom_site.occupancy
_atom_site.label_entity_id
_atom_site.auth_asym_id
_atom_site.auth_comp_id
_atom_site.B_iso_or_equiv
_atom_site.pdbx_PDB_model_num
ATOM 1 N N . MET 1 1 ? A -15.241 -31.584 -27.802 1.000 1 A MET 30.558 1
ATOM 2 C CA . MET 1 1 ? A -14.325 -30.837 -26.935 1.000 1 A MET 34.145 1
ATOM 3 C C . MET 1 1 ? A -14.312 -29.377 -27.358 1.000 1 A MET 34.549 1
ATOM 4 O O . MET 1 1 ? A -14.539 -29.034 -28.514 1.000 1 A MET 34.231 1
ATOM 5 C CB . MET 1 1 ? A -12.905 -31.415 -27.003 1.000 1 A MET 29.924 1
ATOM 6 C CG . MET 1 1 ? A -12.752 -32.812 -26.451 1.000 1 A MET 30.926 1
ATOM 7 S SD . MET 1 1 ? A -11.127 -33.484 -26.649 1.000 1 A MET 35.805 1
ATOM 8 C CE . MET 1 1 ? A -10.217 -32.459 -25.506 1.000 1 A MET 27.025 1
ATOM 9 N N . TRP 2 2 ? A -13.992 -28.548 -26.369 1.000 1 A TRP 30.543 1
ATOM 10 C CA . TRP 2 2 ? A -13.929 -27.124 -26.633 1.000 1 A TRP 34.351 1
ATOM 11 C C . TRP 2 2 ? A -12.497 -26.654 -26.434 1.000 1 A TRP 35.251 1
ATOM 12 O O . TRP 2 2 ? A -11.938 -26.780 -25.347 1.000 1 A TRP 34.255 1
ATOM 13 C CB . TRP 2 2 ? A -14.904 -26.351 -25.749 1.000 1 A TRP 32.122 1
ATOM 14 C CG . TRP 2 2 ? A -16.350 -26.634 -26.034 1.000 1 A TRP 36.736 1
ATOM 15 C CD1 . TRP 2 2 ? A -17.149 -25.984 -26.903 1.000 1 A TRP 34.705 1
ATOM 16 C CD2 . TRP 2 2 ? A -17.152 -27.647 -25.401 1.000 1 A TRP 36.135 1
ATOM 17 N NE1 . TRP 2 2 ? A -18.398 -26.532 -26.858 1.000 1 A TRP 32.662 1
ATOM 18 C CE2 . TRP 2 2 ? A -18.445 -27.545 -25.959 1.000 1 A TRP 36.558 1
ATOM 19 C CE3 . TRP 2 2 ? A -16.925 -28.610 -24.415 1.000 1 A TRP 28.184 1
ATOM 20 C CZ2 . TRP 2 2 ? A -19.477 -28.389 -25.569 1.000 1 A TRP 31.199 1
ATOM 21 C CZ3 . TRP 2 2 ? A -17.975 -29.446 -24.047 1.000 1 A TRP 32.135 1
ATOM 22 C CH2 . TRP 2 2 ? A -19.243 -29.315 -24.622 1.000 1 A TRP 29.442 1
ATOM 23 N N . THR 3 3 ? A -11.908 -26.099 -27.468 1.000 1 A THR 45.460 1
ATOM 24 C CA . THR 3 3 ? A -10.566 -25.571 -27.375 1.000 1 A THR 48.814 1
ATOM 25 C C . THR 3 3 ? A -10.595 -24.254 -26.621 1.000 1 A THR 48.332 1
ATOM 26 O O . THR 3 3 ? A -11.472 -23.406 -26.826 1.000 1 A THR 46.544 1
ATOM 27 C CB . THR 3 3 ? A -9.967 -25.352 -28.756 1.000 1 A THR 44.518 1
ATOM 28 O OG1 . THR 3 3 ? A -10.753 -24.402 -29.494 1.000 1 A THR 45.993 1
ATOM 29 C CG2 . THR 3 3 ? A -9.960 -26.693 -29.512 1.000 1 A THR 44.221 1
ATOM 30 N N . LEU 4 4 ? A -9.612 -24.105 -25.720 1.000 1 A LEU 45.576 1
ATOM 31 C CA . LEU 4 4 ? A -9.516 -22.872 -24.919 1.000 1 A LEU 49.328 1
ATOM 32 C C . LEU 4 4 ? A -8.535 -21.909 -25.586 1.000 1 A LEU 49.239 1
ATOM 33 O O . LEU 4 4 ? A -7.518 -22.324 -26.130 1.000 1 A LEU 46.702 1
ATOM 34 C CB . LEU 4 4 ? A -9.082 -23.176 -23.497 1.000 1 A LEU 44.334 1
ATOM 35 C CG . LEU 4 4 ? A -10.077 -23.996 -22.686 1.000 1 A LEU 41.761 1
ATOM 36 C CD1 . LEU 4 4 ? A -11.332 -23.173 -22.430 1.000 1 A LEU 42.599 1
ATOM 37 C CD2 . LEU 4 4 ? A -9.458 -24.425 -21.369 1.000 1 A LEU 41.601 1
ATOM 38 N N . GLY 5 5 ? A -8.853 -20.658 -25.525 1.000 1 A GLY 43.266 1
ATOM 39 C CA . GLY 5 5 ? A -8.001 -19.644 -26.114 1.000 1 A GLY 45.100 1
ATOM 40 C C . GLY 5 5 ? A -6.790 -19.353 -25.261 1.000 1 A GLY 47.214 1
ATOM 41 O O . GLY 5 5 ? A -6.547 -19.971 -24.220 1.000 1 A GLY 47.338 1
ATOM 42 N N . ARG 6 6 ? A -5.999 -18.407 -25.715 1.000 1 A ARG 42.451 1
ATOM 43 C CA . ARG 6 6 ? A -4.787 -18.012 -25.013 1.000 1 A ARG 44.232 1
ATOM 44 C C . ARG 6 6 ? A -5.135 -17.314 -23.669 1.000 1 A ARG 44.229 1
ATOM 45 O O . ARG 6 6 ? A -4.388 -17.465 -22.696 1.000 1 A ARG 42.899 1
ATOM 46 C CB . ARG 6 6 ? A -3.908 -17.078 -25.858 1.000 1 A ARG 40.917 1
ATOM 47 C CG . ARG 6 6 ? A -2.550 -16.786 -25.273 1.000 1 A ARG 39.763 1
ATOM 48 C CD . ARG 6 6 ? A -1.747 -15.805 -26.118 1.000 1 A ARG 40.279 1
ATOM 49 N NE . ARG 6 6 ? A -2.359 -14.608 -26.398 1.000 1 A ARG 34.695 1
ATOM 50 C CZ . ARG 6 6 ? A -1.893 -13.612 -27.163 1.000 1 A ARG 33.776 1
ATOM 51 N NH1 . ARG 6 6 ? A -2.562 -12.509 -27.336 1.000 1 A ARG 29.416 1
ATOM 52 N NH2 . ARG 6 6 ? A -0.735 -13.768 -27.770 1.000 1 A ARG 27.845 1
ATOM 53 N N . ARG 7 7 ? A -6.198 -16.595 -23.652 1.000 1 A ARG 43.640 1
ATOM 54 C CA . ARG 7 7 ? A -6.590 -15.891 -22.459 1.000 1 A ARG 45.354 1
ATOM 55 C C . ARG 7 7 ? A -7.184 -16.845 -21.413 1.000 1 A ARG 45.113 1
ATOM 56 O O . ARG 7 7 ? A -6.952 -16.683 -20.218 1.000 1 A ARG 44.099 1
ATOM 57 C CB . ARG 7 7 ? A -7.597 -14.761 -22.787 1.000 1 A ARG 41.722 1
ATOM 58 C CG . ARG 7 7 ? A -6.962 -13.649 -23.573 1.000 1 A ARG 39.526 1
ATOM 59 C CD . ARG 7 7 ? A -7.886 -12.574 -23.967 1.000 1 A ARG 40.306 1
ATOM 60 N NE . ARG 7 7 ? A -8.405 -11.792 -22.822 1.000 1 A ARG 36.347 1
ATOM 61 C CZ . ARG 7 7 ? A -9.234 -10.750 -22.942 1.000 1 A ARG 34.132 1
ATOM 62 N NH1 . ARG 7 7 ? A -9.636 -10.107 -21.835 1.000 1 A ARG 29.831 1
ATOM 63 N NH2 . ARG 7 7 ? A -9.659 -10.362 -24.125 1.000 1 A ARG 27.594 1
ATOM 64 N N . ALA 8 8 ? A -7.874 -17.867 -21.876 1.000 1 A ALA 46.282 1
ATOM 65 C CA . ALA 8 8 ? A -8.438 -18.858 -20.970 1.000 1 A ALA 48.770 1
ATOM 66 C C . ALA 8 8 ? A -7.376 -19.797 -20.411 1.000 1 A ALA 49.146 1
ATOM 67 O O . ALA 8 8 ? A -7.450 -20.233 -19.259 1.000 1 A ALA 49.815 1
ATOM 68 C CB . ALA 8 8 ? A -9.528 -19.659 -21.674 1.000 1 A ALA 47.073 1
ATOM 69 N N . VAL 9 9 ? A -6.368 -20.091 -21.216 1.000 1 A VAL 46.915 1
ATOM 70 C CA . VAL 9 9 ? A -5.237 -20.920 -20.747 1.000 1 A VAL 49.062 1
ATOM 71 C C . VAL 9 9 ? A -4.407 -20.134 -19.726 1.000 1 A VAL 49.303 1
ATOM 72 O O . VAL 9 9 ? A -3.978 -20.692 -18.717 1.000 1 A VAL 48.891 1
ATOM 73 C CB . VAL 9 9 ? A -4.378 -21.378 -21.934 1.000 1 A VAL 46.699 1
ATOM 74 C CG1 . VAL 9 9 ? A -5.206 -22.279 -22.823 1.000 1 A VAL 47.952 1
ATOM 75 C CG2 . VAL 9 9 ? A -3.137 -22.115 -21.460 1.000 1 A VAL 46.053 1
ATOM 76 N N . ALA 10 10 ? A -4.192 -18.845 -19.966 1.000 1 A ALA 50.185 1
ATOM 77 C CA . ALA 10 10 ? A -3.491 -18.027 -19.001 1.000 1 A ALA 51.804 1
ATOM 78 C C . ALA 10 10 ? A -4.303 -17.812 -17.728 1.000 1 A ALA 52.086 1
ATOM 79 O O . ALA 10 10 ? A -3.734 -17.564 -16.653 1.000 1 A ALA 51.559 1
ATOM 80 C CB . ALA 10 10 ? A -3.130 -16.673 -19.632 1.000 1 A ALA 49.870 1
ATOM 81 N N . GLY 11 11 ? A -5.605 -17.904 -17.839 1.000 1 A GLY 46.447 1
ATOM 82 C CA . GLY 11 11 ? A -6.453 -17.818 -16.653 1.000 1 A GLY 48.035 1
ATOM 83 C C . GLY 11 11 ? A -6.368 -19.040 -15.794 1.000 1 A GLY 49.831 1
ATOM 84 O O . GLY 11 11 ? A -6.361 -18.958 -14.555 1.000 1 A GLY 50.300 1
ATOM 85 N N . LEU 12 12 ? A -6.294 -20.208 -16.394 1.000 1 A LEU 46.198 1
ATOM 86 C CA . LEU 12 12 ? A -6.137 -21.454 -15.665 1.000 1 A LEU 49.226 1
ATOM 87 C C . LEU 12 12 ? A -4.737 -21.596 -15.074 1.000 1 A LEU 49.202 1
ATOM 88 O O . LEU 12 12 ? A -4.575 -22.234 -14.021 1.000 1 A LEU 47.844 1
ATOM 89 C CB . LEU 12 12 ? A -6.479 -22.642 -16.523 1.000 1 A LEU 45.935 1
ATOM 90 C CG . LEU 12 12 ? A -7.948 -22.767 -16.964 1.000 1 A LEU 43.912 1
ATOM 91 C CD1 . LEU 12 12 ? A -8.846 -22.944 -15.772 1.000 1 A LEU 45.625 1
ATOM 92 C CD2 . LEU 12 12 ? A -8.109 -23.907 -17.965 1.000 1 A LEU 44.641 1
ATOM 93 N N . LEU 13 13 ? A -3.742 -21.051 -15.756 1.000 1 A LEU 46.643 1
ATOM 94 C CA . LEU 13 13 ? A -2.373 -21.108 -15.262 1.000 1 A LEU 50.009 1
ATOM 95 C C . LEU 13 13 ? A -2.094 -20.060 -14.193 1.000 1 A LEU 50.047 1
ATOM 96 O O . LEU 13 13 ? A -1.021 -20.083 -13.586 1.000 1 A LEU 48.592 1
ATOM 97 C CB . LEU 13 13 ? A -1.378 -20.929 -16.412 1.000 1 A LEU 47.016 1
ATOM 98 C CG . LEU 13 13 ? A -1.300 -22.088 -17.424 1.000 1 A LEU 44.749 1
ATOM 99 C CD1 . LEU 13 13 ? A -0.821 -23.350 -16.756 1.000 1 A LEU 45.946 1
ATOM 100 C CD2 . LEU 13 13 ? A -0.396 -21.696 -18.584 1.000 1 A LEU 45.014 1
ATOM 101 N N . ALA 14 14 ? A -3.003 -19.153 -13.977 1.000 1 A ALA 46.494 1
ATOM 102 C CA . ALA 14 14 ? A -2.854 -18.127 -12.946 1.000 1 A ALA 50.024 1
ATOM 103 C C . ALA 14 14 ? A -3.421 -18.577 -11.609 1.000 1 A ALA 50.168 1
ATOM 104 O O . ALA 14 14 ? A -3.070 -17.999 -10.557 1.000 1 A ALA 50.213 1
ATOM 105 C CB . ALA 14 14 ? A -3.514 -16.821 -13.367 1.000 1 A ALA 48.191 1
ATOM 106 N N . SER 15 15 ? A -4.240 -19.567 -11.605 1.000 1 A SER 46.521 1
ATOM 107 C CA . SER 15 15 ? A -4.841 -20.067 -10.380 1.000 1 A SER 49.138 1
ATOM 108 C C . SER 15 15 ? A -3.934 -21.117 -9.740 1.000 1 A SER 48.687 1
ATOM 109 O O . SER 15 15 ? A -3.411 -22.000 -10.428 1.000 1 A SER 49.056 1
ATOM 110 C CB . SER 15 15 ? A -6.226 -20.666 -10.653 1.000 1 A SER 47.720 1
ATOM 111 O OG . SER 15 15 ? A -6.110 -21.827 -11.471 1.000 1 A SER 43.925 1
ATOM 112 N N . PRO 16 16 ? A -3.713 -21.067 -8.453 1.000 1 A PRO 45.416 1
ATOM 113 C CA . PRO 16 16 ? A -2.888 -22.062 -7.805 1.000 1 A PRO 48.958 1
ATOM 114 C C . PRO 16 16 ? A -3.645 -23.361 -7.581 1.000 1 A PRO 49.423 1
ATOM 115 O O . PRO 16 16 ? A -4.882 -23.426 -7.618 1.000 1 A PRO 48.656 1
ATOM 116 C CB . PRO 16 16 ? A -2.524 -21.412 -6.470 1.000 1 A PRO 46.264 1
ATOM 117 C CG . PRO 16 16 ? A -3.666 -20.505 -6.185 1.000 1 A PRO 46.339 1
ATOM 118 C CD . PRO 16 16 ? A -4.096 -19.998 -7.534 1.000 1 A PRO 47.902 1
ATOM 119 N N . SER 17 17 ? A -2.870 -24.394 -7.339 1.000 1 A SER 46.373 1
ATOM 120 C CA . SER 17 17 ? A -3.433 -25.696 -7.033 1.000 1 A SER 48.970 1
ATOM 121 C C . SER 17 17 ? A -3.899 -25.714 -5.586 1.000 1 A SER 49.407 1
ATOM 122 O O . SER 17 17 ? A -3.520 -24.855 -4.772 1.000 1 A SER 49.317 1
ATOM 123 C CB . SER 17 17 ? A -2.413 -26.784 -7.297 1.000 1 A SER 47.241 1
ATOM 124 O OG . SER 17 17 ? A -1.312 -26.660 -6.410 1.000 1 A SER 42.208 1
ATOM 125 N N . PRO 18 18 ? A -4.722 -26.669 -5.190 1.000 1 A PRO 42.325 1
ATOM 126 C CA . PRO 18 18 ? A -5.050 -26.804 -3.762 1.000 1 A PRO 43.371 1
ATOM 127 C C . PRO 18 18 ? A -3.864 -27.089 -2.858 1.000 1 A PRO 44.300 1
ATOM 128 O O . PRO 18 18 ? A -3.865 -26.687 -1.706 1.000 1 A PRO 43.382 1
ATOM 129 C CB . PRO 18 18 ? A -6.042 -27.970 -3.737 1.000 1 A PRO 40.473 1
ATOM 130 C CG . PRO 18 18 ? A -6.681 -27.923 -5.070 1.000 1 A PRO 40.726 1
ATOM 131 C CD . PRO 18 18 ? A -5.602 -27.517 -6.015 1.000 1 A PRO 43.619 1
ATOM 132 N N . ALA 19 19 ? A -2.844 -27.764 -3.385 1.000 1 A ALA 46.685 1
ATOM 133 C CA . ALA 19 19 ? A -1.633 -27.966 -2.605 1.000 1 A ALA 48.010 1
ATOM 134 C C . ALA 19 19 ? A -0.833 -26.673 -2.497 1.000 1 A ALA 48.661 1
ATOM 135 O O . ALA 19 19 ? A -0.225 -26.396 -1.463 1.000 1 A ALA 47.620 1
ATOM 136 C CB . ALA 19 19 ? A -0.780 -29.055 -3.239 1.000 1 A ALA 46.370 1
ATOM 137 N N . GLN 20 20 ? A -0.826 -25.870 -3.545 1.000 1 A GLN 46.058 1
ATOM 138 C CA . GLN 20 20 ? A -0.131 -24.595 -3.524 1.000 1 A GLN 48.311 1
ATOM 139 C C . GLN 20 20 ? A -0.874 -23.541 -2.699 1.000 1 A GLN 48.371 1
ATOM 140 O O . GLN 20 20 ? A -0.258 -22.626 -2.174 1.000 1 A GLN 47.789 1
ATOM 141 C CB . GLN 20 20 ? A 0.066 -24.077 -4.947 1.000 1 A GLN 45.684 1
ATOM 142 C CG . GLN 20 20 ? A 1.023 -24.915 -5.776 1.000 1 A GLN 44.175 1
ATOM 143 C CD . GLN 20 20 ? A 1.180 -24.399 -7.178 1.000 1 A GLN 41.736 1
ATOM 144 O OE1 . GLN 20 20 ? A 0.550 -23.416 -7.552 1.000 1 A GLN 41.204 1
ATOM 145 N NE2 . GLN 20 20 ? A 2.013 -25.058 -7.957 1.000 1 A GLN 38.532 1
ATOM 146 N N . ALA 21 21 ? A -2.169 -23.692 -2.593 1.000 1 A ALA 43.901 1
ATOM 147 C CA . ALA 21 21 ? A -2.951 -22.769 -1.778 1.000 1 A ALA 46.642 1
ATOM 148 C C . ALA 21 21 ? A -2.673 -22.951 -0.298 1.000 1 A ALA 46.896 1
ATOM 149 O O . ALA 21 21 ? A -2.785 -22.010 0.495 1.000 1 A ALA 46.662 1
ATOM 150 C CB . ALA 21 21 ? A -4.434 -22.943 -2.069 1.000 1 A ALA 44.875 1
ATOM 151 N N . GLN 22 22 ? A -2.297 -24.138 0.092 1.000 1 A GLN 43.293 1
ATOM 152 C CA . GLN 22 22 ? A -1.953 -24.404 1.490 1.000 1 A GLN 45.612 1
ATOM 153 C C . GLN 22 22 ? A -0.577 -23.832 1.851 1.000 1 A GLN 45.903 1
ATOM 154 O O . GLN 22 22 ? A -0.360 -23.472 3.023 1.000 1 A GLN 44.258 1
ATOM 155 C CB . GLN 22 22 ? A -2.005 -25.898 1.783 1.000 1 A GLN 43.056 1
ATOM 156 C CG . GLN 22 22 ? A -3.384 -26.493 1.652 1.000 1 A GLN 40.955 1
ATOM 157 C CD . GLN 22 22 ? A -3.412 -27.984 1.927 1.000 1 A GLN 40.007 1
ATOM 158 O OE1 . GLN 22 22 ? A -2.380 -28.597 2.167 1.000 1 A GLN 38.985 1
ATOM 159 N NE2 . GLN 22 22 ? A -4.590 -28.575 1.891 1.000 1 A GLN 36.121 1
ATOM 160 N N . THR 23 23 ? A 0.309 -23.761 0.892 1.000 1 A THR 37.876 1
ATOM 161 C CA . THR 23 23 ? A 1.627 -23.210 1.155 1.000 1 A THR 38.808 1
ATOM 162 C C . THR 23 23 ? A 1.671 -21.699 1.031 1.000 1 A THR 39.159 1
ATOM 163 O O . THR 23 23 ? A 2.647 -21.105 1.497 1.000 1 A THR 37.667 1
ATOM 164 C CB . THR 23 23 ? A 2.665 -23.818 0.193 1.000 1 A THR 36.216 1
ATOM 165 O OG1 . THR 23 23 ? A 2.307 -23.523 -1.161 1.000 1 A THR 34.899 1
ATOM 166 C CG2 . THR 23 23 ? A 2.720 -25.313 0.399 1.000 1 A THR 34.218 1
ATOM 167 N N . LEU 24 24 ? A 0.684 -21.091 0.453 1.000 1 A LEU 37.966 1
ATOM 168 C CA . LEU 24 24 ? A 0.671 -19.651 0.259 1.000 1 A LEU 43.801 1
ATOM 169 C C . LEU 24 24 ? A -0.134 -18.926 1.353 1.000 1 A LEU 43.761 1
ATOM 170 O O . LEU 24 24 ? A -0.377 -17.728 1.214 1.000 1 A LEU 41.766 1
ATOM 171 C CB . LEU 24 24 ? A 0.114 -19.278 -1.112 1.000 1 A LEU 40.236 1
ATOM 172 C CG . LEU 24 24 ? A 0.961 -19.738 -2.294 1.000 1 A LEU 39.610 1
ATOM 173 C CD1 . LEU 24 24 ? A 2.325 -19.052 -2.268 1.000 1 A LEU 39.856 1
ATOM 174 C CD2 . LEU 24 24 ? A 0.258 -19.435 -3.612 1.000 1 A LEU 39.403 1
ATOM 175 N N . THR 25 25 ? A -0.522 -19.609 2.389 1.000 1 A THR 41.737 1
ATOM 176 C CA . THR 25 25 ? A -1.271 -19.006 3.496 1.000 1 A THR 42.768 1
ATOM 177 C C . THR 25 25 ? A -0.386 -18.395 4.546 1.000 1 A THR 43.241 1
ATOM 178 O O . THR 25 25 ? A -0.884 -17.760 5.469 1.000 1 A THR 41.970 1
ATOM 179 C CB . THR 25 25 ? A -2.200 -20.020 4.139 1.000 1 A THR 40.059 1
ATOM 180 O OG1 . THR 25 25 ? A -1.416 -21.099 4.668 1.000 1 A THR 39.896 1
ATOM 181 C CG2 . THR 25 25 ? A -3.200 -20.570 3.127 1.000 1 A THR 38.129 1
ATOM 182 N N . ARG 26 26 ? A 0.931 -18.551 4.428 1.000 1 A ARG 39.449 1
ATOM 183 C CA . ARG 26 26 ? A 1.855 -18.045 5.424 1.000 1 A ARG 41.667 1
ATOM 184 C C . ARG 26 26 ? A 2.114 -16.583 5.180 1.000 1 A ARG 41.632 1
ATOM 185 O O . ARG 26 26 ? A 2.504 -16.153 4.116 1.000 1 A ARG 40.394 1
ATOM 186 C CB . ARG 26 26 ? A 3.175 -18.824 5.392 1.000 1 A ARG 39.366 1
ATOM 187 C CG . ARG 26 26 ? A 4.153 -18.426 6.509 1.000 1 A ARG 38.286 1
ATOM 188 C CD . ARG 26 26 ? A 5.491 -19.178 6.411 1.000 1 A ARG 37.267 1
ATOM 189 N NE . ARG 26 26 ? A 6.254 -18.840 5.221 1.000 1 A ARG 32.763 1
ATOM 190 C CZ . ARG 26 26 ? A 7.097 -17.833 5.128 1.000 1 A ARG 29.753 1
ATOM 191 N NH1 . ARG 26 26 ? A 7.315 -17.066 6.193 1.000 1 A ARG 27.516 1
ATOM 192 N NH2 . ARG 26 26 ? A 7.754 -17.616 4.008 1.000 1 A ARG 25.030 1
ATOM 193 N N . VAL 27 27 ? A 1.920 -15.813 6.250 1.000 1 A VAL 39.547 1
ATOM 194 C CA . VAL 27 27 ? A 2.169 -14.373 6.243 1.000 1 A VAL 42.230 1
ATOM 195 C C . VAL 27 27 ? A 3.605 -14.168 6.741 1.000 1 A VAL 42.599 1
ATOM 196 O O . VAL 27 27 ? A 3.984 -14.752 7.746 1.000 1 A VAL 42.349 1
ATOM 197 C CB . VAL 27 27 ? A 1.161 -13.635 7.137 1.000 1 A VAL 39.756 1
ATOM 198 C CG1 . VAL 27 27 ? A -0.228 -13.810 6.586 1.000 1 A VAL 39.639 1
ATOM 199 C CG2 . VAL 27 27 ? A 1.510 -12.143 7.209 1.000 1 A VAL 37.597 1
ATOM 200 N N . PRO 28 28 ? A 4.409 -13.358 6.071 1.000 1 A PRO 38.233 1
ATOM 201 C CA . PRO 28 28 ? A 5.783 -13.183 6.510 1.000 1 A PRO 41.629 1
ATOM 202 C C . PRO 28 28 ? A 5.874 -12.470 7.857 1.000 1 A PRO 42.193 1
ATOM 203 O O . PRO 28 28 ? A 5.100 -11.554 8.134 1.000 1 A PRO 42.129 1
ATOM 204 C CB . PRO 28 28 ? A 6.411 -12.345 5.397 1.000 1 A PRO 39.139 1
ATOM 205 C CG . PRO 28 28 ? A 5.287 -11.677 4.731 1.000 1 A PRO 40.357 1
ATOM 206 C CD . PRO 28 28 ? A 4.134 -12.630 4.806 1.000 1 A PRO 42.481 1
ATOM 207 N N . ARG 29 29 ? A 6.793 -12.889 8.675 1.000 1 A ARG 41.830 1
ATOM 208 C CA . ARG 29 29 ? A 6.958 -12.337 9.991 1.000 1 A ARG 44.780 1
ATOM 209 C C . ARG 29 29 ? A 7.566 -10.954 9.916 1.000 1 A ARG 44.612 1
ATOM 210 O O . ARG 29 29 ? A 8.243 -10.614 8.929 1.000 1 A ARG 43.573 1
ATOM 211 C CB . ARG 29 29 ? A 7.845 -13.238 10.864 1.000 1 A ARG 43.302 1
ATOM 212 C CG . ARG 29 29 ? A 7.244 -14.625 11.174 1.000 1 A ARG 40.643 1
ATOM 213 C CD . ARG 29 29 ? A 8.127 -15.456 12.057 1.000 1 A ARG 38.766 1
ATOM 214 N NE . ARG 29 29 ? A 9.380 -15.784 11.375 1.000 1 A ARG 34.602 1
ATOM 215 C CZ . ARG 29 29 ? A 9.540 -16.821 10.579 1.000 1 A ARG 33.963 1
ATOM 216 N NH1 . ARG 29 29 ? A 8.538 -17.645 10.360 1.000 1 A ARG 29.838 1
ATOM 217 N NH2 . ARG 29 29 ? A 10.736 -17.035 10.035 1.000 1 A ARG 27.342 1
ATOM 218 N N . PRO 30 30 ? A 7.368 -10.103 10.903 1.000 1 A PRO 40.031 1
ATOM 219 C CA . PRO 30 30 ? A 8.056 -8.810 10.928 1.000 1 A PRO 41.260 1
ATOM 220 C C . PRO 30 30 ? A 9.563 -8.875 10.988 1.000 1 A PRO 42.035 1
ATOM 221 O O . PRO 30 30 ? A 10.230 -7.902 10.644 1.000 1 A PRO 41.474 1
ATOM 222 C CB . PRO 30 30 ? A 7.474 -8.120 12.173 1.000 1 A PRO 38.748 1
ATOM 223 C CG . PRO 30 30 ? A 6.135 -8.738 12.319 1.000 1 A PRO 39.103 1
ATOM 224 C CD . PRO 30 30 ? A 6.275 -10.156 11.898 1.000 1 A PRO 41.763 1
ATOM 225 N N . ALA 31 31 ? A 10.094 -10.014 11.402 1.000 1 A ALA 43.268 1
ATOM 226 C CA . ALA 31 31 ? A 11.539 -10.204 11.351 1.000 1 A ALA 44.631 1
ATOM 227 C C . ALA 31 31 ? A 12.055 -10.364 9.924 1.000 1 A ALA 45.472 1
ATOM 228 O O . ALA 31 31 ? A 13.222 -10.079 9.649 1.000 1 A ALA 45.362 1
ATOM 229 C CB . ALA 31 31 ? A 11.946 -11.416 12.194 1.000 1 A ALA 43.010 1
ATOM 230 N N . GLU 32 32 ? A 11.202 -10.805 9.025 1.000 1 A GLU 43.750 1
ATOM 231 C CA . GLU 32 32 ? A 11.588 -10.931 7.631 1.000 1 A GLU 45.356 1
ATOM 232 C C . GLU 32 32 ? A 11.533 -9.595 6.909 1.000 1 A GLU 45.017 1
ATOM 233 O O . GLU 32 32 ? A 12.177 -9.442 5.867 1.000 1 A GLU 44.281 1
ATOM 234 C CB . GLU 32 32 ? A 10.669 -11.934 6.923 1.000 1 A GLU 43.905 1
ATOM 235 C CG . GLU 32 32 ? A 10.795 -13.359 7.428 1.000 1 A GLU 42.462 1
ATOM 236 C CD . GLU 32 32 ? A 9.852 -14.320 6.727 1.000 1 A GLU 40.240 1
ATOM 237 O OE1 . GLU 32 32 ? A 9.020 -13.857 5.923 1.000 1 A GLU 40.741 1
ATOM 238 O OE2 . GLU 32 32 ? A 9.942 -15.542 6.978 1.000 1 A GLU 38.217 1
ATOM 239 N N . LEU 33 33 ? A 10.788 -8.666 7.435 1.000 1 A LEU 40.234 1
ATOM 240 C CA . LEU 33 33 ? A 10.671 -7.333 6.852 1.000 1 A LEU 42.699 1
ATOM 241 C C . LEU 33 33 ? A 11.636 -6.336 7.528 1.000 1 A LEU 42.667 1
ATOM 242 O O . LEU 33 33 ? A 11.463 -5.135 7.387 1.000 1 A LEU 41.680 1
ATOM 243 C CB . LEU 33 33 ? A 9.251 -6.824 6.958 1.000 1 A LEU 40.148 1
ATOM 244 C CG . LEU 33 33 ? A 8.193 -7.606 6.164 1.000 1 A LEU 38.980 1
ATOM 245 C CD1 . LEU 33 33 ? A 8.477 -7.536 4.677 1.000 1 A LEU 39.691 1
ATOM 246 C CD2 . LEU 33 33 ? A 6.805 -7.104 6.489 1.000 1 A LEU 38.811 1
ATOM 247 N N . ALA 34 34 ? A 12.637 -6.843 8.210 1.000 1 A ALA 40.765 1
ATOM 248 C CA . ALA 34 34 ? A 13.615 -5.994 8.862 1.000 1 A ALA 42.733 1
ATOM 249 C C . ALA 34 34 ? A 14.557 -5.243 7.912 1.000 1 A ALA 43.215 1
ATOM 250 O O . ALA 34 34 ? A 14.902 -4.101 8.196 1.000 1 A ALA 42.934 1
ATOM 251 C CB . ALA 34 34 ? A 14.418 -6.788 9.888 1.000 1 A ALA 40.950 1
ATOM 252 N N . PRO 35 35 ? A 15.036 -5.837 6.817 1.000 1 A PRO 38.046 1
ATOM 253 C CA . PRO 35 35 ? A 15.850 -5.058 5.852 1.000 1 A PRO 39.436 1
ATOM 254 C C . PRO 35 35 ? A 15.082 -3.981 5.108 1.000 1 A PRO 39.934 1
ATOM 255 O O . PRO 35 35 ? A 15.730 -3.078 4.565 1.000 1 A PRO 39.576 1
ATOM 256 C CB . PRO 35 35 ? A 16.382 -6.090 4.895 1.000 1 A PRO 37.539 1
ATOM 257 C CG . PRO 35 35 ? A 16.358 -7.351 5.650 1.000 1 A PRO 37.944 1
ATOM 258 C CD . PRO 35 35 ? A 15.140 -7.285 6.505 1.000 1 A PRO 40.331 1
ATOM 259 N N . LEU 36 36 ? A 13.795 -4.035 5.104 1.000 1 A LEU 36.723 1
ATOM 260 C CA . LEU 36 36 ? A 13.020 -2.994 4.432 1.000 1 A LEU 38.071 1
ATOM 261 C C . LEU 36 36 ? A 12.873 -1.734 5.268 1.000 1 A LEU 37.980 1
ATOM 262 O O . LEU 36 36 ? A 12.353 -0.743 4.783 1.000 1 A LEU 36.917 1
ATOM 263 C CB . LEU 36 36 ? A 11.632 -3.529 4.073 1.000 1 A LEU 35.555 1
ATOM 264 C CG . LEU 36 36 ? A 11.563 -4.641 3.032 1.000 1 A LEU 34.953 1
ATOM 265 C CD1 . LEU 36 36 ? A 12.128 -4.170 1.709 1.000 1 A LEU 35.451 1
ATOM 266 C CD2 . LEU 36 36 ? A 10.142 -5.127 2.866 1.000 1 A LEU 35.075 1
ATOM 267 N N . CYS 37 37 ? A 13.314 -1.779 6.498 1.000 1 A CYS 36.352 1
ATOM 268 C CA . CYS 37 37 ? A 13.257 -0.606 7.365 1.000 1 A CYS 38.531 1
ATOM 269 C C . CYS 37 37 ? A 14.414 0.332 7.063 1.000 1 A CYS 38.322 1
ATOM 270 O O . CYS 37 37 ? A 15.374 -0.018 6.354 1.000 1 A CYS 37.593 1
ATOM 271 C CB . CYS 37 37 ? A 13.291 -1.015 8.841 1.000 1 A CYS 36.133 1
ATOM 272 S SG . CYS 37 37 ? A 11.847 -1.963 9.364 1.000 1 A CYS 36.667 1
ATOM 273 N N . GLY 38 38 ? A 14.337 1.507 7.625 1.000 1 A GLY 37.062 1
ATOM 274 C CA . GLY 38 38 ? A 15.349 2.505 7.414 1.000 1 A GLY 37.787 1
ATOM 275 C C . GLY 38 38 ? A 15.307 3.208 6.069 1.000 1 A GLY 38.677 1
ATOM 276 O O . GLY 38 38 ? A 16.321 3.776 5.650 1.000 1 A GLY 37.598 1
ATOM 277 N N . ARG 39 39 ? A 14.181 3.175 5.419 1.000 1 A ARG 34.423 1
ATOM 278 C CA . ARG 39 39 ? A 14.012 3.815 4.135 1.000 1 A ARG 34.944 1
ATOM 279 C C . ARG 39 39 ? A 13.015 4.934 4.261 1.000 1 A ARG 34.445 1
ATOM 280 O O . ARG 39 39 ? A 12.014 4.812 4.943 1.000 1 A ARG 32.864 1
ATOM 281 C CB . ARG 39 39 ? A 13.537 2.805 3.070 1.000 1 A ARG 32.312 1
ATOM 282 C CG . ARG 39 39 ? A 14.570 1.723 2.785 1.000 1 A ARG 32.484 1
ATOM 283 C CD . ARG 39 39 ? A 14.020 0.688 1.825 1.000 1 A ARG 33.715 1
ATOM 284 N NE . ARG 39 39 ? A 15.023 -0.352 1.528 1.000 1 A ARG 31.629 1
ATOM 285 C CZ . ARG 39 39 ? A 14.807 -1.396 0.746 1.000 1 A ARG 27.241 1
ATOM 286 N NH1 . ARG 39 39 ? A 13.631 -1.544 0.144 1.000 1 A ARG 27.460 1
ATOM 287 N NH2 . ARG 39 39 ? A 15.764 -2.284 0.553 1.000 1 A ARG 25.345 1
ATOM 288 N N . ARG 40 40 ? A 13.339 6.034 3.599 1.000 1 A ARG 37.442 1
ATOM 289 C CA . ARG 40 40 ? A 12.474 7.224 3.618 1.000 1 A ARG 35.743 1
ATOM 290 C C . ARG 40 40 ? A 11.942 7.511 2.223 1.000 1 A ARG 35.731 1
ATOM 291 O O . ARG 40 40 ? A 12.691 7.420 1.241 1.000 1 A ARG 34.445 1
ATOM 292 C CB . ARG 40 40 ? A 13.221 8.435 4.166 1.000 1 A ARG 32.890 1
ATOM 293 C CG . ARG 40 40 ? A 13.583 8.312 5.644 1.000 1 A ARG 31.642 1
ATOM 294 C CD . ARG 40 40 ? A 14.321 9.545 6.105 1.000 1 A ARG 33.477 1
ATOM 295 N NE . ARG 40 40 ? A 14.745 9.432 7.509 1.000 1 A ARG 27.342 1
ATOM 296 C CZ . ARG 40 40 ? A 15.507 10.307 8.129 1.000 1 A ARG 26.876 1
ATOM 297 N NH1 . ARG 40 40 ? A 15.942 11.387 7.498 1.000 1 A ARG 23.817 1
ATOM 298 N NH2 . ARG 40 40 ? A 15.854 10.127 9.408 1.000 1 A ARG 22.387 1
ATOM 299 N N . GLY 41 41 ? A 10.693 7.844 2.152 1.000 1 A GLY 32.092 1
ATOM 300 C CA . GLY 41 41 ? A 10.067 8.194 0.886 1.000 1 A GLY 33.208 1
ATOM 301 C C . GLY 41 41 ? A 9.547 9.613 0.875 1.000 1 A GLY 34.987 1
ATOM 302 O O . GLY 41 41 ? A 9.004 10.085 1.866 1.000 1 A GLY 33.691 1
ATOM 303 N N . LEU 42 42 ? A 9.760 10.292 -0.230 1.000 1 A LEU 35.186 1
ATOM 304 C CA . LEU 42 42 ? A 9.298 11.667 -0.379 1.000 1 A LEU 38.600 1
ATOM 305 C C . LEU 42 42 ? A 8.630 11.823 -1.737 1.000 1 A LEU 39.293 1
ATOM 306 O O . LEU 42 42 ? A 9.154 11.409 -2.755 1.000 1 A LEU 37.619 1
ATOM 307 C CB . LEU 42 42 ? A 10.473 12.642 -0.239 1.000 1 A LEU 35.150 1
ATOM 308 C CG . LEU 42 42 ? A 10.119 14.135 -0.307 1.000 1 A LEU 34.526 1
ATOM 309 C CD1 . LEU 42 42 ? A 9.266 14.525 0.897 1.000 1 A LEU 35.715 1
ATOM 310 C CD2 . LEU 42 42 ? A 11.374 14.997 -0.339 1.000 1 A LEU 35.535 1
ATOM 311 N N . ARG 43 43 ? A 7.474 12.436 -1.715 1.000 1 A ARG 29.696 1
ATOM 312 C CA . ARG 43 43 ? A 6.702 12.681 -2.924 1.000 1 A ARG 31.968 1
ATOM 313 C C . ARG 43 43 ? A 6.467 14.184 -3.069 1.000 1 A ARG 31.937 1
ATOM 314 O O . ARG 43 43 ? A 5.895 14.820 -2.207 1.000 1 A ARG 30.443 1
ATOM 315 C CB . ARG 43 43 ? A 5.351 11.950 -2.870 1.000 1 A ARG 28.822 1
ATOM 316 C CG . ARG 43 43 ? A 5.495 10.435 -2.747 1.000 1 A ARG 28.749 1
ATOM 317 C CD . ARG 43 43 ? A 6.084 9.856 -4.008 1.000 1 A ARG 29.562 1
ATOM 318 N NE . ARG 43 43 ? A 5.285 10.144 -5.185 1.000 1 A ARG 28.353 1
ATOM 319 C CZ . ARG 43 43 ? A 4.216 9.476 -5.562 1.000 1 A ARG 24.781 1
ATOM 320 N NH1 . ARG 43 43 ? A 3.773 8.453 -4.836 1.000 1 A ARG 25.247 1
ATOM 321 N NH2 . ARG 43 43 ? A 3.538 9.842 -6.645 1.000 1 A ARG 23.293 1
ATOM 322 N N . THR 44 44 ? A 6.959 14.683 -4.196 1.000 1 A THR 34.574 1
ATOM 323 C CA . THR 44 44 ? A 6.758 16.114 -4.495 1.000 1 A THR 37.133 1
ATOM 324 C C . THR 44 44 ? A 5.462 16.356 -5.252 1.000 1 A THR 37.361 1
ATOM 325 O O . THR 44 44 ? A 5.047 17.523 -5.390 1.000 1 A THR 36.638 1
ATOM 326 C CB . THR 44 44 ? A 7.928 16.648 -5.326 1.000 1 A THR 34.455 1
ATOM 327 O OG1 . THR 44 44 ? A 8.023 15.918 -6.553 1.000 1 A THR 33.789 1
ATOM 328 C CG2 . THR 44 44 ? A 9.237 16.456 -4.558 1.000 1 A THR 35.254 1
ATOM 329 N N . ASP 45 45 ? A 4.821 15.310 -5.709 1.000 1 A ASP 34.254 1
ATOM 330 C CA . ASP 45 45 ? A 3.566 15.422 -6.421 1.000 1 A ASP 35.728 1
ATOM 331 C C . ASP 45 45 ? A 2.518 14.616 -5.671 1.000 1 A ASP 35.859 1
ATOM 332 O O . ASP 45 45 ? A 2.825 13.595 -5.065 1.000 1 A ASP 34.895 1
ATOM 333 C CB . ASP 45 45 ? A 3.674 14.943 -7.866 1.000 1 A ASP 33.090 1
ATOM 334 C CG . ASP 45 45 ? A 4.566 15.829 -8.705 1.000 1 A ASP 33.177 1
ATOM 335 O OD1 . ASP 45 45 ? A 4.647 17.052 -8.414 1.000 1 A ASP 30.828 1
ATOM 336 O OD2 . ASP 45 45 ? A 5.167 15.308 -9.668 1.000 1 A ASP 30.133 1
ATOM 337 N N . ILE 46 46 ? A 1.312 15.088 -5.726 1.000 1 A ILE 36.034 1
ATOM 338 C CA . ILE 46 46 ? A 0.234 14.432 -5.017 1.000 1 A ILE 39.021 1
ATOM 339 C C . ILE 46 46 ? A -0.151 13.191 -5.764 1.000 1 A ILE 38.940 1
ATOM 340 O O . ILE 46 46 ? A -0.055 13.081 -6.980 1.000 1 A ILE 37.695 1
ATOM 341 C CB . ILE 46 46 ? A -0.946 15.409 -4.802 1.000 1 A ILE 35.959 1
ATOM 342 C CG1 . ILE 46 46 ? A -1.946 14.833 -3.794 1.000 1 A ILE 37.809 1
ATOM 343 C CG2 . ILE 46 46 ? A -1.609 15.765 -6.120 1.000 1 A ILE 35.922 1
ATOM 344 C CD1 . ILE 46 46 ? A -2.980 15.798 -3.330 1.000 1 A ILE 35.294 1
ATOM 345 N N . ASP 47 47 ? A -0.616 12.210 -5.031 1.000 1 A ASP 34.336 1
ATOM 346 C CA . ASP 47 47 ? A -1.068 10.958 -5.622 1.000 1 A ASP 37.187 1
ATOM 347 C C . ASP 47 47 ? A -2.372 11.171 -6.346 1.000 1 A ASP 37.264 1
ATOM 348 O O . ASP 47 47 ? A -3.247 11.923 -5.904 1.000 1 A ASP 35.983 1
ATOM 349 C CB . ASP 47 47 ? A -1.221 9.877 -4.573 1.000 1 A ASP 34.516 1
ATOM 350 C CG . ASP 47 47 ? A 0.108 9.433 -3.977 1.000 1 A ASP 33.940 1
ATOM 351 O OD1 . ASP 47 47 ? A 1.101 9.357 -4.724 1.000 1 A ASP 31.401 1
ATOM 352 O OD2 . ASP 47 47 ? A 0.137 9.153 -2.768 1.000 1 A ASP 30.285 1
ATOM 353 N N . ALA 48 48 ? A -2.504 10.515 -7.468 1.000 1 A ALA 36.874 1
ATOM 354 C CA . ALA 48 48 ? A -3.698 10.617 -8.300 1.000 1 A ALA 39.154 1
ATOM 355 C C . ALA 48 48 ? A -4.022 9.245 -8.846 1.000 1 A ALA 39.678 1
ATOM 356 O O . ALA 48 48 ? A -3.385 8.756 -9.770 1.000 1 A ALA 38.643 1
ATOM 357 C CB . ALA 48 48 ? A -3.489 11.621 -9.428 1.000 1 A ALA 36.248 1
ATOM 358 N N . THR 49 49 ? A -4.996 8.617 -8.243 1.000 1 A THR 35.035 1
ATOM 359 C CA . THR 49 49 ? A -5.434 7.302 -8.675 1.000 1 A THR 36.568 1
ATOM 360 C C . THR 49 49 ? A -6.435 7.427 -9.806 1.000 1 A THR 37.046 1
ATOM 361 O O . THR 49 49 ? A -6.750 8.525 -10.278 1.000 1 A THR 35.582 1
ATOM 362 C CB . THR 49 49 ? A -6.024 6.526 -7.490 1.000 1 A THR 33.612 1
ATOM 363 O OG1 . THR 49 49 ? A -7.124 7.248 -6.967 1.000 1 A THR 34.106 1
ATOM 364 C CG2 . THR 49 49 ? A -4.975 6.349 -6.391 1.000 1 A THR 33.210 1
ATOM 365 N N . CYS 50 50 ? A -6.954 6.286 -10.231 1.000 1 A CYS 37.617 1
ATOM 366 C CA . CYS 50 50 ? A -7.956 6.242 -11.307 1.000 1 A CYS 40.151 1
ATOM 367 C C . CYS 50 50 ? A -9.386 6.233 -10.761 1.000 1 A CYS 39.823 1
ATOM 368 O O . CYS 50 50 ? A -10.290 5.782 -11.449 1.000 1 A CYS 39.217 1
ATOM 369 C CB . CYS 50 50 ? A -7.729 5.033 -12.198 1.000 1 A CYS 38.293 1
ATOM 370 S SG . CYS 50 50 ? A -6.160 5.088 -13.109 1.000 1 A CYS 39.063 1
ATOM 371 N N . THR 51 51 ? A -9.558 6.706 -9.526 1.000 1 A THR 38.412 1
ATOM 372 C CA . THR 51 51 ? A -10.901 6.821 -8.988 1.000 1 A THR 40.598 1
ATOM 373 C C . THR 51 51 ? A -11.669 7.952 -9.711 1.000 1 A THR 40.995 1
ATOM 374 O O . THR 51 51 ? A -11.054 8.848 -10.303 1.000 1 A THR 40.213 1
ATOM 375 C CB . THR 51 51 ? A -10.852 7.112 -7.495 1.000 1 A THR 38.724 1
ATOM 376 O OG1 . THR 51 51 ? A -10.106 8.304 -7.253 1.000 1 A THR 36.153 1
ATOM 377 C CG2 . THR 51 51 ? A -10.173 5.969 -6.779 1.000 1 A THR 35.751 1
ATOM 378 N N . PRO 52 52 ? A -12.994 7.909 -9.726 1.000 1 A PRO 35.408 1
ATOM 379 C CA . PRO 52 52 ? A -13.751 8.976 -10.385 1.000 1 A PRO 36.383 1
ATOM 380 C C . PRO 52 52 ? A -13.521 10.362 -9.771 1.000 1 A PRO 36.879 1
ATOM 381 O O . PRO 52 52 ? A -13.624 11.377 -10.473 1.000 1 A PRO 36.102 1
ATOM 382 C CB . PRO 52 52 ? A -15.203 8.519 -10.251 1.000 1 A PRO 34.069 1
ATOM 383 C CG . PRO 52 52 ? A -15.105 7.039 -10.183 1.000 1 A PRO 35.651 1
ATOM 384 C CD . PRO 52 52 ? A -13.854 6.771 -9.391 1.000 1 A PRO 38.243 1
ATOM 385 N N . ARG 53 53 ? A -13.199 10.408 -8.474 1.000 1 A ARG 35.218 1
ATOM 386 C CA . ARG 53 53 ? A -12.924 11.698 -7.849 1.000 1 A ARG 37.519 1
ATOM 387 C C . ARG 53 53 ? A -11.608 12.264 -8.383 1.000 1 A ARG 37.161 1
ATOM 388 O O . ARG 53 53 ? A -11.513 13.450 -8.704 1.000 1 A ARG 35.163 1
ATOM 389 C CB . ARG 53 53 ? A -12.878 11.533 -6.327 1.000 1 A ARG 34.814 1
ATOM 390 C CG . ARG 53 53 ? A -12.690 12.847 -5.606 1.000 1 A ARG 34.024 1
ATOM 391 C CD . ARG 53 53 ? A -12.715 12.618 -4.130 1.000 1 A ARG 33.770 1
ATOM 392 N NE . ARG 53 53 ? A -14.023 12.177 -3.635 1.000 1 A ARG 29.991 1
ATOM 393 C CZ . ARG 53 53 ? A -14.308 11.795 -2.407 1.000 1 A ARG 28.657 1
ATOM 394 N NH1 . ARG 53 53 ? A -13.340 11.821 -1.477 1.000 1 A ARG 26.434 1
ATOM 395 N NH2 . ARG 53 53 ? A -15.508 11.379 -2.088 1.000 1 A ARG 24.644 1
ATOM 396 N N . ARG 54 54 ? A -10.586 11.390 -8.477 1.000 1 A ARG 39.233 1
ATOM 397 C CA . ARG 54 54 ? A -9.305 11.852 -8.989 1.000 1 A ARG 42.858 1
ATOM 398 C C . ARG 54 54 ? A -9.348 12.030 -10.480 1.000 1 A ARG 42.951 1
ATOM 399 O O . ARG 54 54 ? A -8.639 12.880 -11.026 1.000 1 A ARG 41.730 1
ATOM 400 C CB . ARG 54 54 ? A -8.209 10.858 -8.615 1.000 1 A ARG 39.700 1
ATOM 401 C CG . ARG 54 54 ? A -7.999 10.765 -7.114 1.000 1 A ARG 38.077 1
ATOM 402 C CD . ARG 54 54 ? A -7.372 12.042 -6.580 1.000 1 A ARG 36.647 1
ATOM 403 N NE . ARG 54 54 ? A -7.165 11.942 -5.140 1.000 1 A ARG 31.892 1
ATOM 404 C CZ . ARG 54 54 ? A -6.691 12.935 -4.402 1.000 1 A ARG 31.083 1
ATOM 405 N NH1 . ARG 54 54 ? A -6.388 14.113 -4.947 1.000 1 A ARG 27.497 1
ATOM 406 N NH2 . ARG 54 54 ? A -6.505 12.760 -3.103 1.000 1 A ARG 25.463 1
ATOM 407 N N . ALA 55 55 ? A -10.148 11.211 -11.170 1.000 1 A ALA 37.967 1
ATOM 408 C CA . ALA 55 55 ? A -10.265 11.368 -12.626 1.000 1 A ALA 40.342 1
ATOM 409 C C . ALA 55 55 ? A -10.924 12.704 -12.973 1.000 1 A ALA 40.596 1
ATOM 410 O O . ALA 55 55 ? A -10.520 13.379 -13.914 1.000 1 A ALA 39.595 1
ATOM 411 C CB . ALA 55 55 ? A -11.049 10.214 -13.225 1.000 1 A ALA 37.290 1
ATOM 412 N N . SER 56 56 ? A -11.922 13.095 -12.209 1.000 1 A SER 38.801 1
ATOM 413 C CA . SER 56 56 ? A -12.536 14.406 -12.417 1.000 1 A SER 42.250 1
ATOM 414 C C . SER 56 56 ? A -11.628 15.536 -11.920 1.000 1 A SER 42.213 1
ATOM 415 O O . SER 56 56 ? A -11.695 16.647 -12.448 1.000 1 A SER 41.058 1
ATOM 416 C CB . SER 56 56 ? A -13.882 14.493 -11.706 1.000 1 A SER 39.666 1
ATOM 417 O OG . SER 56 56 ? A -13.713 14.431 -10.304 1.000 1 A SER 38.830 1
ATOM 418 N N . SER 57 57 ? A -10.792 15.248 -10.945 1.000 1 A SER 40.587 1
ATOM 419 C CA . SER 57 57 ? A -9.857 16.263 -10.456 1.000 1 A SER 43.201 1
ATOM 420 C C . SER 57 57 ? A -8.712 16.483 -11.431 1.000 1 A SER 43.388 1
ATOM 421 O O . SER 57 57 ? A -8.187 17.596 -11.548 1.000 1 A SER 42.738 1
ATOM 422 C CB . SER 57 57 ? A -9.325 15.868 -9.087 1.000 1 A SER 40.601 1
ATOM 423 O OG . SER 57 57 ? A -10.344 15.869 -8.101 1.000 1 A SER 38.811 1
ATOM 424 N N . ASN 58 58 ? A -8.300 15.420 -12.107 1.000 1 A ASN 42.967 1
ATOM 425 C CA . ASN 58 58 ? A -7.278 15.572 -13.137 1.000 1 A ASN 44.010 1
ATOM 426 C C . ASN 58 58 ? A -7.831 16.201 -14.396 1.000 1 A ASN 44.310 1
ATOM 427 O O . ASN 58 58 ? A -7.100 16.917 -15.087 1.000 1 A ASN 43.465 1
ATOM 428 C CB . ASN 58 58 ? A -6.656 14.202 -13.462 1.000 1 A ASN 41.195 1
ATOM 429 C CG . ASN 58 58 ? A -5.827 13.674 -12.328 1.000 1 A ASN 40.677 1
ATOM 430 O OD1 . ASN 58 58 ? A -5.094 14.403 -11.674 1.000 1 A ASN 36.847 1
ATOM 431 N ND2 . ASN 58 58 ? A -5.923 12.352 -12.099 1.000 1 A ASN 37.929 1
ATOM 432 N N . GLN 59 59 ? A -9.097 15.973 -14.666 1.000 1 A GLN 41.120 1
ATOM 433 C CA . GLN 59 59 ? A -9.711 16.560 -15.848 1.000 1 A GLN 42.461 1
ATOM 434 C C . GLN 59 59 ? A -10.036 18.019 -15.649 1.000 1 A GLN 42.731 1
ATOM 435 O O . GLN 59 59 ? A -10.047 18.794 -16.614 1.000 1 A GLN 41.210 1
ATOM 436 C CB . GLN 59 59 ? A -10.974 15.785 -16.208 1.000 1 A GLN 39.922 1
ATOM 437 C CG . GLN 59 59 ? A -10.722 14.367 -16.716 1.000 1 A GLN 38.054 1
ATOM 438 C CD . GLN 59 59 ? A -12.009 13.618 -17.006 1.000 1 A GLN 36.956 1
ATOM 439 O OE1 . GLN 59 59 ? A -13.121 14.140 -16.838 1.000 1 A GLN 35.476 1
ATOM 440 N NE2 . GLN 59 59 ? A -11.883 12.375 -17.457 1.000 1 A GLN 31.009 1
ATOM 441 N N . ARG 60 60 ? A -10.294 18.411 -14.416 1.000 1 A ARG 39.984 1
ATOM 442 C CA . ARG 60 60 ? A -10.640 19.802 -14.122 1.000 1 A ARG 42.309 1
ATOM 443 C C . ARG 60 60 ? A -9.428 20.621 -13.724 1.000 1 A ARG 42.722 1
ATOM 444 O O . ARG 60 60 ? A -9.547 21.854 -13.561 1.000 1 A ARG 41.785 1
ATOM 445 C CB . ARG 60 60 ? A -11.709 19.868 -13.052 1.000 1 A ARG 39.559 1
ATOM 446 C CG . ARG 60 60 ? A -13.038 19.289 -13.478 1.000 1 A ARG 37.709 1
ATOM 447 C CD . ARG 60 60 ? A -14.023 19.313 -12.345 1.000 1 A ARG 35.927 1
ATOM 448 N NE . ARG 60 60 ? A -15.298 18.687 -12.705 1.000 1 A ARG 29.689 1
ATOM 449 C CZ . ARG 60 60 ? A -16.307 18.494 -11.866 1.000 1 A ARG 28.709 1
ATOM 450 N NH1 . ARG 60 60 ? A -16.233 18.952 -10.620 1.000 1 A ARG 25.349 1
ATOM 451 N NH2 . ARG 60 60 ? A -17.415 17.906 -12.286 1.000 1 A ARG 23.845 1
ATOM 452 N N . GLY 61 61 ? A -8.300 19.963 -13.533 1.000 1 A GLY 40.397 1
ATOM 453 C CA . GLY 61 61 ? A -7.088 20.674 -13.150 1.000 1 A GLY 41.944 1
ATOM 454 C C . GLY 61 61 ? A -7.052 21.121 -11.702 1.000 1 A GLY 43.178 1
ATOM 455 O O . GLY 61 61 ? A -6.345 22.069 -11.367 1.000 1 A GLY 42.723 1
ATOM 456 N N . LEU 62 62 ? A -7.757 20.448 -10.847 1.000 1 A LEU 43.330 1
ATOM 457 C CA . LEU 62 62 ? A -7.876 20.811 -9.429 1.000 1 A LEU 47.697 1
ATOM 458 C C . LEU 62 62 ? A -6.973 19.933 -8.560 1.000 1 A LEU 48.292 1
ATOM 459 O O . LEU 62 62 ? A -7.361 19.465 -7.498 1.000 1 A LEU 46.962 1
ATOM 460 C CB . LEU 62 62 ? A -9.312 20.734 -8.957 1.000 1 A LEU 44.712 1
ATOM 461 C CG . LEU 62 62 ? A -10.308 21.666 -9.637 1.000 1 A LEU 43.074 1
ATOM 462 C CD1 . LEU 62 62 ? A -9.932 23.127 -9.339 1.000 1 A LEU 42.907 1
ATOM 463 C CD2 . LEU 62 62 ? A -11.709 21.362 -9.154 1.000 1 A LEU 41.955 1
ATOM 464 N N . ASN 63 63 ? A -5.758 19.688 -9.038 1.000 1 A ASN 39.667 1
ATOM 465 C CA . ASN 63 63 ? A -4.806 18.856 -8.336 1.000 1 A ASN 41.298 1
ATOM 466 C C . ASN 63 63 ? A -3.873 19.718 -7.494 1.000 1 A ASN 41.435 1
ATOM 467 O O . ASN 63 63 ? A -3.465 20.790 -7.918 1.000 1 A ASN 40.575 1
ATOM 468 C CB . ASN 63 63 ? A -3.984 18.006 -9.296 1.000 1 A ASN 39.139 1
ATOM 469 C CG . ASN 63 63 ? A -4.823 16.953 -9.990 1.000 1 A ASN 38.391 1
ATOM 470 O OD1 . ASN 63 63 ? A -5.678 16.317 -9.375 1.000 1 A ASN 34.939 1
ATOM 471 N ND2 . ASN 63 63 ? A -4.580 16.749 -11.277 1.000 1 A ASN 35.877 1
ATOM 472 N N . GLN 64 64 ? A -3.564 19.260 -6.329 1.000 1 A GLN 38.123 1
ATOM 473 C CA . GLN 64 64 ? A -2.649 19.934 -5.427 1.000 1 A GLN 40.529 1
ATOM 474 C C . GLN 64 64 ? A -1.376 19.099 -5.263 1.000 1 A GLN 40.966 1
ATOM 475 O O . GLN 64 64 ? A -1.343 17.913 -5.593 1.000 1 A GLN 39.922 1
ATOM 476 C CB . GLN 64 64 ? A -3.280 20.217 -4.094 1.000 1 A GLN 38.271 1
ATOM 477 C CG . GLN 64 64 ? A -4.446 21.187 -4.124 1.000 1 A GLN 37.588 1
ATOM 478 C CD . GLN 64 64 ? A -5.057 21.455 -2.784 1.000 1 A GLN 35.829 1
ATOM 479 O OE1 . GLN 64 64 ? A -4.718 20.796 -1.806 1.000 1 A GLN 34.030 1
ATOM 480 N NE2 . GLN 64 64 ? A -5.980 22.406 -2.728 1.000 1 A GLN 30.038 1
ATOM 481 N N . ILE 65 65 ? A -0.375 19.730 -4.769 1.000 1 A ILE 41.632 1
ATOM 482 C CA . ILE 65 65 ? A 0.938 19.096 -4.594 1.000 1 A ILE 43.284 1
ATOM 483 C C . ILE 65 65 ? A 1.293 19.100 -3.123 1.000 1 A ILE 43.740 1
ATOM 484 O O . ILE 65 65 ? A 1.322 20.148 -2.475 1.000 1 A ILE 43.135 1
ATOM 485 C CB . ILE 65 65 ? A 2.036 19.784 -5.423 1.000 1 A ILE 40.707 1
ATOM 486 C CG1 . ILE 65 65 ? A 1.733 19.691 -6.917 1.000 1 A ILE 41.911 1
ATOM 487 C CG2 . ILE 65 65 ? A 3.388 19.133 -5.118 1.000 1 A ILE 39.550 1
ATOM 488 C CD1 . ILE 65 65 ? A 2.672 20.457 -7.804 1.000 1 A ILE 39.356 1
ATOM 489 N N . TRP 66 66 ? A 1.553 17.935 -2.598 1.000 1 A TRP 41.814 1
ATOM 490 C CA . TRP 66 66 ? A 1.932 17.752 -1.212 1.000 1 A TRP 44.376 1
ATOM 491 C C . TRP 66 66 ? A 3.353 17.203 -1.172 1.000 1 A TRP 44.866 1
ATOM 492 O O . TRP 66 66 ? A 3.589 16.055 -1.530 1.000 1 A TRP 42.936 1
ATOM 493 C CB . TRP 66 66 ? A 0.974 16.848 -0.472 1.000 1 A TRP 41.260 1
ATOM 494 C CG . TRP 66 66 ? A -0.341 17.450 -0.192 1.000 1 A TRP 41.558 1
ATOM 495 C CD1 . TRP 66 66 ? A -0.714 18.741 -0.403 1.000 1 A TRP 38.592 1
ATOM 496 C CD2 . TRP 66 66 ? A -1.494 16.778 0.347 1.000 1 A TRP 40.177 1
ATOM 497 N NE1 . TRP 66 66 ? A -2.030 18.912 -0.041 1.000 1 A TRP 34.366 1
ATOM 498 C CE2 . TRP 66 66 ? A -2.523 17.725 0.437 1.000 1 A TRP 38.838 1
ATOM 499 C CE3 . TRP 66 66 ? A -1.743 15.495 0.796 1.000 1 A TRP 35.029 1
ATOM 500 C CZ2 . TRP 66 66 ? A -3.763 17.407 0.937 1.000 1 A TRP 32.029 1
ATOM 501 C CZ3 . TRP 66 66 ? A -2.957 15.151 1.287 1.000 1 A TRP 32.343 1
ATOM 502 C CH2 . TRP 66 66 ? A -3.965 16.124 1.346 1.000 1 A TRP 30.841 1
ATOM 503 N N . ASN 67 67 ? A 4.264 18.003 -0.725 1.000 1 A ASN 38.498 1
ATOM 504 C CA . ASN 67 67 ? A 5.637 17.581 -0.559 1.000 1 A ASN 41.511 1
ATOM 505 C C . ASN 67 67 ? A 5.800 17.038 0.867 1.000 1 A ASN 41.976 1
ATOM 506 O O . ASN 67 67 ? A 6.318 17.717 1.756 1.000 1 A ASN 41.168 1
ATOM 507 C CB . ASN 67 67 ? A 6.611 18.734 -0.823 1.000 1 A ASN 38.634 1
ATOM 508 C CG . ASN 67 67 ? A 6.628 19.145 -2.278 1.000 1 A ASN 38.077 1
ATOM 509 O OD1 . ASN 67 67 ? A 6.632 18.307 -3.163 1.000 1 A ASN 34.684 1
ATOM 510 N ND2 . ASN 67 67 ? A 6.624 20.450 -2.526 1.000 1 A ASN 35.583 1
ATOM 511 N N . VAL 68 68 ? A 5.334 15.836 1.041 1.000 1 A VAL 35.064 1
ATOM 512 C CA . VAL 68 68 ? A 5.373 15.200 2.347 1.000 1 A VAL 38.577 1
ATOM 513 C C . VAL 68 68 ? A 6.771 14.691 2.622 1.000 1 A VAL 39.116 1
ATOM 514 O O . VAL 68 68 ? A 7.302 13.827 1.898 1.000 1 A VAL 38.190 1
ATOM 515 C CB . VAL 68 68 ? A 4.357 14.049 2.412 1.000 1 A VAL 36.419 1
ATOM 516 C CG1 . VAL 68 68 ? A 2.935 14.571 2.186 1.000 1 A VAL 35.616 1
ATOM 517 C CG2 . VAL 68 68 ? A 4.441 13.334 3.759 1.000 1 A VAL 34.787 1
ATOM 518 N N . LYS 69 69 ? A 7.392 15.225 3.633 1.000 1 A LYS 39.138 1
ATOM 519 C CA . LYS 69 69 ? A 8.697 14.787 4.070 1.000 1 A LYS 42.653 1
ATOM 520 C C . LYS 69 69 ? A 8.497 13.830 5.241 1.000 1 A LYS 43.633 1
ATOM 521 O O . LYS 69 69 ? A 8.139 14.202 6.364 1.000 1 A LYS 42.702 1
ATOM 522 C CB . LYS 69 69 ? A 9.546 15.971 4.490 1.000 1 A LYS 39.832 1
ATOM 523 C CG . LYS 69 69 ? A 10.962 15.618 4.899 1.000 1 A LYS 38.187 1
ATOM 524 C CD . LYS 69 69 ? A 11.758 16.843 5.226 1.000 1 A LYS 36.884 1
ATOM 525 C CE . LYS 69 69 ? A 13.202 16.453 5.624 1.000 1 A LYS 32.005 1
ATOM 526 N NZ . LYS 69 69 ? A 14.010 17.643 6.012 1.000 1 A LYS 30.531 1
ATOM 527 N N . LYS 70 70 ? A 8.698 12.550 4.961 1.000 1 A LYS 38.322 1
ATOM 528 C CA . LYS 70 70 ? A 8.440 11.499 5.929 1.000 1 A LYS 41.323 1
ATOM 529 C C . LYS 70 70 ? A 9.501 11.505 7.027 1.000 1 A LYS 42.021 1
ATOM 530 O O . LYS 70 70 ? A 10.690 11.371 6.758 1.000 1 A LYS 40.975 1
ATOM 531 C CB . LYS 70 70 ? A 8.392 10.140 5.263 1.000 1 A LYS 38.400 1
ATOM 532 C CG . LYS 70 70 ? A 7.232 9.969 4.278 1.000 1 A LYS 37.525 1
ATOM 533 C CD . LYS 70 70 ? A 7.221 8.585 3.649 1.000 1 A LYS 36.095 1
ATOM 534 C CE . LYS 70 70 ? A 6.083 8.414 2.676 1.000 1 A LYS 31.900 1
ATOM 535 N NZ . LYS 70 70 ? A 6.048 7.086 2.043 1.000 1 A LYS 29.459 1
ATOM 536 N N . GLN 71 71 ? A 9.044 11.666 8.221 1.000 1 A GLN 40.515 1
ATOM 537 C CA . GLN 71 71 ? A 9.916 11.552 9.378 1.000 1 A GLN 42.834 1
ATOM 538 C C . GLN 71 71 ? A 9.938 10.072 9.807 1.000 1 A GLN 43.609 1
ATOM 539 O O . GLN 71 71 ? A 9.210 9.644 10.694 1.000 1 A GLN 43.026 1
ATOM 540 C CB . GLN 71 71 ? A 9.446 12.463 10.509 1.000 1 A GLN 40.395 1
ATOM 541 C CG . GLN 71 71 ? A 9.521 13.953 10.189 1.000 1 A GLN 39.086 1
ATOM 542 C CD . GLN 71 71 ? A 9.012 14.836 11.291 1.000 1 A GLN 37.374 1
ATOM 543 O OE1 . GLN 71 71 ? A 8.466 14.358 12.263 1.000 1 A GLN 35.982 1
ATOM 544 N NE2 . GLN 71 71 ? A 9.233 16.133 11.139 1.000 1 A GLN 32.885 1
ATOM 545 N N . SER 72 72 ? A 10.765 9.329 9.109 1.000 1 A SER 44.690 1
ATOM 546 C CA . SER 72 72 ? A 10.746 7.878 9.245 1.000 1 A SER 47.910 1
ATOM 547 C C . SER 72 72 ? A 11.315 7.439 10.594 1.000 1 A SER 48.720 1
ATOM 548 O O . SER 72 72 ? A 12.136 8.118 11.227 1.000 1 A SER 48.513 1
ATOM 549 C CB . SER 72 72 ? A 11.538 7.239 8.114 1.000 1 A SER 45.457 1
ATOM 550 O OG . SER 72 72 ? A 12.928 7.550 8.195 1.000 1 A SER 41.256 1
ATOM 551 N N . VAL 73 73 ? A 10.878 6.296 10.997 1.000 1 A VAL 46.647 1
ATOM 552 C CA . VAL 73 73 ? A 11.309 5.681 12.250 1.000 1 A VAL 49.034 1
ATOM 553 C C . VAL 73 73 ? A 12.017 4.378 11.929 1.000 1 A VAL 49.616 1
ATOM 554 O O . VAL 73 73 ? A 11.402 3.421 11.437 1.000 1 A VAL 50.177 1
ATOM 555 C CB . VAL 73 73 ? A 10.127 5.438 13.207 1.000 1 A VAL 47.499 1
ATOM 556 C CG1 . VAL 73 73 ? A 9.456 6.754 13.551 1.000 1 A VAL 47.318 1
ATOM 557 C CG2 . VAL 73 73 ? A 10.577 4.746 14.472 1.000 1 A VAL 45.375 1
ATOM 558 N N . TYR 74 74 ? A 13.291 4.353 12.174 1.000 1 A TYR 43.670 1
ATOM 559 C CA . TYR 74 74 ? A 14.097 3.184 11.912 1.000 1 A TYR 46.064 1
ATOM 560 C C . TYR 74 74 ? A 13.840 2.165 13.007 1.000 1 A TYR 46.808 1
ATOM 561 O O . TYR 74 74 ? A 14.286 2.313 14.152 1.000 1 A TYR 46.411 1
ATOM 562 C CB . TYR 74 74 ? A 15.581 3.523 11.848 1.000 1 A TYR 42.779 1
ATOM 563 C CG . TYR 74 74 ? A 15.943 4.454 10.710 1.000 1 A TYR 41.308 1
ATOM 564 C CD1 . TYR 74 74 ? A 16.245 3.963 9.447 1.000 1 A TYR 40.152 1
ATOM 565 C CD2 . TYR 74 74 ? A 15.993 5.839 10.906 1.000 1 A TYR 39.728 1
ATOM 566 C CE1 . TYR 74 74 ? A 16.590 4.816 8.425 1.000 1 A TYR 36.257 1
ATOM 567 C CE2 . TYR 74 74 ? A 16.328 6.686 9.874 1.000 1 A TYR 36.939 1
ATOM 568 C CZ . TYR 74 74 ? A 16.622 6.177 8.637 1.000 1 A TYR 33.403 1
ATOM 569 O OH . TYR 74 74 ? A 16.949 7.027 7.600 1.000 1 A TYR 34.902 1
ATOM 570 N N . LEU 75 75 ? A 13.116 1.128 12.659 1.000 1 A LEU 46.022 1
ATOM 571 C CA . LEU 75 75 ? A 12.743 0.113 13.622 1.000 1 A LEU 48.467 1
ATOM 572 C C . LEU 75 75 ? A 13.933 -0.745 14.056 1.000 1 A LEU 48.698 1
ATOM 573 O O . LEU 75 75 ? A 13.988 -1.226 15.189 1.000 1 A LEU 48.421 1
ATOM 574 C CB . LEU 75 75 ? A 11.619 -0.766 13.054 1.000 1 A LEU 45.990 1
ATOM 575 C CG . LEU 75 75 ? A 10.291 -0.060 12.799 1.000 1 A LEU 44.723 1
ATOM 576 C CD1 . LEU 75 75 ? A 9.725 0.517 14.068 1.000 1 A LEU 45.126 1
ATOM 577 C CD2 . LEU 75 75 ? A 9.312 -1.013 12.150 1.000 1 A LEU 44.469 1
ATOM 578 N N . MET 76 76 ? A 14.857 -0.968 13.131 1.000 1 A MET 47.153 1
ATOM 579 C CA . MET 76 76 ? A 16.048 -1.740 13.485 1.000 1 A MET 48.031 1
ATOM 580 C C . MET 76 76 ? A 16.945 -0.981 14.466 1.000 1 A MET 48.775 1
ATOM 581 O O . MET 76 76 ? A 17.544 -1.583 15.368 1.000 1 A MET 48.311 1
ATOM 582 C CB . MET 76 76 ? A 16.861 -2.100 12.233 1.000 1 A MET 45.675 1
ATOM 583 C CG . MET 76 76 ? A 16.151 -3.047 11.294 1.000 1 A MET 44.534 1
ATOM 584 S SD . MET 76 76 ? A 17.111 -3.468 9.838 1.000 1 A MET 41.397 1
ATOM 585 C CE . MET 76 76 ? A 17.058 -1.930 8.919 1.000 1 A MET 38.931 1
ATOM 586 N N . ASN 77 77 ? A 17.016 0.348 14.276 1.000 1 A ASN 47.462 1
ATOM 587 C CA . ASN 77 77 ? A 17.791 1.162 15.206 1.000 1 A ASN 48.230 1
ATOM 588 C C . ASN 77 77 ? A 17.099 1.313 16.536 1.000 1 A ASN 48.916 1
ATOM 589 O O . ASN 77 77 ? A 17.774 1.472 17.568 1.000 1 A ASN 48.387 1
ATOM 590 C CB . ASN 77 77 ? A 18.101 2.523 14.595 1.000 1 A ASN 45.586 1
ATOM 591 C CG . ASN 77 77 ? A 18.991 2.434 13.367 1.000 1 A ASN 43.739 1
ATOM 592 O OD1 . ASN 77 77 ? A 18.596 2.780 12.266 1.000 1 A ASN 40.254 1
ATOM 593 N ND2 . ASN 77 77 ? A 20.202 1.940 13.571 1.000 1 A ASN 41.160 1
ATOM 594 N N . LEU 78 78 ? A 15.803 1.288 16.530 1.000 1 A LEU 44.716 1
ATOM 595 C CA . LEU 78 78 ? A 15.057 1.376 17.784 1.000 1 A LEU 46.977 1
ATOM 596 C C . LEU 78 78 ? A 15.204 0.095 18.625 1.000 1 A LEU 47.169 1
ATOM 597 O O . LEU 78 78 ? A 15.265 0.174 19.845 1.000 1 A LEU 46.359 1
ATOM 598 C CB . LEU 78 78 ? A 13.579 1.652 17.520 1.000 1 A LEU 44.526 1
ATOM 599 C CG . LEU 78 78 ? A 13.250 3.030 16.954 1.000 1 A LEU 43.425 1
ATOM 600 C CD1 . LEU 78 78 ? A 13.597 4.100 17.967 1.000 1 A LEU 43.881 1
ATOM 601 C CD2 . LEU 78 78 ? A 11.769 3.094 16.594 1.000 1 A LEU 43.407 1
ATOM 602 N N . ARG 79 79 ? A 15.265 -1.044 17.950 1.000 1 A ARG 46.832 1
ATOM 603 C CA . ARG 79 79 ? A 15.495 -2.286 18.653 1.000 1 A ARG 48.866 1
ATOM 604 C C . ARG 79 79 ? A 16.941 -2.416 19.113 1.000 1 A ARG 48.826 1
ATOM 605 O O . ARG 79 79 ? A 17.209 -2.987 20.164 1.000 1 A ARG 48.127 1
ATOM 606 C CB . ARG 79 79 ? A 15.117 -3.484 17.780 1.000 1 A ARG 45.788 1
ATOM 607 C CG . ARG 79 79 ? A 13.602 -3.619 17.514 1.000 1 A ARG 44.029 1
ATOM 608 C CD . ARG 79 79 ? A 13.322 -4.951 16.830 1.000 1 A ARG 41.296 1
ATOM 609 N NE . ARG 79 79 ? A 13.972 -5.028 15.525 1.000 1 A ARG 37.050 1
ATOM 610 C CZ . ARG 79 79 ? A 13.376 -4.655 14.388 1.000 1 A ARG 36.114 1
ATOM 611 N NH1 . ARG 79 79 ? A 12.138 -4.220 14.416 1.000 1 A ARG 32.040 1
ATOM 612 N NH2 . ARG 79 79 ? A 14.050 -4.780 13.258 1.000 1 A ARG 30.012 1
ATOM 613 N N . LYS 80 80 ? A 17.867 -1.875 18.316 1.000 1 A LYS 47.896 1
ATOM 614 C CA . LYS 80 80 ? A 19.275 -1.908 18.680 1.000 1 A LYS 49.103 1
ATOM 615 C C . LYS 80 80 ? A 19.572 -1.041 19.869 1.000 1 A LYS 49.043 1
ATOM 616 O O . LYS 80 80 ? A 20.416 -1.386 20.715 1.000 1 A LYS 48.059 1
ATOM 617 C CB . LYS 80 80 ? A 20.123 -1.475 17.471 1.000 1 A LYS 46.246 1
ATOM 618 C CG . LYS 80 80 ? A 21.648 -1.585 17.700 1.000 1 A LYS 44.443 1
ATOM 619 C CD . LYS 80 80 ? A 22.411 -1.156 16.465 1.000 1 A LYS 42.468 1
ATOM 620 C CE . LYS 80 80 ? A 23.905 -1.177 16.756 1.000 1 A LYS 38.092 1
ATOM 621 N NZ . LYS 80 80 ? A 24.417 -2.546 17.002 1.000 1 A LYS 35.054 1
ATOM 622 N N . SER 81 81 ? A 18.877 0.081 19.958 1.000 1 A SER 46.533 1
ATOM 623 C CA . SER 81 81 ? A 19.063 1.000 21.072 1.000 1 A SER 48.127 1
ATOM 624 C C . SER 81 81 ? A 18.380 0.517 22.344 1.000 1 A SER 48.251 1
ATOM 625 O O . SER 81 81 ? A 18.672 1.035 23.438 1.000 1 A SER 46.996 1
ATOM 626 C CB . SER 81 81 ? A 18.554 2.403 20.711 1.000 1 A SER 44.823 1
ATOM 627 O OG . SER 81 81 ? A 17.143 2.380 20.557 1.000 1 A SER 43.732 1
ATOM 628 N N . GLY 82 82 ? A 17.499 -0.434 22.227 1.000 1 A GLY 44.987 1
ATOM 629 C CA . GLY 82 82 ? A 16.765 -0.952 23.361 1.000 1 A GLY 45.556 1
ATOM 630 C C . GLY 82 82 ? A 15.536 -0.171 23.725 1.000 1 A GLY 47.325 1
ATOM 631 O O . GLY 82 82 ? A 14.842 -0.534 24.685 1.000 1 A GLY 46.348 1
ATOM 632 N N . THR 83 83 ? A 15.262 0.896 22.973 1.000 1 A THR 44.898 1
ATOM 633 C CA . THR 83 83 ? A 14.055 1.690 23.228 1.000 1 A THR 46.316 1
ATOM 634 C C . THR 83 83 ? A 12.811 0.890 22.865 1.000 1 A THR 46.814 1
ATOM 635 O O . THR 83 83 ? A 11.798 0.963 23.569 1.000 1 A THR 44.973 1
ATOM 636 C CB . THR 83 83 ? A 14.120 3.005 22.433 1.000 1 A THR 42.063 1
ATOM 637 O OG1 . THR 83 83 ? A 15.320 3.712 22.794 1.000 1 A THR 40.648 1
ATOM 638 C CG2 . THR 83 83 ? A 12.904 3.862 22.754 1.000 1 A THR 39.075 1
ATOM 639 N N . LEU 84 84 ? A 12.858 0.158 21.760 1.000 1 A LEU 42.628 1
ATOM 640 C CA . LEU 84 84 ? A 11.722 -0.616 21.281 1.000 1 A LEU 44.692 1
ATOM 641 C C . LEU 84 84 ? A 12.161 -2.054 21.009 1.000 1 A LEU 44.893 1
ATOM 642 O O . LEU 84 84 ? A 13.176 -2.275 20.352 1.000 1 A LEU 43.525 1
ATOM 643 C CB . LEU 84 84 ? A 11.118 0.004 20.039 1.000 1 A LEU 41.213 1
ATOM 644 C CG . LEU 84 84 ? A 9.872 -0.670 19.468 1.000 1 A LEU 40.065 1
ATOM 645 C CD1 . LEU 84 84 ? A 8.721 -0.551 20.436 1.000 1 A LEU 40.133 1
ATOM 646 C CD2 . LEU 84 84 ? A 9.508 -0.054 18.134 1.000 1 A LEU 39.298 1
ATOM 647 N N . GLY 85 85 ? A 11.403 -2.983 21.506 1.000 1 A GLY 47.880 1
ATOM 648 C CA . GLY 85 85 ? A 11.710 -4.394 21.268 1.000 1 A GLY 49.229 1
ATOM 649 C C . GLY 85 85 ? A 11.291 -4.845 19.886 1.000 1 A GLY 50.500 1
ATOM 650 O O . GLY 85 85 ? A 11.016 -4.052 18.986 1.000 1 A GLY 49.110 1
ATOM 651 N N . HIS 86 86 ? A 11.304 -6.136 19.721 1.000 1 A HIS 48.883 1
ATOM 652 C CA . HIS 86 86 ? A 10.930 -6.729 18.440 1.000 1 A HIS 49.742 1
ATOM 653 C C . HIS 86 86 ? A 9.434 -6.622 18.227 1.000 1 A HIS 50.534 1
ATOM 654 O O . HIS 86 86 ? A 8.652 -6.963 19.100 1.000 1 A HIS 49.227 1
ATOM 655 C CB . HIS 86 86 ? A 11.391 -8.170 18.368 1.000 1 A HIS 45.838 1
ATOM 656 C CG . HIS 86 86 ? A 12.896 -8.350 18.450 1.000 1 A HIS 43.578 1
ATOM 657 N ND1 . HIS 86 86 ? A 13.727 -8.056 17.400 1.000 1 A HIS 39.069 1
ATOM 658 C CD2 . HIS 86 86 ? A 13.667 -8.762 19.474 1.000 1 A HIS 39.565 1
ATOM 659 C CE1 . HIS 86 86 ? A 14.964 -8.298 17.785 1.000 1 A HIS 36.049 1
ATOM 660 N NE2 . HIS 86 86 ? A 14.958 -8.743 19.014 1.000 1 A HIS 33.844 1
ATOM 661 N N . PRO 87 87 ? A 9.030 -6.159 17.056 1.000 1 A PRO 49.146 1
ATOM 662 C CA . PRO 87 87 ? A 7.583 -6.058 16.806 1.000 1 A PRO 50.583 1
ATOM 663 C C . PRO 87 87 ? A 6.968 -7.423 16.593 1.000 1 A PRO 51.635 1
ATOM 664 O O . PRO 87 87 ? A 7.307 -8.131 15.645 1.000 1 A PRO 49.786 1
ATOM 665 C CB . PRO 87 87 ? A 7.499 -5.173 15.565 1.000 1 A PRO 46.729 1
ATOM 666 C CG . PRO 87 87 ? A 8.799 -5.383 14.888 1.000 1 A PRO 46.453 1
ATOM 667 C CD . PRO 87 87 ? A 9.815 -5.604 15.958 1.000 1 A PRO 46.095 1
ATOM 668 N N . GLY 88 88 ? A 6.036 -7.766 17.454 1.000 1 A GLY 50.095 1
ATOM 669 C CA . GLY 88 88 ? A 5.384 -9.049 17.369 1.000 1 A GLY 51.294 1
ATOM 670 C C . GLY 88 88 ? A 3.889 -8.894 17.201 1.000 1 A GLY 53.706 1
ATOM 671 O O . GLY 88 88 ? A 3.355 -7.830 16.966 1.000 1 A GLY 52.102 1
ATOM 672 N N . SER 89 89 ? A 3.219 -10.005 17.341 1.000 1 A SER 61.575 1
ATOM 673 C CA . SER 89 89 ? A 1.777 -10.015 17.193 1.000 1 A SER 62.568 1
ATOM 674 C C . SER 89 89 ? A 1.113 -9.634 18.505 1.000 1 A SER 65.140 1
ATOM 675 O O . SER 89 89 ? A 1.735 -9.645 19.576 1.000 1 A SER 63.952 1
ATOM 676 C CB . SER 89 89 ? A 1.280 -11.365 16.717 1.000 1 A SER 57.680 1
ATOM 677 O OG . SER 89 89 ? A 1.775 -11.683 15.418 1.000 1 A SER 52.181 1
ATOM 678 N N . LEU 90 90 ? A -0.139 -9.299 18.429 1.000 1 A LEU 69.391 1
ATOM 679 C CA . LEU 90 90 ? A -0.930 -8.932 19.589 1.000 1 A LEU 71.076 1
ATOM 680 C C . LEU 90 90 ? A -2.216 -9.714 19.598 1.000 1 A LEU 71.444 1
ATOM 681 O O . LEU 90 90 ? A -2.684 -10.184 18.554 1.000 1 A LEU 69.336 1
ATOM 682 C CB . LEU 90 90 ? A -1.234 -7.415 19.593 1.000 1 A LEU 68.307 1
ATOM 683 C CG . LEU 90 90 ? A -0.040 -6.475 19.769 1.000 1 A LEU 66.402 1
ATOM 684 C CD1 . LEU 90 90 ? A 0.606 -6.676 21.136 1.000 1 A LEU 65.948 1
ATOM 685 C CD2 . LEU 90 90 ? A -0.493 -5.028 19.617 1.000 1 A LEU 66.420 1
ATOM 686 N N . ASP 91 91 ? A -2.771 -9.858 20.759 1.000 1 A ASP 73.858 1
ATOM 687 C CA . ASP 91 91 ? A -4.037 -10.549 20.892 1.000 1 A ASP 75.408 1
ATOM 688 C C . ASP 91 91 ? A -5.170 -9.630 20.430 1.000 1 A ASP 77.275 1
ATOM 689 O O . ASP 91 91 ? A -4.980 -8.437 20.202 1.000 1 A ASP 76.805 1
ATOM 690 C CB . ASP 91 91 ? A -4.251 -11.029 22.322 1.000 1 A ASP 71.733 1
ATOM 691 C CG . ASP 91 91 ? A -4.094 -9.919 23.345 1.000 1 A ASP 67.065 1
ATOM 692 O OD1 . ASP 91 91 ? A -3.753 -8.784 22.968 1.000 1 A ASP 62.570 1
ATOM 693 O OD2 . ASP 91 91 ? A -4.309 -10.187 24.548 1.000 1 A ASP 64.271 1
ATOM 694 N N . GLU 92 92 ? A -6.337 -10.193 20.320 1.000 1 A GLU 78.822 1
ATOM 695 C CA . GLU 92 92 ? A -7.459 -9.438 19.781 1.000 1 A GLU 79.252 1
ATOM 696 C C . GLU 92 92 ? A -7.933 -8.375 20.743 1.000 1 A GLU 80.666 1
ATOM 697 O O . GLU 92 92 ? A -8.336 -7.285 20.343 1.000 1 A GLU 79.566 1
ATOM 698 C CB . GLU 92 92 ? A -8.602 -10.401 19.426 1.000 1 A GLU 76.747 1
ATOM 699 C CG . GLU 92 92 ? A -9.772 -9.745 18.738 1.000 1 A GLU 69.538 1
ATOM 700 C CD . GLU 92 92 ? A -10.863 -10.739 18.394 1.000 1 A GLU 63.250 1
ATOM 701 O OE1 . GLU 92 92 ? A -10.668 -11.952 18.653 1.000 1 A GLU 57.975 1
ATOM 702 O OE2 . GLU 92 92 ? A -11.932 -10.312 17.878 1.000 1 A GLU 54.709 1
ATOM 703 N N . THR 93 93 ? A -7.902 -8.678 22.035 1.000 1 A THR 80.619 1
ATOM 704 C CA . THR 93 93 ? A -8.383 -7.719 23.024 1.000 1 A THR 80.545 1
ATOM 705 C C . THR 93 93 ? A -7.500 -6.493 23.101 1.000 1 A THR 81.074 1
ATOM 706 O O . THR 93 93 ? A -7.987 -5.354 23.167 1.000 1 A THR 79.225 1
ATOM 707 C CB . THR 93 93 ? A -8.466 -8.394 24.392 1.000 1 A THR 78.322 1
ATOM 708 O OG1 . THR 93 93 ? A -9.292 -9.558 24.325 1.000 1 A THR 73.122 1
ATOM 709 C CG2 . THR 93 93 ? A -9.044 -7.433 25.421 1.000 1 A THR 70.439 1
ATOM 710 N N . THR 94 94 ? A -6.194 -6.705 23.083 1.000 1 A THR 78.741 1
ATOM 711 C CA . THR 94 94 ? A -5.261 -5.581 23.124 1.000 1 A THR 78.732 1
ATOM 712 C C . THR 94 94 ? A -5.337 -4.787 21.812 1.000 1 A THR 79.798 1
ATOM 713 O O . THR 94 94 ? A -5.232 -3.553 21.841 1.000 1 A THR 79.176 1
ATOM 714 C CB . THR 94 94 ? A -3.830 -6.086 23.361 1.000 1 A THR 76.302 1
ATOM 715 O OG1 . THR 94 94 ? A -3.799 -6.862 24.569 1.000 1 A THR 71.308 1
ATOM 716 C CG2 . THR 94 94 ? A -2.871 -4.917 23.519 1.000 1 A THR 68.044 1
ATOM 717 N N . TYR 95 95 ? A -5.483 -5.459 20.693 1.000 1 A TYR 78.866 1
ATOM 718 C CA . TYR 95 95 ? A -5.603 -4.757 19.417 1.000 1 A TYR 81.137 1
ATOM 719 C C . TYR 95 95 ? A -6.862 -3.892 19.382 1.000 1 A TYR 81.626 1
ATOM 720 O O . TYR 95 95 ? A -6.817 -2.749 18.935 1.000 1 A TYR 81.332 1
ATOM 721 C CB . TYR 95 95 ? A -5.627 -5.747 18.251 1.000 1 A TYR 81.193 1
ATOM 722 C CG . TYR 95 95 ? A -6.026 -5.125 16.939 1.000 1 A TYR 82.301 1
ATOM 723 C CD1 . TYR 95 95 ? A -5.156 -4.263 16.264 1.000 1 A TYR 83.201 1
ATOM 724 C CD2 . TYR 95 95 ? A -7.258 -5.358 16.400 1.000 1 A TYR 82.714 1
ATOM 725 C CE1 . TYR 95 95 ? A -5.547 -3.679 15.096 1.000 1 A TYR 81.928 1
ATOM 726 C CE2 . TYR 95 95 ? A -7.674 -4.769 15.224 1.000 1 A TYR 81.963 1
ATOM 727 C CZ . TYR 95 95 ? A -6.796 -3.915 14.574 1.000 1 A TYR 82.672 1
ATOM 728 O OH . TYR 95 95 ? A -7.181 -3.319 13.388 1.000 1 A TYR 78.755 1
ATOM 729 N N . GLU 96 96 ? A -7.967 -4.458 19.821 1.000 1 A GLU 81.367 1
ATOM 730 C CA . GLU 96 96 ? A -9.212 -3.691 19.798 1.000 1 A GLU 81.150 1
ATOM 731 C C . GLU 96 96 ? A -9.150 -2.519 20.750 1.000 1 A GLU 81.468 1
ATOM 732 O O . GLU 96 96 ? A -9.760 -1.456 20.484 1.000 1 A GLU 80.203 1
ATOM 733 C CB . GLU 96 96 ? A -10.394 -4.591 20.129 1.000 1 A GLU 80.232 1
ATOM 734 C CG . GLU 96 96 ? A -10.688 -5.614 19.063 1.000 1 A GLU 70.196 1
ATOM 735 C CD . GLU 96 96 ? A -11.184 -5.000 17.779 1.000 1 A GLU 65.959 1
ATOM 736 O OE1 . GLU 96 96 ? A -11.899 -3.978 17.845 1.000 1 A GLU 63.473 1
ATOM 737 O OE2 . GLU 96 96 ? A -10.867 -5.529 16.707 1.000 1 A GLU 57.645 1
ATOM 738 N N . ARG 97 97 ? A -8.463 -2.642 21.858 1.000 1 A ARG 81.622 1
ATOM 739 C CA . ARG 97 97 ? A -8.327 -1.542 22.784 1.000 1 A ARG 81.026 1
ATOM 740 C C . ARG 97 97 ? A -7.419 -0.446 22.231 1.000 1 A ARG 81.725 1
ATOM 741 O O . ARG 97 97 ? A -7.743 0.736 22.329 1.000 1 A ARG 80.605 1
ATOM 742 C CB . ARG 97 97 ? A -7.817 -2.061 24.136 1.000 1 A ARG 78.263 1
ATOM 743 C CG . ARG 97 97 ? A -7.653 -0.960 25.183 1.000 1 A ARG 71.032 1
ATOM 744 C CD . ARG 97 97 ? A -7.197 -1.521 26.522 1.000 1 A ARG 67.495 1
ATOM 745 N NE . ARG 97 97 ? A -5.876 -2.174 26.398 1.000 1 A ARG 61.692 1
ATOM 746 C CZ . ARG 97 97 ? A -4.716 -1.538 26.478 1.000 1 A ARG 58.472 1
ATOM 747 N NH1 . ARG 97 97 ? A -4.687 -0.254 26.684 1.000 1 A ARG 51.267 1
ATOM 748 N NH2 . ARG 97 97 ? A -3.599 -2.225 26.348 1.000 1 A ARG 50.767 1
ATOM 749 N N . LEU 98 98 ? A -6.286 -0.844 21.677 1.000 1 A LEU 80.460 1
ATOM 750 C CA . LEU 98 98 ? A -5.368 0.137 21.163 1.000 1 A LEU 81.205 1
ATOM 751 C C . LEU 98 98 ? A -5.867 0.815 19.897 1.000 1 A LEU 82.460 1
ATOM 752 O O . LEU 98 98 ? A -5.660 2.016 19.707 1.000 1 A LEU 81.627 1
ATOM 753 C CB . LEU 98 98 ? A -3.993 -0.503 20.900 1.000 1 A LEU 78.713 1
ATOM 754 C CG . LEU 98 98 ? A -3.224 -0.978 22.124 1.000 1 A LEU 74.506 1
ATOM 755 C CD1 . LEU 98 98 ? A -2.842 0.224 22.991 1.000 1 A LEU 74.558 1
ATOM 756 C CD2 . LEU 98 98 ? A -1.972 -1.727 21.701 1.000 1 A LEU 73.706 1
ATOM 757 N N . ALA 99 99 ? A -6.506 0.039 19.048 1.000 1 A ALA 84.385 1
ATOM 758 C CA . ALA 99 99 ? A -7.065 0.609 17.806 1.000 1 A ALA 84.837 1
ATOM 759 C C . ALA 99 99 ? A -8.214 1.548 18.104 1.000 1 A ALA 85.067 1
ATOM 760 O O . ALA 99 99 ? A -8.371 2.592 17.452 1.000 1 A ALA 84.226 1
ATOM 761 C CB . ALA 99 99 ? A -7.513 -0.500 16.854 1.000 1 A ALA 84.452 1
ATOM 762 N N . GLU 100 100 ? A -9.043 1.183 19.073 1.000 1 A GLU 82.556 1
ATOM 763 C CA . GLU 100 100 ? A -10.175 2.042 19.408 1.000 1 A GLU 81.119 1
ATOM 764 C C . GLU 100 100 ? A -9.688 3.334 20.082 1.000 1 A GLU 81.347 1
ATOM 765 O O . GLU 100 100 ? A -10.250 4.410 19.835 1.000 1 A GLU 79.906 1
ATOM 766 C CB . GLU 100 100 ? A -11.165 1.290 20.289 1.000 1 A GLU 79.039 1
ATOM 767 C CG . GLU 100 100 ? A -12.437 2.075 20.590 1.000 1 A GLU 68.349 1
ATOM 768 C CD . GLU 100 100 ? A -13.321 2.260 19.372 1.000 1 A GLU 60.880 1
ATOM 769 O OE1 . GLU 100 100 ? A -13.276 1.400 18.448 1.000 1 A GLU 57.397 1
ATOM 770 O OE2 . GLU 100 100 ? A -14.062 3.271 19.289 1.000 1 A GLU 52.445 1
ATOM 771 N N . GLU 101 101 ? A -8.691 3.218 20.912 1.000 1 A GLU 81.081 1
ATOM 772 C CA . GLU 101 101 ? A -8.140 4.420 21.540 1.000 1 A GLU 80.596 1
ATOM 773 C C . GLU 101 101 ? A -7.383 5.309 20.583 1.000 1 A GLU 81.418 1
ATOM 774 O O . GLU 101 101 ? A -7.394 6.545 20.710 1.000 1 A GLU 80.234 1
ATOM 775 C CB . GLU 101 101 ? A -7.241 4.031 22.734 1.000 1 A GLU 77.690 1
ATOM 776 C CG . GLU 101 101 ? A -7.990 3.420 23.895 1.000 1 A GLU 67.849 1
ATOM 777 C CD . GLU 101 101 ? A -7.078 3.026 25.034 1.000 1 A GLU 63.744 1
ATOM 778 O OE1 . GLU 101 101 ? A -5.839 3.171 24.869 1.000 1 A GLU 60.206 1
ATOM 779 O OE2 . GLU 101 101 ? A -7.588 2.566 26.078 1.000 1 A GLU 54.503 1
ATOM 780 N N . THR 102 102 ? A -6.737 4.690 19.602 1.000 1 A THR 83.491 1
ATOM 781 C CA . THR 102 102 ? A -6.027 5.479 18.599 1.000 1 A THR 84.052 1
ATOM 782 C C . THR 102 102 ? A -6.996 6.213 17.680 1.000 1 A THR 84.086 1
ATOM 783 O O . THR 102 102 ? A -6.811 7.388 17.383 1.000 1 A THR 83.879 1
ATOM 784 C CB . THR 102 102 ? A -5.103 4.568 17.791 1.000 1 A THR 83.790 1
ATOM 785 O OG1 . THR 102 102 ? A -4.180 3.909 18.668 1.000 1 A THR 77.555 1
ATOM 786 C CG2 . THR 102 102 ? A -4.322 5.378 16.774 1.000 1 A THR 77.988 1
ATOM 787 N N . LEU 103 103 ? A -8.042 5.527 17.260 1.000 1 A LEU 85.223 1
ATOM 788 C CA . LEU 103 103 ? A -9.039 6.157 16.400 1.000 1 A LEU 85.201 1
ATOM 789 C C . LEU 103 103 ? A -9.844 7.212 17.135 1.000 1 A LEU 84.695 1
ATOM 790 O O . LEU 103 103 ? A -10.250 8.217 16.528 1.000 1 A LEU 83.986 1
ATOM 791 C CB . LEU 103 103 ? A -9.966 5.109 15.788 1.000 1 A LEU 85.574 1
ATOM 792 C CG . LEU 103 103 ? A -9.321 4.141 14.799 1.000 1 A LEU 85.317 1
ATOM 793 C CD1 . LEU 103 103 ? A -8.811 4.886 13.584 1.000 1 A LEU 83.280 1
ATOM 794 C CD2 . LEU 103 103 ? A -10.317 3.079 14.379 1.000 1 A LEU 83.650 1
ATOM 795 N N . ASP 104 104 ? A -10.078 7.014 18.415 1.000 1 A ASP 80.981 1
ATOM 796 C CA . ASP 104 104 ? A -10.789 8.043 19.170 1.000 1 A ASP 79.236 1
ATOM 797 C C . ASP 104 104 ? A -9.918 9.249 19.402 1.000 1 A ASP 78.882 1
ATOM 798 O O . ASP 104 104 ? A -10.407 10.389 19.421 1.000 1 A ASP 76.607 1
ATOM 799 C CB . ASP 104 104 ? A -11.259 7.469 20.513 1.000 1 A ASP 76.619 1
ATOM 800 C CG . ASP 104 104 ? A -12.410 6.500 20.364 1.000 1 A ASP 68.508 1
ATOM 801 O OD1 . ASP 104 104 ? A -13.218 6.691 19.437 1.000 1 A ASP 63.302 1
ATOM 802 O OD2 . ASP 104 104 ? A -12.503 5.558 21.189 1.000 1 A ASP 63.971 1
ATOM 803 N N . SER 105 105 ? A -8.627 9.036 19.576 1.000 1 A SER 81.220 1
ATOM 804 C CA . SER 105 105 ? A -7.704 10.173 19.735 1.000 1 A SER 80.816 1
ATOM 805 C C . SER 105 105 ? A -7.571 10.958 18.440 1.000 1 A SER 81.367 1
ATOM 806 O O . SER 105 105 ? A -7.533 12.190 18.449 1.000 1 A SER 80.160 1
ATOM 807 C CB . SER 105 105 ? A -6.336 9.674 20.184 1.000 1 A SER 78.855 1
ATOM 808 O OG . SER 105 105 ? A -6.408 9.033 21.459 1.000 1 A SER 67.709 1
ATOM 809 N N . LEU 106 106 ? A -7.510 10.248 17.318 1.000 1 A LEU 84.684 1
ATOM 810 C CA . LEU 106 106 ? A -7.454 10.930 16.025 1.000 1 A LEU 85.197 1
ATOM 811 C C . LEU 106 106 ? A -8.757 11.628 15.714 1.000 1 A LEU 84.799 1
ATOM 812 O O . LEU 106 106 ? A -8.770 12.724 15.134 1.000 1 A LEU 83.875 1
ATOM 813 C CB . LEU 106 106 ? A -7.097 9.960 14.916 1.000 1 A LEU 85.698 1
ATOM 814 C CG . LEU 106 106 ? A -5.687 9.365 14.955 1.000 1 A LEU 84.901 1
ATOM 815 C CD1 . LEU 106 106 ? A -4.646 10.464 14.763 1.000 1 A LEU 84.589 1
ATOM 816 C CD2 . LEU 106 106 ? A -5.517 8.318 13.862 1.000 1 A LEU 84.462 1
ATOM 817 N N . ALA 107 107 ? A -9.862 11.021 16.090 1.000 1 A ALA 82.955 1
ATOM 818 C CA . ALA 107 107 ? A -11.161 11.643 15.846 1.000 1 A ALA 81.976 1
ATOM 819 C C . ALA 107 107 ? A -11.331 12.871 16.690 1.000 1 A ALA 81.660 1
ATOM 820 O O . ALA 107 107 ? A -11.933 13.878 16.269 1.000 1 A ALA 78.336 1
ATOM 821 C CB . ALA 107 107 ? A -12.293 10.651 16.124 1.000 1 A ALA 80.096 1
ATOM 822 N N . GLU 108 108 ? A -10.829 12.838 17.924 1.000 1 A GLU 79.504 1
ATOM 823 C CA . GLU 108 108 ? A -10.873 14.009 18.756 1.000 1 A GLU 77.902 1
ATOM 824 C C . GLU 108 108 ? A -9.950 15.120 18.217 1.000 1 A GLU 78.671 1
ATOM 825 O O . GLU 108 108 ? A -10.292 16.319 18.308 1.000 1 A GLU 76.330 1
ATOM 826 C CB . GLU 108 108 ? A -10.471 13.650 20.200 1.000 1 A GLU 74.499 1
ATOM 827 C CG . GLU 108 108 ? A -10.544 14.807 21.169 1.000 1 A GLU 66.803 1
ATOM 828 C CD . GLU 108 108 ? A -10.176 14.420 22.589 1.000 1 A GLU 60.126 1
ATOM 829 O OE1 . GLU 108 108 ? A -9.838 13.226 22.821 1.000 1 A GLU 54.512 1
ATOM 830 O OE2 . GLU 108 108 ? A -10.225 15.293 23.484 1.000 1 A GLU 49.987 1
ATOM 831 N N . PHE 109 109 ? A -8.836 14.727 17.653 1.000 1 A PHE 82.569 1
ATOM 832 C CA . PHE 109 109 ? A -7.925 15.712 17.090 1.000 1 A PHE 83.112 1
ATOM 833 C C . PHE 109 109 ? A -8.506 16.381 15.840 1.000 1 A PHE 82.909 1
ATOM 834 O O . PHE 109 109 ? A -8.395 17.603 15.696 1.000 1 A PHE 81.663 1
ATOM 835 C CB . PHE 109 109 ? A -6.593 15.035 16.741 1.000 1 A PHE 83.480 1
ATOM 836 C CG . PHE 109 109 ? A -5.625 15.944 16.037 1.000 1 A PHE 83.844 1
ATOM 837 C CD1 . PHE 109 109 ? A -4.907 16.895 16.750 1.000 1 A PHE 83.588 1
ATOM 838 C CD2 . PHE 109 109 ? A -5.409 15.834 14.667 1.000 1 A PHE 83.905 1
ATOM 839 C CE1 . PHE 109 109 ? A -4.011 17.725 16.119 1.000 1 A PHE 82.435 1
ATOM 840 C CE2 . PHE 109 109 ? A -4.501 16.678 14.029 1.000 1 A PHE 83.510 1
ATOM 841 C CZ . PHE 109 109 ? A -3.806 17.620 14.763 1.000 1 A PHE 82.728 1
ATOM 842 N N . PHE 110 110 ? A -9.136 15.592 14.990 1.000 1 A PHE 83.036 1
ATOM 843 C CA . PHE 110 110 ? A -9.754 16.175 13.806 1.000 1 A PHE 83.632 1
ATOM 844 C C . PHE 110 110 ? A -11.014 16.948 14.138 1.000 1 A PHE 82.736 1
ATOM 845 O O . PHE 110 110 ? A -11.383 17.876 13.411 1.000 1 A PHE 80.669 1
ATOM 846 C CB . PHE 110 110 ? A -10.075 15.104 12.756 1.000 1 A PHE 84.501 1
ATOM 847 C CG . PHE 110 110 ? A -8.860 14.577 12.041 1.000 1 A PHE 86.253 1
ATOM 848 C CD1 . PHE 110 110 ? A -8.165 15.377 11.131 1.000 1 A PHE 84.769 1
ATOM 849 C CD2 . PHE 110 110 ? A -8.414 13.285 12.250 1.000 1 A PHE 85.099 1
ATOM 850 C CE1 . PHE 110 110 ? A -7.038 14.903 10.480 1.000 1 A PHE 83.326 1
ATOM 851 C CE2 . PHE 110 110 ? A -7.297 12.809 11.582 1.000 1 A PHE 84.657 1
ATOM 852 C CZ . PHE 110 110 ? A -6.619 13.624 10.697 1.000 1 A PHE 83.889 1
ATOM 853 N N . GLU 111 111 ? A -11.677 16.592 15.219 1.000 1 A GLU 78.947 1
ATOM 854 C CA . GLU 111 111 ? A -12.823 17.379 15.643 1.000 1 A GLU 76.974 1
ATOM 855 C C . GLU 111 111 ? A -12.415 18.726 16.223 1.000 1 A GLU 77.287 1
ATOM 856 O O . GLU 111 111 ? A -13.085 19.743 16.024 1.000 1 A GLU 75.197 1
ATOM 857 C CB . GLU 111 111 ? A -13.655 16.584 16.666 1.000 1 A GLU 73.515 1
ATOM 858 C CG . GLU 111 111 ? A -14.928 17.277 17.099 1.000 1 A GLU 66.786 1
ATOM 859 C CD . GLU 111 111 ? A -15.950 17.443 15.979 1.000 1 A GLU 63.053 1
ATOM 860 O OE1 . GLU 111 111 ? A -16.022 16.535 15.122 1.000 1 A GLU 58.401 1
ATOM 861 O OE2 . GLU 111 111 ? A -16.656 18.468 15.958 1.000 1 A GLU 54.070 1
ATOM 862 N N . ASP 112 112 ? A -11.289 18.733 16.932 1.000 1 A ASP 79.310 1
ATOM 863 C CA . ASP 112 112 ? A -10.769 19.991 17.422 1.000 1 A ASP 78.320 1
ATOM 864 C C . ASP 112 112 ? A -10.147 20.839 16.312 1.000 1 A ASP 78.913 1
ATOM 865 O O . ASP 112 112 ? A -10.089 22.063 16.420 1.000 1 A ASP 77.163 1
ATOM 866 C CB . ASP 112 112 ? A -9.741 19.738 18.542 1.000 1 A ASP 75.915 1
ATOM 867 C CG . ASP 112 112 ? A -10.368 19.178 19.783 1.000 1 A ASP 70.047 1
ATOM 868 O OD1 . ASP 112 112 ? A -11.540 19.481 20.044 1.000 1 A ASP 65.769 1
ATOM 869 O OD2 . ASP 112 112 ? A -9.682 18.436 20.529 1.000 1 A ASP 65.295 1
ATOM 870 N N . LEU 113 113 ? A -9.690 20.175 15.268 1.000 1 A LEU 81.803 1
ATOM 871 C CA . LEU 113 113 ? A -9.138 20.896 14.114 1.000 1 A LEU 81.470 1
ATOM 872 C C . LEU 113 113 ? A -10.222 21.541 13.265 1.000 1 A LEU 81.261 1
ATOM 873 O O . LEU 113 113 ? A -9.938 22.486 12.527 1.000 1 A LEU 79.066 1
ATOM 874 C CB . LEU 113 113 ? A -8.288 19.958 13.267 1.000 1 A LEU 81.127 1
ATOM 875 C CG . LEU 113 113 ? A -7.425 20.542 12.138 1.000 1 A LEU 78.044 1
ATOM 876 C CD1 . LEU 113 113 ? A -6.357 21.451 12.712 1.000 1 A LEU 78.032 1
ATOM 877 C CD2 . LEU 113 113 ? A -6.780 19.405 11.378 1.000 1 A LEU 78.413 1
ATOM 878 N N . ALA 114 114 ? A -11.446 21.053 13.363 1.000 1 A ALA 77.882 1
ATOM 879 C CA . ALA 114 114 ? A -12.530 21.624 12.590 1.000 1 A ALA 76.418 1
ATOM 880 C C . ALA 114 114 ? A -12.946 23.002 13.060 1.000 1 A ALA 77.097 1
ATOM 881 O O . ALA 114 114 ? A -13.641 23.722 12.343 1.000 1 A ALA 73.680 1
ATOM 882 C CB . ALA 114 114 ? A -13.758 20.694 12.634 1.000 1 A ALA 73.161 1
ATOM 883 N N . ASP 115 115 ? A -12.519 23.387 14.271 1.000 1 A ASP 75.230 1
ATOM 884 C CA . ASP 115 115 ? A -12.839 24.711 14.793 1.000 1 A ASP 74.134 1
ATOM 885 C C . ASP 115 115 ? A -11.786 25.761 14.446 1.000 1 A ASP 75.694 1
ATOM 886 O O . ASP 115 115 ? A -11.949 26.924 14.819 1.000 1 A ASP 72.682 1
ATOM 887 C CB . ASP 115 115 ? A -13.023 24.644 16.313 1.000 1 A ASP 69.600 1
ATOM 888 C CG . ASP 115 115 ? A -14.241 23.836 16.722 1.000 1 A ASP 64.227 1
ATOM 889 O OD1 . ASP 115 115 ? A -15.231 23.857 15.979 1.000 1 A ASP 60.337 1
ATOM 890 O OD2 . ASP 115 115 ? A -14.203 23.192 17.800 1.000 1 A ASP 61.842 1
ATOM 891 N N . LYS 116 116 ? A -10.745 25.352 13.768 1.000 1 A LYS 80.268 1
ATOM 892 C CA . LYS 116 116 ? A -9.684 26.279 13.418 1.000 1 A LYS 80.578 1
ATOM 893 C C . LYS 116 116 ? A -10.078 27.138 12.215 1.000 1 A LYS 81.029 1
ATOM 894 O O . LYS 116 116 ? A -10.784 26.677 11.321 1.000 1 A LYS 79.084 1
ATOM 895 C CB . LYS 116 116 ? A -8.403 25.523 13.101 1.000 1 A LYS 79.022 1
ATOM 896 C CG . LYS 116 116 ? A -7.857 24.748 14.277 1.000 1 A LYS 74.759 1
ATOM 897 C CD . LYS 116 116 ? A -7.383 25.661 15.400 1.000 1 A LYS 72.056 1
ATOM 898 C CE . LYS 116 116 ? A -6.810 24.857 16.557 1.000 1 A LYS 68.275 1
ATOM 899 N NZ . LYS 116 116 ? A -6.439 25.718 17.696 1.000 1 A LYS 60.406 1
ATOM 900 N N . PRO 117 117 ? A -9.638 28.393 12.174 1.000 1 A PRO 81.145 1
ATOM 901 C CA . PRO 117 117 ? A -10.049 29.272 11.057 1.000 1 A PRO 80.230 1
ATOM 902 C C . PRO 117 117 ? A -9.368 28.980 9.747 1.000 1 A PRO 80.003 1
ATOM 903 O O . PRO 117 117 ? A -9.828 29.462 8.702 1.000 1 A PRO 75.165 1
ATOM 904 C CB . PRO 117 117 ? A -9.707 30.677 11.546 1.000 1 A PRO 77.246 1
ATOM 905 C CG . PRO 117 117 ? A -8.579 30.436 12.485 1.000 1 A PRO 76.093 1
ATOM 906 C CD . PRO 117 117 ? A -8.861 29.126 13.167 1.000 1 A PRO 78.416 1
ATOM 907 N N . TYR 118 118 ? A -8.289 28.190 9.737 1.000 1 A TYR 80.973 1
ATOM 908 C CA . TYR 118 118 ? A -7.633 27.882 8.488 1.000 1 A TYR 80.246 1
ATOM 909 C C . TYR 118 118 ? A -8.180 26.643 7.810 1.000 1 A TYR 80.138 1
ATOM 910 O O . TYR 118 118 ? A -7.748 26.243 6.748 1.000 1 A TYR 78.063 1
ATOM 911 C CB . TYR 118 118 ? A -6.122 27.724 8.703 1.000 1 A TYR 77.455 1
ATOM 912 C CG . TYR 118 118 ? A -5.753 26.705 9.769 1.000 1 A TYR 78.563 1
ATOM 913 C CD1 . TYR 118 118 ? A -5.485 27.099 11.068 1.000 1 A TYR 75.826 1
ATOM 914 C CD2 . TYR 118 118 ? A -5.611 25.358 9.453 1.000 1 A TYR 74.775 1
ATOM 915 C CE1 . TYR 118 118 ? A -5.118 26.175 12.035 1.000 1 A TYR 72.059 1
ATOM 916 C CE2 . TYR 118 118 ? A -5.244 24.425 10.407 1.000 1 A TYR 73.512 1
ATOM 917 C CZ . TYR 118 118 ? A -5.002 24.848 11.694 1.000 1 A TYR 72.156 1
ATOM 918 O OH . TYR 118 118 ? A -4.635 23.952 12.651 1.000 1 A TYR 66.742 1
ATOM 919 N N . THR 119 119 ? A -9.155 26.005 8.442 1.000 1 A THR 80.251 1
ATOM 920 C CA . THR 119 119 ? A -9.812 24.852 7.822 1.000 1 A THR 79.878 1
ATOM 921 C C . THR 119 119 ? A -10.889 25.317 6.853 1.000 1 A THR 79.350 1
ATOM 922 O O . THR 119 119 ? A -11.313 26.471 6.838 1.000 1 A THR 74.981 1
ATOM 923 C CB . THR 119 119 ? A -10.405 23.925 8.858 1.000 1 A THR 76.864 1
ATOM 924 O OG1 . THR 119 119 ? A -11.371 24.625 9.639 1.000 1 A THR 69.942 1
ATOM 925 C CG2 . THR 119 119 ? A -9.320 23.380 9.767 1.000 1 A THR 70.256 1
ATOM 926 N N . PHE 120 120 ? A -11.336 24.374 6.046 1.000 1 A PHE 77.781 1
ATOM 927 C CA . PHE 120 120 ? A -12.328 24.710 5.020 1.000 1 A PHE 77.611 1
ATOM 928 C C . PHE 120 120 ? A -13.754 24.625 5.593 1.000 1 A PHE 77.734 1
ATOM 929 O O . PHE 120 120 ? A -13.972 24.111 6.678 1.000 1 A PHE 74.703 1
ATOM 930 C CB . PHE 120 120 ? A -12.181 23.798 3.790 1.000 1 A PHE 74.140 1
ATOM 931 C CG . PHE 120 120 ? A -10.920 24.037 3.022 1.000 1 A PHE 73.586 1
ATOM 932 C CD1 . PHE 120 120 ? A -10.873 24.998 2.034 1.000 1 A PHE 70.929 1
ATOM 933 C CD2 . PHE 120 120 ? A -9.778 23.265 3.252 1.000 1 A PHE 69.853 1
ATOM 934 C CE1 . PHE 120 120 ? A -9.721 25.228 1.321 1.000 1 A PHE 67.569 1
ATOM 935 C CE2 . PHE 120 120 ? A -8.620 23.496 2.545 1.000 1 A PHE 68.116 1
ATOM 936 C CZ . PHE 120 120 ? A -8.597 24.463 1.579 1.000 1 A PHE 65.535 1
ATOM 937 N N . GLU 121 121 ? A -14.670 25.152 4.820 1.000 1 A GLU 73.761 1
ATOM 938 C CA . GLU 121 121 ? A -16.061 25.196 5.274 1.000 1 A GLU 72.604 1
ATOM 939 C C . GLU 121 121 ? A -16.741 23.830 5.231 1.000 1 A GLU 73.129 1
ATOM 940 O O . GLU 121 121 ? A -17.596 23.538 6.062 1.000 1 A GLU 68.975 1
ATOM 941 C CB . GLU 121 121 ? A -16.855 26.187 4.428 1.000 1 A GLU 68.383 1
ATOM 942 C CG . GLU 121 121 ? A -16.406 27.633 4.610 1.000 1 A GLU 62.091 1
ATOM 943 C CD . GLU 121 121 ? A -17.231 28.594 3.786 1.000 1 A GLU 55.157 1
ATOM 944 O OE1 . GLU 121 121 ? A -18.054 28.126 2.958 1.000 1 A GLU 49.111 1
ATOM 945 O OE2 . GLU 121 121 ? A -17.045 29.830 3.945 1.000 1 A GLU 46.952 1
ATOM 946 N N . ASP 122 122 ? A -16.324 22.989 4.273 1.000 1 A ASP 74.372 1
ATOM 947 C CA . ASP 122 122 ? A -16.892 21.674 4.120 1.000 1 A ASP 74.255 1
ATOM 948 C C . ASP 122 122 ? A -16.072 20.610 4.815 1.000 1 A ASP 75.588 1
ATOM 949 O O . ASP 122 122 ? A -16.109 19.433 4.429 1.000 1 A ASP 72.928 1
ATOM 950 C CB . ASP 122 122 ? A -17.066 21.330 2.629 1.000 1 A ASP 70.059 1
ATOM 951 C CG . ASP 122 122 ? A -15.794 21.504 1.830 1.000 1 A ASP 64.698 1
ATOM 952 O OD1 . ASP 122 122 ? A -14.779 21.967 2.387 1.000 1 A ASP 58.650 1
ATOM 953 O OD2 . ASP 122 122 ? A -15.817 21.200 0.619 1.000 1 A ASP 61.656 1
ATOM 954 N N . TYR 123 123 ? A -15.325 20.997 5.823 1.000 1 A TYR 77.444 1
ATOM 955 C CA . TYR 123 123 ? A -14.563 20.046 6.604 1.000 1 A TYR 78.340 1
ATOM 956 C C . TYR 123 123 ? A -15.477 19.171 7.436 1.000 1 A TYR 77.936 1
ATOM 957 O O . TYR 123 123 ? A -16.384 19.662 8.112 1.000 1 A TYR 76.049 1
ATOM 958 C CB . TYR 123 123 ? A -13.563 20.783 7.491 1.000 1 A TYR 78.155 1
ATOM 959 C CG . TYR 123 123 ? A -12.708 19.879 8.349 1.000 1 A TYR 80.291 1
ATOM 960 C CD1 . TYR 123 123 ? A -11.579 19.259 7.817 1.000 1 A TYR 79.435 1
ATOM 961 C CD2 . TYR 123 123 ? A -12.989 19.661 9.672 1.000 1 A TYR 79.061 1
ATOM 962 C CE1 . TYR 123 123 ? A -10.782 18.441 8.571 1.000 1 A TYR 77.545 1
ATOM 963 C CE2 . TYR 123 123 ? A -12.203 18.833 10.458 1.000 1 A TYR 77.512 1
ATOM 964 C CZ . TYR 123 123 ? A -11.112 18.234 9.894 1.000 1 A TYR 78.743 1
ATOM 965 O OH . TYR 123 123 ? A -10.306 17.397 10.662 1.000 1 A TYR 71.234 1
ATOM 966 N N . ASP 124 124 ? A -15.270 17.894 7.383 1.000 1 A ASP 75.862 1
ATOM 967 C CA . ASP 124 124 ? A -16.179 16.956 8.060 1.000 1 A ASP 74.657 1
ATOM 968 C C . ASP 124 124 ? A -15.379 15.798 8.632 1.000 1 A ASP 75.944 1
ATOM 969 O O . ASP 124 124 ? A -14.436 15.299 8.022 1.000 1 A ASP 74.451 1
ATOM 970 C CB . ASP 124 124 ? A -17.258 16.437 7.103 1.000 1 A ASP 70.592 1
ATOM 971 C CG . ASP 124 124 ? A -18.260 15.558 7.784 1.000 1 A ASP 63.989 1
ATOM 972 O OD1 . ASP 124 124 ? A -19.152 16.084 8.472 1.000 1 A ASP 60.422 1
ATOM 973 O OD2 . ASP 124 124 ? A -18.154 14.307 7.631 1.000 1 A ASP 60.306 1
ATOM 974 N N . VAL 125 125 ? A -15.783 15.371 9.807 1.000 1 A VAL 77.523 1
ATOM 975 C CA . VAL 125 125 ? A -15.179 14.234 10.487 1.000 1 A VAL 77.674 1
ATOM 976 C C . VAL 125 125 ? A -16.268 13.213 10.760 1.000 1 A VAL 77.329 1
ATOM 977 O O . VAL 125 125 ? A -17.279 13.536 11.382 1.000 1 A VAL 74.770 1
ATOM 978 C CB . VAL 125 125 ? A -14.493 14.649 11.790 1.000 1 A VAL 75.965 1
ATOM 979 C CG1 . VAL 125 125 ? A -13.358 15.622 11.524 1.000 1 A VAL 74.472 1
ATOM 980 C CG2 . VAL 125 125 ? A -13.970 13.435 12.528 1.000 1 A VAL 76.523 1
ATOM 981 N N . SER 126 126 ? A -16.067 12.010 10.283 1.000 1 A SER 76.621 1
ATOM 982 C CA . SER 126 126 ? A -17.064 10.940 10.445 1.000 1 A SER 75.780 1
ATOM 983 C C . SER 126 126 ? A -16.348 9.728 11.000 1.000 1 A SER 76.580 1
ATOM 984 O O . SER 126 126 ? A -15.396 9.222 10.409 1.000 1 A SER 74.180 1
ATOM 985 C CB . SER 126 126 ? A -17.748 10.597 9.120 1.000 1 A SER 72.647 1
ATOM 986 O OG . SER 126 126 ? A -18.491 11.708 8.634 1.000 1 A SER 62.815 1
ATOM 987 N N . PHE 127 127 ? A -16.831 9.273 12.122 1.000 1 A PHE 78.981 1
ATOM 988 C CA . PHE 127 127 ? A -16.234 8.118 12.807 1.000 1 A PHE 78.724 1
ATOM 989 C C . PHE 127 127 ? A -17.334 7.161 13.227 1.000 1 A PHE 77.934 1
ATOM 990 O O . PHE 127 127 ? A -18.294 7.547 13.859 1.000 1 A PHE 74.561 1
ATOM 991 C CB . PHE 127 127 ? A -15.431 8.569 14.019 1.000 1 A PHE 77.226 1
ATOM 992 C CG . PHE 127 127 ? A -14.800 7.436 14.784 1.000 1 A PHE 77.970 1
ATOM 993 C CD1 . PHE 127 127 ? A -13.692 6.774 14.281 1.000 1 A PHE 77.858 1
ATOM 994 C CD2 . PHE 127 127 ? A -15.328 7.022 15.992 1.000 1 A PHE 77.299 1
ATOM 995 C CE1 . PHE 127 127 ? A -13.100 5.738 14.976 1.000 1 A PHE 75.786 1
ATOM 996 C CE2 . PHE 127 127 ? A -14.749 5.970 16.680 1.000 1 A PHE 76.325 1
ATOM 997 C CZ . PHE 127 127 ? A -13.627 5.345 16.178 1.000 1 A PHE 75.185 1
ATOM 998 N N . GLY 128 128 ? A -17.175 5.913 12.857 1.000 1 A GLY 73.974 1
ATOM 999 C CA . GLY 128 128 ? A -18.154 4.903 13.194 1.000 1 A GLY 72.512 1
ATOM 1000 C C . GLY 128 128 ? A -17.776 3.540 12.643 1.000 1 A GLY 73.800 1
ATOM 1001 O O . GLY 128 128 ? A -17.192 3.448 11.573 1.000 1 A GLY 69.977 1
ATOM 1002 N N . SER 129 129 ? A -18.079 2.524 13.400 1.000 1 A SER 72.694 1
ATOM 1003 C CA . SER 129 129 ? A -17.857 1.122 13.063 1.000 1 A SER 72.239 1
ATOM 1004 C C . SER 129 129 ? A -16.361 0.857 12.767 1.000 1 A SER 73.751 1
ATOM 1005 O O . SER 129 129 ? A -16.017 0.047 11.909 1.000 1 A SER 70.168 1
ATOM 1006 C CB . SER 129 129 ? A -18.738 0.642 11.918 1.000 1 A SER 67.849 1
ATOM 1007 O OG . SER 129 129 ? A -18.401 1.305 10.695 1.000 1 A SER 59.313 1
ATOM 1008 N N . GLY 130 130 ? A -15.497 1.553 13.474 1.000 1 A GLY 77.671 1
ATOM 1009 C CA . GLY 130 130 ? A -14.070 1.367 13.289 1.000 1 A GLY 78.095 1
ATOM 1010 C C . GLY 130 130 ? A -13.487 2.026 12.068 1.000 1 A GLY 79.808 1
ATOM 1011 O O . GLY 130 130 ? A -12.374 1.691 11.656 1.000 1 A GLY 77.420 1
ATOM 1012 N N . VAL 131 131 ? A -14.191 2.975 11.485 1.000 1 A VAL 77.287 1
ATOM 1013 C CA . VAL 131 131 ? A -13.737 3.673 10.285 1.000 1 A VAL 77.392 1
ATOM 1014 C C . VAL 131 131 ? A -13.791 5.159 10.570 1.000 1 A VAL 78.298 1
ATOM 1015 O O . VAL 131 131 ? A -14.841 5.712 10.906 1.000 1 A VAL 75.697 1
ATOM 1016 C CB . VAL 131 131 ? A -14.604 3.327 9.068 1.000 1 A VAL 74.356 1
ATOM 1017 C CG1 . VAL 131 131 ? A -14.546 1.845 8.767 1.000 1 A VAL 71.366 1
ATOM 1018 C CG2 . VAL 131 131 ? A -14.144 4.129 7.860 1.000 1 A VAL 74.999 1
ATOM 1019 N N . LEU 132 132 ? A -12.642 5.796 10.465 1.000 1 A LEU 80.993 1
ATOM 1020 C CA . LEU 132 132 ? A -12.540 7.240 10.640 1.000 1 A LEU 81.351 1
ATOM 1021 C C . LEU 132 132 ? A -12.308 7.912 9.289 1.000 1 A LEU 81.036 1
ATOM 1022 O O . LEU 132 132 ? A -11.316 7.647 8.613 1.000 1 A LEU 79.240 1
ATOM 1023 C CB . LEU 132 132 ? A -11.396 7.583 11.615 1.000 1 A LEU 80.760 1
ATOM 1024 C CG . LEU 132 132 ? A -11.109 9.083 11.816 1.000 1 A LEU 81.521 1
ATOM 1025 C CD1 . LEU 132 132 ? A -12.295 9.750 12.460 1.000 1 A LEU 78.127 1
ATOM 1026 C CD2 . LEU 132 132 ? A -9.871 9.287 12.653 1.000 1 A LEU 79.296 1
ATOM 1027 N N . THR 133 133 ? A -13.231 8.746 8.912 1.000 1 A THR 78.867 1
ATOM 1028 C CA . THR 133 133 ? A -13.194 9.436 7.625 1.000 1 A THR 78.411 1
ATOM 1029 C C . THR 133 133 ? A -13.123 10.932 7.866 1.000 1 A THR 78.968 1
ATOM 1030 O O . THR 133 133 ? A -13.987 11.514 8.507 1.000 1 A THR 77.146 1
ATOM 1031 C CB . THR 133 133 ? A -14.421 9.102 6.783 1.000 1 A THR 75.477 1
ATOM 1032 O OG1 . THR 133 133 ? A -14.461 7.698 6.507 1.000 1 A THR 69.579 1
ATOM 1033 C CG2 . THR 133 133 ? A -14.386 9.863 5.452 1.000 1 A THR 68.299 1
ATOM 1034 N N . VAL 134 134 ? A -12.061 11.523 7.348 1.000 1 A VAL 80.961 1
ATOM 1035 C CA . VAL 134 134 ? A -11.806 12.963 7.543 1.000 1 A VAL 81.669 1
ATOM 1036 C C . VAL 134 134 ? A -11.749 13.626 6.170 1.000 1 A VAL 81.760 1
ATOM 1037 O O . VAL 134 134 ? A -10.906 13.303 5.344 1.000 1 A VAL 81.335 1
ATOM 1038 C CB . VAL 134 134 ? A -10.497 13.212 8.305 1.000 1 A VAL 81.342 1
ATOM 1039 C CG1 . VAL 134 134 ? A -10.539 12.609 9.680 1.000 1 A VAL 79.778 1
ATOM 1040 C CG2 . VAL 134 134 ? A -10.198 14.703 8.396 1.000 1 A VAL 82.418 1
ATOM 1041 N N . LYS 135 135 ? A -12.690 14.516 5.951 1.000 1 A LYS 79.993 1
ATOM 1042 C CA . LYS 135 135 ? A -12.723 15.315 4.733 1.000 1 A LYS 78.887 1
ATOM 1043 C C . LYS 135 135 ? A -12.155 16.704 5.028 1.000 1 A LYS 79.236 1
ATOM 1044 O O . LYS 135 135 ? A -12.735 17.452 5.800 1.000 1 A LYS 77.831 1
ATOM 1045 C CB . LYS 135 135 ? A -14.155 15.408 4.190 1.000 1 A LYS 76.043 1
ATOM 1046 C CG . LYS 135 135 ? A -14.262 16.155 2.883 1.000 1 A LYS 67.378 1
ATOM 1047 C CD . LYS 135 135 ? A -15.693 16.186 2.359 1.000 1 A LYS 64.444 1
ATOM 1048 C CE . LYS 135 135 ? A -15.781 16.968 1.066 1.000 1 A LYS 58.542 1
ATOM 1049 N NZ . LYS 135 135 ? A -17.171 17.050 0.566 1.000 1 A LYS 51.927 1
ATOM 1050 N N . LEU 136 136 ? A -11.019 16.987 4.396 1.000 1 A LEU 81.764 1
ATOM 1051 C CA . LEU 136 136 ? A -10.350 18.258 4.650 1.000 1 A LEU 81.944 1
ATOM 1052 C C . LEU 136 136 ? A -10.961 19.422 3.869 1.000 1 A LEU 80.796 1
ATOM 1053 O O . LEU 136 136 ? A -10.706 20.572 4.173 1.000 1 A LEU 77.180 1
ATOM 1054 C CB . LEU 136 136 ? A -8.867 18.171 4.291 1.000 1 A LEU 81.051 1
ATOM 1055 C CG . LEU 136 136 ? A -8.033 17.214 5.136 1.000 1 A LEU 80.823 1
ATOM 1056 C CD1 . LEU 136 136 ? A -8.024 17.647 6.596 1.000 1 A LEU 78.845 1
ATOM 1057 C CD2 . LEU 136 136 ? A -6.605 17.125 4.602 1.000 1 A LEU 79.750 1
ATOM 1058 N N . GLY 137 137 ? A -11.763 19.094 2.862 1.000 1 A GLY 78.563 1
ATOM 1059 C CA . GLY 137 137 ? A -12.401 20.118 2.074 1.000 1 A GLY 78.031 1
ATOM 1060 C C . GLY 137 137 ? A -11.534 20.658 0.958 1.000 1 A GLY 78.135 1
ATOM 1061 O O . GLY 137 137 ? A -10.321 20.624 1.013 1.000 1 A GLY 72.840 1
ATOM 1062 N N . GLY 138 138 ? A -12.210 21.186 -0.043 1.000 1 A GLY 75.673 1
ATOM 1063 C CA . GLY 138 138 ? A -11.492 21.674 -1.198 1.000 1 A GLY 74.119 1
ATOM 1064 C C . GLY 138 138 ? A -10.902 20.555 -2.031 1.000 1 A GLY 75.167 1
ATOM 1065 O O . GLY 138 138 ? A -11.542 19.564 -2.292 1.000 1 A GLY 69.433 1
ATOM 1066 N N . ASP 139 139 ? A -9.659 20.757 -2.431 1.000 1 A ASP 73.405 1
ATOM 1067 C CA . ASP 139 139 ? A -8.951 19.776 -3.265 1.000 1 A ASP 73.150 1
ATOM 1068 C C . ASP 139 139 ? A -7.938 18.972 -2.480 1.000 1 A ASP 74.704 1
ATOM 1069 O O . ASP 139 139 ? A -7.088 18.340 -3.071 1.000 1 A ASP 71.370 1
ATOM 1070 C CB . ASP 139 139 ? A -8.259 20.492 -4.432 1.000 1 A ASP 68.374 1
ATOM 1071 C CG . ASP 139 139 ? A -9.247 21.137 -5.384 1.000 1 A ASP 63.070 1
ATOM 1072 O OD1 . ASP 139 139 ? A -10.357 20.585 -5.561 1.000 1 A ASP 56.719 1
ATOM 1073 O OD2 . ASP 139 139 ? A -8.917 22.198 -5.979 1.000 1 A ASP 59.460 1
ATOM 1074 N N . LEU 140 140 ? A -8.007 19.015 -1.154 1.000 1 A LEU 75.549 1
ATOM 1075 C CA . LEU 140 140 ? A -7.029 18.332 -0.327 1.000 1 A LEU 76.218 1
ATOM 1076 C C . LEU 140 140 ? A -7.302 16.828 -0.230 1.000 1 A LEU 76.953 1
ATOM 1077 O O . LEU 140 140 ? A -6.380 16.063 0.027 1.000 1 A LEU 73.608 1
ATOM 1078 C CB . LEU 140 140 ? A -7.013 18.947 1.056 1.000 1 A LEU 73.897 1
ATOM 1079 C CG . LEU 140 140 ? A -6.578 20.413 1.126 1.000 1 A LEU 72.529 1
ATOM 1080 C CD1 . LEU 140 140 ? A -5.161 20.559 0.573 1.000 1 A LEU 71.627 1
ATOM 1081 C CD2 . LEU 140 140 ? A -6.686 20.938 2.512 1.000 1 A LEU 71.232 1
ATOM 1082 N N . GLY 141 141 ? A -8.523 16.434 -0.430 1.000 1 A GLY 78.265 1
ATOM 1083 C CA . GLY 141 141 ? A -8.848 15.020 -0.397 1.000 1 A GLY 78.731 1
ATOM 1084 C C . GLY 141 141 ? A -9.525 14.594 0.891 1.000 1 A GLY 80.975 1
ATOM 1085 O O . GLY 141 141 ? A -10.045 15.384 1.666 1.000 1 A GLY 78.910 1
ATOM 1086 N N . THR 142 142 ? A -9.484 13.285 1.117 1.000 1 A THR 78.191 1
ATOM 1087 C CA . THR 142 142 ? A -10.213 12.685 2.242 1.000 1 A THR 78.563 1
ATOM 1088 C C . THR 142 142 ? A -9.360 11.561 2.810 1.000 1 A THR 79.756 1
ATOM 1089 O O . THR 142 142 ? A -8.869 10.694 2.072 1.000 1 A THR 77.550 1
ATOM 1090 C CB . THR 142 142 ? A -11.577 12.169 1.821 1.000 1 A THR 75.729 1
ATOM 1091 O OG1 . THR 142 142 ? A -12.379 13.232 1.332 1.000 1 A THR 70.280 1
ATOM 1092 C CG2 . THR 142 142 ? A -12.305 11.504 2.993 1.000 1 A THR 70.607 1
ATOM 1093 N N . TYR 143 143 ? A -9.164 11.595 4.117 1.000 1 A TYR 82.084 1
ATOM 1094 C CA . TYR 143 143 ? A -8.441 10.568 4.831 1.000 1 A TYR 82.570 1
ATOM 1095 C C . TYR 143 143 ? A -9.403 9.527 5.392 1.000 1 A TYR 81.821 1
ATOM 1096 O O . TYR 143 143 ? A -10.400 9.887 6.015 1.000 1 A TYR 80.725 1
ATOM 1097 C CB . TYR 143 143 ? A -7.607 11.177 5.966 1.000 1 A TYR 83.634 1
ATOM 1098 C CG . TYR 143 143 ? A -6.441 12.023 5.509 1.000 1 A TYR 86.410 1
ATOM 1099 C CD1 . TYR 143 143 ? A -5.206 11.470 5.252 1.000 1 A TYR 84.250 1
ATOM 1100 C CD2 . TYR 143 143 ? A -6.592 13.399 5.352 1.000 1 A TYR 84.474 1
ATOM 1101 C CE1 . TYR 143 143 ? A -4.150 12.245 4.840 1.000 1 A TYR 82.937 1
ATOM 1102 C CE2 . TYR 143 143 ? A -5.546 14.183 4.936 1.000 1 A TYR 83.024 1
ATOM 1103 C CZ . TYR 143 143 ? A -4.330 13.606 4.680 1.000 1 A TYR 85.143 1
ATOM 1104 O OH . TYR 143 143 ? A -3.256 14.385 4.281 1.000 1 A TYR 80.154 1
ATOM 1105 N N . VAL 144 144 ? A -9.081 8.281 5.185 1.000 1 A VAL 79.792 1
ATOM 1106 C CA . VAL 144 144 ? A -9.918 7.191 5.661 1.000 1 A VAL 78.347 1
ATOM 1107 C C . VAL 144 144 ? A -9.025 6.253 6.451 1.000 1 A VAL 79.682 1
ATOM 1108 O O . VAL 144 144 ? A -8.099 5.647 5.920 1.000 1 A VAL 77.877 1
ATOM 1109 C CB . VAL 144 144 ? A -10.598 6.430 4.517 1.000 1 A VAL 74.948 1
ATOM 1110 C CG1 . VAL 144 144 ? A -11.508 7.352 3.729 1.000 1 A VAL 73.426 1
ATOM 1111 C CG2 . VAL 144 144 ? A -11.404 5.255 5.073 1.000 1 A VAL 74.849 1
ATOM 1112 N N . ILE 145 145 ? A -9.301 6.146 7.740 1.000 1 A ILE 82.374 1
ATOM 1113 C CA . ILE 145 145 ? A -8.538 5.314 8.651 1.000 1 A ILE 83.224 1
ATOM 1114 C C . ILE 145 145 ? A -9.488 4.271 9.220 1.000 1 A ILE 82.457 1
ATOM 1115 O O . ILE 145 145 ? A -10.510 4.604 9.816 1.000 1 A ILE 80.846 1
ATOM 1116 C CB . ILE 145 145 ? A -7.888 6.138 9.767 1.000 1 A ILE 84.009 1
ATOM 1117 C CG1 . ILE 145 145 ? A -6.901 7.153 9.183 1.000 1 A ILE 82.321 1
ATOM 1118 C CG2 . ILE 145 145 ? A -7.165 5.222 10.755 1.000 1 A ILE 84.376 1
ATOM 1119 C CD1 . ILE 145 145 ? A -6.426 8.164 10.182 1.000 1 A ILE 80.438 1
ATOM 1120 N N . ASN 146 146 ? A -9.139 3.009 9.039 1.000 1 A ASN 80.441 1
ATOM 1121 C CA . ASN 146 146 ? A -9.951 1.922 9.561 1.000 1 A ASN 78.992 1
ATOM 1122 C C . ASN 146 146 ? A -9.044 0.896 10.240 1.000 1 A ASN 79.863 1
ATOM 1123 O O . ASN 146 146 ? A -7.842 0.880 10.036 1.000 1 A ASN 78.716 1
ATOM 1124 C CB . ASN 146 146 ? A -10.795 1.262 8.462 1.000 1 A ASN 74.665 1
ATOM 1125 C CG . ASN 146 146 ? A -9.985 0.789 7.270 1.000 1 A ASN 70.506 1
ATOM 1126 O OD1 . ASN 146 146 ? A -8.768 1.005 7.196 1.000 1 A ASN 63.928 1
ATOM 1127 N ND2 . ASN 146 146 ? A -10.647 0.131 6.333 1.000 1 A ASN 63.828 1
ATOM 1128 N N . LYS 147 147 ? A -9.648 0.068 11.028 1.000 1 A LYS 79.582 1
ATOM 1129 C CA . LYS 147 147 ? A -8.938 -1.001 11.690 1.000 1 A LYS 79.049 1
ATOM 1130 C C . LYS 147 147 ? A -9.233 -2.335 11.034 1.000 1 A LYS 77.569 1
ATOM 1131 O O . LYS 147 147 ? A -10.321 -2.553 10.516 1.000 1 A LYS 74.563 1
ATOM 1132 C CB . LYS 147 147 ? A -9.265 -1.040 13.192 1.000 1 A LYS 77.371 1
ATOM 1133 C CG . LYS 147 147 ? A -10.725 -1.323 13.507 1.000 1 A LYS 73.584 1
ATOM 1134 C CD . LYS 147 147 ? A -10.958 -1.313 15.001 1.000 1 A LYS 72.538 1
ATOM 1135 C CE . LYS 147 147 ? A -12.416 -1.555 15.314 1.000 1 A LYS 69.059 1
ATOM 1136 N NZ . LYS 147 147 ? A -12.693 -1.515 16.760 1.000 1 A LYS 63.589 1
ATOM 1137 N N . GLN 148 148 ? A -8.250 -3.184 11.062 1.000 1 A GLN 72.556 1
ATOM 1138 C CA . GLN 148 148 ? A -8.372 -4.513 10.463 1.000 1 A GLN 71.572 1
ATOM 1139 C C . GLN 148 148 ? A -8.107 -5.539 11.566 1.000 1 A GLN 71.788 1
ATOM 1140 O O . GLN 148 148 ? A -6.970 -5.790 11.944 1.000 1 A GLN 70.042 1
ATOM 1141 C CB . GLN 148 148 ? A -7.392 -4.715 9.312 1.000 1 A GLN 68.733 1
ATOM 1142 C CG . GLN 148 148 ? A -7.630 -3.808 8.122 1.000 1 A GLN 64.754 1
ATOM 1143 C CD . GLN 148 148 ? A -8.925 -4.148 7.401 1.000 1 A GLN 59.883 1
ATOM 1144 O OE1 . GLN 148 148 ? A -9.283 -5.318 7.277 1.000 1 A GLN 54.116 1
ATOM 1145 N NE2 . GLN 148 148 ? A -9.621 -3.142 6.892 1.000 1 A GLN 54.198 1
ATOM 1146 N N . THR 149 149 ? A -9.176 -6.110 12.070 1.000 1 A THR 72.736 1
ATOM 1147 C CA . THR 149 149 ? A -9.087 -6.998 13.192 1.000 1 A THR 72.095 1
ATOM 1148 C C . THR 149 149 ? A -8.409 -8.331 12.891 1.000 1 A THR 72.123 1
ATOM 1149 O O . THR 149 149 ? A -7.590 -8.781 13.695 1.000 1 A THR 69.614 1
ATOM 1150 C CB . THR 149 149 ? A -10.477 -7.220 13.807 1.000 1 A THR 69.994 1
ATOM 1151 O OG1 . THR 149 149 ? A -11.024 -5.940 14.182 1.000 1 A THR 65.998 1
ATOM 1152 C CG2 . THR 149 149 ? A -10.390 -8.088 15.053 1.000 1 A THR 65.738 1
ATOM 1153 N N . PRO 150 150 ? A -8.689 -9.006 11.757 1.000 1 A PRO 68.543 1
ATOM 1154 C CA . PRO 150 150 ? A -7.897 -10.221 11.485 1.000 1 A PRO 67.863 1
ATOM 1155 C C . PRO 150 150 ? A -6.431 -9.985 11.180 1.000 1 A PRO 69.194 1
ATOM 1156 O O . PRO 150 150 ? A -5.626 -10.912 11.308 1.000 1 A PRO 66.635 1
ATOM 1157 C CB . PRO 150 150 ? A -8.605 -10.837 10.263 1.000 1 A PRO 64.595 1
ATOM 1158 C CG . PRO 150 150 ? A -9.975 -10.325 10.352 1.000 1 A PRO 63.575 1
ATOM 1159 C CD . PRO 150 150 ? A -9.833 -8.927 10.859 1.000 1 A PRO 65.048 1
ATOM 1160 N N . ALA 151 151 ? A -6.081 -8.767 10.809 1.000 1 A ALA 69.138 1
ATOM 1161 C CA . ALA 151 151 ? A -4.715 -8.415 10.486 1.000 1 A ALA 70.070 1
ATOM 1162 C C . ALA 151 151 ? A -3.982 -7.730 11.627 1.000 1 A ALA 71.218 1
ATOM 1163 O O . ALA 151 151 ? A -2.751 -7.621 11.603 1.000 1 A ALA 69.027 1
ATOM 1164 C CB . ALA 151 151 ? A -4.647 -7.545 9.252 1.000 1 A ALA 67.385 1
ATOM 1165 N N . LYS 152 152 ? A -4.721 -7.245 12.612 1.000 1 A LYS 72.139 1
ATOM 1166 C CA . LYS 152 152 ? A -4.210 -6.516 13.759 1.000 1 A LYS 73.769 1
ATOM 1167 C C . LYS 152 152 ? A -3.385 -5.298 13.292 1.000 1 A LYS 74.568 1
ATOM 1168 O O . LYS 152 152 ? A -2.312 -5.010 13.795 1.000 1 A LYS 72.450 1
ATOM 1169 C CB . LYS 152 152 ? A -3.349 -7.397 14.649 1.000 1 A LYS 71.939 1
ATOM 1170 C CG . LYS 152 152 ? A -4.143 -8.182 15.715 1.000 1 A LYS 70.480 1
ATOM 1171 C CD . LYS 152 152 ? A -4.878 -9.381 15.105 1.000 1 A LYS 66.564 1
ATOM 1172 C CE . LYS 152 152 ? A -5.553 -10.206 16.160 1.000 1 A LYS 66.165 1
ATOM 1173 N NZ . LYS 152 152 ? A -6.357 -11.300 15.571 1.000 1 A LYS 55.860 1
ATOM 1174 N N . GLN 153 153 ? A -3.964 -4.579 12.361 1.000 1 A GLN 72.782 1
ATOM 1175 C CA . GLN 153 153 ? A -3.298 -3.453 11.723 1.000 1 A GLN 75.253 1
ATOM 1176 C C . GLN 153 153 ? A -4.287 -2.324 11.565 1.000 1 A GLN 77.751 1
ATOM 1177 O O . GLN 153 153 ? A -5.505 -2.523 11.571 1.000 1 A GLN 78.356 1
ATOM 1178 C CB . GLN 153 153 ? A -2.713 -3.845 10.360 1.000 1 A GLN 72.893 1
ATOM 1179 C CG . GLN 153 153 ? A -1.572 -4.837 10.453 1.000 1 A GLN 70.357 1
ATOM 1180 C CD . GLN 153 153 ? A -1.055 -5.300 9.109 1.000 1 A GLN 65.445 1
ATOM 1181 O OE1 . GLN 153 153 ? A -1.564 -4.871 8.054 1.000 1 A GLN 61.049 1
ATOM 1182 N NE2 . GLN 153 153 ? A -0.046 -6.163 9.118 1.000 1 A GLN 60.462 1
ATOM 1183 N N . ILE 154 154 ? A -3.753 -1.132 11.403 1.000 1 A ILE 79.534 1
ATOM 1184 C CA . ILE 154 154 ? A -4.544 0.062 11.114 1.000 1 A ILE 81.305 1
ATOM 1185 C C . ILE 154 154 ? A -4.175 0.516 9.713 1.000 1 A ILE 81.104 1
ATOM 1186 O O . ILE 154 154 ? A -3.023 0.844 9.435 1.000 1 A ILE 79.721 1
ATOM 1187 C CB . ILE 154 154 ? A -4.298 1.179 12.131 1.000 1 A ILE 81.605 1
ATOM 1188 C CG1 . ILE 154 154 ? A -4.832 0.773 13.514 1.000 1 A ILE 78.915 1
ATOM 1189 C CG2 . ILE 154 154 ? A -4.974 2.472 11.677 1.000 1 A ILE 79.066 1
ATOM 1190 C CD1 . ILE 154 154 ? A -4.499 1.765 14.602 1.000 1 A ILE 77.498 1
ATOM 1191 N N . TRP 155 155 ? A -5.162 0.545 8.841 1.000 1 A TRP 74.227 1
ATOM 1192 C CA . TRP 155 155 ? A -4.950 0.915 7.453 1.000 1 A TRP 74.230 1
ATOM 1193 C C . TRP 155 155 ? A -5.262 2.371 7.268 1.000 1 A TRP 75.478 1
ATOM 1194 O O . TRP 155 155 ? A -6.212 2.930 7.849 1.000 1 A TRP 71.556 1
ATOM 1195 C CB . TRP 155 155 ? A -5.790 0.079 6.501 1.000 1 A TRP 71.080 1
ATOM 1196 C CG . TRP 155 155 ? A -5.366 -1.361 6.380 1.000 1 A TRP 67.915 1
ATOM 1197 C CD1 . TRP 155 155 ? A -4.247 -1.900 6.973 1.000 1 A TRP 63.890 1
ATOM 1198 C CD2 . TRP 155 155 ? A -5.997 -2.376 5.637 1.000 1 A TRP 64.771 1
ATOM 1199 N NE1 . TRP 155 155 ? A -4.185 -3.222 6.628 1.000 1 A TRP 65.368 1
ATOM 1200 C CE2 . TRP 155 155 ? A -5.215 -3.542 5.811 1.000 1 A TRP 61.122 1
ATOM 1201 C CE3 . TRP 155 155 ? A -7.117 -2.434 4.831 1.000 1 A TRP 61.344 1
ATOM 1202 C CZ2 . TRP 155 155 ? A -5.569 -4.738 5.221 1.000 1 A TRP 62.318 1
ATOM 1203 C CZ3 . TRP 155 155 ? A -7.463 -3.616 4.241 1.000 1 A TRP 61.326 1
ATOM 1204 C CH2 . TRP 155 155 ? A -6.683 -4.778 4.427 1.000 1 A TRP 61.172 1
ATOM 1205 N N . LEU 156 156 ? A -4.443 3.018 6.454 1.000 1 A LEU 79.094 1
ATOM 1206 C CA . LEU 156 156 ? A -4.602 4.432 6.137 1.000 1 A LEU 79.582 1
ATOM 1207 C C . LEU 156 156 ? A -4.711 4.590 4.647 1.000 1 A LEU 78.452 1
ATOM 1208 O O . LEU 156 156 ? A -3.899 4.068 3.885 1.000 1 A LEU 76.138 1
ATOM 1209 C CB . LEU 156 156 ? A -3.432 5.250 6.672 1.000 1 A LEU 79.328 1
ATOM 1210 C CG . LEU 156 156 ? A -3.419 6.739 6.305 1.000 1 A LEU 78.848 1
ATOM 1211 C CD1 . LEU 156 156 ? A -4.594 7.445 6.969 1.000 1 A LEU 76.208 1
ATOM 1212 C CD2 . LEU 156 156 ? A -2.122 7.382 6.706 1.000 1 A LEU 76.667 1
ATOM 1213 N N . SER 157 157 ? A -5.736 5.308 4.213 1.000 1 A SER 78.967 1
ATOM 1214 C CA . SER 157 157 ? A -5.940 5.624 2.797 1.000 1 A SER 78.437 1
ATOM 1215 C C . SER 157 157 ? A -5.753 7.132 2.639 1.000 1 A SER 79.276 1
ATOM 1216 O O . SER 157 157 ? A -6.722 7.884 2.597 1.000 1 A SER 78.188 1
ATOM 1217 C CB . SER 157 157 ? A -7.320 5.171 2.324 1.000 1 A SER 75.054 1
ATOM 1218 O OG . SER 157 157 ? A -7.448 3.765 2.389 1.000 1 A SER 63.663 1
ATOM 1219 N N . SER 158 158 ? A -4.513 7.525 2.567 1.000 1 A SER 80.972 1
ATOM 1220 C CA . SER 158 158 ? A -4.182 8.922 2.438 1.000 1 A SER 81.319 1
ATOM 1221 C C . SER 158 158 ? A -4.233 9.346 0.969 1.000 1 A SER 81.154 1
ATOM 1222 O O . SER 158 158 ? A -3.703 8.669 0.106 1.000 1 A SER 79.314 1
ATOM 1223 C CB . SER 158 158 ? A -2.795 9.229 3.014 1.000 1 A SER 81.347 1
ATOM 1224 O OG . SER 158 158 ? A -2.445 10.626 2.867 1.000 1 A SER 75.568 1
ATOM 1225 N N . PRO 159 159 ? A -4.849 10.486 0.670 1.000 1 A PRO 79.710 1
ATOM 1226 C CA . PRO 159 159 ? A -4.886 10.943 -0.710 1.000 1 A PRO 78.900 1
ATOM 1227 C C . PRO 159 159 ? A -3.577 11.547 -1.194 1.000 1 A PRO 78.138 1
ATOM 1228 O O . PRO 159 159 ? A -3.479 11.963 -2.346 1.000 1 A PRO 75.211 1
ATOM 1229 C CB . PRO 159 159 ? A -5.997 12.012 -0.705 1.000 1 A PRO 77.377 1
ATOM 1230 C CG . PRO 159 159 ? A -5.979 12.526 0.681 1.000 1 A PRO 77.829 1
ATOM 1231 C CD . PRO 159 159 ? A -5.649 11.355 1.560 1.000 1 A PRO 80.294 1
ATOM 1232 N N . SER 160 160 ? A -2.586 11.595 -0.343 1.000 1 A SER 77.865 1
ATOM 1233 C CA . SER 160 160 ? A -1.280 12.082 -0.740 1.000 1 A SER 76.130 1
ATOM 1234 C C . SER 160 160 ? A -0.264 10.976 -0.842 1.000 1 A SER 75.449 1
ATOM 1235 O O . SER 160 160 ? A 0.453 10.846 -1.835 1.000 1 A SER 72.609 1
ATOM 1236 C CB . SER 160 160 ? A -0.779 13.150 0.265 1.000 1 A SER 73.426 1
ATOM 1237 O OG . SER 160 160 ? A 0.525 13.614 -0.075 1.000 1 A SER 67.862 1
ATOM 1238 N N . SER 161 161 ? A -0.144 10.160 0.181 1.000 1 A SER 79.040 1
ATOM 1239 C CA . SER 161 161 ? A 0.828 9.079 0.204 1.000 1 A SER 77.655 1
ATOM 1240 C C . SER 161 161 ? A 0.231 7.719 -0.103 1.000 1 A SER 76.700 1
ATOM 1241 O O . SER 161 161 ? A 0.953 6.721 -0.142 1.000 1 A SER 72.426 1
ATOM 1242 C CB . SER 161 161 ? A 1.518 9.022 1.565 1.000 1 A SER 76.077 1
ATOM 1243 O OG . SER 161 161 ? A 0.617 8.694 2.594 1.000 1 A SER 69.810 1
ATOM 1244 N N . GLY 162 162 ? A -1.047 7.657 -0.315 1.000 1 A GLY 75.327 1
ATOM 1245 C CA . GLY 162 162 ? A -1.709 6.412 -0.666 1.000 1 A GLY 73.863 1
ATOM 1246 C C . GLY 162 162 ? A -2.016 5.540 0.546 1.000 1 A GLY 75.771 1
ATOM 1247 O O . GLY 162 162 ? A -1.907 5.998 1.686 1.000 1 A GLY 73.926 1
ATOM 1248 N N . PRO 163 163 ? A -2.415 4.329 0.345 1.000 1 A PRO 71.308 1
ATOM 1249 C CA . PRO 163 163 ? A -2.745 3.439 1.457 1.000 1 A PRO 71.247 1
ATOM 1250 C C . PRO 163 163 ? A -1.515 2.811 2.082 1.000 1 A PRO 72.688 1
ATOM 1251 O O . PRO 163 163 ? A -0.575 2.394 1.409 1.000 1 A PRO 71.581 1
ATOM 1252 C CB . PRO 163 163 ? A -3.637 2.375 0.814 1.000 1 A PRO 67.531 1
ATOM 1253 C CG . PRO 163 163 ? A -3.188 2.344 -0.607 1.000 1 A PRO 64.624 1
ATOM 1254 C CD . PRO 163 163 ? A -2.778 3.741 -0.955 1.000 1 A PRO 66.686 1
ATOM 1255 N N . LYS 164 164 ? A -1.510 2.750 3.390 1.000 1 A LYS 76.356 1
ATOM 1256 C CA . LYS 164 164 ? A -0.431 2.135 4.128 1.000 1 A LYS 76.952 1
ATOM 1257 C C . LYS 164 164 ? A -1.025 1.297 5.267 1.000 1 A LYS 77.311 1
ATOM 1258 O O . LYS 164 164 ? A -2.177 1.492 5.664 1.000 1 A LYS 75.933 1
ATOM 1259 C CB . LYS 164 164 ? A 0.532 3.190 4.706 1.000 1 A LYS 74.839 1
ATOM 1260 C CG . LYS 164 164 ? A 1.394 3.887 3.650 1.000 1 A LYS 74.186 1
ATOM 1261 C CD . LYS 164 164 ? A 2.330 4.897 4.280 1.000 1 A LYS 71.604 1
ATOM 1262 C CE . LYS 164 164 ? A 3.227 5.517 3.209 1.000 1 A LYS 72.507 1
ATOM 1263 N NZ . LYS 164 164 ? A 2.464 6.385 2.278 1.000 1 A LYS 64.619 1
ATOM 1264 N N . ARG 165 165 ? A -0.206 0.436 5.817 1.000 1 A ARG 73.366 1
ATOM 1265 C CA . ARG 165 165 ? A -0.621 -0.440 6.904 1.000 1 A ARG 73.315 1
ATOM 1266 C C . ARG 165 165 ? A 0.303 -0.231 8.102 1.000 1 A ARG 75.182 1
ATOM 1267 O O . ARG 165 165 ? A 1.526 -0.187 7.950 1.000 1 A ARG 73.917 1
ATOM 1268 C CB . ARG 165 165 ? A -0.610 -1.896 6.481 1.000 1 A ARG 69.141 1
ATOM 1269 C CG . ARG 165 165 ? A -1.655 -2.261 5.442 1.000 1 A ARG 63.667 1
ATOM 1270 C CD . ARG 165 165 ? A -1.552 -3.702 4.997 1.000 1 A ARG 58.093 1
ATOM 1271 N NE . ARG 165 165 ? A -2.583 -4.067 4.038 1.000 1 A ARG 49.958 1
ATOM 1272 C CZ . ARG 165 165 ? A -2.677 -5.270 3.470 1.000 1 A ARG 50.278 1
ATOM 1273 N NH1 . ARG 165 165 ? A -1.814 -6.216 3.808 1.000 1 A ARG 41.037 1
ATOM 1274 N NH2 . ARG 165 165 ? A -3.651 -5.513 2.596 1.000 1 A ARG 39.960 1
ATOM 1275 N N . TYR 166 166 ? A -0.281 -0.076 9.253 1.000 1 A TYR 79.502 1
ATOM 1276 C CA . TYR 166 166 ? A 0.456 0.273 10.459 1.000 1 A TYR 80.942 1
ATOM 1277 C C . TYR 166 166 ? A 0.342 -0.854 11.475 1.000 1 A TYR 79.802 1
ATOM 1278 O O . TYR 166 166 ? A -0.757 -1.325 11.773 1.000 1 A TYR 78.335 1
ATOM 1279 C CB . TYR 166 166 ? A -0.064 1.591 11.048 1.000 1 A TYR 82.237 1
ATOM 1280 C CG . TYR 166 166 ? A 0.204 2.801 10.154 1.000 1 A TYR 85.387 1
ATOM 1281 C CD1 . TYR 166 166 ? A 1.404 3.464 10.212 1.000 1 A TYR 83.847 1
ATOM 1282 C CD2 . TYR 166 166 ? A -0.770 3.239 9.253 1.000 1 A TYR 83.995 1
ATOM 1283 C CE1 . TYR 166 166 ? A 1.642 4.551 9.409 1.000 1 A TYR 82.915 1
ATOM 1284 C CE2 . TYR 166 166 ? A -0.530 4.328 8.431 1.000 1 A TYR 82.952 1
ATOM 1285 C CZ . TYR 166 166 ? A 0.690 4.975 8.524 1.000 1 A TYR 84.602 1
ATOM 1286 O OH . TYR 166 166 ? A 0.939 6.062 7.730 1.000 1 A TYR 79.646 1
ATOM 1287 N N . ASP 167 167 ? A 1.492 -1.256 11.983 1.000 1 A ASP 75.485 1
ATOM 1288 C CA . ASP 167 167 ? A 1.566 -2.275 13.007 1.000 1 A ASP 74.802 1
ATOM 1289 C C . ASP 167 167 ? A 1.958 -1.657 14.315 1.000 1 A ASP 75.169 1
ATOM 1290 O O . ASP 167 167 ? A 2.790 -0.752 14.369 1.000 1 A ASP 73.510 1
ATOM 1291 C CB . ASP 167 167 ? A 2.571 -3.364 12.631 1.000 1 A ASP 71.749 1
ATOM 1292 C CG . ASP 167 167 ? A 2.104 -4.208 11.464 1.000 1 A ASP 69.445 1
ATOM 1293 O OD1 . ASP 167 167 ? A 0.891 -4.503 11.417 1.000 1 A ASP 65.904 1
ATOM 1294 O OD2 . ASP 167 167 ? A 2.931 -4.578 10.627 1.000 1 A ASP 65.577 1
ATOM 1295 N N . TRP 168 168 ? A 1.373 -2.117 15.385 1.000 1 A TRP 75.649 1
ATOM 1296 C CA . TRP 168 168 ? A 1.689 -1.618 16.717 1.000 1 A TRP 76.116 1
ATOM 1297 C C . TRP 168 168 ? A 3.051 -2.148 17.157 1.000 1 A TRP 75.020 1
ATOM 1298 O O . TRP 168 168 ? A 3.218 -3.346 17.413 1.000 1 A TRP 73.193 1
ATOM 1299 C CB . TRP 168 168 ? A 0.618 -2.024 17.722 1.000 1 A TRP 76.085 1
ATOM 1300 C CG . TRP 168 168 ? A 0.893 -1.513 19.093 1.000 1 A TRP 76.143 1
ATOM 1301 C CD1 . TRP 168 168 ? A 1.342 -2.201 20.172 1.000 1 A TRP 74.617 1
ATOM 1302 C CD2 . TRP 168 168 ? A 0.743 -0.143 19.543 1.000 1 A TRP 76.663 1
ATOM 1303 N NE1 . TRP 168 168 ? A 1.486 -1.395 21.255 1.000 1 A TRP 75.128 1
ATOM 1304 C CE2 . TRP 168 168 ? A 1.153 -0.112 20.876 1.000 1 A TRP 75.994 1
ATOM 1305 C CE3 . TRP 168 168 ? A 0.333 1.036 18.936 1.000 1 A TRP 77.496 1
ATOM 1306 C CZ2 . TRP 168 168 ? A 1.123 1.050 21.626 1.000 1 A TRP 75.933 1
ATOM 1307 C CZ3 . TRP 168 168 ? A 0.341 2.195 19.677 1.000 1 A TRP 75.623 1
ATOM 1308 C CH2 . TRP 168 168 ? A 0.720 2.191 21.014 1.000 1 A TRP 74.878 1
ATOM 1309 N N . THR 169 169 ? A 4.011 -1.254 17.219 1.000 1 A THR 71.217 1
ATOM 1310 C CA . THR 169 169 ? A 5.366 -1.608 17.600 1.000 1 A THR 70.968 1
ATOM 1311 C C . THR 169 169 ? A 5.591 -1.528 19.119 1.000 1 A THR 71.124 1
ATOM 1312 O O . THR 169 169 ? A 6.716 -1.753 19.558 1.000 1 A THR 67.541 1
ATOM 1313 C CB . THR 169 169 ? A 6.358 -0.716 16.885 1.000 1 A THR 68.156 1
ATOM 1314 O OG1 . THR 169 169 ? A 6.201 0.631 17.326 1.000 1 A THR 64.640 1
ATOM 1315 C CG2 . THR 169 169 ? A 6.146 -0.784 15.372 1.000 1 A THR 65.391 1
ATOM 1316 N N . GLY 170 170 ? A 4.588 -1.178 19.859 1.000 1 A GLY 72.024 1
ATOM 1317 C CA . GLY 170 170 ? A 4.688 -1.073 21.304 1.000 1 A GLY 71.375 1
ATOM 1318 C C . GLY 170 170 ? A 4.380 0.297 21.832 1.000 1 A GLY 71.823 1
ATOM 1319 O O . GLY 170 170 ? A 3.781 0.418 22.909 1.000 1 A GLY 69.550 1
ATOM 1320 N N . LYS 171 171 ? A 4.789 1.324 21.100 1.000 1 A LYS 73.298 1
ATOM 1321 C CA . LYS 171 171 ? A 4.554 2.688 21.518 1.000 1 A LYS 73.594 1
ATOM 1322 C C . LYS 171 171 ? A 3.756 3.487 20.512 1.000 1 A LYS 74.660 1
ATOM 1323 O O . LYS 171 171 ? A 2.987 4.381 20.908 1.000 1 A LYS 73.194 1
ATOM 1324 C CB . LYS 171 171 ? A 5.888 3.401 21.810 1.000 1 A LYS 70.309 1
ATOM 1325 C CG . LYS 171 171 ? A 6.638 2.879 23.016 1.000 1 A LYS 64.157 1
ATOM 1326 C CD . LYS 171 171 ? A 7.927 3.655 23.228 1.000 1 A LYS 59.357 1
ATOM 1327 C CE . LYS 171 171 ? A 8.676 3.110 24.451 1.000 1 A LYS 51.930 1
ATOM 1328 N NZ . LYS 171 171 ? A 9.941 3.851 24.699 1.000 1 A LYS 44.337 1
ATOM 1329 N N . ASN 172 172 ? A 3.936 3.195 19.235 1.000 1 A ASN 74.765 1
ATOM 1330 C CA . ASN 172 172 ? A 3.244 3.922 18.181 1.000 1 A ASN 75.435 1
ATOM 1331 C C . ASN 172 172 ? A 2.953 2.995 17.019 1.000 1 A ASN 77.044 1
ATOM 1332 O O . ASN 172 172 ? A 3.554 1.948 16.879 1.000 1 A ASN 76.545 1
ATOM 1333 C CB . ASN 172 172 ? A 4.082 5.115 17.688 1.000 1 A ASN 72.500 1
ATOM 1334 C CG . ASN 172 172 ? A 4.168 6.240 18.710 1.000 1 A ASN 69.322 1
ATOM 1335 O OD1 . ASN 172 172 ? A 3.228 7.023 18.896 1.000 1 A ASN 64.980 1
ATOM 1336 N ND2 . ASN 172 172 ? A 5.311 6.331 19.391 1.000 1 A ASN 64.777 1
ATOM 1337 N N . TRP 173 173 ? A 2.004 3.435 16.194 1.000 1 A TRP 78.970 1
ATOM 1338 C CA . TRP 173 173 ? A 1.660 2.698 14.953 1.000 1 A TRP 80.450 1
ATOM 1339 C C . TRP 173 173 ? A 2.633 3.103 13.860 1.000 1 A TRP 80.359 1
ATOM 1340 O O . TRP 173 173 ? A 2.604 4.247 13.372 1.000 1 A TRP 79.917 1
ATOM 1341 C CB . TRP 173 173 ? A 0.215 3.016 14.557 1.000 1 A TRP 81.314 1
ATOM 1342 C CG . TRP 173 173 ? A -0.787 2.558 15.570 1.000 1 A TRP 82.324 1
ATOM 1343 C CD1 . TRP 173 173 ? A -1.323 3.272 16.563 1.000 1 A TRP 79.722 1
ATOM 1344 C CD2 . TRP 173 173 ? A -1.344 1.237 15.663 1.000 1 A TRP 81.868 1
ATOM 1345 N NE1 . TRP 173 173 ? A -2.191 2.498 17.281 1.000 1 A TRP 81.037 1
ATOM 1346 C CE2 . TRP 173 173 ? A -2.223 1.231 16.756 1.000 1 A TRP 80.811 1
ATOM 1347 C CE3 . TRP 173 173 ? A -1.160 0.056 14.945 1.000 1 A TRP 82.879 1
ATOM 1348 C CZ2 . TRP 173 173 ? A -2.912 0.106 17.148 1.000 1 A TRP 82.095 1
ATOM 1349 C CZ3 . TRP 173 173 ? A -1.868 -1.064 15.326 1.000 1 A TRP 81.495 1
ATOM 1350 C CH2 . TRP 173 173 ? A -2.737 -1.028 16.418 1.000 1 A TRP 81.027 1
ATOM 1351 N N . VAL 174 174 ? A 3.503 2.178 13.460 1.000 1 A VAL 77.021 1
ATOM 1352 C CA . VAL 174 174 ? A 4.571 2.475 12.527 1.000 1 A VAL 76.377 1
ATOM 1353 C C . VAL 174 174 ? A 4.405 1.579 11.303 1.000 1 A VAL 76.073 1
ATOM 1354 O O . VAL 174 174 ? A 4.235 0.367 11.410 1.000 1 A VAL 73.861 1
ATOM 1355 C CB . VAL 174 174 ? A 5.959 2.258 13.159 1.000 1 A VAL 73.656 1
ATOM 1356 C CG1 . VAL 174 174 ? A 6.159 3.230 14.332 1.000 1 A VAL 71.879 1
ATOM 1357 C CG2 . VAL 174 174 ? A 7.059 2.447 12.135 1.000 1 A VAL 72.076 1
ATOM 1358 N N . TYR 175 175 ? A 4.443 2.192 10.132 1.000 1 A TYR 78.403 1
ATOM 1359 C CA . TYR 175 175 ? A 4.424 1.463 8.879 1.000 1 A TYR 77.407 1
ATOM 1360 C C . TYR 175 175 ? A 5.783 0.824 8.685 1.000 1 A TYR 76.449 1
ATOM 1361 O O . TYR 175 175 ? A 6.821 1.489 8.680 1.000 1 A TYR 74.444 1
ATOM 1362 C CB . TYR 175 175 ? A 4.087 2.381 7.699 1.000 1 A TYR 76.449 1
ATOM 1363 C CG . TYR 175 175 ? A 4.055 1.717 6.362 1.000 1 A TYR 76.566 1
ATOM 1364 C CD1 . TYR 175 175 ? A 3.231 0.636 6.123 1.000 1 A TYR 76.244 1
ATOM 1365 C CD2 . TYR 175 175 ? A 4.848 2.183 5.303 1.000 1 A TYR 75.978 1
ATOM 1366 C CE1 . TYR 175 175 ? A 3.175 0.033 4.874 1.000 1 A TYR 74.072 1
ATOM 1367 C CE2 . TYR 175 175 ? A 4.788 1.594 4.062 1.000 1 A TYR 73.721 1
ATOM 1368 C CZ . TYR 175 175 ? A 3.958 0.525 3.849 1.000 1 A TYR 73.326 1
ATOM 1369 O OH . TYR 175 175 ? A 3.900 -0.069 2.616 1.000 1 A TYR 69.330 1
ATOM 1370 N N . SER 176 176 ? A 5.780 -0.491 8.514 1.000 1 A SER 69.923 1
ATOM 1371 C CA . SER 176 176 ? A 7.029 -1.251 8.605 1.000 1 A SER 68.351 1
ATOM 1372 C C . SER 176 176 ? A 7.957 -1.047 7.415 1.000 1 A SER 68.664 1
ATOM 1373 O O . SER 176 176 ? A 9.140 -1.378 7.511 1.000 1 A SER 66.757 1
ATOM 1374 C CB . SER 176 176 ? A 6.734 -2.732 8.777 1.000 1 A SER 64.499 1
ATOM 1375 O OG . SER 176 176 ? A 6.119 -3.264 7.615 1.000 1 A SER 57.336 1
ATOM 1376 N N . HIS 177 177 ? A 7.449 -0.547 6.307 1.000 1 A HIS 67.979 1
ATOM 1377 C CA . HIS 177 177 ? A 8.284 -0.452 5.112 1.000 1 A HIS 66.246 1
ATOM 1378 C C . HIS 177 177 ? A 9.111 0.838 5.123 1.000 1 A HIS 68.242 1
ATOM 1379 O O . HIS 177 177 ? A 10.333 0.783 4.944 1.000 1 A HIS 67.808 1
ATOM 1380 C CB . HIS 177 177 ? A 7.417 -0.510 3.852 1.000 1 A HIS 62.076 1
ATOM 1381 C CG . HIS 177 177 ? A 6.815 -1.865 3.629 1.000 1 A HIS 57.442 1
ATOM 1382 N ND1 . HIS 177 177 ? A 5.607 -2.247 4.163 1.000 1 A HIS 51.085 1
ATOM 1383 C CD2 . HIS 177 177 ? A 7.281 -2.927 2.923 1.000 1 A HIS 51.369 1
ATOM 1384 C CE1 . HIS 177 177 ? A 5.334 -3.470 3.797 1.000 1 A HIS 48.804 1
ATOM 1385 N NE2 . HIS 177 177 ? A 6.319 -3.914 3.047 1.000 1 A HIS 45.691 1
ATOM 1386 N N . ASP 178 178 ? A 8.459 1.969 5.321 1.000 1 A ASP 70.616 1
ATOM 1387 C CA . ASP 178 178 ? A 9.169 3.238 5.349 1.000 1 A ASP 70.968 1
ATOM 1388 C C . ASP 178 178 ? A 9.554 3.664 6.760 1.000 1 A ASP 71.635 1
ATOM 1389 O O . ASP 178 178 ? A 10.357 4.581 6.921 1.000 1 A ASP 70.373 1
ATOM 1390 C CB . ASP 178 178 ? A 8.347 4.342 4.661 1.000 1 A ASP 68.794 1
ATOM 1391 C CG . ASP 178 178 ? A 6.945 4.481 5.240 1.000 1 A ASP 66.698 1
ATOM 1392 O OD1 . ASP 178 178 ? A 6.621 3.767 6.215 1.000 1 A ASP 61.337 1
ATOM 1393 O OD2 . ASP 178 178 ? A 6.182 5.326 4.717 1.000 1 A ASP 65.410 1
ATOM 1394 N N . GLY 179 179 ? A 8.998 3.034 7.753 1.000 1 A GLY 70.611 1
ATOM 1395 C CA . GLY 179 179 ? A 9.313 3.358 9.137 1.000 1 A GLY 71.677 1
ATOM 1396 C C . GLY 179 179 ? A 8.622 4.567 9.686 1.000 1 A GLY 73.684 1
ATOM 1397 O O . GLY 179 179 ? A 8.878 4.952 10.831 1.000 1 A GLY 72.749 1
ATOM 1398 N N . VAL 180 180 ? A 7.773 5.193 8.917 1.000 1 A VAL 75.387 1
ATOM 1399 C CA . VAL 180 180 ? A 7.083 6.401 9.345 1.000 1 A VAL 76.368 1
ATOM 1400 C C . VAL 180 180 ? A 5.864 5.999 10.169 1.000 1 A VAL 77.213 1
ATOM 1401 O O . VAL 180 180 ? A 5.062 5.152 9.735 1.000 1 A VAL 75.789 1
ATOM 1402 C CB . VAL 180 180 ? A 6.661 7.268 8.143 1.000 1 A VAL 74.300 1
ATOM 1403 C CG1 . VAL 180 180 ? A 7.887 7.723 7.371 1.000 1 A VAL 73.111 1
ATOM 1404 C CG2 . VAL 180 180 ? A 5.862 8.471 8.605 1.000 1 A VAL 74.431 1
ATOM 1405 N N . SER 181 181 ? A 5.731 6.576 11.331 1.000 1 A SER 79.831 1
ATOM 1406 C CA . SER 181 181 ? A 4.600 6.290 12.204 1.000 1 A SER 80.714 1
ATOM 1407 C C . SER 181 181 ? A 3.360 6.997 11.691 1.000 1 A SER 81.764 1
ATOM 1408 O O . SER 181 181 ? A 3.401 7.849 10.817 1.000 1 A SER 81.146 1
ATOM 1409 C CB . SER 181 181 ? A 4.916 6.717 13.623 1.000 1 A SER 78.448 1
ATOM 1410 O OG . SER 181 181 ? A 5.022 8.117 13.732 1.000 1 A SER 72.821 1
ATOM 1411 N N . LEU 182 182 ? A 2.242 6.597 12.262 1.000 1 A LEU 85.174 1
ATOM 1412 C CA . LEU 182 182 ? A 0.953 7.155 11.827 1.000 1 A LEU 85.919 1
ATOM 1413 C C . LEU 182 182 ? A 0.825 8.605 12.227 1.000 1 A LEU 85.936 1
ATOM 1414 O O . LEU 182 182 ? A 0.331 9.429 11.456 1.000 1 A LEU 85.660 1
ATOM 1415 C CB . LEU 182 182 ? A -0.192 6.325 12.414 1.000 1 A LEU 85.881 1
ATOM 1416 C CG . LEU 182 182 ? A -1.603 6.771 12.088 1.000 1 A LEU 86.942 1
ATOM 1417 C CD1 . LEU 182 182 ? A -1.849 6.715 10.588 1.000 1 A LEU 84.423 1
ATOM 1418 C CD2 . LEU 182 182 ? A -2.622 5.900 12.807 1.000 1 A LEU 84.629 1
ATOM 1419 N N . HIS 183 183 ? A 1.266 8.951 13.429 1.000 1 A HIS 84.770 1
ATOM 1420 C CA . HIS 183 183 ? A 1.155 10.337 13.882 1.000 1 A HIS 84.336 1
ATOM 1421 C C . HIS 183 183 ? A 2.130 11.253 13.163 1.000 1 A HIS 85.161 1
ATOM 1422 O O . HIS 183 183 ? A 1.812 12.423 12.935 1.000 1 A HIS 84.207 1
ATOM 1423 C CB . HIS 183 183 ? A 1.376 10.409 15.390 1.000 1 A HIS 81.554 1
ATOM 1424 C CG . HIS 183 183 ? A 0.292 9.738 16.169 1.000 1 A HIS 73.667 1
ATOM 1425 N ND1 . HIS 183 183 ? A 0.331 8.406 16.508 1.000 1 A HIS 65.794 1
ATOM 1426 C CD2 . HIS 183 183 ? A -0.870 10.215 16.643 1.000 1 A HIS 65.431 1
ATOM 1427 C CE1 . HIS 183 183 ? A -0.767 8.101 17.173 1.000 1 A HIS 66.293 1
ATOM 1428 N NE2 . HIS 183 183 ? A -1.528 9.164 17.253 1.000 1 A HIS 62.627 1
ATOM 1429 N N . GLU 184 184 ? A 3.291 10.739 12.796 1.000 1 A GLU 81.298 1
ATOM 1430 C CA . GLU 184 184 ? A 4.239 11.568 12.082 1.000 1 A GLU 80.737 1
ATOM 1431 C C . GLU 184 184 ? A 3.817 11.791 10.636 1.000 1 A GLU 81.315 1
ATOM 1432 O O . GLU 184 184 ? A 4.035 12.881 10.089 1.000 1 A GLU 80.031 1
ATOM 1433 C CB . GLU 184 184 ? A 5.639 10.924 12.138 1.000 1 A GLU 77.862 1
ATOM 1434 C CG . GLU 184 184 ? A 6.278 10.944 13.495 1.000 1 A GLU 72.602 1
ATOM 1435 C CD . GLU 184 184 ? A 7.635 10.282 13.519 1.000 1 A GLU 68.321 1
ATOM 1436 O OE1 . GLU 184 184 ? A 8.025 9.677 12.498 1.000 1 A GLU 62.329 1
ATOM 1437 O OE2 . GLU 184 184 ? A 8.315 10.349 14.565 1.000 1 A GLU 57.539 1
ATOM 1438 N N . LEU 185 185 ? A 3.213 10.786 10.051 1.000 1 A LEU 83.131 1
ATOM 1439 C CA . LEU 185 185 ? A 2.720 10.935 8.674 1.000 1 A LEU 83.502 1
ATOM 1440 C C . LEU 185 185 ? A 1.526 11.874 8.615 1.000 1 A LEU 83.902 1
ATOM 1441 O O . LEU 185 185 ? A 1.441 12.743 7.728 1.000 1 A LEU 83.677 1
ATOM 1442 C CB . LEU 185 185 ? A 2.369 9.578 8.088 1.000 1 A LEU 82.781 1
ATOM 1443 C CG . LEU 185 185 ? A 1.882 9.614 6.633 1.000 1 A LEU 81.586 1
ATOM 1444 C CD1 . LEU 185 185 ? A 2.985 10.099 5.724 1.000 1 A LEU 77.762 1
ATOM 1445 C CD2 . LEU 185 185 ? A 1.415 8.224 6.205 1.000 1 A LEU 78.133 1
ATOM 1446 N N . LEU 186 186 ? A 0.598 11.715 9.552 1.000 1 A LEU 87.078 1
ATOM 1447 C CA . LEU 186 186 ? A -0.564 12.592 9.561 1.000 1 A LEU 87.227 1
ATOM 1448 C C . LEU 186 186 ? A -0.193 14.019 9.961 1.000 1 A LEU 86.589 1
ATOM 1449 O O . LEU 186 186 ? A -0.837 14.972 9.497 1.000 1 A LEU 86.140 1
ATOM 1450 C CB . LEU 186 186 ? A -1.626 12.039 10.506 1.000 1 A LEU 87.548 1
ATOM 1451 C CG . LEU 186 186 ? A -2.309 10.751 10.085 1.000 1 A LEU 86.824 1
ATOM 1452 C CD1 . LEU 186 186 ? A -3.126 10.974 8.817 1.000 1 A LEU 85.272 1
ATOM 1453 C CD2 . LEU 186 186 ? A -3.206 10.257 11.196 1.000 1 A LEU 85.770 1
ATOM 1454 N N . ALA 187 187 ? A 0.822 14.169 10.764 1.000 1 A ALA 84.700 1
ATOM 1455 C CA . ALA 187 187 ? A 1.264 15.516 11.131 1.000 1 A ALA 83.687 1
ATOM 1456 C C . ALA 187 187 ? A 1.968 16.199 9.977 1.000 1 A ALA 83.658 1
ATOM 1457 O O . ALA 187 187 ? A 1.800 17.415 9.771 1.000 1 A ALA 81.846 1
ATOM 1458 C CB . ALA 187 187 ? A 2.188 15.453 12.357 1.000 1 A ALA 82.345 1
ATOM 1459 N N . ALA 188 188 ? A 2.716 15.439 9.208 1.000 1 A ALA 82.289 1
ATOM 1460 C CA . ALA 188 188 ? A 3.428 16.010 8.062 1.000 1 A ALA 81.791 1
ATOM 1461 C C . ALA 188 188 ? A 2.451 16.354 6.934 1.000 1 A ALA 82.422 1
ATOM 1462 O O . ALA 188 188 ? A 2.592 17.388 6.264 1.000 1 A ALA 80.118 1
ATOM 1463 C CB . ALA 188 188 ? A 4.501 15.066 7.555 1.000 1 A ALA 79.915 1
ATOM 1464 N N . GLU 189 189 ? A 1.469 15.503 6.723 1.000 1 A GLU 83.376 1
ATOM 1465 C CA . GLU 189 189 ? A 0.525 15.745 5.636 1.000 1 A GLU 83.509 1
ATOM 1466 C C . GLU 189 189 ? A -0.448 16.853 5.967 1.000 1 A GLU 83.651 1
ATOM 1467 O O . GLU 189 189 ? A -0.820 17.645 5.088 1.000 1 A GLU 82.347 1
ATOM 1468 C CB . GLU 189 189 ? A -0.221 14.452 5.284 1.000 1 A GLU 82.721 1
ATOM 1469 C CG . GLU 189 189 ? A 0.643 13.399 4.637 1.000 1 A GLU 80.924 1
ATOM 1470 C CD . GLU 189 189 ? A -0.135 12.156 4.260 1.000 1 A GLU 79.210 1
ATOM 1471 O OE1 . GLU 189 189 ? A -1.352 12.096 4.607 1.000 1 A GLU 74.994 1
ATOM 1472 O OE2 . GLU 189 189 ? A 0.447 11.245 3.618 1.000 1 A GLU 72.263 1
ATOM 1473 N N . LEU 190 190 ? A -0.897 16.930 7.202 1.000 1 A LEU 85.562 1
ATOM 1474 C CA . LEU 190 190 ? A -1.804 17.994 7.568 1.000 1 A LEU 85.141 1
ATOM 1475 C C . LEU 190 190 ? A -1.088 19.335 7.685 1.000 1 A LEU 84.718 1
ATOM 1476 O O . LEU 190 190 ? A -1.706 20.396 7.499 1.000 1 A LEU 83.594 1
ATOM 1477 C CB . LEU 190 190 ? A -2.490 17.655 8.897 1.000 1 A LEU 85.098 1
ATOM 1478 C CG . LEU 190 190 ? A -3.480 16.501 8.826 1.000 1 A LEU 84.305 1
ATOM 1479 C CD1 . LEU 190 190 ? A -4.663 16.882 7.929 1.000 1 A LEU 82.739 1
ATOM 1480 C CD2 . LEU 190 190 ? A -3.956 16.130 10.225 1.000 1 A LEU 83.265 1
ATOM 1481 N N . THR 191 191 ? A 0.190 19.313 8.018 1.000 1 A THR 83.604 1
ATOM 1482 C CA . THR 191 191 ? A 0.975 20.557 8.042 1.000 1 A THR 83.200 1
ATOM 1483 C C . THR 191 191 ? A 1.184 21.108 6.636 1.000 1 A THR 83.156 1
ATOM 1484 O O . THR 191 191 ? A 1.067 22.312 6.414 1.000 1 A THR 81.817 1
ATOM 1485 C CB . THR 191 191 ? A 2.321 20.316 8.738 1.000 1 A THR 81.912 1
ATOM 1486 O OG1 . THR 191 191 ? A 2.109 19.865 10.082 1.000 1 A THR 77.704 1
ATOM 1487 C CG2 . THR 191 191 ? A 3.147 21.582 8.754 1.000 1 A THR 77.920 1
ATOM 1488 N N . LYS 192 192 ? A 1.473 20.204 5.701 1.000 1 A LYS 79.522 1
ATOM 1489 C CA . LYS 192 192 ? A 1.652 20.639 4.321 1.000 1 A LYS 77.912 1
ATOM 1490 C C . LYS 192 192 ? A 0.324 20.991 3.667 1.000 1 A LYS 79.172 1
ATOM 1491 O O . LYS 192 192 ? A 0.257 21.939 2.858 1.000 1 A LYS 77.929 1
ATOM 1492 C CB . LYS 192 192 ? A 2.369 19.563 3.537 1.000 1 A LYS 74.290 1
ATOM 1493 C CG . LYS 192 192 ? A 2.687 19.944 2.095 1.000 1 A LYS 68.957 1
ATOM 1494 C CD . LYS 192 192 ? A 3.738 21.038 2.046 1.000 1 A LYS 64.884 1
ATOM 1495 C CE . LYS 192 192 ? A 4.093 21.421 0.617 1.000 1 A LYS 57.441 1
ATOM 1496 N NZ . LYS 192 192 ? A 5.050 22.569 0.551 1.000 1 A LYS 49.734 1
ATOM 1497 N N . ALA 193 193 ? A -0.716 20.273 4.006 1.000 1 A ALA 82.034 1
ATOM 1498 C CA . ALA 193 193 ? A -2.033 20.517 3.394 1.000 1 A ALA 81.501 1
ATOM 1499 C C . ALA 193 193 ? A -2.688 21.793 3.922 1.000 1 A ALA 81.438 1
ATOM 1500 O O . ALA 193 193 ? A -3.300 22.534 3.157 1.000 1 A ALA 79.235 1
ATOM 1501 C CB . ALA 193 193 ? A -2.954 19.329 3.616 1.000 1 A ALA 80.195 1
ATOM 1502 N N . LEU 194 194 ? A -2.558 22.027 5.218 1.000 1 A LEU 82.128 1
ATOM 1503 C CA . LEU 194 194 ? A -3.199 23.200 5.836 1.000 1 A LEU 82.437 1
ATOM 1504 C C . LEU 194 194 ? A -2.222 24.360 6.035 1.000 1 A LEU 82.235 1
ATOM 1505 O O . LEU 194 194 ? A -2.649 25.417 6.509 1.000 1 A LEU 80.045 1
ATOM 1506 C CB . LEU 194 194 ? A -3.800 22.805 7.171 1.000 1 A LEU 81.725 1
ATOM 1507 C CG . LEU 194 194 ? A -4.935 21.769 7.120 1.000 1 A LEU 81.227 1
ATOM 1508 C CD1 . LEU 194 194 ? A -6.091 22.315 6.303 1.000 1 A LEU 79.882 1
ATOM 1509 C CD2 . LEU 194 194 ? A -5.393 21.380 8.515 1.000 1 A LEU 80.548 1
ATOM 1510 N N . LYS 195 195 ? A -0.960 24.157 5.656 1.000 1 A LYS 83.130 1
ATOM 1511 C CA . LYS 195 195 ? A 0.084 25.184 5.758 1.000 1 A LYS 82.703 1
ATOM 1512 C C . LYS 195 195 ? A 0.253 25.662 7.203 1.000 1 A LYS 83.030 1
ATOM 1513 O O . LYS 195 195 ? A 0.540 26.828 7.484 1.000 1 A LYS 80.498 1
ATOM 1514 C CB . LYS 195 195 ? A -0.177 26.371 4.842 1.000 1 A LYS 80.945 1
ATOM 1515 C CG . LYS 195 195 ? A -0.337 25.998 3.382 1.000 1 A LYS 76.497 1
ATOM 1516 C CD . LYS 195 195 ? A 0.911 25.397 2.765 1.000 1 A LYS 69.391 1
ATOM 1517 C CE . LYS 195 195 ? A 0.768 25.154 1.265 1.000 1 A LYS 64.686 1
ATOM 1518 N NZ . LYS 195 195 ? A -0.120 23.979 1.009 1.000 1 A LYS 54.684 1
ATOM 1519 N N . THR 196 196 ? A 0.112 24.721 8.125 1.000 1 A THR 82.558 1
ATOM 1520 C CA . THR 196 196 ? A 0.162 25.030 9.562 1.000 1 A THR 82.838 1
ATOM 1521 C C . THR 196 196 ? A 0.775 23.838 10.273 1.000 1 A THR 83.450 1
ATOM 1522 O O . THR 196 196 ? A 0.424 22.708 10.014 1.000 1 A THR 80.900 1
ATOM 1523 C CB . THR 196 196 ? A -1.227 25.330 10.114 1.000 1 A THR 80.446 1
ATOM 1524 O OG1 . THR 196 196 ? A -1.814 26.412 9.417 1.000 1 A THR 71.092 1
ATOM 1525 C CG2 . THR 196 196 ? A -1.173 25.658 11.594 1.000 1 A THR 71.627 1
ATOM 1526 N N . LYS 197 197 ? A 1.723 24.120 11.150 1.000 1 A LYS 82.909 1
ATOM 1527 C CA . LYS 197 197 ? A 2.407 23.073 11.898 1.000 1 A LYS 82.191 1
ATOM 1528 C C . LYS 197 197 ? A 1.462 22.423 12.881 1.000 1 A LYS 82.394 1
ATOM 1529 O O . LYS 197 197 ? A 0.870 23.069 13.747 1.000 1 A LYS 79.641 1
ATOM 1530 C CB . LYS 197 197 ? A 3.607 23.675 12.651 1.000 1 A LYS 79.705 1
ATOM 1531 C CG . LYS 197 197 ? A 4.409 22.643 13.420 1.000 1 A LYS 70.895 1
ATOM 1532 C CD . LYS 197 197 ? A 5.124 21.659 12.522 1.000 1 A LYS 65.430 1
ATOM 1533 C CE . LYS 197 197 ? A 5.985 20.700 13.323 1.000 1 A LYS 57.536 1
ATOM 1534 N NZ . LYS 197 197 ? A 6.660 19.706 12.437 1.000 1 A LYS 48.951 1
ATOM 1535 N N . LEU 198 198 ? A 1.303 21.115 12.757 1.000 1 A LEU 82.065 1
ATOM 1536 C CA . LEU 198 198 ? A 0.408 20.346 13.613 1.000 1 A LEU 82.111 1
ATOM 1537 C C . LEU 198 198 ? A 1.202 19.271 14.300 1.000 1 A LEU 81.278 1
ATOM 1538 O O . LEU 198 198 ? A 2.011 18.572 13.688 1.000 1 A LEU 78.506 1
ATOM 1539 C CB . LEU 198 198 ? A -0.739 19.740 12.803 1.000 1 A LEU 80.467 1
ATOM 1540 C CG . LEU 198 198 ? A -1.703 20.738 12.184 1.000 1 A LEU 80.581 1
ATOM 1541 C CD1 . LEU 198 198 ? A -2.403 21.564 13.249 1.000 1 A LEU 77.339 1
ATOM 1542 C CD2 . LEU 198 198 ? A -2.700 20.025 11.320 1.000 1 A LEU 78.077 1
ATOM 1543 N N . ASP 199 199 ? A 0.971 19.134 15.561 1.000 1 A ASP 81.107 1
ATOM 1544 C CA . ASP 199 199 ? A 1.713 18.173 16.392 1.000 1 A ASP 80.246 1
ATOM 1545 C C . ASP 199 199 ? A 0.757 17.125 16.941 1.000 1 A ASP 80.442 1
ATOM 1546 O O . ASP 199 199 ? A -0.159 17.437 17.697 1.000 1 A ASP 77.599 1
ATOM 1547 C CB . ASP 199 199 ? A 2.424 18.904 17.532 1.000 1 A ASP 76.600 1
ATOM 1548 C CG . ASP 199 199 ? A 3.445 18.021 18.251 1.000 1 A ASP 69.797 1
ATOM 1549 O OD1 . ASP 199 199 ? A 3.667 16.865 17.794 1.000 1 A ASP 65.309 1
ATOM 1550 O OD2 . ASP 199 199 ? A 4.028 18.468 19.266 1.000 1 A ASP 67.104 1
ATOM 1551 N N . LEU 200 200 ? A 0.965 15.881 16.538 1.000 1 A LEU 80.582 1
ATOM 1552 C CA . LEU 200 200 ? A 0.134 14.776 17.002 1.000 1 A LEU 80.611 1
ATOM 1553 C C . LEU 200 200 ? A 0.803 13.983 18.117 1.000 1 A LEU 79.025 1
ATOM 1554 O O . LEU 200 200 ? A 0.297 12.926 18.495 1.000 1 A LEU 76.552 1
ATOM 1555 C CB . LEU 200 200 ? A -0.222 13.840 15.847 1.000 1 A LEU 79.748 1
ATOM 1556 C CG . LEU 200 200 ? A -1.092 14.440 14.742 1.000 1 A LEU 81.237 1
ATOM 1557 C CD1 . LEU 200 200 ? A -2.482 14.741 15.286 1.000 1 A LEU 76.655 1
ATOM 1558 C CD2 . LEU 200 200 ? A -1.206 13.473 13.572 1.000 1 A LEU 77.582 1
ATOM 1559 N N . SER 201 201 ? A 1.907 14.491 18.633 1.000 1 A SER 75.300 1
ATOM 1560 C CA . SER 201 201 ? A 2.606 13.818 19.716 1.000 1 A SER 74.045 1
ATOM 1561 C C . SER 201 201 ? A 1.899 13.968 21.058 1.000 1 A SER 73.157 1
ATOM 1562 O O . SER 201 201 ? A 2.272 13.284 22.008 1.000 1 A SER 69.449 1
ATOM 1563 C CB . SER 201 201 ? A 4.051 14.295 19.814 1.000 1 A SER 70.580 1
ATOM 1564 O OG . SER 201 201 ? A 4.095 15.650 20.244 1.000 1 A SER 65.155 1
ATOM 1565 N N . SER 202 202 ? A 0.944 14.851 21.129 1.000 1 A SER 73.353 1
ATOM 1566 C CA . SER 202 202 ? A 0.199 15.052 22.378 1.000 1 A SER 72.760 1
ATOM 1567 C C . SER 202 202 ? A -0.828 13.982 22.663 1.000 1 A SER 72.540 1
ATOM 1568 O O . SER 202 202 ? A -1.447 14.003 23.728 1.000 1 A SER 69.221 1
ATOM 1569 C CB . SER 202 202 ? A -0.484 16.422 22.352 1.000 1 A SER 68.538 1
ATOM 1570 O OG . SER 202 202 ? A -1.478 16.448 21.334 1.000 1 A SER 63.786 1
ATOM 1571 N N . LEU 203 203 ? A -1.012 13.029 21.746 1.000 1 A LEU 73.063 1
ATOM 1572 C CA . LEU 203 203 ? A -1.962 11.960 21.944 1.000 1 A LEU 73.508 1
ATOM 1573 C C . LEU 203 203 ? A -1.381 10.913 22.889 1.000 1 A LEU 72.755 1
ATOM 1574 O O . LEU 203 203 ? A -0.246 10.462 22.723 1.000 1 A LEU 69.027 1
ATOM 1575 C CB . LEU 203 203 ? A -2.339 11.305 20.614 1.000 1 A LEU 70.658 1
ATOM 1576 C CG . LEU 203 203 ? A -3.038 12.225 19.595 1.000 1 A LEU 69.228 1
ATOM 1577 C CD1 . LEU 203 203 ? A -4.340 12.748 20.147 1.000 1 A LEU 68.566 1
ATOM 1578 C CD2 . LEU 203 203 ? A -3.241 11.491 18.296 1.000 1 A LEU 68.992 1
ATOM 1579 N N . ALA 204 204 ? A -2.158 10.553 23.867 1.000 1 A ALA 63.520 1
ATOM 1580 C CA . ALA 204 204 ? A -1.705 9.611 24.869 1.000 1 A ALA 63.379 1
ATOM 1581 C C . ALA 204 204 ? A -2.050 8.180 24.468 1.000 1 A ALA 64.209 1
ATOM 1582 O O . ALA 204 204 ? A -2.959 7.925 23.675 1.000 1 A ALA 61.025 1
ATOM 1583 C CB . ALA 204 204 ? A -2.291 9.932 26.236 1.000 1 A ALA 57.710 1
ATOM 1584 N N . TYR 205 205 ? A -1.309 7.248 24.997 1.000 1 A TYR 63.430 1
ATOM 1585 C CA . TYR 205 205 ? A -1.542 5.835 24.759 1.000 1 A TYR 63.302 1
ATOM 1586 C C . TYR 205 205 ? A -1.494 5.075 26.075 1.000 1 A TYR 63.349 1
ATOM 1587 O O . TYR 205 205 ? A -0.746 5.401 26.987 1.000 1 A TYR 61.113 1
ATOM 1588 C CB . TYR 205 205 ? A -0.525 5.250 23.785 1.000 1 A TYR 58.792 1
ATOM 1589 C CG . TYR 205 205 ? A -0.621 5.795 22.381 1.000 1 A TYR 57.863 1
ATOM 1590 C CD1 . TYR 205 205 ? A -1.566 5.300 21.496 1.000 1 A TYR 55.736 1
ATOM 1591 C CD2 . TYR 205 205 ? A 0.238 6.801 21.964 1.000 1 A TYR 54.907 1
ATOM 1592 C CE1 . TYR 205 205 ? A -1.657 5.799 20.216 1.000 1 A TYR 52.601 1
ATOM 1593 C CE2 . TYR 205 205 ? A 0.134 7.320 20.682 1.000 1 A TYR 52.165 1
ATOM 1594 C CZ . TYR 205 205 ? A -0.814 6.808 19.825 1.000 1 A TYR 50.335 1
ATOM 1595 O OH . TYR 205 205 ? A -0.902 7.313 18.549 1.000 1 A TYR 50.311 1
ATOM 1596 N N . SER 206 206 ? A -2.321 4.053 26.139 1.000 1 A SER 59.485 1
ATOM 1597 C CA . SER 206 206 ? A -2.364 3.185 27.313 1.000 1 A SER 59.441 1
ATOM 1598 C C . SER 206 206 ? A -1.826 1.778 26.995 1.000 1 A SER 59.551 1
ATOM 1599 O O . SER 206 206 ? A -1.938 0.888 27.834 1.000 1 A SER 56.614 1
ATOM 1600 C CB . SER 206 206 ? A -3.791 3.086 27.846 1.000 1 A SER 54.574 1
ATOM 1601 O OG . SER 206 206 ? A -4.622 2.421 26.901 1.000 1 A SER 51.244 1
ATOM 1602 N N . GLY 207 207 ? A -1.267 1.618 25.816 1.000 1 A GLY 51.080 1
ATOM 1603 C CA . GLY 207 207 ? A -0.747 0.308 25.432 1.000 1 A GLY 50.704 1
ATOM 1604 C C . GLY 207 207 ? A 0.626 0.020 26.002 1.000 1 A GLY 51.306 1
ATOM 1605 O O . GLY 207 207 ? A 1.217 0.823 26.703 1.000 1 A GLY 49.192 1
ATOM 1606 N N . LYS 208 208 ? A 1.101 -1.145 25.677 1.000 1 A LYS 48.199 1
ATOM 1607 C CA . LYS 208 208 ? A 2.394 -1.617 26.155 1.000 1 A LYS 49.328 1
ATOM 1608 C C . LYS 208 208 ? A 3.141 -2.273 24.991 1.000 1 A LYS 49.584 1
ATOM 1609 O O . LYS 208 208 ? A 2.551 -2.590 23.942 1.000 1 A LYS 47.129 1
ATOM 1610 C CB . LYS 208 208 ? A 2.264 -2.590 27.322 1.000 1 A LYS 44.808 1
ATOM 1611 C CG . LYS 208 208 ? A 1.772 -1.952 28.612 1.000 1 A LYS 43.462 1
ATOM 1612 C CD . LYS 208 208 ? A 1.680 -2.975 29.733 1.000 1 A LYS 40.410 1
ATOM 1613 C CE . LYS 208 208 ? A 1.250 -2.335 31.042 1.000 1 A LYS 35.734 1
ATOM 1614 N NZ . LYS 208 208 ? A -0.150 -1.846 30.942 1.000 1 A LYS 32.568 1
ATOM 1615 N N . ASP 209 209 ? A 4.436 -2.433 25.142 1.000 1 A ASP 43.620 1
ATOM 1616 C CA . ASP 209 209 ? A 5.253 -3.075 24.135 1.000 1 A ASP 44.877 1
ATOM 1617 C C . ASP 209 209 ? A 4.908 -4.567 24.034 1.000 1 A ASP 44.715 1
ATOM 1618 O O . ASP 209 209 ? A 4.607 -5.207 25.052 1.000 1 A ASP 42.068 1
ATOM 1619 C CB . ASP 209 209 ? A 6.731 -2.872 24.434 1.000 1 A ASP 40.011 1
ATOM 1620 C CG . ASP 209 209 ? A 7.628 -3.238 23.267 1.000 1 A ASP 39.284 1
ATOM 1621 O OD1 . ASP 209 209 ? A 7.093 -3.592 22.175 1.000 1 A ASP 37.286 1
ATOM 1622 O OD2 . ASP 209 209 ? A 8.858 -3.172 23.403 1.000 1 A ASP 36.701 1
ATOM 1623 N N . ALA 210 210 ? A 4.971 -5.092 22.831 1.000 1 A ALA 40.100 1
ATOM 1624 C CA . ALA 210 210 ? A 4.691 -6.499 22.619 1.000 1 A ALA 41.918 1
ATOM 1625 C C . ALA 210 210 ? A 5.780 -7.428 23.174 1.000 1 A ALA 42.633 1
ATOM 1626 O O . ALA 210 210 ? A 6.967 -7.074 23.183 1.000 1 A ALA 40.173 1
ATOM 1627 C CB . ALA 210 210 ? A 4.501 -6.782 21.136 1.000 1 A ALA 37.677 1
ATOM 1628 N N . MET 1 1 ? B -19.625 21.508 25.414 1.000 2 B MET 33.578 1
ATOM 1629 C CA . MET 1 1 ? B -20.670 20.492 25.525 1.000 2 B MET 34.561 1
ATOM 1630 C C . MET 1 1 ? B -21.279 20.192 24.166 1.000 2 B MET 35.246 1
ATOM 1631 O O . MET 1 1 ? B -21.565 19.032 23.883 1.000 2 B MET 34.054 1
ATOM 1632 C CB . MET 1 1 ? B -21.752 20.919 26.517 1.000 2 B MET 30.147 1
ATOM 1633 C CG . MET 1 1 ? B -21.270 20.986 27.957 1.000 2 B MET 31.050 1
ATOM 1634 S SD . MET 1 1 ? B -22.522 21.558 29.121 1.000 2 B MET 35.648 1
ATOM 1635 C CE . MET 1 1 ? B -23.593 20.123 29.152 1.000 2 B MET 27.711 1
ATOM 1636 N N . ALA 2 2 ? B -21.484 21.234 23.382 1.000 2 B ALA 48.458 1
ATOM 1637 C CA . ALA 2 2 ? B -22.054 20.991 22.049 1.000 2 B ALA 51.425 1
ATOM 1638 C C . ALA 2 2 ? B -21.063 20.303 21.121 1.000 2 B ALA 52.904 1
ATOM 1639 O O . ALA 2 2 ? B -21.440 19.502 20.279 1.000 2 B ALA 51.354 1
ATOM 1640 C CB . ALA 2 2 ? B -22.517 22.310 21.417 1.000 2 B ALA 47.588 1
ATOM 1641 N N . ALA 3 3 ? B -19.789 20.643 21.285 1.000 2 B ALA 48.050 1
ATOM 1642 C CA . ALA 3 3 ? B -18.753 19.991 20.480 1.000 2 B ALA 50.595 1
ATOM 1643 C C . ALA 3 3 ? B -18.560 18.524 20.895 1.000 2 B ALA 52.180 1
ATOM 1644 O O . ALA 3 3 ? B -18.282 17.647 20.060 1.000 2 B ALA 50.897 1
ATOM 1645 C CB . ALA 3 3 ? B -17.447 20.745 20.614 1.000 2 B ALA 47.014 1
ATOM 1646 N N . ALA 4 4 ? B -18.717 18.274 22.192 1.000 2 B ALA 51.818 1
ATOM 1647 C CA . ALA 4 4 ? B -18.588 16.904 22.659 1.000 2 B ALA 55.760 1
ATOM 1648 C C . ALA 4 4 ? B -19.779 16.041 22.210 1.000 2 B ALA 56.946 1
ATOM 1649 O O . ALA 4 4 ? B -19.621 14.852 21.909 1.000 2 B ALA 55.450 1
ATOM 1650 C CB . ALA 4 4 ? B -18.479 16.873 24.185 1.000 2 B ALA 52.325 1
ATOM 1651 N N . GLY 5 5 ? B -20.965 16.662 22.179 1.000 2 B GLY 54.651 1
ATOM 1652 C CA . GLY 5 5 ? B -22.122 15.916 21.672 1.000 2 B GLY 55.888 1
ATOM 1653 C C . GLY 5 5 ? B -22.055 15.658 20.186 1.000 2 B GLY 58.360 1
ATOM 1654 O O . GLY 5 5 ? B -22.436 14.594 19.718 1.000 2 B GLY 58.262 1
ATOM 1655 N N . ALA 6 6 ? B -21.569 16.631 19.436 1.000 2 B ALA 54.252 1
ATOM 1656 C CA . ALA 6 6 ? B -21.406 16.460 18.009 1.000 2 B ALA 55.975 1
ATOM 1657 C C . ALA 6 6 ? B -20.331 15.425 17.676 1.000 2 B ALA 56.761 1
ATOM 1658 O O . ALA 6 6 ? B -20.422 14.704 16.677 1.000 2 B ALA 57.581 1
ATOM 1659 C CB . ALA 6 6 ? B -21.080 17.797 17.344 1.000 2 B ALA 56.024 1
ATOM 1660 N N . PHE 7 7 ? B -19.323 15.354 18.524 1.000 2 B PHE 49.893 1
ATOM 1661 C CA . PHE 7 7 ? B -18.299 14.358 18.326 1.000 2 B PHE 51.603 1
ATOM 1662 C C . PHE 7 7 ? B -18.821 12.947 18.534 1.000 2 B PHE 51.917 1
ATOM 1663 O O . PHE 7 7 ? B -18.467 12.005 17.813 1.000 2 B PHE 50.807 1
ATOM 1664 C CB . PHE 7 7 ? B -17.117 14.638 19.279 1.000 2 B PHE 47.481 1
ATOM 1665 C CG . PHE 7 7 ? B -16.071 13.583 19.272 1.000 2 B PHE 46.024 1
ATOM 1666 C CD1 . PHE 7 7 ? B -15.235 13.392 18.192 1.000 2 B PHE 46.489 1
ATOM 1667 C CD2 . PHE 7 7 ? B -15.917 12.763 20.401 1.000 2 B PHE 46.396 1
ATOM 1668 C CE1 . PHE 7 7 ? B -14.278 12.410 18.206 1.000 2 B PHE 43.172 1
ATOM 1669 C CE2 . PHE 7 7 ? B -14.960 11.767 20.401 1.000 2 B PHE 42.426 1
ATOM 1670 C CZ . PHE 7 7 ? B -14.138 11.586 19.292 1.000 2 B PHE 42.325 1
ATOM 1671 N N . ARG 8 8 ? B -19.683 12.774 19.547 1.000 2 B ARG 51.839 1
ATOM 1672 C CA . ARG 8 8 ? B -20.251 11.475 19.805 1.000 2 B ARG 52.401 1
ATOM 1673 C C . ARG 8 8 ? B -21.264 11.068 18.741 1.000 2 B ARG 51.800 1
ATOM 1674 O O . ARG 8 8 ? B -21.392 9.892 18.435 1.000 2 B ARG 51.613 1
ATOM 1675 C CB . ARG 8 8 ? B -20.887 11.442 21.194 1.000 2 B ARG 51.102 1
ATOM 1676 C CG . ARG 8 8 ? B -19.873 11.621 22.341 1.000 2 B ARG 48.964 1
ATOM 1677 C CD . ARG 8 8 ? B -18.897 10.478 22.383 1.000 2 B ARG 47.415 1
ATOM 1678 N NE . ARG 8 8 ? B -17.873 10.645 23.404 1.000 2 B ARG 41.745 1
ATOM 1679 C CZ . ARG 8 8 ? B -18.023 10.256 24.686 1.000 2 B ARG 41.966 1
ATOM 1680 N NH1 . ARG 8 8 ? B -19.175 9.710 25.063 1.000 2 B ARG 35.366 1
ATOM 1681 N NH2 . ARG 8 8 ? B -17.059 10.421 25.528 1.000 2 B ARG 33.641 1
ATOM 1682 N N . LEU 9 9 ? B -21.972 12.037 18.182 1.000 2 B LEU 48.291 1
ATOM 1683 C CA . LEU 9 9 ? B -22.901 11.746 17.095 1.000 2 B LEU 51.263 1
ATOM 1684 C C . LEU 9 9 ? B -22.167 11.381 15.818 1.000 2 B LEU 51.744 1
ATOM 1685 O O . LEU 9 9 ? B -22.612 10.500 15.065 1.000 2 B LEU 51.532 1
ATOM 1686 C CB . LEU 9 9 ? B -23.838 12.922 16.871 1.000 2 B LEU 48.597 1
ATOM 1687 C CG . LEU 9 9 ? B -24.846 13.231 17.974 1.000 2 B LEU 46.598 1
ATOM 1688 C CD1 . LEU 9 9 ? B -25.805 12.088 18.149 1.000 2 B LEU 47.986 1
ATOM 1689 C CD2 . LEU 9 9 ? B -25.590 14.520 17.659 1.000 2 B LEU 47.190 1
ATOM 1690 N N . ARG 10 10 ? B -21.046 12.053 15.556 1.000 2 B ARG 41.986 1
ATOM 1691 C CA . ARG 10 10 ? B -20.268 11.701 14.370 1.000 2 B ARG 45.040 1
ATOM 1692 C C . ARG 10 10 ? B -19.514 10.401 14.570 1.000 2 B ARG 45.193 1
ATOM 1693 O O . ARG 10 10 ? B -19.244 9.702 13.596 1.000 2 B ARG 44.069 1
ATOM 1694 C CB . ARG 10 10 ? B -19.279 12.833 14.027 1.000 2 B ARG 41.280 1
ATOM 1695 C CG . ARG 10 10 ? B -19.946 14.088 13.523 1.000 2 B ARG 39.015 1
ATOM 1696 C CD . ARG 10 10 ? B -18.928 15.174 13.234 1.000 2 B ARG 39.447 1
ATOM 1697 N NE . ARG 10 10 ? B -19.539 16.415 12.809 1.000 2 B ARG 34.442 1
ATOM 1698 C CZ . ARG 10 10 ? B -18.866 17.527 12.484 1.000 2 B ARG 32.864 1
ATOM 1699 N NH1 . ARG 10 10 ? B -17.558 17.539 12.615 1.000 2 B ARG 29.239 1
ATOM 1700 N NH2 . ARG 10 10 ? B -19.518 18.596 12.112 1.000 2 B ARG 27.195 1
ATOM 1701 N N . ARG 11 11 ? B -19.179 10.060 15.807 1.000 2 B ARG 35.579 1
ATOM 1702 C CA . ARG 11 11 ? B -18.553 8.782 16.074 1.000 2 B ARG 36.473 1
ATOM 1703 C C . ARG 11 11 ? B -19.572 7.656 15.938 1.000 2 B ARG 36.935 1
ATOM 1704 O O . ARG 11 11 ? B -19.236 6.555 15.463 1.000 2 B ARG 36.322 1
ATOM 1705 C CB . ARG 11 11 ? B -17.932 8.788 17.468 1.000 2 B ARG 34.106 1
ATOM 1706 C CG . ARG 11 11 ? B -17.217 7.518 17.864 1.000 2 B ARG 32.230 1
ATOM 1707 C CD . ARG 11 11 ? B -16.566 7.676 19.218 1.000 2 B ARG 32.753 1
ATOM 1708 N NE . ARG 11 11 ? B -17.555 7.869 20.254 1.000 2 B ARG 28.918 1
ATOM 1709 C CZ . ARG 11 11 ? B -18.160 6.874 20.899 1.000 2 B ARG 27.124 1
ATOM 1710 N NH1 . ARG 11 11 ? B -17.867 5.619 20.621 1.000 2 B ARG 25.565 1
ATOM 1711 N NH2 . ARG 11 11 ? B -19.046 7.141 21.838 1.000 2 B ARG 23.338 1
ATOM 1712 N N . ALA 12 12 ? B -20.783 7.861 16.390 1.000 2 B ALA 43.624 1
ATOM 1713 C CA . ALA 12 12 ? B -21.813 6.846 16.313 1.000 2 B ALA 46.443 1
ATOM 1714 C C . ALA 12 12 ? B -22.432 6.711 14.928 1.000 2 B ALA 47.205 1
ATOM 1715 O O . ALA 12 12 ? B -23.178 5.764 14.677 1.000 2 B ALA 48.166 1
ATOM 1716 C CB . ALA 12 12 ? B -22.913 7.130 17.342 1.000 2 B ALA 44.801 1
ATOM 1717 N N . ALA 13 13 ? B -22.136 7.635 14.044 1.000 2 B ALA 45.110 1
ATOM 1718 C CA . ALA 13 13 ? B -22.676 7.582 12.694 1.000 2 B ALA 47.164 1
ATOM 1719 C C . ALA 13 13 ? B -21.996 6.467 11.895 1.000 2 B ALA 48.191 1
ATOM 1720 O O . ALA 13 13 ? B -20.873 6.046 12.177 1.000 2 B ALA 48.766 1
ATOM 1721 C CB . ALA 13 13 ? B -22.523 8.922 11.968 1.000 2 B ALA 45.330 1
ATOM 1722 N N . SER 14 14 ? B -22.697 6.021 10.884 1.000 2 B SER 44.598 1
ATOM 1723 C CA . SER 14 14 ? B -22.177 4.965 10.021 1.000 2 B SER 46.791 1
ATOM 1724 C C . SER 14 14 ? B -21.097 5.521 9.107 1.000 2 B SER 46.968 1
ATOM 1725 O O . SER 14 14 ? B -21.016 6.718 8.851 1.000 2 B SER 47.166 1
ATOM 1726 C CB . SER 14 14 ? B -23.279 4.324 9.200 1.000 2 B SER 45.115 1
ATOM 1727 O OG . SER 14 14 ? B -24.236 3.691 10.037 1.000 2 B SER 42.454 1
ATOM 1728 N N . ALA 15 15 ? B -20.274 4.615 8.602 1.000 2 B ALA 42.990 1
ATOM 1729 C CA . ALA 15 15 ? B -19.230 5.006 7.673 1.000 2 B ALA 45.866 1
ATOM 1730 C C . ALA 15 15 ? B -19.834 5.383 6.343 1.000 2 B ALA 45.859 1
ATOM 1731 O O . ALA 15 15 ? B -20.716 4.710 5.826 1.000 2 B ALA 46.643 1
ATOM 1732 C CB . ALA 15 15 ? B -18.222 3.880 7.520 1.000 2 B ALA 45.018 1
ATOM 1733 N N . LEU 16 16 ? B -19.350 6.455 5.784 1.000 2 B LEU 45.016 1
ATOM 1734 C CA . LEU 16 16 ? B -19.886 6.960 4.539 1.000 2 B LEU 48.204 1
ATOM 1735 C C . LEU 16 16 ? B -18.741 7.394 3.626 1.000 2 B LEU 48.421 1
ATOM 1736 O O . LEU 16 16 ? B -17.881 8.176 4.004 1.000 2 B LEU 47.984 1
ATOM 1737 C CB . LEU 16 16 ? B -20.839 8.122 4.769 1.000 2 B LEU 45.247 1
ATOM 1738 C CG . LEU 16 16 ? B -21.516 8.691 3.497 1.000 2 B LEU 43.631 1
ATOM 1739 C CD1 . LEU 16 16 ? B -22.430 7.649 2.866 1.000 2 B LEU 43.599 1
ATOM 1740 C CD2 . LEU 16 16 ? B -22.286 9.958 3.838 1.000 2 B LEU 43.043 1
ATOM 1741 N N . LEU 17 17 ? B -18.735 6.876 2.420 1.000 2 B LEU 41.068 1
ATOM 1742 C CA . LEU 17 17 ? B -17.753 7.250 1.409 1.000 2 B LEU 44.081 1
ATOM 1743 C C . LEU 17 17 ? B -18.160 8.570 0.814 1.000 2 B LEU 43.843 1
ATOM 1744 O O . LEU 17 17 ? B -19.229 8.705 0.211 1.000 2 B LEU 42.800 1
ATOM 1745 C CB . LEU 17 17 ? B -17.631 6.186 0.337 1.000 2 B LEU 41.094 1
ATOM 1746 C CG . LEU 17 17 ? B -17.083 4.828 0.798 1.000 2 B LEU 39.859 1
ATOM 1747 C CD1 . LEU 17 17 ? B -15.673 4.986 1.320 1.000 2 B LEU 39.982 1
ATOM 1748 C CD2 . LEU 17 17 ? B -17.122 3.823 -0.349 1.000 2 B LEU 39.132 1
ATOM 1749 N N . LEU 18 18 ? B -17.287 9.560 0.960 1.000 2 B LEU 37.491 1
ATOM 1750 C CA . LEU 18 18 ? B -17.585 10.888 0.508 1.000 2 B LEU 40.927 1
ATOM 1751 C C . LEU 18 18 ? B -17.200 11.077 -0.970 1.000 2 B LEU 41.060 1
ATOM 1752 O O . LEU 18 18 ? B -16.211 10.532 -1.443 1.000 2 B LEU 39.761 1
ATOM 1753 C CB . LEU 18 18 ? B -16.875 11.948 1.355 1.000 2 B LEU 37.839 1
ATOM 1754 C CG . LEU 18 18 ? B -17.287 11.990 2.832 1.000 2 B LEU 36.890 1
ATOM 1755 C CD1 . LEU 18 18 ? B -18.774 12.336 2.954 1.000 2 B LEU 37.011 1
ATOM 1756 C CD2 . LEU 18 18 ? B -16.442 12.959 3.596 1.000 2 B LEU 36.147 1
ATOM 1757 N N . ARG 19 19 ? B -18.002 11.815 -1.665 1.000 2 B ARG 35.293 1
ATOM 1758 C CA . ARG 19 19 ? B -17.770 12.143 -3.077 1.000 2 B ARG 35.980 1
ATOM 1759 C C . ARG 19 19 ? B -17.494 13.615 -3.235 1.000 2 B ARG 35.976 1
ATOM 1760 O O . ARG 19 19 ? B -17.866 14.431 -2.394 1.000 2 B ARG 34.716 1
ATOM 1761 C CB . ARG 19 19 ? B -18.978 11.732 -3.932 1.000 2 B ARG 34.868 1
ATOM 1762 C CG . ARG 19 19 ? B -19.192 10.216 -3.993 1.000 2 B ARG 34.757 1
ATOM 1763 C CD . ARG 19 19 ? B -20.460 9.861 -4.788 1.000 2 B ARG 34.389 1
ATOM 1764 N NE . ARG 19 19 ? B -20.339 10.203 -6.204 1.000 2 B ARG 31.802 1
ATOM 1765 C CZ . ARG 19 19 ? B -21.327 10.063 -7.081 1.000 2 B ARG 28.308 1
ATOM 1766 N NH1 . ARG 19 19 ? B -22.506 9.632 -6.673 1.000 2 B ARG 27.725 1
ATOM 1767 N NH2 . ARG 19 19 ? B -21.129 10.349 -8.353 1.000 2 B ARG 25.161 1
ATOM 1768 N N . SER 20 20 ? B -16.818 13.941 -4.314 1.000 2 B SER 37.880 1
ATOM 1769 C CA . SER 20 20 ? B -16.561 15.336 -4.645 1.000 2 B SER 41.062 1
ATOM 1770 C C . SER 20 20 ? B -17.848 16.039 -5.050 1.000 2 B SER 41.097 1
ATOM 1771 O O . SER 20 20 ? B -18.675 15.458 -5.749 1.000 2 B SER 41.189 1
ATOM 1772 C CB . SER 20 20 ? B -15.529 15.418 -5.782 1.000 2 B SER 38.746 1
ATOM 1773 O OG . SER 20 20 ? B -15.288 16.791 -6.121 1.000 2 B SER 37.274 1
ATOM 1774 N N . PRO 21 21 ? B -18.035 17.273 -4.619 1.000 2 B PRO 37.761 1
ATOM 1775 C CA . PRO 21 21 ? B -19.239 18.012 -5.060 1.000 2 B PRO 40.070 1
ATOM 1776 C C . PRO 21 21 ? B -19.253 18.284 -6.546 1.000 2 B PRO 40.678 1
ATOM 1777 O O . PRO 21 21 ? B -20.340 18.418 -7.129 1.000 2 B PRO 40.219 1
ATOM 1778 C CB . PRO 21 21 ? B -19.200 19.296 -4.262 1.000 2 B PRO 38.002 1
ATOM 1779 C CG . PRO 21 21 ? B -18.361 18.949 -3.071 1.000 2 B PRO 39.013 1
ATOM 1780 C CD . PRO 21 21 ? B -17.367 17.963 -3.542 1.000 2 B PRO 40.706 1
ATOM 1781 N N . ARG 22 22 ? B -18.089 18.372 -7.150 1.000 2 B ARG 37.895 1
ATOM 1782 C CA . ARG 22 22 ? B -17.995 18.620 -8.598 1.000 2 B ARG 38.926 1
ATOM 1783 C C . ARG 22 22 ? B -17.689 17.306 -9.312 1.000 2 B ARG 38.802 1
ATOM 1784 O O . ARG 22 22 ? B -16.603 17.090 -9.809 1.000 2 B ARG 37.464 1
ATOM 1785 C CB . ARG 22 22 ? B -16.933 19.664 -8.895 1.000 2 B ARG 36.769 1
ATOM 1786 C CG . ARG 22 22 ? B -17.235 21.043 -8.371 1.000 2 B ARG 35.400 1
ATOM 1787 C CD . ARG 22 22 ? B -16.110 22.006 -8.658 1.000 2 B ARG 34.876 1
ATOM 1788 N NE . ARG 22 22 ? B -16.385 23.328 -8.144 1.000 2 B ARG 31.613 1
ATOM 1789 C CZ . ARG 22 22 ? B -15.532 24.358 -8.202 1.000 2 B ARG 29.439 1
ATOM 1790 N NH1 . ARG 22 22 ? B -14.378 24.192 -8.785 1.000 2 B ARG 27.538 1
ATOM 1791 N NH2 . ARG 22 22 ? B -15.845 25.522 -7.681 1.000 2 B ARG 25.584 1
ATOM 1792 N N . LEU 23 23 ? B -18.654 16.437 -9.344 1.000 2 B LEU 36.684 1
ATOM 1793 C CA . LEU 23 23 ? B -18.496 15.109 -9.959 1.000 2 B LEU 38.656 1
ATOM 1794 C C . LEU 23 23 ? B -19.778 14.720 -10.690 1.000 2 B LEU 38.953 1
ATOM 1795 O O . LEU 23 23 ? B -20.721 14.200 -10.098 1.000 2 B LEU 37.862 1
ATOM 1796 C CB . LEU 23 23 ? B -18.157 14.051 -8.896 1.000 2 B LEU 35.689 1
ATOM 1797 C CG . LEU 23 23 ? B -17.838 12.641 -9.399 1.000 2 B LEU 34.783 1
ATOM 1798 C CD1 . LEU 23 23 ? B -16.605 12.657 -10.273 1.000 2 B LEU 34.865 1
ATOM 1799 C CD2 . LEU 23 23 ? B -17.672 11.679 -8.246 1.000 2 B LEU 33.980 1
ATOM 1800 N N . PRO 24 24 ? B -19.849 14.974 -11.978 1.000 2 B PRO 37.882 1
ATOM 1801 C CA . PRO 24 24 ? B -21.028 14.545 -12.721 1.000 2 B PRO 40.303 1
ATOM 1802 C C . PRO 24 24 ? B -21.105 13.038 -12.885 1.000 2 B PRO 40.579 1
ATOM 1803 O O . PRO 24 24 ? B -20.141 12.316 -12.651 1.000 2 B PRO 40.338 1
ATOM 1804 C CB . PRO 24 24 ? B -20.875 15.221 -14.086 1.000 2 B PRO 37.984 1
ATOM 1805 C CG . PRO 24 24 ? B -19.921 16.328 -13.863 1.000 2 B PRO 38.904 1
ATOM 1806 C CD . PRO 24 24 ? B -18.973 15.837 -12.813 1.000 2 B PRO 41.500 1
ATOM 1807 N N . ALA 25 25 ? B -22.259 12.581 -13.289 1.000 2 B ALA 36.608 1
ATOM 1808 C CA . ALA 25 25 ? B -22.457 11.138 -13.490 1.000 2 B ALA 38.106 1
ATOM 1809 C C . ALA 25 25 ? B -21.795 10.631 -14.754 1.000 2 B ALA 38.701 1
ATOM 1810 O O . ALA 25 25 ? B -21.503 9.425 -14.870 1.000 2 B ALA 37.777 1
ATOM 1811 C CB . ALA 25 25 ? B -23.962 10.823 -13.517 1.000 2 B ALA 35.744 1
ATOM 1812 N N . ARG 26 26 ? B -21.540 11.524 -15.688 1.000 2 B ARG 38.119 1
ATOM 1813 C CA . ARG 26 26 ? B -20.903 11.107 -16.921 1.000 2 B ARG 40.794 1
ATOM 1814 C C . ARG 26 26 ? B -19.436 10.783 -16.740 1.000 2 B ARG 40.822 1
ATOM 1815 O O . ARG 26 26 ? B -18.856 10.047 -17.522 1.000 2 B ARG 39.337 1
ATOM 1816 C CB . ARG 26 26 ? B -21.052 12.201 -18.005 1.000 2 B ARG 38.225 1
ATOM 1817 C CG . ARG 26 26 ? B -20.348 13.509 -17.647 1.000 2 B ARG 36.877 1
ATOM 1818 C CD . ARG 26 26 ? B -20.439 14.532 -18.779 1.000 2 B ARG 35.233 1
ATOM 1819 N NE . ARG 26 26 ? B -19.873 15.822 -18.414 1.000 2 B ARG 30.514 1
ATOM 1820 C CZ . ARG 26 26 ? B -18.608 16.162 -18.654 1.000 2 B ARG 29.050 1
ATOM 1821 N NH1 . ARG 26 26 ? B -17.786 15.323 -19.243 1.000 2 B ARG 26.458 1
ATOM 1822 N NH2 . ARG 26 26 ? B -18.201 17.370 -18.298 1.000 2 B ARG 24.473 1
ATOM 1823 N N . GLU 27 27 ? B -18.818 11.335 -15.707 1.000 2 B GLU 38.208 1
ATOM 1824 C CA . GLU 27 27 ? B -17.413 11.080 -15.451 1.000 2 B GLU 40.516 1
ATOM 1825 C C . GLU 27 27 ? B -17.175 9.799 -14.685 1.000 2 B GLU 40.852 1
ATOM 1826 O O . GLU 27 27 ? B -16.030 9.414 -14.488 1.000 2 B GLU 39.413 1
ATOM 1827 C CB . GLU 27 27 ? B -16.796 12.264 -14.684 1.000 2 B GLU 37.925 1
ATOM 1828 C CG . GLU 27 27 ? B -16.798 13.574 -15.450 1.000 2 B GLU 37.554 1
ATOM 1829 C CD . GLU 27 27 ? B -16.199 14.729 -14.671 1.000 2 B GLU 36.061 1
ATOM 1830 O OE1 . GLU 27 27 ? B -15.897 14.547 -13.482 1.000 2 B GLU 34.734 1
ATOM 1831 O OE2 . GLU 27 27 ? B -16.040 15.832 -15.265 1.000 2 B GLU 33.651 1
ATOM 1832 N N . LEU 28 28 ? B -18.230 9.128 -14.258 1.000 2 B LEU 40.564 1
ATOM 1833 C CA . LEU 28 28 ? B -18.115 7.864 -13.534 1.000 2 B LEU 44.346 1
ATOM 1834 C C . LEU 28 28 ? B -18.026 6.666 -14.479 1.000 2 B LEU 45.204 1
ATOM 1835 O O . LEU 28 28 ? B -17.745 5.566 -14.006 1.000 2 B LEU 43.953 1
ATOM 1836 C CB . LEU 28 28 ? B -19.303 7.682 -12.588 1.000 2 B LEU 41.018 1
ATOM 1837 C CG . LEU 28 28 ? B -19.411 8.695 -11.442 1.000 2 B LEU 39.840 1
ATOM 1838 C CD1 . LEU 28 28 ? B -18.238 8.516 -10.487 1.000 2 B LEU 40.005 1
ATOM 1839 C CD2 . LEU 28 28 ? B -20.726 8.476 -10.696 1.000 2 B LEU 39.009 1
ATOM 1840 N N . SER 29 29 ? B -18.254 6.860 -15.731 1.000 2 B SER 46.849 1
ATOM 1841 C CA . SER 29 29 ? B -18.225 5.764 -16.690 1.000 2 B SER 48.766 1
ATOM 1842 C C . SER 29 29 ? B -16.806 5.450 -17.161 1.000 2 B SER 50.105 1
ATOM 1843 O O . SER 29 29 ? B -16.474 4.283 -17.400 1.000 2 B SER 49.797 1
ATOM 1844 C CB . SER 29 29 ? B -19.150 6.062 -17.870 1.000 2 B SER 45.977 1
ATOM 1845 O OG . SER 29 29 ? B -18.680 7.190 -18.596 1.000 2 B SER 42.494 1
ATOM 1846 N N . ALA 30 30 ? B -15.981 6.481 -17.310 1.000 2 B ALA 49.133 1
ATOM 1847 C CA . ALA 30 30 ? B -14.638 6.275 -17.853 1.000 2 B ALA 52.229 1
ATOM 1848 C C . ALA 30 30 ? B -13.707 5.536 -16.896 1.000 2 B ALA 54.209 1
ATOM 1849 O O . ALA 30 30 ? B -12.980 4.643 -17.330 1.000 2 B ALA 54.659 1
ATOM 1850 C CB . ALA 30 30 ? B -14.033 7.610 -18.285 1.000 2 B ALA 50.012 1
ATOM 1851 N N . PRO 31 31 ? B -13.672 5.852 -15.592 1.000 2 B PRO 55.389 1
ATOM 1852 C CA . PRO 31 31 ? B -12.860 5.036 -14.676 1.000 2 B PRO 58.731 1
ATOM 1853 C C . PRO 31 31 ? B -13.394 3.617 -14.509 1.000 2 B PRO 60.454 1
ATOM 1854 O O . PRO 31 31 ? B -12.609 2.710 -14.215 1.000 2 B PRO 60.302 1
ATOM 1855 C CB . PRO 31 31 ? B -12.898 5.801 -13.367 1.000 2 B PRO 55.917 1
ATOM 1856 C CG . PRO 31 31 ? B -13.197 7.183 -13.753 1.000 2 B PRO 55.130 1
ATOM 1857 C CD . PRO 31 31 ? B -14.153 7.045 -14.902 1.000 2 B PRO 55.568 1
ATOM 1858 N N . ALA 32 32 ? B -14.677 3.420 -14.647 1.000 2 B ALA 54.228 1
ATOM 1859 C CA . ALA 32 32 ? B -15.229 2.074 -14.551 1.000 2 B ALA 56.939 1
ATOM 1860 C C . ALA 32 32 ? B -14.841 1.220 -15.742 1.000 2 B ALA 58.759 1
ATOM 1861 O O . ALA 32 32 ? B -14.579 0.026 -15.588 1.000 2 B ALA 58.704 1
ATOM 1862 C CB . ALA 32 32 ? B -16.746 2.138 -14.399 1.000 2 B ALA 54.046 1
ATOM 1863 N N . ARG 33 33 ? B -14.784 1.818 -16.911 1.000 2 B ARG 57.660 1
ATOM 1864 C CA . ARG 33 33 ? B -14.347 1.086 -18.087 1.000 2 B ARG 60.607 1
ATOM 1865 C C . ARG 33 33 ? B -12.874 0.816 -18.062 1.000 2 B ARG 62.152 1
ATOM 1866 O O . ARG 33 33 ? B -12.402 -0.235 -18.491 1.000 2 B ARG 61.568 1
ATOM 1867 C CB . ARG 33 33 ? B -14.713 1.818 -19.372 1.000 2 B ARG 57.718 1
ATOM 1868 C CG . ARG 33 33 ? B -16.215 1.899 -19.632 1.000 2 B ARG 54.441 1
ATOM 1869 C CD . ARG 33 33 ? B -16.519 2.381 -21.060 1.000 2 B ARG 50.722 1
ATOM 1870 N NE . ARG 33 33 ? B -16.014 3.758 -21.255 1.000 2 B ARG 48.402 1
ATOM 1871 C CZ . ARG 33 33 ? B -16.715 4.867 -21.063 1.000 2 B ARG 46.273 1
ATOM 1872 N NH1 . ARG 33 33 ? B -17.959 4.780 -20.599 1.000 2 B ARG 38.459 1
ATOM 1873 N NH2 . ARG 33 33 ? B -16.173 6.046 -21.270 1.000 2 B ARG 36.796 1
ATOM 1874 N N . LEU 34 34 ? B -12.076 1.782 -17.540 1.000 2 B LEU 61.084 1
ATOM 1875 C CA . LEU 34 34 ? B -10.631 1.585 -17.475 1.000 2 B LEU 64.629 1
ATOM 1876 C C . LEU 34 34 ? B -10.281 0.559 -16.410 1.000 2 B LEU 66.606 1
ATOM 1877 O O . LEU 34 34 ? B -9.301 -0.189 -16.542 1.000 2 B LEU 65.974 1
ATOM 1878 C CB . LEU 34 34 ? B -9.954 2.913 -17.177 1.000 2 B LEU 61.701 1
ATOM 1879 C CG . LEU 34 34 ? B -9.977 3.939 -18.324 1.000 2 B LEU 58.018 1
ATOM 1880 C CD1 . LEU 34 34 ? B -9.281 3.431 -19.553 1.000 2 B LEU 58.622 1
ATOM 1881 C CD2 . LEU 34 34 ? B -9.390 5.264 -17.857 1.000 2 B LEU 58.393 1
ATOM 1882 N N . TYR 35 35 ? B -11.020 0.534 -15.319 1.000 2 B TYR 62.681 1
ATOM 1883 C CA . TYR 35 35 ? B -10.796 -0.483 -14.292 1.000 2 B TYR 64.994 1
ATOM 1884 C C . TYR 35 35 ? B -11.161 -1.873 -14.783 1.000 2 B TYR 65.982 1
ATOM 1885 O O . TYR 35 35 ? B -10.393 -2.816 -14.589 1.000 2 B TYR 64.275 1
ATOM 1886 C CB . TYR 35 35 ? B -11.608 -0.155 -13.035 1.000 2 B TYR 63.384 1
ATOM 1887 C CG . TYR 35 35 ? B -11.621 -1.274 -12.034 1.000 2 B TYR 61.708 1
ATOM 1888 C CD1 . TYR 35 35 ? B -10.499 -1.558 -11.270 1.000 2 B TYR 61.251 1
ATOM 1889 C CD2 . TYR 35 35 ? B -12.772 -2.035 -11.827 1.000 2 B TYR 61.341 1
ATOM 1890 C CE1 . TYR 35 35 ? B -10.499 -2.568 -10.361 1.000 2 B TYR 59.262 1
ATOM 1891 C CE2 . TYR 35 35 ? B -12.795 -3.052 -10.886 1.000 2 B TYR 60.560 1
ATOM 1892 C CZ . TYR 35 35 ? B -11.653 -3.316 -10.166 1.000 2 B TYR 57.255 1
ATOM 1893 O OH . TYR 35 35 ? B -11.652 -4.328 -9.234 1.000 2 B TYR 57.440 1
ATOM 1894 N N . HIS 36 36 ? B -12.290 -1.990 -15.412 1.000 2 B HIS 65.450 1
ATOM 1895 C CA . HIS 36 36 ? B -12.715 -3.311 -15.890 1.000 2 B HIS 66.655 1
ATOM 1896 C C . HIS 36 36 ? B -11.874 -3.817 -17.034 1.000 2 B HIS 68.354 1
ATOM 1897 O O . HIS 36 36 ? B -11.676 -5.018 -17.146 1.000 2 B HIS 67.923 1
ATOM 1898 C CB . HIS 36 36 ? B -14.182 -3.237 -16.309 1.000 2 B HIS 63.084 1
ATOM 1899 C CG . HIS 36 36 ? B -14.785 -4.557 -16.674 1.000 2 B HIS 58.759 1
ATOM 1900 N ND1 . HIS 36 36 ? B -14.814 -5.022 -17.969 1.000 2 B HIS 55.553 1
ATOM 1901 C CD2 . HIS 36 36 ? B -15.369 -5.503 -15.918 1.000 2 B HIS 54.082 1
ATOM 1902 C CE1 . HIS 36 36 ? B -15.395 -6.204 -17.965 1.000 2 B HIS 51.835 1
ATOM 1903 N NE2 . HIS 36 36 ? B -15.739 -6.517 -16.751 1.000 2 B HIS 47.596 1
ATOM 1904 N N . LYS 37 37 ? B -11.366 -2.916 -17.844 1.000 2 B LYS 71.478 1
ATOM 1905 C CA . LYS 37 37 ? B -10.551 -3.352 -18.967 1.000 2 B LYS 71.355 1
ATOM 1906 C C . LYS 37 37 ? B -9.174 -3.812 -18.543 1.000 2 B LYS 73.071 1
ATOM 1907 O O . LYS 37 37 ? B -8.661 -4.838 -19.018 1.000 2 B LYS 72.804 1
ATOM 1908 C CB . LYS 37 37 ? B -10.440 -2.235 -20.001 1.000 2 B LYS 68.153 1
ATOM 1909 C CG . LYS 37 37 ? B -9.727 -2.635 -21.269 1.000 2 B LYS 62.874 1
ATOM 1910 C CD . LYS 37 37 ? B -9.656 -1.504 -22.274 1.000 2 B LYS 57.818 1
ATOM 1911 C CE . LYS 37 37 ? B -8.900 -1.923 -23.535 1.000 2 B LYS 51.418 1
ATOM 1912 N NZ . LYS 37 37 ? B -8.806 -0.812 -24.522 1.000 2 B LYS 43.847 1
ATOM 1913 N N . LYS 38 38 ? B -8.533 -3.063 -17.617 1.000 2 B LYS 74.832 1
ATOM 1914 C CA . LYS 38 38 ? B -7.165 -3.370 -17.221 1.000 2 B LYS 75.445 1
ATOM 1915 C C . LYS 38 38 ? B -7.103 -4.556 -16.281 1.000 2 B LYS 76.365 1
ATOM 1916 O O . LYS 38 38 ? B -6.184 -5.377 -16.389 1.000 2 B LYS 75.475 1
ATOM 1917 C CB . LYS 38 38 ? B -6.520 -2.143 -16.580 1.000 2 B LYS 73.558 1
ATOM 1918 C CG . LYS 38 38 ? B -6.270 -1.008 -17.541 1.000 2 B LYS 70.394 1
ATOM 1919 C CD . LYS 38 38 ? B -5.617 0.190 -16.850 1.000 2 B LYS 67.811 1
ATOM 1920 C CE . LYS 38 38 ? B -5.371 1.317 -17.849 1.000 2 B LYS 64.004 1
ATOM 1921 N NZ . LYS 38 38 ? B -4.735 2.474 -17.197 1.000 2 B LYS 56.311 1
ATOM 1922 N N . VAL 39 39 ? B -8.027 -4.659 -15.369 1.000 2 B VAL 75.767 1
ATOM 1923 C CA . VAL 39 39 ? B -8.019 -5.764 -14.407 1.000 2 B VAL 76.484 1
ATOM 1924 C C . VAL 39 39 ? B -8.354 -7.083 -15.111 1.000 2 B VAL 76.940 1
ATOM 1925 O O . VAL 39 39 ? B -7.707 -8.100 -14.869 1.000 2 B VAL 75.707 1
ATOM 1926 C CB . VAL 39 39 ? B -8.980 -5.474 -13.253 1.000 2 B VAL 75.310 1
ATOM 1927 C CG1 . VAL 39 39 ? B -8.454 -4.297 -12.460 1.000 2 B VAL 74.879 1
ATOM 1928 C CG2 . VAL 39 39 ? B -9.136 -6.684 -12.338 1.000 2 B VAL 75.867 1
ATOM 1929 N N . VAL 40 40 ? B -9.341 -7.064 -15.971 1.000 2 B VAL 74.614 1
ATOM 1930 C CA . VAL 40 40 ? B -9.691 -8.277 -16.699 1.000 2 B VAL 73.344 1
ATOM 1931 C C . VAL 40 40 ? B -8.599 -8.655 -17.679 1.000 2 B VAL 74.352 1
ATOM 1932 O O . VAL 40 40 ? B -8.343 -9.848 -17.883 1.000 2 B VAL 73.077 1
ATOM 1933 C CB . VAL 40 40 ? B -11.060 -8.098 -17.392 1.000 2 B VAL 70.101 1
ATOM 1934 C CG1 . VAL 40 40 ? B -12.146 -7.939 -16.343 1.000 2 B VAL 69.237 1
ATOM 1935 C CG2 . VAL 40 40 ? B -11.400 -9.273 -18.295 1.000 2 B VAL 69.877 1
ATOM 1936 N N . ASP 41 41 ? B -7.925 -7.663 -18.230 1.000 2 B ASP 78.435 1
ATOM 1937 C CA . ASP 41 41 ? B -6.832 -7.947 -19.166 1.000 2 B ASP 78.450 1
ATOM 1938 C C . ASP 41 41 ? B -5.671 -8.601 -18.453 1.000 2 B ASP 78.962 1
ATOM 1939 O O . ASP 41 41 ? B -5.065 -9.539 -18.977 1.000 2 B ASP 76.610 1
ATOM 1940 C CB . ASP 41 41 ? B -6.373 -6.651 -19.848 1.000 2 B ASP 77.197 1
ATOM 1941 C CG . ASP 41 41 ? B -5.234 -6.898 -20.827 1.000 2 B ASP 70.909 1
ATOM 1942 O OD1 . ASP 41 41 ? B -5.503 -7.452 -21.914 1.000 2 B ASP 67.583 1
ATOM 1943 O OD2 . ASP 41 41 ? B -4.096 -6.522 -20.496 1.000 2 B ASP 68.645 1
ATOM 1944 N N . HIS 42 42 ? B -5.325 -8.139 -17.251 1.000 2 B HIS 77.868 1
ATOM 1945 C CA . HIS 42 42 ? B -4.251 -8.759 -16.510 1.000 2 B HIS 77.616 1
ATOM 1946 C C . HIS 42 42 ? B -4.694 -10.026 -15.797 1.000 2 B HIS 77.626 1
ATOM 1947 O O . HIS 42 42 ? B -3.865 -10.848 -15.430 1.000 2 B HIS 77.518 1
ATOM 1948 C CB . HIS 42 42 ? B -3.665 -7.778 -15.486 1.000 2 B HIS 77.659 1
ATOM 1949 C CG . HIS 42 42 ? B -2.814 -6.698 -16.109 1.000 2 B HIS 79.399 1
ATOM 1950 N ND1 . HIS 42 42 ? B -1.512 -6.946 -16.531 1.000 2 B HIS 71.458 1
ATOM 1951 C CD2 . HIS 42 42 ? B -3.049 -5.413 -16.405 1.000 2 B HIS 71.949 1
ATOM 1952 C CE1 . HIS 42 42 ? B -1.008 -5.830 -17.041 1.000 2 B HIS 73.714 1
ATOM 1953 N NE2 . HIS 42 42 ? B -1.919 -4.892 -16.980 1.000 2 B HIS 74.253 1
ATOM 1954 N N . TYR 43 43 ? B -5.980 -10.172 -15.569 1.000 2 B TYR 75.223 1
ATOM 1955 C CA . TYR 43 43 ? B -6.464 -11.396 -14.953 1.000 2 B TYR 74.214 1
ATOM 1956 C C . TYR 43 43 ? B -6.525 -12.551 -15.945 1.000 2 B TYR 75.076 1
ATOM 1957 O O . TYR 43 43 ? B -6.134 -13.681 -15.644 1.000 2 B TYR 74.210 1
ATOM 1958 C CB . TYR 43 43 ? B -7.840 -11.170 -14.345 1.000 2 B TYR 71.939 1
ATOM 1959 C CG . TYR 43 43 ? B -8.476 -12.414 -13.759 1.000 2 B TYR 70.119 1
ATOM 1960 C CD1 . TYR 43 43 ? B -7.996 -12.984 -12.597 1.000 2 B TYR 69.147 1
ATOM 1961 C CD2 . TYR 43 43 ? B -9.558 -12.992 -14.401 1.000 2 B TYR 68.802 1
ATOM 1962 C CE1 . TYR 43 43 ? B -8.592 -14.104 -12.085 1.000 2 B TYR 66.905 1
ATOM 1963 C CE2 . TYR 43 43 ? B -10.160 -14.127 -13.886 1.000 2 B TYR 67.817 1
ATOM 1964 C CZ . TYR 43 43 ? B -9.651 -14.667 -12.737 1.000 2 B TYR 64.576 1
ATOM 1965 O OH . TYR 43 43 ? B -10.254 -15.805 -12.200 1.000 2 B TYR 62.737 1
ATOM 1966 N N . GLU 44 44 ? B -7.038 -12.266 -17.127 1.000 2 B GLU 73.800 1
ATOM 1967 C CA . GLU 44 44 ? B -7.131 -13.298 -18.161 1.000 2 B GLU 73.469 1
ATOM 1968 C C . GLU 44 44 ? B -5.791 -13.560 -18.829 1.000 2 B GLU 74.585 1
ATOM 1969 O O . GLU 44 44 ? B -5.542 -14.661 -19.300 1.000 2 B GLU 72.571 1
ATOM 1970 C CB . GLU 44 44 ? B -8.165 -12.907 -19.203 1.000 2 B GLU 70.353 1
ATOM 1971 C CG . GLU 44 44 ? B -9.578 -12.842 -18.668 1.000 2 B GLU 65.073 1
ATOM 1972 C CD . GLU 44 44 ? B -10.595 -12.475 -19.713 1.000 2 B GLU 60.739 1
ATOM 1973 O OE1 . GLU 44 44 ? B -10.195 -12.133 -20.842 1.000 2 B GLU 56.636 1
ATOM 1974 O OE2 . GLU 44 44 ? B -11.820 -12.541 -19.406 1.000 2 B GLU 53.208 1
ATOM 1975 N N . ASN 45 45 ? B -4.911 -12.553 -18.855 1.000 2 B ASN 76.676 1
ATOM 1976 C CA . ASN 45 45 ? B -3.584 -12.695 -19.419 1.000 2 B ASN 76.215 1
ATOM 1977 C C . ASN 45 45 ? B -2.559 -12.243 -18.391 1.000 2 B ASN 77.826 1
ATOM 1978 O O . ASN 45 45 ? B -1.924 -11.198 -18.541 1.000 2 B ASN 75.912 1
ATOM 1979 C CB . ASN 45 45 ? B -3.449 -11.853 -20.699 1.000 2 B ASN 73.334 1
ATOM 1980 C CG . ASN 45 45 ? B -4.328 -12.357 -21.820 1.000 2 B ASN 67.677 1
ATOM 1981 O OD1 . ASN 45 45 ? B -4.058 -13.400 -22.423 1.000 2 B ASN 60.686 1
ATOM 1982 N ND2 . ASN 45 45 ? B -5.407 -11.634 -22.107 1.000 2 B ASN 61.522 1
ATOM 1983 N N . PRO 46 46 ? B -2.341 -12.992 -17.333 1.000 2 B PRO 76.118 1
ATOM 1984 C CA . PRO 46 46 ? B -1.381 -12.591 -16.310 1.000 2 B PRO 76.822 1
ATOM 1985 C C . PRO 46 46 ? B 0.058 -12.794 -16.793 1.000 2 B PRO 77.801 1
ATOM 1986 O O . PRO 46 46 ? B 0.473 -13.894 -17.122 1.000 2 B PRO 74.105 1
ATOM 1987 C CB . PRO 46 46 ? B -1.691 -13.500 -15.120 1.000 2 B PRO 74.109 1
ATOM 1988 C CG . PRO 46 46 ? B -2.305 -14.690 -15.731 1.000 2 B PRO 72.693 1
ATOM 1989 C CD . PRO 46 46 ? B -3.047 -14.224 -16.947 1.000 2 B PRO 74.625 1
ATOM 1990 N N . ARG 47 47 ? B 0.787 -11.675 -16.801 1.000 2 B ARG 80.275 1
ATOM 1991 C CA . ARG 47 47 ? B 2.172 -11.687 -17.217 1.000 2 B ARG 80.678 1
ATOM 1992 C C . ARG 47 47 ? B 3.032 -12.285 -16.121 1.000 2 B ARG 81.238 1
ATOM 1993 O O . ARG 47 47 ? B 2.878 -11.987 -14.964 1.000 2 B ARG 77.798 1
ATOM 1994 C CB . ARG 47 47 ? B 2.660 -10.274 -17.577 1.000 2 B ARG 77.975 1
ATOM 1995 C CG . ARG 47 47 ? B 2.159 -9.729 -18.908 1.000 2 B ARG 75.086 1
ATOM 1996 C CD . ARG 47 47 ? B 0.735 -9.205 -18.826 1.000 2 B ARG 71.730 1
ATOM 1997 N NE . ARG 47 47 ? B 0.361 -8.429 -19.993 1.000 2 B ARG 70.015 1
ATOM 1998 C CZ . ARG 47 47 ? B -0.850 -8.011 -20.241 1.000 2 B ARG 69.059 1
ATOM 1999 N NH1 . ARG 47 47 ? B -1.844 -8.283 -19.417 1.000 2 B ARG 61.316 1
ATOM 2000 N NH2 . ARG 47 47 ? B -1.093 -7.253 -21.312 1.000 2 B ARG 62.479 1
ATOM 2001 N N . ASN 48 48 ? B 3.989 -13.140 -16.520 1.000 2 B ASN 82.276 1
ATOM 2002 C CA . ASN 48 48 ? B 5.029 -13.701 -15.656 1.000 2 B ASN 81.955 1
ATOM 2003 C C . ASN 48 48 ? B 4.430 -14.518 -14.516 1.000 2 B ASN 82.269 1
ATOM 2004 O O . ASN 48 48 ? B 4.713 -14.301 -13.346 1.000 2 B ASN 79.513 1
ATOM 2005 C CB . ASN 48 48 ? B 5.951 -12.601 -15.113 1.000 2 B ASN 81.060 1
ATOM 2006 C CG . ASN 48 48 ? B 6.653 -11.845 -16.233 1.000 2 B ASN 80.224 1
ATOM 2007 O OD1 . ASN 48 48 ? B 7.188 -12.432 -17.157 1.000 2 B ASN 73.912 1
ATOM 2008 N ND2 . ASN 48 48 ? B 6.633 -10.511 -16.135 1.000 2 B ASN 72.801 1
ATOM 2009 N N . VAL 49 49 ? B 3.613 -15.471 -14.876 1.000 2 B VAL 78.933 1
ATOM 2010 C CA . VAL 49 49 ? B 2.998 -16.351 -13.902 1.000 2 B VAL 78.069 1
ATOM 2011 C C . VAL 49 49 ? B 3.880 -17.561 -13.686 1.000 2 B VAL 77.396 1
ATOM 2012 O O . VAL 49 49 ? B 4.336 -18.195 -14.639 1.000 2 B VAL 73.314 1
ATOM 2013 C CB . VAL 49 49 ? B 1.582 -16.773 -14.355 1.000 2 B VAL 74.882 1
ATOM 2014 C CG1 . VAL 49 49 ? B 0.715 -15.573 -14.511 1.000 2 B VAL 71.877 1
ATOM 2015 C CG2 . VAL 49 49 ? B 0.966 -17.771 -13.394 1.000 2 B VAL 74.000 1
ATOM 2016 N N . GLY 50 50 ? B 4.170 -17.865 -12.442 1.000 2 B GLY 79.844 1
ATOM 2017 C CA . GLY 50 50 ? B 4.945 -19.045 -12.103 1.000 2 B GLY 78.691 1
ATOM 2018 C C . GLY 50 50 ? B 6.141 -18.715 -11.261 1.000 2 B GLY 80.264 1
ATOM 2019 O O . GLY 50 50 ? B 6.199 -17.682 -10.601 1.000 2 B GLY 77.308 1
ATOM 2020 N N . SER 51 51 ? B 7.117 -19.594 -11.284 1.000 2 B SER 79.356 1
ATOM 2021 C CA . SER 51 51 ? B 8.330 -19.452 -10.502 1.000 2 B SER 79.375 1
ATOM 2022 C C . SER 51 51 ? B 9.532 -19.551 -11.432 1.000 2 B SER 80.111 1
ATOM 2023 O O . SER 51 51 ? B 9.443 -20.066 -12.547 1.000 2 B SER 78.309 1
ATOM 2024 C CB . SER 51 51 ? B 8.422 -20.510 -9.403 1.000 2 B SER 76.345 1
ATOM 2025 O OG . SER 51 51 ? B 7.397 -20.325 -8.436 1.000 2 B SER 68.580 1
ATOM 2026 N N . LEU 52 52 ? B 10.664 -19.075 -10.921 1.000 2 B LEU 81.726 1
ATOM 2027 C CA . LEU 52 52 ? B 11.889 -19.143 -11.682 1.000 2 B LEU 81.300 1
ATOM 2028 C C . LEU 52 52 ? B 12.451 -20.561 -11.659 1.000 2 B LEU 80.804 1
ATOM 2029 O O . LEU 52 52 ? B 11.969 -21.425 -10.930 1.000 2 B LEU 78.077 1
ATOM 2030 C CB . LEU 52 52 ? B 12.934 -18.160 -11.135 1.000 2 B LEU 81.421 1
ATOM 2031 C CG . LEU 52 52 ? B 12.604 -16.662 -11.300 1.000 2 B LEU 81.095 1
ATOM 2032 C CD1 . LEU 52 52 ? B 12.545 -16.286 -12.767 1.000 2 B LEU 80.116 1
ATOM 2033 C CD2 . LEU 52 52 ? B 13.617 -15.821 -10.575 1.000 2 B LEU 81.516 1
ATOM 2034 N N . ASP 53 53 ? B 13.486 -20.789 -12.452 1.000 2 B ASP 81.402 1
ATOM 2035 C CA . ASP 53 53 ? B 14.148 -22.087 -12.496 1.000 2 B ASP 80.610 1
ATOM 2036 C C . ASP 53 53 ? B 14.930 -22.304 -11.195 1.000 2 B ASP 80.954 1
ATOM 2037 O O . ASP 53 53 ? B 15.394 -21.369 -10.585 1.000 2 B ASP 78.443 1
ATOM 2038 C CB . ASP 53 53 ? B 15.083 -22.174 -13.707 1.000 2 B ASP 77.406 1
ATOM 2039 C CG . ASP 53 53 ? B 15.550 -23.590 -13.994 1.000 2 B ASP 69.201 1
ATOM 2040 O OD1 . ASP 53 53 ? B 15.133 -24.520 -13.278 1.000 2 B ASP 62.969 1
ATOM 2041 O OD2 . ASP 53 53 ? B 16.335 -23.764 -14.949 1.000 2 B ASP 65.121 1
ATOM 2042 N N . LYS 54 54 ? B 15.059 -23.549 -10.817 1.000 2 B LYS 76.812 1
ATOM 2043 C CA . LYS 54 54 ? B 15.734 -23.885 -9.566 1.000 2 B LYS 75.453 1
ATOM 2044 C C . LYS 54 54 ? B 17.244 -23.657 -9.659 1.000 2 B LYS 76.504 1
ATOM 2045 O O . LYS 54 54 ? B 17.906 -23.387 -8.659 1.000 2 B LYS 73.655 1
ATOM 2046 C CB . LYS 54 54 ? B 15.484 -25.331 -9.176 1.000 2 B LYS 71.386 1
ATOM 2047 C CG . LYS 54 54 ? B 14.030 -25.610 -8.786 1.000 2 B LYS 64.633 1
ATOM 2048 C CD . LYS 54 54 ? B 13.835 -27.043 -8.355 1.000 2 B LYS 57.003 1
ATOM 2049 C CE . LYS 54 54 ? B 12.397 -27.308 -7.980 1.000 2 B LYS 49.179 1
ATOM 2050 N NZ . LYS 54 54 ? B 12.157 -28.709 -7.562 1.000 2 B LYS 42.643 1
ATOM 2051 N N . THR 55 55 ? B 17.788 -23.726 -10.866 1.000 2 B THR 80.956 1
ATOM 2052 C CA . THR 55 55 ? B 19.217 -23.491 -11.079 1.000 2 B THR 80.251 1
ATOM 2053 C C . THR 55 55 ? B 19.532 -22.009 -11.310 1.000 2 B THR 81.457 1
ATOM 2054 O O . THR 55 55 ? B 20.697 -21.674 -11.516 1.000 2 B THR 77.418 1
ATOM 2055 C CB . THR 55 55 ? B 19.707 -24.307 -12.282 1.000 2 B THR 77.614 1
ATOM 2056 O OG1 . THR 55 55 ? B 19.001 -23.900 -13.470 1.000 2 B THR 71.954 1
ATOM 2057 C CG2 . THR 55 55 ? B 19.456 -25.800 -12.018 1.000 2 B THR 69.811 1
ATOM 2058 N N . SER 56 56 ? B 18.538 -21.164 -11.267 1.000 2 B SER 82.427 1
ATOM 2059 C CA . SER 56 56 ? B 18.767 -19.737 -11.485 1.000 2 B SER 82.922 1
ATOM 2060 C C . SER 56 56 ? B 19.458 -19.116 -10.283 1.000 2 B SER 84.037 1
ATOM 2061 O O . SER 56 56 ? B 19.161 -19.424 -9.140 1.000 2 B SER 81.667 1
ATOM 2062 C CB . SER 56 56 ? B 17.438 -19.014 -11.752 1.000 2 B SER 80.919 1
ATOM 2063 O OG . SER 56 56 ? B 16.814 -19.512 -12.933 1.000 2 B SER 70.362 1
ATOM 2064 N N . LYS 57 57 ? B 20.422 -18.253 -10.592 1.000 2 B LYS 83.893 1
ATOM 2065 C CA . LYS 57 57 ? B 21.208 -17.585 -9.539 1.000 2 B LYS 83.363 1
ATOM 2066 C C . LYS 57 57 ? B 20.749 -16.134 -9.399 1.000 2 B LYS 83.993 1
ATOM 2067 O O . LYS 57 57 ? B 20.096 -15.599 -10.283 1.000 2 B LYS 80.985 1
ATOM 2068 C CB . LYS 57 57 ? B 22.701 -17.634 -9.885 1.000 2 B LYS 80.214 1
ATOM 2069 C CG . LYS 57 57 ? B 23.294 -19.033 -9.818 1.000 2 B LYS 72.890 1
ATOM 2070 C CD . LYS 57 57 ? B 24.773 -19.018 -10.133 1.000 2 B LYS 65.923 1
ATOM 2071 C CE . LYS 57 57 ? B 25.363 -20.417 -10.093 1.000 2 B LYS 58.763 1
ATOM 2072 N NZ . LYS 57 57 ? B 26.818 -20.409 -10.402 1.000 2 B LYS 49.834 1
ATOM 2073 N N . ASN 58 58 ? B 21.130 -15.560 -8.272 1.000 2 B ASN 84.577 1
ATOM 2074 C CA . ASN 58 58 ? B 20.797 -14.182 -7.921 1.000 2 B ASN 85.125 1
ATOM 2075 C C . ASN 58 58 ? B 19.279 -13.964 -7.913 1.000 2 B ASN 85.919 1
ATOM 2076 O O . ASN 58 58 ? B 18.756 -13.020 -8.484 1.000 2 B ASN 84.059 1
ATOM 2077 C CB . ASN 58 58 ? B 21.469 -13.163 -8.829 1.000 2 B ASN 82.796 1
ATOM 2078 C CG . ASN 58 58 ? B 22.976 -13.129 -8.633 1.000 2 B ASN 81.048 1
ATOM 2079 O OD1 . ASN 58 58 ? B 23.460 -13.184 -7.504 1.000 2 B ASN 74.898 1
ATOM 2080 N ND2 . ASN 58 58 ? B 23.713 -13.049 -9.728 1.000 2 B ASN 74.463 1
ATOM 2081 N N . VAL 59 59 ? B 18.595 -14.867 -7.252 1.000 2 B VAL 86.031 1
ATOM 2082 C CA . VAL 59 59 ? B 17.127 -14.859 -7.178 1.000 2 B VAL 86.248 1
ATOM 2083 C C . VAL 59 59 ? B 16.714 -14.242 -5.855 1.000 2 B VAL 85.392 1
ATOM 2084 O O . VAL 59 59 ? B 17.184 -14.673 -4.798 1.000 2 B VAL 81.982 1
ATOM 2085 C CB . VAL 59 59 ? B 16.541 -16.265 -7.345 1.000 2 B VAL 84.437 1
ATOM 2086 C CG1 . VAL 59 59 ? B 16.907 -16.836 -8.708 1.000 2 B VAL 80.959 1
ATOM 2087 C CG2 . VAL 59 59 ? B 15.032 -16.256 -7.137 1.000 2 B VAL 79.837 1
ATOM 2088 N N . GLY 60 60 ? B 15.862 -13.247 -5.910 1.000 2 B GLY 86.725 1
ATOM 2089 C CA . GLY 60 60 ? B 15.310 -12.658 -4.713 1.000 2 B GLY 86.310 1
ATOM 2090 C C . GLY 60 60 ? B 13.849 -12.995 -4.599 1.000 2 B GLY 87.112 1
ATOM 2091 O O . GLY 60 60 ? B 13.059 -12.714 -5.482 1.000 2 B GLY 85.523 1
ATOM 2092 N N . THR 61 61 ? B 13.487 -13.619 -3.499 1.000 2 B THR 83.743 1
ATOM 2093 C CA . THR 61 61 ? B 12.129 -14.094 -3.274 1.000 2 B THR 82.669 1
ATOM 2094 C C . THR 61 61 ? B 11.465 -13.247 -2.215 1.000 2 B THR 82.378 1
ATOM 2095 O O . THR 61 61 ? B 12.020 -13.021 -1.150 1.000 2 B THR 79.914 1
ATOM 2096 C CB . THR 61 61 ? B 12.117 -15.569 -2.875 1.000 2 B THR 80.209 1
ATOM 2097 O OG1 . THR 61 61 ? B 12.715 -16.359 -3.922 1.000 2 B THR 73.016 1
ATOM 2098 C CG2 . THR 61 61 ? B 10.696 -16.027 -2.632 1.000 2 B THR 73.462 1
ATOM 2099 N N . GLY 62 62 ? B 10.286 -12.769 -2.522 1.000 2 B GLY 83.235 1
ATOM 2100 C CA . GLY 62 62 ? B 9.507 -11.978 -1.583 1.000 2 B GLY 82.244 1
ATOM 2101 C C . GLY 62 62 ? B 8.115 -12.512 -1.473 1.000 2 B GLY 82.715 1
ATOM 2102 O O . GLY 62 62 ? B 7.428 -12.749 -2.449 1.000 2 B GLY 80.600 1
ATOM 2103 N N . LEU 63 63 ? B 7.703 -12.724 -0.226 1.000 2 B LEU 76.290 1
ATOM 2104 C CA . LEU 63 63 ? B 6.380 -13.293 0.037 1.000 2 B LEU 75.089 1
ATOM 2105 C C . LEU 63 63 ? B 5.661 -12.434 1.040 1.000 2 B LEU 75.833 1
ATOM 2106 O O . LEU 63 63 ? B 6.137 -12.230 2.150 1.000 2 B LEU 73.529 1
ATOM 2107 C CB . LEU 63 63 ? B 6.500 -14.723 0.536 1.000 2 B LEU 70.959 1
ATOM 2108 C CG . LEU 63 63 ? B 5.203 -15.455 0.892 1.000 2 B LEU 65.482 1
ATOM 2109 C CD1 . LEU 63 63 ? B 4.359 -15.680 -0.358 1.000 2 B LEU 64.389 1
ATOM 2110 C CD2 . LEU 63 63 ? B 5.482 -16.756 1.592 1.000 2 B LEU 64.170 1
ATOM 2111 N N . VAL 64 64 ? B 4.520 -11.920 0.655 1.000 2 B VAL 76.718 1
ATOM 2112 C CA . VAL 64 64 ? B 3.713 -11.067 1.522 1.000 2 B VAL 76.163 1
ATOM 2113 C C . VAL 64 64 ? B 2.299 -11.607 1.524 1.000 2 B VAL 75.937 1
ATOM 2114 O O . VAL 64 64 ? B 1.894 -12.401 0.676 1.000 2 B VAL 73.462 1
ATOM 2115 C CB . VAL 64 64 ? B 3.733 -9.596 1.108 1.000 2 B VAL 75.249 1
ATOM 2116 C CG1 . VAL 64 64 ? B 5.121 -8.993 1.286 1.000 2 B VAL 72.557 1
ATOM 2117 C CG2 . VAL 64 64 ? B 3.264 -9.435 -0.337 1.000 2 B VAL 73.692 1
ATOM 2118 N N . GLY 65 65 ? B 1.546 -11.177 2.505 1.000 2 B GLY 73.060 1
ATOM 2119 C CA . GLY 65 65 ? B 0.174 -11.617 2.616 1.000 2 B GLY 72.893 1
ATOM 2120 C C . GLY 65 65 ? B -0.655 -10.693 3.464 1.000 2 B GLY 72.665 1
ATOM 2121 O O . GLY 65 65 ? B -0.160 -9.999 4.332 1.000 2 B GLY 69.348 1
ATOM 2122 N N . ALA 66 66 ? B -1.922 -10.706 3.179 1.000 2 B ALA 69.795 1
ATOM 2123 C CA . ALA 66 66 ? B -2.918 -9.979 3.951 1.000 2 B ALA 69.208 1
ATOM 2124 C C . ALA 66 66 ? B -3.858 -10.992 4.601 1.000 2 B ALA 69.146 1
ATOM 2125 O O . ALA 66 66 ? B -4.567 -11.706 3.888 1.000 2 B ALA 66.327 1
ATOM 2126 C CB . ALA 66 66 ? B -3.704 -9.004 3.081 1.000 2 B ALA 66.218 1
ATOM 2127 N N . PRO 67 67 ? B -3.871 -11.117 5.901 1.000 2 B PRO 61.624 1
ATOM 2128 C CA . PRO 67 67 ? B -4.764 -12.096 6.509 1.000 2 B PRO 60.594 1
ATOM 2129 C C . PRO 67 67 ? B -6.210 -11.672 6.544 1.000 2 B PRO 61.621 1
ATOM 2130 O O . PRO 67 67 ? B -7.085 -12.471 6.873 1.000 2 B PRO 58.219 1
ATOM 2131 C CB . PRO 67 67 ? B -4.215 -12.224 7.945 1.000 2 B PRO 56.481 1
ATOM 2132 C CG . PRO 67 67 ? B -3.562 -10.926 8.202 1.000 2 B PRO 54.826 1
ATOM 2133 C CD . PRO 67 67 ? B -2.995 -10.475 6.908 1.000 2 B PRO 55.452 1
ATOM 2134 N N . ALA 68 68 ? B -6.487 -10.418 6.218 1.000 2 B ALA 59.604 1
ATOM 2135 C CA . ALA 68 68 ? B -7.872 -9.947 6.196 1.000 2 B ALA 59.117 1
ATOM 2136 C C . ALA 68 68 ? B -8.616 -10.429 4.973 1.000 2 B ALA 60.652 1
ATOM 2137 O O . ALA 68 68 ? B -9.629 -11.118 5.071 1.000 2 B ALA 58.321 1
ATOM 2138 C CB . ALA 68 68 ? B -7.903 -8.420 6.282 1.000 2 B ALA 55.272 1
ATOM 2139 N N . CYS 69 69 ? B -8.071 -10.081 3.818 1.000 2 B CYS 63.008 1
ATOM 2140 C CA . CYS 69 69 ? B -8.700 -10.484 2.557 1.000 2 B CYS 64.142 1
ATOM 2141 C C . CYS 69 69 ? B -8.238 -11.868 2.106 1.000 2 B CYS 64.938 1
ATOM 2142 O O . CYS 69 69 ? B -8.916 -12.497 1.312 1.000 2 B CYS 61.978 1
ATOM 2143 C CB . CYS 69 69 ? B -8.414 -9.451 1.468 1.000 2 B CYS 61.852 1
ATOM 2144 S SG . CYS 69 69 ? B -6.657 -9.314 1.058 1.000 2 B CYS 62.022 1
ATOM 2145 N N . GLY 70 70 ? B -7.094 -12.307 2.608 1.000 2 B GLY 64.590 1
ATOM 2146 C CA . GLY 70 70 ? B -6.595 -13.622 2.259 1.000 2 B GLY 64.482 1
ATOM 2147 C C . GLY 70 70 ? B -5.722 -13.656 1.002 1.000 2 B GLY 66.688 1
ATOM 2148 O O . GLY 70 70 ? B -5.395 -14.723 0.520 1.000 2 B GLY 64.728 1
ATOM 2149 N N . ASP 71 71 ? B -5.345 -12.493 0.505 1.000 2 B ASP 71.267 1
ATOM 2150 C CA . ASP 71 71 ? B -4.514 -12.418 -0.689 1.000 2 B ASP 71.906 1
ATOM 2151 C C . ASP 71 71 ? B -3.058 -12.604 -0.308 1.000 2 B ASP 72.748 1
ATOM 2152 O O . ASP 71 71 ? B -2.552 -11.941 0.610 1.000 2 B ASP 71.559 1
ATOM 2153 C CB . ASP 71 71 ? B -4.712 -11.077 -1.399 1.000 2 B ASP 69.802 1
ATOM 2154 C CG . ASP 71 71 ? B -6.087 -10.921 -1.998 1.000 2 B ASP 66.265 1
ATOM 2155 O OD1 . ASP 71 71 ? B -6.666 -11.960 -2.427 1.000 2 B ASP 62.697 1
ATOM 2156 O OD2 . ASP 71 71 ? B -6.586 -9.787 -2.049 1.000 2 B ASP 63.184 1
ATOM 2157 N N . VAL 72 72 ? B -2.385 -13.492 -0.999 1.000 2 B VAL 72.512 1
ATOM 2158 C CA . VAL 72 72 ? B -0.981 -13.781 -0.757 1.000 2 B VAL 72.595 1
ATOM 2159 C C . VAL 72 72 ? B -0.234 -13.684 -2.082 1.000 2 B VAL 74.010 1
ATOM 2160 O O . VAL 72 72 ? B -0.642 -14.276 -3.069 1.000 2 B VAL 72.290 1
ATOM 2161 C CB . VAL 72 72 ? B -0.784 -15.181 -0.141 1.000 2 B VAL 69.191 1
ATOM 2162 C CG1 . VAL 72 72 ? B -1.503 -15.280 1.189 1.000 2 B VAL 67.169 1
ATOM 2163 C CG2 . VAL 72 72 ? B 0.685 -15.471 0.053 1.000 2 B VAL 68.467 1
ATOM 2164 N N . MET 73 73 ? B 0.829 -12.886 -2.079 1.000 2 B MET 77.714 1
ATOM 2165 C CA . MET 73 73 ? B 1.616 -12.653 -3.273 1.000 2 B MET 78.927 1
ATOM 2166 C C . MET 73 73 ? B 3.040 -13.134 -3.035 1.000 2 B MET 79.472 1
ATOM 2167 O O . MET 73 73 ? B 3.654 -12.828 -2.004 1.000 2 B MET 78.402 1
ATOM 2168 C CB . MET 73 73 ? B 1.637 -11.176 -3.639 1.000 2 B MET 78.166 1
ATOM 2169 C CG . MET 73 73 ? B 0.313 -10.607 -4.086 1.000 2 B MET 72.374 1
ATOM 2170 S SD . MET 73 73 ? B 0.426 -8.844 -4.431 1.000 2 B MET 69.051 1
ATOM 2171 C CE . MET 73 73 ? B -1.283 -8.472 -4.841 1.000 2 B MET 61.794 1
ATOM 2172 N N . LYS 74 74 ? B 3.559 -13.905 -3.986 1.000 2 B LYS 78.643 1
ATOM 2173 C CA . LYS 74 74 ? B 4.911 -14.401 -3.927 1.000 2 B LYS 78.934 1
ATOM 2174 C C . LYS 74 74 ? B 5.636 -13.990 -5.201 1.000 2 B LYS 79.763 1
ATOM 2175 O O . LYS 74 74 ? B 5.253 -14.386 -6.297 1.000 2 B LYS 78.078 1
ATOM 2176 C CB . LYS 74 74 ? B 4.935 -15.916 -3.775 1.000 2 B LYS 76.584 1
ATOM 2177 C CG . LYS 74 74 ? B 6.326 -16.509 -3.643 1.000 2 B LYS 70.282 1
ATOM 2178 C CD . LYS 74 74 ? B 6.295 -18.001 -3.444 1.000 2 B LYS 68.492 1
ATOM 2179 C CE . LYS 74 74 ? B 7.691 -18.579 -3.354 1.000 2 B LYS 63.036 1
ATOM 2180 N NZ . LYS 74 74 ? B 7.705 -20.024 -3.145 1.000 2 B LYS 56.650 1
ATOM 2181 N N . LEU 75 75 ? B 6.680 -13.182 -5.015 1.000 2 B LEU 85.054 1
ATOM 2182 C CA . LEU 75 75 ? B 7.407 -12.596 -6.139 1.000 2 B LEU 86.183 1
ATOM 2183 C C . LEU 75 75 ? B 8.837 -13.102 -6.134 1.000 2 B LEU 86.251 1
ATOM 2184 O O . LEU 75 75 ? B 9.492 -13.150 -5.096 1.000 2 B LEU 84.988 1
ATOM 2185 C CB . LEU 75 75 ? B 7.384 -11.069 -6.086 1.000 2 B LEU 85.454 1
ATOM 2186 C CG . LEU 75 75 ? B 8.102 -10.342 -7.217 1.000 2 B LEU 82.574 1
ATOM 2187 C CD1 . LEU 75 75 ? B 7.393 -10.608 -8.550 1.000 2 B LEU 76.904 1
ATOM 2188 C CD2 . LEU 75 75 ? B 8.155 -8.852 -6.958 1.000 2 B LEU 78.026 1
ATOM 2189 N N . GLN 76 76 ? B 9.333 -13.496 -7.290 1.000 2 B GLN 85.895 1
ATOM 2190 C CA . GLN 76 76 ? B 10.697 -13.933 -7.471 1.000 2 B GLN 85.706 1
ATOM 2191 C C . GLN 76 76 ? B 11.336 -13.174 -8.598 1.000 2 B GLN 86.257 1
ATOM 2192 O O . GLN 76 76 ? B 10.851 -13.156 -9.718 1.000 2 B GLN 85.260 1
ATOM 2193 C CB . GLN 76 76 ? B 10.752 -15.452 -7.765 1.000 2 B GLN 83.751 1
ATOM 2194 C CG . GLN 76 76 ? B 10.269 -16.322 -6.607 1.000 2 B GLN 81.377 1
ATOM 2195 C CD . GLN 76 76 ? B 10.307 -17.797 -6.927 1.000 2 B GLN 78.903 1
ATOM 2196 O OE1 . GLN 76 76 ? B 10.611 -18.183 -8.067 1.000 2 B GLN 75.059 1
ATOM 2197 N NE2 . GLN 76 76 ? B 10.035 -18.626 -5.946 1.000 2 B GLN 71.595 1
ATOM 2198 N N . ILE 77 77 ? B 12.439 -12.519 -8.279 1.000 2 B ILE 89.399 1
ATOM 2199 C CA . ILE 77 77 ? B 13.138 -11.705 -9.252 1.000 2 B ILE 89.506 1
ATOM 2200 C C . ILE 77 77 ? B 14.543 -12.243 -9.425 1.000 2 B ILE 89.756 1
ATOM 2201 O O . ILE 77 77 ? B 15.134 -12.795 -8.494 1.000 2 B ILE 87.947 1
ATOM 2202 C CB . ILE 77 77 ? B 13.166 -10.211 -8.877 1.000 2 B ILE 88.099 1
ATOM 2203 C CG1 . ILE 77 77 ? B 13.830 -10.010 -7.507 1.000 2 B ILE 83.534 1
ATOM 2204 C CG2 . ILE 77 77 ? B 11.781 -9.634 -8.860 1.000 2 B ILE 81.359 1
ATOM 2205 C CD1 . ILE 77 77 ? B 14.023 -8.558 -7.117 1.000 2 B ILE 78.249 1
ATOM 2206 N N . GLN 78 78 ? B 15.083 -12.083 -10.620 1.000 2 B GLN 89.606 1
ATOM 2207 C CA . GLN 78 78 ? B 16.438 -12.524 -10.929 1.000 2 B GLN 89.130 1
ATOM 2208 C C . GLN 78 78 ? B 17.231 -11.321 -11.386 1.000 2 B GLN 89.017 1
ATOM 2209 O O . GLN 78 78 ? B 16.838 -10.615 -12.327 1.000 2 B GLN 89.247 1
ATOM 2210 C CB . GLN 78 78 ? B 16.427 -13.600 -12.028 1.000 2 B GLN 88.045 1
ATOM 2211 C CG . GLN 78 78 ? B 17.811 -14.151 -12.356 1.000 2 B GLN 83.961 1
ATOM 2212 C CD . GLN 78 78 ? B 17.762 -15.210 -13.423 1.000 2 B GLN 80.984 1
ATOM 2213 O OE1 . GLN 78 78 ? B 16.720 -15.461 -14.027 1.000 2 B GLN 76.158 1
ATOM 2214 N NE2 . GLN 78 78 ? B 18.887 -15.832 -13.679 1.000 2 B GLN 71.820 1
ATOM 2215 N N . VAL 79 79 ? B 18.360 -11.105 -10.730 1.000 2 B VAL 90.490 1
ATOM 2216 C CA . VAL 79 79 ? B 19.193 -9.926 -10.959 1.000 2 B VAL 89.607 1
ATOM 2217 C C . VAL 79 79 ? B 20.525 -10.355 -11.519 1.000 2 B VAL 88.138 1
ATOM 2218 O O . VAL 79 79 ? B 21.156 -11.276 -10.996 1.000 2 B VAL 86.445 1
ATOM 2219 C CB . VAL 79 79 ? B 19.374 -9.098 -9.685 1.000 2 B VAL 88.517 1
ATOM 2220 C CG1 . VAL 79 79 ? B 18.018 -8.674 -9.121 1.000 2 B VAL 87.250 1
ATOM 2221 C CG2 . VAL 79 79 ? B 20.245 -7.881 -9.947 1.000 2 B VAL 86.652 1
ATOM 2222 N N . ASP 80 80 ? B 20.944 -9.739 -12.591 1.000 2 B ASP 89.266 1
ATOM 2223 C CA . ASP 80 80 ? B 22.235 -10.060 -13.209 1.000 2 B ASP 87.294 1
ATOM 2224 C C . ASP 80 80 ? B 23.355 -9.355 -12.456 1.000 2 B ASP 86.630 1
ATOM 2225 O O . ASP 80 80 ? B 23.160 -8.717 -11.419 1.000 2 B ASP 83.924 1
ATOM 2226 C CB . ASP 80 80 ? B 22.228 -9.667 -14.687 1.000 2 B ASP 84.950 1
ATOM 2227 C CG . ASP 80 80 ? B 21.858 -8.215 -14.937 1.000 2 B ASP 80.457 1
ATOM 2228 O OD1 . ASP 80 80 ? B 21.518 -7.499 -13.967 1.000 2 B ASP 73.371 1
ATOM 2229 O OD2 . ASP 80 80 ? B 21.938 -7.777 -16.099 1.000 2 B ASP 77.759 1
ATOM 2230 N N . GLU 81 81 ? B 24.585 -9.490 -12.997 1.000 2 B GLU 86.877 1
ATOM 2231 C CA . GLU 81 81 ? B 25.750 -8.934 -12.367 1.000 2 B GLU 85.213 1
ATOM 2232 C C . GLU 81 81 ? B 25.808 -7.405 -12.479 1.000 2 B GLU 85.370 1
ATOM 2233 O O . GLU 81 81 ? B 26.482 -6.752 -11.683 1.000 2 B GLU 81.601 1
ATOM 2234 C CB . GLU 81 81 ? B 27.029 -9.526 -12.954 1.000 2 B GLU 82.811 1
ATOM 2235 C CG . GLU 81 81 ? B 27.274 -10.979 -12.582 1.000 2 B GLU 74.256 1
ATOM 2236 C CD . GLU 81 81 ? B 26.497 -11.946 -13.495 1.000 2 B GLU 66.236 1
ATOM 2237 O OE1 . GLU 81 81 ? B 25.893 -11.478 -14.470 1.000 2 B GLU 60.531 1
ATOM 2238 O OE2 . GLU 81 81 ? B 26.520 -13.153 -13.203 1.000 2 B GLU 57.778 1
ATOM 2239 N N . LYS 82 82 ? B 25.112 -6.854 -13.442 1.000 2 B LYS 87.349 1
ATOM 2240 C CA . LYS 82 82 ? B 25.092 -5.413 -13.617 1.000 2 B LYS 86.810 1
ATOM 2241 C C . LYS 82 82 ? B 24.101 -4.743 -12.697 1.000 2 B LYS 86.442 1
ATOM 2242 O O . LYS 82 82 ? B 24.135 -3.499 -12.565 1.000 2 B LYS 83.296 1
ATOM 2243 C CB . LYS 82 82 ? B 24.769 -5.048 -15.083 1.000 2 B LYS 85.213 1
ATOM 2244 C CG . LYS 82 82 ? B 25.863 -5.449 -16.051 1.000 2 B LYS 78.627 1
ATOM 2245 C CD . LYS 82 82 ? B 25.509 -5.031 -17.472 1.000 2 B LYS 71.523 1
ATOM 2246 C CE . LYS 82 82 ? B 26.550 -5.483 -18.451 1.000 2 B LYS 63.581 1
ATOM 2247 N NZ . LYS 82 82 ? B 26.225 -5.103 -19.848 1.000 2 B LYS 55.221 1
ATOM 2248 N N . GLY 83 83 ? B 23.289 -5.501 -12.012 1.000 2 B GLY 87.527 1
ATOM 2249 C CA . GLY 83 83 ? B 22.300 -4.914 -11.106 1.000 2 B GLY 86.521 1
ATOM 2250 C C . GLY 83 83 ? B 20.957 -4.646 -11.729 1.000 2 B GLY 88.646 1
ATOM 2251 O O . GLY 83 83 ? B 20.217 -3.802 -11.225 1.000 2 B GLY 85.849 1
ATOM 2252 N N . LYS 84 84 ? B 20.643 -5.350 -12.803 1.000 2 B LYS 89.362 1
ATOM 2253 C CA . LYS 84 84 ? B 19.379 -5.175 -13.467 1.000 2 B LYS 89.742 1
ATOM 2254 C C . LYS 84 84 ? B 18.558 -6.450 -13.430 1.000 2 B LYS 90.422 1
ATOM 2255 O O . LYS 84 84 ? B 19.103 -7.549 -13.503 1.000 2 B LYS 89.545 1
ATOM 2256 C CB . LYS 84 84 ? B 19.573 -4.759 -14.943 1.000 2 B LYS 89.084 1
ATOM 2257 C CG . LYS 84 84 ? B 20.196 -3.361 -15.107 1.000 2 B LYS 76.540 1
ATOM 2258 C CD . LYS 84 84 ? B 20.366 -3.014 -16.584 1.000 2 B LYS 73.419 1
ATOM 2259 C CE . LYS 84 84 ? B 20.981 -1.627 -16.780 1.000 2 B LYS 64.302 1
ATOM 2260 N NZ . LYS 84 84 ? B 21.184 -1.282 -18.191 1.000 2 B LYS 57.417 1
ATOM 2261 N N . ILE 85 85 ? B 17.272 -6.289 -13.259 1.000 2 B ILE 90.523 1
ATOM 2262 C CA . ILE 85 85 ? B 16.381 -7.425 -13.150 1.000 2 B ILE 90.743 1
ATOM 2263 C C . ILE 85 85 ? B 16.086 -7.973 -14.547 1.000 2 B ILE 90.193 1
ATOM 2264 O O . ILE 85 85 ? B 15.631 -7.253 -15.414 1.000 2 B ILE 88.384 1
ATOM 2265 C CB . ILE 85 85 ? B 15.068 -7.045 -12.427 1.000 2 B ILE 90.877 1
ATOM 2266 C CG1 . ILE 85 85 ? B 15.382 -6.554 -11.020 1.000 2 B ILE 89.852 1
ATOM 2267 C CG2 . ILE 85 85 ? B 14.124 -8.227 -12.393 1.000 2 B ILE 90.359 1
ATOM 2268 C CD1 . ILE 85 85 ? B 14.216 -5.906 -10.334 1.000 2 B ILE 83.194 1
ATOM 2269 N N . VAL 86 86 ? B 16.374 -9.258 -14.739 1.000 2 B VAL 91.048 1
ATOM 2270 C CA . VAL 86 86 ? B 16.188 -9.848 -16.047 1.000 2 B VAL 89.347 1
ATOM 2271 C C . VAL 86 86 ? B 14.949 -10.722 -16.121 1.000 2 B VAL 88.473 1
ATOM 2272 O O . VAL 86 86 ? B 14.487 -11.028 -17.228 1.000 2 B VAL 84.743 1
ATOM 2273 C CB . VAL 86 86 ? B 17.412 -10.685 -16.451 1.000 2 B VAL 87.666 1
ATOM 2274 C CG1 . VAL 86 86 ? B 18.616 -9.776 -16.645 1.000 2 B VAL 82.820 1
ATOM 2275 C CG2 . VAL 86 86 ? B 17.708 -11.749 -15.441 1.000 2 B VAL 80.961 1
ATOM 2276 N N . ASP 87 87 ? B 14.423 -11.132 -14.977 1.000 2 B ASP 88.218 1
ATOM 2277 C CA . ASP 87 87 ? B 13.228 -11.954 -14.983 1.000 2 B ASP 86.788 1
ATOM 2278 C C . ASP 87 87 ? B 12.536 -11.805 -13.662 1.000 2 B ASP 87.522 1
ATOM 2279 O O . ASP 87 87 ? B 13.170 -11.570 -12.621 1.000 2 B ASP 86.494 1
ATOM 2280 C CB . ASP 87 87 ? B 13.569 -13.434 -15.257 1.000 2 B ASP 84.272 1
ATOM 2281 C CG . ASP 87 87 ? B 12.337 -14.258 -15.618 1.000 2 B ASP 75.273 1
ATOM 2282 O OD1 . ASP 87 87 ? B 11.223 -13.686 -15.668 1.000 2 B ASP 67.400 1
ATOM 2283 O OD2 . ASP 87 87 ? B 12.506 -15.456 -15.886 1.000 2 B ASP 70.258 1
ATOM 2284 N N . ALA 88 88 ? B 11.239 -11.928 -13.665 1.000 2 B ALA 89.566 1
ATOM 2285 C CA . ALA 88 88 ? B 10.425 -11.787 -12.463 1.000 2 B ALA 89.605 1
ATOM 2286 C C . ALA 88 88 ? B 9.192 -12.659 -12.583 1.000 2 B ALA 88.880 1
ATOM 2287 O O . ALA 88 88 ? B 8.388 -12.485 -13.506 1.000 2 B ALA 85.417 1
ATOM 2288 C CB . ALA 88 88 ? B 10.024 -10.337 -12.223 1.000 2 B ALA 88.957 1
ATOM 2289 N N . ARG 89 89 ? B 9.066 -13.595 -11.681 1.000 2 B ARG 86.734 1
ATOM 2290 C CA . ARG 89 89 ? B 7.924 -14.510 -11.641 1.000 2 B ARG 85.797 1
ATOM 2291 C C . ARG 89 89 ? B 7.153 -14.320 -10.363 1.000 2 B ARG 85.674 1
ATOM 2292 O O . ARG 89 89 ? B 7.681 -13.851 -9.358 1.000 2 B ARG 84.119 1
ATOM 2293 C CB . ARG 89 89 ? B 8.409 -15.966 -11.744 1.000 2 B ARG 83.778 1
ATOM 2294 C CG . ARG 89 89 ? B 9.191 -16.285 -13.028 1.000 2 B ARG 81.616 1
ATOM 2295 C CD . ARG 89 89 ? B 8.306 -16.195 -14.251 1.000 2 B ARG 77.806 1
ATOM 2296 N NE . ARG 89 89 ? B 9.066 -16.477 -15.476 1.000 2 B ARG 72.711 1
ATOM 2297 C CZ . ARG 89 89 ? B 8.552 -16.418 -16.673 1.000 2 B ARG 71.055 1
ATOM 2298 N NH1 . ARG 89 89 ? B 7.296 -16.041 -16.876 1.000 2 B ARG 60.828 1
ATOM 2299 N NH2 . ARG 89 89 ? B 9.291 -16.701 -17.743 1.000 2 B ARG 62.019 1
ATOM 2300 N N . PHE 90 90 ? B 5.898 -14.669 -10.389 1.000 2 B PHE 84.774 1
ATOM 2301 C CA . PHE 90 90 ? B 5.059 -14.501 -9.226 1.000 2 B PHE 83.979 1
ATOM 2302 C C . PHE 90 90 ? B 4.025 -15.613 -9.169 1.000 2 B PHE 83.832 1
ATOM 2303 O O . PHE 90 90 ? B 3.669 -16.243 -10.169 1.000 2 B PHE 81.406 1
ATOM 2304 C CB . PHE 90 90 ? B 4.373 -13.137 -9.216 1.000 2 B PHE 82.811 1
ATOM 2305 C CG . PHE 90 90 ? B 3.254 -12.989 -10.207 1.000 2 B PHE 85.375 1
ATOM 2306 C CD1 . PHE 90 90 ? B 3.505 -12.695 -11.529 1.000 2 B PHE 83.521 1
ATOM 2307 C CD2 . PHE 90 90 ? B 1.922 -13.190 -9.809 1.000 2 B PHE 83.539 1
ATOM 2308 C CE1 . PHE 90 90 ? B 2.475 -12.568 -12.439 1.000 2 B PHE 82.195 1
ATOM 2309 C CE2 . PHE 90 90 ? B 0.881 -13.056 -10.717 1.000 2 B PHE 82.841 1
ATOM 2310 C CZ . PHE 90 90 ? B 1.178 -12.755 -12.028 1.000 2 B PHE 81.314 1
ATOM 2311 N N . LYS 91 91 ? B 3.554 -15.826 -7.976 1.000 2 B LYS 79.056 1
ATOM 2312 C CA . LYS 91 91 ? B 2.384 -16.660 -7.728 1.000 2 B LYS 77.363 1
ATOM 2313 C C . LYS 91 91 ? B 1.473 -15.914 -6.773 1.000 2 B LYS 77.258 1
ATOM 2314 O O . LYS 91 91 ? B 1.953 -15.300 -5.820 1.000 2 B LYS 74.546 1
ATOM 2315 C CB . LYS 91 91 ? B 2.783 -18.011 -7.152 1.000 2 B LYS 73.518 1
ATOM 2316 C CG . LYS 91 91 ? B 3.476 -18.949 -8.114 1.000 2 B LYS 69.030 1
ATOM 2317 C CD . LYS 91 91 ? B 3.811 -20.273 -7.450 1.000 2 B LYS 65.705 1
ATOM 2318 C CE . LYS 91 91 ? B 4.531 -21.207 -8.392 1.000 2 B LYS 59.339 1
ATOM 2319 N NZ . LYS 91 91 ? B 4.889 -22.491 -7.746 1.000 2 B LYS 52.866 1
ATOM 2320 N N . THR 92 92 ? B 0.213 -15.953 -7.030 1.000 2 B THR 76.962 1
ATOM 2321 C CA . THR 92 92 ? B -0.748 -15.164 -6.260 1.000 2 B THR 76.386 1
ATOM 2322 C C . THR 92 92 ? B -1.966 -16.012 -5.988 1.000 2 B THR 75.706 1
ATOM 2323 O O . THR 92 92 ? B -2.545 -16.593 -6.893 1.000 2 B THR 73.537 1
ATOM 2324 C CB . THR 92 92 ? B -1.132 -13.887 -7.015 1.000 2 B THR 75.091 1
ATOM 2325 O OG1 . THR 92 92 ? B 0.027 -13.073 -7.191 1.000 2 B THR 65.415 1
ATOM 2326 C CG2 . THR 92 92 ? B -2.184 -13.095 -6.243 1.000 2 B THR 69.066 1
ATOM 2327 N N . PHE 93 93 ? B -2.321 -16.069 -4.734 1.000 2 B PHE 69.002 1
ATOM 2328 C CA . PHE 93 93 ? B -3.576 -16.699 -4.322 1.000 2 B PHE 69.166 1
ATOM 2329 C C . PHE 93 93 ? B -4.444 -15.608 -3.717 1.000 2 B PHE 70.212 1
ATOM 2330 O O . PHE 93 93 ? B -4.250 -15.193 -2.603 1.000 2 B PHE 66.690 1
ATOM 2331 C CB . PHE 93 93 ? B -3.323 -17.835 -3.331 1.000 2 B PHE 65.532 1
ATOM 2332 C CG . PHE 93 93 ? B -4.582 -18.548 -2.929 1.000 2 B PHE 61.202 1
ATOM 2333 C CD1 . PHE 93 93 ? B -5.183 -18.300 -1.686 1.000 2 B PHE 57.657 1
ATOM 2334 C CD2 . PHE 93 93 ? B -5.177 -19.471 -3.783 1.000 2 B PHE 57.475 1
ATOM 2335 C CE1 . PHE 93 93 ? B -6.330 -18.970 -1.314 1.000 2 B PHE 54.199 1
ATOM 2336 C CE2 . PHE 93 93 ? B -6.330 -20.143 -3.406 1.000 2 B PHE 55.415 1
ATOM 2337 C CZ . PHE 93 93 ? B -6.898 -19.899 -2.193 1.000 2 B PHE 50.078 1
ATOM 2338 N N . GLY 94 94 ? B -5.372 -15.137 -4.484 1.000 2 B GLY 71.298 1
ATOM 2339 C CA . GLY 94 94 ? B -6.223 -14.062 -4.033 1.000 2 B GLY 72.376 1
ATOM 2340 C C . GLY 94 94 ? B -7.271 -13.693 -5.060 1.000 2 B GLY 73.906 1
ATOM 2341 O O . GLY 94 94 ? B -7.704 -14.520 -5.864 1.000 2 B GLY 71.483 1
ATOM 2342 N N . CYS 95 95 ? B -7.617 -12.427 -5.031 1.000 2 B CYS 75.071 1
ATOM 2343 C CA . CYS 95 95 ? B -8.648 -11.936 -5.913 1.000 2 B CYS 75.418 1
ATOM 2344 C C . CYS 95 95 ? B -8.063 -11.592 -7.292 1.000 2 B CYS 76.462 1
ATOM 2345 O O . CYS 95 95 ? B -6.873 -11.727 -7.539 1.000 2 B CYS 74.930 1
ATOM 2346 C CB . CYS 95 95 ? B -9.327 -10.701 -5.303 1.000 2 B CYS 72.562 1
ATOM 2347 S SG . CYS 95 95 ? B -8.199 -9.332 -5.029 1.000 2 B CYS 72.412 1
ATOM 2348 N N . GLY 96 96 ? B -8.920 -11.124 -8.168 1.000 2 B GLY 77.190 1
ATOM 2349 C CA . GLY 96 96 ? B -8.480 -10.751 -9.495 1.000 2 B GLY 77.089 1
ATOM 2350 C C . GLY 96 96 ? B -7.619 -9.516 -9.524 1.000 2 B GLY 78.994 1
ATOM 2351 O O . GLY 96 96 ? B -6.744 -9.379 -10.377 1.000 2 B GLY 77.962 1
ATOM 2352 N N . SER 97 97 ? B -7.865 -8.607 -8.587 1.000 2 B SER 78.087 1
ATOM 2353 C CA . SER 97 97 ? B -7.065 -7.400 -8.524 1.000 2 B SER 79.258 1
ATOM 2354 C C . SER 97 97 ? B -5.666 -7.683 -8.009 1.000 2 B SER 80.579 1
ATOM 2355 O O . SER 97 97 ? B -4.719 -6.978 -8.351 1.000 2 B SER 80.306 1
ATOM 2356 C CB . SER 97 97 ? B -7.739 -6.348 -7.634 1.000 2 B SER 77.212 1
ATOM 2357 O OG . SER 97 97 ? B -8.980 -5.925 -8.204 1.000 2 B SER 69.741 1
ATOM 2358 N N . ALA 98 98 ? B -5.511 -8.707 -7.200 1.000 2 B ALA 81.556 1
ATOM 2359 C CA . ALA 98 98 ? B -4.190 -9.127 -6.735 1.000 2 B ALA 82.154 1
ATOM 2360 C C . ALA 98 98 ? B -3.361 -9.730 -7.860 1.000 2 B ALA 83.068 1
ATOM 2361 O O . ALA 98 98 ? B -2.160 -9.526 -7.953 1.000 2 B ALA 82.287 1
ATOM 2362 C CB . ALA 98 98 ? B -4.303 -10.090 -5.579 1.000 2 B ALA 80.526 1
ATOM 2363 N N . ILE 99 99 ? B -4.047 -10.469 -8.739 1.000 2 B ILE 81.619 1
ATOM 2364 C CA . ILE 99 99 ? B -3.365 -11.054 -9.889 1.000 2 B ILE 80.766 1
ATOM 2365 C C . ILE 99 99 ? B -2.960 -9.956 -10.875 1.000 2 B ILE 81.741 1
ATOM 2366 O O . ILE 99 99 ? B -1.860 -9.955 -11.419 1.000 2 B ILE 80.652 1
ATOM 2367 C CB . ILE 99 99 ? B -4.255 -12.102 -10.550 1.000 2 B ILE 77.571 1
ATOM 2368 C CG1 . ILE 99 99 ? B -4.542 -13.247 -9.573 1.000 2 B ILE 75.533 1
ATOM 2369 C CG2 . ILE 99 99 ? B -3.600 -12.649 -11.816 1.000 2 B ILE 76.095 1
ATOM 2370 C CD1 . ILE 99 99 ? B -5.570 -14.248 -10.071 1.000 2 B ILE 70.912 1
ATOM 2371 N N . ALA 100 100 ? B -3.848 -9.008 -11.068 1.000 2 B ALA 83.766 1
ATOM 2372 C CA . ALA 100 100 ? B -3.556 -7.903 -11.970 1.000 2 B ALA 84.163 1
ATOM 2373 C C . ALA 100 100 ? B -2.453 -7.001 -11.437 1.000 2 B ALA 85.234 1
ATOM 2374 O O . ALA 100 100 ? B -1.629 -6.486 -12.194 1.000 2 B ALA 84.269 1
ATOM 2375 C CB . ALA 100 100 ? B -4.804 -7.080 -12.241 1.000 2 B ALA 83.207 1
ATOM 2376 N N . SER 101 101 ? B -2.420 -6.810 -10.118 1.000 2 B SER 85.444 1
ATOM 2377 C CA . SER 101 101 ? B -1.376 -5.977 -9.519 1.000 2 B SER 86.597 1
ATOM 2378 C C . SER 101 101 ? B -0.027 -6.696 -9.538 1.000 2 B SER 87.152 1
ATOM 2379 O O . SER 101 101 ? B 1.009 -6.058 -9.713 1.000 2 B SER 86.717 1
ATOM 2380 C CB . SER 101 101 ? B -1.764 -5.626 -8.079 1.000 2 B SER 86.135 1
ATOM 2381 O OG . SER 101 101 ? B -2.927 -4.805 -8.051 1.000 2 B SER 78.274 1
ATOM 2382 N N . SER 102 102 ? B -0.033 -8.006 -9.358 1.000 2 B SER 86.328 1
ATOM 2383 C CA . SER 102 102 ? B 1.210 -8.766 -9.447 1.000 2 B SER 86.228 1
ATOM 2384 C C . SER 102 102 ? B 1.710 -8.847 -10.886 1.000 2 B SER 86.680 1
ATOM 2385 O O . SER 102 102 ? B 2.915 -8.809 -11.136 1.000 2 B SER 86.063 1
ATOM 2386 C CB . SER 102 102 ? B 1.021 -10.159 -8.888 1.000 2 B SER 85.146 1
ATOM 2387 O OG . SER 102 102 ? B 0.672 -10.114 -7.507 1.000 2 B SER 74.886 1
ATOM 2388 N N . SER 103 103 ? B 0.780 -8.960 -11.813 1.000 2 B SER 86.919 1
ATOM 2389 C CA . SER 103 103 ? B 1.135 -8.999 -13.209 1.000 2 B SER 86.513 1
ATOM 2390 C C . SER 103 103 ? B 1.720 -7.671 -13.686 1.000 2 B SER 87.027 1
ATOM 2391 O O . SER 103 103 ? B 2.644 -7.633 -14.481 1.000 2 B SER 85.848 1
ATOM 2392 C CB . SER 103 103 ? B -0.056 -9.371 -14.071 1.000 2 B SER 85.109 1
ATOM 2393 O OG . SER 103 103 ? B 0.278 -9.371 -15.440 1.000 2 B SER 75.956 1
ATOM 2394 N N . LEU 104 104 ? B 1.175 -6.563 -13.187 1.000 2 B LEU 87.352 1
ATOM 2395 C CA . LEU 104 104 ? B 1.708 -5.263 -13.570 1.000 2 B LEU 87.209 1
ATOM 2396 C C . LEU 104 104 ? B 3.003 -4.964 -12.864 1.000 2 B LEU 87.787 1
ATOM 2397 O O . LEU 104 104 ? B 3.880 -4.284 -13.412 1.000 2 B LEU 87.417 1
ATOM 2398 C CB . LEU 104 104 ? B 0.658 -4.182 -13.282 1.000 2 B LEU 86.555 1
ATOM 2399 C CG . LEU 104 104 ? B 1.009 -2.752 -13.710 1.000 2 B LEU 85.934 1
ATOM 2400 C CD1 . LEU 104 104 ? B 1.144 -2.691 -15.229 1.000 2 B LEU 83.536 1
ATOM 2401 C CD2 . LEU 104 104 ? B -0.044 -1.789 -13.225 1.000 2 B LEU 83.646 1
ATOM 2402 N N . ALA 105 105 ? B 3.163 -5.450 -11.646 1.000 2 B ALA 89.201 1
ATOM 2403 C CA . ALA 105 105 ? B 4.400 -5.218 -10.907 1.000 2 B ALA 89.063 1
ATOM 2404 C C . ALA 105 105 ? B 5.574 -5.990 -11.515 1.000 2 B ALA 89.258 1
ATOM 2405 O O . ALA 105 105 ? B 6.700 -5.491 -11.534 1.000 2 B ALA 88.074 1
ATOM 2406 C CB . ALA 105 105 ? B 4.205 -5.588 -9.442 1.000 2 B ALA 88.465 1
ATOM 2407 N N . THR 106 106 ? B 5.314 -7.197 -11.996 1.000 2 B THR 90.070 1
ATOM 2408 C CA . THR 106 106 ? B 6.360 -7.969 -12.624 1.000 2 B THR 89.394 1
ATOM 2409 C C . THR 106 106 ? B 6.738 -7.416 -13.994 1.000 2 B THR 89.609 1
ATOM 2410 O O . THR 106 106 ? B 7.813 -7.709 -14.480 1.000 2 B THR 87.808 1
ATOM 2411 C CB . THR 106 106 ? B 5.993 -9.440 -12.755 1.000 2 B THR 88.372 1
ATOM 2412 O OG1 . THR 106 106 ? B 4.743 -9.531 -13.449 1.000 2 B THR 73.983 1
ATOM 2413 C CG2 . THR 106 106 ? B 5.873 -10.066 -11.393 1.000 2 B THR 76.660 1
ATOM 2414 N N . GLU 107 107 ? B 5.842 -6.651 -14.592 1.000 2 B GLU 88.349 1
ATOM 2415 C CA . GLU 107 107 ? B 6.186 -6.014 -15.853 1.000 2 B GLU 87.621 1
ATOM 2416 C C . GLU 107 107 ? B 7.040 -4.778 -15.658 1.000 2 B GLU 88.325 1
ATOM 2417 O O . GLU 107 107 ? B 7.826 -4.381 -16.515 1.000 2 B GLU 86.399 1
ATOM 2418 C CB . GLU 107 107 ? B 4.932 -5.646 -16.635 1.000 2 B GLU 85.717 1
ATOM 2419 C CG . GLU 107 107 ? B 4.183 -6.839 -17.185 1.000 2 B GLU 79.159 1
ATOM 2420 C CD . GLU 107 107 ? B 2.935 -6.451 -17.946 1.000 2 B GLU 75.595 1
ATOM 2421 O OE1 . GLU 107 107 ? B 2.570 -5.263 -17.878 1.000 2 B GLU 68.705 1
ATOM 2422 O OE2 . GLU 107 107 ? B 2.342 -7.321 -18.632 1.000 2 B GLU 66.279 1
ATOM 2423 N N . TRP 108 108 ? B 6.921 -4.138 -14.479 1.000 2 B TRP 88.240 1
ATOM 2424 C CA . TRP 108 108 ? B 7.637 -2.892 -14.231 1.000 2 B TRP 87.868 1
ATOM 2425 C C . TRP 108 108 ? B 9.020 -3.173 -13.658 1.000 2 B TRP 87.793 1
ATOM 2426 O O . TRP 108 108 ? B 9.930 -2.359 -13.843 1.000 2 B TRP 84.692 1
ATOM 2427 C CB . TRP 108 108 ? B 6.850 -1.997 -13.289 1.000 2 B TRP 87.167 1
ATOM 2428 C CG . TRP 108 108 ? B 5.676 -1.366 -13.938 1.000 2 B TRP 85.430 1
ATOM 2429 C CD1 . TRP 108 108 ? B 5.293 -1.502 -15.206 1.000 2 B TRP 77.621 1
ATOM 2430 C CD2 . TRP 108 108 ? B 4.711 -0.508 -13.334 1.000 2 B TRP 82.826 1
ATOM 2431 N NE1 . TRP 108 108 ? B 4.151 -0.777 -15.441 1.000 2 B TRP 82.049 1
ATOM 2432 C CE2 . TRP 108 108 ? B 3.790 -0.153 -14.307 1.000 2 B TRP 81.541 1
ATOM 2433 C CE3 . TRP 108 108 ? B 4.581 0.014 -12.051 1.000 2 B TRP 80.662 1
ATOM 2434 C CZ2 . TRP 108 108 ? B 2.716 0.707 -14.040 1.000 2 B TRP 81.297 1
ATOM 2435 C CZ3 . TRP 108 108 ? B 3.519 0.854 -11.778 1.000 2 B TRP 78.555 1
ATOM 2436 C CH2 . TRP 108 108 ? B 2.608 1.180 -12.779 1.000 2 B TRP 79.205 1
ATOM 2437 N N . VAL 109 109 ? B 9.206 -4.271 -12.942 1.000 2 B VAL 91.234 1
ATOM 2438 C CA . VAL 109 109 ? B 10.516 -4.545 -12.351 1.000 2 B VAL 91.071 1
ATOM 2439 C C . VAL 109 109 ? B 11.477 -5.183 -13.343 1.000 2 B VAL 90.777 1
ATOM 2440 O O . VAL 109 109 ? B 12.690 -5.196 -13.095 1.000 2 B VAL 88.658 1
ATOM 2441 C CB . VAL 109 109 ? B 10.398 -5.422 -11.105 1.000 2 B VAL 90.083 1
ATOM 2442 C CG1 . VAL 109 109 ? B 9.640 -4.713 -9.998 1.000 2 B VAL 85.736 1
ATOM 2443 C CG2 . VAL 109 109 ? B 9.746 -6.727 -11.448 1.000 2 B VAL 82.635 1
ATOM 2444 N N . LYS 110 110 ? B 10.985 -5.708 -14.438 1.000 2 B LYS 88.839 1
ATOM 2445 C CA . LYS 110 110 ? B 11.843 -6.273 -15.453 1.000 2 B LYS 87.823 1
ATOM 2446 C C . LYS 110 110 ? B 12.450 -5.163 -16.291 1.000 2 B LYS 87.602 1
ATOM 2447 O O . LYS 110 110 ? B 11.778 -4.240 -16.726 1.000 2 B LYS 85.232 1
ATOM 2448 C CB . LYS 110 110 ? B 11.058 -7.238 -16.350 1.000 2 B LYS 86.558 1
ATOM 2449 C CG . LYS 110 110 ? B 10.577 -8.506 -15.655 1.000 2 B LYS 80.025 1
ATOM 2450 C CD . LYS 110 110 ? B 9.781 -9.406 -16.604 1.000 2 B LYS 77.991 1
ATOM 2451 C CE . LYS 110 110 ? B 10.681 -10.049 -17.638 1.000 2 B LYS 72.819 1
ATOM 2452 N NZ . LYS 110 110 ? B 9.969 -11.063 -18.441 1.000 2 B LYS 66.068 1
ATOM 2453 N N . GLY 111 111 ? B 13.755 -5.281 -16.475 1.000 2 B GLY 90.092 1
ATOM 2454 C CA . GLY 111 111 ? B 14.490 -4.267 -17.239 1.000 2 B GLY 88.643 1
ATOM 2455 C C . GLY 111 111 ? B 14.952 -3.086 -16.436 1.000 2 B GLY 89.334 1
ATOM 2456 O O . GLY 111 111 ? B 15.619 -2.208 -16.997 1.000 2 B GLY 85.514 1
ATOM 2457 N N . LYS 112 112 ? B 14.636 -3.032 -15.157 1.000 2 B LYS 88.795 1
ATOM 2458 C CA . LYS 112 112 ? B 15.029 -1.932 -14.303 1.000 2 B LYS 87.582 1
ATOM 2459 C C . LYS 112 112 ? B 16.054 -2.400 -13.281 1.000 2 B LYS 88.246 1
ATOM 2460 O O . LYS 112 112 ? B 16.141 -3.580 -12.977 1.000 2 B LYS 86.831 1
ATOM 2461 C CB . LYS 112 112 ? B 13.832 -1.300 -13.629 1.000 2 B LYS 85.284 1
ATOM 2462 C CG . LYS 112 112 ? B 12.852 -0.624 -14.566 1.000 2 B LYS 81.770 1
ATOM 2463 C CD . LYS 112 112 ? B 11.682 -0.024 -13.819 1.000 2 B LYS 77.215 1
ATOM 2464 C CE . LYS 112 112 ? B 10.690 0.616 -14.810 1.000 2 B LYS 74.394 1
ATOM 2465 N NZ . LYS 112 112 ? B 9.539 1.247 -14.119 1.000 2 B LYS 64.793 1
ATOM 2466 N N . THR 113 113 ? B 16.819 -1.462 -12.753 1.000 2 B THR 90.115 1
ATOM 2467 C CA . THR 113 113 ? B 17.818 -1.767 -11.753 1.000 2 B THR 89.252 1
ATOM 2468 C C . THR 113 113 ? B 17.156 -1.984 -10.411 1.000 2 B THR 88.817 1
ATOM 2469 O O . THR 113 113 ? B 15.940 -1.808 -10.241 1.000 2 B THR 87.606 1
ATOM 2470 C CB . THR 113 113 ? B 18.872 -0.668 -11.677 1.000 2 B THR 88.600 1
ATOM 2471 O OG1 . THR 113 113 ? B 18.248 0.552 -11.274 1.000 2 B THR 80.341 1
ATOM 2472 C CG2 . THR 113 113 ? B 19.510 -0.469 -13.043 1.000 2 B THR 80.172 1
ATOM 2473 N N . VAL 114 114 ? B 17.963 -2.356 -9.431 1.000 2 B VAL 87.796 1
ATOM 2474 C CA . VAL 114 114 ? B 17.439 -2.608 -8.100 1.000 2 B VAL 86.640 1
ATOM 2475 C C . VAL 114 114 ? B 16.978 -1.312 -7.453 1.000 2 B VAL 86.481 1
ATOM 2476 O O . VAL 114 114 ? B 15.908 -1.263 -6.840 1.000 2 B VAL 84.860 1
ATOM 2477 C CB . VAL 114 114 ? B 18.507 -3.302 -7.243 1.000 2 B VAL 84.317 1
ATOM 2478 C CG1 . VAL 114 114 ? B 18.828 -4.664 -7.815 1.000 2 B VAL 83.494 1
ATOM 2479 C CG2 . VAL 114 114 ? B 18.032 -3.451 -5.816 1.000 2 B VAL 81.932 1
ATOM 2480 N N . GLU 115 115 ? B 17.750 -0.254 -7.648 1.000 2 B GLU 86.477 1
ATOM 2481 C CA . GLU 115 115 ? B 17.388 1.025 -7.062 1.000 2 B GLU 85.784 1
ATOM 2482 C C . GLU 115 115 ? B 16.186 1.658 -7.748 1.000 2 B GLU 86.069 1
ATOM 2483 O O . GLU 115 115 ? B 15.411 2.383 -7.117 1.000 2 B GLU 83.436 1
ATOM 2484 C CB . GLU 115 115 ? B 18.589 1.977 -7.122 1.000 2 B GLU 84.174 1
ATOM 2485 C CG . GLU 115 115 ? B 19.770 1.536 -6.303 1.000 2 B GLU 76.776 1
ATOM 2486 C CD . GLU 115 115 ? B 19.469 1.486 -4.811 1.000 2 B GLU 68.959 1
ATOM 2487 O OE1 . GLU 115 115 ? B 18.683 2.310 -4.317 1.000 2 B GLU 60.940 1
ATOM 2488 O OE2 . GLU 115 115 ? B 20.028 0.595 -4.141 1.000 2 B GLU 59.751 1
ATOM 2489 N N . GLU 116 116 ? B 16.021 1.370 -9.029 1.000 2 B GLU 87.498 1
ATOM 2490 C CA . GLU 116 116 ? B 14.885 1.882 -9.754 1.000 2 B GLU 86.816 1
ATOM 2491 C C . GLU 116 116 ? B 13.608 1.111 -9.412 1.000 2 B GLU 87.131 1
ATOM 2492 O O . GLU 116 116 ? B 12.510 1.651 -9.517 1.000 2 B GLU 85.053 1
ATOM 2493 C CB . GLU 116 116 ? B 15.142 1.849 -11.256 1.000 2 B GLU 85.554 1
ATOM 2494 C CG . GLU 116 116 ? B 16.256 2.752 -11.724 1.000 2 B GLU 80.615 1
ATOM 2495 C CD . GLU 116 116 ? B 16.567 2.623 -13.187 1.000 2 B GLU 78.304 1
ATOM 2496 O OE1 . GLU 116 116 ? B 16.007 1.698 -13.832 1.000 2 B GLU 72.897 1
ATOM 2497 O OE2 . GLU 116 116 ? B 17.362 3.433 -13.710 1.000 2 B GLU 68.377 1
ATOM 2498 N N . ALA 117 117 ? B 13.785 -0.137 -9.037 1.000 2 B ALA 88.937 1
ATOM 2499 C CA . ALA 117 117 ? B 12.632 -0.943 -8.657 1.000 2 B ALA 87.743 1
ATOM 2500 C C . ALA 117 117 ? B 12.112 -0.561 -7.269 1.000 2 B ALA 86.606 1
ATOM 2501 O O . ALA 117 117 ? B 10.957 -0.834 -6.962 1.000 2 B ALA 84.374 1
ATOM 2502 C CB . ALA 117 117 ? B 12.993 -2.433 -8.681 1.000 2 B ALA 87.715 1
ATOM 2503 N N . LEU 118 118 ? B 12.977 0.026 -6.445 1.000 2 B LEU 83.118 1
ATOM 2504 C CA . LEU 118 118 ? B 12.555 0.433 -5.120 1.000 2 B LEU 81.041 1
ATOM 2505 C C . LEU 118 118 ? B 11.669 1.689 -5.149 1.000 2 B LEU 81.268 1
ATOM 2506 O O . LEU 118 118 ? B 10.979 1.967 -4.168 1.000 2 B LEU 78.668 1
ATOM 2507 C CB . LEU 118 118 ? B 13.762 0.699 -4.236 1.000 2 B LEU 78.692 1
ATOM 2508 C CG . LEU 118 118 ? B 14.581 -0.533 -3.872 1.000 2 B LEU 76.374 1
ATOM 2509 C CD1 . LEU 118 118 ? B 13.774 -1.460 -2.961 1.000 2 B LEU 75.996 1
ATOM 2510 C CD2 . LEU 118 118 ? B 15.870 -0.113 -3.160 1.000 2 B LEU 75.286 1
ATOM 2511 N N . THR 119 119 ? B 11.711 2.426 -6.242 1.000 2 B THR 82.443 1
ATOM 2512 C CA . THR 119 119 ? B 10.927 3.652 -6.377 1.000 2 B THR 81.282 1
ATOM 2513 C C . THR 119 119 ? B 9.509 3.397 -6.834 1.000 2 B THR 80.781 1
ATOM 2514 O O . THR 119 119 ? B 8.732 4.343 -6.966 1.000 2 B THR 77.697 1
ATOM 2515 C CB . THR 119 119 ? B 11.600 4.601 -7.337 1.000 2 B THR 79.910 1
ATOM 2516 O OG1 . THR 119 119 ? B 11.637 4.054 -8.656 1.000 2 B THR 73.509 1
ATOM 2517 C CG2 . THR 119 119 ? B 13.025 4.899 -6.871 1.000 2 B THR 71.911 1
ATOM 2518 N N . ILE 120 120 ? B 9.156 2.140 -7.070 1.000 2 B ILE 83.539 1
ATOM 2519 C CA . ILE 120 120 ? B 7.806 1.796 -7.523 1.000 2 B ILE 83.060 1
ATOM 2520 C C . ILE 120 120 ? B 6.883 1.827 -6.329 1.000 2 B ILE 81.414 1
ATOM 2521 O O . ILE 120 120 ? B 7.043 1.053 -5.380 1.000 2 B ILE 79.494 1
ATOM 2522 C CB . ILE 120 120 ? B 7.786 0.444 -8.216 1.000 2 B ILE 83.428 1
ATOM 2523 C CG1 . ILE 120 120 ? B 8.609 0.478 -9.513 1.000 2 B ILE 81.381 1
ATOM 2524 C CG2 . ILE 120 120 ? B 6.359 0.026 -8.540 1.000 2 B ILE 80.454 1
ATOM 2525 C CD1 . ILE 120 120 ? B 8.811 -0.881 -10.132 1.000 2 B ILE 78.480 1
ATOM 2526 N N . LYS 121 121 ? B 5.920 2.703 -6.367 1.000 2 B LYS 80.666 1
ATOM 2527 C CA . LYS 121 121 ? B 4.969 2.840 -5.289 1.000 2 B LYS 78.822 1
ATOM 2528 C C . LYS 121 121 ? B 3.654 2.147 -5.616 1.000 2 B LYS 79.953 1
ATOM 2529 O O . LYS 121 121 ? B 3.359 1.834 -6.763 1.000 2 B LYS 79.114 1
ATOM 2530 C CB . LYS 121 121 ? B 4.715 4.321 -4.960 1.000 2 B LYS 75.597 1
ATOM 2531 C CG . LYS 121 121 ? B 5.970 5.074 -4.541 1.000 2 B LYS 70.660 1
ATOM 2532 C CD . LYS 121 121 ? B 6.490 4.571 -3.218 1.000 2 B LYS 62.395 1
ATOM 2533 C CE . LYS 121 121 ? B 7.720 5.327 -2.780 1.000 2 B LYS 54.321 1
ATOM 2534 N NZ . LYS 121 121 ? B 8.282 4.840 -1.492 1.000 2 B LYS 46.476 1
ATOM 2535 N N . ASN 122 122 ? B 2.876 1.892 -4.569 1.000 2 B ASN 80.050 1
ATOM 2536 C CA . ASN 122 122 ? B 1.603 1.233 -4.786 1.000 2 B ASN 78.391 1
ATOM 2537 C C . ASN 122 122 ? B 0.596 2.138 -5.449 1.000 2 B ASN 79.041 1
ATOM 2538 O O . ASN 122 122 ? B -0.336 1.648 -6.097 1.000 2 B ASN 76.593 1
ATOM 2539 C CB . ASN 122 122 ? B 1.049 0.708 -3.461 1.000 2 B ASN 74.451 1
ATOM 2540 C CG . ASN 122 122 ? B 0.941 1.792 -2.406 1.000 2 B ASN 70.869 1
ATOM 2541 O OD1 . ASN 122 122 ? B 1.265 2.958 -2.642 1.000 2 B ASN 64.660 1
ATOM 2542 N ND2 . ASN 122 122 ? B 0.460 1.401 -1.232 1.000 2 B ASN 66.644 1
ATOM 2543 N N . THR 123 123 ? B 0.745 3.433 -5.313 1.000 2 B THR 79.198 1
ATOM 2544 C CA . THR 123 123 ? B -0.182 4.356 -5.950 1.000 2 B THR 77.970 1
ATOM 2545 C C . THR 123 123 ? B -0.024 4.390 -7.450 1.000 2 B THR 78.978 1
ATOM 2546 O O . THR 123 123 ? B -0.973 4.670 -8.163 1.000 2 B THR 76.644 1
ATOM 2547 C CB . THR 123 123 ? B -0.014 5.751 -5.375 1.000 2 B THR 74.366 1
ATOM 2548 O OG1 . THR 123 123 ? B 1.335 6.220 -5.590 1.000 2 B THR 72.529 1
ATOM 2549 C CG2 . THR 123 123 ? B -0.287 5.782 -3.879 1.000 2 B THR 69.711 1
ATOM 2550 N N . ASP 124 124 ? B 1.180 4.112 -7.926 1.000 2 B ASP 81.485 1
ATOM 2551 C CA . ASP 124 124 ? B 1.402 4.058 -9.359 1.000 2 B ASP 81.471 1
ATOM 2552 C C . ASP 124 124 ? B 0.782 2.802 -9.959 1.000 2 B ASP 82.816 1
ATOM 2553 O O . ASP 124 124 ? B 0.270 2.835 -11.075 1.000 2 B ASP 82.035 1
ATOM 2554 C CB . ASP 124 124 ? B 2.899 4.107 -9.673 1.000 2 B ASP 80.261 1
ATOM 2555 C CG . ASP 124 124 ? B 3.508 5.467 -9.338 1.000 2 B ASP 78.767 1
ATOM 2556 O OD1 . ASP 124 124 ? B 2.784 6.477 -9.409 1.000 2 B ASP 75.643 1
ATOM 2557 O OD2 . ASP 124 124 ? B 4.708 5.503 -9.007 1.000 2 B ASP 75.373 1
ATOM 2558 N N . ILE 125 125 ? B 0.832 1.718 -9.216 1.000 2 B ILE 81.717 1
ATOM 2559 C CA . ILE 125 125 ? B 0.193 0.477 -9.655 1.000 2 B ILE 82.458 1
ATOM 2560 C C . ILE 125 125 ? B -1.318 0.636 -9.644 1.000 2 B ILE 80.991 1
ATOM 2561 O O . ILE 125 125 ? B -2.024 0.189 -10.546 1.000 2 B ILE 80.035 1
ATOM 2562 C CB . ILE 125 125 ? B 0.653 -0.688 -8.781 1.000 2 B ILE 84.035 1
ATOM 2563 C CG1 . ILE 125 125 ? B 2.178 -0.878 -8.924 1.000 2 B ILE 84.123 1
ATOM 2564 C CG2 . ILE 125 125 ? B -0.054 -1.974 -9.164 1.000 2 B ILE 83.424 1
ATOM 2565 C CD1 . ILE 125 125 ? B 2.746 -1.834 -7.908 1.000 2 B ILE 82.188 1
ATOM 2566 N N . ALA 126 126 ? B -1.831 1.279 -8.613 1.000 2 B ALA 81.542 1
ATOM 2567 C CA . ALA 126 126 ? B -3.258 1.535 -8.530 1.000 2 B ALA 80.123 1
ATOM 2568 C C . ALA 126 126 ? B -3.722 2.583 -9.547 1.000 2 B ALA 79.558 1
ATOM 2569 O O . ALA 126 126 ? B -4.895 2.560 -9.966 1.000 2 B ALA 76.772 1
ATOM 2570 C CB . ALA 126 126 ? B -3.642 1.992 -7.122 1.000 2 B ALA 78.713 1
ATOM 2571 N N . LYS 127 127 ? B -2.837 3.455 -9.924 1.000 2 B LYS 77.348 1
ATOM 2572 C CA . LYS 127 127 ? B -3.193 4.435 -10.960 1.000 2 B LYS 76.464 1
ATOM 2573 C C . LYS 127 127 ? B -3.201 3.804 -12.334 1.000 2 B LYS 76.848 1
ATOM 2574 O O . LYS 127 127 ? B -4.024 4.157 -13.172 1.000 2 B LYS 75.529 1
ATOM 2575 C CB . LYS 127 127 ? B -2.232 5.621 -10.914 1.000 2 B LYS 74.010 1
ATOM 2576 C CG . LYS 127 127 ? B -2.588 6.770 -11.835 1.000 2 B LYS 67.421 1
ATOM 2577 C CD . LYS 127 127 ? B -1.647 7.937 -11.663 1.000 2 B LYS 62.620 1
ATOM 2578 C CE . LYS 127 127 ? B -2.002 9.072 -12.634 1.000 2 B LYS 53.749 1
ATOM 2579 N NZ . LYS 127 127 ? B -1.090 10.228 -12.459 1.000 2 B LYS 45.963 1
ATOM 2580 N N . GLU 128 128 ? B -2.276 2.891 -12.573 1.000 2 B GLU 79.358 1
ATOM 2581 C CA . GLU 128 128 ? B -2.241 2.231 -13.880 1.000 2 B GLU 78.734 1
ATOM 2582 C C . GLU 128 128 ? B -3.426 1.282 -14.062 1.000 2 B GLU 78.798 1
ATOM 2583 O O . GLU 128 128 ? B -4.030 1.257 -15.123 1.000 2 B GLU 77.592 1
ATOM 2584 C CB . GLU 128 128 ? B -0.915 1.460 -14.026 1.000 2 B GLU 78.237 1
ATOM 2585 C CG . GLU 128 128 ? B -0.732 0.822 -15.382 1.000 2 B GLU 74.252 1
ATOM 2586 C CD . GLU 128 128 ? B -0.605 1.819 -16.527 1.000 2 B GLU 72.372 1
ATOM 2587 O OE1 . GLU 128 128 ? B -0.126 2.955 -16.290 1.000 2 B GLU 68.290 1
ATOM 2588 O OE2 . GLU 128 128 ? B -0.969 1.472 -17.679 1.000 2 B GLU 64.158 1
ATOM 2589 N N . LEU 129 129 ? B -3.734 0.537 -13.022 1.000 2 B LEU 78.939 1
ATOM 2590 C CA . LEU 129 129 ? B -4.843 -0.412 -13.108 1.000 2 B LEU 79.200 1
ATOM 2591 C C . LEU 129 129 ? B -6.189 0.222 -12.841 1.000 2 B LEU 77.508 1
ATOM 2592 O O . LEU 129 129 ? B -7.227 -0.430 -13.036 1.000 2 B LEU 74.195 1
ATOM 2593 C CB . LEU 129 129 ? B -4.628 -1.564 -12.155 1.000 2 B LEU 80.104 1
ATOM 2594 C CG . LEU 129 129 ? B -3.436 -2.475 -12.485 1.000 2 B LEU 81.269 1
ATOM 2595 C CD1 . LEU 129 129 ? B -3.639 -3.146 -13.823 1.000 2 B LEU 81.227 1
ATOM 2596 C CD2 . LEU 129 129 ? B -3.265 -3.515 -11.393 1.000 2 B LEU 82.037 1
ATOM 2597 N N . CYS 130 130 ? B -6.194 1.459 -12.370 1.000 2 B CYS 74.867 1
ATOM 2598 C CA . CYS 130 130 ? B -7.404 2.192 -11.998 1.000 2 B CYS 73.944 1
ATOM 2599 C C . CYS 130 130 ? B -8.199 1.406 -10.953 1.000 2 B CYS 74.232 1
ATOM 2600 O O . CYS 130 130 ? B -9.389 1.130 -11.108 1.000 2 B CYS 70.742 1
ATOM 2601 C CB . CYS 130 130 ? B -8.281 2.496 -13.242 1.000 2 B CYS 70.605 1
ATOM 2602 S SG . CYS 130 130 ? B -7.530 3.682 -14.372 1.000 2 B CYS 68.508 1
ATOM 2603 N N . LEU 131 131 ? B -7.508 1.053 -9.874 1.000 2 B LEU 74.521 1
ATOM 2604 C CA . LEU 131 131 ? B -8.137 0.277 -8.811 1.000 2 B LEU 74.676 1
ATOM 2605 C C . LEU 131 131 ? B -9.024 1.182 -7.983 1.000 2 B LEU 73.533 1
ATOM 2606 O O . LEU 131 131 ? B -8.681 2.321 -7.695 1.000 2 B LEU 71.651 1
ATOM 2607 C CB . LEU 131 131 ? B -7.095 -0.390 -7.950 1.000 2 B LEU 74.228 1
ATOM 2608 C CG . LEU 131 131 ? B -6.252 -1.491 -8.570 1.000 2 B LEU 74.609 1
ATOM 2609 C CD1 . LEU 131 131 ? B -7.139 -2.677 -8.949 1.000 2 B LEU 74.196 1
ATOM 2610 C CD2 . LEU 131 131 ? B -5.190 -1.926 -7.598 1.000 2 B LEU 74.840 1
ATOM 2611 N N . PRO 132 132 ? B -10.161 0.704 -7.555 1.000 2 B PRO 69.941 1
ATOM 2612 C CA . PRO 132 132 ? B -10.989 1.486 -6.628 1.000 2 B PRO 69.924 1
ATOM 2613 C C . PRO 132 132 ? B -10.350 1.524 -5.245 1.000 2 B PRO 70.414 1
ATOM 2614 O O . PRO 132 132 ? B -9.453 0.739 -4.948 1.000 2 B PRO 69.789 1
ATOM 2615 C CB . PRO 132 132 ? B -12.323 0.742 -6.618 1.000 2 B PRO 67.974 1
ATOM 2616 C CG . PRO 132 132 ? B -11.942 -0.651 -6.957 1.000 2 B PRO 68.328 1
ATOM 2617 C CD . PRO 132 132 ? B -10.809 -0.536 -7.929 1.000 2 B PRO 70.461 1
ATOM 2618 N N . PRO 133 133 ? B -10.779 2.441 -4.372 1.000 2 B PRO 67.473 1
ATOM 2619 C CA . PRO 133 133 ? B -10.188 2.508 -3.038 1.000 2 B PRO 66.604 1
ATOM 2620 C C . PRO 133 133 ? B -10.452 1.282 -2.165 1.000 2 B PRO 68.262 1
ATOM 2621 O O . PRO 133 133 ? B -9.800 1.146 -1.130 1.000 2 B PRO 66.967 1
ATOM 2622 C CB . PRO 133 133 ? B -10.830 3.761 -2.434 1.000 2 B PRO 63.456 1
ATOM 2623 C CG . PRO 133 133 ? B -11.158 4.586 -3.607 1.000 2 B PRO 62.568 1
ATOM 2624 C CD . PRO 133 133 ? B -11.566 3.630 -4.695 1.000 2 B PRO 63.470 1
ATOM 2625 N N . VAL 134 134 ? B -11.365 0.426 -2.567 1.000 2 B VAL 68.410 1
ATOM 2626 C CA . VAL 134 134 ? B -11.595 -0.814 -1.847 1.000 2 B VAL 68.308 1
ATOM 2627 C C . VAL 134 134 ? B -10.492 -1.818 -2.147 1.000 2 B VAL 70.448 1
ATOM 2628 O O . VAL 134 134 ? B -10.126 -2.619 -1.306 1.000 2 B VAL 69.544 1
ATOM 2629 C CB . VAL 134 134 ? B -12.988 -1.371 -2.194 1.000 2 B VAL 64.819 1
ATOM 2630 C CG1 . VAL 134 134 ? B -13.288 -2.615 -1.360 1.000 2 B VAL 61.525 1
ATOM 2631 C CG2 . VAL 134 134 ? B -14.024 -0.296 -1.935 1.000 2 B VAL 62.005 1
ATOM 2632 N N . LYS 135 135 ? B -9.936 -1.796 -3.352 1.000 2 B LYS 73.609 1
ATOM 2633 C CA . LYS 135 135 ? B -8.921 -2.748 -3.779 1.000 2 B LYS 74.192 1
ATOM 2634 C C . LYS 135 135 ? B -7.528 -2.151 -3.795 1.000 2 B LYS 75.201 1
ATOM 2635 O O . LYS 135 135 ? B -6.649 -2.629 -4.513 1.000 2 B LYS 74.325 1
ATOM 2636 C CB . LYS 135 135 ? B -9.254 -3.305 -5.166 1.000 2 B LYS 72.588 1
ATOM 2637 C CG . LYS 135 135 ? B -10.543 -4.086 -5.233 1.000 2 B LYS 70.229 1
ATOM 2638 C CD . LYS 135 135 ? B -10.482 -5.344 -4.383 1.000 2 B LYS 67.116 1
ATOM 2639 C CE . LYS 135 135 ? B -11.762 -6.162 -4.534 1.000 2 B LYS 64.910 1
ATOM 2640 N NZ . LYS 135 135 ? B -11.739 -7.331 -3.649 1.000 2 B LYS 58.539 1
ATOM 2641 N N . LEU 136 136 ? B -7.294 -1.115 -3.012 1.000 2 B LEU 73.878 1
ATOM 2642 C CA . LEU 136 136 ? B -5.973 -0.501 -2.951 1.000 2 B LEU 74.262 1
ATOM 2643 C C . LEU 136 136 ? B -4.955 -1.378 -2.195 1.000 2 B LEU 75.137 1
ATOM 2644 O O . LEU 136 136 ? B -3.747 -1.177 -2.357 1.000 2 B LEU 73.527 1
ATOM 2645 C CB . LEU 136 136 ? B -6.031 0.871 -2.312 1.000 2 B LEU 71.351 1
ATOM 2646 C CG . LEU 136 136 ? B -6.711 1.968 -3.152 1.000 2 B LEU 70.086 1
ATOM 2647 C CD1 . LEU 136 136 ? B -5.965 2.178 -4.467 1.000 2 B LEU 69.520 1
ATOM 2648 C CD2 . LEU 136 136 ? B -6.828 3.255 -2.371 1.000 2 B LEU 69.064 1
ATOM 2649 N N . HIS 137 137 ? B -5.419 -2.309 -1.419 1.000 2 B HIS 75.743 1
ATOM 2650 C CA . HIS 137 137 ? B -4.514 -3.192 -0.691 1.000 2 B HIS 75.901 1
ATOM 2651 C C . HIS 137 137 ? B -3.798 -4.162 -1.624 1.000 2 B HIS 77.376 1
ATOM 2652 O O . HIS 137 137 ? B -2.741 -4.679 -1.268 1.000 2 B HIS 76.653 1
ATOM 2653 C CB . HIS 137 137 ? B -5.253 -3.945 0.404 1.000 2 B HIS 72.541 1
ATOM 2654 C CG . HIS 137 137 ? B -6.292 -4.864 -0.119 1.000 2 B HIS 69.020 1
ATOM 2655 N ND1 . HIS 137 137 ? B -7.581 -4.438 -0.454 1.000 2 B HIS 64.492 1
ATOM 2656 C CD2 . HIS 137 137 ? B -6.263 -6.207 -0.365 1.000 2 B HIS 63.106 1
ATOM 2657 C CE1 . HIS 137 137 ? B -8.271 -5.477 -0.880 1.000 2 B HIS 62.284 1
ATOM 2658 N NE2 . HIS 137 137 ? B -7.497 -6.555 -0.839 1.000 2 B HIS 57.572 1
ATOM 2659 N N . CYS 138 138 ? B -4.361 -4.412 -2.791 1.000 2 B CYS 79.058 1
ATOM 2660 C CA . CYS 138 138 ? B -3.682 -5.308 -3.733 1.000 2 B CYS 80.676 1
ATOM 2661 C C . CYS 138 138 ? B -2.449 -4.651 -4.314 1.000 2 B CYS 81.967 1
ATOM 2662 O O . CYS 138 138 ? B -1.424 -5.311 -4.517 1.000 2 B CYS 81.016 1
ATOM 2663 C CB . CYS 138 138 ? B -4.650 -5.715 -4.841 1.000 2 B CYS 79.430 1
ATOM 2664 S SG . CYS 138 138 ? B -6.032 -6.732 -4.241 1.000 2 B CYS 77.729 1
ATOM 2665 N N . SER 139 139 ? B -2.516 -3.356 -4.588 1.000 2 B SER 80.088 1
ATOM 2666 C CA . SER 139 139 ? B -1.346 -2.619 -5.036 1.000 2 B SER 80.754 1
ATOM 2667 C C . SER 139 139 ? B -0.332 -2.493 -3.909 1.000 2 B SER 80.702 1
ATOM 2668 O O . SER 139 139 ? B 0.874 -2.472 -4.137 1.000 2 B SER 79.245 1
ATOM 2669 C CB . SER 139 139 ? B -1.736 -1.247 -5.562 1.000 2 B SER 79.718 1
ATOM 2670 O OG . SER 139 139 ? B -2.288 -0.454 -4.529 1.000 2 B SER 72.305 1
ATOM 2671 N N . MET 140 140 ? B -0.815 -2.416 -2.690 1.000 2 B MET 79.685 1
ATOM 2672 C CA . MET 140 140 ? B 0.097 -2.383 -1.544 1.000 2 B MET 77.783 1
ATOM 2673 C C . MET 140 140 ? B 0.822 -3.701 -1.368 1.000 2 B MET 78.911 1
ATOM 2674 O O . MET 140 140 ? B 2.021 -3.714 -1.066 1.000 2 B MET 77.985 1
ATOM 2675 C CB . MET 140 140 ? B -0.671 -2.010 -0.267 1.000 2 B MET 73.917 1
ATOM 2676 C CG . MET 140 140 ? B 0.208 -1.836 0.956 1.000 2 B MET 67.792 1
ATOM 2677 S SD . MET 140 140 ? B -0.747 -1.482 2.421 1.000 2 B MET 61.426 1
ATOM 2678 C CE . MET 140 140 ? B -1.325 0.185 2.060 1.000 2 B MET 52.798 1
ATOM 2679 N N . LEU 141 141 ? B 0.124 -4.803 -1.551 1.000 2 B LEU 79.934 1
ATOM 2680 C CA . LEU 141 141 ? B 0.765 -6.109 -1.462 1.000 2 B LEU 80.469 1
ATOM 2681 C C . LEU 141 141 ? B 1.741 -6.313 -2.605 1.000 2 B LEU 81.960 1
ATOM 2682 O O . LEU 141 141 ? B 2.752 -7.025 -2.446 1.000 2 B LEU 81.176 1
ATOM 2683 C CB . LEU 141 141 ? B -0.276 -7.223 -1.455 1.000 2 B LEU 78.488 1
ATOM 2684 C CG . LEU 141 141 ? B -1.160 -7.343 -0.203 1.000 2 B LEU 73.285 1
ATOM 2685 C CD1 . LEU 141 141 ? B -0.315 -7.659 0.998 1.000 2 B LEU 72.200 1
ATOM 2686 C CD2 . LEU 141 141 ? B -2.211 -8.400 -0.432 1.000 2 B LEU 71.731 1
ATOM 2687 N N . ALA 142 142 ? B 1.465 -5.722 -3.762 1.000 2 B ALA 84.691 1
ATOM 2688 C CA . ALA 142 142 ? B 2.414 -5.799 -4.868 1.000 2 B ALA 85.417 1
ATOM 2689 C C . ALA 142 142 ? B 3.676 -5.008 -4.573 1.000 2 B ALA 85.544 1
ATOM 2690 O O . ALA 142 142 ? B 4.787 -5.437 -4.904 1.000 2 B ALA 84.304 1
ATOM 2691 C CB . ALA 142 142 ? B 1.754 -5.313 -6.153 1.000 2 B ALA 86.187 1
ATOM 2692 N N . GLU 143 143 ? B 3.513 -3.858 -3.942 1.000 2 B GLU 84.083 1
ATOM 2693 C CA . GLU 143 143 ? B 4.683 -3.096 -3.509 1.000 2 B GLU 82.518 1
ATOM 2694 C C . GLU 143 143 ? B 5.457 -3.826 -2.413 1.000 2 B GLU 82.405 1
ATOM 2695 O O . GLU 143 143 ? B 6.686 -3.800 -2.388 1.000 2 B GLU 81.539 1
ATOM 2696 C CB . GLU 143 143 ? B 4.275 -1.687 -3.025 1.000 2 B GLU 80.913 1
ATOM 2697 C CG . GLU 143 143 ? B 5.437 -0.803 -2.667 1.000 2 B GLU 77.652 1
ATOM 2698 C CD . GLU 143 143 ? B 5.017 0.563 -2.159 1.000 2 B GLU 74.266 1
ATOM 2699 O OE1 . GLU 143 143 ? B 3.775 0.782 -2.029 1.000 2 B GLU 70.405 1
ATOM 2700 O OE2 . GLU 143 143 ? B 5.892 1.407 -1.870 1.000 2 B GLU 66.676 1
ATOM 2701 N N . ASP 144 144 ? B 4.732 -4.475 -1.526 1.000 2 B ASP 81.042 1
ATOM 2702 C CA . ASP 144 144 ? B 5.386 -5.227 -0.465 1.000 2 B ASP 79.564 1
ATOM 2703 C C . ASP 144 144 ? B 6.135 -6.434 -1.012 1.000 2 B ASP 80.774 1
ATOM 2704 O O . ASP 144 144 ? B 7.170 -6.812 -0.456 1.000 2 B ASP 79.337 1
ATOM 2705 C CB . ASP 144 144 ? B 4.357 -5.674 0.579 1.000 2 B ASP 76.162 1
ATOM 2706 C CG . ASP 144 144 ? B 3.787 -4.503 1.352 1.000 2 B ASP 71.933 1
ATOM 2707 O OD1 . ASP 144 144 ? B 4.444 -3.435 1.418 1.000 2 B ASP 67.886 1
ATOM 2708 O OD2 . ASP 144 144 ? B 2.669 -4.661 1.889 1.000 2 B ASP 67.333 1
ATOM 2709 N N . ALA 145 145 ? B 5.613 -7.037 -2.066 1.000 2 B ALA 82.456 1
ATOM 2710 C CA . ALA 145 145 ? B 6.304 -8.187 -2.660 1.000 2 B ALA 83.523 1
ATOM 2711 C C . ALA 145 145 ? B 7.573 -7.764 -3.379 1.000 2 B ALA 84.142 1
ATOM 2712 O O . ALA 145 145 ? B 8.555 -8.501 -3.379 1.000 2 B ALA 82.322 1
ATOM 2713 C CB . ALA 145 145 ? B 5.360 -8.890 -3.618 1.000 2 B ALA 83.424 1
ATOM 2714 N N . ILE 146 146 ? B 7.543 -6.585 -3.991 1.000 2 B ILE 85.820 1
ATOM 2715 C CA . ILE 146 146 ? B 8.743 -6.065 -4.652 1.000 2 B ILE 85.803 1
ATOM 2716 C C . ILE 146 146 ? B 9.809 -5.731 -3.603 1.000 2 B ILE 85.326 1
ATOM 2717 O O . ILE 146 146 ? B 10.993 -6.074 -3.754 1.000 2 B ILE 84.911 1
ATOM 2718 C CB . ILE 146 146 ? B 8.401 -4.863 -5.515 1.000 2 B ILE 86.451 1
ATOM 2719 C CG1 . ILE 146 146 ? B 7.510 -5.259 -6.706 1.000 2 B ILE 85.785 1
ATOM 2720 C CG2 . ILE 146 146 ? B 9.644 -4.170 -6.017 1.000 2 B ILE 85.239 1
ATOM 2721 C CD1 . ILE 146 146 ? B 6.949 -4.117 -7.476 1.000 2 B ILE 82.837 1
ATOM 2722 N N . LYS 147 147 ? B 9.427 -5.074 -2.529 1.000 2 B LYS 82.898 1
ATOM 2723 C CA . LYS 147 147 ? B 10.373 -4.683 -1.496 1.000 2 B LYS 80.993 1
ATOM 2724 C C . LYS 147 147 ? B 10.905 -5.888 -0.737 1.000 2 B LYS 81.198 1
ATOM 2725 O O . LYS 147 147 ? B 12.064 -5.885 -0.291 1.000 2 B LYS 79.392 1
ATOM 2726 C CB . LYS 147 147 ? B 9.736 -3.680 -0.549 1.000 2 B LYS 78.120 1
ATOM 2727 C CG . LYS 147 147 ? B 9.469 -2.321 -1.199 1.000 2 B LYS 73.216 1
ATOM 2728 C CD . LYS 147 147 ? B 8.844 -1.342 -0.221 1.000 2 B LYS 66.315 1
ATOM 2729 C CE . LYS 147 147 ? B 8.600 -0.004 -0.903 1.000 2 B LYS 60.711 1
ATOM 2730 N NZ . LYS 147 147 ? B 7.931 0.965 0.009 1.000 2 B LYS 52.588 1
ATOM 2731 N N . ALA 148 148 ? B 10.089 -6.892 -0.570 1.000 2 B ALA 81.491 1
ATOM 2732 C CA . ALA 148 148 ? B 10.541 -8.115 0.083 1.000 2 B ALA 80.650 1
ATOM 2733 C C . ALA 148 148 ? B 11.489 -8.914 -0.802 1.000 2 B ALA 81.338 1
ATOM 2734 O O . ALA 148 148 ? B 12.428 -9.545 -0.303 1.000 2 B ALA 79.335 1
ATOM 2735 C CB . ALA 148 148 ? B 9.347 -8.969 0.518 1.000 2 B ALA 78.194 1
ATOM 2736 N N . ALA 149 149 ? B 11.238 -8.899 -2.098 1.000 2 B ALA 85.385 1
ATOM 2737 C CA . ALA 149 149 ? B 12.128 -9.603 -3.021 1.000 2 B ALA 86.030 1
ATOM 2738 C C . ALA 149 149 ? B 13.464 -8.898 -3.147 1.000 2 B ALA 85.852 1
ATOM 2739 O O . ALA 149 149 ? B 14.524 -9.537 -3.184 1.000 2 B ALA 84.501 1
ATOM 2740 C CB . ALA 149 149 ? B 11.461 -9.712 -4.383 1.000 2 B ALA 86.561 1
ATOM 2741 N N . LEU 150 150 ? B 13.436 -7.566 -3.175 1.000 2 B LEU 84.711 1
ATOM 2742 C CA . LEU 150 150 ? B 14.681 -6.810 -3.261 1.000 2 B LEU 84.047 1
ATOM 2743 C C . LEU 150 150 ? B 15.462 -6.899 -1.952 1.000 2 B LEU 82.885 1
ATOM 2744 O O . LEU 150 150 ? B 16.699 -6.915 -1.958 1.000 2 B LEU 81.194 1
ATOM 2745 C CB . LEU 150 150 ? B 14.394 -5.347 -3.614 1.000 2 B LEU 84.123 1
ATOM 2746 C CG . LEU 150 150 ? B 13.855 -5.116 -5.016 1.000 2 B LEU 82.507 1
ATOM 2747 C CD1 . LEU 150 150 ? B 14.870 -5.553 -6.064 1.000 2 B LEU 80.871 1
ATOM 2748 C CD2 . LEU 150 150 ? B 13.506 -3.654 -5.199 1.000 2 B LEU 80.702 1
ATOM 2749 N N . ALA 151 151 ? B 14.762 -6.950 -0.842 1.000 2 B ALA 80.815 1
ATOM 2750 C CA . ALA 151 151 ? B 15.446 -7.133 0.435 1.000 2 B ALA 79.121 1
ATOM 2751 C C . ALA 151 151 ? B 16.034 -8.517 0.569 1.000 2 B ALA 78.828 1
ATOM 2752 O O . ALA 151 151 ? B 17.087 -8.708 1.171 1.000 2 B ALA 76.152 1
ATOM 2753 C CB . ALA 151 151 ? B 14.462 -6.848 1.583 1.000 2 B ALA 76.012 1
ATOM 2754 N N . ASP 152 152 ? B 15.369 -9.499 0.006 1.000 2 B ASP 79.630 1
ATOM 2755 C CA . ASP 152 152 ? B 15.903 -10.863 0.031 1.000 2 B ASP 78.671 1
ATOM 2756 C C . ASP 152 152 ? B 17.128 -10.971 -0.878 1.000 2 B ASP 78.979 1
ATOM 2757 O O . ASP 152 152 ? B 18.065 -11.716 -0.582 1.000 2 B ASP 77.384 1
ATOM 2758 C CB . ASP 152 152 ? B 14.834 -11.860 -0.391 1.000 2 B ASP 77.550 1
ATOM 2759 C CG . ASP 152 152 ? B 15.297 -13.300 -0.290 1.000 2 B ASP 72.449 1
ATOM 2760 O OD1 . ASP 152 152 ? B 15.368 -13.815 0.838 1.000 2 B ASP 68.457 1
ATOM 2761 O OD2 . ASP 152 152 ? B 15.580 -13.904 -1.361 1.000 2 B ASP 68.392 1
ATOM 2762 N N . TYR 153 153 ? B 17.128 -10.225 -1.988 1.000 2 B TYR 84.022 1
ATOM 2763 C CA . TYR 153 153 ? B 18.307 -10.208 -2.856 1.000 2 B TYR 83.989 1
ATOM 2764 C C . TYR 153 153 ? B 19.454 -9.521 -2.167 1.000 2 B TYR 82.396 1
ATOM 2765 O O . TYR 153 153 ? B 20.620 -9.953 -2.291 1.000 2 B TYR 80.731 1
ATOM 2766 C CB . TYR 153 153 ? B 17.973 -9.516 -4.183 1.000 2 B TYR 85.110 1
ATOM 2767 C CG . TYR 153 153 ? B 19.172 -9.359 -5.091 1.000 2 B TYR 86.315 1
ATOM 2768 C CD1 . TYR 153 153 ? B 19.734 -10.472 -5.715 1.000 2 B TYR 86.058 1
ATOM 2769 C CD2 . TYR 153 153 ? B 19.703 -8.116 -5.345 1.000 2 B TYR 86.029 1
ATOM 2770 C CE1 . TYR 153 153 ? B 20.837 -10.326 -6.542 1.000 2 B TYR 84.560 1
ATOM 2771 C CE2 . TYR 153 153 ? B 20.801 -7.967 -6.169 1.000 2 B TYR 85.386 1
ATOM 2772 C CZ . TYR 153 153 ? B 21.341 -9.084 -6.773 1.000 2 B TYR 85.135 1
ATOM 2773 O OH . TYR 153 153 ? B 22.426 -8.932 -7.621 1.000 2 B TYR 82.379 1
ATOM 2774 N N . LYS 154 154 ? B 19.188 -8.434 -1.454 1.000 2 B LYS 81.038 1
ATOM 2775 C CA . LYS 154 154 ? B 20.248 -7.723 -0.774 1.000 2 B LYS 78.637 1
ATOM 2776 C C . LYS 154 154 ? B 20.820 -8.502 0.404 1.000 2 B LYS 77.390 1
ATOM 2777 O O . LYS 154 154 ? B 21.995 -8.333 0.756 1.000 2 B LYS 74.967 1
ATOM 2778 C CB . LYS 154 154 ? B 19.769 -6.359 -0.300 1.000 2 B LYS 76.749 1
ATOM 2779 C CG . LYS 154 154 ? B 19.528 -5.345 -1.406 1.000 2 B LYS 70.489 1
ATOM 2780 C CD . LYS 154 154 ? B 19.062 -4.020 -0.867 1.000 2 B LYS 64.809 1
ATOM 2781 C CE . LYS 154 154 ? B 18.837 -2.989 -2.001 1.000 2 B LYS 59.050 1
ATOM 2782 N NZ . LYS 154 154 ? B 18.400 -1.681 -1.474 1.000 2 B LYS 51.525 1
ATOM 2783 N N . LEU 155 155 ? B 20.024 -9.338 1.015 1.000 2 B LEU 74.988 1
ATOM 2784 C CA . LEU 155 155 ? B 20.528 -10.193 2.066 1.000 2 B LEU 73.134 1
ATOM 2785 C C . LEU 155 155 ? B 21.386 -11.330 1.510 1.000 2 B LEU 73.325 1
ATOM 2786 O O . LEU 155 155 ? B 22.295 -11.809 2.183 1.000 2 B LEU 71.112 1
ATOM 2787 C CB . LEU 155 155 ? B 19.383 -10.790 2.881 1.000 2 B LEU 68.842 1
ATOM 2788 C CG . LEU 155 155 ? B 18.633 -9.849 3.825 1.000 2 B LEU 62.520 1
ATOM 2789 C CD1 . LEU 155 155 ? B 19.580 -9.396 4.947 1.000 2 B LEU 62.015 1
ATOM 2790 C CD2 . LEU 155 155 ? B 17.423 -10.559 4.422 1.000 2 B LEU 60.838 1
ATOM 2791 N N . LYS 156 156 ? B 21.101 -11.787 0.301 1.000 2 B LYS 79.977 1
ATOM 2792 C CA . LYS 156 156 ? B 21.890 -12.838 -0.312 1.000 2 B LYS 78.998 1
ATOM 2793 C C . LYS 156 156 ? B 23.210 -12.322 -0.897 1.000 2 B LYS 77.875 1
ATOM 2794 O O . LYS 156 156 ? B 24.168 -13.091 -1.005 1.000 2 B LYS 76.240 1
ATOM 2795 C CB . LYS 156 156 ? B 21.085 -13.528 -1.403 1.000 2 B LYS 77.415 1
ATOM 2796 C CG . LYS 156 156 ? B 19.934 -14.383 -0.872 1.000 2 B LYS 74.426 1
ATOM 2797 C CD . LYS 156 156 ? B 19.138 -14.992 -1.996 1.000 2 B LYS 72.203 1
ATOM 2798 C CE . LYS 156 156 ? B 17.994 -15.838 -1.478 1.000 2 B LYS 69.867 1
ATOM 2799 N NZ . LYS 156 156 ? B 17.176 -16.442 -2.566 1.000 2 B LYS 62.700 1
ATOM 2800 N N . GLN 157 157 ? B 23.247 -11.060 -1.241 1.000 2 B GLN 75.772 1
ATOM 2801 C CA . GLN 157 157 ? B 24.463 -10.466 -1.796 1.000 2 B GLN 75.103 1
ATOM 2802 C C . GLN 157 157 ? B 25.379 -9.851 -0.730 1.000 2 B GLN 73.475 1
ATOM 2803 O O . GLN 157 157 ? B 26.507 -9.493 -1.034 1.000 2 B GLN 71.645 1
ATOM 2804 C CB . GLN 157 157 ? B 24.109 -9.427 -2.830 1.000 2 B GLN 72.794 1
ATOM 2805 C CG . GLN 157 157 ? B 23.373 -9.947 -4.042 1.000 2 B GLN 70.616 1
ATOM 2806 C CD . GLN 157 157 ? B 24.183 -10.942 -4.838 1.000 2 B GLN 67.217 1
ATOM 2807 O OE1 . GLN 157 157 ? B 25.391 -10.763 -5.046 1.000 2 B GLN 62.277 1
ATOM 2808 N NE2 . GLN 157 157 ? B 23.522 -12.013 -5.286 1.000 2 B GLN 61.738 1
ATOM 2809 N N . GLU 158 158 ? B 24.912 -9.776 0.491 1.000 2 B GLU 70.077 1
ATOM 2810 C CA . GLU 158 158 ? B 25.744 -9.269 1.566 1.000 2 B GLU 69.959 1
ATOM 2811 C C . GLU 158 158 ? B 26.743 -10.340 2.007 1.000 2 B GLU 69.942 1
ATOM 2812 O O . GLU 158 158 ? B 26.526 -11.528 1.790 1.000 2 B GLU 67.414 1
ATOM 2813 C CB . GLU 158 158 ? B 24.891 -8.809 2.756 1.000 2 B GLU 65.384 1
ATOM 2814 C CG . GLU 158 158 ? B 24.151 -7.531 2.514 1.000 2 B GLU 60.518 1
ATOM 2815 C CD . GLU 158 158 ? B 23.272 -7.105 3.672 1.000 2 B GLU 55.555 1
ATOM 2816 O OE1 . GLU 158 158 ? B 23.134 -7.905 4.618 1.000 2 B GLU 51.849 1
ATOM 2817 O OE2 . GLU 158 158 ? B 22.735 -5.990 3.660 1.000 2 B GLU 49.796 1
ATOM 2818 N N . PRO 159 159 ? B 27.859 -9.947 2.600 1.000 2 B PRO 65.536 1
ATOM 2819 C CA . PRO 159 159 ? B 28.790 -10.937 3.119 1.000 2 B PRO 65.952 1
ATOM 2820 C C . PRO 159 159 ? B 28.218 -11.714 4.303 1.000 2 B PRO 66.037 1
ATOM 2821 O O . PRO 159 159 ? B 27.343 -11.233 5.008 1.000 2 B PRO 63.708 1
ATOM 2822 C CB . PRO 159 159 ? B 30.006 -10.108 3.549 1.000 2 B PRO 62.201 1
ATOM 2823 C CG . PRO 159 159 ? B 29.888 -8.879 2.717 1.000 2 B PRO 61.460 1
ATOM 2824 C CD . PRO 159 159 ? B 28.451 -8.603 2.572 1.000 2 B PRO 62.191 1
ATOM 2825 N N . LYS 160 160 ? B 28.779 -12.907 4.482 1.000 2 B LYS 61.253 1
ATOM 2826 C CA . LYS 160 160 ? B 28.277 -13.783 5.557 1.000 2 B LYS 62.356 1
ATOM 2827 C C . LYS 160 160 ? B 28.626 -13.235 6.935 1.000 2 B LYS 62.605 1
ATOM 2828 O O . LYS 160 160 ? B 27.876 -13.424 7.903 1.000 2 B LYS 60.453 1
ATOM 2829 C CB . LYS 160 160 ? B 28.839 -15.182 5.390 1.000 2 B LYS 58.119 1
ATOM 2830 C CG . LYS 160 160 ? B 28.404 -15.903 4.143 1.000 2 B LYS 55.281 1
ATOM 2831 C CD . LYS 160 160 ? B 28.994 -17.268 4.023 1.000 2 B LYS 50.643 1
ATOM 2832 C CE . LYS 160 160 ? B 28.549 -17.981 2.737 1.000 2 B LYS 46.084 1
ATOM 2833 N NZ . LYS 160 160 ? B 29.123 -19.335 2.602 1.000 2 B LYS 41.611 1
ATOM 2834 N N . LYS 161 161 ? B 29.766 -12.566 7.029 1.000 2 B LYS 61.549 1
ATOM 2835 C CA . LYS 161 161 ? B 30.142 -11.941 8.299 1.000 2 B LYS 62.687 1
ATOM 2836 C C . LYS 161 161 ? B 29.278 -10.763 8.644 1.000 2 B LYS 63.097 1
ATOM 2837 O O . LYS 161 161 ? B 29.059 -10.486 9.831 1.000 2 B LYS 60.405 1
ATOM 2838 C CB . LYS 161 161 ? B 31.637 -11.545 8.267 1.000 2 B LYS 57.662 1
ATOM 2839 C CG . LYS 161 161 ? B 32.014 -10.556 7.208 1.000 2 B LYS 54.602 1
ATOM 2840 C CD . LYS 161 161 ? B 33.483 -10.256 7.212 1.000 2 B LYS 49.685 1
ATOM 2841 C CE . LYS 161 161 ? B 33.836 -9.245 6.140 1.000 2 B LYS 43.893 1
ATOM 2842 N NZ . LYS 161 161 ? B 35.290 -8.957 6.083 1.000 2 B LYS 39.004 1
ATOM 2843 N N . GLY 162 162 ? B 28.786 -10.064 7.630 1.000 2 B GLY 60.573 1
ATOM 2844 C CA . GLY 162 162 ? B 27.856 -8.992 7.890 1.000 2 B GLY 61.498 1
ATOM 2845 C C . GLY 162 162 ? B 26.500 -9.456 8.343 1.000 2 B GLY 63.124 1
ATOM 2846 O O . GLY 162 162 ? B 25.855 -8.823 9.164 1.000 2 B GLY 61.561 1
ATOM 2847 N N . GLU 163 163 ? B 26.080 -10.593 7.799 1.000 2 B GLU 60.753 1
ATOM 2848 C CA . GLU 163 163 ? B 24.821 -11.181 8.229 1.000 2 B GLU 62.752 1
ATOM 2849 C C . GLU 163 163 ? B 24.936 -11.844 9.600 1.000 2 B GLU 62.833 1
ATOM 2850 O O . GLU 163 163 ? B 23.957 -11.915 10.325 1.000 2 B GLU 60.540 1
ATOM 2851 C CB . GLU 163 163 ? B 24.326 -12.198 7.197 1.000 2 B GLU 58.375 1
ATOM 2852 C CG . GLU 163 163 ? B 23.974 -11.598 5.864 1.000 2 B GLU 55.400 1
ATOM 2853 C CD . GLU 163 163 ? B 23.592 -12.653 4.833 1.000 2 B GLU 50.069 1
ATOM 2854 O OE1 . GLU 163 163 ? B 23.603 -13.845 5.174 1.000 2 B GLU 47.613 1
ATOM 2855 O OE2 . GLU 163 163 ? B 23.234 -12.266 3.696 1.000 2 B GLU 44.579 1
ATOM 2856 N N . ALA 164 164 ? B 26.139 -12.313 9.916 1.000 2 B ALA 61.789 1
ATOM 2857 C CA . ALA 164 164 ? B 26.361 -12.884 11.231 1.000 2 B ALA 62.633 1
ATOM 2858 C C . ALA 164 164 ? B 26.420 -11.823 12.310 1.000 2 B ALA 63.712 1
ATOM 2859 O O . ALA 164 164 ? B 26.055 -12.076 13.460 1.000 2 B ALA 61.957 1
ATOM 2860 C CB . ALA 164 164 ? B 27.663 -13.706 11.235 1.000 2 B ALA 57.693 1
ATOM 2861 N N . GLU 165 165 ? B 26.864 -10.650 11.946 1.000 2 B GLU 63.071 1
ATOM 2862 C CA . GLU 165 165 ? B 26.912 -9.530 12.896 1.000 2 B GLU 64.970 1
ATOM 2863 C C . GLU 165 165 ? B 25.512 -8.968 13.166 1.000 2 B GLU 64.829 1
ATOM 2864 O O . GLU 165 165 ? B 25.268 -8.439 14.256 1.000 2 B GLU 62.437 1
ATOM 2865 C CB . GLU 165 165 ? B 27.819 -8.427 12.365 1.000 2 B GLU 60.034 1
ATOM 2866 C CG . GLU 165 165 ? B 29.301 -8.770 12.374 1.000 2 B GLU 56.317 1
ATOM 2867 C CD . GLU 165 165 ? B 30.173 -7.680 11.779 1.000 2 B GLU 50.583 1
ATOM 2868 O OE1 . GLU 165 165 ? B 29.606 -6.669 11.270 1.000 2 B GLU 47.216 1
ATOM 2869 O OE2 . GLU 165 165 ? B 31.417 -7.815 11.797 1.000 2 B GLU 44.248 1
ATOM 2870 N N . LYS 166 166 ? B 24.633 -9.077 12.196 1.000 2 B LYS 56.539 1
ATOM 2871 C CA . LYS 166 166 ? B 23.248 -8.634 12.385 1.000 2 B LYS 59.837 1
ATOM 2872 C C . LYS 166 166 ? B 22.458 -9.596 13.271 1.000 2 B LYS 59.201 1
ATOM 2873 O O . LYS 166 166 ? B 21.555 -9.161 13.987 1.000 2 B LYS 56.396 1
ATOM 2874 C CB . LYS 166 166 ? B 22.553 -8.427 11.036 1.000 2 B LYS 54.346 1
ATOM 2875 C CG . LYS 166 166 ? B 23.134 -7.275 10.240 1.000 2 B LYS 52.055 1
ATOM 2876 C CD . LYS 166 166 ? B 22.375 -7.125 8.914 1.000 2 B LYS 48.243 1
ATOM 2877 C CE . LYS 166 166 ? B 22.955 -6.020 8.073 1.000 2 B LYS 41.784 1
ATOM 2878 N NZ . LYS 166 166 ? B 22.256 -5.848 6.799 1.000 2 B LYS 37.798 1
ATOM 2879 N N . LYS 167 167 ? B 22.799 -10.859 13.213 1.000 2 B LYS 49.960 1
ATOM 2880 C CA . LYS 167 167 ? B 22.112 -11.849 14.024 1.000 2 B LYS 55.336 1
ATOM 2881 C C . LYS 167 167 ? B 22.631 -11.867 15.446 1.000 2 B LYS 54.147 1
ATOM 2882 O O . LYS 167 167 ? B 21.935 -12.291 16.353 1.000 2 B LYS 50.075 1
ATOM 2883 C CB . LYS 167 167 ? B 22.284 -13.223 13.424 1.000 2 B LYS 47.812 1
ATOM 2884 C CG . LYS 167 167 ? B 21.566 -13.410 12.089 1.000 2 B LYS 46.679 1
ATOM 2885 C CD . LYS 167 167 ? B 21.769 -14.783 11.509 1.000 2 B LYS 43.861 1
ATOM 2886 C CE . LYS 167 167 ? B 21.063 -14.972 10.185 1.000 2 B LYS 36.022 1
ATOM 2887 N NZ . LYS 167 167 ? B 21.280 -16.304 9.591 1.000 2 B LYS 35.041 1
#
#
loop_
_atom_type.symbol
C
N
O
S
#
#
loop_
_ma_qa_metric.id
_ma_qa_metric.name
_ma_qa_metric.description
_ma_qa_metric.type
_ma_qa_metric.mode
_ma_qa_metric.type_other_details
_ma_qa_metric.software_group_id
1 pLDDT 'Predicted lddt' pLDDT local . .
#
#
loop_
_ma_qa_metric_local.ordinal_id
_ma_qa_metric_local.model_id
_ma_qa_metric_local.label_asym_id
_ma_qa_metric_local.label_seq_id
_ma_qa_metric_local.label_comp_id
_ma_qa_metric_local.metric_id
_ma_qa_metric_local.metric_value
1 1 A 1 MET 1 34.145
2 1 A 2 TRP 1 34.351
3 1 A 3 THR 1 48.814
4 1 A 4 LEU 1 49.328
5 1 A 5 GLY 1 45.100
6 1 A 6 ARG 1 44.232
7 1 A 7 ARG 1 45.354
8 1 A 8 ALA 1 48.770
9 1 A 9 VAL 1 49.062
10 1 A 10 ALA 1 51.804
11 1 A 11 GLY 1 48.035
12 1 A 12 LEU 1 49.226
13 1 A 13 LEU 1 50.009
14 1 A 14 ALA 1 50.024
15 1 A 15 SER 1 49.138
16 1 A 16 PRO 1 48.958
17 1 A 17 SER 1 48.970
18 1 A 18 PRO 1 43.371
19 1 A 19 ALA 1 48.010
20 1 A 20 GLN 1 48.311
21 1 A 21 ALA 1 46.642
22 1 A 22 GLN 1 45.612
23 1 A 23 THR 1 38.808
24 1 A 24 LEU 1 43.801
25 1 A 25 THR 1 42.768
26 1 A 26 ARG 1 41.667
27 1 A 27 VAL 1 42.230
28 1 A 28 PRO 1 41.629
29 1 A 29 ARG 1 44.780
30 1 A 30 PRO 1 41.260
31 1 A 31 ALA 1 44.631
32 1 A 32 GLU 1 45.356
33 1 A 33 LEU 1 42.699
34 1 A 34 ALA 1 42.733
35 1 A 35 PRO 1 39.436
36 1 A 36 LEU 1 38.071
37 1 A 37 CYS 1 38.531
38 1 A 38 GLY 1 37.787
39 1 A 39 ARG 1 34.944
40 1 A 40 ARG 1 35.743
41 1 A 41 GLY 1 33.208
42 1 A 42 LEU 1 38.600
43 1 A 43 ARG 1 31.968
44 1 A 44 THR 1 37.133
45 1 A 45 ASP 1 35.728
46 1 A 46 ILE 1 39.021
47 1 A 47 ASP 1 37.187
48 1 A 48 ALA 1 39.154
49 1 A 49 THR 1 36.568
50 1 A 50 CYS 1 40.151
51 1 A 51 THR 1 40.598
52 1 A 52 PRO 1 36.383
53 1 A 53 ARG 1 37.519
54 1 A 54 ARG 1 42.858
55 1 A 55 ALA 1 40.342
56 1 A 56 SER 1 42.250
57 1 A 57 SER 1 43.201
58 1 A 58 ASN 1 44.010
59 1 A 59 GLN 1 42.461
60 1 A 60 ARG 1 42.309
61 1 A 61 GLY 1 41.944
62 1 A 62 LEU 1 47.697
63 1 A 63 ASN 1 41.298
64 1 A 64 GLN 1 40.529
65 1 A 65 ILE 1 43.284
66 1 A 66 TRP 1 44.376
67 1 A 67 ASN 1 41.511
68 1 A 68 VAL 1 38.577
69 1 A 69 LYS 1 42.653
70 1 A 70 LYS 1 41.323
71 1 A 71 GLN 1 42.834
72 1 A 72 SER 1 47.910
73 1 A 73 VAL 1 49.034
74 1 A 74 TYR 1 46.064
75 1 A 75 LEU 1 48.467
76 1 A 76 MET 1 48.031
77 1 A 77 ASN 1 48.230
78 1 A 78 LEU 1 46.977
79 1 A 79 ARG 1 48.866
80 1 A 80 LYS 1 49.103
81 1 A 81 SER 1 48.127
82 1 A 82 GLY 1 45.556
83 1 A 83 THR 1 46.316
84 1 A 84 LEU 1 44.692
85 1 A 85 GLY 1 49.229
86 1 A 86 HIS 1 49.742
87 1 A 87 PRO 1 50.583
88 1 A 88 GLY 1 51.294
89 1 A 89 SER 1 62.568
90 1 A 90 LEU 1 71.076
91 1 A 91 ASP 1 75.408
92 1 A 92 GLU 1 79.252
93 1 A 93 THR 1 80.545
94 1 A 94 THR 1 78.732
95 1 A 95 TYR 1 81.137
96 1 A 96 GLU 1 81.150
97 1 A 97 ARG 1 81.026
98 1 A 98 LEU 1 81.205
99 1 A 99 ALA 1 84.837
100 1 A 100 GLU 1 81.119
101 1 A 101 GLU 1 80.596
102 1 A 102 THR 1 84.052
103 1 A 103 LEU 1 85.201
104 1 A 104 ASP 1 79.236
105 1 A 105 SER 1 80.816
106 1 A 106 LEU 1 85.197
107 1 A 107 ALA 1 81.976
108 1 A 108 GLU 1 77.902
109 1 A 109 PHE 1 83.112
110 1 A 110 PHE 1 83.632
111 1 A 111 GLU 1 76.974
112 1 A 112 ASP 1 78.320
113 1 A 113 LEU 1 81.470
114 1 A 114 ALA 1 76.418
115 1 A 115 ASP 1 74.134
116 1 A 116 LYS 1 80.578
117 1 A 117 PRO 1 80.230
118 1 A 118 TYR 1 80.246
119 1 A 119 THR 1 79.878
120 1 A 120 PHE 1 77.611
121 1 A 121 GLU 1 72.604
122 1 A 122 ASP 1 74.255
123 1 A 123 TYR 1 78.340
124 1 A 124 ASP 1 74.657
125 1 A 125 VAL 1 77.674
126 1 A 126 SER 1 75.780
127 1 A 127 PHE 1 78.724
128 1 A 128 GLY 1 72.512
129 1 A 129 SER 1 72.239
130 1 A 130 GLY 1 78.095
131 1 A 131 VAL 1 77.392
132 1 A 132 LEU 1 81.351
133 1 A 133 THR 1 78.411
134 1 A 134 VAL 1 81.669
135 1 A 135 LYS 1 78.887
136 1 A 136 LEU 1 81.944
137 1 A 137 GLY 1 78.031
138 1 A 138 GLY 1 74.119
139 1 A 139 ASP 1 73.150
140 1 A 140 LEU 1 76.218
141 1 A 141 GLY 1 78.731
142 1 A 142 THR 1 78.563
143 1 A 143 TYR 1 82.570
144 1 A 144 VAL 1 78.347
145 1 A 145 ILE 1 83.224
146 1 A 146 ASN 1 78.992
147 1 A 147 LYS 1 79.049
148 1 A 148 GLN 1 71.572
149 1 A 149 THR 1 72.095
150 1 A 150 PRO 1 67.863
151 1 A 151 ALA 1 70.070
152 1 A 152 LYS 1 73.769
153 1 A 153 GLN 1 75.253
154 1 A 154 ILE 1 81.305
155 1 A 155 TRP 1 74.230
156 1 A 156 LEU 1 79.582
157 1 A 157 SER 1 78.437
158 1 A 158 SER 1 81.319
159 1 A 159 PRO 1 78.900
160 1 A 160 SER 1 76.130
161 1 A 161 SER 1 77.655
162 1 A 162 GLY 1 73.863
163 1 A 163 PRO 1 71.247
164 1 A 164 LYS 1 76.952
165 1 A 165 ARG 1 73.315
166 1 A 166 TYR 1 80.942
167 1 A 167 ASP 1 74.802
168 1 A 168 TRP 1 76.116
169 1 A 169 THR 1 70.968
170 1 A 170 GLY 1 71.375
171 1 A 171 LYS 1 73.594
172 1 A 172 ASN 1 75.435
173 1 A 173 TRP 1 80.450
174 1 A 174 VAL 1 76.377
175 1 A 175 TYR 1 77.407
176 1 A 176 SER 1 68.351
177 1 A 177 HIS 1 66.246
178 1 A 178 ASP 1 70.968
179 1 A 179 GLY 1 71.677
180 1 A 180 VAL 1 76.368
181 1 A 181 SER 1 80.714
182 1 A 182 LEU 1 85.919
183 1 A 183 HIS 1 84.336
184 1 A 184 GLU 1 80.737
185 1 A 185 LEU 1 83.502
186 1 A 186 LEU 1 87.227
187 1 A 187 ALA 1 83.687
188 1 A 188 ALA 1 81.791
189 1 A 189 GLU 1 83.509
190 1 A 190 LEU 1 85.141
191 1 A 191 THR 1 83.200
192 1 A 192 LYS 1 77.912
193 1 A 193 ALA 1 81.501
194 1 A 194 LEU 1 82.437
195 1 A 195 LYS 1 82.703
196 1 A 196 THR 1 82.838
197 1 A 197 LYS 1 82.191
198 1 A 198 LEU 1 82.111
199 1 A 199 ASP 1 80.246
200 1 A 200 LEU 1 80.611
201 1 A 201 SER 1 74.045
202 1 A 202 SER 1 72.760
203 1 A 203 LEU 1 73.508
204 1 A 204 ALA 1 63.379
205 1 A 205 TYR 1 63.302
206 1 A 206 SER 1 59.441
207 1 A 207 GLY 1 50.704
208 1 A 208 LYS 1 49.328
209 1 A 209 ASP 1 44.877
210 1 A 210 ALA 1 41.918
211 1 B 1 MET 1 34.561
212 1 B 2 ALA 1 51.425
213 1 B 3 ALA 1 50.595
214 1 B 4 ALA 1 55.760
215 1 B 5 GLY 1 55.888
216 1 B 6 ALA 1 55.975
217 1 B 7 PHE 1 51.603
218 1 B 8 ARG 1 52.401
219 1 B 9 LEU 1 51.263
220 1 B 10 ARG 1 45.040
221 1 B 11 ARG 1 36.473
222 1 B 12 ALA 1 46.443
223 1 B 13 ALA 1 47.164
224 1 B 14 SER 1 46.791
225 1 B 15 ALA 1 45.866
226 1 B 16 LEU 1 48.204
227 1 B 17 LEU 1 44.081
228 1 B 18 LEU 1 40.927
229 1 B 19 ARG 1 35.980
230 1 B 20 SER 1 41.062
231 1 B 21 PRO 1 40.070
232 1 B 22 ARG 1 38.926
233 1 B 23 LEU 1 38.656
234 1 B 24 PRO 1 40.303
235 1 B 25 ALA 1 38.106
236 1 B 26 ARG 1 40.794
237 1 B 27 GLU 1 40.516
238 1 B 28 LEU 1 44.346
239 1 B 29 SER 1 48.766
240 1 B 30 ALA 1 52.229
241 1 B 31 PRO 1 58.731
242 1 B 32 ALA 1 56.939
243 1 B 33 ARG 1 60.607
244 1 B 34 LEU 1 64.629
245 1 B 35 TYR 1 64.994
246 1 B 36 HIS 1 66.655
247 1 B 37 LYS 1 71.355
248 1 B 38 LYS 1 75.445
249 1 B 39 VAL 1 76.484
250 1 B 40 VAL 1 73.344
251 1 B 41 ASP 1 78.450
252 1 B 42 HIS 1 77.616
253 1 B 43 TYR 1 74.214
254 1 B 44 GLU 1 73.469
255 1 B 45 ASN 1 76.215
256 1 B 46 PRO 1 76.822
257 1 B 47 ARG 1 80.678
258 1 B 48 ASN 1 81.955
259 1 B 49 VAL 1 78.069
260 1 B 50 GLY 1 78.691
261 1 B 51 SER 1 79.375
262 1 B 52 LEU 1 81.300
263 1 B 53 ASP 1 80.610
264 1 B 54 LYS 1 75.453
265 1 B 55 THR 1 80.251
266 1 B 56 SER 1 82.922
267 1 B 57 LYS 1 83.363
268 1 B 58 ASN 1 85.125
269 1 B 59 VAL 1 86.248
270 1 B 60 GLY 1 86.310
271 1 B 61 THR 1 82.669
272 1 B 62 GLY 1 82.244
273 1 B 63 LEU 1 75.089
274 1 B 64 VAL 1 76.163
275 1 B 65 GLY 1 72.893
276 1 B 66 ALA 1 69.208
277 1 B 67 PRO 1 60.594
278 1 B 68 ALA 1 59.117
279 1 B 69 CYS 1 64.142
280 1 B 70 GLY 1 64.482
281 1 B 71 ASP 1 71.906
282 1 B 72 VAL 1 72.595
283 1 B 73 MET 1 78.927
284 1 B 74 LYS 1 78.934
285 1 B 75 LEU 1 86.183
286 1 B 76 GLN 1 85.706
287 1 B 77 ILE 1 89.506
288 1 B 78 GLN 1 89.130
289 1 B 79 VAL 1 89.607
290 1 B 80 ASP 1 87.294
291 1 B 81 GLU 1 85.213
292 1 B 82 LYS 1 86.810
293 1 B 83 GLY 1 86.521
294 1 B 84 LYS 1 89.742
295 1 B 85 ILE 1 90.743
296 1 B 86 VAL 1 89.347
297 1 B 87 ASP 1 86.788
298 1 B 88 ALA 1 89.605
299 1 B 89 ARG 1 85.797
300 1 B 90 PHE 1 83.979
301 1 B 91 LYS 1 77.363
302 1 B 92 THR 1 76.386
303 1 B 93 PHE 1 69.166
304 1 B 94 GLY 1 72.376
305 1 B 95 CYS 1 75.418
306 1 B 96 GLY 1 77.089
307 1 B 97 SER 1 79.258
308 1 B 98 ALA 1 82.154
309 1 B 99 ILE 1 80.766
310 1 B 100 ALA 1 84.163
311 1 B 101 SER 1 86.597
312 1 B 102 SER 1 86.228
313 1 B 103 SER 1 86.513
314 1 B 104 LEU 1 87.209
315 1 B 105 ALA 1 89.063
316 1 B 106 THR 1 89.394
317 1 B 107 GLU 1 87.621
318 1 B 108 TRP 1 87.868
319 1 B 109 VAL 1 91.071
320 1 B 110 LYS 1 87.823
321 1 B 111 GLY 1 88.643
322 1 B 112 LYS 1 87.582
323 1 B 113 THR 1 89.252
324 1 B 114 VAL 1 86.640
325 1 B 115 GLU 1 85.784
326 1 B 116 GLU 1 86.816
327 1 B 117 ALA 1 87.743
328 1 B 118 LEU 1 81.041
329 1 B 119 THR 1 81.282
330 1 B 120 ILE 1 83.060
331 1 B 121 LYS 1 78.822
332 1 B 122 ASN 1 78.391
333 1 B 123 THR 1 77.970
334 1 B 124 ASP 1 81.471
335 1 B 125 ILE 1 82.458
336 1 B 126 ALA 1 80.123
337 1 B 127 LYS 1 76.464
338 1 B 128 GLU 1 78.734
339 1 B 129 LEU 1 79.200
340 1 B 130 CYS 1 73.944
341 1 B 131 LEU 1 74.676
342 1 B 132 PRO 1 69.924
343 1 B 133 PRO 1 66.604
344 1 B 134 VAL 1 68.308
345 1 B 135 LYS 1 74.192
346 1 B 136 LEU 1 74.262
347 1 B 137 HIS 1 75.901
348 1 B 138 CYS 1 80.676
349 1 B 139 SER 1 80.754
350 1 B 140 MET 1 77.783
351 1 B 141 LEU 1 80.469
352 1 B 142 ALA 1 85.417
353 1 B 143 GLU 1 82.518
354 1 B 144 ASP 1 79.564
355 1 B 145 ALA 1 83.523
356 1 B 146 ILE 1 85.803
357 1 B 147 LYS 1 80.993
358 1 B 148 ALA 1 80.650
359 1 B 149 ALA 1 86.030
360 1 B 150 LEU 1 84.047
361 1 B 151 ALA 1 79.121
362 1 B 152 ASP 1 78.671
363 1 B 153 TYR 1 83.989
364 1 B 154 LYS 1 78.637
365 1 B 155 LEU 1 73.134
366 1 B 156 LYS 1 78.998
367 1 B 157 GLN 1 75.103
368 1 B 158 GLU 1 69.959
369 1 B 159 PRO 1 65.952
370 1 B 160 LYS 1 62.356
371 1 B 161 LYS 1 62.687
372 1 B 162 GLY 1 61.498
373 1 B 163 GLU 1 62.752
374 1 B 164 ALA 1 62.633
375 1 B 165 GLU 1 64.970
376 1 B 166 LYS 1 59.837
377 1 B 167 LYS 1 55.336
#
