# Supplementary material for: PLM-interact: extending protein language models to predict protein-protein interactions
Source: Nat Commun. 2025 Oct 27;16:9012. doi: 10.1038/s41467-025-64512-w (PMC12559430; doi:10.1038/s41467-025-64512-w)
Supplement: Supplementary file 4 — Source Data [file 41467_2025_64512_MOESM4_ESM.zip › Source Data/Figure3_Chai-1_protein-protein structures/E.coli.cif]

data_model
_entry.id model
_struct.entry_id model
_struct.pdbx_model_details .
_struct.pdbx_structure_determination_methodology computational
_struct.title 'Chai-1 predicted structure'
_audit_conform.dict_location https://raw.githubusercontent.com/ihmwg/ModelCIF/d18ba38/base/mmcif_ma-core.dic
_audit_conform.dict_name mmcif_ma.dic
_audit_conform.dict_version 1.4.6
#
loop_
_audit_author.name
_audit_author.pdbx_ordinal
'Chai team' 1
#
#
loop_
_chem_comp.id
_chem_comp.type
_chem_comp.name
_chem_comp.formula
_chem_comp.formula_weight
_chem_comp.ma_provenance
ALA 'L-peptide linking' . . . 'CCD Core'
ARG 'L-peptide linking' . . . 'CCD Core'
ASN 'L-peptide linking' . . . 'CCD Core'
ASP 'L-peptide linking' . . . 'CCD Core'
CYS 'L-peptide linking' . . . 'CCD Core'
GLN 'L-peptide linking' . . . 'CCD Core'
GLU 'L-peptide linking' . . . 'CCD Core'
GLY 'L-peptide linking' . . . 'CCD Core'
HIS 'L-peptide linking' . . . 'CCD Core'
ILE 'L-peptide linking' . . . 'CCD Core'
LEU 'L-peptide linking' . . . 'CCD Core'
LYS 'L-peptide linking' . . . 'CCD Core'
MET 'L-peptide linking' . . . 'CCD Core'
PHE 'L-peptide linking' . . . 'CCD Core'
PRO 'L-peptide linking' . . . 'CCD Core'
SER 'L-peptide linking' . . . 'CCD Core'
THR 'L-peptide linking' . . . 'CCD Core'
TRP 'L-peptide linking' . . . 'CCD Core'
TYR 'L-peptide linking' . . . 'CCD Core'
VAL 'L-peptide linking' . . . 'CCD Core'
#
#
loop_
_entity.id
_entity.type
_entity.src_method
_entity.pdbx_description
_entity.formula_weight
_entity.pdbx_number_of_molecules
_entity.details
1 polymer man protein-0-0 . 1 .
2 polymer man protein-1-0 . 1 .
#
#
loop_
_entity_poly.entity_id
_entity_poly.type
_entity_poly.nstd_linkage
_entity_poly.nstd_monomer
_entity_poly.pdbx_strand_id
_entity_poly.pdbx_seq_one_letter_code
_entity_poly.pdbx_seq_one_letter_code_can
1 polypeptide(L) no no A
;MHPFTSLTLWALAACTTLILPTQTILPVYSAATFFCLIALKATRRRAKYVVWLMFSLGAGLWLVHGGWLT
EWLSGTPRSPERWAHAITLWLRILAIVSTSQLWMQYVPVQRFIRALFASRLPPGVAYLFAGPLLVVEQLK
RQLAIIHEAQRARGVPLDEGWYQRLRAMPALIIPLTHNALNDLAVRGAALDMRAFRINNRRTTLWAPADS
TLQRVARYTMILLMLAEFGAWIWLR
;

;MHPFTSLTLWALAACTTLILPTQTILPVYSAATFFCLIALKATRRRAKYVVWLMFSLGAGLWLVHGGWLT
EWLSGTPRSPERWAHAITLWLRILAIVSTSQLWMQYVPVQRFIRALFASRLPPGVAYLFAGPLLVVEQLK
RQLAIIHEAQRARGVPLDEGWYQRLRAMPALIIPLTHNALNDLAVRGAALDMRAFRINNRRTTLWAPADS
TLQRVARYTMILLMLAEFGAWIWLR
;

2 polypeptide(L) no no B
;MVTLEQFRYCPTHSTHPPFCYDFHYVKPGMVAIFGDNGSGKSTLAQLMAGWYPDFLPGEITGTGTLLGTP
IGRLPLNEQSATIQLVQQSPYLQLSGCTFSVEEEVAFGPENLCLAEKEIMARIDAALALTECQPLRHRHP
ATLSGGETQRVVIACAIAMQPKLLILDEAFSRLTPQAREMLLQRLQHWALERGSLIILFERHHTPFLNHC
QQAWQLQNGALQPLC
;

;MVTLEQFRYCPTHSTHPPFCYDFHYVKPGMVAIFGDNGSGKSTLAQLMAGWYPDFLPGEITGTGTLLGTP
IGRLPLNEQSATIQLVQQSPYLQLSGCTFSVEEEVAFGPENLCLAEKEIMARIDAALALTECQPLRHRHP
ATLSGGETQRVVIACAIAMQPKLLILDEAFSRLTPQAREMLLQRLQHWALERGSLIILFERHHTPFLNHC
QQAWQLQNGALQPLC
;

#
#
loop_
_entity_poly_seq.entity_id
_entity_poly_seq.num
_entity_poly_seq.mon_id
_entity_poly_seq.hetero
1 1 MET .
1 2 HIS .
1 3 PRO .
1 4 PHE .
1 5 THR .
1 6 SER .
1 7 LEU .
1 8 THR .
1 9 LEU .
1 10 TRP .
1 11 ALA .
1 12 LEU .
1 13 ALA .
1 14 ALA .
1 15 CYS .
1 16 THR .
1 17 THR .
1 18 LEU .
1 19 ILE .
1 20 LEU .
1 21 PRO .
1 22 THR .
1 23 GLN .
1 24 THR .
1 25 ILE .
1 26 LEU .
1 27 PRO .
1 28 VAL .
1 29 TYR .
1 30 SER .
1 31 ALA .
1 32 ALA .
1 33 THR .
1 34 PHE .
1 35 PHE .
1 36 CYS .
1 37 LEU .
1 38 ILE .
1 39 ALA .
1 40 LEU .
1 41 LYS .
1 42 ALA .
1 43 THR .
1 44 ARG .
1 45 ARG .
1 46 ARG .
1 47 ALA .
1 48 LYS .
1 49 TYR .
1 50 VAL .
1 51 VAL .
1 52 TRP .
1 53 LEU .
1 54 MET .
1 55 PHE .
1 56 SER .
1 57 LEU .
1 58 GLY .
1 59 ALA .
1 60 GLY .
1 61 LEU .
1 62 TRP .
1 63 LEU .
1 64 VAL .
1 65 HIS .
1 66 GLY .
1 67 GLY .
1 68 TRP .
1 69 LEU .
1 70 THR .
1 71 GLU .
1 72 TRP .
1 73 LEU .
1 74 SER .
1 75 GLY .
1 76 THR .
1 77 PRO .
1 78 ARG .
1 79 SER .
1 80 PRO .
1 81 GLU .
1 82 ARG .
1 83 TRP .
1 84 ALA .
1 85 HIS .
1 86 ALA .
1 87 ILE .
1 88 THR .
1 89 LEU .
1 90 TRP .
1 91 LEU .
1 92 ARG .
1 93 ILE .
1 94 LEU .
1 95 ALA .
1 96 ILE .
1 97 VAL .
1 98 SER .
1 99 THR .
1 100 SER .
1 101 GLN .
1 102 LEU .
1 103 TRP .
1 104 MET .
1 105 GLN .
1 106 TYR .
1 107 VAL .
1 108 PRO .
1 109 VAL .
1 110 GLN .
1 111 ARG .
1 112 PHE .
1 113 ILE .
1 114 ARG .
1 115 ALA .
1 116 LEU .
1 117 PHE .
1 118 ALA .
1 119 SER .
1 120 ARG .
1 121 LEU .
1 122 PRO .
1 123 PRO .
1 124 GLY .
1 125 VAL .
1 126 ALA .
1 127 TYR .
1 128 LEU .
1 129 PHE .
1 130 ALA .
1 131 GLY .
1 132 PRO .
1 133 LEU .
1 134 LEU .
1 135 VAL .
1 136 VAL .
1 137 GLU .
1 138 GLN .
1 139 LEU .
1 140 LYS .
1 141 ARG .
1 142 GLN .
1 143 LEU .
1 144 ALA .
1 145 ILE .
1 146 ILE .
1 147 HIS .
1 148 GLU .
1 149 ALA .
1 150 GLN .
1 151 ARG .
1 152 ALA .
1 153 ARG .
1 154 GLY .
1 155 VAL .
1 156 PRO .
1 157 LEU .
1 158 ASP .
1 159 GLU .
1 160 GLY .
1 161 TRP .
1 162 TYR .
1 163 GLN .
1 164 ARG .
1 165 LEU .
1 166 ARG .
1 167 ALA .
1 168 MET .
1 169 PRO .
1 170 ALA .
1 171 LEU .
1 172 ILE .
1 173 ILE .
1 174 PRO .
1 175 LEU .
1 176 THR .
1 177 HIS .
1 178 ASN .
1 179 ALA .
1 180 LEU .
1 181 ASN .
1 182 ASP .
1 183 LEU .
1 184 ALA .
1 185 VAL .
1 186 ARG .
1 187 GLY .
1 188 ALA .
1 189 ALA .
1 190 LEU .
1 191 ASP .
1 192 MET .
1 193 ARG .
1 194 ALA .
1 195 PHE .
1 196 ARG .
1 197 ILE .
1 198 ASN .
1 199 ASN .
1 200 ARG .
1 201 ARG .
1 202 THR .
1 203 THR .
1 204 LEU .
1 205 TRP .
1 206 ALA .
1 207 PRO .
1 208 ALA .
1 209 ASP .
1 210 SER .
1 211 THR .
1 212 LEU .
1 213 GLN .
1 214 ARG .
1 215 VAL .
1 216 ALA .
1 217 ARG .
1 218 TYR .
1 219 THR .
1 220 MET .
1 221 ILE .
1 222 LEU .
1 223 LEU .
1 224 MET .
1 225 LEU .
1 226 ALA .
1 227 GLU .
1 228 PHE .
1 229 GLY .
1 230 ALA .
1 231 TRP .
1 232 ILE .
1 233 TRP .
1 234 LEU .
1 235 ARG .
2 1 MET .
2 2 VAL .
2 3 THR .
2 4 LEU .
2 5 GLU .
2 6 GLN .
2 7 PHE .
2 8 ARG .
2 9 TYR .
2 10 CYS .
2 11 PRO .
2 12 THR .
2 13 HIS .
2 14 SER .
2 15 THR .
2 16 HIS .
2 17 PRO .
2 18 PRO .
2 19 PHE .
2 20 CYS .
2 21 TYR .
2 22 ASP .
2 23 PHE .
2 24 HIS .
2 25 TYR .
2 26 VAL .
2 27 LYS .
2 28 PRO .
2 29 GLY .
2 30 MET .
2 31 VAL .
2 32 ALA .
2 33 ILE .
2 34 PHE .
2 35 GLY .
2 36 ASP .
2 37 ASN .
2 38 GLY .
2 39 SER .
2 40 GLY .
2 41 LYS .
2 42 SER .
2 43 THR .
2 44 LEU .
2 45 ALA .
2 46 GLN .
2 47 LEU .
2 48 MET .
2 49 ALA .
2 50 GLY .
2 51 TRP .
2 52 TYR .
2 53 PRO .
2 54 ASP .
2 55 PHE .
2 56 LEU .
2 57 PRO .
2 58 GLY .
2 59 GLU .
2 60 ILE .
2 61 THR .
2 62 GLY .
2 63 THR .
2 64 GLY .
2 65 THR .
2 66 LEU .
2 67 LEU .
2 68 GLY .
2 69 THR .
2 70 PRO .
2 71 ILE .
2 72 GLY .
2 73 ARG .
2 74 LEU .
2 75 PRO .
2 76 LEU .
2 77 ASN .
2 78 GLU .
2 79 GLN .
2 80 SER .
2 81 ALA .
2 82 THR .
2 83 ILE .
2 84 GLN .
2 85 LEU .
2 86 VAL .
2 87 GLN .
2 88 GLN .
2 89 SER .
2 90 PRO .
2 91 TYR .
2 92 LEU .
2 93 GLN .
2 94 LEU .
2 95 SER .
2 96 GLY .
2 97 CYS .
2 98 THR .
2 99 PHE .
2 100 SER .
2 101 VAL .
2 102 GLU .
2 103 GLU .
2 104 GLU .
2 105 VAL .
2 106 ALA .
2 107 PHE .
2 108 GLY .
2 109 PRO .
2 110 GLU .
2 111 ASN .
2 112 LEU .
2 113 CYS .
2 114 LEU .
2 115 ALA .
2 116 GLU .
2 117 LYS .
2 118 GLU .
2 119 ILE .
2 120 MET .
2 121 ALA .
2 122 ARG .
2 123 ILE .
2 124 ASP .
2 125 ALA .
2 126 ALA .
2 127 LEU .
2 128 ALA .
2 129 LEU .
2 130 THR .
2 131 GLU .
2 132 CYS .
2 133 GLN .
2 134 PRO .
2 135 LEU .
2 136 ARG .
2 137 HIS .
2 138 ARG .
2 139 HIS .
2 140 PRO .
2 141 ALA .
2 142 THR .
2 143 LEU .
2 144 SER .
2 145 GLY .
2 146 GLY .
2 147 GLU .
2 148 THR .
2 149 GLN .
2 150 ARG .
2 151 VAL .
2 152 VAL .
2 153 ILE .
2 154 ALA .
2 155 CYS .
2 156 ALA .
2 157 ILE .
2 158 ALA .
2 159 MET .
2 160 GLN .
2 161 PRO .
2 162 LYS .
2 163 LEU .
2 164 LEU .
2 165 ILE .
2 166 LEU .
2 167 ASP .
2 168 GLU .
2 169 ALA .
2 170 PHE .
2 171 SER .
2 172 ARG .
2 173 LEU .
2 174 THR .
2 175 PRO .
2 176 GLN .
2 177 ALA .
2 178 ARG .
2 179 GLU .
2 180 MET .
2 181 LEU .
2 182 LEU .
2 183 GLN .
2 184 ARG .
2 185 LEU .
2 186 GLN .
2 187 HIS .
2 188 TRP .
2 189 ALA .
2 190 LEU .
2 191 GLU .
2 192 ARG .
2 193 GLY .
2 194 SER .
2 195 LEU .
2 196 ILE .
2 197 ILE .
2 198 LEU .
2 199 PHE .
2 200 GLU .
2 201 ARG .
2 202 HIS .
2 203 HIS .
2 204 THR .
2 205 PRO .
2 206 PHE .
2 207 LEU .
2 208 ASN .
2 209 HIS .
2 210 CYS .
2 211 GLN .
2 212 GLN .
2 213 ALA .
2 214 TRP .
2 215 GLN .
2 216 LEU .
2 217 GLN .
2 218 ASN .
2 219 GLY .
2 220 ALA .
2 221 LEU .
2 222 GLN .
2 223 PRO .
2 224 LEU .
2 225 CYS .
#
#
loop_
_struct_asym.id
_struct_asym.entity_id
_struct_asym.details
A 1 'Chain A'
B 2 'Chain B'
#
#
loop_
_pdbx_poly_seq_scheme.asym_id
_pdbx_poly_seq_scheme.entity_id
_pdbx_poly_seq_scheme.seq_id
_pdbx_poly_seq_scheme.mon_id
_pdbx_poly_seq_scheme.pdb_seq_num
_pdbx_poly_seq_scheme.auth_seq_num
_pdbx_poly_seq_scheme.pdb_mon_id
_pdbx_poly_seq_scheme.auth_mon_id
_pdbx_poly_seq_scheme.pdb_strand_id
_pdbx_poly_seq_scheme.pdb_ins_code
A 1 1 MET 1 1 MET MET A .
A 1 2 HIS 2 2 HIS HIS A .
A 1 3 PRO 3 3 PRO PRO A .
A 1 4 PHE 4 4 PHE PHE A .
A 1 5 THR 5 5 THR THR A .
A 1 6 SER 6 6 SER SER A .
A 1 7 LEU 7 7 LEU LEU A .
A 1 8 THR 8 8 THR THR A .
A 1 9 LEU 9 9 LEU LEU A .
A 1 10 TRP 10 10 TRP TRP A .
A 1 11 ALA 11 11 ALA ALA A .
A 1 12 LEU 12 12 LEU LEU A .
A 1 13 ALA 13 13 ALA ALA A .
A 1 14 ALA 14 14 ALA ALA A .
A 1 15 CYS 15 15 CYS CYS A .
A 1 16 THR 16 16 THR THR A .
A 1 17 THR 17 17 THR THR A .
A 1 18 LEU 18 18 LEU LEU A .
A 1 19 ILE 19 19 ILE ILE A .
A 1 20 LEU 20 20 LEU LEU A .
A 1 21 PRO 21 21 PRO PRO A .
A 1 22 THR 22 22 THR THR A .
A 1 23 GLN 23 23 GLN GLN A .
A 1 24 THR 24 24 THR THR A .
A 1 25 ILE 25 25 ILE ILE A .
A 1 26 LEU 26 26 LEU LEU A .
A 1 27 PRO 27 27 PRO PRO A .
A 1 28 VAL 28 28 VAL VAL A .
A 1 29 TYR 29 29 TYR TYR A .
A 1 30 SER 30 30 SER SER A .
A 1 31 ALA 31 31 ALA ALA A .
A 1 32 ALA 32 32 ALA ALA A .
A 1 33 THR 33 33 THR THR A .
A 1 34 PHE 34 34 PHE PHE A .
A 1 35 PHE 35 35 PHE PHE A .
A 1 36 CYS 36 36 CYS CYS A .
A 1 37 LEU 37 37 LEU LEU A .
A 1 38 ILE 38 38 ILE ILE A .
A 1 39 ALA 39 39 ALA ALA A .
A 1 40 LEU 40 40 LEU LEU A .
A 1 41 LYS 41 41 LYS LYS A .
A 1 42 ALA 42 42 ALA ALA A .
A 1 43 THR 43 43 THR THR A .
A 1 44 ARG 44 44 ARG ARG A .
A 1 45 ARG 45 45 ARG ARG A .
A 1 46 ARG 46 46 ARG ARG A .
A 1 47 ALA 47 47 ALA ALA A .
A 1 48 LYS 48 48 LYS LYS A .
A 1 49 TYR 49 49 TYR TYR A .
A 1 50 VAL 50 50 VAL VAL A .
A 1 51 VAL 51 51 VAL VAL A .
A 1 52 TRP 52 52 TRP TRP A .
A 1 53 LEU 53 53 LEU LEU A .
A 1 54 MET 54 54 MET MET A .
A 1 55 PHE 55 55 PHE PHE A .
A 1 56 SER 56 56 SER SER A .
A 1 57 LEU 57 57 LEU LEU A .
A 1 58 GLY 58 58 GLY GLY A .
A 1 59 ALA 59 59 ALA ALA A .
A 1 60 GLY 60 60 GLY GLY A .
A 1 61 LEU 61 61 LEU LEU A .
A 1 62 TRP 62 62 TRP TRP A .
A 1 63 LEU 63 63 LEU LEU A .
A 1 64 VAL 64 64 VAL VAL A .
A 1 65 HIS 65 65 HIS HIS A .
A 1 66 GLY 66 66 GLY GLY A .
A 1 67 GLY 67 67 GLY GLY A .
A 1 68 TRP 68 68 TRP TRP A .
A 1 69 LEU 69 69 LEU LEU A .
A 1 70 THR 70 70 THR THR A .
A 1 71 GLU 71 71 GLU GLU A .
A 1 72 TRP 72 72 TRP TRP A .
A 1 73 LEU 73 73 LEU LEU A .
A 1 74 SER 74 74 SER SER A .
A 1 75 GLY 75 75 GLY GLY A .
A 1 76 THR 76 76 THR THR A .
A 1 77 PRO 77 77 PRO PRO A .
A 1 78 ARG 78 78 ARG ARG A .
A 1 79 SER 79 79 SER SER A .
A 1 80 PRO 80 80 PRO PRO A .
A 1 81 GLU 81 81 GLU GLU A .
A 1 82 ARG 82 82 ARG ARG A .
A 1 83 TRP 83 83 TRP TRP A .
A 1 84 ALA 84 84 ALA ALA A .
A 1 85 HIS 85 85 HIS HIS A .
A 1 86 ALA 86 86 ALA ALA A .
A 1 87 ILE 87 87 ILE ILE A .
A 1 88 THR 88 88 THR THR A .
A 1 89 LEU 89 89 LEU LEU A .
A 1 90 TRP 90 90 TRP TRP A .
A 1 91 LEU 91 91 LEU LEU A .
A 1 92 ARG 92 92 ARG ARG A .
A 1 93 ILE 93 93 ILE ILE A .
A 1 94 LEU 94 94 LEU LEU A .
A 1 95 ALA 95 95 ALA ALA A .
A 1 96 ILE 96 96 ILE ILE A .
A 1 97 VAL 97 97 VAL VAL A .
A 1 98 SER 98 98 SER SER A .
A 1 99 THR 99 99 THR THR A .
A 1 100 SER 100 100 SER SER A .
A 1 101 GLN 101 101 GLN GLN A .
A 1 102 LEU 102 102 LEU LEU A .
A 1 103 TRP 103 103 TRP TRP A .
A 1 104 MET 104 104 MET MET A .
A 1 105 GLN 105 105 GLN GLN A .
A 1 106 TYR 106 106 TYR TYR A .
A 1 107 VAL 107 107 VAL VAL A .
A 1 108 PRO 108 108 PRO PRO A .
A 1 109 VAL 109 109 VAL VAL A .
A 1 110 GLN 110 110 GLN GLN A .
A 1 111 ARG 111 111 ARG ARG A .
A 1 112 PHE 112 112 PHE PHE A .
A 1 113 ILE 113 113 ILE ILE A .
A 1 114 ARG 114 114 ARG ARG A .
A 1 115 ALA 115 115 ALA ALA A .
A 1 116 LEU 116 116 LEU LEU A .
A 1 117 PHE 117 117 PHE PHE A .
A 1 118 ALA 118 118 ALA ALA A .
A 1 119 SER 119 119 SER SER A .
A 1 120 ARG 120 120 ARG ARG A .
A 1 121 LEU 121 121 LEU LEU A .
A 1 122 PRO 122 122 PRO PRO A .
A 1 123 PRO 123 123 PRO PRO A .
A 1 124 GLY 124 124 GLY GLY A .
A 1 125 VAL 125 125 VAL VAL A .
A 1 126 ALA 126 126 ALA ALA A .
A 1 127 TYR 127 127 TYR TYR A .
A 1 128 LEU 128 128 LEU LEU A .
A 1 129 PHE 129 129 PHE PHE A .
A 1 130 ALA 130 130 ALA ALA A .
A 1 131 GLY 131 131 GLY GLY A .
A 1 132 PRO 132 132 PRO PRO A .
A 1 133 LEU 133 133 LEU LEU A .
A 1 134 LEU 134 134 LEU LEU A .
A 1 135 VAL 135 135 VAL VAL A .
A 1 136 VAL 136 136 VAL VAL A .
A 1 137 GLU 137 137 GLU GLU A .
A 1 138 GLN 138 138 GLN GLN A .
A 1 139 LEU 139 139 LEU LEU A .
A 1 140 LYS 140 140 LYS LYS A .
A 1 141 ARG 141 141 ARG ARG A .
A 1 142 GLN 142 142 GLN GLN A .
A 1 143 LEU 143 143 LEU LEU A .
A 1 144 ALA 144 144 ALA ALA A .
A 1 145 ILE 145 145 ILE ILE A .
A 1 146 ILE 146 146 ILE ILE A .
A 1 147 HIS 147 147 HIS HIS A .
A 1 148 GLU 148 148 GLU GLU A .
A 1 149 ALA 149 149 ALA ALA A .
A 1 150 GLN 150 150 GLN GLN A .
A 1 151 ARG 151 151 ARG ARG A .
A 1 152 ALA 152 152 ALA ALA A .
A 1 153 ARG 153 153 ARG ARG A .
A 1 154 GLY 154 154 GLY GLY A .
A 1 155 VAL 155 155 VAL VAL A .
A 1 156 PRO 156 156 PRO PRO A .
A 1 157 LEU 157 157 LEU LEU A .
A 1 158 ASP 158 158 ASP ASP A .
A 1 159 GLU 159 159 GLU GLU A .
A 1 160 GLY 160 160 GLY GLY A .
A 1 161 TRP 161 161 TRP TRP A .
A 1 162 TYR 162 162 TYR TYR A .
A 1 163 GLN 163 163 GLN GLN A .
A 1 164 ARG 164 164 ARG ARG A .
A 1 165 LEU 165 165 LEU LEU A .
A 1 166 ARG 166 166 ARG ARG A .
A 1 167 ALA 167 167 ALA ALA A .
A 1 168 MET 168 168 MET MET A .
A 1 169 PRO 169 169 PRO PRO A .
A 1 170 ALA 170 170 ALA ALA A .
A 1 171 LEU 171 171 LEU LEU A .
A 1 172 ILE 172 172 ILE ILE A .
A 1 173 ILE 173 173 ILE ILE A .
A 1 174 PRO 174 174 PRO PRO A .
A 1 175 LEU 175 175 LEU LEU A .
A 1 176 THR 176 176 THR THR A .
A 1 177 HIS 177 177 HIS HIS A .
A 1 178 ASN 178 178 ASN ASN A .
A 1 179 ALA 179 179 ALA ALA A .
A 1 180 LEU 180 180 LEU LEU A .
A 1 181 ASN 181 181 ASN ASN A .
A 1 182 ASP 182 182 ASP ASP A .
A 1 183 LEU 183 183 LEU LEU A .
A 1 184 ALA 184 184 ALA ALA A .
A 1 185 VAL 185 185 VAL VAL A .
A 1 186 ARG 186 186 ARG ARG A .
A 1 187 GLY 187 187 GLY GLY A .
A 1 188 ALA 188 188 ALA ALA A .
A 1 189 ALA 189 189 ALA ALA A .
A 1 190 LEU 190 190 LEU LEU A .
A 1 191 ASP 191 191 ASP ASP A .
A 1 192 MET 192 192 MET MET A .
A 1 193 ARG 193 193 ARG ARG A .
A 1 194 ALA 194 194 ALA ALA A .
A 1 195 PHE 195 195 PHE PHE A .
A 1 196 ARG 196 196 ARG ARG A .
A 1 197 ILE 197 197 ILE ILE A .
A 1 198 ASN 198 198 ASN ASN A .
A 1 199 ASN 199 199 ASN ASN A .
A 1 200 ARG 200 200 ARG ARG A .
A 1 201 ARG 201 201 ARG ARG A .
A 1 202 THR 202 202 THR THR A .
A 1 203 THR 203 203 THR THR A .
A 1 204 LEU 204 204 LEU LEU A .
A 1 205 TRP 205 205 TRP TRP A .
A 1 206 ALA 206 206 ALA ALA A .
A 1 207 PRO 207 207 PRO PRO A .
A 1 208 ALA 208 208 ALA ALA A .
A 1 209 ASP 209 209 ASP ASP A .
A 1 210 SER 210 210 SER SER A .
A 1 211 THR 211 211 THR THR A .
A 1 212 LEU 212 212 LEU LEU A .
A 1 213 GLN 213 213 GLN GLN A .
A 1 214 ARG 214 214 ARG ARG A .
A 1 215 VAL 215 215 VAL VAL A .
A 1 216 ALA 216 216 ALA ALA A .
A 1 217 ARG 217 217 ARG ARG A .
A 1 218 TYR 218 218 TYR TYR A .
A 1 219 THR 219 219 THR THR A .
A 1 220 MET 220 220 MET MET A .
A 1 221 ILE 221 221 ILE ILE A .
A 1 222 LEU 222 222 LEU LEU A .
A 1 223 LEU 223 223 LEU LEU A .
A 1 224 MET 224 224 MET MET A .
A 1 225 LEU 225 225 LEU LEU A .
A 1 226 ALA 226 226 ALA ALA A .
A 1 227 GLU 227 227 GLU GLU A .
A 1 228 PHE 228 228 PHE PHE A .
A 1 229 GLY 229 229 GLY GLY A .
A 1 230 ALA 230 230 ALA ALA A .
A 1 231 TRP 231 231 TRP TRP A .
A 1 232 ILE 232 232 ILE ILE A .
A 1 233 TRP 233 233 TRP TRP A .
A 1 234 LEU 234 234 LEU LEU A .
A 1 235 ARG 235 235 ARG ARG A .
B 2 1 MET 1 1 MET MET B .
B 2 2 VAL 2 2 VAL VAL B .
B 2 3 THR 3 3 THR THR B .
B 2 4 LEU 4 4 LEU LEU B .
B 2 5 GLU 5 5 GLU GLU B .
B 2 6 GLN 6 6 GLN GLN B .
B 2 7 PHE 7 7 PHE PHE B .
B 2 8 ARG 8 8 ARG ARG B .
B 2 9 TYR 9 9 TYR TYR B .
B 2 10 CYS 10 10 CYS CYS B .
B 2 11 PRO 11 11 PRO PRO B .
B 2 12 THR 12 12 THR THR B .
B 2 13 HIS 13 13 HIS HIS B .
B 2 14 SER 14 14 SER SER B .
B 2 15 THR 15 15 THR THR B .
B 2 16 HIS 16 16 HIS HIS B .
B 2 17 PRO 17 17 PRO PRO B .
B 2 18 PRO 18 18 PRO PRO B .
B 2 19 PHE 19 19 PHE PHE B .
B 2 20 CYS 20 20 CYS CYS B .
B 2 21 TYR 21 21 TYR TYR B .
B 2 22 ASP 22 22 ASP ASP B .
B 2 23 PHE 23 23 PHE PHE B .
B 2 24 HIS 24 24 HIS HIS B .
B 2 25 TYR 25 25 TYR TYR B .
B 2 26 VAL 26 26 VAL VAL B .
B 2 27 LYS 27 27 LYS LYS B .
B 2 28 PRO 28 28 PRO PRO B .
B 2 29 GLY 29 29 GLY GLY B .
B 2 30 MET 30 30 MET MET B .
B 2 31 VAL 31 31 VAL VAL B .
B 2 32 ALA 32 32 ALA ALA B .
B 2 33 ILE 33 33 ILE ILE B .
B 2 34 PHE 34 34 PHE PHE B .
B 2 35 GLY 35 35 GLY GLY B .
B 2 36 ASP 36 36 ASP ASP B .
B 2 37 ASN 37 37 ASN ASN B .
B 2 38 GLY 38 38 GLY GLY B .
B 2 39 SER 39 39 SER SER B .
B 2 40 GLY 40 40 GLY GLY B .
B 2 41 LYS 41 41 LYS LYS B .
B 2 42 SER 42 42 SER SER B .
B 2 43 THR 43 43 THR THR B .
B 2 44 LEU 44 44 LEU LEU B .
B 2 45 ALA 45 45 ALA ALA B .
B 2 46 GLN 46 46 GLN GLN B .
B 2 47 LEU 47 47 LEU LEU B .
B 2 48 MET 48 48 MET MET B .
B 2 49 ALA 49 49 ALA ALA B .
B 2 50 GLY 50 50 GLY GLY B .
B 2 51 TRP 51 51 TRP TRP B .
B 2 52 TYR 52 52 TYR TYR B .
B 2 53 PRO 53 53 PRO PRO B .
B 2 54 ASP 54 54 ASP ASP B .
B 2 55 PHE 55 55 PHE PHE B .
B 2 56 LEU 56 56 LEU LEU B .
B 2 57 PRO 57 57 PRO PRO B .
B 2 58 GLY 58 58 GLY GLY B .
B 2 59 GLU 59 59 GLU GLU B .
B 2 60 ILE 60 60 ILE ILE B .
B 2 61 THR 61 61 THR THR B .
B 2 62 GLY 62 62 GLY GLY B .
B 2 63 THR 63 63 THR THR B .
B 2 64 GLY 64 64 GLY GLY B .
B 2 65 THR 65 65 THR THR B .
B 2 66 LEU 66 66 LEU LEU B .
B 2 67 LEU 67 67 LEU LEU B .
B 2 68 GLY 68 68 GLY GLY B .
B 2 69 THR 69 69 THR THR B .
B 2 70 PRO 70 70 PRO PRO B .
B 2 71 ILE 71 71 ILE ILE B .
B 2 72 GLY 72 72 GLY GLY B .
B 2 73 ARG 73 73 ARG ARG B .
B 2 74 LEU 74 74 LEU LEU B .
B 2 75 PRO 75 75 PRO PRO B .
B 2 76 LEU 76 76 LEU LEU B .
B 2 77 ASN 77 77 ASN ASN B .
B 2 78 GLU 78 78 GLU GLU B .
B 2 79 GLN 79 79 GLN GLN B .
B 2 80 SER 80 80 SER SER B .
B 2 81 ALA 81 81 ALA ALA B .
B 2 82 THR 82 82 THR THR B .
B 2 83 ILE 83 83 ILE ILE B .
B 2 84 GLN 84 84 GLN GLN B .
B 2 85 LEU 85 85 LEU LEU B .
B 2 86 VAL 86 86 VAL VAL B .
B 2 87 GLN 87 87 GLN GLN B .
B 2 88 GLN 88 88 GLN GLN B .
B 2 89 SER 89 89 SER SER B .
B 2 90 PRO 90 90 PRO PRO B .
B 2 91 TYR 91 91 TYR TYR B .
B 2 92 LEU 92 92 LEU LEU B .
B 2 93 GLN 93 93 GLN GLN B .
B 2 94 LEU 94 94 LEU LEU B .
B 2 95 SER 95 95 SER SER B .
B 2 96 GLY 96 96 GLY GLY B .
B 2 97 CYS 97 97 CYS CYS B .
B 2 98 THR 98 98 THR THR B .
B 2 99 PHE 99 99 PHE PHE B .
B 2 100 SER 100 100 SER SER B .
B 2 101 VAL 101 101 VAL VAL B .
B 2 102 GLU 102 102 GLU GLU B .
B 2 103 GLU 103 103 GLU GLU B .
B 2 104 GLU 104 104 GLU GLU B .
B 2 105 VAL 105 105 VAL VAL B .
B 2 106 ALA 106 106 ALA ALA B .
B 2 107 PHE 107 107 PHE PHE B .
B 2 108 GLY 108 108 GLY GLY B .
B 2 109 PRO 109 109 PRO PRO B .
B 2 110 GLU 110 110 GLU GLU B .
B 2 111 ASN 111 111 ASN ASN B .
B 2 112 LEU 112 112 LEU LEU B .
B 2 113 CYS 113 113 CYS CYS B .
B 2 114 LEU 114 114 LEU LEU B .
B 2 115 ALA 115 115 ALA ALA B .
B 2 116 GLU 116 116 GLU GLU B .
B 2 117 LYS 117 117 LYS LYS B .
B 2 118 GLU 118 118 GLU GLU B .
B 2 119 ILE 119 119 ILE ILE B .
B 2 120 MET 120 120 MET MET B .
B 2 121 ALA 121 121 ALA ALA B .
B 2 122 ARG 122 122 ARG ARG B .
B 2 123 ILE 123 123 ILE ILE B .
B 2 124 ASP 124 124 ASP ASP B .
B 2 125 ALA 125 125 ALA ALA B .
B 2 126 ALA 126 126 ALA ALA B .
B 2 127 LEU 127 127 LEU LEU B .
B 2 128 ALA 128 128 ALA ALA B .
B 2 129 LEU 129 129 LEU LEU B .
B 2 130 THR 130 130 THR THR B .
B 2 131 GLU 131 131 GLU GLU B .
B 2 132 CYS 132 132 CYS CYS B .
B 2 133 GLN 133 133 GLN GLN B .
B 2 134 PRO 134 134 PRO PRO B .
B 2 135 LEU 135 135 LEU LEU B .
B 2 136 ARG 136 136 ARG ARG B .
B 2 137 HIS 137 137 HIS HIS B .
B 2 138 ARG 138 138 ARG ARG B .
B 2 139 HIS 139 139 HIS HIS B .
B 2 140 PRO 140 140 PRO PRO B .
B 2 141 ALA 141 141 ALA ALA B .
B 2 142 THR 142 142 THR THR B .
B 2 143 LEU 143 143 LEU LEU B .
B 2 144 SER 144 144 SER SER B .
B 2 145 GLY 145 145 GLY GLY B .
B 2 146 GLY 146 146 GLY GLY B .
B 2 147 GLU 147 147 GLU GLU B .
B 2 148 THR 148 148 THR THR B .
B 2 149 GLN 149 149 GLN GLN B .
B 2 150 ARG 150 150 ARG ARG B .
B 2 151 VAL 151 151 VAL VAL B .
B 2 152 VAL 152 152 VAL VAL B .
B 2 153 ILE 153 153 ILE ILE B .
B 2 154 ALA 154 154 ALA ALA B .
B 2 155 CYS 155 155 CYS CYS B .
B 2 156 ALA 156 156 ALA ALA B .
B 2 157 ILE 157 157 ILE ILE B .
B 2 158 ALA 158 158 ALA ALA B .
B 2 159 MET 159 159 MET MET B .
B 2 160 GLN 160 160 GLN GLN B .
B 2 161 PRO 161 161 PRO PRO B .
B 2 162 LYS 162 162 LYS LYS B .
B 2 163 LEU 163 163 LEU LEU B .
B 2 164 LEU 164 164 LEU LEU B .
B 2 165 ILE 165 165 ILE ILE B .
B 2 166 LEU 166 166 LEU LEU B .
B 2 167 ASP 167 167 ASP ASP B .
B 2 168 GLU 168 168 GLU GLU B .
B 2 169 ALA 169 169 ALA ALA B .
B 2 170 PHE 170 170 PHE PHE B .
B 2 171 SER 171 171 SER SER B .
B 2 172 ARG 172 172 ARG ARG B .
B 2 173 LEU 173 173 LEU LEU B .
B 2 174 THR 174 174 THR THR B .
B 2 175 PRO 175 175 PRO PRO B .
B 2 176 GLN 176 176 GLN GLN B .
B 2 177 ALA 177 177 ALA ALA B .
B 2 178 ARG 178 178 ARG ARG B .
B 2 179 GLU 179 179 GLU GLU B .
B 2 180 MET 180 180 MET MET B .
B 2 181 LEU 181 181 LEU LEU B .
B 2 182 LEU 182 182 LEU LEU B .
B 2 183 GLN 183 183 GLN GLN B .
B 2 184 ARG 184 184 ARG ARG B .
B 2 185 LEU 185 185 LEU LEU B .
B 2 186 GLN 186 186 GLN GLN B .
B 2 187 HIS 187 187 HIS HIS B .
B 2 188 TRP 188 188 TRP TRP B .
B 2 189 ALA 189 189 ALA ALA B .
B 2 190 LEU 190 190 LEU LEU B .
B 2 191 GLU 191 191 GLU GLU B .
B 2 192 ARG 192 192 ARG ARG B .
B 2 193 GLY 193 193 GLY GLY B .
B 2 194 SER 194 194 SER SER B .
B 2 195 LEU 195 195 LEU LEU B .
B 2 196 ILE 196 196 ILE ILE B .
B 2 197 ILE 197 197 ILE ILE B .
B 2 198 LEU 198 198 LEU LEU B .
B 2 199 PHE 199 199 PHE PHE B .
B 2 200 GLU 200 200 GLU GLU B .
B 2 201 ARG 201 201 ARG ARG B .
B 2 202 HIS 202 202 HIS HIS B .
B 2 203 HIS 203 203 HIS HIS B .
B 2 204 THR 204 204 THR THR B .
B 2 205 PRO 205 205 PRO PRO B .
B 2 206 PHE 206 206 PHE PHE B .
B 2 207 LEU 207 207 LEU LEU B .
B 2 208 ASN 208 208 ASN ASN B .
B 2 209 HIS 209 209 HIS HIS B .
B 2 210 CYS 210 210 CYS CYS B .
B 2 211 GLN 211 211 GLN GLN B .
B 2 212 GLN 212 212 GLN GLN B .
B 2 213 ALA 213 213 ALA ALA B .
B 2 214 TRP 214 214 TRP TRP B .
B 2 215 GLN 215 215 GLN GLN B .
B 2 216 LEU 216 216 LEU LEU B .
B 2 217 GLN 217 217 GLN GLN B .
B 2 218 ASN 218 218 ASN ASN B .
B 2 219 GLY 219 219 GLY GLY B .
B 2 220 ALA 220 220 ALA ALA B .
B 2 221 LEU 221 221 LEU LEU B .
B 2 222 GLN 222 222 GLN GLN B .
B 2 223 PRO 223 223 PRO PRO B .
B 2 224 LEU 224 224 LEU LEU B .
B 2 225 CYS 225 225 CYS CYS B .
#
#
loop_
_ma_data.id
_ma_data.name
_ma_data.content_type
_ma_data.content_type_other_details
1 protein-0-0 target .
2 protein-1-0 target .
3 pred_model_1 'model coordinates' .
#
#
loop_
_ma_target_entity.entity_id
_ma_target_entity.data_id
_ma_target_entity.origin
1 1 designed
2 2 designed
#
#
loop_
_ma_target_entity_instance.asym_id
_ma_target_entity_instance.entity_id
_ma_target_entity_instance.details
A 1 'Chain A'
B 2 'Chain B'
#
#
loop_
_ma_model_list.ordinal_id
_ma_model_list.model_id
_ma_model_list.model_group_id
_ma_model_list.model_name
_ma_model_list.model_group_name
_ma_model_list.data_id
_ma_model_list.model_type
_ma_model_list.model_type_other_details
1 1 1 pred_model_1 pred 3 'Ab initio model' .
#
#
loop_
_atom_site.group_PDB
_atom_site.id
_atom_site.type_symbol
_atom_site.label_atom_id
_atom_site.label_alt_id
_atom_site.label_comp_id
_atom_site.label_seq_id
_atom_site.auth_seq_id
_atom_site.pdbx_PDB_ins_code
_atom_site.label_asym_id
_atom_site.Cartn_x
_atom_site.Cartn_y
_atom_site.Cartn_z
_atom_site.occupancy
_atom_site.label_entity_id
_atom_site.auth_asym_id
_atom_site.auth_comp_id
_atom_site.B_iso_or_equiv
_atom_site.pdbx_PDB_model_num
ATOM 1 N N . MET 1 1 ? A 6.384 8.177 22.945 1.000 1 A MET 78.151 1
ATOM 2 C CA . MET 1 1 ? A 4.954 7.961 23.118 1.000 1 A MET 84.223 1
ATOM 3 C C . MET 1 1 ? A 4.415 7.147 21.955 1.000 1 A MET 86.178 1
ATOM 4 O O . MET 1 1 ? A 4.796 7.359 20.810 1.000 1 A MET 79.404 1
ATOM 5 C CB . MET 1 1 ? A 4.215 9.281 23.257 1.000 1 A MET 75.049 1
ATOM 6 C CG . MET 1 1 ? A 2.733 9.127 23.621 1.000 1 A MET 70.100 1
ATOM 7 S SD . MET 1 1 ? A 1.892 10.709 23.753 1.000 1 A MET 72.195 1
ATOM 8 C CE . MET 1 1 ? A 2.538 11.288 25.305 1.000 1 A MET 61.619 1
ATOM 9 N N . HIS 2 2 ? A 3.542 6.236 22.275 1.000 1 A HIS 89.462 1
ATOM 10 C CA . HIS 2 2 ? A 2.954 5.354 21.278 1.000 1 A HIS 91.067 1
ATOM 11 C C . HIS 2 2 ? A 1.987 6.149 20.418 1.000 1 A HIS 92.020 1
ATOM 12 O O . HIS 2 2 ? A 1.279 7.027 20.922 1.000 1 A HIS 90.819 1
ATOM 13 C CB . HIS 2 2 ? A 2.241 4.189 21.935 1.000 1 A HIS 90.322 1
ATOM 14 C CG . HIS 2 2 ? A 1.811 3.113 20.981 1.000 1 A HIS 92.516 1
ATOM 15 N ND1 . HIS 2 2 ? A 0.563 3.096 20.415 1.000 1 A HIS 86.655 1
ATOM 16 C CD2 . HIS 2 2 ? A 2.489 2.034 20.538 1.000 1 A HIS 86.495 1
ATOM 17 C CE1 . HIS 2 2 ? A 0.481 2.029 19.647 1.000 1 A HIS 86.733 1
ATOM 18 N NE2 . HIS 2 2 ? A 1.625 1.375 19.691 1.000 1 A HIS 87.667 1
ATOM 19 N N . PRO 3 3 ? A 1.950 5.928 19.098 1.000 1 A PRO 92.409 1
ATOM 20 C CA . PRO 3 3 ? A 1.064 6.698 18.223 1.000 1 A PRO 92.051 1
ATOM 21 C C . PRO 3 3 ? A -0.419 6.527 18.525 1.000 1 A PRO 92.597 1
ATOM 22 O O . PRO 3 3 ? A -1.195 7.482 18.330 1.000 1 A PRO 90.820 1
ATOM 23 C CB . PRO 3 3 ? A 1.385 6.170 16.828 1.000 1 A PRO 90.054 1
ATOM 24 C CG . PRO 3 3 ? A 2.773 5.664 16.941 1.000 1 A PRO 89.580 1
ATOM 25 C CD . PRO 3 3 ? A 2.873 5.079 18.301 1.000 1 A PRO 91.553 1
ATOM 26 N N . PHE 4 4 ? A -0.826 5.364 18.991 1.000 1 A PHE 93.274 1
ATOM 27 C CA . PHE 4 4 ? A -2.243 5.182 19.354 1.000 1 A PHE 93.330 1
ATOM 28 C C . PHE 4 4 ? A -2.572 5.950 20.620 1.000 1 A PHE 93.700 1
ATOM 29 O O . PHE 4 4 ? A -3.730 6.370 20.798 1.000 1 A PHE 92.799 1
ATOM 30 C CB . PHE 4 4 ? A -2.581 3.712 19.533 1.000 1 A PHE 92.405 1
ATOM 31 C CG . PHE 4 4 ? A -2.496 2.908 18.273 1.000 1 A PHE 92.750 1
ATOM 32 C CD1 . PHE 4 4 ? A -2.495 3.511 17.039 1.000 1 A PHE 90.235 1
ATOM 33 C CD2 . PHE 4 4 ? A -2.438 1.517 18.349 1.000 1 A PHE 90.677 1
ATOM 34 C CE1 . PHE 4 4 ? A -2.423 2.751 15.895 1.000 1 A PHE 89.358 1
ATOM 35 C CE2 . PHE 4 4 ? A -2.358 0.773 17.199 1.000 1 A PHE 88.878 1
ATOM 36 C CZ . PHE 4 4 ? A -2.348 1.396 15.965 1.000 1 A PHE 90.474 1
ATOM 37 N N . THR 5 5 ? A -1.624 6.118 21.510 1.000 1 A THR 93.463 1
ATOM 38 C CA . THR 5 5 ? A -1.845 6.883 22.732 1.000 1 A THR 93.521 1
ATOM 39 C C . THR 5 5 ? A -1.998 8.366 22.425 1.000 1 A THR 93.799 1
ATOM 40 O O . THR 5 5 ? A -2.905 9.035 22.952 1.000 1 A THR 92.849 1
ATOM 41 C CB . THR 5 5 ? A -0.705 6.633 23.730 1.000 1 A THR 92.699 1
ATOM 42 O OG1 . THR 5 5 ? A -0.623 5.235 23.995 1.000 1 A THR 86.726 1
ATOM 43 C CG2 . THR 5 5 ? A -0.973 7.375 25.025 1.000 1 A THR 87.898 1
ATOM 44 N N . SER 6 6 ? A -1.134 8.881 21.549 1.000 1 A SER 93.937 1
ATOM 45 C CA . SER 6 6 ? A -1.242 10.281 21.164 1.000 1 A SER 93.338 1
ATOM 46 C C . SER 6 6 ? A -2.462 10.563 20.317 1.000 1 A SER 93.754 1
ATOM 47 O O . SER 6 6 ? A -3.056 11.646 20.402 1.000 1 A SER 93.091 1
ATOM 48 C CB . SER 6 6 ? A 0.022 10.708 20.433 1.000 1 A SER 91.593 1
ATOM 49 O OG . SER 6 6 ? A 0.150 9.999 19.225 1.000 1 A SER 81.126 1
ATOM 50 N N . LEU 7 7 ? A -2.870 9.584 19.500 1.000 1 A LEU 93.586 1
ATOM 51 C CA . LEU 7 7 ? A -4.088 9.715 18.711 1.000 1 A LEU 93.347 1
ATOM 52 C C . LEU 7 7 ? A -5.326 9.747 19.622 1.000 1 A LEU 93.935 1
ATOM 53 O O . LEU 7 7 ? A -6.281 10.486 19.369 1.000 1 A LEU 93.573 1
ATOM 54 C CB . LEU 7 7 ? A -4.195 8.608 17.691 1.000 1 A LEU 92.376 1
ATOM 55 C CG . LEU 7 7 ? A -5.449 8.555 16.808 1.000 1 A LEU 90.155 1
ATOM 56 C CD1 . LEU 7 7 ? A -5.508 9.799 15.927 1.000 1 A LEU 88.042 1
ATOM 57 C CD2 . LEU 7 7 ? A -5.456 7.309 15.969 1.000 1 A LEU 87.856 1
ATOM 58 N N . THR 8 8 ? A -5.308 8.912 20.653 1.000 1 A THR 94.505 1
ATOM 59 C CA . THR 8 8 ? A -6.412 8.888 21.611 1.000 1 A THR 94.455 1
ATOM 60 C C . THR 8 8 ? A -6.416 10.185 22.432 1.000 1 A THR 94.566 1
ATOM 61 O O . THR 8 8 ? A -7.481 10.695 22.806 1.000 1 A THR 93.984 1
ATOM 62 C CB . THR 8 8 ? A -6.305 7.673 22.508 1.000 1 A THR 93.870 1
ATOM 63 O OG1 . THR 8 8 ? A -6.225 6.491 21.680 1.000 1 A THR 82.881 1
ATOM 64 C CG2 . THR 8 8 ? A -7.556 7.544 23.375 1.000 1 A THR 83.633 1
ATOM 65 N N . LEU 9 9 ? A -5.239 10.721 22.708 1.000 1 A LEU 94.384 1
ATOM 66 C CA . LEU 9 9 ? A -5.146 11.998 23.409 1.000 1 A LEU 93.715 1
ATOM 67 C C . LEU 9 9 ? A -5.698 13.141 22.563 1.000 1 A LEU 93.895 1
ATOM 68 O O . LEU 9 9 ? A -6.362 14.052 23.100 1.000 1 A LEU 93.069 1
ATOM 69 C CB . LEU 9 9 ? A -3.703 12.283 23.822 1.000 1 A LEU 92.719 1
ATOM 70 C CG . LEU 9 9 ? A -3.434 13.567 24.605 1.000 1 A LEU 85.792 1
ATOM 71 C CD1 . LEU 9 9 ? A -4.203 13.557 25.909 1.000 1 A LEU 85.511 1
ATOM 72 C CD2 . LEU 9 9 ? A -1.958 13.728 24.847 1.000 1 A LEU 84.811 1
ATOM 73 N N . TRP 10 10 ? A -5.454 13.093 21.244 1.000 1 A TRP 94.073 1
ATOM 74 C CA . TRP 10 10 ? A -6.040 14.083 20.351 1.000 1 A TRP 93.803 1
ATOM 75 C C . TRP 10 10 ? A -7.547 13.900 20.252 1.000 1 A TRP 93.877 1
ATOM 76 O O . TRP 10 10 ? A -8.304 14.886 20.178 1.000 1 A TRP 93.059 1
ATOM 77 C CB . TRP 10 10 ? A -5.405 14.009 18.979 1.000 1 A TRP 93.576 1
ATOM 78 C CG . TRP 10 10 ? A -6.171 14.819 17.966 1.000 1 A TRP 93.046 1
ATOM 79 C CD1 . TRP 10 10 ? A -6.284 16.154 17.910 1.000 1 A TRP 89.086 1
ATOM 80 C CD2 . TRP 10 10 ? A -6.952 14.308 16.911 1.000 1 A TRP 91.056 1
ATOM 81 N NE1 . TRP 10 10 ? A -7.100 16.514 16.876 1.000 1 A TRP 87.670 1
ATOM 82 C CE2 . TRP 10 10 ? A -7.542 15.393 16.256 1.000 1 A TRP 90.330 1
ATOM 83 C CE3 . TRP 10 10 ? A -7.247 13.002 16.455 1.000 1 A TRP 86.390 1
ATOM 84 C CZ2 . TRP 10 10 ? A -8.374 15.223 15.151 1.000 1 A TRP 86.270 1
ATOM 85 C CZ3 . TRP 10 10 ? A -8.093 12.856 15.364 1.000 1 A TRP 82.898 1
ATOM 86 C CH2 . TRP 10 10 ? A -8.648 13.966 14.721 1.000 1 A TRP 83.476 1
ATOM 87 N N . ALA 11 11 ? A -7.997 12.649 20.225 1.000 1 A ALA 95.245 1
ATOM 88 C CA . ALA 11 11 ? A -9.446 12.389 20.171 1.000 1 A ALA 94.798 1
ATOM 89 C C . ALA 11 11 ? A -10.132 12.817 21.440 1.000 1 A ALA 94.539 1
ATOM 90 O O . ALA 11 11 ? A -11.305 13.241 21.407 1.000 1 A ALA 93.716 1
ATOM 91 C CB . ALA 11 11 ? A -9.698 10.912 19.899 1.000 1 A ALA 94.534 1
ATOM 92 N N . LEU 12 12 ? A -9.452 12.724 22.550 1.000 1 A LEU 94.930 1
ATOM 93 C CA . LEU 12 12 ? A -10.008 13.197 23.803 1.000 1 A LEU 94.025 1
ATOM 94 C C . LEU 12 12 ? A -10.123 14.716 23.821 1.000 1 A LEU 93.110 1
ATOM 95 O O . LEU 12 12 ? A -11.120 15.269 24.315 1.000 1 A LEU 91.915 1
ATOM 96 C CB . LEU 12 12 ? A -9.181 12.710 25.001 1.000 1 A LEU 93.617 1
ATOM 97 C CG . LEU 12 12 ? A -9.657 13.155 26.372 1.000 1 A LEU 93.307 1
ATOM 98 C CD1 . LEU 12 12 ? A -11.061 12.630 26.663 1.000 1 A LEU 91.720 1
ATOM 99 C CD2 . LEU 12 12 ? A -8.691 12.701 27.449 1.000 1 A LEU 91.515 1
ATOM 100 N N . ALA 13 13 ? A -9.114 15.389 23.285 1.000 1 A ALA 93.901 1
ATOM 101 C CA . ALA 13 13 ? A -9.176 16.850 23.188 1.000 1 A ALA 92.847 1
ATOM 102 C C . ALA 13 13 ? A -10.223 17.314 22.205 1.000 1 A ALA 93.116 1
ATOM 103 O O . ALA 13 13 ? A -10.834 18.369 22.390 1.000 1 A ALA 91.691 1
ATOM 104 C CB . ALA 13 13 ? A -7.803 17.396 22.805 1.000 1 A ALA 91.600 1
ATOM 105 N N . ALA 14 14 ? A -10.466 16.520 21.161 1.000 1 A ALA 93.231 1
ATOM 106 C CA . ALA 14 14 ? A -11.522 16.862 20.212 1.000 1 A ALA 92.772 1
ATOM 107 C C . ALA 14 14 ? A -12.893 16.614 20.787 1.000 1 A ALA 92.769 1
ATOM 108 O O . ALA 14 14 ? A -13.834 17.359 20.522 1.000 1 A ALA 91.635 1
ATOM 109 C CB . ALA 14 14 ? A -11.339 16.053 18.929 1.000 1 A ALA 92.032 1
ATOM 110 N N . CYS 15 15 ? A -13.035 15.552 21.585 1.000 1 A CYS 93.118 1
ATOM 111 C CA . CYS 15 15 ? A -14.327 15.265 22.216 1.000 1 A CYS 91.950 1
ATOM 112 C C . CYS 15 15 ? A -14.626 16.244 23.333 1.000 1 A CYS 91.357 1
ATOM 113 O O . CYS 15 15 ? A -15.796 16.543 23.618 1.000 1 A CYS 89.056 1
ATOM 114 C CB . CYS 15 15 ? A -14.320 13.829 22.739 1.000 1 A CYS 91.066 1
ATOM 115 S SG . CYS 15 15 ? A -15.920 13.300 23.395 1.000 1 A CYS 81.750 1
ATOM 116 N N . THR 16 16 ? A -13.590 16.741 24.000 1.000 1 A THR 91.105 1
ATOM 117 C CA . THR 16 16 ? A -13.770 17.735 25.044 1.000 1 A THR 90.246 1
ATOM 118 C C . THR 16 16 ? A -14.155 19.073 24.458 1.000 1 A THR 90.588 1
ATOM 119 O O . THR 16 16 ? A -14.859 19.858 25.101 1.000 1 A THR 88.458 1
ATOM 120 C CB . THR 16 16 ? A -12.477 17.861 25.890 1.000 1 A THR 88.919 1
ATOM 121 O OG1 . THR 16 16 ? A -12.129 16.571 26.400 1.000 1 A THR 82.088 1
ATOM 122 C CG2 . THR 16 16 ? A -12.673 18.804 27.042 1.000 1 A THR 82.083 1
ATOM 123 N N . THR 17 17 ? A -13.733 19.346 23.222 1.000 1 A THR 92.320 1
ATOM 124 C CA . THR 17 17 ? A -14.069 20.606 22.580 1.000 1 A THR 92.572 1
ATOM 125 C C . THR 17 17 ? A -15.562 20.770 22.372 1.000 1 A THR 92.098 1
ATOM 126 O O . THR 17 17 ? A -16.098 21.890 22.455 1.000 1 A THR 90.213 1
ATOM 127 C CB . THR 17 17 ? A -13.346 20.706 21.228 1.000 1 A THR 92.764 1
ATOM 128 O OG1 . THR 17 17 ? A -11.946 20.576 21.451 1.000 1 A THR 84.222 1
ATOM 129 C CG2 . THR 17 17 ? A -13.606 22.036 20.560 1.000 1 A THR 86.767 1
ATOM 130 N N . LEU 18 18 ? A -16.252 19.653 22.137 1.000 1 A LEU 92.025 1
ATOM 131 C CA . LEU 18 18 ? A -17.683 19.708 21.859 1.000 1 A LEU 90.244 1
ATOM 132 C C . LEU 18 18 ? A -18.528 20.055 23.098 1.000 1 A LEU 89.709 1
ATOM 133 O O . LEU 18 18 ? A -19.673 20.502 22.925 1.000 1 A LEU 87.409 1
ATOM 134 C CB . LEU 18 18 ? A -18.161 18.399 21.280 1.000 1 A LEU 88.738 1
ATOM 135 C CG . LEU 18 18 ? A -17.486 17.954 19.974 1.000 1 A LEU 86.558 1
ATOM 136 C CD1 . LEU 18 18 ? A -17.745 18.975 18.884 1.000 1 A LEU 84.063 1
ATOM 137 C CD2 . LEU 18 18 ? A -17.961 16.582 19.541 1.000 1 A LEU 84.744 1
ATOM 138 N N . ILE 19 19 ? A -18.003 19.864 24.285 1.000 1 A ILE 90.081 1
ATOM 139 C CA . ILE 19 19 ? A -18.780 20.097 25.505 1.000 1 A ILE 88.293 1
ATOM 140 C C . ILE 19 19 ? A -18.281 21.323 26.259 1.000 1 A ILE 88.669 1
ATOM 141 O O . ILE 19 19 ? A -18.794 21.588 27.380 1.000 1 A ILE 85.331 1
ATOM 142 C CB . ILE 19 19 ? A -18.788 18.865 26.403 1.000 1 A ILE 84.982 1
ATOM 143 C CG1 . ILE 19 19 ? A -17.377 18.516 26.885 1.000 1 A ILE 76.933 1
ATOM 144 C CG2 . ILE 19 19 ? A -19.404 17.692 25.660 1.000 1 A ILE 72.392 1
ATOM 145 C CD1 . ILE 19 19 ? A -17.326 17.373 27.865 1.000 1 A ILE 70.611 1
ATOM 146 N N . LEU 20 20 ? A -17.340 22.061 25.721 1.000 1 A LEU 89.432 1
ATOM 147 C CA . LEU 20 20 ? A -16.860 23.269 26.395 1.000 1 A LEU 89.509 1
ATOM 148 C C . LEU 20 20 ? A -17.916 24.364 26.345 1.000 1 A LEU 89.561 1
ATOM 149 O O . LEU 20 20 ? A -18.693 24.458 25.390 1.000 1 A LEU 87.039 1
ATOM 150 C CB . LEU 20 20 ? A -15.578 23.764 25.762 1.000 1 A LEU 88.642 1
ATOM 151 C CG . LEU 20 20 ? A -14.321 22.916 25.997 1.000 1 A LEU 87.222 1
ATOM 152 C CD1 . LEU 20 20 ? A -13.963 22.871 27.474 1.000 1 A LEU 84.624 1
ATOM 153 C CD2 . LEU 20 20 ? A -13.149 23.476 25.204 1.000 1 A LEU 85.978 1
ATOM 154 N N . PRO 21 21 ? A -17.992 25.205 27.368 1.000 1 A PRO 89.994 1
ATOM 155 C CA . PRO 21 21 ? A -18.918 26.341 27.325 1.000 1 A PRO 89.145 1
ATOM 156 C C . PRO 21 21 ? A -18.602 27.277 26.179 1.000 1 A PRO 90.076 1
ATOM 157 O O . PRO 21 21 ? A -17.463 27.713 25.994 1.000 1 A PRO 88.243 1
ATOM 158 C CB . PRO 21 21 ? A -18.719 27.037 28.691 1.000 1 A PRO 86.110 1
ATOM 159 C CG . PRO 21 21 ? A -18.218 25.954 29.570 1.000 1 A PRO 85.715 1
ATOM 160 C CD . PRO 21 21 ? A -17.398 25.060 28.681 1.000 1 A PRO 88.761 1
ATOM 161 N N . THR 22 22 ? A -19.625 27.580 25.361 1.000 1 A THR 90.634 1
ATOM 162 C CA . THR 22 22 ? A -19.434 28.235 24.084 1.000 1 A THR 90.690 1
ATOM 163 C C . THR 22 22 ? A -19.127 29.719 24.197 1.000 1 A THR 90.905 1
ATOM 164 O O . THR 22 22 ? A -18.776 30.347 23.183 1.000 1 A THR 84.662 1
ATOM 165 C CB . THR 22 22 ? A -20.688 28.051 23.206 1.000 1 A THR 86.600 1
ATOM 166 O OG1 . THR 22 22 ? A -21.828 28.639 23.825 1.000 1 A THR 76.143 1
ATOM 167 C CG2 . THR 22 22 ? A -20.947 26.567 23.022 1.000 1 A THR 74.421 1
ATOM 168 N N . GLN 23 23 ? A -19.262 30.299 25.366 1.000 1 A GLN 90.149 1
ATOM 169 C CA . GLN 23 23 ? A -19.081 31.733 25.519 1.000 1 A GLN 88.994 1
ATOM 170 C C . GLN 23 23 ? A -17.958 32.116 26.483 1.000 1 A GLN 89.446 1
ATOM 171 O O . GLN 23 23 ? A -17.448 33.226 26.394 1.000 1 A GLN 83.913 1
ATOM 172 C CB . GLN 23 23 ? A -20.370 32.390 25.979 1.000 1 A GLN 85.879 1
ATOM 173 C CG . GLN 23 23 ? A -21.506 32.318 24.955 1.000 1 A GLN 80.493 1
ATOM 174 C CD . GLN 23 23 ? A -22.779 32.961 25.436 1.000 1 A GLN 74.836 1
ATOM 175 O OE1 . GLN 23 23 ? A -22.853 33.421 26.588 1.000 1 A GLN 70.242 1
ATOM 176 N NE2 . GLN 23 23 ? A -23.804 32.989 24.592 1.000 1 A GLN 66.765 1
ATOM 177 N N . THR 24 24 ? A -17.576 31.188 27.368 1.000 1 A THR 90.305 1
ATOM 178 C CA . THR 24 24 ? A -16.572 31.523 28.381 1.000 1 A THR 90.149 1
ATOM 179 C C . THR 24 24 ? A -15.256 30.765 28.178 1.000 1 A THR 91.864 1
ATOM 180 O O . THR 24 24 ? A -14.199 31.396 28.141 1.000 1 A THR 86.520 1
ATOM 181 C CB . THR 24 24 ? A -17.125 31.251 29.795 1.000 1 A THR 86.197 1
ATOM 182 O OG1 . THR 24 24 ? A -17.492 29.883 29.889 1.000 1 A THR 78.172 1
ATOM 183 C CG2 . THR 24 24 ? A -18.368 32.130 30.066 1.000 1 A THR 77.118 1
ATOM 184 N N . ILE 25 25 ? A -15.334 29.456 28.028 1.000 1 A ILE 93.452 1
ATOM 185 C CA . ILE 25 25 ? A -14.122 28.638 27.995 1.000 1 A ILE 93.300 1
ATOM 186 C C . ILE 25 25 ? A -13.724 28.283 26.559 1.000 1 A ILE 94.141 1
ATOM 187 O O . ILE 25 25 ? A -12.532 28.129 26.256 1.000 1 A ILE 92.438 1
ATOM 188 C CB . ILE 25 25 ? A -14.294 27.378 28.851 1.000 1 A ILE 91.689 1
ATOM 189 C CG1 . ILE 25 25 ? A -14.645 27.777 30.284 1.000 1 A ILE 84.892 1
ATOM 190 C CG2 . ILE 25 25 ? A -13.024 26.550 28.854 1.000 1 A ILE 85.516 1
ATOM 191 C CD1 . ILE 25 25 ? A -15.009 26.614 31.182 1.000 1 A ILE 78.099 1
ATOM 192 N N . LEU 26 26 ? A -14.690 28.164 25.652 1.000 1 A LEU 94.769 1
ATOM 193 C CA . LEU 26 26 ? A -14.388 27.733 24.289 1.000 1 A LEU 95.008 1
ATOM 194 C C . LEU 26 26 ? A -13.525 28.724 23.518 1.000 1 A LEU 95.393 1
ATOM 195 O O . LEU 26 26 ? A -12.577 28.288 22.825 1.000 1 A LEU 94.816 1
ATOM 196 C CB . LEU 26 26 ? A -15.679 27.432 23.539 1.000 1 A LEU 93.967 1
ATOM 197 C CG . LEU 26 26 ? A -15.540 26.840 22.128 1.000 1 A LEU 93.560 1
ATOM 198 C CD1 . LEU 26 26 ? A -14.835 25.496 22.186 1.000 1 A LEU 91.705 1
ATOM 199 C CD2 . LEU 26 26 ? A -16.887 26.715 21.450 1.000 1 A LEU 91.692 1
ATOM 200 N N . PRO 27 27 ? A -13.773 30.048 23.575 1.000 1 A PRO 95.564 1
ATOM 201 C CA . PRO 27 27 ? A -12.865 30.949 22.880 1.000 1 A PRO 95.144 1
ATOM 202 C C . PRO 27 27 ? A -11.456 30.953 23.469 1.000 1 A PRO 95.430 1
ATOM 203 O O . PRO 27 27 ? A -10.470 31.128 22.757 1.000 1 A PRO 93.875 1
ATOM 204 C CB . PRO 27 27 ? A -13.537 32.318 22.996 1.000 1 A PRO 93.597 1
ATOM 205 C CG . PRO 27 27 ? A -14.956 32.018 23.219 1.000 1 A PRO 92.511 1
ATOM 206 C CD . PRO 27 27 ? A -14.979 30.778 24.035 1.000 1 A PRO 94.626 1
ATOM 207 N N . VAL 28 28 ? A -11.335 30.754 24.774 1.000 1 A VAL 96.072 1
ATOM 208 C CA . VAL 28 28 ? A -10.029 30.733 25.411 1.000 1 A VAL 95.630 1
ATOM 209 C C . VAL 28 28 ? A -9.276 29.480 25.029 1.000 1 A VAL 95.643 1
ATOM 210 O O . VAL 28 28 ? A -8.083 29.511 24.738 1.000 1 A VAL 95.214 1
ATOM 211 C CB . VAL 28 28 ? A -10.183 30.879 26.951 1.000 1 A VAL 94.644 1
ATOM 212 C CG1 . VAL 28 28 ? A -10.898 32.180 27.285 1.000 1 A VAL 92.551 1
ATOM 213 C CG2 . VAL 28 28 ? A -8.839 30.814 27.631 1.000 1 A VAL 91.160 1
ATOM 214 N N . TYR 29 29 ? A -9.983 28.335 25.030 1.000 1 A TYR 95.256 1
ATOM 215 C CA . TYR 29 29 ? A -9.345 27.086 24.655 1.000 1 A TYR 94.610 1
ATOM 216 C C . TYR 29 29 ? A -8.954 27.057 23.177 1.000 1 A TYR 95.094 1
ATOM 217 O O . TYR 29 29 ? A -7.879 26.565 22.814 1.000 1 A TYR 94.159 1
ATOM 218 C CB . TYR 29 29 ? A -10.288 25.913 24.958 1.000 1 A TYR 93.414 1
ATOM 219 C CG . TYR 29 29 ? A -9.766 24.565 24.540 1.000 1 A TYR 92.189 1
ATOM 220 C CD1 . TYR 29 29 ? A -8.800 23.925 25.292 1.000 1 A TYR 89.630 1
ATOM 221 C CD2 . TYR 29 29 ? A -10.241 23.922 23.404 1.000 1 A TYR 89.627 1
ATOM 222 C CE1 . TYR 29 29 ? A -8.324 22.680 24.917 1.000 1 A TYR 86.517 1
ATOM 223 C CE2 . TYR 29 29 ? A -9.774 22.698 23.012 1.000 1 A TYR 87.224 1
ATOM 224 C CZ . TYR 29 29 ? A -8.802 22.077 23.782 1.000 1 A TYR 86.505 1
ATOM 225 O OH . TYR 29 29 ? A -8.341 20.828 23.391 1.000 1 A TYR 83.240 1
ATOM 226 N N . SER 30 30 ? A -9.810 27.595 22.309 1.000 1 A SER 96.041 1
ATOM 227 C CA . SER 30 30 ? A -9.504 27.626 20.887 1.000 1 A SER 96.238 1
ATOM 228 C C . SER 30 30 ? A -8.365 28.602 20.585 1.000 1 A SER 96.377 1
ATOM 229 O O . SER 30 30 ? A -7.562 28.362 19.675 1.000 1 A SER 95.668 1
ATOM 230 C CB . SER 30 30 ? A -10.748 28.011 20.082 1.000 1 A SER 95.374 1
ATOM 231 O OG . SER 30 30 ? A -11.752 27.019 20.213 1.000 1 A SER 83.810 1
ATOM 232 N N . ALA 31 31 ? A -8.288 29.684 21.331 1.000 1 A ALA 96.456 1
ATOM 233 C CA . ALA 31 31 ? A -7.179 30.618 21.168 1.000 1 A ALA 96.329 1
ATOM 234 C C . ALA 31 31 ? A -5.885 30.067 21.720 1.000 1 A ALA 96.488 1
ATOM 235 O O . ALA 31 31 ? A -4.804 30.375 21.227 1.000 1 A ALA 95.914 1
ATOM 236 C CB . ALA 31 31 ? A -7.514 31.962 21.842 1.000 1 A ALA 95.771 1
ATOM 237 N N . ALA 32 32 ? A -5.980 29.236 22.765 1.000 1 A ALA 96.881 1
ATOM 238 C CA . ALA 32 32 ? A -4.779 28.652 23.356 1.000 1 A ALA 96.353 1
ATOM 239 C C . ALA 32 32 ? A -4.192 27.563 22.464 1.000 1 A ALA 96.097 1
ATOM 240 O O . ALA 32 32 ? A -2.967 27.492 22.314 1.000 1 A ALA 95.186 1
ATOM 241 C CB . ALA 32 32 ? A -5.091 28.087 24.732 1.000 1 A ALA 95.466 1
ATOM 242 N N . THR 33 33 ? A -5.040 26.749 21.853 1.000 1 A THR 96.259 1
ATOM 243 C CA . THR 33 33 ? A -4.524 25.683 20.992 1.000 1 A THR 95.400 1
ATOM 244 C C . THR 33 33 ? A -3.931 26.246 19.707 1.000 1 A THR 95.757 1
ATOM 245 O O . THR 33 33 ? A -2.940 25.719 19.196 1.000 1 A THR 94.606 1
ATOM 246 C CB . THR 33 33 ? A -5.629 24.686 20.635 1.000 1 A THR 93.226 1
ATOM 247 O OG1 . THR 33 33 ? A -6.738 25.352 20.034 1.000 1 A THR 81.951 1
ATOM 248 C CG2 . THR 33 33 ? A -6.092 23.978 21.897 1.000 1 A THR 80.445 1
ATOM 249 N N . PHE 34 34 ? A -4.511 27.315 19.171 1.000 1 A PHE 95.988 1
ATOM 250 C CA . PHE 34 34 ? A -3.932 27.952 17.990 1.000 1 A PHE 96.164 1
ATOM 251 C C . PHE 34 34 ? A -2.669 28.732 18.355 1.000 1 A PHE 96.168 1
ATOM 252 O O . PHE 34 34 ? A -1.790 28.890 17.531 1.000 1 A PHE 95.526 1
ATOM 253 C CB . PHE 34 34 ? A -4.969 28.874 17.328 1.000 1 A PHE 96.063 1
ATOM 254 C CG . PHE 34 34 ? A -4.463 29.567 16.102 1.000 1 A PHE 96.478 1
ATOM 255 C CD1 . PHE 34 34 ? A -4.264 28.853 14.924 1.000 1 A PHE 95.359 1
ATOM 256 C CD2 . PHE 34 34 ? A -4.144 30.905 16.144 1.000 1 A PHE 95.399 1
ATOM 257 C CE1 . PHE 34 34 ? A -3.797 29.494 13.788 1.000 1 A PHE 94.656 1
ATOM 258 C CE2 . PHE 34 34 ? A -3.660 31.558 15.010 1.000 1 A PHE 94.696 1
ATOM 259 C CZ . PHE 34 34 ? A -3.475 30.828 13.831 1.000 1 A PHE 94.758 1
ATOM 260 N N . PHE 35 35 ? A -2.598 29.224 19.589 1.000 1 A PHE 96.458 1
ATOM 261 C CA . PHE 35 35 ? A -1.393 29.903 20.032 1.000 1 A PHE 96.150 1
ATOM 262 C C . PHE 35 35 ? A -0.230 28.928 20.188 1.000 1 A PHE 96.050 1
ATOM 263 O O . PHE 35 35 ? A 0.929 29.313 20.008 1.000 1 A PHE 95.150 1
ATOM 264 C CB . PHE 35 35 ? A -1.650 30.622 21.358 1.000 1 A PHE 95.670 1
ATOM 265 C CG . PHE 35 35 ? A -0.446 31.335 21.907 1.000 1 A PHE 84.316 1
ATOM 266 C CD1 . PHE 35 35 ? A 0.007 32.490 21.302 1.000 1 A PHE 79.616 1
ATOM 267 C CD2 . PHE 35 35 ? A 0.214 30.825 23.008 1.000 1 A PHE 78.776 1
ATOM 268 C CE1 . PHE 35 35 ? A 1.115 33.149 21.802 1.000 1 A PHE 74.661 1
ATOM 269 C CE2 . PHE 35 35 ? A 1.319 31.489 23.511 1.000 1 A PHE 77.326 1
ATOM 270 C CZ . PHE 35 35 ? A 1.781 32.638 22.916 1.000 1 A PHE 73.968 1
ATOM 271 N N . CYS 36 36 ? A -0.520 27.665 20.499 1.000 1 A CYS 96.095 1
ATOM 272 C CA . CYS 36 36 ? A 0.530 26.656 20.597 1.000 1 A CYS 95.101 1
ATOM 273 C C . CYS 36 36 ? A 1.168 26.366 19.236 1.000 1 A CYS 95.304 1
ATOM 274 O O . CYS 36 36 ? A 2.311 25.948 19.189 1.000 1 A CYS 93.611 1
ATOM 275 C CB . CYS 36 36 ? A -0.030 25.373 21.204 1.000 1 A CYS 93.770 1
ATOM 276 S SG . CYS 36 36 ? A -0.483 25.528 22.955 1.000 1 A CYS 85.185 1
ATOM 277 N N . LEU 37 37 ? A 0.418 26.562 18.156 1.000 1 A LEU 95.645 1
ATOM 278 C CA . LEU 37 37 ? A 0.981 26.364 16.818 1.000 1 A LEU 95.322 1
ATOM 279 C C . LEU 37 37 ? A 1.973 27.478 16.458 1.000 1 A LEU 95.174 1
ATOM 280 O O . LEU 37 37 ? A 3.014 27.197 15.879 1.000 1 A LEU 93.305 1
ATOM 281 C CB . LEU 37 37 ? A -0.140 26.288 15.786 1.000 1 A LEU 94.583 1
ATOM 282 C CG . LEU 37 37 ? A -1.058 25.075 15.843 1.000 1 A LEU 93.305 1
ATOM 283 C CD1 . LEU 37 37 ? A -0.267 23.809 15.530 1.000 1 A LEU 92.469 1
ATOM 284 C CD2 . LEU 37 37 ? A -2.215 25.222 14.869 1.000 1 A LEU 92.919 1
ATOM 285 N N . ILE 38 38 ? A 1.626 28.710 16.768 1.000 1 A ILE 96.011 1
ATOM 286 C CA . ILE 38 38 ? A 2.535 29.835 16.480 1.000 1 A ILE 95.217 1
ATOM 287 C C . ILE 38 38 ? A 3.574 30.032 17.579 1.000 1 A ILE 95.195 1
ATOM 288 O O . ILE 38 38 ? A 4.535 30.767 17.372 1.000 1 A ILE 92.657 1
ATOM 289 C CB . ILE 38 38 ? A 1.750 31.131 16.249 1.000 1 A ILE 93.330 1
ATOM 290 C CG1 . ILE 38 38 ? A 0.938 31.509 17.487 1.000 1 A ILE 87.489 1
ATOM 291 C CG2 . ILE 38 38 ? A 0.845 30.973 15.054 1.000 1 A ILE 83.658 1
ATOM 292 C CD1 . ILE 38 38 ? A 0.269 32.862 17.370 1.000 1 A ILE 79.771 1
ATOM 293 N N . ALA 39 39 ? A 3.399 29.375 18.706 1.000 1 A ALA 95.415 1
ATOM 294 C CA . ALA 39 39 ? A 4.388 29.451 19.772 1.000 1 A ALA 94.765 1
ATOM 295 C C . ALA 39 39 ? A 5.559 28.525 19.515 1.000 1 A ALA 94.531 1
ATOM 296 O O . ALA 39 39 ? A 6.709 28.925 19.615 1.000 1 A ALA 91.847 1
ATOM 297 C CB . ALA 39 39 ? A 3.748 29.156 21.121 1.000 1 A ALA 93.605 1
ATOM 298 N N . LEU 40 40 ? A 5.244 27.274 19.173 1.000 1 A LEU 94.030 1
ATOM 299 C CA . LEU 40 40 ? A 6.283 26.309 18.835 1.000 1 A LEU 92.568 1
ATOM 300 C C . LEU 40 40 ? A 6.852 26.583 17.443 1.000 1 A LEU 92.928 1
ATOM 301 O O . LEU 40 40 ? A 6.097 26.809 16.497 1.000 1 A LEU 90.984 1
ATOM 302 C CB . LEU 40 40 ? A 5.737 24.889 18.912 1.000 1 A LEU 90.708 1
ATOM 303 C CG . LEU 40 40 ? A 5.280 24.416 20.285 1.000 1 A LEU 87.535 1
ATOM 304 C CD1 . LEU 40 40 ? A 6.464 24.338 21.235 1.000 1 A LEU 83.138 1
ATOM 305 C CD2 . LEU 40 40 ? A 4.571 23.076 20.203 1.000 1 A LEU 84.026 1
ATOM 306 N N . LYS 41 41 ? A 8.163 26.535 17.335 1.000 1 A LYS 93.544 1
ATOM 307 C CA . LYS 41 41 ? A 8.810 26.833 16.071 1.000 1 A LYS 92.832 1
ATOM 308 C C . LYS 41 41 ? A 8.578 25.760 15.028 1.000 1 A LYS 92.905 1
ATOM 309 O O . LYS 41 41 ? A 8.470 26.059 13.832 1.000 1 A LYS 90.507 1
ATOM 310 C CB . LYS 41 41 ? A 10.307 27.023 16.297 1.000 1 A LYS 91.562 1
ATOM 311 C CG . LYS 41 41 ? A 11.084 27.470 15.055 1.000 1 A LYS 79.211 1
ATOM 312 C CD . LYS 41 41 ? A 12.550 27.741 15.372 1.000 1 A LYS 70.732 1
ATOM 313 C CE . LYS 41 41 ? A 13.312 28.159 14.158 1.000 1 A LYS 62.800 1
ATOM 314 N NZ . LYS 41 41 ? A 14.754 28.444 14.423 1.000 1 A LYS 52.385 1
ATOM 315 N N . ALA 42 42 ? A 8.454 24.502 15.460 1.000 1 A ALA 92.936 1
ATOM 316 C CA . ALA 42 42 ? A 8.285 23.411 14.506 1.000 1 A ALA 92.353 1
ATOM 317 C C . ALA 42 42 ? A 6.872 23.343 13.921 1.000 1 A ALA 92.979 1
ATOM 318 O O . ALA 42 42 ? A 6.678 22.764 12.863 1.000 1 A ALA 89.614 1
ATOM 319 C CB . ALA 42 42 ? A 8.607 22.098 15.180 1.000 1 A ALA 90.045 1
ATOM 320 N N . THR 43 43 ? A 5.890 23.920 14.600 1.000 1 A THR 94.139 1
ATOM 321 C CA . THR 43 43 ? A 4.501 23.885 14.147 1.000 1 A THR 94.221 1
ATOM 322 C C . THR 43 43 ? A 4.045 25.186 13.522 1.000 1 A THR 94.567 1
ATOM 323 O O . THR 43 43 ? A 2.850 25.360 13.258 1.000 1 A THR 92.885 1
ATOM 324 C CB . THR 43 43 ? A 3.555 23.552 15.328 1.000 1 A THR 92.818 1
ATOM 325 O OG1 . THR 43 43 ? A 3.691 24.563 16.349 1.000 1 A THR 86.470 1
ATOM 326 C CG2 . THR 43 43 ? A 3.936 22.206 15.905 1.000 1 A THR 87.148 1
ATOM 327 N N . ARG 44 44 ? A 4.975 26.108 13.245 1.000 1 A ARG 94.283 1
ATOM 328 C CA . ARG 44 44 ? A 4.582 27.392 12.641 1.000 1 A ARG 93.931 1
ATOM 329 C C . ARG 44 44 ? A 4.170 27.265 11.183 1.000 1 A ARG 94.177 1
ATOM 330 O O . ARG 44 44 ? A 3.361 28.018 10.684 1.000 1 A ARG 93.131 1
ATOM 331 C CB . ARG 44 44 ? A 5.704 28.411 12.780 1.000 1 A ARG 92.222 1
ATOM 332 C CG . ARG 44 44 ? A 5.982 28.851 14.201 1.000 1 A ARG 85.111 1
ATOM 333 C CD . ARG 44 44 ? A 7.114 29.867 14.240 1.000 1 A ARG 84.712 1
ATOM 334 N NE . ARG 44 44 ? A 7.404 30.308 15.579 1.000 1 A ARG 79.087 1
ATOM 335 C CZ . ARG 44 44 ? A 8.381 31.141 15.901 1.000 1 A ARG 76.150 1
ATOM 336 N NH1 . ARG 44 44 ? A 9.192 31.593 14.958 1.000 1 A ARG 67.348 1
ATOM 337 N NH2 . ARG 44 44 ? A 8.567 31.504 17.150 1.000 1 A ARG 67.541 1
ATOM 338 N N . ARG 45 45 ? A 4.751 26.258 10.485 1.000 1 A ARG 94.682 1
ATOM 339 C CA . ARG 45 45 ? A 4.357 26.047 9.105 1.000 1 A ARG 94.039 1
ATOM 340 C C . ARG 45 45 ? A 2.936 25.501 9.034 1.000 1 A ARG 94.476 1
ATOM 341 O O . ARG 45 45 ? A 2.168 25.840 8.132 1.000 1 A ARG 92.985 1
ATOM 342 C CB . ARG 45 45 ? A 5.329 25.061 8.417 1.000 1 A ARG 92.048 1
ATOM 343 C CG . ARG 45 45 ? A 5.040 24.839 6.939 1.000 1 A ARG 79.352 1
ATOM 344 C CD . ARG 45 45 ? A 6.027 23.884 6.330 1.000 1 A ARG 73.185 1
ATOM 345 N NE . ARG 45 45 ? A 5.923 22.540 6.898 1.000 1 A ARG 62.412 1
ATOM 346 C CZ . ARG 45 45 ? A 6.732 21.541 6.605 1.000 1 A ARG 57.710 1
ATOM 347 N NH1 . ARG 45 45 ? A 7.716 21.701 5.762 1.000 1 A ARG 51.424 1
ATOM 348 N NH2 . ARG 45 45 ? A 6.559 20.375 7.195 1.000 1 A ARG 47.885 1
ATOM 349 N N . ARG 46 46 ? A 2.571 24.636 9.986 1.000 1 A ARG 95.115 1
ATOM 350 C CA . ARG 46 46 ? A 1.231 24.089 10.031 1.000 1 A ARG 94.879 1
ATOM 351 C C . ARG 46 46 ? A 0.201 25.118 10.476 1.000 1 A ARG 95.485 1
ATOM 352 O O . ARG 46 46 ? A -0.981 25.003 10.145 1.000 1 A ARG 94.322 1
ATOM 353 C CB . ARG 46 46 ? A 1.193 22.883 10.971 1.000 1 A ARG 93.672 1
ATOM 354 C CG . ARG 46 46 ? A 2.050 21.725 10.502 1.000 1 A ARG 91.785 1
ATOM 355 C CD . ARG 46 46 ? A 1.963 20.545 11.443 1.000 1 A ARG 89.932 1
ATOM 356 N NE . ARG 46 46 ? A 2.850 19.473 11.027 1.000 1 A ARG 86.410 1
ATOM 357 C CZ . ARG 46 46 ? A 2.457 18.478 10.236 1.000 1 A ARG 86.348 1
ATOM 358 N NH1 . ARG 46 46 ? A 1.210 18.432 9.776 1.000 1 A ARG 76.141 1
ATOM 359 N NH2 . ARG 46 46 ? A 3.325 17.528 9.912 1.000 1 A ARG 79.171 1
ATOM 360 N N . ALA 47 47 ? A 0.641 26.136 11.210 1.000 1 A ALA 96.133 1
ATOM 361 C CA . ALA 47 47 ? A -0.268 27.203 11.625 1.000 1 A ALA 96.049 1
ATOM 362 C C . ALA 47 47 ? A -0.756 28.024 10.442 1.000 1 A ALA 96.176 1
ATOM 363 O O . ALA 47 47 ? A -1.897 28.497 10.454 1.000 1 A ALA 95.444 1
ATOM 364 C CB . ALA 47 47 ? A 0.422 28.116 12.631 1.000 1 A ALA 95.169 1
ATOM 365 N N . LYS 48 48 ? A 0.078 28.168 9.423 1.000 1 A LYS 95.937 1
ATOM 366 C CA . LYS 48 48 ? A -0.369 28.874 8.202 1.000 1 A LYS 95.251 1
ATOM 367 C C . LYS 48 48 ? A -1.440 28.094 7.480 1.000 1 A LYS 95.469 1
ATOM 368 O O . LYS 48 48 ? A -2.344 28.679 6.884 1.000 1 A LYS 94.841 1
ATOM 369 C CB . LYS 48 48 ? A 0.808 29.143 7.288 1.000 1 A LYS 93.720 1
ATOM 370 C CG . LYS 48 48 ? A 1.854 30.088 7.841 1.000 1 A LYS 83.513 1
ATOM 371 C CD . LYS 48 48 ? A 2.975 30.297 6.843 1.000 1 A LYS 79.014 1
ATOM 372 C CE . LYS 48 48 ? A 4.033 31.239 7.367 1.000 1 A LYS 69.190 1
ATOM 373 N NZ . LYS 48 48 ? A 5.157 31.417 6.424 1.000 1 A LYS 60.734 1
ATOM 374 N N . TYR 49 49 ? A -1.351 26.761 7.531 1.000 1 A TYR 95.563 1
ATOM 375 C CA . TYR 49 49 ? A -2.397 25.920 6.924 1.000 1 A TYR 95.155 1
ATOM 376 C C . TYR 49 49 ? A -3.740 26.098 7.651 1.000 1 A TYR 96.052 1
ATOM 377 O O . TYR 49 49 ? A -4.794 26.077 7.033 1.000 1 A TYR 95.318 1
ATOM 378 C CB . TYR 49 49 ? A -1.972 24.458 6.919 1.000 1 A TYR 93.470 1
ATOM 379 C CG . TYR 49 49 ? A -0.774 24.151 6.070 1.000 1 A TYR 87.115 1
ATOM 380 C CD1 . TYR 49 49 ? A -0.373 25.009 5.061 1.000 1 A TYR 79.795 1
ATOM 381 C CD2 . TYR 49 49 ? A -0.045 22.996 6.259 1.000 1 A TYR 79.146 1
ATOM 382 C CE1 . TYR 49 49 ? A 0.703 24.749 4.280 1.000 1 A TYR 73.895 1
ATOM 383 C CE2 . TYR 49 49 ? A 1.065 22.709 5.482 1.000 1 A TYR 76.761 1
ATOM 384 C CZ . TYR 49 49 ? A 1.421 23.592 4.498 1.000 1 A TYR 74.059 1
ATOM 385 O OH . TYR 49 49 ? A 2.544 23.315 3.705 1.000 1 A TYR 68.735 1
ATOM 386 N N . VAL 50 50 ? A -3.670 26.269 8.969 1.000 1 A VAL 96.672 1
ATOM 387 C CA . VAL 50 50 ? A -4.888 26.452 9.751 1.000 1 A VAL 96.747 1
ATOM 388 C C . VAL 50 50 ? A -5.504 27.819 9.466 1.000 1 A VAL 96.945 1
ATOM 389 O O . VAL 50 50 ? A -6.728 27.965 9.426 1.000 1 A VAL 96.491 1
ATOM 390 C CB . VAL 50 50 ? A -4.588 26.257 11.255 1.000 1 A VAL 96.198 1
ATOM 391 C CG1 . VAL 50 50 ? A -4.075 24.854 11.480 1.000 1 A VAL 95.244 1
ATOM 392 C CG2 . VAL 50 50 ? A -5.837 26.485 12.099 1.000 1 A VAL 94.907 1
ATOM 393 N N . VAL 51 51 ? A -4.664 28.813 9.236 1.000 1 A VAL 97.146 1
ATOM 394 C CA . VAL 51 51 ? A -5.160 30.159 8.939 1.000 1 A VAL 96.852 1
ATOM 395 C C . VAL 51 51 ? A -5.904 30.186 7.627 1.000 1 A VAL 97.079 1
ATOM 396 O O . VAL 51 51 ? A -7.037 30.672 7.526 1.000 1 A VAL 96.736 1
ATOM 397 C CB . VAL 51 51 ? A -4.021 31.182 8.964 1.000 1 A VAL 96.119 1
ATOM 398 C CG1 . VAL 51 51 ? A -3.499 31.342 10.376 1.000 1 A VAL 95.084 1
ATOM 399 C CG2 . VAL 51 51 ? A -4.488 32.527 8.445 1.000 1 A VAL 94.025 1
ATOM 400 N N . TRP 52 52 ? A -5.288 29.625 6.571 1.000 1 A TRP 90.050 1
ATOM 401 C CA . TRP 52 52 ? A -5.950 29.617 5.265 1.000 1 A TRP 92.693 1
ATOM 402 C C . TRP 52 52 ? A -7.177 28.710 5.261 1.000 1 A TRP 93.483 1
ATOM 403 O O . TRP 52 52 ? A -8.117 28.957 4.500 1.000 1 A TRP 92.161 1
ATOM 404 C CB . TRP 52 52 ? A -4.971 29.175 4.179 1.000 1 A TRP 92.203 1
ATOM 405 C CG . TRP 52 52 ? A -3.875 30.172 3.929 1.000 1 A TRP 86.882 1
ATOM 406 C CD1 . TRP 52 52 ? A -2.588 30.083 4.319 1.000 1 A TRP 78.255 1
ATOM 407 C CD2 . TRP 52 52 ? A -3.992 31.433 3.245 1.000 1 A TRP 79.030 1
ATOM 408 N NE1 . TRP 52 52 ? A -1.871 31.171 3.920 1.000 1 A TRP 77.743 1
ATOM 409 C CE2 . TRP 52 52 ? A -2.706 32.010 3.230 1.000 1 A TRP 76.970 1
ATOM 410 C CE3 . TRP 52 52 ? A -5.033 32.053 2.601 1.000 1 A TRP 71.649 1
ATOM 411 C CZ2 . TRP 52 52 ? A -2.473 33.241 2.627 1.000 1 A TRP 73.455 1
ATOM 412 C CZ3 . TRP 52 52 ? A -4.774 33.307 2.001 1.000 1 A TRP 72.847 1
ATOM 413 C CH2 . TRP 52 52 ? A -3.519 33.852 2.024 1.000 1 A TRP 72.005 1
ATOM 414 N N . LEU 53 53 ? A -7.171 27.659 6.109 1.000 1 A LEU 97.425 1
ATOM 415 C CA . LEU 53 53 ? A -8.325 26.767 6.172 1.000 1 A LEU 97.122 1
ATOM 416 C C . LEU 53 53 ? A -9.493 27.435 6.901 1.000 1 A LEU 97.333 1
ATOM 417 O O . LEU 53 53 ? A -10.640 27.362 6.430 1.000 1 A LEU 96.815 1
ATOM 418 C CB . LEU 53 53 ? A -7.938 25.476 6.885 1.000 1 A LEU 96.444 1
ATOM 419 C CG . LEU 53 53 ? A -9.056 24.462 7.043 1.000 1 A LEU 92.393 1
ATOM 420 C CD1 . LEU 53 53 ? A -9.527 23.973 5.688 1.000 1 A LEU 85.608 1
ATOM 421 C CD2 . LEU 53 53 ? A -8.588 23.290 7.896 1.000 1 A LEU 86.961 1
ATOM 422 N N . MET 54 54 ? A -9.210 28.073 8.018 1.000 1 A MET 96.896 1
ATOM 423 C CA . MET 54 54 ? A -10.290 28.685 8.824 1.000 1 A MET 96.566 1
ATOM 424 C C . MET 54 54 ? A -10.850 29.940 8.170 1.000 1 A MET 96.631 1
ATOM 425 O O . MET 54 54 ? A -11.980 30.321 8.471 1.000 1 A MET 95.478 1
ATOM 426 C CB . MET 54 54 ? A -9.819 28.980 10.217 1.000 1 A MET 95.800 1
ATOM 427 C CG . MET 54 54 ? A -9.482 27.716 11.034 1.000 1 A MET 94.604 1
ATOM 428 S SD . MET 54 54 ? A -10.858 26.551 11.103 1.000 1 A MET 93.550 1
ATOM 429 C CE . MET 54 54 ? A -12.007 27.466 12.114 1.000 1 A MET 85.141 1
ATOM 430 N N . PHE 55 55 ? A -10.088 30.579 7.279 1.000 1 A PHE 97.228 1
ATOM 431 C CA . PHE 55 55 ? A -10.643 31.686 6.501 1.000 1 A PHE 96.998 1
ATOM 432 C C . PHE 55 55 ? A -11.706 31.199 5.530 1.000 1 A PHE 97.199 1
ATOM 433 O O . PHE 55 55 ? A -12.745 31.830 5.376 1.000 1 A PHE 96.279 1
ATOM 434 C CB . PHE 55 55 ? A -9.545 32.437 5.758 1.000 1 A PHE 96.173 1
ATOM 435 C CG . PHE 55 55 ? A -8.686 33.319 6.628 1.000 1 A PHE 88.047 1
ATOM 436 C CD1 . PHE 55 55 ? A -9.095 33.659 7.905 1.000 1 A PHE 83.185 1
ATOM 437 C CD2 . PHE 55 55 ? A -7.501 33.829 6.150 1.000 1 A PHE 82.520 1
ATOM 438 C CE1 . PHE 55 55 ? A -8.317 34.464 8.701 1.000 1 A PHE 78.812 1
ATOM 439 C CE2 . PHE 55 55 ? A -6.737 34.660 6.940 1.000 1 A PHE 81.294 1
ATOM 440 C CZ . PHE 55 55 ? A -7.150 34.966 8.225 1.000 1 A PHE 79.488 1
ATOM 441 N N . SER 56 56 ? A -11.425 30.081 4.874 1.000 1 A SER 96.875 1
ATOM 442 C CA . SER 56 56 ? A -12.413 29.527 3.957 1.000 1 A SER 96.373 1
ATOM 443 C C . SER 56 56 ? A -13.617 28.969 4.700 1.000 1 A SER 96.326 1
ATOM 444 O O . SER 56 56 ? A -14.764 29.151 4.274 1.000 1 A SER 95.295 1
ATOM 445 C CB . SER 56 56 ? A -11.771 28.436 3.098 1.000 1 A SER 95.663 1
ATOM 446 O OG . SER 56 56 ? A -10.739 28.984 2.300 1.000 1 A SER 82.939 1
ATOM 447 N N . LEU 57 57 ? A -13.379 28.290 5.834 1.000 1 A LEU 97.052 1
ATOM 448 C CA . LEU 57 57 ? A -14.471 27.802 6.646 1.000 1 A LEU 96.203 1
ATOM 449 C C . LEU 57 57 ? A -15.304 28.908 7.256 1.000 1 A LEU 95.935 1
ATOM 450 O O . LEU 57 57 ? A -16.513 28.792 7.421 1.000 1 A LEU 94.726 1
ATOM 451 C CB . LEU 57 57 ? A -13.958 26.871 7.747 1.000 1 A LEU 95.145 1
ATOM 452 C CG . LEU 57 57 ? A -13.381 25.526 7.265 1.000 1 A LEU 85.302 1
ATOM 453 C CD1 . LEU 57 57 ? A -14.447 24.730 6.546 1.000 1 A LEU 82.751 1
ATOM 454 C CD2 . LEU 57 57 ? A -12.811 24.761 8.437 1.000 1 A LEU 84.041 1
ATOM 455 N N . GLY 58 58 ? A -14.634 30.012 7.583 1.000 1 A GLY 95.988 1
ATOM 456 C CA . GLY 58 58 ? A -15.355 31.159 8.117 1.000 1 A GLY 95.174 1
ATOM 457 C C . GLY 58 58 ? A -16.240 31.812 7.094 1.000 1 A GLY 94.912 1
ATOM 458 O O . GLY 58 58 ? A -17.341 32.273 7.413 1.000 1 A GLY 93.396 1
ATOM 459 N N . ALA 59 59 ? A -15.755 31.885 5.848 1.000 1 A ALA 95.373 1
ATOM 460 C CA . ALA 59 59 ? A -16.574 32.436 4.761 1.000 1 A ALA 94.488 1
ATOM 461 C C . ALA 59 59 ? A -17.766 31.551 4.448 1.000 1 A ALA 93.960 1
ATOM 462 O O . ALA 59 59 ? A -18.842 32.037 4.122 1.000 1 A ALA 92.214 1
ATOM 463 C CB . ALA 59 59 ? A -15.726 32.653 3.518 1.000 1 A ALA 93.919 1
ATOM 464 N N . GLY 60 60 ? A -17.570 30.218 4.569 1.000 1 A GLY 94.233 1
ATOM 465 C CA . GLY 60 60 ? A -18.680 29.312 4.341 1.000 1 A GLY 92.837 1
ATOM 466 C C . GLY 60 60 ? A -19.713 29.346 5.443 1.000 1 A GLY 92.385 1
ATOM 467 O O . GLY 60 60 ? A -20.927 29.329 5.183 1.000 1 A GLY 90.288 1
ATOM 468 N N . LEU 61 61 ? A -19.253 29.407 6.681 1.000 1 A LEU 93.089 1
ATOM 469 C CA . LEU 61 61 ? A -20.165 29.480 7.819 1.000 1 A LEU 91.532 1
ATOM 470 C C . LEU 61 61 ? A -20.848 30.824 7.893 1.000 1 A LEU 90.015 1
ATOM 471 O O . LEU 61 61 ? A -21.952 30.940 8.439 1.000 1 A LEU 88.061 1
ATOM 472 C CB . LEU 61 61 ? A -19.406 29.229 9.115 1.000 1 A LEU 91.291 1
ATOM 473 C CG . LEU 61 61 ? A -19.339 27.778 9.647 1.000 1 A LEU 89.268 1
ATOM 474 C CD1 . LEU 61 61 ? A -18.631 26.854 8.658 1.000 1 A LEU 85.598 1
ATOM 475 C CD2 . LEU 61 61 ? A -18.676 27.765 10.993 1.000 1 A LEU 86.505 1
ATOM 476 N N . TRP 62 62 ? A -20.223 31.866 7.323 1.000 1 A TRP 86.188 1
ATOM 477 C CA . TRP 62 62 ? A -20.871 33.168 7.292 1.000 1 A TRP 85.978 1
ATOM 478 C C . TRP 62 62 ? A -21.939 33.237 6.255 1.000 1 A TRP 85.527 1
ATOM 479 O O . TRP 62 62 ? A -23.018 33.882 6.460 1.000 1 A TRP 83.304 1
ATOM 480 C CB . TRP 62 62 ? A -19.858 34.273 7.036 1.000 1 A TRP 85.756 1
ATOM 481 C CG . TRP 62 62 ? A -20.432 35.639 7.011 1.000 1 A TRP 83.497 1
ATOM 482 C CD1 . TRP 62 62 ? A -20.969 36.317 8.075 1.000 1 A TRP 78.523 1
ATOM 483 C CD2 . TRP 62 62 ? A -20.577 36.497 5.876 1.000 1 A TRP 80.246 1
ATOM 484 N NE1 . TRP 62 62 ? A -21.412 37.559 7.660 1.000 1 A TRP 75.396 1
ATOM 485 C CE2 . TRP 62 62 ? A -21.177 37.664 6.310 1.000 1 A TRP 78.881 1
ATOM 486 C CE3 . TRP 62 62 ? A -20.252 36.360 4.531 1.000 1 A TRP 72.670 1
ATOM 487 C CZ2 . TRP 62 62 ? A -21.448 38.720 5.420 1.000 1 A TRP 71.874 1
ATOM 488 C CZ3 . TRP 62 62 ? A -20.513 37.400 3.671 1.000 1 A TRP 69.159 1
ATOM 489 C CH2 . TRP 62 62 ? A -21.106 38.581 4.117 1.000 1 A TRP 69.465 1
ATOM 490 N N . LEU 63 63 ? A -21.750 32.544 5.115 1.000 1 A LEU 89.095 1
ATOM 491 C CA . LEU 63 63 ? A -22.731 32.564 4.043 1.000 1 A LEU 87.421 1
ATOM 492 C C . LEU 63 63 ? A -23.873 31.574 4.290 1.000 1 A LEU 86.511 1
ATOM 493 O O . LEU 63 63 ? A -25.002 31.817 3.852 1.000 1 A LEU 84.395 1
ATOM 494 C CB . LEU 63 63 ? A -22.091 32.266 2.714 1.000 1 A LEU 86.478 1
ATOM 495 C CG . LEU 63 63 ? A -21.153 33.326 2.150 1.000 1 A LEU 79.373 1
ATOM 496 C CD1 . LEU 63 63 ? A -21.912 34.608 1.857 1.000 1 A LEU 78.730 1
ATOM 497 C CD2 . LEU 63 63 ? A -20.472 32.804 0.892 1.000 1 A LEU 78.638 1
ATOM 498 N N . VAL 64 64 ? A -23.590 30.449 4.969 1.000 1 A VAL 87.434 1
ATOM 499 C CA . VAL 64 64 ? A -24.591 29.397 5.125 1.000 1 A VAL 85.465 1
ATOM 500 C C . VAL 64 64 ? A -25.209 29.424 6.523 1.000 1 A VAL 84.424 1
ATOM 501 O O . VAL 64 64 ? A -26.424 29.651 6.674 1.000 1 A VAL 81.176 1
ATOM 502 C CB . VAL 64 64 ? A -23.999 28.028 4.799 1.000 1 A VAL 83.595 1
ATOM 503 C CG1 . VAL 64 64 ? A -23.489 27.993 3.364 1.000 1 A VAL 81.907 1
ATOM 504 C CG2 . VAL 64 64 ? A -25.036 26.943 5.026 1.000 1 A VAL 79.702 1
ATOM 505 N N . HIS 65 65 ? A -24.388 29.183 7.527 1.000 1 A HIS 85.115 1
ATOM 506 C CA . HIS 65 65 ? A -24.917 29.076 8.897 1.000 1 A HIS 83.669 1
ATOM 507 C C . HIS 65 65 ? A -25.295 30.427 9.472 1.000 1 A HIS 82.733 1
ATOM 508 O O . HIS 65 65 ? A -26.169 30.499 10.325 1.000 1 A HIS 79.007 1
ATOM 509 C CB . HIS 65 65 ? A -23.882 28.411 9.797 1.000 1 A HIS 81.849 1
ATOM 510 C CG . HIS 65 65 ? A -23.657 26.962 9.487 1.000 1 A HIS 81.288 1
ATOM 511 N ND1 . HIS 65 65 ? A -22.796 26.573 8.476 1.000 1 A HIS 71.453 1
ATOM 512 C CD2 . HIS 65 65 ? A -24.154 25.829 10.021 1.000 1 A HIS 72.486 1
ATOM 513 C CE1 . HIS 65 65 ? A -22.771 25.253 8.421 1.000 1 A HIS 71.266 1
ATOM 514 N NE2 . HIS 65 65 ? A -23.585 24.765 9.325 1.000 1 A HIS 71.319 1
ATOM 515 N N . GLY 66 66 ? A -24.687 31.494 8.974 1.000 1 A GLY 85.249 1
ATOM 516 C CA . GLY 66 66 ? A -25.044 32.814 9.438 1.000 1 A GLY 83.401 1
ATOM 517 C C . GLY 66 66 ? A -26.352 33.337 8.880 1.000 1 A GLY 83.490 1
ATOM 518 O O . GLY 66 66 ? A -26.948 34.248 9.419 1.000 1 A GLY 79.273 1
ATOM 519 N N . GLY 67 67 ? A -26.780 32.746 7.755 1.000 1 A GLY 82.989 1
ATOM 520 C CA . GLY 67 67 ? A -28.071 33.074 7.210 1.000 1 A GLY 82.207 1
ATOM 521 C C . GLY 67 67 ? A -28.069 34.052 6.060 1.000 1 A GLY 83.539 1
ATOM 522 O O . GLY 67 67 ? A -29.142 34.475 5.623 1.000 1 A GLY 79.671 1
ATOM 523 N N . TRP 68 68 ? A -26.908 34.399 5.492 1.000 1 A TRP 77.736 1
ATOM 524 C CA . TRP 68 68 ? A -26.877 35.342 4.384 1.000 1 A TRP 78.731 1
ATOM 525 C C . TRP 68 68 ? A -27.370 34.690 3.091 1.000 1 A TRP 79.384 1
ATOM 526 O O . TRP 68 68 ? A -28.111 35.302 2.331 1.000 1 A TRP 76.755 1
ATOM 527 C CB . TRP 68 68 ? A -25.459 35.870 4.160 1.000 1 A TRP 77.114 1
ATOM 528 C CG . TRP 68 68 ? A -24.974 36.765 5.281 1.000 1 A TRP 75.032 1
ATOM 529 C CD1 . TRP 68 68 ? A -24.268 36.377 6.371 1.000 1 A TRP 68.525 1
ATOM 530 C CD2 . TRP 68 68 ? A -25.160 38.153 5.383 1.000 1 A TRP 70.503 1
ATOM 531 N NE1 . TRP 68 68 ? A -24.028 37.454 7.173 1.000 1 A TRP 64.655 1
ATOM 532 C CE2 . TRP 68 68 ? A -24.568 38.555 6.586 1.000 1 A TRP 67.681 1
ATOM 533 C CE3 . TRP 68 68 ? A -25.788 39.122 4.574 1.000 1 A TRP 61.848 1
ATOM 534 C CZ2 . TRP 68 68 ? A -24.560 39.892 7.002 1.000 1 A TRP 62.016 1
ATOM 535 C CZ3 . TRP 68 68 ? A -25.773 40.446 4.973 1.000 1 A TRP 61.566 1
ATOM 536 C CH2 . TRP 68 68 ? A -25.193 40.804 6.186 1.000 1 A TRP 61.573 1
ATOM 537 N N . LEU 69 69 ? A -26.933 33.435 2.835 1.000 1 A LEU 83.862 1
ATOM 538 C CA . LEU 69 69 ? A -27.355 32.751 1.627 1.000 1 A LEU 82.753 1
ATOM 539 C C . LEU 69 69 ? A -28.817 32.309 1.718 1.000 1 A LEU 83.016 1
ATOM 540 O O . LEU 69 69 ? A -29.545 32.346 0.714 1.000 1 A LEU 81.663 1
ATOM 541 C CB . LEU 69 69 ? A -26.450 31.561 1.357 1.000 1 A LEU 80.031 1
ATOM 542 C CG . LEU 69 69 ? A -26.701 30.789 0.070 1.000 1 A LEU 75.236 1
ATOM 543 C CD1 . LEU 69 69 ? A -26.503 31.715 -1.126 1.000 1 A LEU 74.747 1
ATOM 544 C CD2 . LEU 69 69 ? A -25.775 29.587 -0.030 1.000 1 A LEU 74.600 1
ATOM 545 N N . THR 70 70 ? A -29.265 31.931 2.914 1.000 1 A THR 80.941 1
ATOM 546 C CA . THR 70 70 ? A -30.651 31.532 3.101 1.000 1 A THR 79.093 1
ATOM 547 C C . THR 70 70 ? A -31.567 32.742 3.020 1.000 1 A THR 79.868 1
ATOM 548 O O . THR 70 70 ? A -32.684 32.644 2.498 1.000 1 A THR 78.153 1
ATOM 549 C CB . THR 70 70 ? A -30.804 30.818 4.452 1.000 1 A THR 75.253 1
ATOM 550 O OG1 . THR 70 70 ? A -29.935 29.687 4.481 1.000 1 A THR 69.840 1
ATOM 551 C CG2 . THR 70 70 ? A -32.232 30.340 4.644 1.000 1 A THR 68.812 1
ATOM 552 N N . GLU 71 71 ? A -31.116 33.870 3.522 1.000 1 A GLU 83.343 1
ATOM 553 C CA . GLU 71 71 ? A -31.900 35.088 3.404 1.000 1 A GLU 82.128 1
ATOM 554 C C . GLU 71 71 ? A -32.041 35.576 1.974 1.000 1 A GLU 82.927 1
ATOM 555 O O . GLU 71 71 ? A -33.090 36.085 1.568 1.000 1 A GLU 80.964 1
ATOM 556 C CB . GLU 71 71 ? A -31.274 36.197 4.280 1.000 1 A GLU 79.449 1
ATOM 557 C CG . GLU 71 71 ? A -32.070 37.497 4.293 1.000 1 A GLU 74.060 1
ATOM 558 C CD . GLU 71 71 ? A -31.418 38.552 5.187 1.000 1 A GLU 72.723 1
ATOM 559 O OE1 . GLU 71 71 ? A -30.330 38.292 5.694 1.000 1 A GLU 69.827 1
ATOM 560 O OE2 . GLU 71 71 ? A -32.020 39.643 5.330 1.000 1 A GLU 66.491 1
ATOM 561 N N . TRP 72 72 ? A -30.989 35.424 1.189 1.000 1 A TRP 76.604 1
ATOM 562 C CA . TRP 72 72 ? A -31.025 35.879 -0.196 1.000 1 A TRP 78.477 1
ATOM 563 C C . TRP 72 72 ? A -31.858 34.956 -1.062 1.000 1 A TRP 79.191 1
ATOM 564 O O . TRP 72 72 ? A -32.583 35.439 -1.951 1.000 1 A TRP 75.946 1
ATOM 565 C CB . TRP 72 72 ? A -29.602 35.977 -0.746 1.000 1 A TRP 77.205 1
ATOM 566 C CG . TRP 72 72 ? A -29.543 36.452 -2.172 1.000 1 A TRP 73.446 1
ATOM 567 C CD1 . TRP 72 72 ? A -30.070 37.567 -2.670 1.000 1 A TRP 67.167 1
ATOM 568 C CD2 . TRP 72 72 ? A -28.948 35.762 -3.276 1.000 1 A TRP 68.577 1
ATOM 569 N NE1 . TRP 72 72 ? A -29.848 37.659 -4.016 1.000 1 A TRP 63.587 1
ATOM 570 C CE2 . TRP 72 72 ? A -29.150 36.542 -4.406 1.000 1 A TRP 64.928 1
ATOM 571 C CE3 . TRP 72 72 ? A -28.265 34.548 -3.393 1.000 1 A TRP 60.752 1
ATOM 572 C CZ2 . TRP 72 72 ? A -28.698 36.162 -5.665 1.000 1 A TRP 60.105 1
ATOM 573 C CZ3 . TRP 72 72 ? A -27.791 34.179 -4.661 1.000 1 A TRP 61.205 1
ATOM 574 C CH2 . TRP 72 72 ? A -28.039 34.969 -5.760 1.000 1 A TRP 60.476 1
ATOM 575 N N . LEU 73 73 ? A -31.805 33.656 -0.796 1.000 1 A LEU 85.196 1
ATOM 576 C CA . LEU 73 73 ? A -32.534 32.714 -1.641 1.000 1 A LEU 84.243 1
ATOM 577 C C . LEU 73 73 ? A -33.952 32.518 -1.174 1.000 1 A LEU 83.971 1
ATOM 578 O O . LEU 73 73 ? A -34.900 32.715 -1.923 1.000 1 A LEU 80.821 1
ATOM 579 C CB . LEU 73 73 ? A -31.801 31.377 -1.680 1.000 1 A LEU 81.866 1
ATOM 580 C CG . LEU 73 73 ? A -30.453 31.360 -2.388 1.000 1 A LEU 78.306 1
ATOM 581 C CD1 . LEU 73 73 ? A -30.607 31.748 -3.845 1.000 1 A LEU 76.156 1
ATOM 582 C CD2 . LEU 73 73 ? A -29.788 30.010 -2.258 1.000 1 A LEU 75.441 1
ATOM 583 N N . SER 74 74 ? A -34.119 32.082 0.076 1.000 1 A SER 81.127 1
ATOM 584 C CA . SER 74 74 ? A -35.453 31.777 0.591 1.000 1 A SER 79.168 1
ATOM 585 C C . SER 74 74 ? A -36.154 32.979 1.182 1.000 1 A SER 79.410 1
ATOM 586 O O . SER 74 74 ? A -37.385 32.925 1.376 1.000 1 A SER 72.075 1
ATOM 587 C CB . SER 74 74 ? A -35.353 30.658 1.648 1.000 1 A SER 73.702 1
ATOM 588 O OG . SER 74 74 ? A -34.858 29.465 1.048 1.000 1 A SER 65.799 1
ATOM 589 N N . GLY 75 75 ? A -35.432 34.021 1.484 1.000 1 A GLY 80.986 1
ATOM 590 C CA . GLY 75 75 ? A -36.037 35.181 2.111 1.000 1 A GLY 79.098 1
ATOM 591 C C . GLY 75 75 ? A -36.236 35.076 3.601 1.000 1 A GLY 80.414 1
ATOM 592 O O . GLY 75 75 ? A -36.967 35.878 4.173 1.000 1 A GLY 75.453 1
ATOM 593 N N . THR 76 76 ? A -35.574 34.109 4.213 1.000 1 A THR 77.663 1
ATOM 594 C CA . THR 76 76 ? A -35.676 33.930 5.662 1.000 1 A THR 76.125 1
ATOM 595 C C . THR 76 76 ? A -34.750 34.891 6.363 1.000 1 A THR 76.961 1
ATOM 596 O O . THR 76 76 ? A -33.568 34.942 6.058 1.000 1 A THR 72.295 1
ATOM 597 C CB . THR 76 76 ? A -35.337 32.494 6.046 1.000 1 A THR 71.652 1
ATOM 598 O OG1 . THR 76 76 ? A -36.216 31.588 5.371 1.000 1 A THR 65.211 1
ATOM 599 C CG2 . THR 76 76 ? A -35.471 32.298 7.544 1.000 1 A THR 64.337 1
ATOM 600 N N . PRO 77 77 ? A -35.287 35.711 7.271 1.000 1 A PRO 80.174 1
ATOM 601 C CA . PRO 77 77 ? A -34.428 36.652 7.996 1.000 1 A PRO 79.604 1
ATOM 602 C C . PRO 77 77 ? A -33.457 35.929 8.920 1.000 1 A PRO 79.597 1
ATOM 603 O O . PRO 77 77 ? A -33.832 34.998 9.630 1.000 1 A PRO 75.745 1
ATOM 604 C CB . PRO 77 77 ? A -35.406 37.503 8.799 1.000 1 A PRO 76.607 1
ATOM 605 C CG . PRO 77 77 ? A -36.710 37.346 8.078 1.000 1 A PRO 75.889 1
ATOM 606 C CD . PRO 77 77 ? A -36.722 35.963 7.522 1.000 1 A PRO 78.921 1
ATOM 607 N N . ARG 78 78 ? A -32.201 36.362 8.897 1.000 1 A ARG 76.665 1
ATOM 608 C CA . ARG 78 78 ? A -31.192 35.799 9.745 1.000 1 A ARG 76.150 1
ATOM 609 C C . ARG 78 78 ? A -31.403 36.200 11.208 1.000 1 A ARG 77.476 1
ATOM 610 O O . ARG 78 78 ? A -31.987 37.234 11.490 1.000 1 A ARG 75.067 1
ATOM 611 C CB . ARG 78 78 ? A -29.786 36.165 9.284 1.000 1 A ARG 71.506 1
ATOM 612 C CG . ARG 78 78 ? A -29.468 37.616 9.383 1.000 1 A ARG 67.768 1
ATOM 613 C CD . ARG 78 78 ? A -28.084 37.905 8.807 1.000 1 A ARG 64.991 1
ATOM 614 N NE . ARG 78 78 ? A -27.778 39.332 8.857 1.000 1 A ARG 62.123 1
ATOM 615 C CZ . ARG 78 78 ? A -28.105 40.206 7.937 1.000 1 A ARG 60.251 1
ATOM 616 N NH1 . ARG 78 78 ? A -28.745 39.812 6.853 1.000 1 A ARG 53.394 1
ATOM 617 N NH2 . ARG 78 78 ? A -27.748 41.482 8.087 1.000 1 A ARG 53.069 1
ATOM 618 N N . SER 79 79 ? A -30.906 35.370 12.092 1.000 1 A SER 81.501 1
ATOM 619 C CA . SER 79 79 ? A -31.078 35.569 13.520 1.000 1 A SER 81.685 1
ATOM 620 C C . SER 79 79 ? A -29.706 35.654 14.173 1.000 1 A SER 83.267 1
ATOM 621 O O . SER 79 79 ? A -28.755 35.058 13.718 1.000 1 A SER 81.866 1
ATOM 622 C CB . SER 79 79 ? A -31.901 34.452 14.145 1.000 1 A SER 78.841 1
ATOM 623 O OG . SER 79 79 ? A -31.196 33.224 14.065 1.000 1 A SER 71.606 1
ATOM 624 N N . PRO 80 80 ? A -29.627 36.400 15.267 1.000 1 A PRO 85.147 1
ATOM 625 C CA . PRO 80 80 ? A -28.359 36.407 16.032 1.000 1 A PRO 85.372 1
ATOM 626 C C . PRO 80 80 ? A -28.055 35.072 16.684 1.000 1 A PRO 86.816 1
ATOM 627 O O . PRO 80 80 ? A -26.888 34.818 17.026 1.000 1 A PRO 84.794 1
ATOM 628 C CB . PRO 80 80 ? A -28.606 37.481 17.099 1.000 1 A PRO 82.908 1
ATOM 629 C CG . PRO 80 80 ? A -29.631 38.373 16.475 1.000 1 A PRO 81.626 1
ATOM 630 C CD . PRO 80 80 ? A -30.521 37.468 15.678 1.000 1 A PRO 84.159 1
ATOM 631 N N . GLU 81 81 ? A -29.031 34.187 16.878 1.000 1 A GLU 86.821 1
ATOM 632 C CA . GLU 81 81 ? A -28.758 32.869 17.415 1.000 1 A GLU 86.475 1
ATOM 633 C C . GLU 81 81 ? A -27.981 32.025 16.416 1.000 1 A GLU 87.114 1
ATOM 634 O O . GLU 81 81 ? A -27.095 31.262 16.809 1.000 1 A GLU 85.729 1
ATOM 635 C CB . GLU 81 81 ? A -30.071 32.177 17.812 1.000 1 A GLU 84.446 1
ATOM 636 C CG . GLU 81 81 ? A -30.750 32.727 19.060 1.000 1 A GLU 75.880 1
ATOM 637 C CD . GLU 81 81 ? A -31.541 34.003 18.772 1.000 1 A GLU 68.824 1
ATOM 638 O OE1 . GLU 81 81 ? A -31.760 34.321 17.586 1.000 1 A GLU 63.955 1
ATOM 639 O OE2 . GLU 81 81 ? A -31.967 34.658 19.736 1.000 1 A GLU 62.404 1
ATOM 640 N N . ARG 82 82 ? A -28.328 32.161 15.132 1.000 1 A ARG 87.600 1
ATOM 641 C CA . ARG 82 82 ? A -27.594 31.431 14.103 1.000 1 A ARG 86.947 1
ATOM 642 C C . ARG 82 82 ? A -26.184 31.941 13.926 1.000 1 A ARG 88.006 1
ATOM 643 O O . ARG 82 82 ? A -25.268 31.172 13.648 1.000 1 A ARG 86.820 1
ATOM 644 C CB . ARG 82 82 ? A -28.344 31.485 12.774 1.000 1 A ARG 83.381 1
ATOM 645 C CG . ARG 82 82 ? A -29.719 30.802 12.811 1.000 1 A ARG 77.261 1
ATOM 646 C CD . ARG 82 82 ? A -30.442 30.920 11.494 1.000 1 A ARG 73.860 1
ATOM 647 N NE . ARG 82 82 ? A -29.780 30.160 10.434 1.000 1 A ARG 69.145 1
ATOM 648 C CZ . ARG 82 82 ? A -30.145 30.165 9.151 1.000 1 A ARG 64.829 1
ATOM 649 N NH1 . ARG 82 82 ? A -31.192 30.890 8.773 1.000 1 A ARG 59.689 1
ATOM 650 N NH2 . ARG 82 82 ? A -29.493 29.446 8.270 1.000 1 A ARG 55.893 1
ATOM 651 N N . TRP 83 83 ? A -25.985 33.242 14.093 1.000 1 A TRP 81.751 1
ATOM 652 C CA . TRP 83 83 ? A -24.649 33.802 14.015 1.000 1 A TRP 84.683 1
ATOM 653 C C . TRP 83 83 ? A -23.791 33.385 15.182 1.000 1 A TRP 86.502 1
ATOM 654 O O . TRP 83 83 ? A -22.584 33.104 15.024 1.000 1 A TRP 86.877 1
ATOM 655 C CB . TRP 83 83 ? A -24.729 35.336 13.949 1.000 1 A TRP 84.129 1
ATOM 656 C CG . TRP 83 83 ? A -23.425 36.043 13.904 1.000 1 A TRP 79.397 1
ATOM 657 C CD1 . TRP 83 83 ? A -22.856 36.737 14.906 1.000 1 A TRP 73.663 1
ATOM 658 C CD2 . TRP 83 83 ? A -22.516 36.057 12.803 1.000 1 A TRP 76.016 1
ATOM 659 N NE1 . TRP 83 83 ? A -21.650 37.219 14.500 1.000 1 A TRP 70.661 1
ATOM 660 C CE2 . TRP 83 83 ? A -21.394 36.824 13.217 1.000 1 A TRP 74.842 1
ATOM 661 C CE3 . TRP 83 83 ? A -22.528 35.503 11.533 1.000 1 A TRP 70.712 1
ATOM 662 C CZ2 . TRP 83 83 ? A -20.304 37.051 12.393 1.000 1 A TRP 68.805 1
ATOM 663 C CZ3 . TRP 83 83 ? A -21.439 35.732 10.689 1.000 1 A TRP 66.820 1
ATOM 664 C CH2 . TRP 83 83 ? A -20.337 36.492 11.143 1.000 1 A TRP 67.432 1
ATOM 665 N N . ALA 84 84 ? A -24.365 33.303 16.375 1.000 1 A ALA 90.513 1
ATOM 666 C CA . ALA 84 84 ? A -23.632 32.800 17.517 1.000 1 A ALA 90.346 1
ATOM 667 C C . ALA 84 84 ? A -23.359 31.304 17.384 1.000 1 A ALA 90.846 1
ATOM 668 O O . ALA 84 84 ? A -22.332 30.813 17.876 1.000 1 A ALA 90.361 1
ATOM 669 C CB . ALA 84 84 ? A -24.411 33.070 18.812 1.000 1 A ALA 89.430 1
ATOM 670 N N . HIS 85 85 ? A -24.238 30.565 16.707 1.000 1 A HIS 90.909 1
ATOM 671 C CA . HIS 85 85 ? A -23.977 29.162 16.460 1.000 1 A HIS 90.436 1
ATOM 672 C C . HIS 85 85 ? A -22.866 28.939 15.450 1.000 1 A HIS 91.356 1
ATOM 673 O O . HIS 85 85 ? A -22.096 27.990 15.579 1.000 1 A HIS 90.742 1
ATOM 674 C CB . HIS 85 85 ? A -25.271 28.481 16.004 1.000 1 A HIS 88.713 1
ATOM 675 C CG . HIS 85 85 ? A -25.134 27.014 15.747 1.000 1 A HIS 75.508 1
ATOM 676 N ND1 . HIS 85 85 ? A -25.042 26.101 16.763 1.000 1 A HIS 71.340 1
ATOM 677 C CD2 . HIS 85 85 ? A -25.043 26.306 14.600 1.000 1 A HIS 68.612 1
ATOM 678 C CE1 . HIS 85 85 ? A -24.923 24.894 16.250 1.000 1 A HIS 69.820 1
ATOM 679 N NE2 . HIS 85 85 ? A -24.913 24.994 14.943 1.000 1 A HIS 63.649 1
ATOM 680 N N . ALA 86 86 ? A -22.770 29.845 14.473 1.000 1 A ALA 91.830 1
ATOM 681 C CA . ALA 86 86 ? A -21.706 29.747 13.483 1.000 1 A ALA 92.028 1
ATOM 682 C C . ALA 86 86 ? A -20.352 30.088 14.095 1.000 1 A ALA 93.148 1
ATOM 683 O O . ALA 86 86 ? A -19.338 29.469 13.758 1.000 1 A ALA 93.174 1
ATOM 684 C CB . ALA 86 86 ? A -21.996 30.642 12.305 1.000 1 A ALA 90.880 1
ATOM 685 N N . ILE 87 87 ? A -20.325 31.059 14.998 1.000 1 A ILE 93.723 1
ATOM 686 C CA . ILE 87 87 ? A -19.087 31.400 15.685 1.000 1 A ILE 93.702 1
ATOM 687 C C . ILE 87 87 ? A -18.648 30.275 16.594 1.000 1 A ILE 94.486 1
ATOM 688 O O . ILE 87 87 ? A -17.465 29.957 16.713 1.000 1 A ILE 94.606 1
ATOM 689 C CB . ILE 87 87 ? A -19.266 32.725 16.445 1.000 1 A ILE 92.711 1
ATOM 690 C CG1 . ILE 87 87 ? A -19.522 33.883 15.470 1.000 1 A ILE 90.187 1
ATOM 691 C CG2 . ILE 87 87 ? A -18.024 33.038 17.257 1.000 1 A ILE 90.296 1
ATOM 692 C CD1 . ILE 87 87 ? A -19.882 35.185 16.151 1.000 1 A ILE 84.278 1
ATOM 693 N N . THR 88 88 ? A -19.600 29.619 17.268 1.000 1 A THR 94.412 1
ATOM 694 C CA . THR 88 88 ? A -19.300 28.481 18.130 1.000 1 A THR 94.115 1
ATOM 695 C C . THR 88 88 ? A -18.730 27.318 17.326 1.000 1 A THR 94.560 1
ATOM 696 O O . THR 88 88 ? A -17.749 26.697 17.737 1.000 1 A THR 94.556 1
ATOM 697 C CB . THR 88 88 ? A -20.554 28.067 18.897 1.000 1 A THR 92.837 1
ATOM 698 O OG1 . THR 88 88 ? A -21.036 29.146 19.712 1.000 1 A THR 87.629 1
ATOM 699 C CG2 . THR 88 88 ? A -20.264 26.862 19.788 1.000 1 A THR 87.305 1
ATOM 700 N N . LEU 89 89 ? A -19.345 27.034 16.186 1.000 1 A LEU 94.936 1
ATOM 701 C CA . LEU 89 89 ? A -18.855 25.968 15.332 1.000 1 A LEU 94.860 1
ATOM 702 C C . LEU 89 89 ? A -17.501 26.277 14.739 1.000 1 A LEU 95.710 1
ATOM 703 O O . LEU 89 89 ? A -16.651 25.406 14.582 1.000 1 A LEU 95.384 1
ATOM 704 C CB . LEU 89 89 ? A -19.863 25.679 14.229 1.000 1 A LEU 93.853 1
ATOM 705 C CG . LEU 89 89 ? A -19.562 24.520 13.267 1.000 1 A LEU 88.611 1
ATOM 706 C CD1 . LEU 89 89 ? A -19.472 23.196 14.040 1.000 1 A LEU 86.585 1
ATOM 707 C CD2 . LEU 89 89 ? A -20.629 24.423 12.183 1.000 1 A LEU 87.120 1
ATOM 708 N N . TRP 90 90 ? A -17.267 27.556 14.452 1.000 1 A TRP 95.189 1
ATOM 709 C CA . TRP 90 90 ? A -15.953 27.952 13.915 1.000 1 A TRP 95.788 1
ATOM 710 C C . TRP 90 90 ? A -14.877 27.833 14.986 1.000 1 A TRP 96.166 1
ATOM 711 O O . TRP 90 90 ? A -13.750 27.435 14.668 1.000 1 A TRP 96.080 1
ATOM 712 C CB . TRP 90 90 ? A -16.040 29.401 13.384 1.000 1 A TRP 95.832 1
ATOM 713 C CG . TRP 90 90 ? A -14.792 29.822 12.638 1.000 1 A TRP 96.337 1
ATOM 714 C CD1 . TRP 90 90 ? A -14.473 29.503 11.345 1.000 1 A TRP 95.079 1
ATOM 715 C CD2 . TRP 90 90 ? A -13.723 30.606 13.133 1.000 1 A TRP 95.808 1
ATOM 716 N NE1 . TRP 90 90 ? A -13.266 30.062 11.025 1.000 1 A TRP 93.605 1
ATOM 717 C CE2 . TRP 90 90 ? A -12.774 30.717 12.125 1.000 1 A TRP 95.524 1
ATOM 718 C CE3 . TRP 90 90 ? A -13.457 31.195 14.370 1.000 1 A TRP 94.882 1
ATOM 719 C CZ2 . TRP 90 90 ? A -11.608 31.438 12.280 1.000 1 A TRP 94.568 1
ATOM 720 C CZ3 . TRP 90 90 ? A -12.302 31.884 14.535 1.000 1 A TRP 93.504 1
ATOM 721 C CH2 . TRP 90 90 ? A -11.403 32.015 13.495 1.000 1 A TRP 93.613 1
ATOM 722 N N . LEU 91 91 ? A -15.201 28.137 16.214 1.000 1 A LEU 96.100 1
ATOM 723 C CA . LEU 91 91 ? A -14.244 27.981 17.295 1.000 1 A LEU 95.909 1
ATOM 724 C C . LEU 91 91 ? A -13.965 26.517 17.597 1.000 1 A LEU 95.878 1
ATOM 725 O O . LEU 91 91 ? A -12.839 26.166 17.953 1.000 1 A LEU 95.532 1
ATOM 726 C CB . LEU 91 91 ? A -14.728 28.704 18.545 1.000 1 A LEU 95.546 1
ATOM 727 C CG . LEU 91 91 ? A -14.799 30.236 18.492 1.000 1 A LEU 94.814 1
ATOM 728 C CD1 . LEU 91 91 ? A -13.417 30.821 18.294 1.000 1 A LEU 93.703 1
ATOM 729 C CD2 . LEU 91 91 ? A -15.439 30.773 19.742 1.000 1 A LEU 93.761 1
ATOM 730 N N . ARG 92 92 ? A -14.974 25.656 17.459 1.000 1 A ARG 95.853 1
ATOM 731 C CA . ARG 92 92 ? A -14.759 24.238 17.704 1.000 1 A ARG 95.444 1
ATOM 732 C C . ARG 92 92 ? A -13.919 23.609 16.598 1.000 1 A ARG 95.782 1
ATOM 733 O O . ARG 92 92 ? A -13.067 22.762 16.888 1.000 1 A ARG 95.299 1
ATOM 734 C CB . ARG 92 92 ? A -16.104 23.517 17.832 1.000 1 A ARG 94.326 1
ATOM 735 C CG . ARG 92 92 ? A -16.827 23.826 19.126 1.000 1 A ARG 92.807 1
ATOM 736 C CD . ARG 92 92 ? A -18.180 23.104 19.186 1.000 1 A ARG 91.654 1
ATOM 737 N NE . ARG 92 92 ? A -18.847 23.371 20.449 1.000 1 A ARG 88.163 1
ATOM 738 C CZ . ARG 92 92 ? A -20.090 22.955 20.734 1.000 1 A ARG 88.103 1
ATOM 739 N NH1 . ARG 92 92 ? A -20.761 22.267 19.829 1.000 1 A ARG 77.538 1
ATOM 740 N NH2 . ARG 92 92 ? A -20.607 23.252 21.912 1.000 1 A ARG 79.076 1
ATOM 741 N N . ILE 93 93 ? A -14.137 24.016 15.349 1.000 1 A ILE 96.142 1
ATOM 742 C CA . ILE 93 93 ? A -13.316 23.520 14.251 1.000 1 A ILE 96.305 1
ATOM 743 C C . ILE 93 93 ? A -11.890 24.056 14.365 1.000 1 A ILE 96.639 1
ATOM 744 O O . ILE 93 93 ? A -10.921 23.367 14.031 1.000 1 A ILE 96.334 1
ATOM 745 C CB . ILE 93 93 ? A -13.972 23.893 12.895 1.000 1 A ILE 96.184 1
ATOM 746 C CG1 . ILE 93 93 ? A -15.329 23.195 12.768 1.000 1 A ILE 94.652 1
ATOM 747 C CG2 . ILE 93 93 ? A -13.083 23.476 11.725 1.000 1 A ILE 94.631 1
ATOM 748 C CD1 . ILE 93 93 ? A -16.159 23.701 11.587 1.000 1 A ILE 90.610 1
ATOM 749 N N . LEU 94 94 ? A -11.749 25.276 14.870 1.000 1 A LEU 96.782 1
ATOM 750 C CA . LEU 94 94 ? A -10.405 25.828 15.087 1.000 1 A LEU 96.667 1
ATOM 751 C C . LEU 94 94 ? A -9.651 25.032 16.139 1.000 1 A LEU 96.467 1
ATOM 752 O O . LEU 94 94 ? A -8.446 24.769 15.996 1.000 1 A LEU 96.023 1
ATOM 753 C CB . LEU 94 94 ? A -10.507 27.277 15.504 1.000 1 A LEU 96.491 1
ATOM 754 C CG . LEU 94 94 ? A -9.196 28.021 15.781 1.000 1 A LEU 96.120 1
ATOM 755 C CD1 . LEU 94 94 ? A -8.308 28.084 14.538 1.000 1 A LEU 95.212 1
ATOM 756 C CD2 . LEU 94 94 ? A -9.462 29.405 16.309 1.000 1 A LEU 95.058 1
ATOM 757 N N . ALA 95 95 ? A -10.323 24.628 17.201 1.000 1 A ALA 96.870 1
ATOM 758 C CA . ALA 95 95 ? A -9.672 23.842 18.256 1.000 1 A ALA 96.360 1
ATOM 759 C C . ALA 95 95 ? A -9.332 22.439 17.774 1.000 1 A ALA 96.295 1
ATOM 760 O O . ALA 95 95 ? A -8.281 21.903 18.132 1.000 1 A ALA 95.189 1
ATOM 761 C CB . ALA 95 95 ? A -10.551 23.811 19.506 1.000 1 A ALA 95.632 1
ATOM 762 N N . ILE 96 96 ? A -10.226 21.842 16.975 1.000 1 A ILE 96.517 1
ATOM 763 C CA . ILE 96 96 ? A -9.980 20.477 16.512 1.000 1 A ILE 96.297 1
ATOM 764 C C . ILE 96 96 ? A -8.845 20.449 15.494 1.000 1 A ILE 96.413 1
ATOM 765 O O . ILE 96 96 ? A -7.954 19.591 15.556 1.000 1 A ILE 95.430 1
ATOM 766 C CB . ILE 96 96 ? A -11.277 19.861 15.957 1.000 1 A ILE 95.590 1
ATOM 767 C CG1 . ILE 96 96 ? A -12.310 19.674 17.082 1.000 1 A ILE 92.752 1
ATOM 768 C CG2 . ILE 96 96 ? A -10.980 18.543 15.290 1.000 1 A ILE 90.942 1
ATOM 769 C CD1 . ILE 96 96 ? A -13.675 19.303 16.579 1.000 1 A ILE 87.933 1
ATOM 770 N N . VAL 97 97 ? A -8.863 21.380 14.542 1.000 1 A VAL 96.800 1
ATOM 771 C CA . VAL 97 97 ? A -7.830 21.413 13.523 1.000 1 A VAL 96.569 1
ATOM 772 C C . VAL 97 97 ? A -6.479 21.827 14.124 1.000 1 A VAL 96.436 1
ATOM 773 O O . VAL 97 97 ? A -5.435 21.329 13.740 1.000 1 A VAL 95.688 1
ATOM 774 C CB . VAL 97 97 ? A -8.254 22.346 12.370 1.000 1 A VAL 96.153 1
ATOM 775 C CG1 . VAL 97 97 ? A -9.461 21.787 11.665 1.000 1 A VAL 94.352 1
ATOM 776 C CG2 . VAL 97 97 ? A -7.128 22.551 11.381 1.000 1 A VAL 90.336 1
ATOM 777 N N . SER 98 98 ? A -6.512 22.707 15.124 1.000 1 A SER 96.524 1
ATOM 778 C CA . SER 98 98 ? A -5.276 23.127 15.771 1.000 1 A SER 95.853 1
ATOM 779 C C . SER 98 98 ? A -4.638 21.983 16.560 1.000 1 A SER 95.098 1
ATOM 780 O O . SER 98 98 ? A -3.418 21.791 16.513 1.000 1 A SER 94.026 1
ATOM 781 C CB . SER 98 98 ? A -5.524 24.341 16.672 1.000 1 A SER 95.324 1
ATOM 782 O OG . SER 98 98 ? A -5.926 25.466 15.896 1.000 1 A SER 89.491 1
ATOM 783 N N . THR 99 99 ? A -5.446 21.239 17.280 1.000 1 A THR 95.643 1
ATOM 784 C CA . THR 99 99 ? A -4.916 20.084 18.020 1.000 1 A THR 94.972 1
ATOM 785 C C . THR 99 99 ? A -4.497 18.953 17.080 1.000 1 A THR 95.064 1
ATOM 786 O O . THR 99 99 ? A -3.619 18.168 17.431 1.000 1 A THR 93.382 1
ATOM 787 C CB . THR 99 99 ? A -5.925 19.581 19.041 1.000 1 A THR 93.669 1
ATOM 788 O OG1 . THR 99 99 ? A -7.167 19.257 18.380 1.000 1 A THR 90.535 1
ATOM 789 C CG2 . THR 99 99 ? A -6.197 20.641 20.074 1.000 1 A THR 89.997 1
ATOM 790 N N . SER 100 100 ? A -5.148 18.841 15.919 1.000 1 A SER 95.054 1
ATOM 791 C CA . SER 100 100 ? A -4.763 17.810 14.968 1.000 1 A SER 94.760 1
ATOM 792 C C . SER 100 100 ? A -3.419 18.118 14.313 1.000 1 A SER 94.594 1
ATOM 793 O O . SER 100 100 ? A -2.647 17.205 14.030 1.000 1 A SER 93.309 1
ATOM 794 C CB . SER 100 100 ? A -5.847 17.637 13.902 1.000 1 A SER 94.078 1
ATOM 795 O OG . SER 100 100 ? A -5.958 18.797 13.098 1.000 1 A SER 79.153 1
ATOM 796 N N . GLN 101 101 ? A -3.160 19.396 14.066 1.000 1 A GLN 95.379 1
ATOM 797 C CA . GLN 101 101 ? A -1.868 19.763 13.483 1.000 1 A GLN 94.755 1
ATOM 798 C C . GLN 101 101 ? A -0.731 19.579 14.489 1.000 1 A GLN 94.265 1
ATOM 799 O O . GLN 101 101 ? A 0.398 19.286 14.099 1.000 1 A GLN 93.191 1
ATOM 800 C CB . GLN 101 101 ? A -1.919 21.224 12.994 1.000 1 A GLN 94.632 1
ATOM 801 C CG . GLN 101 101 ? A -2.858 21.448 11.823 1.000 1 A GLN 92.472 1
ATOM 802 C CD . GLN 101 101 ? A -2.426 20.690 10.586 1.000 1 A GLN 91.078 1
ATOM 803 O OE1 . GLN 101 101 ? A -1.253 20.574 10.261 1.000 1 A GLN 83.542 1
ATOM 804 N NE2 . GLN 101 101 ? A -3.404 20.132 9.882 1.000 1 A GLN 81.840 1
ATOM 805 N N . LEU 102 102 ? A -1.017 19.756 15.762 1.000 1 A LEU 94.313 1
ATOM 806 C CA . LEU 102 102 ? A -0.022 19.461 16.791 1.000 1 A LEU 92.819 1
ATOM 807 C C . LEU 102 102 ? A 0.262 17.967 16.896 1.000 1 A LEU 92.441 1
ATOM 808 O O . LEU 102 102 ? A 1.376 17.572 17.180 1.000 1 A LEU 90.524 1
ATOM 809 C CB . LEU 102 102 ? A -0.494 19.973 18.152 1.000 1 A LEU 91.869 1
ATOM 810 C CG . LEU 102 102 ? A -0.538 21.494 18.383 1.000 1 A LEU 85.379 1
ATOM 811 C CD1 . LEU 102 102 ? A 0.872 22.051 18.331 1.000 1 A LEU 85.554 1
ATOM 812 C CD2 . LEU 102 102 ? A -1.217 21.798 19.682 1.000 1 A LEU 85.308 1
ATOM 813 N N . TRP 103 103 ? A -0.770 17.153 16.623 1.000 1 A TRP 92.032 1
ATOM 814 C CA . TRP 103 103 ? A -0.554 15.713 16.638 1.000 1 A TRP 91.643 1
ATOM 815 C C . TRP 103 103 ? A 0.166 15.240 15.403 1.000 1 A TRP 91.642 1
ATOM 816 O O . TRP 103 103 ? A 1.014 14.352 15.477 1.000 1 A TRP 91.050 1
ATOM 817 C CB . TRP 103 103 ? A -1.935 14.994 16.734 1.000 1 A TRP 90.713 1
ATOM 818 C CG . TRP 103 103 ? A -1.805 13.491 16.737 1.000 1 A TRP 90.601 1
ATOM 819 C CD1 . TRP 103 103 ? A -1.382 12.710 17.751 1.000 1 A TRP 87.996 1
ATOM 820 C CD2 . TRP 103 103 ? A -2.085 12.622 15.647 1.000 1 A TRP 89.394 1
ATOM 821 N NE1 . TRP 103 103 ? A -1.395 11.400 17.373 1.000 1 A TRP 86.990 1
ATOM 822 C CE2 . TRP 103 103 ? A -1.821 11.314 16.066 1.000 1 A TRP 87.691 1
ATOM 823 C CE3 . TRP 103 103 ? A -2.508 12.822 14.321 1.000 1 A TRP 86.566 1
ATOM 824 C CZ2 . TRP 103 103 ? A -1.975 10.193 15.243 1.000 1 A TRP 86.178 1
ATOM 825 C CZ3 . TRP 103 103 ? A -2.663 11.713 13.509 1.000 1 A TRP 84.888 1
ATOM 826 C CH2 . TRP 103 103 ? A -2.401 10.434 13.981 1.000 1 A TRP 84.621 1
ATOM 827 N N . MET 104 104 ? A -0.128 15.862 14.239 1.000 1 A MET 92.252 1
ATOM 828 C CA . MET 104 104 ? A 0.525 15.461 13.004 1.000 1 A MET 90.860 1
ATOM 829 C C . MET 104 104 ? A 1.984 15.891 12.959 1.000 1 A MET 90.603 1
ATOM 830 O O . MET 104 104 ? A 2.772 15.285 12.243 1.000 1 A MET 88.775 1
ATOM 831 C CB . MET 104 104 ? A -0.217 16.017 11.803 1.000 1 A MET 89.649 1
ATOM 832 C CG . MET 104 104 ? A -1.592 15.395 11.556 1.000 1 A MET 86.531 1
ATOM 833 S SD . MET 104 104 ? A -2.408 16.108 10.109 1.000 1 A MET 83.418 1
ATOM 834 C CE . MET 104 104 ? A -3.944 15.204 10.113 1.000 1 A MET 70.611 1
ATOM 835 N N . GLN 105 105 ? A 2.335 16.947 13.691 1.000 1 A GLN 92.882 1
ATOM 836 C CA . GLN 105 105 ? A 3.720 17.404 13.702 1.000 1 A GLN 92.096 1
ATOM 837 C C . GLN 105 105 ? A 4.618 16.472 14.487 1.000 1 A GLN 91.564 1
ATOM 838 O O . GLN 105 105 ? A 5.737 16.192 14.069 1.000 1 A GLN 89.424 1
ATOM 839 C CB . GLN 105 105 ? A 3.810 18.824 14.263 1.000 1 A GLN 91.464 1
ATOM 840 C CG . GLN 105 105 ? A 5.212 19.397 14.326 1.000 1 A GLN 88.801 1
ATOM 841 C CD . GLN 105 105 ? A 5.836 19.520 12.966 1.000 1 A GLN 87.751 1
ATOM 842 O OE1 . GLN 105 105 ? A 5.179 19.908 12.015 1.000 1 A GLN 80.353 1
ATOM 843 N NE2 . GLN 105 105 ? A 7.122 19.189 12.856 1.000 1 A GLN 77.093 1
ATOM 844 N N . TYR 106 106 ? A 4.131 15.987 15.612 1.000 1 A TYR 92.130 1
ATOM 845 C CA . TYR 106 106 ? A 4.968 15.181 16.487 1.000 1 A TYR 90.906 1
ATOM 846 C C . TYR 106 106 ? A 4.725 13.679 16.339 1.000 1 A TYR 89.888 1
ATOM 847 O O . TYR 106 106 ? A 5.389 12.907 17.022 1.000 1 A TYR 86.250 1
ATOM 848 C CB . TYR 106 106 ? A 4.732 15.599 17.957 1.000 1 A TYR 89.963 1
ATOM 849 C CG . TYR 106 106 ? A 5.188 17.015 18.242 1.000 1 A TYR 90.363 1
ATOM 850 C CD1 . TYR 106 106 ? A 6.525 17.305 18.457 1.000 1 A TYR 87.270 1
ATOM 851 C CD2 . TYR 106 106 ? A 4.267 18.049 18.274 1.000 1 A TYR 87.809 1
ATOM 852 C CE1 . TYR 106 106 ? A 6.943 18.604 18.692 1.000 1 A TYR 84.694 1
ATOM 853 C CE2 . TYR 106 106 ? A 4.673 19.353 18.498 1.000 1 A TYR 85.918 1
ATOM 854 C CZ . TYR 106 106 ? A 6.008 19.614 18.710 1.000 1 A TYR 86.339 1
ATOM 855 O OH . TYR 106 106 ? A 6.436 20.905 18.957 1.000 1 A TYR 80.506 1
ATOM 856 N N . VAL 107 107 ? A 3.812 13.263 15.465 1.000 1 A VAL 90.350 1
ATOM 857 C CA . VAL 107 107 ? A 3.598 11.846 15.194 1.000 1 A VAL 89.196 1
ATOM 858 C C . VAL 107 107 ? A 3.876 11.622 13.711 1.000 1 A VAL 88.903 1
ATOM 859 O O . VAL 107 107 ? A 3.070 12.006 12.859 1.000 1 A VAL 85.622 1
ATOM 860 C CB . VAL 107 107 ? A 2.183 11.394 15.541 1.000 1 A VAL 87.795 1
ATOM 861 C CG1 . VAL 107 107 ? A 1.927 11.604 17.029 1.000 1 A VAL 84.350 1
ATOM 862 C CG2 . VAL 107 107 ? A 1.973 9.942 15.166 1.000 1 A VAL 85.487 1
ATOM 863 N N . PRO 108 108 ? A 4.991 11.006 13.370 1.000 1 A PRO 89.551 1
ATOM 864 C CA . PRO 108 108 ? A 5.287 10.708 11.972 1.000 1 A PRO 88.448 1
ATOM 865 C C . PRO 108 108 ? A 4.319 9.701 11.376 1.000 1 A PRO 88.728 1
ATOM 866 O O . PRO 108 108 ? A 3.731 8.894 12.101 1.000 1 A PRO 86.995 1
ATOM 867 C CB . PRO 108 108 ? A 6.707 10.147 12.024 1.000 1 A PRO 86.003 1
ATOM 868 C CG . PRO 108 108 ? A 7.282 10.655 13.305 1.000 1 A PRO 85.578 1
ATOM 869 C CD . PRO 108 108 ? A 6.122 10.706 14.261 1.000 1 A PRO 88.761 1
ATOM 870 N N . VAL 109 109 ? A 4.193 9.750 10.059 1.000 1 A VAL 88.538 1
ATOM 871 C CA . VAL 109 109 ? A 3.302 8.799 9.375 1.000 1 A VAL 88.120 1
ATOM 872 C C . VAL 109 109 ? A 3.881 7.390 9.427 1.000 1 A VAL 89.127 1
ATOM 873 O O . VAL 109 109 ? A 3.135 6.417 9.510 1.000 1 A VAL 88.692 1
ATOM 874 C CB . VAL 109 109 ? A 3.088 9.264 7.921 1.000 1 A VAL 84.986 1
ATOM 875 C CG1 . VAL 109 109 ? A 2.506 10.690 7.924 1.000 1 A VAL 77.413 1
ATOM 876 C CG2 . VAL 109 109 ? A 2.151 8.329 7.181 1.000 1 A VAL 80.031 1
ATOM 877 N N . GLN 110 110 ? A 5.195 7.293 9.449 1.000 1 A GLN 88.256 1
ATOM 878 C CA . GLN 110 110 ? A 5.854 5.999 9.456 1.000 1 A GLN 87.308 1
ATOM 879 C C . GLN 110 110 ? A 5.556 5.238 10.756 1.000 1 A GLN 88.141 1
ATOM 880 O O . GLN 110 110 ? A 5.234 4.052 10.746 1.000 1 A GLN 87.601 1
ATOM 881 C CB . GLN 110 110 ? A 7.350 6.138 9.274 1.000 1 A GLN 85.897 1
ATOM 882 C CG . GLN 110 110 ? A 7.787 6.564 7.862 1.000 1 A GLN 78.312 1
ATOM 883 C CD . GLN 110 110 ? A 7.661 8.075 7.630 1.000 1 A GLN 73.240 1
ATOM 884 O OE1 . GLN 110 110 ? A 7.386 8.838 8.536 1.000 1 A GLN 67.928 1
ATOM 885 N NE2 . GLN 110 110 ? A 7.911 8.484 6.384 1.000 1 A GLN 61.767 1
ATOM 886 N N . ARG 111 111 ? A 5.653 5.936 11.891 1.000 1 A ARG 89.982 1
ATOM 887 C CA . ARG 111 111 ? A 5.441 5.263 13.165 1.000 1 A ARG 90.021 1
ATOM 888 C C . ARG 111 111 ? A 3.982 4.900 13.384 1.000 1 A ARG 90.786 1
ATOM 889 O O . ARG 111 111 ? A 3.674 3.916 14.066 1.000 1 A ARG 89.902 1
ATOM 890 C CB . ARG 111 111 ? A 5.935 6.150 14.315 1.000 1 A ARG 88.713 1
ATOM 891 C CG . ARG 111 111 ? A 7.409 6.358 14.335 1.000 1 A ARG 80.733 1
ATOM 892 C CD . ARG 111 111 ? A 7.886 7.132 15.546 1.000 1 A ARG 78.907 1
ATOM 893 N NE . ARG 111 111 ? A 7.726 6.378 16.766 1.000 1 A ARG 71.973 1
ATOM 894 C CZ . ARG 111 111 ? A 6.826 6.643 17.709 1.000 1 A ARG 68.433 1
ATOM 895 N NH1 . ARG 111 111 ? A 6.000 7.678 17.575 1.000 1 A ARG 62.637 1
ATOM 896 N NH2 . ARG 111 111 ? A 6.777 5.889 18.794 1.000 1 A ARG 59.199 1
ATOM 897 N N . PHE 112 112 ? A 3.066 5.687 12.776 1.000 1 A PHE 91.503 1
ATOM 898 C CA . PHE 112 112 ? A 1.670 5.348 12.877 1.000 1 A PHE 91.647 1
ATOM 899 C C . PHE 112 112 ? A 1.345 4.101 12.057 1.000 1 A PHE 91.759 1
ATOM 900 O O . PHE 112 112 ? A 0.546 3.252 12.489 1.000 1 A PHE 91.653 1
ATOM 901 C CB . PHE 112 112 ? A 0.807 6.534 12.422 1.000 1 A PHE 91.320 1
ATOM 902 C CG . PHE 112 112 ? A -0.674 6.264 12.501 1.000 1 A PHE 91.574 1
ATOM 903 C CD1 . PHE 112 112 ? A -1.301 6.196 13.738 1.000 1 A PHE 89.659 1
ATOM 904 C CD2 . PHE 112 112 ? A -1.418 6.085 11.357 1.000 1 A PHE 89.763 1
ATOM 905 C CE1 . PHE 112 112 ? A -2.658 5.979 13.827 1.000 1 A PHE 88.641 1
ATOM 906 C CE2 . PHE 112 112 ? A -2.764 5.849 11.436 1.000 1 A PHE 88.536 1
ATOM 907 C CZ . PHE 112 112 ? A -3.393 5.781 12.691 1.000 1 A PHE 88.690 1
ATOM 908 N N . ILE 113 113 ? A 1.937 3.993 10.868 1.000 1 A ILE 91.483 1
ATOM 909 C CA . ILE 113 113 ? A 1.715 2.813 10.029 1.000 1 A ILE 90.388 1
ATOM 910 C C . ILE 113 113 ? A 2.364 1.590 10.655 1.000 1 A ILE 90.731 1
ATOM 911 O O . ILE 113 113 ? A 1.826 0.480 10.604 1.000 1 A ILE 90.266 1
ATOM 912 C CB . ILE 113 113 ? A 2.193 3.087 8.595 1.000 1 A ILE 89.350 1
ATOM 913 C CG1 . ILE 113 113 ? A 1.335 4.216 7.994 1.000 1 A ILE 87.032 1
ATOM 914 C CG2 . ILE 113 113 ? A 2.080 1.864 7.732 1.000 1 A ILE 86.758 1
ATOM 915 C CD1 . ILE 113 113 ? A 1.829 4.695 6.656 1.000 1 A ILE 82.608 1
ATOM 916 N N . ARG 114 114 ? A 3.531 1.773 11.265 1.000 1 A ARG 90.739 1
ATOM 917 C CA . ARG 114 114 ? A 4.158 0.666 11.964 1.000 1 A ARG 90.297 1
ATOM 918 C C . ARG 114 114 ? A 3.343 0.195 13.174 1.000 1 A ARG 90.985 1
ATOM 919 O O . ARG 114 114 ? A 3.351 -1.017 13.486 1.000 1 A ARG 90.076 1
ATOM 920 C CB . ARG 114 114 ? A 5.566 1.076 12.433 1.000 1 A ARG 89.165 1
ATOM 921 C CG . ARG 114 114 ? A 6.585 1.256 11.321 1.000 1 A ARG 79.126 1
ATOM 922 C CD . ARG 114 114 ? A 7.900 1.749 11.886 1.000 1 A ARG 76.158 1
ATOM 923 N NE . ARG 114 114 ? A 8.902 1.981 10.843 1.000 1 A ARG 70.488 1
ATOM 924 C CZ . ARG 114 114 ? A 10.111 2.508 11.070 1.000 1 A ARG 67.241 1
ATOM 925 N NH1 . ARG 114 114 ? A 10.446 2.883 12.283 1.000 1 A ARG 61.138 1
ATOM 926 N NH2 . ARG 114 114 ? A 10.934 2.680 10.064 1.000 1 A ARG 58.692 1
ATOM 927 N N . ALA 115 115 ? A 2.659 1.101 13.812 1.000 1 A ALA 92.143 1
ATOM 928 C CA . ALA 115 115 ? A 1.813 0.711 14.936 1.000 1 A ALA 92.202 1
ATOM 929 C C . ALA 115 115 ? A 0.561 -0.015 14.470 1.000 1 A ALA 92.284 1
ATOM 930 O O . ALA 115 115 ? A 0.013 -0.848 15.201 1.000 1 A ALA 91.205 1
ATOM 931 C CB . ALA 115 115 ? A 1.422 1.946 15.753 1.000 1 A ALA 92.254 1
ATOM 932 N N . LEU 116 116 ? A 0.105 0.276 13.238 1.000 1 A LEU 92.422 1
ATOM 933 C CA . LEU 116 116 ? A -1.067 -0.435 12.704 1.000 1 A LEU 91.817 1
ATOM 934 C C . LEU 116 116 ? A -0.746 -1.873 12.340 1.000 1 A LEU 91.131 1
ATOM 935 O O . LEU 116 116 ? A -1.528 -2.782 12.622 1.000 1 A LEU 90.161 1
ATOM 936 C CB . LEU 116 116 ? A -1.610 0.291 11.470 1.000 1 A LEU 91.557 1
ATOM 937 C CG . LEU 116 116 ? A -2.314 1.623 11.723 1.000 1 A LEU 88.795 1
ATOM 938 C CD1 . LEU 116 116 ? A -3.591 1.400 12.503 1.000 1 A LEU 89.249 1
ATOM 939 C CD2 . LEU 116 116 ? A -2.629 2.298 10.386 1.000 1 A LEU 89.135 1
ATOM 940 N N . PHE 117 117 ? A 0.426 -2.104 11.729 1.000 1 A PHE 92.085 1
ATOM 941 C CA . PHE 117 117 ? A 0.836 -3.469 11.399 1.000 1 A PHE 90.983 1
ATOM 942 C C . PHE 117 117 ? A 1.281 -4.255 12.629 1.000 1 A PHE 90.328 1
ATOM 943 O O . PHE 117 117 ? A 1.248 -5.466 12.621 1.000 1 A PHE 87.944 1
ATOM 944 C CB . PHE 117 117 ? A 1.937 -3.450 10.366 1.000 1 A PHE 89.918 1
ATOM 945 C CG . PHE 117 117 ? A 1.472 -3.064 8.992 1.000 1 A PHE 90.306 1
ATOM 946 C CD1 . PHE 117 117 ? A 0.836 -3.992 8.176 1.000 1 A PHE 87.219 1
ATOM 947 C CD2 . PHE 117 117 ? A 1.680 -1.785 8.490 1.000 1 A PHE 87.508 1
ATOM 948 C CE1 . PHE 117 117 ? A 0.409 -3.661 6.915 1.000 1 A PHE 85.221 1
ATOM 949 C CE2 . PHE 117 117 ? A 1.257 -1.439 7.226 1.000 1 A PHE 85.721 1
ATOM 950 C CZ . PHE 117 117 ? A 0.605 -2.379 6.440 1.000 1 A PHE 86.422 1
ATOM 951 N N . ALA 118 118 ? A 1.691 -3.547 13.680 1.000 1 A ALA 90.813 1
ATOM 952 C CA . ALA 118 118 ? A 2.124 -4.214 14.903 1.000 1 A ALA 89.989 1
ATOM 953 C C . ALA 118 118 ? A 0.976 -4.433 15.877 1.000 1 A ALA 89.893 1
ATOM 954 O O . ALA 118 118 ? A 1.191 -4.970 16.971 1.000 1 A ALA 87.408 1
ATOM 955 C CB . ALA 118 118 ? A 3.220 -3.413 15.585 1.000 1 A ALA 89.031 1
ATOM 956 N N . SER 119 119 ? A -0.227 -4.013 15.523 1.000 1 A SER 90.079 1
ATOM 957 C CA . SER 119 119 ? A -1.377 -4.170 16.392 1.000 1 A SER 89.398 1
ATOM 958 C C . SER 119 119 ? A -1.999 -5.561 16.227 1.000 1 A SER 88.977 1
ATOM 959 O O . SER 119 119 ? A -1.450 -6.437 15.561 1.000 1 A SER 85.822 1
ATOM 960 C CB . SER 119 119 ? A -2.417 -3.089 16.085 1.000 1 A SER 87.881 1
ATOM 961 O OG . SER 119 119 ? A -2.965 -3.247 14.795 1.000 1 A SER 86.332 1
ATOM 962 N N . ARG 120 120 ? A -3.157 -5.743 16.858 1.000 1 A ARG 88.253 1
ATOM 963 C CA . ARG 120 120 ? A -3.851 -7.025 16.803 1.000 1 A ARG 86.657 1
ATOM 964 C C . ARG 120 120 ? A -4.728 -7.171 15.567 1.000 1 A ARG 87.404 1
ATOM 965 O O . ARG 120 120 ? A -5.400 -8.191 15.399 1.000 1 A ARG 84.114 1
ATOM 966 C CB . ARG 120 120 ? A -4.684 -7.219 18.050 1.000 1 A ARG 84.109 1
ATOM 967 C CG . ARG 120 120 ? A -3.872 -7.398 19.315 1.000 1 A ARG 74.031 1
ATOM 968 C CD . ARG 120 120 ? A -4.776 -7.628 20.514 1.000 1 A ARG 70.859 1
ATOM 969 N NE . ARG 120 120 ? A -4.035 -7.823 21.750 1.000 1 A ARG 62.421 1
ATOM 970 C CZ . ARG 120 120 ? A -4.568 -8.021 22.936 1.000 1 A ARG 60.263 1
ATOM 971 N NH1 . ARG 120 120 ? A -5.897 -8.042 23.057 1.000 1 A ARG 55.467 1
ATOM 972 N NH2 . ARG 120 120 ? A -3.810 -8.189 24.003 1.000 1 A ARG 53.295 1
ATOM 973 N N . LEU 121 121 ? A -4.735 -6.162 14.703 1.000 1 A LEU 88.856 1
ATOM 974 C CA . LEU 121 121 ? A -5.544 -6.188 13.479 1.000 1 A LEU 89.099 1
ATOM 975 C C . LEU 121 121 ? A -4.931 -7.124 12.447 1.000 1 A LEU 89.459 1
ATOM 976 O O . LEU 121 121 ? A -3.708 -7.300 12.438 1.000 1 A LEU 87.678 1
ATOM 977 C CB . LEU 121 121 ? A -5.691 -4.788 12.906 1.000 1 A LEU 87.875 1
ATOM 978 C CG . LEU 121 121 ? A -6.486 -3.775 13.720 1.000 1 A LEU 87.202 1
ATOM 979 C CD1 . LEU 121 121 ? A -7.929 -4.211 13.871 1.000 1 A LEU 84.715 1
ATOM 980 C CD2 . LEU 121 121 ? A -6.410 -2.392 13.100 1.000 1 A LEU 85.475 1
ATOM 981 N N . PRO 122 122 ? A -5.727 -7.706 11.583 1.000 1 A PRO 90.756 1
ATOM 982 C CA . PRO 122 122 ? A -5.167 -8.478 10.454 1.000 1 A PRO 90.228 1
ATOM 983 C C . PRO 122 122 ? A -4.379 -7.580 9.507 1.000 1 A PRO 90.424 1
ATOM 984 O O . PRO 122 122 ? A -4.688 -6.388 9.401 1.000 1 A PRO 89.626 1
ATOM 985 C CB . PRO 122 122 ? A -6.398 -9.090 9.784 1.000 1 A PRO 88.385 1
ATOM 986 C CG . PRO 122 122 ? A -7.439 -9.085 10.846 1.000 1 A PRO 87.906 1
ATOM 987 C CD . PRO 122 122 ? A -7.174 -7.873 11.677 1.000 1 A PRO 90.842 1
ATOM 988 N N . PRO 123 123 ? A -3.384 -8.105 8.836 1.000 1 A PRO 90.602 1
ATOM 989 C CA . PRO 123 123 ? A -2.623 -7.287 7.894 1.000 1 A PRO 89.519 1
ATOM 990 C C . PRO 123 123 ? A -3.428 -6.659 6.772 1.000 1 A PRO 89.827 1
ATOM 991 O O . PRO 123 123 ? A -3.038 -5.603 6.250 1.000 1 A PRO 87.901 1
ATOM 992 C CB . PRO 123 123 ? A -1.576 -8.249 7.323 1.000 1 A PRO 86.955 1
ATOM 993 C CG . PRO 123 123 ? A -1.436 -9.265 8.393 1.000 1 A PRO 85.692 1
ATOM 994 C CD . PRO 123 123 ? A -2.796 -9.434 9.011 1.000 1 A PRO 89.241 1
ATOM 995 N N . GLY 124 124 ? A -4.548 -7.248 6.410 1.000 1 A GLY 89.868 1
ATOM 996 C CA . GLY 124 124 ? A -5.407 -6.645 5.414 1.000 1 A GLY 89.475 1
ATOM 997 C C . GLY 124 124 ? A -6.143 -5.432 5.931 1.000 1 A GLY 90.829 1
ATOM 998 O O . GLY 124 124 ? A -6.301 -4.427 5.232 1.000 1 A GLY 89.463 1
ATOM 999 N N . VAL 125 125 ? A -6.597 -5.485 7.182 1.000 1 A VAL 91.530 1
ATOM 1000 C CA . VAL 125 125 ? A -7.281 -4.357 7.802 1.000 1 A VAL 91.817 1
ATOM 1001 C C . VAL 125 125 ? A -6.295 -3.255 8.109 1.000 1 A VAL 92.172 1
ATOM 1002 O O . VAL 125 125 ? A -6.593 -2.066 7.947 1.000 1 A VAL 91.675 1
ATOM 1003 C CB . VAL 125 125 ? A -8.066 -4.815 9.044 1.000 1 A VAL 91.084 1
ATOM 1004 C CG1 . VAL 125 125 ? A -9.093 -5.867 8.660 1.000 1 A VAL 89.684 1
ATOM 1005 C CG2 . VAL 125 125 ? A -8.761 -3.644 9.709 1.000 1 A VAL 89.812 1
ATOM 1006 N N . ALA 126 126 ? A -5.102 -3.639 8.571 1.000 1 A ALA 92.637 1
ATOM 1007 C CA . ALA 126 126 ? A -4.083 -2.631 8.862 1.000 1 A ALA 91.945 1
ATOM 1008 C C . ALA 126 126 ? A -3.599 -1.935 7.606 1.000 1 A ALA 91.443 1
ATOM 1009 O O . ALA 126 126 ? A -3.206 -0.772 7.650 1.000 1 A ALA 90.768 1
ATOM 1010 C CB . ALA 126 126 ? A -2.913 -3.291 9.588 1.000 1 A ALA 91.160 1
ATOM 1011 N N . TYR 127 127 ? A -3.650 -2.616 6.465 1.000 1 A TYR 91.236 1
ATOM 1012 C CA . TYR 127 127 ? A -3.297 -2.000 5.195 1.000 1 A TYR 90.282 1
ATOM 1013 C C . TYR 127 127 ? A -4.374 -1.035 4.738 1.000 1 A TYR 90.134 1
ATOM 1014 O O . TYR 127 127 ? A -4.085 -0.014 4.107 1.000 1 A TYR 89.311 1
ATOM 1015 C CB . TYR 127 127 ? A -3.007 -3.077 4.133 1.000 1 A TYR 89.118 1
ATOM 1016 C CG . TYR 127 127 ? A -2.429 -2.527 2.867 1.000 1 A TYR 87.668 1
ATOM 1017 C CD1 . TYR 127 127 ? A -1.083 -2.206 2.791 1.000 1 A TYR 85.220 1
ATOM 1018 C CD2 . TYR 127 127 ? A -3.197 -2.318 1.733 1.000 1 A TYR 85.255 1
ATOM 1019 C CE1 . TYR 127 127 ? A -0.533 -1.686 1.622 1.000 1 A TYR 81.694 1
ATOM 1020 C CE2 . TYR 127 127 ? A -2.652 -1.814 0.568 1.000 1 A TYR 82.367 1
ATOM 1021 C CZ . TYR 127 127 ? A -1.324 -1.504 0.534 1.000 1 A TYR 81.406 1
ATOM 1022 O OH . TYR 127 127 ? A -0.772 -1.017 -0.639 1.000 1 A TYR 76.920 1
ATOM 1023 N N . LEU 128 128 ? A -5.621 -1.367 5.023 1.000 1 A LEU 91.136 1
ATOM 1024 C CA . LEU 128 128 ? A -6.709 -0.474 4.630 1.000 1 A LEU 90.059 1
ATOM 1025 C C . LEU 128 128 ? A -6.771 0.787 5.492 1.000 1 A LEU 90.475 1
ATOM 1026 O O . LEU 128 128 ? A -7.166 1.848 5.008 1.000 1 A LEU 89.105 1
ATOM 1027 C CB . LEU 128 128 ? A -8.059 -1.205 4.710 1.000 1 A LEU 88.753 1
ATOM 1028 C CG . LEU 128 128 ? A -8.322 -2.283 3.655 1.000 1 A LEU 80.008 1
ATOM 1029 C CD1 . LEU 128 128 ? A -8.295 -1.708 2.268 1.000 1 A LEU 79.328 1
ATOM 1030 C CD2 . LEU 128 128 ? A -9.642 -2.951 3.931 1.000 1 A LEU 79.190 1
ATOM 1031 N N . PHE 129 129 ? A -6.372 0.666 6.753 1.000 1 A PHE 91.399 1
ATOM 1032 C CA . PHE 129 129 ? A -6.349 1.834 7.625 1.000 1 A PHE 90.832 1
ATOM 1033 C C . PHE 129 129 ? A -5.164 2.748 7.294 1.000 1 A PHE 90.315 1
ATOM 1034 O O . PHE 129 129 ? A -5.265 3.966 7.429 1.000 1 A PHE 88.288 1
ATOM 1035 C CB . PHE 129 129 ? A -6.316 1.416 9.093 1.000 1 A PHE 90.098 1
ATOM 1036 C CG . PHE 129 129 ? A -7.622 0.882 9.597 1.000 1 A PHE 90.027 1
ATOM 1037 C CD1 . PHE 129 129 ? A -8.792 1.106 8.898 1.000 1 A PHE 86.207 1
ATOM 1038 C CD2 . PHE 129 129 ? A -7.680 0.179 10.777 1.000 1 A PHE 86.888 1
ATOM 1039 C CE1 . PHE 129 129 ? A -9.991 0.626 9.365 1.000 1 A PHE 84.068 1
ATOM 1040 C CE2 . PHE 129 129 ? A -8.876 -0.311 11.240 1.000 1 A PHE 85.723 1
ATOM 1041 C CZ . PHE 129 129 ? A -10.026 -0.083 10.537 1.000 1 A PHE 85.651 1
ATOM 1042 N N . ALA 130 130 ? A -4.069 2.162 6.893 1.000 1 A ALA 90.895 1
ATOM 1043 C CA . ALA 130 130 ? A -2.895 2.914 6.463 1.000 1 A ALA 89.658 1
ATOM 1044 C C . ALA 130 130 ? A -2.966 3.286 4.992 1.000 1 A ALA 88.806 1
ATOM 1045 O O . ALA 130 130 ? A -2.027 3.912 4.485 1.000 1 A ALA 86.054 1
ATOM 1046 C CB . ALA 130 130 ? A -1.625 2.137 6.733 1.000 1 A ALA 88.485 1
ATOM 1047 N N . GLY 131 131 ? A -4.040 2.919 4.319 1.000 1 A GLY 87.583 1
ATOM 1048 C CA . GLY 131 131 ? A -4.175 3.200 2.884 1.000 1 A GLY 86.328 1
ATOM 1049 C C . GLY 131 131 ? A -4.221 4.678 2.528 1.000 1 A GLY 87.276 1
ATOM 1050 O O . GLY 131 131 ? A -3.472 5.108 1.656 1.000 1 A GLY 84.547 1
ATOM 1051 N N . PRO 132 132 ? A -5.103 5.453 3.151 1.000 1 A PRO 88.317 1
ATOM 1052 C CA . PRO 132 132 ? A -5.131 6.890 2.854 1.000 1 A PRO 87.434 1
ATOM 1053 C C . PRO 132 132 ? A -3.854 7.632 3.210 1.000 1 A PRO 87.151 1
ATOM 1054 O O . PRO 132 132 ? A -3.593 8.677 2.650 1.000 1 A PRO 84.983 1
ATOM 1055 C CB . PRO 132 132 ? A -6.313 7.413 3.682 1.000 1 A PRO 85.939 1
ATOM 1056 C CG . PRO 132 132 ? A -7.197 6.240 3.801 1.000 1 A PRO 85.675 1
ATOM 1057 C CD . PRO 132 132 ? A -6.281 5.062 3.919 1.000 1 A PRO 88.994 1
ATOM 1058 N N . LEU 133 133 ? A -3.074 7.073 4.116 1.000 1 A LEU 87.020 1
ATOM 1059 C CA . LEU 133 133 ? A -1.776 7.669 4.418 1.000 1 A LEU 84.926 1
ATOM 1060 C C . LEU 133 133 ? A -0.700 7.295 3.416 1.000 1 A LEU 84.415 1
ATOM 1061 O O . LEU 133 133 ? A 0.381 7.902 3.433 1.000 1 A LEU 81.616 1
ATOM 1062 C CB . LEU 133 133 ? A -1.341 7.265 5.821 1.000 1 A LEU 83.807 1
ATOM 1063 C CG . LEU 133 133 ? A -2.241 7.740 6.968 1.000 1 A LEU 77.927 1
ATOM 1064 C CD1 . LEU 133 133 ? A -2.255 9.254 7.045 1.000 1 A LEU 77.374 1
ATOM 1065 C CD2 . LEU 133 133 ? A -1.819 7.118 8.274 1.000 1 A LEU 77.269 1
ATOM 1066 N N . LEU 134 134 ? A -0.990 6.313 2.549 1.000 1 A LEU 85.848 1
ATOM 1067 C CA . LEU 134 134 ? A 0.000133 5.849 1.585 1.000 1 A LEU 85.122 1
ATOM 1068 C C . LEU 134 134 ? A -0.307 6.321 0.174 1.000 1 A LEU 84.842 1
ATOM 1069 O O . LEU 134 134 ? A 0.626 6.654 -0.582 1.000 1 A LEU 83.026 1
ATOM 1070 C CB . LEU 134 134 ? A 0.075 4.331 1.592 1.000 1 A LEU 83.911 1
ATOM 1071 C CG . LEU 134 134 ? A 0.550 3.670 2.880 1.000 1 A LEU 83.850 1
ATOM 1072 C CD1 . LEU 134 134 ? A 2.023 4.058 3.143 1.000 1 A LEU 82.934 1
ATOM 1073 C CD2 . LEU 134 134 ? A 0.411 2.171 2.788 1.000 1 A LEU 82.614 1
ATOM 1074 N N . VAL 135 135 ? A -1.595 6.359 -0.209 1.000 1 A VAL 85.245 1
ATOM 1075 C CA . VAL 135 135 ? A -1.929 6.701 -1.578 1.000 1 A VAL 83.918 1
ATOM 1076 C C . VAL 135 135 ? A -1.771 8.193 -1.856 1.000 1 A VAL 84.802 1
ATOM 1077 O O . VAL 135 135 ? A -1.732 8.592 -3.022 1.000 1 A VAL 83.611 1
ATOM 1078 C CB . VAL 135 135 ? A -3.340 6.251 -1.937 1.000 1 A VAL 81.676 1
ATOM 1079 C CG1 . VAL 135 135 ? A -3.495 4.751 -1.738 1.000 1 A VAL 76.817 1
ATOM 1080 C CG2 . VAL 135 135 ? A -4.379 7.005 -1.112 1.000 1 A VAL 77.528 1
ATOM 1081 N N . VAL 136 136 ? A -1.694 9.017 -0.829 1.000 1 A VAL 85.161 1
ATOM 1082 C CA . VAL 136 136 ? A -1.490 10.447 -1.033 1.000 1 A VAL 84.171 1
ATOM 1083 C C . VAL 136 136 ? A -0.122 10.720 -1.636 1.000 1 A VAL 84.896 1
ATOM 1084 O O . VAL 136 136 ? A 0.014 11.451 -2.618 1.000 1 A VAL 84.462 1
ATOM 1085 C CB . VAL 136 136 ? A -1.686 11.207 0.291 1.000 1 A VAL 82.574 1
ATOM 1086 C CG1 . VAL 136 136 ? A -3.113 11.061 0.798 1.000 1 A VAL 78.559 1
ATOM 1087 C CG2 . VAL 136 136 ? A -1.380 12.697 0.088 1.000 1 A VAL 77.758 1
ATOM 1088 N N . GLU 137 137 ? A 0.890 10.084 -1.073 1.000 1 A GLU 83.355 1
ATOM 1089 C CA . GLU 137 137 ? A 2.233 10.242 -1.618 1.000 1 A GLU 82.227 1
ATOM 1090 C C . GLU 137 137 ? A 2.409 9.573 -2.966 1.000 1 A GLU 83.002 1
ATOM 1091 O O . GLU 137 137 ? A 3.159 10.029 -3.808 1.000 1 A GLU 82.329 1
ATOM 1092 C CB . GLU 137 137 ? A 3.260 9.694 -0.615 1.000 1 A GLU 80.007 1
ATOM 1093 C CG . GLU 137 137 ? A 3.316 10.475 0.686 1.000 1 A GLU 73.277 1
ATOM 1094 C CD . GLU 137 137 ? A 4.310 9.903 1.656 1.000 1 A GLU 67.948 1
ATOM 1095 O OE1 . GLU 137 137 ? A 4.869 8.805 1.381 1.000 1 A GLU 62.848 1
ATOM 1096 O OE2 . GLU 137 137 ? A 4.590 10.550 2.694 1.000 1 A GLU 59.289 1
ATOM 1097 N N . GLN 138 138 ? A 1.670 8.475 -3.166 1.000 1 A GLN 85.018 1
ATOM 1098 C CA . GLN 138 138 ? A 1.749 7.786 -4.448 1.000 1 A GLN 84.132 1
ATOM 1099 C C . GLN 138 138 ? A 1.039 8.568 -5.555 1.000 1 A GLN 85.382 1
ATOM 1100 O O . GLN 138 138 ? A 1.518 8.627 -6.675 1.000 1 A GLN 84.575 1
ATOM 1101 C CB . GLN 138 138 ? A 1.162 6.386 -4.325 1.000 1 A GLN 82.424 1
ATOM 1102 C CG . GLN 138 138 ? A 1.967 5.449 -3.427 1.000 1 A GLN 72.403 1
ATOM 1103 C CD . GLN 138 138 ? A 1.329 4.094 -3.305 1.000 1 A GLN 69.491 1
ATOM 1104 O OE1 . GLN 138 138 ? A 0.263 3.840 -3.866 1.000 1 A GLN 65.174 1
ATOM 1105 N NE2 . GLN 138 138 ? A 1.973 3.199 -2.571 1.000 1 A GLN 59.749 1
ATOM 1106 N N . LEU 139 139 ? A -0.104 9.183 -5.213 1.000 1 A LEU 87.531 1
ATOM 1107 C CA . LEU 139 139 ? A -0.797 9.984 -6.198 1.000 1 A LEU 87.670 1
ATOM 1108 C C . LEU 139 139 ? A -0.052 11.292 -6.495 1.000 1 A LEU 88.563 1
ATOM 1109 O O . LEU 139 139 ? A -0.187 11.816 -7.601 1.000 1 A LEU 88.163 1
ATOM 1110 C CB . LEU 139 139 ? A -2.220 10.286 -5.732 1.000 1 A LEU 86.845 1
ATOM 1111 C CG . LEU 139 139 ? A -3.197 9.114 -5.721 1.000 1 A LEU 84.193 1
ATOM 1112 C CD1 . LEU 139 139 ? A -3.425 8.631 -7.145 1.000 1 A LEU 82.838 1
ATOM 1113 C CD2 . LEU 139 139 ? A -4.509 9.517 -5.081 1.000 1 A LEU 83.004 1
ATOM 1114 N N . LYS 140 140 ? A 0.696 11.805 -5.524 1.000 1 A LYS 87.280 1
ATOM 1115 C CA . LYS 140 140 ? A 1.525 12.993 -5.776 1.000 1 A LYS 86.512 1
ATOM 1116 C C . LYS 140 140 ? A 2.666 12.654 -6.734 1.000 1 A LYS 87.440 1
ATOM 1117 O O . LYS 140 140 ? A 3.005 13.469 -7.603 1.000 1 A LYS 86.746 1
ATOM 1118 C CB . LYS 140 140 ? A 2.067 13.558 -4.488 1.000 1 A LYS 84.578 1
ATOM 1119 C CG . LYS 140 140 ? A 1.010 14.254 -3.627 1.000 1 A LYS 80.320 1
ATOM 1120 C CD . LYS 140 140 ? A 1.627 14.786 -2.353 1.000 1 A LYS 78.574 1
ATOM 1121 C CE . LYS 140 140 ? A 0.616 15.505 -1.509 1.000 1 A LYS 71.741 1
ATOM 1122 N NZ . LYS 140 140 ? A 1.182 15.998 -0.230 1.000 1 A LYS 65.466 1
ATOM 1123 N N . ARG 141 141 ? A 3.226 11.473 -6.587 1.000 1 A ARG 85.027 1
ATOM 1124 C CA . ARG 141 141 ? A 4.314 11.060 -7.468 1.000 1 A ARG 84.359 1
ATOM 1125 C C . ARG 141 141 ? A 3.802 10.782 -8.897 1.000 1 A ARG 85.690 1
ATOM 1126 O O . ARG 141 141 ? A 4.414 11.177 -9.878 1.000 1 A ARG 85.427 1
ATOM 1127 C CB . ARG 141 141 ? A 5.033 9.852 -6.886 1.000 1 A ARG 81.946 1
ATOM 1128 C CG . ARG 141 141 ? A 6.217 9.390 -7.732 1.000 1 A ARG 72.486 1
ATOM 1129 C CD . ARG 141 141 ? A 6.954 8.215 -7.079 1.000 1 A ARG 66.777 1
ATOM 1130 N NE . ARG 141 141 ? A 8.023 7.688 -7.926 1.000 1 A ARG 60.247 1
ATOM 1131 C CZ . ARG 141 141 ? A 9.273 8.166 -7.946 1.000 1 A ARG 56.104 1
ATOM 1132 N NH1 . ARG 141 141 ? A 9.625 9.168 -7.119 1.000 1 A ARG 50.214 1
ATOM 1133 N NH2 . ARG 141 141 ? A 10.152 7.639 -8.767 1.000 1 A ARG 48.865 1
ATOM 1134 N N . GLN 142 142 ? A 2.663 10.075 -8.969 1.000 1 A GLN 87.730 1
ATOM 1135 C CA . GLN 142 142 ? A 2.118 9.764 -10.293 1.000 1 A GLN 87.744 1
ATOM 1136 C C . GLN 142 142 ? A 1.573 11.026 -10.976 1.000 1 A GLN 89.729 1
ATOM 1137 O O . GLN 142 142 ? A 1.624 11.125 -12.201 1.000 1 A GLN 90.001 1
ATOM 1138 C CB . GLN 142 142 ? A 0.998 8.743 -10.130 1.000 1 A GLN 85.734 1
ATOM 1139 C CG . GLN 142 142 ? A 1.493 7.346 -9.745 1.000 1 A GLN 78.138 1
ATOM 1140 C CD . GLN 142 142 ? A 2.388 6.731 -10.795 1.000 1 A GLN 71.473 1
ATOM 1141 O OE1 . GLN 142 142 ? A 3.591 6.569 -10.590 1.000 1 A GLN 63.283 1
ATOM 1142 N NE2 . GLN 142 142 ? A 1.811 6.379 -11.934 1.000 1 A GLN 62.547 1
ATOM 1143 N N . LEU 143 143 ? A 1.068 11.962 -10.199 1.000 1 A LEU 89.728 1
ATOM 1144 C CA . LEU 143 143 ? A 0.577 13.219 -10.768 1.000 1 A LEU 90.282 1
ATOM 1145 C C . LEU 143 143 ? A 1.711 14.063 -11.321 1.000 1 A LEU 90.742 1
ATOM 1146 O O . LEU 143 143 ? A 1.549 14.750 -12.333 1.000 1 A LEU 90.987 1
ATOM 1147 C CB . LEU 143 143 ? A -0.245 13.980 -9.749 1.000 1 A LEU 89.562 1
ATOM 1148 C CG . LEU 143 143 ? A -0.946 15.268 -10.216 1.000 1 A LEU 86.711 1
ATOM 1149 C CD1 . LEU 143 143 ? A -2.005 14.942 -11.233 1.000 1 A LEU 83.455 1
ATOM 1150 C CD2 . LEU 143 143 ? A -1.537 15.991 -9.030 1.000 1 A LEU 82.968 1
ATOM 1151 N N . ALA 144 144 ? A 2.864 14.008 -10.651 1.000 1 A ALA 91.197 1
ATOM 1152 C CA . ALA 144 144 ? A 4.031 14.741 -11.131 1.000 1 A ALA 90.278 1
ATOM 1153 C C . ALA 144 144 ? A 4.560 14.162 -12.437 1.000 1 A ALA 90.824 1
ATOM 1154 O O . ALA 144 144 ? A 5.006 14.898 -13.320 1.000 1 A ALA 90.584 1
ATOM 1155 C CB . ALA 144 144 ? A 5.113 14.775 -10.064 1.000 1 A ALA 88.657 1
ATOM 1156 N N . ILE 145 145 ? A 4.512 12.835 -12.550 1.000 1 A ILE 90.109 1
ATOM 1157 C CA . ILE 145 145 ? A 4.979 12.196 -13.773 1.000 1 A ILE 89.602 1
ATOM 1158 C C . ILE 145 145 ? A 4.036 12.476 -14.927 1.000 1 A ILE 91.224 1
ATOM 1159 O O . ILE 145 145 ? A 4.447 12.757 -16.057 1.000 1 A ILE 91.085 1
ATOM 1160 C CB . ILE 145 145 ? A 5.173 10.670 -13.548 1.000 1 A ILE 87.164 1
ATOM 1161 C CG1 . ILE 145 145 ? A 6.259 10.437 -12.499 1.000 1 A ILE 84.715 1
ATOM 1162 C CG2 . ILE 145 145 ? A 5.547 9.984 -14.842 1.000 1 A ILE 85.314 1
ATOM 1163 C CD1 . ILE 145 145 ? A 6.324 9.006 -12.026 1.000 1 A ILE 78.635 1
ATOM 1164 N N . ILE 146 146 ? A 2.735 12.421 -14.656 1.000 1 A ILE 90.712 1
ATOM 1165 C CA . ILE 146 146 ? A 1.741 12.716 -15.702 1.000 1 A ILE 91.058 1
ATOM 1166 C C . ILE 146 146 ? A 1.814 14.196 -16.090 1.000 1 A ILE 91.539 1
ATOM 1167 O O . ILE 146 146 ? A 1.674 14.537 -17.269 1.000 1 A ILE 91.916 1
ATOM 1168 C CB . ILE 146 146 ? A 0.335 12.287 -15.240 1.000 1 A ILE 91.041 1
ATOM 1169 C CG1 . ILE 146 146 ? A 0.275 10.792 -15.068 1.000 1 A ILE 89.932 1
ATOM 1170 C CG2 . ILE 146 146 ? A -0.719 12.734 -16.228 1.000 1 A ILE 90.050 1
ATOM 1171 C CD1 . ILE 146 146 ? A -0.991 10.307 -14.392 1.000 1 A ILE 86.699 1
ATOM 1172 N N . HIS 147 147 ? A 2.051 15.052 -15.128 1.000 1 A HIS 92.612 1
ATOM 1173 C CA . HIS 147 147 ? A 2.162 16.502 -15.411 1.000 1 A HIS 91.958 1
ATOM 1174 C C . HIS 147 147 ? A 3.369 16.802 -16.289 1.000 1 A HIS 91.911 1
ATOM 1175 O O . HIS 147 147 ? A 3.287 17.634 -17.182 1.000 1 A HIS 91.197 1
ATOM 1176 C CB . HIS 147 147 ? A 2.215 17.287 -14.109 1.000 1 A HIS 91.089 1
ATOM 1177 C CG . HIS 147 147 ? A 2.168 18.784 -14.297 1.000 1 A HIS 91.077 1
ATOM 1178 N ND1 . HIS 147 147 ? A 3.318 19.516 -14.519 1.000 1 A HIS 79.721 1
ATOM 1179 C CD2 . HIS 147 147 ? A 1.155 19.654 -14.312 1.000 1 A HIS 80.241 1
ATOM 1180 C CE1 . HIS 147 147 ? A 2.995 20.791 -14.647 1.000 1 A HIS 81.114 1
ATOM 1181 N NE2 . HIS 147 147 ? A 1.690 20.898 -14.516 1.000 1 A HIS 82.924 1
ATOM 1182 N N . GLU 148 148 ? A 4.477 16.109 -16.029 1.000 1 A GLU 91.464 1
ATOM 1183 C CA . GLU 148 148 ? A 5.656 16.311 -16.880 1.000 1 A GLU 91.280 1
ATOM 1184 C C . GLU 148 148 ? A 5.458 15.703 -18.258 1.000 1 A GLU 91.757 1
ATOM 1185 O O . GLU 148 148 ? A 6.037 16.193 -19.226 1.000 1 A GLU 91.115 1
ATOM 1186 C CB . GLU 148 148 ? A 6.904 15.721 -16.209 1.000 1 A GLU 90.555 1
ATOM 1187 C CG . GLU 148 148 ? A 7.301 16.435 -14.934 1.000 1 A GLU 81.237 1
ATOM 1188 C CD . GLU 148 148 ? A 7.732 17.860 -15.167 1.000 1 A GLU 72.401 1
ATOM 1189 O OE1 . GLU 148 148 ? A 8.339 18.150 -16.216 1.000 1 A GLU 70.151 1
ATOM 1190 O OE2 . GLU 148 148 ? A 7.459 18.712 -14.296 1.000 1 A GLU 65.758 1
ATOM 1191 N N . ALA 149 149 ? A 4.682 14.632 -18.343 1.000 1 A ALA 92.888 1
ATOM 1192 C CA . ALA 149 149 ? A 4.461 13.993 -19.626 1.000 1 A ALA 92.182 1
ATOM 1193 C C . ALA 149 149 ? A 3.475 14.789 -20.492 1.000 1 A ALA 92.148 1
ATOM 1194 O O . ALA 149 149 ? A 3.658 14.879 -21.718 1.000 1 A ALA 91.835 1
ATOM 1195 C CB . ALA 149 149 ? A 3.954 12.565 -19.421 1.000 1 A ALA 91.734 1
ATOM 1196 N N . GLN 150 150 ? A 2.470 15.346 -19.868 1.000 1 A GLN 92.173 1
ATOM 1197 C CA . GLN 150 150 ? A 1.511 16.158 -20.627 1.000 1 A GLN 90.997 1
ATOM 1198 C C . GLN 150 150 ? A 2.057 17.524 -20.979 1.000 1 A GLN 90.794 1
ATOM 1199 O O . GLN 150 150 ? A 1.660 18.085 -22.013 1.000 1 A GLN 90.670 1
ATOM 1200 C CB . GLN 150 150 ? A 0.224 16.287 -19.831 1.000 1 A GLN 90.260 1
ATOM 1201 C CG . GLN 150 150 ? A -0.551 15.000 -19.625 1.000 1 A GLN 89.012 1
ATOM 1202 C CD . GLN 150 150 ? A -1.064 14.405 -20.917 1.000 1 A GLN 89.439 1
ATOM 1203 O OE1 . GLN 150 150 ? A -0.476 13.491 -21.473 1.000 1 A GLN 81.212 1
ATOM 1204 N NE2 . GLN 150 150 ? A -2.164 14.962 -21.428 1.000 1 A GLN 81.476 1
ATOM 1205 N N . ARG 151 151 ? A 2.956 18.044 -20.163 1.000 1 A ARG 90.300 1
ATOM 1206 C CA . ARG 151 151 ? A 3.610 19.309 -20.502 1.000 1 A ARG 89.360 1
ATOM 1207 C C . ARG 151 151 ? A 4.572 19.139 -21.652 1.000 1 A ARG 90.192 1
ATOM 1208 O O . ARG 151 151 ? A 4.780 20.044 -22.426 1.000 1 A ARG 87.629 1
ATOM 1209 C CB . ARG 151 151 ? A 4.307 19.915 -19.271 1.000 1 A ARG 87.609 1
ATOM 1210 C CG . ARG 151 151 ? A 4.786 21.345 -19.463 1.000 1 A ARG 77.506 1
ATOM 1211 C CD . ARG 151 151 ? A 5.372 21.887 -18.185 1.000 1 A ARG 74.757 1
ATOM 1212 N NE . ARG 151 151 ? A 6.615 21.258 -17.862 1.000 1 A ARG 70.794 1
ATOM 1213 C CZ . ARG 151 151 ? A 7.343 21.552 -16.799 1.000 1 A ARG 65.969 1
ATOM 1214 N NH1 . ARG 151 151 ? A 6.942 22.485 -15.965 1.000 1 A ARG 60.166 1
ATOM 1215 N NH2 . ARG 151 151 ? A 8.474 20.893 -16.577 1.000 1 A ARG 57.461 1
ATOM 1216 N N . ALA 152 152 ? A 5.190 17.977 -21.755 1.000 1 A ALA 91.972 1
ATOM 1217 C CA . ALA 152 152 ? A 6.115 17.682 -22.830 1.000 1 A ALA 91.687 1
ATOM 1218 C C . ALA 152 152 ? A 5.411 17.471 -24.177 1.000 1 A ALA 91.260 1
ATOM 1219 O O . ALA 152 152 ? A 6.052 17.592 -25.223 1.000 1 A ALA 89.413 1
ATOM 1220 C CB . ALA 152 152 ? A 6.961 16.465 -22.510 1.000 1 A ALA 91.694 1
ATOM 1221 N N . ARG 153 153 ? A 4.133 17.173 -24.188 1.000 1 A ARG 91.997 1
ATOM 1222 C CA . ARG 153 153 ? A 3.390 16.983 -25.424 1.000 1 A ARG 90.015 1
ATOM 1223 C C . ARG 153 153 ? A 2.686 18.245 -25.870 1.000 1 A ARG 89.387 1
ATOM 1224 O O . ARG 153 153 ? A 2.072 18.253 -26.935 1.000 1 A ARG 86.257 1
ATOM 1225 C CB . ARG 153 153 ? A 2.398 15.813 -25.294 1.000 1 A ARG 87.061 1
ATOM 1226 C CG . ARG 153 153 ? A 1.289 16.093 -24.299 1.000 1 A ARG 80.201 1
ATOM 1227 C CD . ARG 153 153 ? A 0.398 14.858 -24.163 1.000 1 A ARG 78.848 1
ATOM 1228 N NE . ARG 153 153 ? A -0.314 14.554 -25.397 1.000 1 A ARG 74.925 1
ATOM 1229 C CZ . ARG 153 153 ? A -1.064 13.486 -25.572 1.000 1 A ARG 70.544 1
ATOM 1230 N NH1 . ARG 153 153 ? A -1.204 12.593 -24.601 1.000 1 A ARG 64.303 1
ATOM 1231 N NH2 . ARG 153 153 ? A -1.689 13.293 -26.713 1.000 1 A ARG 62.446 1
ATOM 1232 N N . GLY 154 154 ? A 2.706 19.294 -25.049 1.000 1 A GLY 89.785 1
ATOM 1233 C CA . GLY 154 154 ? A 2.147 20.583 -25.423 1.000 1 A GLY 87.980 1
ATOM 1234 C C . GLY 154 154 ? A 0.838 20.984 -24.790 1.000 1 A GLY 88.431 1
ATOM 1235 O O . GLY 154 154 ? A 0.181 21.903 -25.254 1.000 1 A GLY 85.234 1
ATOM 1236 N N . VAL 155 155 ? A 0.457 20.314 -23.708 1.000 1 A VAL 86.383 1
ATOM 1237 C CA . VAL 155 155 ? A -0.779 20.642 -23.019 1.000 1 A VAL 85.873 1
ATOM 1238 C C . VAL 155 155 ? A -0.555 21.890 -22.174 1.000 1 A VAL 85.464 1
ATOM 1239 O O . VAL 155 155 ? A 0.361 21.926 -21.346 1.000 1 A VAL 83.734 1
ATOM 1240 C CB . VAL 155 155 ? A -1.248 19.471 -22.146 1.000 1 A VAL 84.157 1
ATOM 1241 C CG1 . VAL 155 155 ? A -1.536 18.264 -23.027 1.000 1 A VAL 84.570 1
ATOM 1242 C CG2 . VAL 155 155 ? A -2.492 19.854 -21.358 1.000 1 A VAL 84.367 1
ATOM 1243 N N . PRO 156 156 ? A -1.331 22.928 -22.376 1.000 1 A PRO 87.364 1
ATOM 1244 C CA . PRO 156 156 ? A -1.136 24.191 -21.640 1.000 1 A PRO 85.166 1
ATOM 1245 C C . PRO 156 156 ? A -1.537 24.049 -20.184 1.000 1 A PRO 84.626 1
ATOM 1246 O O . PRO 156 156 ? A -2.714 24.274 -19.812 1.000 1 A PRO 80.017 1
ATOM 1247 C CB . PRO 156 156 ? A -2.006 25.206 -22.371 1.000 1 A PRO 82.352 1
ATOM 1248 C CG . PRO 156 156 ? A -3.063 24.374 -23.046 1.000 1 A PRO 82.012 1
ATOM 1249 C CD . PRO 156 156 ? A -2.384 23.093 -23.420 1.000 1 A PRO 86.137 1
ATOM 1250 N N . LEU 157 157 ? A -0.595 23.643 -19.367 1.000 1 A LEU 84.749 1
ATOM 1251 C CA . LEU 157 157 ? A -0.823 23.466 -17.926 1.000 1 A LEU 83.390 1
ATOM 1252 C C . LEU 157 157 ? A -0.196 24.602 -17.114 1.000 1 A LEU 82.701 1
ATOM 1253 O O . LEU 157 157 ? A -0.515 24.731 -15.925 1.000 1 A LEU 76.377 1
ATOM 1254 C CB . LEU 157 157 ? A -0.286 22.147 -17.427 1.000 1 A LEU 79.871 1
ATOM 1255 C CG . LEU 157 157 ? A -0.976 20.903 -18.017 1.000 1 A LEU 79.969 1
ATOM 1256 C CD1 . LEU 157 157 ? A -2.403 20.829 -17.514 1.000 1 A LEU 77.448 1
ATOM 1257 C CD2 . LEU 157 157 ? A -0.221 19.647 -17.609 1.000 1 A LEU 77.221 1
ATOM 1258 N N . ASP 158 158 ? A 0.698 25.384 -17.689 1.000 1 A ASP 83.272 1
ATOM 1259 C CA . ASP 158 158 ? A 1.367 26.470 -17.006 1.000 1 A ASP 82.169 1
ATOM 1260 C C . ASP 158 158 ? A 0.892 27.827 -17.522 1.000 1 A ASP 82.104 1
ATOM 1261 O O . ASP 158 158 ? A 1.604 28.815 -17.382 1.000 1 A ASP 77.764 1
ATOM 1262 C CB . ASP 158 158 ? A 2.879 26.342 -17.135 1.000 1 A ASP 77.819 1
ATOM 1263 C CG . ASP 158 158 ? A 3.431 25.138 -16.409 1.000 1 A ASP 73.367 1
ATOM 1264 O OD1 . ASP 158 158 ? A 2.843 24.732 -15.370 1.000 1 A ASP 69.059 1
ATOM 1265 O OD2 . ASP 158 158 ? A 4.432 24.569 -16.869 1.000 1 A ASP 71.260 1
ATOM 1266 N N . GLU 159 159 ? A -0.284 27.873 -18.120 1.000 1 A GLU 84.117 1
ATOM 1267 C CA . GLU 159 159 ? A -0.818 29.113 -18.642 1.000 1 A GLU 83.701 1
ATOM 1268 C C . GLU 159 159 ? A -1.793 29.722 -17.650 1.000 1 A GLU 83.911 1
ATOM 1269 O O . GLU 159 159 ? A -1.584 29.638 -16.441 1.000 1 A GLU 76.752 1
ATOM 1270 C CB . GLU 159 159 ? A -1.487 28.863 -20.003 1.000 1 A GLU 78.954 1
ATOM 1271 C CG . GLU 159 159 ? A -0.534 28.354 -21.065 1.000 1 A GLU 70.447 1
ATOM 1272 C CD . GLU 159 159 ? A 0.499 29.391 -21.478 1.000 1 A GLU 64.369 1
ATOM 1273 O OE1 . GLU 159 159 ? A 0.199 30.604 -21.416 1.000 1 A GLU 59.932 1
ATOM 1274 O OE2 . GLU 159 159 ? A 1.641 29.003 -21.839 1.000 1 A GLU 58.531 1
ATOM 1275 N N . GLY 160 160 ? A -2.820 30.364 -18.168 1.000 1 A GLY 86.413 1
ATOM 1276 C CA . GLY 160 160 ? A -3.834 30.972 -17.309 1.000 1 A GLY 87.047 1
ATOM 1277 C C . GLY 160 160 ? A -4.637 29.949 -16.531 1.000 1 A GLY 88.794 1
ATOM 1278 O O . GLY 160 160 ? A -4.616 28.757 -16.824 1.000 1 A GLY 85.720 1
ATOM 1279 N N . TRP 161 161 ? A -5.363 30.441 -15.548 1.000 1 A TRP 85.590 1
ATOM 1280 C CA . TRP 161 161 ? A -6.079 29.544 -14.678 1.000 1 A TRP 87.240 1
ATOM 1281 C C . TRP 161 161 ? A -7.228 28.809 -15.344 1.000 1 A TRP 87.651 1
ATOM 1282 O O . TRP 161 161 ? A -7.594 27.708 -14.986 1.000 1 A TRP 86.244 1
ATOM 1283 C CB . TRP 161 161 ? A -6.615 30.327 -13.460 1.000 1 A TRP 86.158 1
ATOM 1284 C CG . TRP 161 161 ? A -7.621 31.377 -13.817 1.000 1 A TRP 85.376 1
ATOM 1285 C CD1 . TRP 161 161 ? A -7.371 32.660 -14.187 1.000 1 A TRP 81.287 1
ATOM 1286 C CD2 . TRP 161 161 ? A -9.046 31.182 -13.861 1.000 1 A TRP 82.616 1
ATOM 1287 N NE1 . TRP 161 161 ? A -8.573 33.295 -14.452 1.000 1 A TRP 79.245 1
ATOM 1288 C CE2 . TRP 161 161 ? A -9.597 32.425 -14.271 1.000 1 A TRP 82.388 1
ATOM 1289 C CE3 . TRP 161 161 ? A -9.887 30.135 -13.578 1.000 1 A TRP 76.919 1
ATOM 1290 C CZ2 . TRP 161 161 ? A -10.965 32.598 -14.400 1.000 1 A TRP 75.618 1
ATOM 1291 C CZ3 . TRP 161 161 ? A -11.246 30.299 -13.742 1.000 1 A TRP 76.284 1
ATOM 1292 C CH2 . TRP 161 161 ? A -11.778 31.549 -14.139 1.000 1 A TRP 75.645 1
ATOM 1293 N N . TYR 162 162 ? A -7.816 29.441 -16.364 1.000 1 A TYR 92.251 1
ATOM 1294 C CA . TYR 162 162 ? A -8.927 28.821 -17.068 1.000 1 A TYR 91.825 1
ATOM 1295 C C . TYR 162 162 ? A -8.452 27.668 -17.931 1.000 1 A TYR 91.212 1
ATOM 1296 O O . TYR 162 162 ? A -9.108 26.627 -18.028 1.000 1 A TYR 90.344 1
ATOM 1297 C CB . TYR 162 162 ? A -9.665 29.863 -17.912 1.000 1 A TYR 91.099 1
ATOM 1298 C CG . TYR 162 162 ? A -10.831 29.293 -18.694 1.000 1 A TYR 91.104 1
ATOM 1299 C CD1 . TYR 162 162 ? A -12.008 28.925 -18.041 1.000 1 A TYR 89.360 1
ATOM 1300 C CD2 . TYR 162 162 ? A -10.754 29.121 -20.072 1.000 1 A TYR 88.830 1
ATOM 1301 C CE1 . TYR 162 162 ? A -13.083 28.415 -18.740 1.000 1 A TYR 86.977 1
ATOM 1302 C CE2 . TYR 162 162 ? A -11.824 28.599 -20.774 1.000 1 A TYR 86.827 1
ATOM 1303 C CZ . TYR 162 162 ? A -12.974 28.256 -20.101 1.000 1 A TYR 87.042 1
ATOM 1304 O OH . TYR 162 162 ? A -14.051 27.736 -20.801 1.000 1 A TYR 85.022 1
ATOM 1305 N N . GLN 163 163 ? A -7.317 27.842 -18.577 1.000 1 A GLN 90.295 1
ATOM 1306 C CA . GLN 163 163 ? A -6.746 26.759 -19.380 1.000 1 A GLN 87.712 1
ATOM 1307 C C . GLN 163 163 ? A -6.191 25.637 -18.515 1.000 1 A GLN 87.255 1
ATOM 1308 O O . GLN 163 163 ? A -6.233 24.472 -18.902 1.000 1 A GLN 85.353 1
ATOM 1309 C CB . GLN 163 163 ? A -5.666 27.300 -20.307 1.000 1 A GLN 85.066 1
ATOM 1310 C CG . GLN 163 163 ? A -6.185 28.231 -21.398 1.000 1 A GLN 74.951 1
ATOM 1311 C CD . GLN 163 163 ? A -5.093 28.694 -22.328 1.000 1 A GLN 70.966 1
ATOM 1312 O OE1 . GLN 163 163 ? A -3.905 28.376 -22.121 1.000 1 A GLN 64.084 1
ATOM 1313 N NE2 . GLN 163 163 ? A -5.461 29.422 -23.352 1.000 1 A GLN 61.366 1
ATOM 1314 N N . ARG 164 164 ? A -5.702 25.982 -17.316 1.000 1 A ARG 86.633 1
ATOM 1315 C CA . ARG 164 164 ? A -5.217 24.955 -16.405 1.000 1 A ARG 85.624 1
ATOM 1316 C C . ARG 164 164 ? A -6.374 24.162 -15.796 1.000 1 A ARG 86.535 1
ATOM 1317 O O . ARG 164 164 ? A -6.275 22.964 -15.591 1.000 1 A ARG 84.810 1
ATOM 1318 C CB . ARG 164 164 ? A -4.336 25.570 -15.325 1.000 1 A ARG 83.700 1
ATOM 1319 C CG . ARG 164 164 ? A -3.016 26.105 -15.811 1.000 1 A ARG 74.344 1
ATOM 1320 C CD . ARG 164 164 ? A -2.213 26.760 -14.711 1.000 1 A ARG 72.490 1
ATOM 1321 N NE . ARG 164 164 ? A -1.777 25.747 -13.723 1.000 1 A ARG 67.857 1
ATOM 1322 C CZ . ARG 164 164 ? A -1.148 26.038 -12.590 1.000 1 A ARG 64.351 1
ATOM 1323 N NH1 . ARG 164 164 ? A -0.905 27.308 -12.285 1.000 1 A ARG 59.180 1
ATOM 1324 N NH2 . ARG 164 164 ? A -0.792 25.085 -11.777 1.000 1 A ARG 56.124 1
ATOM 1325 N N . LEU 165 165 ? A -7.471 24.861 -15.514 1.000 1 A LEU 89.265 1
ATOM 1326 C CA . LEU 165 165 ? A -8.643 24.187 -14.987 1.000 1 A LEU 89.660 1
ATOM 1327 C C . LEU 165 165 ? A -9.333 23.325 -16.033 1.000 1 A LEU 89.618 1
ATOM 1328 O O . LEU 165 165 ? A -9.813 22.236 -15.753 1.000 1 A LEU 88.282 1
ATOM 1329 C CB . LEU 165 165 ? A -9.620 25.212 -14.415 1.000 1 A LEU 89.068 1
ATOM 1330 C CG . LEU 165 165 ? A -10.904 24.652 -13.757 1.000 1 A LEU 86.760 1
ATOM 1331 C CD1 . LEU 165 165 ? A -10.536 23.820 -12.534 1.000 1 A LEU 84.350 1
ATOM 1332 C CD2 . LEU 165 165 ? A -11.853 25.782 -13.366 1.000 1 A LEU 84.410 1
ATOM 1333 N N . ARG 166 166 ? A -9.352 23.804 -17.286 1.000 1 A ARG 89.693 1
ATOM 1334 C CA . ARG 166 166 ? A -9.943 23.081 -18.374 1.000 1 A ARG 88.279 1
ATOM 1335 C C . ARG 166 166 ? A -9.133 21.849 -18.811 1.000 1 A ARG 88.218 1
ATOM 1336 O O . ARG 166 166 ? A -9.686 20.888 -19.333 1.000 1 A ARG 85.931 1
ATOM 1337 C CB . ARG 166 166 ? A -10.188 23.999 -19.577 1.000 1 A ARG 86.253 1
ATOM 1338 C CG . ARG 166 166 ? A -10.921 23.374 -20.749 1.000 1 A ARG 79.305 1
ATOM 1339 C CD . ARG 166 166 ? A -11.188 24.386 -21.849 1.000 1 A ARG 75.086 1
ATOM 1340 N NE . ARG 166 166 ? A -11.820 23.790 -23.023 1.000 1 A ARG 67.408 1
ATOM 1341 C CZ . ARG 166 166 ? A -13.114 23.660 -23.160 1.000 1 A ARG 64.248 1
ATOM 1342 N NH1 . ARG 166 166 ? A -13.938 24.113 -22.245 1.000 1 A ARG 57.764 1
ATOM 1343 N NH2 . ARG 166 166 ? A -13.617 23.068 -24.256 1.000 1 A ARG 55.828 1
ATOM 1344 N N . ALA 167 167 ? A -7.832 21.899 -18.566 1.000 1 A ALA 88.331 1
ATOM 1345 C CA . ALA 167 167 ? A -6.962 20.801 -18.949 1.000 1 A ALA 86.806 1
ATOM 1346 C C . ALA 167 167 ? A -6.723 19.812 -17.830 1.000 1 A ALA 87.093 1
ATOM 1347 O O . ALA 167 167 ? A -5.884 18.918 -17.962 1.000 1 A ALA 84.753 1
ATOM 1348 C CB . ALA 167 167 ? A -5.608 21.361 -19.415 1.000 1 A ALA 83.545 1
ATOM 1349 N N . MET 168 168 ? A -7.464 19.921 -16.727 1.000 1 A MET 88.317 1
ATOM 1350 C CA . MET 168 168 ? A -7.379 18.951 -15.634 1.000 1 A MET 87.614 1
ATOM 1351 C C . MET 168 168 ? A -7.832 17.544 -16.033 1.000 1 A MET 88.804 1
ATOM 1352 O O . MET 168 168 ? A -7.263 16.588 -15.504 1.000 1 A MET 87.178 1
ATOM 1353 C CB . MET 168 168 ? A -8.175 19.429 -14.420 1.000 1 A MET 84.801 1
ATOM 1354 C CG . MET 168 168 ? A -7.531 20.630 -13.715 1.000 1 A MET 75.616 1
ATOM 1355 S SD . MET 168 168 ? A -5.844 20.334 -13.188 1.000 1 A MET 70.705 1
ATOM 1356 C CE . MET 168 168 ? A -6.111 19.097 -11.928 1.000 1 A MET 61.102 1
ATOM 1357 N N . PRO 169 169 ? A -8.795 17.362 -16.922 1.000 1 A PRO 89.325 1
ATOM 1358 C CA . PRO 169 169 ? A -9.065 15.991 -17.421 1.000 1 A PRO 89.162 1
ATOM 1359 C C . PRO 169 169 ? A -7.912 15.360 -18.173 1.000 1 A PRO 89.831 1
ATOM 1360 O O . PRO 169 169 ? A -7.878 14.148 -18.319 1.000 1 A PRO 88.016 1
ATOM 1361 C CB . PRO 169 169 ? A -10.281 16.143 -18.320 1.000 1 A PRO 87.115 1
ATOM 1362 C CG . PRO 169 169 ? A -10.988 17.312 -17.742 1.000 1 A PRO 86.548 1
ATOM 1363 C CD . PRO 169 169 ? A -9.915 18.257 -17.296 1.000 1 A PRO 90.015 1
ATOM 1364 N N . ALA 170 170 ? A -6.956 16.166 -18.621 1.000 1 A ALA 89.909 1
ATOM 1365 C CA . ALA 170 170 ? A -5.744 15.608 -19.211 1.000 1 A ALA 88.850 1
ATOM 1366 C C . ALA 170 170 ? A -4.773 15.052 -18.176 1.000 1 A ALA 89.466 1
ATOM 1367 O O . ALA 170 170 ? A -3.749 14.498 -18.550 1.000 1 A ALA 88.715 1
ATOM 1368 C CB . ALA 170 170 ? A -5.050 16.701 -20.047 1.000 1 A ALA 87.755 1
ATOM 1369 N N . LEU 171 171 ? A -5.086 15.218 -16.899 1.000 1 A LEU 90.669 1
ATOM 1370 C CA . LEU 171 171 ? A -4.296 14.649 -15.819 1.000 1 A LEU 90.120 1
ATOM 1371 C C . LEU 171 171 ? A -5.063 13.652 -14.987 1.000 1 A LEU 90.506 1
ATOM 1372 O O . LEU 171 171 ? A -4.471 12.692 -14.492 1.000 1 A LEU 89.561 1
ATOM 1373 C CB . LEU 171 171 ? A -3.750 15.755 -14.904 1.000 1 A LEU 88.749 1
ATOM 1374 C CG . LEU 171 171 ? A -2.797 16.780 -15.535 1.000 1 A LEU 87.935 1
ATOM 1375 C CD1 . LEU 171 171 ? A -1.548 16.097 -16.062 1.000 1 A LEU 85.078 1
ATOM 1376 C CD2 . LEU 171 171 ? A -2.454 17.866 -14.544 1.000 1 A LEU 85.623 1
ATOM 1377 N N . ILE 172 172 ? A -6.358 13.856 -14.813 1.000 1 A ILE 91.891 1
ATOM 1378 C CA . ILE 172 172 ? A -7.151 13.004 -13.950 1.000 1 A ILE 91.300 1
ATOM 1379 C C . ILE 172 172 ? A -7.486 11.671 -14.640 1.000 1 A ILE 91.796 1
ATOM 1380 O O . ILE 172 172 ? A -7.487 10.629 -13.989 1.000 1 A ILE 90.900 1
ATOM 1381 C CB . ILE 172 172 ? A -8.428 13.770 -13.518 1.000 1 A ILE 89.400 1
ATOM 1382 C CG1 . ILE 172 172 ? A -8.044 14.995 -12.707 1.000 1 A ILE 78.876 1
ATOM 1383 C CG2 . ILE 172 172 ? A -9.340 12.875 -12.672 1.000 1 A ILE 78.198 1
ATOM 1384 C CD1 . ILE 172 172 ? A -9.235 15.888 -12.391 1.000 1 A ILE 73.183 1
ATOM 1385 N N . ILE 173 173 ? A -7.746 11.708 -15.949 1.000 1 A ILE 91.522 1
ATOM 1386 C CA . ILE 173 173 ? A -8.088 10.505 -16.676 1.000 1 A ILE 90.372 1
ATOM 1387 C C . ILE 173 173 ? A -6.886 9.538 -16.798 1.000 1 A ILE 90.695 1
ATOM 1388 O O . ILE 173 173 ? A -7.054 8.341 -16.565 1.000 1 A ILE 90.072 1
ATOM 1389 C CB . ILE 173 173 ? A -8.716 10.850 -18.039 1.000 1 A ILE 90.155 1
ATOM 1390 C CG1 . ILE 173 173 ? A -10.028 11.615 -17.800 1.000 1 A ILE 87.200 1
ATOM 1391 C CG2 . ILE 173 173 ? A -8.984 9.584 -18.851 1.000 1 A ILE 88.007 1
ATOM 1392 C CD1 . ILE 173 173 ? A -10.612 12.174 -19.085 1.000 1 A ILE 79.633 1
ATOM 1393 N N . PRO 174 174 ? A -5.684 9.994 -17.161 1.000 1 A PRO 93.239 1
ATOM 1394 C CA . PRO 174 174 ? A -4.537 9.071 -17.115 1.000 1 A PRO 91.722 1
ATOM 1395 C C . PRO 174 174 ? A -4.193 8.590 -15.719 1.000 1 A PRO 91.076 1
ATOM 1396 O O . PRO 174 174 ? A -3.702 7.471 -15.553 1.000 1 A PRO 89.135 1
ATOM 1397 C CB . PRO 174 174 ? A -3.397 9.858 -17.736 1.000 1 A PRO 90.919 1
ATOM 1398 C CG . PRO 174 174 ? A -4.045 10.866 -18.581 1.000 1 A PRO 89.932 1
ATOM 1399 C CD . PRO 174 174 ? A -5.292 11.258 -17.837 1.000 1 A PRO 92.690 1
ATOM 1400 N N . LEU 175 175 ? A -4.432 9.415 -14.706 1.000 1 A LEU 91.320 1
ATOM 1401 C CA . LEU 175 175 ? A -4.147 9.007 -13.345 1.000 1 A LEU 90.529 1
ATOM 1402 C C . LEU 175 175 ? A -5.072 7.924 -12.869 1.000 1 A LEU 89.595 1
ATOM 1403 O O . LEU 175 175 ? A -4.650 6.967 -12.222 1.000 1 A LEU 88.443 1
ATOM 1404 C CB . LEU 175 175 ? A -4.200 10.244 -12.411 1.000 1 A LEU 90.363 1
ATOM 1405 C CG . LEU 175 175 ? A -3.855 9.996 -10.950 1.000 1 A LEU 85.306 1
ATOM 1406 C CD1 . LEU 175 175 ? A -2.402 9.556 -10.817 1.000 1 A LEU 84.871 1
ATOM 1407 C CD2 . LEU 175 175 ? A -4.101 11.256 -10.140 1.000 1 A LEU 84.384 1
ATOM 1408 N N . THR 176 176 ? A -6.359 8.063 -13.174 1.000 1 A THR 91.656 1
ATOM 1409 C CA . THR 176 176 ? A -7.336 7.053 -12.781 1.000 1 A THR 89.869 1
ATOM 1410 C C . THR 176 176 ? A -7.152 5.783 -13.594 1.000 1 A THR 89.140 1
ATOM 1411 O O . THR 176 176 ? A -7.285 4.673 -13.060 1.000 1 A THR 87.509 1
ATOM 1412 C CB . THR 176 176 ? A -8.757 7.617 -12.960 1.000 1 A THR 89.368 1
ATOM 1413 O OG1 . THR 176 176 ? A -8.902 8.816 -12.178 1.000 1 A THR 82.104 1
ATOM 1414 C CG2 . THR 176 176 ? A -9.796 6.601 -12.492 1.000 1 A THR 82.347 1
ATOM 1415 N N . HIS 177 177 ? A -6.833 5.922 -14.882 1.000 1 A HIS 90.787 1
ATOM 1416 C CA . HIS 177 177 ? A -6.650 4.717 -15.725 1.000 1 A HIS 88.659 1
ATOM 1417 C C . HIS 177 177 ? A -5.431 3.919 -15.307 1.000 1 A HIS 87.176 1
ATOM 1418 O O . HIS 177 177 ? A -5.479 2.694 -15.241 1.000 1 A HIS 86.418 1
ATOM 1419 C CB . HIS 177 177 ? A -6.533 5.145 -17.183 1.000 1 A HIS 88.085 1
ATOM 1420 C CG . HIS 177 177 ? A -6.391 4.003 -18.146 1.000 1 A HIS 86.330 1
ATOM 1421 N ND1 . HIS 177 177 ? A -7.420 3.105 -18.352 1.000 1 A HIS 78.223 1
ATOM 1422 C CD2 . HIS 177 177 ? A -5.376 3.591 -18.899 1.000 1 A HIS 77.312 1
ATOM 1423 C CE1 . HIS 177 177 ? A -7.034 2.203 -19.236 1.000 1 A HIS 77.451 1
ATOM 1424 N NE2 . HIS 177 177 ? A -5.801 2.478 -19.585 1.000 1 A HIS 79.044 1
ATOM 1425 N N . ASN 178 178 ? A -4.325 4.598 -14.987 1.000 1 A ASN 88.720 1
ATOM 1426 C CA . ASN 178 178 ? A -3.130 3.898 -14.581 1.000 1 A ASN 86.527 1
ATOM 1427 C C . ASN 178 178 ? A -3.229 3.345 -13.172 1.000 1 A ASN 85.840 1
ATOM 1428 O O . ASN 178 178 ? A -2.554 2.388 -12.834 1.000 1 A ASN 83.414 1
ATOM 1429 C CB . ASN 178 178 ? A -1.915 4.806 -14.700 1.000 1 A ASN 85.349 1
ATOM 1430 C CG . ASN 178 178 ? A -1.548 5.106 -16.137 1.000 1 A ASN 78.701 1
ATOM 1431 O OD1 . ASN 178 178 ? A -1.643 4.257 -17.005 1.000 1 A ASN 70.002 1
ATOM 1432 N ND2 . ASN 178 178 ? A -1.148 6.330 -16.391 1.000 1 A ASN 70.416 1
ATOM 1433 N N . ALA 179 179 ? A -4.036 3.963 -12.327 1.000 1 A ALA 85.802 1
ATOM 1434 C CA . ALA 179 179 ? A -4.203 3.477 -10.962 1.000 1 A ALA 84.309 1
ATOM 1435 C C . ALA 179 179 ? A -5.032 2.212 -10.920 1.000 1 A ALA 84.464 1
ATOM 1436 O O . ALA 179 179 ? A -4.777 1.337 -10.078 1.000 1 A ALA 82.335 1
ATOM 1437 C CB . ALA 179 179 ? A -4.812 4.565 -10.069 1.000 1 A ALA 82.977 1
ATOM 1438 N N . LEU 180 180 ? A -6.027 2.110 -11.790 1.000 1 A LEU 86.077 1
ATOM 1439 C CA . LEU 180 180 ? A -6.846 0.897 -11.827 1.000 1 A LEU 85.071 1
ATOM 1440 C C . LEU 180 180 ? A -6.164 -0.247 -12.551 1.000 1 A LEU 84.452 1
ATOM 1441 O O . LEU 180 180 ? A -6.402 -1.413 -12.236 1.000 1 A LEU 82.414 1
ATOM 1442 C CB . LEU 180 180 ? A -8.197 1.211 -12.478 1.000 1 A LEU 83.865 1
ATOM 1443 C CG . LEU 180 180 ? A -9.103 2.168 -11.707 1.000 1 A LEU 79.650 1
ATOM 1444 C CD1 . LEU 180 180 ? A -9.514 1.558 -10.380 1.000 1 A LEU 78.735 1
ATOM 1445 C CD2 . LEU 180 180 ? A -10.315 2.538 -12.541 1.000 1 A LEU 78.875 1
ATOM 1446 N N . ASN 181 181 ? A -5.309 0.068 -13.524 1.000 1 A ASN 85.922 1
ATOM 1447 C CA . ASN 181 181 ? A -4.611 -0.989 -14.265 1.000 1 A ASN 83.982 1
ATOM 1448 C C . ASN 181 181 ? A -3.468 -1.589 -13.441 1.000 1 A ASN 83.761 1
ATOM 1449 O O . ASN 181 181 ? A -3.215 -2.789 -13.525 1.000 1 A ASN 80.756 1
ATOM 1450 C CB . ASN 181 181 ? A -4.088 -0.457 -15.580 1.000 1 A ASN 82.093 1
ATOM 1451 C CG . ASN 181 181 ? A -5.189 -0.142 -16.563 1.000 1 A ASN 73.797 1
ATOM 1452 O OD1 . ASN 181 181 ? A -6.185 -0.855 -16.654 1.000 1 A ASN 66.240 1
ATOM 1453 N ND2 . ASN 181 181 ? A -5.025 0.936 -17.304 1.000 1 A ASN 66.781 1
ATOM 1454 N N . ASP 182 182 ? A -2.781 -0.765 -12.676 1.000 1 A ASP 84.395 1
ATOM 1455 C CA . ASP 182 182 ? A -1.657 -1.234 -11.877 1.000 1 A ASP 83.539 1
ATOM 1456 C C . ASP 182 182 ? A -2.083 -1.805 -10.529 1.000 1 A ASP 84.144 1
ATOM 1457 O O . ASP 182 182 ? A -1.244 -2.219 -9.745 1.000 1 A ASP 82.463 1
ATOM 1458 C CB . ASP 182 182 ? A -0.652 -0.092 -11.649 1.000 1 A ASP 81.224 1
ATOM 1459 C CG . ASP 182 182 ? A -0.030 0.368 -12.955 1.000 1 A ASP 75.438 1
ATOM 1460 O OD1 . ASP 182 182 ? A 0.074 -0.471 -13.881 1.000 1 A ASP 69.422 1
ATOM 1461 O OD2 . ASP 182 182 ? A 0.392 1.549 -13.036 1.000 1 A ASP 70.475 1
ATOM 1462 N N . LEU 183 183 ? A -3.371 -1.821 -10.252 1.000 1 A LEU 84.348 1
ATOM 1463 C CA . LEU 183 183 ? A -3.869 -2.346 -8.976 1.000 1 A LEU 84.027 1
ATOM 1464 C C . LEU 183 183 ? A -3.823 -3.858 -8.954 1.000 1 A LEU 85.352 1
ATOM 1465 O O . LEU 183 183 ? A -3.491 -4.458 -7.929 1.000 1 A LEU 84.552 1
ATOM 1466 C CB . LEU 183 183 ? A -5.263 -1.831 -8.677 1.000 1 A LEU 82.159 1
ATOM 1467 C CG . LEU 183 183 ? A -5.885 -2.257 -7.353 1.000 1 A LEU 73.839 1
ATOM 1468 C CD1 . LEU 183 183 ? A -5.043 -1.773 -6.188 1.000 1 A LEU 72.165 1
ATOM 1469 C CD2 . LEU 183 183 ? A -7.302 -1.726 -7.244 1.000 1 A LEU 71.622 1
ATOM 1470 N N . ALA 184 184 ? A -4.172 -4.477 -10.074 1.000 1 A ALA 83.619 1
ATOM 1471 C CA . ALA 184 184 ? A -4.163 -5.924 -10.149 1.000 1 A ALA 83.143 1
ATOM 1472 C C . ALA 184 184 ? A -2.768 -6.491 -10.153 1.000 1 A ALA 84.113 1
ATOM 1473 O O . ALA 184 184 ? A -2.512 -7.588 -9.642 1.000 1 A ALA 83.242 1
ATOM 1474 C CB . ALA 184 184 ? A -4.906 -6.402 -11.387 1.000 1 A ALA 81.168 1
ATOM 1475 N N . VAL 185 185 ? A -1.815 -5.735 -10.728 1.000 1 A VAL 85.269 1
ATOM 1476 C CA . VAL 185 185 ? A -0.434 -6.187 -10.740 1.000 1 A VAL 84.298 1
ATOM 1477 C C . VAL 185 185 ? A 0.168 -6.135 -9.336 1.000 1 A VAL 85.207 1
ATOM 1478 O O . VAL 185 185 ? A 0.843 -7.088 -8.913 1.000 1 A VAL 84.315 1
ATOM 1479 C CB . VAL 185 185 ? A 0.393 -5.345 -11.737 1.000 1 A VAL 81.436 1
ATOM 1480 C CG1 . VAL 185 185 ? A -0.215 -5.432 -13.125 1.000 1 A VAL 78.846 1
ATOM 1481 C CG2 . VAL 185 185 ? A 1.832 -5.805 -11.765 1.000 1 A VAL 78.801 1
ATOM 1482 N N . ARG 186 186 ? A -0.083 -5.059 -8.607 1.000 1 A ARG 85.598 1
ATOM 1483 C CA . ARG 186 186 ? A 0.387 -4.987 -7.224 1.000 1 A ARG 85.460 1
ATOM 1484 C C . ARG 186 186 ? A -0.348 -5.954 -6.343 1.000 1 A ARG 86.623 1
ATOM 1485 O O . ARG 186 186 ? A 0.233 -6.444 -5.345 1.000 1 A ARG 85.638 1
ATOM 1486 C CB . ARG 186 186 ? A 0.247 -3.552 -6.698 1.000 1 A ARG 84.004 1
ATOM 1487 C CG . ARG 186 186 ? A 1.238 -2.561 -7.273 1.000 1 A ARG 74.890 1
ATOM 1488 C CD . ARG 186 186 ? A 1.088 -1.175 -6.606 1.000 1 A ARG 75.024 1
ATOM 1489 N NE . ARG 186 186 ? A 2.099 -0.242 -7.091 1.000 1 A ARG 71.867 1
ATOM 1490 C CZ . ARG 186 186 ? A 1.895 0.573 -8.131 1.000 1 A ARG 69.891 1
ATOM 1491 N NH1 . ARG 186 186 ? A 0.751 0.555 -8.787 1.000 1 A ARG 62.648 1
ATOM 1492 N NH2 . ARG 186 186 ? A 2.866 1.386 -8.510 1.000 1 A ARG 63.195 1
ATOM 1493 N N . GLY 187 187 ? A -1.588 -6.260 -6.641 1.000 1 A GLY 88.139 1
ATOM 1494 C CA . GLY 187 187 ? A -2.298 -7.275 -5.879 1.000 1 A GLY 87.894 1
ATOM 1495 C C . GLY 187 187 ? A -1.734 -8.652 -6.046 1.000 1 A GLY 88.537 1
ATOM 1496 O O . GLY 187 187 ? A -1.671 -9.429 -5.095 1.000 1 A GLY 87.943 1
ATOM 1497 N N . ALA 188 188 ? A -1.277 -8.963 -7.254 1.000 1 A ALA 88.202 1
ATOM 1498 C CA . ALA 188 188 ? A -0.627 -10.238 -7.508 1.000 1 A ALA 87.607 1
ATOM 1499 C C . ALA 188 188 ? A 0.755 -10.295 -6.878 1.000 1 A ALA 88.075 1
ATOM 1500 O O . ALA 188 188 ? A 1.216 -11.359 -6.449 1.000 1 A ALA 86.998 1
ATOM 1501 C CB . ALA 188 188 ? A -0.523 -10.497 -8.999 1.000 1 A ALA 85.745 1
ATOM 1502 N N . ALA 189 189 ? A 1.431 -9.134 -6.784 1.000 1 A ALA 88.518 1
ATOM 1503 C CA . ALA 189 189 ? A 2.740 -9.111 -6.146 1.000 1 A ALA 88.270 1
ATOM 1504 C C . ALA 189 189 ? A 2.647 -9.279 -4.644 1.000 1 A ALA 89.450 1
ATOM 1505 O O . ALA 189 189 ? A 3.521 -9.902 -4.044 1.000 1 A ALA 88.660 1
ATOM 1506 C CB . ALA 189 189 ? A 3.445 -7.787 -6.479 1.000 1 A ALA 86.808 1
ATOM 1507 N N . LEU 190 190 ? A 1.609 -8.723 -4.030 1.000 1 A LEU 90.205 1
ATOM 1508 C CA . LEU 190 190 ? A 1.407 -8.938 -2.601 1.000 1 A LEU 90.313 1
ATOM 1509 C C . LEU 190 190 ? A 0.989 -10.355 -2.272 1.000 1 A LEU 90.713 1
ATOM 1510 O O . LEU 190 190 ? A 1.261 -10.853 -1.186 1.000 1 A LEU 89.895 1
ATOM 1511 C CB . LEU 190 190 ? A 0.362 -7.964 -2.065 1.000 1 A LEU 89.560 1
ATOM 1512 C CG . LEU 190 190 ? A 0.756 -6.476 -2.077 1.000 1 A LEU 88.459 1
ATOM 1513 C CD1 . LEU 190 190 ? A 1.969 -6.237 -1.218 1.000 1 A LEU 86.382 1
ATOM 1514 C CD2 . LEU 190 190 ? A -0.418 -5.623 -1.608 1.000 1 A LEU 87.027 1
ATOM 1515 N N . ASP 191 191 ? A 0.314 -11.016 -3.223 1.000 1 A ASP 89.745 1
ATOM 1516 C CA . ASP 191 191 ? A -0.007 -12.426 -3.032 1.000 1 A ASP 88.537 1
ATOM 1517 C C . ASP 191 191 ? A 1.225 -13.284 -3.157 1.000 1 A ASP 89.172 1
ATOM 1518 O O . ASP 191 191 ? A 1.357 -14.296 -2.446 1.000 1 A ASP 87.575 1
ATOM 1519 C CB . ASP 191 191 ? A -1.072 -12.873 -4.027 1.000 1 A ASP 86.270 1
ATOM 1520 C CG . ASP 191 191 ? A -2.437 -12.325 -3.700 1.000 1 A ASP 83.293 1
ATOM 1521 O OD1 . ASP 191 191 ? A -2.722 -12.056 -2.507 1.000 1 A ASP 77.638 1
ATOM 1522 O OD2 . ASP 191 191 ? A -3.253 -12.160 -4.642 1.000 1 A ASP 77.343 1
ATOM 1523 N N . MET 192 192 ? A 2.162 -12.911 -4.027 1.000 1 A MET 88.643 1
ATOM 1524 C CA . MET 192 192 ? A 3.398 -13.651 -4.173 1.000 1 A MET 87.989 1
ATOM 1525 C C . MET 192 192 ? A 4.331 -13.408 -2.987 1.000 1 A MET 89.452 1
ATOM 1526 O O . MET 192 192 ? A 5.256 -14.202 -2.752 1.000 1 A MET 87.739 1
ATOM 1527 C CB . MET 192 192 ? A 4.125 -13.258 -5.464 1.000 1 A MET 85.694 1
ATOM 1528 C CG . MET 192 192 ? A 3.433 -13.730 -6.720 1.000 1 A MET 77.503 1
ATOM 1529 S SD . MET 192 192 ? A 3.494 -15.512 -6.927 1.000 1 A MET 74.904 1
ATOM 1530 C CE . MET 192 192 ? A 1.783 -15.937 -6.635 1.000 1 A MET 63.482 1
ATOM 1531 N N . ARG 193 193 ? A 4.109 -12.342 -2.234 1.000 1 A ARG 91.205 1
ATOM 1532 C CA . ARG 193 193 ? A 4.922 -12.038 -1.047 1.000 1 A ARG 91.300 1
ATOM 1533 C C . ARG 193 193 ? A 4.190 -12.420 0.237 1.000 1 A ARG 91.869 1
ATOM 1534 O O . ARG 193 193 ? A 4.551 -11.943 1.300 1.000 1 A ARG 90.842 1
ATOM 1535 C CB . ARG 193 193 ? A 5.270 -10.553 -1.019 1.000 1 A ARG 89.918 1
ATOM 1536 C CG . ARG 193 193 ? A 6.191 -10.149 -2.171 1.000 1 A ARG 87.867 1
ATOM 1537 C CD . ARG 193 193 ? A 6.435 -8.644 -2.202 1.000 1 A ARG 87.510 1
ATOM 1538 N NE . ARG 193 193 ? A 7.311 -8.239 -1.081 1.000 1 A ARG 86.072 1
ATOM 1539 C CZ . ARG 193 193 ? A 7.614 -6.978 -0.838 1.000 1 A ARG 87.257 1
ATOM 1540 N NH1 . ARG 193 193 ? A 7.148 -6.011 -1.606 1.000 1 A ARG 77.379 1
ATOM 1541 N NH2 . ARG 193 193 ? A 8.418 -6.668 0.188 1.000 1 A ARG 78.596 1
ATOM 1542 N N . ALA 194 194 ? A 3.161 -13.271 0.107 1.000 1 A ALA 91.949 1
ATOM 1543 C CA . ALA 194 194 ? A 2.448 -13.902 1.233 1.000 1 A ALA 91.686 1
ATOM 1544 C C . ALA 194 194 ? A 1.793 -12.861 2.140 1.000 1 A ALA 91.864 1
ATOM 1545 O O . ALA 194 194 ? A 1.888 -12.935 3.369 1.000 1 A ALA 89.740 1
ATOM 1546 C CB . ALA 194 194 ? A 3.367 -14.816 2.033 1.000 1 A ALA 90.859 1
ATOM 1547 N N . PHE 195 195 ? A 1.114 -11.903 1.500 1.000 1 A PHE 90.248 1
ATOM 1548 C CA . PHE 195 195 ? A 0.490 -10.855 2.296 1.000 1 A PHE 89.231 1
ATOM 1549 C C . PHE 195 195 ? A -0.775 -11.327 3.021 1.000 1 A PHE 87.114 1
ATOM 1550 O O . PHE 195 195 ? A -1.027 -10.960 4.158 1.000 1 A PHE 82.315 1
ATOM 1551 C CB . PHE 195 195 ? A 0.188 -9.634 1.442 1.000 1 A PHE 88.706 1
ATOM 1552 C CG . PHE 195 195 ? A -0.483 -8.508 2.173 1.000 1 A PHE 90.171 1
ATOM 1553 C CD1 . PHE 195 195 ? A 0.213 -7.766 3.104 1.000 1 A PHE 88.896 1
ATOM 1554 C CD2 . PHE 195 195 ? A -1.818 -8.208 1.968 1.000 1 A PHE 88.599 1
ATOM 1555 C CE1 . PHE 195 195 ? A -0.378 -6.740 3.776 1.000 1 A PHE 87.432 1
ATOM 1556 C CE2 . PHE 195 195 ? A -2.417 -7.184 2.643 1.000 1 A PHE 87.449 1
ATOM 1557 C CZ . PHE 195 195 ? A -1.699 -6.455 3.547 1.000 1 A PHE 88.296 1
ATOM 1558 N N . ARG 196 196 ? A -1.575 -12.173 2.335 1.000 1 A ARG 86.783 1
ATOM 1559 C CA . ARG 196 196 ? A -2.856 -12.613 2.868 1.000 1 A ARG 84.646 1
ATOM 1560 C C . ARG 196 196 ? A -2.796 -14.064 3.365 1.000 1 A ARG 84.813 1
ATOM 1561 O O . ARG 196 196 ? A -3.840 -14.707 3.440 1.000 1 A ARG 80.717 1
ATOM 1562 C CB . ARG 196 196 ? A -3.941 -12.466 1.786 1.000 1 A ARG 80.668 1
ATOM 1563 C CG . ARG 196 196 ? A -3.661 -13.264 0.540 1.000 1 A ARG 74.880 1
ATOM 1564 C CD . ARG 196 196 ? A -4.755 -13.113 -0.493 1.000 1 A ARG 72.209 1
ATOM 1565 N NE . ARG 196 196 ? A -4.492 -13.900 -1.698 1.000 1 A ARG 66.400 1
ATOM 1566 C CZ . ARG 196 196 ? A -5.277 -13.930 -2.767 1.000 1 A ARG 64.228 1
ATOM 1567 N NH1 . ARG 196 196 ? A -6.361 -13.165 -2.774 1.000 1 A ARG 56.101 1
ATOM 1568 N NH2 . ARG 196 196 ? A -4.959 -14.667 -3.777 1.000 1 A ARG 55.510 1
ATOM 1569 N N . ILE 197 197 ? A -1.629 -14.545 3.716 1.000 1 A ILE 86.665 1
ATOM 1570 C CA . ILE 197 197 ? A -1.495 -15.927 4.142 1.000 1 A ILE 85.197 1
ATOM 1571 C C . ILE 197 197 ? A -1.884 -16.088 5.606 1.000 1 A ILE 85.356 1
ATOM 1572 O O . ILE 197 197 ? A -2.817 -16.793 5.957 1.000 1 A ILE 80.816 1
ATOM 1573 C CB . ILE 197 197 ? A -0.053 -16.426 3.911 1.000 1 A ILE 82.278 1
ATOM 1574 C CG1 . ILE 197 197 ? A 0.287 -16.315 2.423 1.000 1 A ILE 75.969 1
ATOM 1575 C CG2 . ILE 197 197 ? A 0.077 -17.880 4.360 1.000 1 A ILE 72.222 1
ATOM 1576 C CD1 . ILE 197 197 ? A -0.626 -17.105 1.496 1.000 1 A ILE 71.389 1
ATOM 1577 N N . ASN 198 198 ? A -1.160 -15.353 6.468 1.000 1 A ASN 88.315 1
ATOM 1578 C CA . ASN 198 198 ? A -1.392 -15.446 7.896 1.000 1 A ASN 88.111 1
ATOM 1579 C C . ASN 198 198 ? A -2.200 -14.247 8.379 1.000 1 A ASN 88.012 1
ATOM 1580 O O . ASN 198 198 ? A -2.191 -13.178 7.791 1.000 1 A ASN 83.919 1
ATOM 1581 C CB . ASN 198 198 ? A -0.078 -15.527 8.653 1.000 1 A ASN 86.682 1
ATOM 1582 C CG . ASN 198 198 ? A 0.662 -16.814 8.369 1.000 1 A ASN 86.478 1
ATOM 1583 O OD1 . ASN 198 198 ? A 0.076 -17.883 8.368 1.000 1 A ASN 81.750 1
ATOM 1584 N ND2 . ASN 198 198 ? A 1.967 -16.704 8.119 1.000 1 A ASN 80.976 1
ATOM 1585 N N . ASN 199 199 ? A -2.916 -14.462 9.473 1.000 1 A ASN 86.323 1
ATOM 1586 C CA . ASN 199 199 ? A -3.686 -13.392 10.100 1.000 1 A ASN 85.499 1
ATOM 1587 C C . ASN 199 199 ? A -2.802 -12.457 10.914 1.000 1 A ASN 86.408 1
ATOM 1588 O O . ASN 199 199 ? A -3.205 -11.350 11.216 1.000 1 A ASN 82.097 1
ATOM 1589 C CB . ASN 199 199 ? A -4.777 -13.981 10.994 1.000 1 A ASN 81.153 1
ATOM 1590 C CG . ASN 199 199 ? A -5.861 -14.706 10.229 1.000 1 A ASN 74.271 1
ATOM 1591 O OD1 . ASN 199 199 ? A -6.257 -14.252 9.143 1.000 1 A ASN 67.222 1
ATOM 1592 N ND2 . ASN 199 199 ? A -6.338 -15.803 10.740 1.000 1 A ASN 68.087 1
ATOM 1593 N N . ARG 200 200 ? A -1.625 -12.901 11.256 1.000 1 A ARG 87.193 1
ATOM 1594 C CA . ARG 200 200 ? A -0.660 -12.090 12.021 1.000 1 A ARG 86.843 1
ATOM 1595 C C . ARG 200 200 ? A 0.660 -12.076 11.288 1.000 1 A ARG 87.268 1
ATOM 1596 O O . ARG 200 200 ? A 0.932 -12.947 10.461 1.000 1 A ARG 81.648 1
ATOM 1597 C CB . ARG 200 200 ? A -0.478 -12.654 13.434 1.000 1 A ARG 82.227 1
ATOM 1598 C CG . ARG 200 200 ? A -1.767 -12.621 14.267 1.000 1 A ARG 73.060 1
ATOM 1599 C CD . ARG 200 200 ? A -2.250 -11.213 14.576 1.000 1 A ARG 67.985 1
ATOM 1600 N NE . ARG 200 200 ? A -1.234 -10.447 15.316 1.000 1 A ARG 63.023 1
ATOM 1601 C CZ . ARG 200 200 ? A -1.082 -10.498 16.642 1.000 1 A ARG 59.394 1
ATOM 1602 N NH1 . ARG 200 200 ? A -1.840 -11.286 17.364 1.000 1 A ARG 51.525 1
ATOM 1603 N NH2 . ARG 200 200 ? A -0.147 -9.736 17.201 1.000 1 A ARG 50.745 1
ATOM 1604 N N . ARG 201 201 ? A 1.477 -11.093 11.572 1.000 1 A ARG 89.515 1
ATOM 1605 C CA . ARG 201 201 ? A 2.773 -10.966 10.952 1.000 1 A ARG 90.157 1
ATOM 1606 C C . ARG 201 201 ? A 3.782 -10.396 11.926 1.000 1 A ARG 91.096 1
ATOM 1607 O O . ARG 201 201 ? A 3.423 -9.737 12.921 1.000 1 A ARG 88.085 1
ATOM 1608 C CB . ARG 201 201 ? A 2.677 -10.077 9.698 1.000 1 A ARG 88.169 1
ATOM 1609 C CG . ARG 201 201 ? A 2.363 -8.590 9.974 1.000 1 A ARG 86.810 1
ATOM 1610 C CD . ARG 201 201 ? A 2.127 -7.842 8.700 1.000 1 A ARG 86.722 1
ATOM 1611 N NE . ARG 201 201 ? A 3.317 -7.783 7.836 1.000 1 A ARG 84.005 1
ATOM 1612 C CZ . ARG 201 201 ? A 4.184 -6.781 7.876 1.000 1 A ARG 85.320 1
ATOM 1613 N NH1 . ARG 201 201 ? A 4.032 -5.753 8.701 1.000 1 A ARG 75.334 1
ATOM 1614 N NH2 . ARG 201 201 ? A 5.252 -6.834 7.085 1.000 1 A ARG 78.059 1
ATOM 1615 N N . THR 202 202 ? A 5.020 -10.668 11.666 1.000 1 A THR 92.031 1
ATOM 1616 C CA . THR 202 202 ? A 6.105 -10.177 12.526 1.000 1 A THR 92.269 1
ATOM 1617 C C . THR 202 202 ? A 6.448 -8.753 12.141 1.000 1 A THR 92.133 1
ATOM 1618 O O . THR 202 202 ? A 6.631 -8.442 10.965 1.000 1 A THR 89.944 1
ATOM 1619 C CB . THR 202 202 ? A 7.334 -11.085 12.403 1.000 1 A THR 91.586 1
ATOM 1620 O OG1 . THR 202 202 ? A 6.974 -12.432 12.722 1.000 1 A THR 85.543 1
ATOM 1621 C CG2 . THR 202 202 ? A 8.418 -10.604 13.355 1.000 1 A THR 84.640 1
ATOM 1622 N N . THR 203 203 ? A 6.524 -7.879 13.128 1.000 1 A THR 91.373 1
ATOM 1623 C CA . THR 203 203 ? A 6.859 -6.482 12.911 1.000 1 A THR 90.440 1
ATOM 1624 C C . THR 203 203 ? A 8.168 -6.160 13.632 1.000 1 A THR 91.192 1
ATOM 1625 O O . THR 203 203 ? A 8.237 -6.252 14.854 1.000 1 A THR 87.831 1
ATOM 1626 C CB . THR 203 203 ? A 5.742 -5.565 13.406 1.000 1 A THR 86.799 1
ATOM 1627 O OG1 . THR 203 203 ? A 5.511 -5.738 14.806 1.000 1 A THR 80.198 1
ATOM 1628 C CG2 . THR 203 203 ? A 4.446 -5.868 12.661 1.000 1 A THR 79.080 1
ATOM 1629 N N . LEU 204 204 ? A 9.179 -5.818 12.848 1.000 1 A LEU 92.538 1
ATOM 1630 C CA . LEU 204 204 ? A 10.494 -5.552 13.403 1.000 1 A LEU 91.563 1
ATOM 1631 C C . LEU 204 204 ? A 10.575 -4.184 14.061 1.000 1 A LEU 90.526 1
ATOM 1632 O O . LEU 204 204 ? A 11.042 -4.052 15.196 1.000 1 A LEU 85.899 1
ATOM 1633 C CB . LEU 204 204 ? A 11.562 -5.684 12.327 1.000 1 A LEU 91.098 1
ATOM 1634 C CG . LEU 204 204 ? A 11.792 -7.070 11.734 1.000 1 A LEU 90.052 1
ATOM 1635 C CD1 . LEU 204 204 ? A 12.267 -8.022 12.822 1.000 1 A LEU 86.348 1
ATOM 1636 C CD2 . LEU 204 204 ? A 12.803 -7.004 10.614 1.000 1 A LEU 88.379 1
ATOM 1637 N N . TRP 205 205 ? A 10.080 -3.172 13.355 1.000 1 A TRP 89.741 1
ATOM 1638 C CA . TRP 205 205 ? A 10.164 -1.784 13.834 1.000 1 A TRP 88.799 1
ATOM 1639 C C . TRP 205 205 ? A 8.856 -1.403 14.518 1.000 1 A TRP 88.078 1
ATOM 1640 O O . TRP 205 205 ? A 8.235 -0.386 14.162 1.000 1 A TRP 81.723 1
ATOM 1641 C CB . TRP 205 205 ? A 10.473 -0.849 12.680 1.000 1 A TRP 86.887 1
ATOM 1642 C CG . TRP 205 205 ? A 11.818 -1.094 12.052 1.000 1 A TRP 88.987 1
ATOM 1643 C CD1 . TRP 205 205 ? A 12.989 -0.532 12.405 1.000 1 A TRP 83.234 1
ATOM 1644 C CD2 . TRP 205 205 ? A 12.105 -1.995 10.984 1.000 1 A TRP 89.206 1
ATOM 1645 N NE1 . TRP 205 205 ? A 14.011 -1.004 11.621 1.000 1 A TRP 79.425 1
ATOM 1646 C CE2 . TRP 205 205 ? A 13.485 -1.905 10.742 1.000 1 A TRP 88.345 1
ATOM 1647 C CE3 . TRP 205 205 ? A 11.358 -2.851 10.197 1.000 1 A TRP 82.561 1
ATOM 1648 C CZ2 . TRP 205 205 ? A 14.106 -2.656 9.748 1.000 1 A TRP 83.774 1
ATOM 1649 C CZ3 . TRP 205 205 ? A 11.979 -3.593 9.235 1.000 1 A TRP 77.628 1
ATOM 1650 C CH2 . TRP 205 205 ? A 13.340 -3.484 9.010 1.000 1 A TRP 80.838 1
ATOM 1651 N N . ALA 206 206 ? A 8.435 -2.193 15.475 1.000 1 A ALA 90.574 1
ATOM 1652 C CA . ALA 206 206 ? A 7.213 -1.902 16.211 1.000 1 A ALA 90.015 1
ATOM 1653 C C . ALA 206 206 ? A 7.475 -0.820 17.251 1.000 1 A ALA 90.599 1
ATOM 1654 O O . ALA 206 206 ? A 8.498 -0.870 17.947 1.000 1 A ALA 88.380 1
ATOM 1655 C CB . ALA 206 206 ? A 6.670 -3.175 16.864 1.000 1 A ALA 87.773 1
ATOM 1656 N N . PRO 207 207 ? A 6.573 0.117 17.381 1.000 1 A PRO 91.930 1
ATOM 1657 C CA . PRO 207 207 ? A 6.773 1.163 18.408 1.000 1 A PRO 91.370 1
ATOM 1658 C C . PRO 207 207 ? A 6.619 0.612 19.821 1.000 1 A PRO 91.722 1
ATOM 1659 O O . PRO 207 207 ? A 5.875 -0.349 20.049 1.000 1 A PRO 89.619 1
ATOM 1660 C CB . PRO 207 207 ? A 5.673 2.175 18.104 1.000 1 A PRO 89.462 1
ATOM 1661 C CG . PRO 207 207 ? A 5.303 1.924 16.680 1.000 1 A PRO 88.511 1
ATOM 1662 C CD . PRO 207 207 ? A 5.474 0.457 16.480 1.000 1 A PRO 91.432 1
ATOM 1663 N N . ALA 208 208 ? A 7.340 1.199 20.735 1.000 1 A ALA 91.789 1
ATOM 1664 C CA . ALA 208 208 ? A 7.288 0.761 22.121 1.000 1 A ALA 91.392 1
ATOM 1665 C C . ALA 208 208 ? A 5.955 1.139 22.762 1.000 1 A ALA 91.660 1
ATOM 1666 O O . ALA 208 208 ? A 5.465 2.251 22.617 1.000 1 A ALA 88.949 1
ATOM 1667 C CB . ALA 208 208 ? A 8.450 1.384 22.914 1.000 1 A ALA 89.743 1
ATOM 1668 N N . ASP 209 209 ? A 5.364 0.187 23.437 1.000 1 A ASP 92.080 1
ATOM 1669 C CA . ASP 209 209 ? A 4.070 0.394 24.056 1.000 1 A ASP 91.413 1
ATOM 1670 C C . ASP 209 209 ? A 4.120 -0.164 25.479 1.000 1 A ASP 91.404 1
ATOM 1671 O O . ASP 209 209 ? A 4.063 -1.373 25.677 1.000 1 A ASP 88.410 1
ATOM 1672 C CB . ASP 209 209 ? A 2.950 -0.255 23.249 1.000 1 A ASP 89.824 1
ATOM 1673 C CG . ASP 209 209 ? A 1.548 0.197 23.670 1.000 1 A ASP 89.976 1
ATOM 1674 O OD1 . ASP 209 209 ? A 1.446 1.023 24.594 1.000 1 A ASP 85.363 1
ATOM 1675 O OD2 . ASP 209 209 ? A 0.562 -0.269 23.073 1.000 1 A ASP 84.922 1
ATOM 1676 N N . SER 210 210 ? A 4.229 0.704 26.450 1.000 1 A SER 92.517 1
ATOM 1677 C CA . SER 210 210 ? A 4.357 0.285 27.836 1.000 1 A SER 91.956 1
ATOM 1678 C C . SER 210 210 ? A 2.989 0.029 28.439 1.000 1 A SER 92.774 1
ATOM 1679 O O . SER 210 210 ? A 1.939 0.194 27.813 1.000 1 A SER 91.104 1
ATOM 1680 C CB . SER 210 210 ? A 5.109 1.336 28.635 1.000 1 A SER 89.999 1
ATOM 1681 O OG . SER 210 210 ? A 4.380 2.545 28.664 1.000 1 A SER 84.188 1
ATOM 1682 N N . THR 211 211 ? A 2.983 -0.393 29.693 1.000 1 A THR 92.494 1
ATOM 1683 C CA . THR 211 211 ? A 1.728 -0.632 30.399 1.000 1 A THR 92.485 1
ATOM 1684 C C . THR 211 211 ? A 1.045 0.678 30.775 1.000 1 A THR 93.487 1
ATOM 1685 O O . THR 211 211 ? A -0.184 0.745 30.740 1.000 1 A THR 91.248 1
ATOM 1686 C CB . THR 211 211 ? A 1.996 -1.487 31.645 1.000 1 A THR 90.475 1
ATOM 1687 O OG1 . THR 211 211 ? A 2.651 -2.689 31.259 1.000 1 A THR 78.103 1
ATOM 1688 C CG2 . THR 211 211 ? A 0.687 -1.825 32.361 1.000 1 A THR 78.151 1
ATOM 1689 N N . LEU 212 212 ? A 1.815 1.701 31.088 1.000 1 A LEU 93.926 1
ATOM 1690 C CA . LEU 212 212 ? A 1.234 2.989 31.444 1.000 1 A LEU 94.009 1
ATOM 1691 C C . LEU 212 212 ? A 0.508 3.630 30.285 1.000 1 A LEU 94.442 1
ATOM 1692 O O . LEU 212 212 ? A -0.542 4.257 30.489 1.000 1 A LEU 93.458 1
ATOM 1693 C CB . LEU 212 212 ? A 2.316 3.928 31.980 1.000 1 A LEU 92.957 1
ATOM 1694 C CG . LEU 212 212 ? A 1.885 5.342 32.402 1.000 1 A LEU 84.432 1
ATOM 1695 C CD1 . LEU 212 212 ? A 0.943 5.255 33.606 1.000 1 A LEU 78.303 1
ATOM 1696 C CD2 . LEU 212 212 ? A 3.086 6.199 32.718 1.000 1 A LEU 78.033 1
ATOM 1697 N N . GLN 213 213 ? A 1.013 3.466 29.069 1.000 1 A GLN 93.834 1
ATOM 1698 C CA . GLN 213 213 ? A 0.359 4.033 27.893 1.000 1 A GLN 93.018 1
ATOM 1699 C C . GLN 213 213 ? A -0.924 3.285 27.555 1.000 1 A GLN 93.239 1
ATOM 1700 O O . GLN 213 213 ? A -1.878 3.880 27.063 1.000 1 A GLN 92.670 1
ATOM 1701 C CB . GLN 213 213 ? A 1.312 4.034 26.715 1.000 1 A GLN 90.505 1
ATOM 1702 C CG . GLN 213 213 ? A 2.514 4.963 26.892 1.000 1 A GLN 88.934 1
ATOM 1703 C CD . GLN 213 213 ? A 3.377 4.979 25.647 1.000 1 A GLN 88.823 1
ATOM 1704 O OE1 . GLN 213 213 ? A 2.857 5.134 24.530 1.000 1 A GLN 81.723 1
ATOM 1705 N NE2 . GLN 213 213 ? A 4.680 4.859 25.838 1.000 1 A GLN 80.090 1
ATOM 1706 N N . ARG 214 214 ? A -0.956 1.981 27.807 1.000 1 A ARG 93.787 1
ATOM 1707 C CA . ARG 214 214 ? A -2.176 1.210 27.561 1.000 1 A ARG 93.013 1
ATOM 1708 C C . ARG 214 214 ? A -3.244 1.552 28.570 1.000 1 A ARG 93.994 1
ATOM 1709 O O . ARG 214 214 ? A -4.456 1.615 28.211 1.000 1 A ARG 93.100 1
ATOM 1710 C CB . ARG 214 214 ? A -1.880 -0.295 27.586 1.000 1 A ARG 90.473 1
ATOM 1711 C CG . ARG 214 214 ? A -1.000 -0.761 26.449 1.000 1 A ARG 78.302 1
ATOM 1712 C CD . ARG 214 214 ? A -0.969 -2.275 26.364 1.000 1 A ARG 74.832 1
ATOM 1713 N NE . ARG 214 214 ? A -0.357 -2.875 27.539 1.000 1 A ARG 69.036 1
ATOM 1714 C CZ . ARG 214 214 ? A 0.957 -3.202 27.604 1.000 1 A ARG 64.452 1
ATOM 1715 N NH1 . ARG 214 214 ? A 1.737 -2.987 26.583 1.000 1 A ARG 59.601 1
ATOM 1716 N NH2 . ARG 214 214 ? A 1.423 -3.731 28.715 1.000 1 A ARG 55.987 1
ATOM 1717 N N . VAL 215 215 ? A -2.889 1.766 29.812 1.000 1 A VAL 95.024 1
ATOM 1718 C CA . VAL 215 215 ? A -3.882 2.122 30.823 1.000 1 A VAL 95.396 1
ATOM 1719 C C . VAL 215 215 ? A -4.423 3.513 30.554 1.000 1 A VAL 95.662 1
ATOM 1720 O O . VAL 215 215 ? A -5.648 3.736 30.625 1.000 1 A VAL 95.172 1
ATOM 1721 C CB . VAL 215 215 ? A -3.255 2.022 32.245 1.000 1 A VAL 94.834 1
ATOM 1722 C CG1 . VAL 215 215 ? A -2.875 0.572 32.539 1.000 1 A VAL 92.348 1
ATOM 1723 C CG2 . VAL 215 215 ? A -4.230 2.530 33.276 1.000 1 A VAL 91.602 1
ATOM 1724 N N . ALA 216 216 ? A -3.556 4.450 30.242 1.000 1 A ALA 96.000 1
ATOM 1725 C CA . ALA 216 216 ? A -4.000 5.791 29.928 1.000 1 A ALA 95.411 1
ATOM 1726 C C . ALA 216 216 ? A -4.768 5.852 28.613 1.000 1 A ALA 95.504 1
ATOM 1727 O O . ALA 216 216 ? A -5.595 6.752 28.427 1.000 1 A ALA 94.928 1
ATOM 1728 C CB . ALA 216 216 ? A -2.803 6.732 29.882 1.000 1 A ALA 94.286 1
ATOM 1729 N N . ARG 217 217 ? A -4.526 4.902 27.726 1.000 1 A ARG 95.350 1
ATOM 1730 C CA . ARG 217 217 ? A -5.236 4.867 26.432 1.000 1 A ARG 94.617 1
ATOM 1731 C C . ARG 217 217 ? A -6.697 4.468 26.650 1.000 1 A ARG 94.700 1
ATOM 1732 O O . ARG 217 217 ? A -7.604 5.149 26.170 1.000 1 A ARG 93.873 1
ATOM 1733 C CB . ARG 217 217 ? A -4.513 3.887 25.494 1.000 1 A ARG 93.319 1
ATOM 1734 C CG . ARG 217 217 ? A -5.089 3.868 24.074 1.000 1 A ARG 88.713 1
ATOM 1735 C CD . ARG 217 217 ? A -4.379 2.816 23.284 1.000 1 A ARG 89.031 1
ATOM 1736 N NE . ARG 217 217 ? A -2.932 3.057 23.288 1.000 1 A ARG 86.666 1
ATOM 1737 C CZ . ARG 217 217 ? A -2.018 2.182 22.890 1.000 1 A ARG 88.277 1
ATOM 1738 N NH1 . ARG 217 217 ? A -2.414 0.978 22.495 1.000 1 A ARG 76.685 1
ATOM 1739 N NH2 . ARG 217 217 ? A -0.729 2.488 22.935 1.000 1 A ARG 79.281 1
ATOM 1740 N N . TYR 218 218 ? A -6.928 3.382 27.350 1.000 1 A TYR 95.131 1
ATOM 1741 C CA . TYR 218 218 ? A -8.296 2.936 27.614 1.000 1 A TYR 95.048 1
ATOM 1742 C C . TYR 218 218 ? A -9.024 3.814 28.616 1.000 1 A TYR 95.795 1
ATOM 1743 O O . TYR 218 218 ? A -10.239 3.871 28.632 1.000 1 A TYR 95.172 1
ATOM 1744 C CB . TYR 218 218 ? A -8.298 1.476 28.073 1.000 1 A TYR 94.165 1
ATOM 1745 C CG . TYR 218 218 ? A -7.910 0.503 26.986 1.000 1 A TYR 91.500 1
ATOM 1746 C CD1 . TYR 218 218 ? A -8.799 0.132 26.003 1.000 1 A TYR 86.668 1
ATOM 1747 C CD2 . TYR 218 218 ? A -6.641 -0.038 26.938 1.000 1 A TYR 86.592 1
ATOM 1748 C CE1 . TYR 218 218 ? A -8.451 -0.746 25.005 1.000 1 A TYR 82.628 1
ATOM 1749 C CE2 . TYR 218 218 ? A -6.269 -0.916 25.951 1.000 1 A TYR 84.423 1
ATOM 1750 C CZ . TYR 218 218 ? A -7.180 -1.272 24.994 1.000 1 A TYR 83.139 1
ATOM 1751 O OH . TYR 218 218 ? A -6.824 -2.178 24.012 1.000 1 A TYR 75.230 1
ATOM 1752 N N . THR 219 219 ? A -8.260 4.507 29.464 1.000 1 A THR 95.965 1
ATOM 1753 C CA . THR 219 219 ? A -8.876 5.472 30.364 1.000 1 A THR 95.741 1
ATOM 1754 C C . THR 219 219 ? A -9.390 6.682 29.605 1.000 1 A THR 95.823 1
ATOM 1755 O O . THR 219 219 ? A -10.480 7.197 29.896 1.000 1 A THR 95.117 1
ATOM 1756 C CB . THR 219 219 ? A -7.883 5.909 31.439 1.000 1 A THR 95.244 1
ATOM 1757 O OG1 . THR 219 219 ? A -7.403 4.762 32.144 1.000 1 A THR 86.362 1
ATOM 1758 C CG2 . THR 219 219 ? A -8.540 6.846 32.427 1.000 1 A THR 84.518 1
ATOM 1759 N N . MET 220 220 ? A -8.643 7.138 28.598 1.000 1 A MET 95.706 1
ATOM 1760 C CA . MET 220 220 ? A -9.107 8.239 27.764 1.000 1 A MET 95.075 1
ATOM 1761 C C . MET 220 220 ? A -10.309 7.836 26.888 1.000 1 A MET 95.029 1
ATOM 1762 O O . MET 220 220 ? A -11.133 8.692 26.573 1.000 1 A MET 93.770 1
ATOM 1763 C CB . MET 220 220 ? A -7.971 8.774 26.915 1.000 1 A MET 93.919 1
ATOM 1764 C CG . MET 220 220 ? A -6.925 9.541 27.699 1.000 1 A MET 91.967 1
ATOM 1765 S SD . MET 220 220 ? A -5.652 10.273 26.624 1.000 1 A MET 90.668 1
ATOM 1766 C CE . MET 220 220 ? A -4.757 8.828 26.120 1.000 1 A MET 78.625 1
ATOM 1767 N N . ILE 221 221 ? A -10.375 6.570 26.496 1.000 1 A ILE 95.327 1
ATOM 1768 C CA . ILE 221 221 ? A -11.532 6.102 25.725 1.000 1 A ILE 94.921 1
ATOM 1769 C C . ILE 221 221 ? A -12.786 6.088 26.591 1.000 1 A ILE 95.269 1
ATOM 1770 O O . ILE 221 221 ? A -13.856 6.531 26.170 1.000 1 A ILE 94.775 1
ATOM 1771 C CB . ILE 221 221 ? A -11.268 4.717 25.118 1.000 1 A ILE 94.253 1
ATOM 1772 C CG1 . ILE 221 221 ? A -10.097 4.793 24.139 1.000 1 A ILE 92.021 1
ATOM 1773 C CG2 . ILE 221 221 ? A -12.492 4.161 24.430 1.000 1 A ILE 90.595 1
ATOM 1774 C CD1 . ILE 221 221 ? A -9.624 3.447 23.641 1.000 1 A ILE 86.763 1
ATOM 1775 N N . LEU 222 222 ? A -12.654 5.619 27.823 1.000 1 A LEU 96.345 1
ATOM 1776 C CA . LEU 222 222 ? A -13.790 5.648 28.744 1.000 1 A LEU 95.993 1
ATOM 1777 C C . LEU 222 222 ? A -14.169 7.068 29.119 1.000 1 A LEU 95.779 1
ATOM 1778 O O . LEU 222 222 ? A -15.346 7.365 29.365 1.000 1 A LEU 95.026 1
ATOM 1779 C CB . LEU 222 222 ? A -13.475 4.846 29.999 1.000 1 A LEU 95.727 1
ATOM 1780 C CG . LEU 222 222 ? A -13.346 3.339 29.816 1.000 1 A LEU 84.782 1
ATOM 1781 C CD1 . LEU 222 222 ? A -14.645 2.751 29.316 1.000 1 A LEU 81.342 1
ATOM 1782 C CD2 . LEU 222 222 ? A -12.891 2.682 31.100 1.000 1 A LEU 82.389 1
ATOM 1783 N N . LEU 223 223 ? A -13.191 7.977 29.139 1.000 1 A LEU 96.176 1
ATOM 1784 C CA . LEU 223 223 ? A -13.485 9.384 29.414 1.000 1 A LEU 95.267 1
ATOM 1785 C C . LEU 223 223 ? A -14.173 10.043 28.224 1.000 1 A LEU 94.654 1
ATOM 1786 O O . LEU 223 223 ? A -15.039 10.904 28.418 1.000 1 A LEU 93.325 1
ATOM 1787 C CB . LEU 223 223 ? A -12.212 10.113 29.789 1.000 1 A LEU 94.584 1
ATOM 1788 C CG . LEU 223 223 ? A -12.334 11.568 30.265 1.000 1 A LEU 83.721 1
ATOM 1789 C CD1 . LEU 223 223 ? A -13.240 11.640 31.500 1.000 1 A LEU 81.791 1
ATOM 1790 C CD2 . LEU 223 223 ? A -10.983 12.134 30.573 1.000 1 A LEU 83.059 1
ATOM 1791 N N . MET 224 224 ? A -13.836 9.617 27.015 1.000 1 A MET 94.984 1
ATOM 1792 C CA . MET 224 224 ? A -14.548 10.089 25.831 1.000 1 A MET 93.903 1
ATOM 1793 C C . MET 224 224 ? A -15.976 9.599 25.802 1.000 1 A MET 93.699 1
ATOM 1794 O O . MET 224 224 ? A -16.888 10.333 25.437 1.000 1 A MET 92.237 1
ATOM 1795 C CB . MET 224 224 ? A -13.804 9.645 24.557 1.000 1 A MET 93.023 1
ATOM 1796 C CG . MET 224 224 ? A -12.498 10.368 24.313 1.000 1 A MET 88.046 1
ATOM 1797 S SD . MET 224 224 ? A -11.589 9.670 22.933 1.000 1 A MET 89.085 1
ATOM 1798 C CE . MET 224 224 ? A -12.684 10.034 21.579 1.000 1 A MET 78.911 1
ATOM 1799 N N . LEU 225 225 ? A -16.183 8.332 26.174 1.000 1 A LEU 94.475 1
ATOM 1800 C CA . LEU 225 225 ? A -17.526 7.787 26.238 1.000 1 A LEU 93.922 1
ATOM 1801 C C . LEU 225 225 ? A -18.340 8.416 27.359 1.000 1 A LEU 93.632 1
ATOM 1802 O O . LEU 225 225 ? A -19.576 8.557 27.253 1.000 1 A LEU 93.168 1
ATOM 1803 C CB . LEU 225 225 ? A -17.481 6.269 26.404 1.000 1 A LEU 93.822 1
ATOM 1804 C CG . LEU 225 225 ? A -16.880 5.459 25.255 1.000 1 A LEU 89.060 1
ATOM 1805 C CD1 . LEU 225 225 ? A -17.679 5.678 23.980 1.000 1 A LEU 85.761 1
ATOM 1806 C CD2 . LEU 225 225 ? A -16.803 4.002 25.620 1.000 1 A LEU 86.597 1
ATOM 1807 N N . ALA 226 226 ? A -17.679 8.803 28.443 1.000 1 A ALA 94.136 1
ATOM 1808 C CA . ALA 226 226 ? A -18.394 9.507 29.511 1.000 1 A ALA 92.733 1
ATOM 1809 C C . ALA 226 226 ? A -18.764 10.926 29.102 1.000 1 A ALA 92.067 1
ATOM 1810 O O . ALA 226 226 ? A -19.860 11.398 29.420 1.000 1 A ALA 90.758 1
ATOM 1811 C CB . ALA 226 226 ? A -17.522 9.532 30.779 1.000 1 A ALA 91.808 1
ATOM 1812 N N . GLU 227 227 ? A -17.866 11.591 28.387 1.000 1 A GLU 91.493 1
ATOM 1813 C CA . GLU 227 227 ? A -18.187 12.939 27.897 1.000 1 A GLU 89.761 1
ATOM 1814 C C . GLU 227 227 ? A -19.231 12.919 26.797 1.000 1 A GLU 89.186 1
ATOM 1815 O O . GLU 227 227 ? A -20.038 13.837 26.712 1.000 1 A GLU 87.793 1
ATOM 1816 C CB . GLU 227 227 ? A -16.903 13.615 27.403 1.000 1 A GLU 87.860 1
ATOM 1817 C CG . GLU 227 227 ? A -15.914 13.951 28.505 1.000 1 A GLU 83.583 1
ATOM 1818 C CD . GLU 227 227 ? A -14.650 14.593 27.954 1.000 1 A GLU 83.633 1
ATOM 1819 O OE1 . GLU 227 227 ? A -14.516 14.648 26.719 1.000 1 A GLU 79.072 1
ATOM 1820 O OE2 . GLU 227 227 ? A -13.806 15.049 28.760 1.000 1 A GLU 76.951 1
ATOM 1821 N N . PHE 228 228 ? A -19.208 11.868 25.959 1.000 1 A PHE 88.317 1
ATOM 1822 C CA . PHE 228 228 ? A -20.234 11.753 24.941 1.000 1 A PHE 88.132 1
ATOM 1823 C C . PHE 228 228 ? A -21.591 11.425 25.514 1.000 1 A PHE 89.101 1
ATOM 1824 O O . PHE 228 228 ? A -22.621 11.882 25.042 1.000 1 A PHE 87.619 1
ATOM 1825 C CB . PHE 228 228 ? A -19.834 10.685 23.913 1.000 1 A PHE 86.984 1
ATOM 1826 C CG . PHE 228 228 ? A -20.842 10.511 22.791 1.000 1 A PHE 81.844 1
ATOM 1827 C CD1 . PHE 228 228 ? A -20.945 11.455 21.793 1.000 1 A PHE 80.091 1
ATOM 1828 C CD2 . PHE 228 228 ? A -21.656 9.402 22.744 1.000 1 A PHE 79.686 1
ATOM 1829 C CE1 . PHE 228 228 ? A -21.846 11.301 20.759 1.000 1 A PHE 77.066 1
ATOM 1830 C CE2 . PHE 228 228 ? A -22.566 9.227 21.736 1.000 1 A PHE 78.821 1
ATOM 1831 C CZ . PHE 228 228 ? A -22.668 10.180 20.752 1.000 1 A PHE 75.835 1
ATOM 1832 N N . GLY 229 229 ? A -21.607 10.613 26.576 1.000 1 A GLY 90.821 1
ATOM 1833 C CA . GLY 229 229 ? A -22.871 10.338 27.254 1.000 1 A GLY 89.955 1
ATOM 1834 C C . GLY 229 229 ? A -23.389 11.559 27.999 1.000 1 A GLY 89.809 1
ATOM 1835 O O . GLY 229 229 ? A -24.608 11.786 28.061 1.000 1 A GLY 88.399 1
ATOM 1836 N N . ALA 230 230 ? A -22.496 12.331 28.579 1.000 1 A ALA 89.926 1
ATOM 1837 C CA . ALA 230 230 ? A -22.893 13.557 29.228 1.000 1 A ALA 87.622 1
ATOM 1838 C C . ALA 230 230 ? A -23.368 14.602 28.226 1.000 1 A ALA 87.126 1
ATOM 1839 O O . ALA 230 230 ? A -24.229 15.427 28.563 1.000 1 A ALA 85.187 1
ATOM 1840 C CB . ALA 230 230 ? A -21.741 14.119 30.067 1.000 1 A ALA 85.565 1
ATOM 1841 N N . TRP 231 231 ? A -22.822 14.567 27.020 1.000 1 A TRP 81.933 1
ATOM 1842 C CA . TRP 231 231 ? A -23.283 15.485 25.977 1.000 1 A TRP 82.125 1
ATOM 1843 C C . TRP 231 231 ? A -24.678 15.130 25.512 1.000 1 A TRP 82.274 1
ATOM 1844 O O . TRP 231 231 ? A -25.474 16.024 25.210 1.000 1 A TRP 79.402 1
ATOM 1845 C CB . TRP 231 231 ? A -22.311 15.455 24.803 1.000 1 A TRP 80.977 1
ATOM 1846 C CG . TRP 231 231 ? A -22.708 16.379 23.674 1.000 1 A TRP 79.580 1
ATOM 1847 C CD1 . TRP 231 231 ? A -22.558 17.722 23.642 1.000 1 A TRP 74.812 1
ATOM 1848 C CD2 . TRP 231 231 ? A -23.311 16.028 22.424 1.000 1 A TRP 77.295 1
ATOM 1849 N NE1 . TRP 231 231 ? A -23.031 18.230 22.453 1.000 1 A TRP 73.172 1
ATOM 1850 C CE2 . TRP 231 231 ? A -23.502 17.184 21.713 1.000 1 A TRP 75.024 1
ATOM 1851 C CE3 . TRP 231 231 ? A -23.699 14.811 21.865 1.000 1 A TRP 70.975 1
ATOM 1852 C CZ2 . TRP 231 231 ? A -24.080 17.208 20.441 1.000 1 A TRP 71.029 1
ATOM 1853 C CZ3 . TRP 231 231 ? A -24.276 14.824 20.612 1.000 1 A TRP 67.891 1
ATOM 1854 C CH2 . TRP 231 231 ? A -24.454 16.007 19.914 1.000 1 A TRP 68.416 1
ATOM 1855 N N . ILE 232 232 ? A -24.990 13.831 25.446 1.000 1 A ILE 87.839 1
ATOM 1856 C CA . ILE 232 232 ? A -26.354 13.410 25.072 1.000 1 A ILE 86.483 1
ATOM 1857 C C . ILE 232 232 ? A -27.333 13.726 26.179 1.000 1 A ILE 86.151 1
ATOM 1858 O O . ILE 232 232 ? A -28.456 14.164 25.942 1.000 1 A ILE 82.723 1
ATOM 1859 C CB . ILE 232 232 ? A -26.373 11.927 24.701 1.000 1 A ILE 84.754 1
ATOM 1860 C CG1 . ILE 232 232 ? A -25.542 11.699 23.431 1.000 1 A ILE 80.269 1
ATOM 1861 C CG2 . ILE 232 232 ? A -27.800 11.448 24.483 1.000 1 A ILE 79.345 1
ATOM 1862 C CD1 . ILE 232 232 ? A -25.354 10.257 23.069 1.000 1 A ILE 73.360 1
ATOM 1863 N N . TRP 233 233 ? A -26.916 13.512 27.429 1.000 1 A TRP 83.311 1
ATOM 1864 C CA . TRP 233 233 ? A -27.832 13.766 28.539 1.000 1 A TRP 84.024 1
ATOM 1865 C C . TRP 233 233 ? A -28.061 15.240 28.790 1.000 1 A TRP 83.087 1
ATOM 1866 O O . TRP 233 233 ? A -29.165 15.654 29.151 1.000 1 A TRP 78.687 1
ATOM 1867 C CB . TRP 233 233 ? A -27.247 13.115 29.822 1.000 1 A TRP 83.067 1
ATOM 1868 C CG . TRP 233 233 ? A -28.120 13.321 31.043 1.000 1 A TRP 79.882 1
ATOM 1869 C CD1 . TRP 233 233 ? A -29.358 12.880 31.236 1.000 1 A TRP 73.990 1
ATOM 1870 C CD2 . TRP 233 233 ? A -27.759 14.032 32.206 1.000 1 A TRP 75.812 1
ATOM 1871 N NE1 . TRP 233 233 ? A -29.824 13.266 32.448 1.000 1 A TRP 72.588 1
ATOM 1872 C CE2 . TRP 233 233 ? A -28.846 13.993 33.068 1.000 1 A TRP 72.652 1
ATOM 1873 C CE3 . TRP 233 233 ? A -26.635 14.746 32.607 1.000 1 A TRP 68.295 1
ATOM 1874 C CZ2 . TRP 233 233 ? A -28.836 14.615 34.323 1.000 1 A TRP 69.535 1
ATOM 1875 C CZ3 . TRP 233 233 ? A -26.618 15.380 33.844 1.000 1 A TRP 67.645 1
ATOM 1876 C CH2 . TRP 233 233 ? A -27.708 15.295 34.681 1.000 1 A TRP 68.404 1
ATOM 1877 N N . LEU 234 234 ? A -27.018 16.058 28.589 1.000 1 A LEU 84.192 1
ATOM 1878 C CA . LEU 234 234 ? A -27.176 17.505 28.819 1.000 1 A LEU 80.894 1
ATOM 1879 C C . LEU 234 234 ? A -27.872 18.167 27.622 1.000 1 A LEU 79.035 1
ATOM 1880 O O . LEU 234 234 ? A -28.856 18.890 27.827 1.000 1 A LEU 72.131 1
ATOM 1881 C CB . LEU 234 234 ? A -25.830 18.154 29.073 1.000 1 A LEU 76.589 1
ATOM 1882 C CG . LEU 234 234 ? A -25.128 17.830 30.378 1.000 1 A LEU 71.748 1
ATOM 1883 C CD1 . LEU 234 234 ? A -25.962 18.297 31.558 1.000 1 A LEU 70.682 1
ATOM 1884 C CD2 . LEU 234 234 ? A -23.729 18.430 30.421 1.000 1 A LEU 69.554 1
ATOM 1885 N N . ARG 235 235 ? A -27.346 17.925 26.438 1.000 1 A ARG 68.891 1
ATOM 1886 C CA . ARG 235 235 ? A -27.880 18.597 25.266 1.000 1 A ARG 69.112 1
ATOM 1887 C C . ARG 235 235 ? A -29.164 17.964 24.788 1.000 1 A ARG 66.180 1
ATOM 1888 O O . ARG 235 235 ? A -29.916 18.618 24.070 1.000 1 A ARG 59.630 1
ATOM 1889 C CB . ARG 235 235 ? A -26.854 18.585 24.134 1.000 1 A ARG 60.189 1
ATOM 1890 C CG . ARG 235 235 ? A -25.622 19.410 24.482 1.000 1 A ARG 56.569 1
ATOM 1891 C CD . ARG 235 235 ? A -24.635 19.414 23.331 1.000 1 A ARG 50.486 1
ATOM 1892 N NE . ARG 235 235 ? A -23.419 20.116 23.668 1.000 1 A ARG 43.910 1
ATOM 1893 C CZ . ARG 235 235 ? A -23.229 21.414 23.408 1.000 1 A ARG 45.058 1
ATOM 1894 N NH1 . ARG 235 235 ? A -24.161 22.123 22.820 1.000 1 A ARG 37.634 1
ATOM 1895 N NH2 . ARG 235 235 ? A -22.094 21.983 23.751 1.000 1 A ARG 36.111 1
ATOM 1896 N N . MET 1 1 ? B 12.649 -29.942 -10.752 1.000 2 B MET 79.129 1
ATOM 1897 C CA . MET 1 1 ? B 11.880 -28.875 -10.126 1.000 2 B MET 83.974 1
ATOM 1898 C C . MET 1 1 ? B 10.801 -28.360 -11.069 1.000 2 B MET 85.548 1
ATOM 1899 O O . MET 1 1 ? B 9.653 -28.170 -10.667 1.000 2 B MET 80.421 1
ATOM 1900 C CB . MET 1 1 ? B 12.779 -27.733 -9.672 1.000 2 B MET 76.187 1
ATOM 1901 C CG . MET 1 1 ? B 13.770 -28.123 -8.590 1.000 2 B MET 72.530 1
ATOM 1902 S SD . MET 1 1 ? B 14.837 -26.786 -8.104 1.000 2 B MET 74.592 1
ATOM 1903 C CE . MET 1 1 ? B 13.704 -25.797 -7.126 1.000 2 B MET 65.618 1
ATOM 1904 N N . VAL 2 2 ? B 11.163 -28.122 -12.321 1.000 2 B VAL 90.010 1
ATOM 1905 C CA . VAL 2 2 ? B 10.223 -27.655 -13.348 1.000 2 B VAL 91.832 1
ATOM 1906 C C . VAL 2 2 ? B 10.262 -28.674 -14.478 1.000 2 B VAL 92.109 1
ATOM 1907 O O . VAL 2 2 ? B 11.329 -29.005 -14.995 1.000 2 B VAL 89.917 1
ATOM 1908 C CB . VAL 2 2 ? B 10.561 -26.262 -13.856 1.000 2 B VAL 90.791 1
ATOM 1909 C CG1 . VAL 2 2 ? B 10.442 -25.245 -12.741 1.000 2 B VAL 89.262 1
ATOM 1910 C CG2 . VAL 2 2 ? B 9.630 -25.873 -14.998 1.000 2 B VAL 89.699 1
ATOM 1911 N N . THR 3 3 ? B 9.086 -29.183 -14.850 1.000 2 B THR 91.689 1
ATOM 1912 C CA . THR 3 3 ? B 8.977 -30.188 -15.889 1.000 2 B THR 91.929 1
ATOM 1913 C C . THR 3 3 ? B 7.914 -29.761 -16.875 1.000 2 B THR 92.121 1
ATOM 1914 O O . THR 3 3 ? B 6.776 -29.532 -16.498 1.000 2 B THR 89.911 1
ATOM 1915 C CB . THR 3 3 ? B 8.633 -31.572 -15.297 1.000 2 B THR 90.037 1
ATOM 1916 O OG1 . THR 3 3 ? B 9.668 -31.984 -14.392 1.000 2 B THR 75.044 1
ATOM 1917 C CG2 . THR 3 3 ? B 8.510 -32.604 -16.423 1.000 2 B THR 74.785 1
ATOM 1918 N N . LEU 4 4 ? B 8.304 -29.623 -18.128 1.000 2 B LEU 92.433 1
ATOM 1919 C CA . LEU 4 4 ? B 7.379 -29.291 -19.211 1.000 2 B LEU 92.545 1
ATOM 1920 C C . LEU 4 4 ? B 7.611 -30.298 -20.333 1.000 2 B LEU 92.087 1
ATOM 1921 O O . LEU 4 4 ? B 8.638 -30.269 -21.008 1.000 2 B LEU 89.717 1
ATOM 1922 C CB . LEU 4 4 ? B 7.598 -27.878 -19.730 1.000 2 B LEU 91.789 1
ATOM 1923 C CG . LEU 4 4 ? B 7.336 -26.742 -18.738 1.000 2 B LEU 91.336 1
ATOM 1924 C CD1 . LEU 4 4 ? B 5.880 -26.758 -18.287 1.000 2 B LEU 89.214 1
ATOM 1925 C CD2 . LEU 4 4 ? B 7.660 -25.394 -19.349 1.000 2 B LEU 89.974 1
ATOM 1926 N N . GLU 5 5 ? B 6.641 -31.170 -20.536 1.000 2 B GLU 91.280 1
ATOM 1927 C CA . GLU 5 5 ? B 6.707 -32.216 -21.565 1.000 2 B GLU 90.486 1
ATOM 1928 C C . GLU 5 5 ? B 5.446 -32.129 -22.412 1.000 2 B GLU 90.130 1
ATOM 1929 O O . GLU 5 5 ? B 4.358 -32.383 -21.948 1.000 2 B GLU 87.960 1
ATOM 1930 C CB . GLU 5 5 ? B 6.821 -33.604 -20.934 1.000 2 B GLU 88.953 1
ATOM 1931 C CG . GLU 5 5 ? B 6.883 -34.738 -21.943 1.000 2 B GLU 79.580 1
ATOM 1932 C CD . GLU 5 5 ? B 7.054 -36.085 -21.291 1.000 2 B GLU 76.947 1
ATOM 1933 O OE1 . GLU 5 5 ? B 7.076 -36.130 -20.027 1.000 2 B GLU 73.988 1
ATOM 1934 O OE2 . GLU 5 5 ? B 7.190 -37.092 -22.010 1.000 2 B GLU 68.944 1
ATOM 1935 N N . GLN 6 6 ? B 5.649 -31.731 -23.675 1.000 2 B GLN 90.548 1
ATOM 1936 C CA . GLN 6 6 ? B 4.559 -31.509 -24.629 1.000 2 B GLN 90.034 1
ATOM 1937 C C . GLN 6 6 ? B 3.536 -30.517 -24.054 1.000 2 B GLN 90.490 1
ATOM 1938 O O . GLN 6 6 ? B 2.346 -30.679 -24.206 1.000 2 B GLN 87.720 1
ATOM 1939 C CB . GLN 6 6 ? B 3.874 -32.817 -25.040 1.000 2 B GLN 88.006 1
ATOM 1940 C CG . GLN 6 6 ? B 4.772 -33.752 -25.842 1.000 2 B GLN 83.567 1
ATOM 1941 C CD . GLN 6 6 ? B 5.131 -33.196 -27.190 1.000 2 B GLN 76.617 1
ATOM 1942 O OE1 . GLN 6 6 ? B 4.321 -32.547 -27.850 1.000 2 B GLN 69.805 1
ATOM 1943 N NE2 . GLN 6 6 ? B 6.370 -33.422 -27.612 1.000 2 B GLN 69.458 1
ATOM 1944 N N . PHE 7 7 ? B 4.037 -29.481 -23.392 1.000 2 B PHE 91.140 1
ATOM 1945 C CA . PHE 7 7 ? B 3.188 -28.510 -22.735 1.000 2 B PHE 91.391 1
ATOM 1946 C C . PHE 7 7 ? B 2.747 -27.472 -23.729 1.000 2 B PHE 90.832 1
ATOM 1947 O O . PHE 7 7 ? B 3.552 -26.800 -24.373 1.000 2 B PHE 88.973 1
ATOM 1948 C CB . PHE 7 7 ? B 3.939 -27.875 -21.565 1.000 2 B PHE 90.934 1
ATOM 1949 C CG . PHE 7 7 ? B 3.088 -26.950 -20.733 1.000 2 B PHE 92.034 1
ATOM 1950 C CD1 . PHE 7 7 ? B 2.263 -27.448 -19.739 1.000 2 B PHE 90.561 1
ATOM 1951 C CD2 . PHE 7 7 ? B 3.157 -25.587 -20.929 1.000 2 B PHE 90.887 1
ATOM 1952 C CE1 . PHE 7 7 ? B 1.488 -26.622 -18.979 1.000 2 B PHE 89.670 1
ATOM 1953 C CE2 . PHE 7 7 ? B 2.361 -24.745 -20.158 1.000 2 B PHE 90.381 1
ATOM 1954 C CZ . PHE 7 7 ? B 1.543 -25.258 -19.180 1.000 2 B PHE 90.150 1
ATOM 1955 N N . ARG 8 8 ? B 1.462 -27.294 -23.859 1.000 2 B ARG 91.136 1
ATOM 1956 C CA . ARG 8 8 ? B 0.862 -26.342 -24.753 1.000 2 B ARG 90.596 1
ATOM 1957 C C . ARG 8 8 ? B -0.105 -25.486 -23.978 1.000 2 B ARG 90.749 1
ATOM 1958 O O . ARG 8 8 ? B -0.924 -25.974 -23.204 1.000 2 B ARG 89.287 1
ATOM 1959 C CB . ARG 8 8 ? B 0.139 -27.012 -25.942 1.000 2 B ARG 88.759 1
ATOM 1960 C CG . ARG 8 8 ? B 1.062 -27.718 -26.909 1.000 2 B ARG 77.773 1
ATOM 1961 C CD . ARG 8 8 ? B 0.276 -28.325 -28.053 1.000 2 B ARG 75.189 1
ATOM 1962 N NE . ARG 8 8 ? B 1.149 -29.079 -28.963 1.000 2 B ARG 67.212 1
ATOM 1963 C CZ . ARG 8 8 ? B 1.752 -28.531 -30.020 1.000 2 B ARG 62.041 1
ATOM 1964 N NH1 . ARG 8 8 ? B 1.617 -27.259 -30.335 1.000 2 B ARG 54.833 1
ATOM 1965 N NH2 . ARG 8 8 ? B 2.499 -29.309 -30.791 1.000 2 B ARG 52.502 1
ATOM 1966 N N . TYR 9 9 ? B -0.043 -24.175 -24.202 1.000 2 B TYR 91.100 1
ATOM 1967 C CA . TYR 9 9 ? B -0.916 -23.207 -23.552 1.000 2 B TYR 91.334 1
ATOM 1968 C C . TYR 9 9 ? B -1.654 -22.427 -24.618 1.000 2 B TYR 90.462 1
ATOM 1969 O O . TYR 9 9 ? B -1.057 -21.863 -25.540 1.000 2 B TYR 88.268 1
ATOM 1970 C CB . TYR 9 9 ? B -0.117 -22.281 -22.644 1.000 2 B TYR 91.174 1
ATOM 1971 C CG . TYR 9 9 ? B -0.942 -21.138 -22.047 1.000 2 B TYR 91.856 1
ATOM 1972 C CD1 . TYR 9 9 ? B -1.915 -21.390 -21.102 1.000 2 B TYR 91.396 1
ATOM 1973 C CD2 . TYR 9 9 ? B -0.727 -19.838 -22.447 1.000 2 B TYR 91.451 1
ATOM 1974 C CE1 . TYR 9 9 ? B -2.670 -20.366 -20.576 1.000 2 B TYR 90.540 1
ATOM 1975 C CE2 . TYR 9 9 ? B -1.501 -18.804 -21.927 1.000 2 B TYR 90.727 1
ATOM 1976 C CZ . TYR 9 9 ? B -2.449 -19.079 -20.986 1.000 2 B TYR 90.909 1
ATOM 1977 O OH . TYR 9 9 ? B -3.210 -18.060 -20.449 1.000 2 B TYR 88.863 1
ATOM 1978 N N . CYS 10 10 ? B -2.964 -22.383 -24.488 1.000 2 B CYS 90.300 1
ATOM 1979 C CA . CYS 10 10 ? B -3.821 -21.634 -25.398 1.000 2 B CYS 89.479 1
ATOM 1980 C C . CYS 10 10 ? B -4.573 -20.579 -24.584 1.000 2 B CYS 89.586 1
ATOM 1981 O O . CYS 10 10 ? B -5.435 -20.922 -23.789 1.000 2 B CYS 88.560 1
ATOM 1982 C CB . CYS 10 10 ? B -4.799 -22.562 -26.103 1.000 2 B CYS 87.635 1
ATOM 1983 S SG . CYS 10 10 ? B -5.861 -21.674 -27.292 1.000 2 B CYS 82.015 1
ATOM 1984 N N . PRO 11 11 ? B -4.247 -19.315 -24.770 1.000 2 B PRO 90.011 1
ATOM 1985 C CA . PRO 11 11 ? B -4.979 -18.248 -24.059 1.000 2 B PRO 89.068 1
ATOM 1986 C C . PRO 11 11 ? B -6.431 -18.170 -24.507 1.000 2 B PRO 88.807 1
ATOM 1987 O O . PRO 11 11 ? B -6.762 -18.498 -25.645 1.000 2 B PRO 86.165 1
ATOM 1988 C CB . PRO 11 11 ? B -4.206 -16.984 -24.434 1.000 2 B PRO 86.419 1
ATOM 1989 C CG . PRO 11 11 ? B -2.864 -17.457 -24.840 1.000 2 B PRO 84.571 1
ATOM 1990 C CD . PRO 11 11 ? B -3.079 -18.771 -25.471 1.000 2 B PRO 87.573 1
ATOM 1991 N N . THR 12 12 ? B -7.279 -17.721 -23.577 1.000 2 B THR 86.672 1
ATOM 1992 C CA . THR 12 12 ? B -8.708 -17.621 -23.896 1.000 2 B THR 85.038 1
ATOM 1993 C C . THR 12 12 ? B -8.955 -16.478 -24.866 1.000 2 B THR 83.077 1
ATOM 1994 O O . THR 12 12 ? B -9.524 -16.673 -25.943 1.000 2 B THR 76.028 1
ATOM 1995 C CB . THR 12 12 ? B -9.515 -17.419 -22.598 1.000 2 B THR 81.959 1
ATOM 1996 O OG1 . THR 12 12 ? B -9.299 -18.535 -21.717 1.000 2 B THR 74.254 1
ATOM 1997 C CG2 . THR 12 12 ? B -10.987 -17.271 -22.907 1.000 2 B THR 70.988 1
ATOM 1998 N N . HIS 13 13 ? B -8.534 -15.281 -24.490 1.000 2 B HIS 79.582 1
ATOM 1999 C CA . HIS 13 13 ? B -8.790 -14.097 -25.302 1.000 2 B HIS 77.581 1
ATOM 2000 C C . HIS 13 13 ? B -7.661 -13.887 -26.291 1.000 2 B HIS 77.115 1
ATOM 2001 O O . HIS 13 13 ? B -6.948 -12.879 -26.257 1.000 2 B HIS 71.632 1
ATOM 2002 C CB . HIS 13 13 ? B -8.971 -12.882 -24.405 1.000 2 B HIS 72.749 1
ATOM 2003 C CG . HIS 13 13 ? B -10.149 -12.996 -23.453 1.000 2 B HIS 66.345 1
ATOM 2004 N ND1 . HIS 13 13 ? B -10.008 -13.477 -22.176 1.000 2 B HIS 62.355 1
ATOM 2005 C CD2 . HIS 13 13 ? B -11.445 -12.671 -23.614 1.000 2 B HIS 61.352 1
ATOM 2006 C CE1 . HIS 13 13 ? B -11.185 -13.447 -21.592 1.000 2 B HIS 57.323 1
ATOM 2007 N NE2 . HIS 13 13 ? B -12.075 -12.983 -22.450 1.000 2 B HIS 55.212 1
ATOM 2008 N N . SER 14 14 ? B -7.487 -14.861 -27.206 1.000 2 B SER 75.653 1
ATOM 2009 C CA . SER 14 14 ? B -6.428 -14.806 -28.210 1.000 2 B SER 75.000 1
ATOM 2010 C C . SER 14 14 ? B -6.830 -15.603 -29.431 1.000 2 B SER 75.500 1
ATOM 2011 O O . SER 14 14 ? B -7.639 -16.519 -29.344 1.000 2 B SER 70.904 1
ATOM 2012 C CB . SER 14 14 ? B -5.090 -15.320 -27.674 1.000 2 B SER 70.106 1
ATOM 2013 O OG . SER 14 14 ? B -4.585 -14.452 -26.662 1.000 2 B SER 66.398 1
ATOM 2014 N N . THR 15 15 ? B -6.274 -15.245 -30.565 1.000 2 B THR 76.964 1
ATOM 2015 C CA . THR 15 15 ? B -6.506 -15.932 -31.826 1.000 2 B THR 76.336 1
ATOM 2016 C C . THR 15 15 ? B -5.212 -16.447 -32.450 1.000 2 B THR 77.377 1
ATOM 2017 O O . THR 15 15 ? B -5.229 -17.007 -33.536 1.000 2 B THR 73.186 1
ATOM 2018 C CB . THR 15 15 ? B -7.214 -15.022 -32.823 1.000 2 B THR 71.210 1
ATOM 2019 O OG1 . THR 15 15 ? B -6.403 -13.867 -33.091 1.000 2 B THR 69.328 1
ATOM 2020 C CG2 . THR 15 15 ? B -8.559 -14.590 -32.284 1.000 2 B THR 66.123 1
ATOM 2021 N N . HIS 16 16 ? B -4.095 -16.268 -31.766 1.000 2 B HIS 75.651 1
ATOM 2022 C CA . HIS 16 16 ? B -2.810 -16.712 -32.280 1.000 2 B HIS 75.459 1
ATOM 2023 C C . HIS 16 16 ? B -2.614 -18.174 -31.921 1.000 2 B HIS 76.798 1
ATOM 2024 O O . HIS 16 16 ? B -3.280 -18.699 -31.018 1.000 2 B HIS 73.507 1
ATOM 2025 C CB . HIS 16 16 ? B -1.690 -15.835 -31.702 1.000 2 B HIS 71.223 1
ATOM 2026 C CG . HIS 16 16 ? B -1.536 -15.949 -30.215 1.000 2 B HIS 65.173 1
ATOM 2027 N ND1 . HIS 16 16 ? B -0.720 -16.883 -29.630 1.000 2 B HIS 60.797 1
ATOM 2028 C CD2 . HIS 16 16 ? B -2.078 -15.228 -29.203 1.000 2 B HIS 58.602 1
ATOM 2029 C CE1 . HIS 16 16 ? B -0.781 -16.759 -28.313 1.000 2 B HIS 55.535 1
ATOM 2030 N NE2 . HIS 16 16 ? B -1.581 -15.767 -28.044 1.000 2 B HIS 56.442 1
ATOM 2031 N N . PRO 17 17 ? B -1.738 -18.865 -32.619 1.000 2 B PRO 79.358 1
ATOM 2032 C CA . PRO 17 17 ? B -1.498 -20.258 -32.292 1.000 2 B PRO 79.753 1
ATOM 2033 C C . PRO 17 17 ? B -0.972 -20.452 -30.879 1.000 2 B PRO 81.795 1
ATOM 2034 O O . PRO 17 17 ? B -0.296 -19.568 -30.337 1.000 2 B PRO 78.767 1
ATOM 2035 C CB . PRO 17 17 ? B -0.443 -20.702 -33.310 1.000 2 B PRO 75.466 1
ATOM 2036 C CG . PRO 17 17 ? B -0.664 -19.771 -34.447 1.000 2 B PRO 73.680 1
ATOM 2037 C CD . PRO 17 17 ? B -1.065 -18.457 -33.864 1.000 2 B PRO 76.495 1
ATOM 2038 N N . PRO 18 18 ? B -1.275 -21.598 -30.248 1.000 2 B PRO 82.143 1
ATOM 2039 C CA . PRO 18 18 ? B -0.861 -21.786 -28.853 1.000 2 B PRO 83.194 1
ATOM 2040 C C . PRO 18 18 ? B 0.645 -21.932 -28.700 1.000 2 B PRO 84.190 1
ATOM 2041 O O . PRO 18 18 ? B 1.345 -22.370 -29.625 1.000 2 B PRO 80.411 1
ATOM 2042 C CB . PRO 18 18 ? B -1.582 -23.064 -28.437 1.000 2 B PRO 78.946 1
ATOM 2043 C CG . PRO 18 18 ? B -1.787 -23.789 -29.719 1.000 2 B PRO 77.910 1
ATOM 2044 C CD . PRO 18 18 ? B -2.026 -22.740 -30.750 1.000 2 B PRO 81.327 1
ATOM 2045 N N . PHE 19 19 ? B 1.135 -21.568 -27.513 1.000 2 B PHE 86.631 1
ATOM 2046 C CA . PHE 19 19 ? B 2.554 -21.650 -27.205 1.000 2 B PHE 87.075 1
ATOM 2047 C C . PHE 19 19 ? B 2.898 -23.077 -26.838 1.000 2 B PHE 87.559 1
ATOM 2048 O O . PHE 19 19 ? B 2.158 -23.766 -26.134 1.000 2 B PHE 85.911 1
ATOM 2049 C CB . PHE 19 19 ? B 2.907 -20.712 -26.035 1.000 2 B PHE 84.428 1
ATOM 2050 C CG . PHE 19 19 ? B 2.661 -19.252 -26.336 1.000 2 B PHE 83.591 1
ATOM 2051 C CD1 . PHE 19 19 ? B 3.540 -18.534 -27.085 1.000 2 B PHE 79.265 1
ATOM 2052 C CD2 . PHE 19 19 ? B 1.546 -18.621 -25.842 1.000 2 B PHE 78.933 1
ATOM 2053 C CE1 . PHE 19 19 ? B 3.349 -17.192 -27.350 1.000 2 B PHE 76.572 1
ATOM 2054 C CE2 . PHE 19 19 ? B 1.320 -17.278 -26.106 1.000 2 B PHE 76.706 1
ATOM 2055 C CZ . PHE 19 19 ? B 2.233 -16.576 -26.849 1.000 2 B PHE 76.735 1
ATOM 2056 N N . CYS 20 20 ? B 4.053 -23.515 -27.312 1.000 2 B CYS 86.830 1
ATOM 2057 C CA . CYS 20 20 ? B 4.526 -24.869 -27.064 1.000 2 B CYS 86.750 1
ATOM 2058 C C . CYS 20 20 ? B 5.844 -24.825 -26.308 1.000 2 B CYS 87.142 1
ATOM 2059 O O . CYS 20 20 ? B 6.801 -24.206 -26.761 1.000 2 B CYS 83.766 1
ATOM 2060 C CB . CYS 20 20 ? B 4.698 -25.629 -28.379 1.000 2 B CYS 83.422 1
ATOM 2061 S SG . CYS 20 20 ? B 5.242 -27.348 -28.153 1.000 2 B CYS 76.465 1
ATOM 2062 N N . TYR 21 21 ? B 5.869 -25.455 -25.161 1.000 2 B TYR 87.783 1
ATOM 2063 C CA . TYR 21 21 ? B 7.052 -25.482 -24.299 1.000 2 B TYR 88.045 1
ATOM 2064 C C . TYR 21 21 ? B 7.413 -26.937 -24.055 1.000 2 B TYR 87.598 1
ATOM 2065 O O . TYR 21 21 ? B 6.576 -27.746 -23.693 1.000 2 B TYR 84.848 1
ATOM 2066 C CB . TYR 21 21 ? B 6.795 -24.766 -22.951 1.000 2 B TYR 86.406 1
ATOM 2067 C CG . TYR 21 21 ? B 6.196 -23.375 -23.091 1.000 2 B TYR 87.269 1
ATOM 2068 C CD1 . TYR 21 21 ? B 7.006 -22.323 -23.466 1.000 2 B TYR 84.740 1
ATOM 2069 C CD2 . TYR 21 21 ? B 4.863 -23.148 -22.852 1.000 2 B TYR 84.717 1
ATOM 2070 C CE1 . TYR 21 21 ? B 6.478 -21.046 -23.606 1.000 2 B TYR 82.174 1
ATOM 2071 C CE2 . TYR 21 21 ? B 4.334 -21.868 -22.961 1.000 2 B TYR 82.974 1
ATOM 2072 C CZ . TYR 21 21 ? B 5.150 -20.834 -23.368 1.000 2 B TYR 81.989 1
ATOM 2073 O OH . TYR 21 21 ? B 4.623 -19.562 -23.495 1.000 2 B TYR 77.064 1
ATOM 2074 N N . ASP 22 22 ? B 8.684 -27.258 -24.250 1.000 2 B ASP 88.139 1
ATOM 2075 C CA . ASP 22 22 ? B 9.118 -28.640 -24.168 1.000 2 B ASP 87.715 1
ATOM 2076 C C . ASP 22 22 ? B 10.529 -28.684 -23.593 1.000 2 B ASP 87.530 1
ATOM 2077 O O . ASP 22 22 ? B 11.513 -28.468 -24.297 1.000 2 B ASP 83.832 1
ATOM 2078 C CB . ASP 22 22 ? B 9.074 -29.308 -25.543 1.000 2 B ASP 85.280 1
ATOM 2079 C CG . ASP 22 22 ? B 9.279 -30.809 -25.482 1.000 2 B ASP 81.834 1
ATOM 2080 O OD1 . ASP 22 22 ? B 9.392 -31.355 -24.357 1.000 2 B ASP 76.362 1
ATOM 2081 O OD2 . ASP 22 22 ? B 9.322 -31.455 -26.556 1.000 2 B ASP 77.702 1
ATOM 2082 N N . PHE 23 23 ? B 10.604 -28.981 -22.286 1.000 2 B PHE 87.401 1
ATOM 2083 C CA . PHE 23 23 ? B 11.842 -29.376 -21.637 1.000 2 B PHE 87.056 1
ATOM 2084 C C . PHE 23 23 ? B 11.450 -30.223 -20.449 1.000 2 B PHE 86.853 1
ATOM 2085 O O . PHE 23 23 ? B 10.599 -29.845 -19.666 1.000 2 B PHE 81.430 1
ATOM 2086 C CB . PHE 23 23 ? B 12.760 -28.196 -21.248 1.000 2 B PHE 82.615 1
ATOM 2087 C CG . PHE 23 23 ? B 12.149 -27.165 -20.350 1.000 2 B PHE 86.347 1
ATOM 2088 C CD1 . PHE 23 23 ? B 11.434 -26.105 -20.896 1.000 2 B PHE 80.397 1
ATOM 2089 C CD2 . PHE 23 23 ? B 12.320 -27.231 -18.985 1.000 2 B PHE 80.387 1
ATOM 2090 C CE1 . PHE 23 23 ? B 10.880 -25.147 -20.091 1.000 2 B PHE 78.064 1
ATOM 2091 C CE2 . PHE 23 23 ? B 11.755 -26.264 -18.168 1.000 2 B PHE 78.780 1
ATOM 2092 C CZ . PHE 23 23 ? B 11.050 -25.232 -18.728 1.000 2 B PHE 79.724 1
ATOM 2093 N N . HIS 24 24 ? B 12.055 -31.399 -20.365 1.000 2 B HIS 87.570 1
ATOM 2094 C CA . HIS 24 24 ? B 11.508 -32.423 -19.481 1.000 2 B HIS 86.459 1
ATOM 2095 C C . HIS 24 24 ? B 11.786 -32.134 -18.005 1.000 2 B HIS 86.069 1
ATOM 2096 O O . HIS 24 24 ? B 10.880 -32.204 -17.183 1.000 2 B HIS 80.668 1
ATOM 2097 C CB . HIS 24 24 ? B 12.081 -33.782 -19.867 1.000 2 B HIS 82.585 1
ATOM 2098 C CG . HIS 24 24 ? B 11.648 -34.246 -21.221 1.000 2 B HIS 77.763 1
ATOM 2099 N ND1 . HIS 24 24 ? B 12.276 -33.834 -22.377 1.000 2 B HIS 68.068 1
ATOM 2100 C CD2 . HIS 24 24 ? B 10.665 -35.078 -21.582 1.000 2 B HIS 67.025 1
ATOM 2101 C CE1 . HIS 24 24 ? B 11.673 -34.391 -23.398 1.000 2 B HIS 66.327 1
ATOM 2102 N NE2 . HIS 24 24 ? B 10.698 -35.148 -22.974 1.000 2 B HIS 65.822 1
ATOM 2103 N N . TYR 25 25 ? B 13.030 -31.799 -17.658 1.000 2 B TYR 86.209 1
ATOM 2104 C CA . TYR 25 25 ? B 13.414 -31.615 -16.262 1.000 2 B TYR 85.685 1
ATOM 2105 C C . TYR 25 25 ? B 14.556 -30.639 -16.188 1.000 2 B TYR 85.410 1
ATOM 2106 O O . TYR 25 25 ? B 15.509 -30.699 -16.946 1.000 2 B TYR 80.643 1
ATOM 2107 C CB . TYR 25 25 ? B 13.813 -32.951 -15.638 1.000 2 B TYR 81.805 1
ATOM 2108 C CG . TYR 25 25 ? B 14.154 -32.830 -14.155 1.000 2 B TYR 80.249 1
ATOM 2109 C CD1 . TYR 25 25 ? B 13.179 -32.601 -13.235 1.000 2 B TYR 75.095 1
ATOM 2110 C CD2 . TYR 25 25 ? B 15.471 -32.966 -13.736 1.000 2 B TYR 74.297 1
ATOM 2111 C CE1 . TYR 25 25 ? B 13.494 -32.485 -11.869 1.000 2 B TYR 70.272 1
ATOM 2112 C CE2 . TYR 25 25 ? B 15.798 -32.857 -12.415 1.000 2 B TYR 68.120 1
ATOM 2113 C CZ . TYR 25 25 ? B 14.792 -32.623 -11.484 1.000 2 B TYR 69.120 1
ATOM 2114 O OH . TYR 25 25 ? B 15.090 -32.527 -10.130 1.000 2 B TYR 60.367 1
ATOM 2115 N N . VAL 26 26 ? B 14.440 -29.705 -15.234 1.000 2 B VAL 87.758 1
ATOM 2116 C CA . VAL 26 26 ? B 15.464 -28.697 -14.993 1.000 2 B VAL 86.867 1
ATOM 2117 C C . VAL 26 26 ? B 15.979 -28.886 -13.578 1.000 2 B VAL 87.313 1
ATOM 2118 O O . VAL 26 26 ? B 15.238 -28.753 -12.616 1.000 2 B VAL 83.575 1
ATOM 2119 C CB . VAL 26 26 ? B 14.942 -27.283 -15.200 1.000 2 B VAL 82.851 1
ATOM 2120 C CG1 . VAL 26 26 ? B 14.438 -27.101 -16.633 1.000 2 B VAL 77.819 1
ATOM 2121 C CG2 . VAL 26 26 ? B 16.008 -26.251 -14.893 1.000 2 B VAL 78.790 1
ATOM 2122 N N . LYS 27 27 ? B 17.254 -29.193 -13.476 1.000 2 B LYS 88.325 1
ATOM 2123 C CA . LYS 27 27 ? B 17.899 -29.380 -12.194 1.000 2 B LYS 87.577 1
ATOM 2124 C C . LYS 27 27 ? B 18.136 -28.005 -11.534 1.000 2 B LYS 89.043 1
ATOM 2125 O O . LYS 27 27 ? B 18.030 -26.960 -12.182 1.000 2 B LYS 86.483 1
ATOM 2126 C CB . LYS 27 27 ? B 19.223 -30.110 -12.350 1.000 2 B LYS 83.601 1
ATOM 2127 C CG . LYS 27 27 ? B 19.069 -31.557 -12.809 1.000 2 B LYS 76.772 1
ATOM 2128 C CD . LYS 27 27 ? B 20.433 -32.206 -12.941 1.000 2 B LYS 71.995 1
ATOM 2129 C CE . LYS 27 27 ? B 20.288 -33.664 -13.352 1.000 2 B LYS 65.713 1
ATOM 2130 N NZ . LYS 27 27 ? B 21.582 -34.353 -13.518 1.000 2 B LYS 57.897 1
ATOM 2131 N N . PRO 28 28 ? B 18.422 -27.966 -10.233 1.000 2 B PRO 90.232 1
ATOM 2132 C CA . PRO 28 28 ? B 18.748 -26.677 -9.601 1.000 2 B PRO 90.593 1
ATOM 2133 C C . PRO 28 28 ? B 19.988 -26.044 -10.201 1.000 2 B PRO 91.197 1
ATOM 2134 O O . PRO 28 28 ? B 20.921 -26.715 -10.643 1.000 2 B PRO 86.420 1
ATOM 2135 C CB . PRO 28 28 ? B 18.950 -27.033 -8.123 1.000 2 B PRO 87.162 1
ATOM 2136 C CG . PRO 28 28 ? B 18.168 -28.270 -7.948 1.000 2 B PRO 86.727 1
ATOM 2137 C CD . PRO 28 28 ? B 18.282 -29.037 -9.226 1.000 2 B PRO 89.137 1
ATOM 2138 N N . GLY 29 29 ? B 19.979 -24.703 -10.217 1.000 2 B GLY 93.050 1
ATOM 2139 C CA . GLY 29 29 ? B 21.060 -23.945 -10.775 1.000 2 B GLY 92.872 1
ATOM 2140 C C . GLY 29 29 ? B 20.525 -22.692 -11.437 1.000 2 B GLY 94.279 1
ATOM 2141 O O . GLY 29 29 ? B 19.756 -21.929 -10.853 1.000 2 B GLY 92.861 1
ATOM 2142 N N . MET 30 30 ? B 20.939 -22.471 -12.678 1.000 2 B MET 94.423 1
ATOM 2143 C CA . MET 30 30 ? B 20.539 -21.277 -13.434 1.000 2 B MET 94.650 1
ATOM 2144 C C . MET 30 30 ? B 20.394 -21.650 -14.891 1.000 2 B MET 94.349 1
ATOM 2145 O O . MET 30 30 ? B 21.335 -22.132 -15.515 1.000 2 B MET 92.036 1
ATOM 2146 C CB . MET 30 30 ? B 21.544 -20.151 -13.251 1.000 2 B MET 93.737 1
ATOM 2147 C CG . MET 30 30 ? B 21.115 -18.840 -13.891 1.000 2 B MET 91.934 1
ATOM 2148 S SD . MET 30 30 ? B 22.361 -17.550 -13.715 1.000 2 B MET 90.557 1
ATOM 2149 C CE . MET 30 30 ? B 22.261 -17.238 -11.945 1.000 2 B MET 84.008 1
ATOM 2150 N N . VAL 31 31 ? B 19.210 -21.420 -15.430 1.000 2 B VAL 94.974 1
ATOM 2151 C CA . VAL 31 31 ? B 18.901 -21.672 -16.839 1.000 2 B VAL 94.554 1
ATOM 2152 C C . VAL 31 31 ? B 18.387 -20.385 -17.450 1.000 2 B VAL 94.779 1
ATOM 2153 O O . VAL 31 31 ? B 18.087 -19.407 -16.763 1.000 2 B VAL 94.113 1
ATOM 2154 C CB . VAL 31 31 ? B 17.877 -22.812 -17.029 1.000 2 B VAL 92.776 1
ATOM 2155 C CG1 . VAL 31 31 ? B 18.406 -24.126 -16.476 1.000 2 B VAL 89.997 1
ATOM 2156 C CG2 . VAL 31 31 ? B 16.556 -22.447 -16.377 1.000 2 B VAL 87.368 1
ATOM 2157 N N . ALA 32 32 ? B 18.282 -20.369 -18.762 1.000 2 B ALA 94.484 1
ATOM 2158 C CA . ALA 32 32 ? B 17.848 -19.167 -19.469 1.000 2 B ALA 94.453 1
ATOM 2159 C C . ALA 32 32 ? B 16.951 -19.536 -20.638 1.000 2 B ALA 94.256 1
ATOM 2160 O O . ALA 32 32 ? B 17.139 -20.561 -21.290 1.000 2 B ALA 92.958 1
ATOM 2161 C CB . ALA 32 32 ? B 19.068 -18.387 -19.989 1.000 2 B ALA 93.685 1
ATOM 2162 N N . ILE 33 33 ? B 15.964 -18.679 -20.853 1.000 2 B ILE 94.937 1
ATOM 2163 C CA . ILE 33 33 ? B 15.038 -18.794 -21.978 1.000 2 B ILE 94.832 1
ATOM 2164 C C . ILE 33 33 ? B 15.102 -17.481 -22.727 1.000 2 B ILE 94.573 1
ATOM 2165 O O . ILE 33 33 ? B 14.741 -16.419 -22.187 1.000 2 B ILE 93.532 1
ATOM 2166 C CB . ILE 33 33 ? B 13.609 -19.120 -21.527 1.000 2 B ILE 94.281 1
ATOM 2167 C CG1 . ILE 33 33 ? B 13.565 -20.514 -20.895 1.000 2 B ILE 93.305 1
ATOM 2168 C CG2 . ILE 33 33 ? B 12.649 -19.036 -22.709 1.000 2 B ILE 93.373 1
ATOM 2169 C CD1 . ILE 33 33 ? B 12.250 -20.849 -20.256 1.000 2 B ILE 90.365 1
ATOM 2170 N N . PHE 34 34 ? B 15.560 -17.523 -23.954 1.000 2 B PHE 93.913 1
ATOM 2171 C CA . PHE 34 34 ? B 15.738 -16.330 -24.779 1.000 2 B PHE 93.648 1
ATOM 2172 C C . PHE 34 34 ? B 14.641 -16.243 -25.813 1.000 2 B PHE 92.777 1
ATOM 2173 O O . PHE 34 34 ? B 14.031 -17.243 -26.187 1.000 2 B PHE 90.852 1
ATOM 2174 C CB . PHE 34 34 ? B 17.102 -16.323 -25.445 1.000 2 B PHE 92.891 1
ATOM 2175 C CG . PHE 34 34 ? B 18.243 -16.324 -24.473 1.000 2 B PHE 93.244 1
ATOM 2176 C CD1 . PHE 34 34 ? B 18.602 -15.159 -23.830 1.000 2 B PHE 91.847 1
ATOM 2177 C CD2 . PHE 34 34 ? B 18.929 -17.486 -24.210 1.000 2 B PHE 91.761 1
ATOM 2178 C CE1 . PHE 34 34 ? B 19.659 -15.147 -22.947 1.000 2 B PHE 91.164 1
ATOM 2179 C CE2 . PHE 34 34 ? B 19.996 -17.463 -23.326 1.000 2 B PHE 91.094 1
ATOM 2180 C CZ . PHE 34 34 ? B 20.350 -16.295 -22.697 1.000 2 B PHE 91.253 1
ATOM 2181 N N . GLY 35 35 ? B 14.381 -15.030 -26.273 1.000 2 B GLY 92.371 1
ATOM 2182 C CA . GLY 35 35 ? B 13.344 -14.795 -27.272 1.000 2 B GLY 91.099 1
ATOM 2183 C C . GLY 35 35 ? B 13.089 -13.316 -27.479 1.000 2 B GLY 91.144 1
ATOM 2184 O O . GLY 35 35 ? B 13.463 -12.488 -26.637 1.000 2 B GLY 88.717 1
ATOM 2185 N N . ASP 36 36 ? B 12.454 -12.977 -28.558 1.000 2 B ASP 89.530 1
ATOM 2186 C CA . ASP 36 36 ? B 12.160 -11.591 -28.874 1.000 2 B ASP 87.731 1
ATOM 2187 C C . ASP 36 36 ? B 10.892 -11.143 -28.192 1.000 2 B ASP 87.661 1
ATOM 2188 O O . ASP 36 36 ? B 10.228 -11.908 -27.489 1.000 2 B ASP 84.013 1
ATOM 2189 C CB . ASP 36 36 ? B 12.061 -11.407 -30.395 1.000 2 B ASP 84.098 1
ATOM 2190 C CG . ASP 36 36 ? B 13.399 -11.598 -31.093 1.000 2 B ASP 77.017 1
ATOM 2191 O OD1 . ASP 36 36 ? B 14.451 -11.344 -30.459 1.000 2 B ASP 67.528 1
ATOM 2192 O OD2 . ASP 36 36 ? B 13.365 -11.996 -32.286 1.000 2 B ASP 71.796 1
ATOM 2193 N N . ASN 37 37 ? B 10.526 -9.877 -28.406 1.000 2 B ASN 86.305 1
ATOM 2194 C CA . ASN 37 37 ? B 9.309 -9.355 -27.849 1.000 2 B ASN 83.209 1
ATOM 2195 C C . ASN 37 37 ? B 8.111 -9.975 -28.558 1.000 2 B ASN 82.910 1
ATOM 2196 O O . ASN 37 37 ? B 8.037 -9.998 -29.779 1.000 2 B ASN 76.268 1
ATOM 2197 C CB . ASN 37 37 ? B 9.266 -7.840 -27.988 1.000 2 B ASN 79.477 1
ATOM 2198 C CG . ASN 37 37 ? B 10.287 -7.154 -27.108 1.000 2 B ASN 73.312 1
ATOM 2199 O OD1 . ASN 37 37 ? B 10.573 -7.596 -25.994 1.000 2 B ASN 65.294 1
ATOM 2200 N ND2 . ASN 37 37 ? B 10.828 -6.050 -27.598 1.000 2 B ASN 68.540 1
ATOM 2201 N N . GLY 38 38 ? B 7.160 -10.466 -27.757 1.000 2 B GLY 82.503 1
ATOM 2202 C CA . GLY 38 38 ? B 5.983 -11.082 -28.319 1.000 2 B GLY 80.912 1
ATOM 2203 C C . GLY 38 38 ? B 6.093 -12.570 -28.546 1.000 2 B GLY 82.267 1
ATOM 2204 O O . GLY 38 38 ? B 5.131 -13.189 -28.988 1.000 2 B GLY 78.580 1
ATOM 2205 N N . SER 39 39 ? B 7.237 -13.164 -28.247 1.000 2 B SER 84.386 1
ATOM 2206 C CA . SER 39 39 ? B 7.417 -14.603 -28.428 1.000 2 B SER 84.152 1
ATOM 2207 C C . SER 39 39 ? B 6.723 -15.417 -27.341 1.000 2 B SER 84.406 1
ATOM 2208 O O . SER 39 39 ? B 6.528 -16.626 -27.534 1.000 2 B SER 80.992 1
ATOM 2209 C CB . SER 39 39 ? B 8.898 -14.930 -28.452 1.000 2 B SER 82.157 1
ATOM 2210 O OG . SER 39 39 ? B 9.519 -14.620 -27.218 1.000 2 B SER 79.706 1
ATOM 2211 N N . GLY 40 40 ? B 6.361 -14.782 -26.212 1.000 2 B GLY 85.595 1
ATOM 2212 C CA . GLY 40 40 ? B 5.701 -15.498 -25.139 1.000 2 B GLY 85.736 1
ATOM 2213 C C . GLY 40 40 ? B 6.588 -15.749 -23.935 1.000 2 B GLY 88.165 1
ATOM 2214 O O . GLY 40 40 ? B 6.403 -16.745 -23.243 1.000 2 B GLY 87.109 1
ATOM 2215 N N . LYS 41 41 ? B 7.557 -14.865 -23.699 1.000 2 B LYS 89.682 1
ATOM 2216 C CA . LYS 41 41 ? B 8.440 -15.034 -22.551 1.000 2 B LYS 90.928 1
ATOM 2217 C C . LYS 41 41 ? B 7.730 -14.762 -21.258 1.000 2 B LYS 91.680 1
ATOM 2218 O O . LYS 41 41 ? B 7.801 -15.544 -20.298 1.000 2 B LYS 91.625 1
ATOM 2219 C CB . LYS 41 41 ? B 9.652 -14.142 -22.686 1.000 2 B LYS 89.812 1
ATOM 2220 C CG . LYS 41 41 ? B 10.580 -14.522 -23.821 1.000 2 B LYS 86.920 1
ATOM 2221 C CD . LYS 41 41 ? B 11.766 -13.575 -23.891 1.000 2 B LYS 87.055 1
ATOM 2222 C CE . LYS 41 41 ? B 11.325 -12.226 -24.347 1.000 2 B LYS 85.285 1
ATOM 2223 N NZ . LYS 41 41 ? B 12.438 -11.266 -24.449 1.000 2 B LYS 81.511 1
ATOM 2224 N N . SER 42 42 ? B 6.988 -13.651 -21.169 1.000 2 B SER 91.565 1
ATOM 2225 C CA . SER 42 42 ? B 6.260 -13.292 -19.976 1.000 2 B SER 91.553 1
ATOM 2226 C C . SER 42 42 ? B 5.109 -14.230 -19.713 1.000 2 B SER 91.937 1
ATOM 2227 O O . SER 42 42 ? B 4.708 -14.430 -18.570 1.000 2 B SER 91.522 1
ATOM 2228 C CB . SER 42 42 ? B 5.751 -11.859 -20.050 1.000 2 B SER 90.010 1
ATOM 2229 O OG . SER 42 42 ? B 6.828 -10.939 -20.121 1.000 2 B SER 81.917 1
ATOM 2230 N N . THR 43 43 ? B 4.559 -14.835 -20.770 1.000 2 B THR 91.295 1
ATOM 2231 C CA . THR 43 43 ? B 3.496 -15.828 -20.608 1.000 2 B THR 91.023 1
ATOM 2232 C C . THR 43 43 ? B 4.047 -17.066 -19.915 1.000 2 B THR 91.949 1
ATOM 2233 O O . THR 43 43 ? B 3.422 -17.589 -18.984 1.000 2 B THR 91.622 1
ATOM 2234 C CB . THR 43 43 ? B 2.892 -16.177 -21.967 1.000 2 B THR 89.338 1
ATOM 2235 O OG1 . THR 43 43 ? B 2.366 -14.989 -22.573 1.000 2 B THR 83.755 1
ATOM 2236 C CG2 . THR 43 43 ? B 1.757 -17.186 -21.806 1.000 2 B THR 83.296 1
ATOM 2237 N N . LEU 44 44 ? B 5.211 -17.525 -20.340 1.000 2 B LEU 91.855 1
ATOM 2238 C CA . LEU 44 44 ? B 5.825 -18.700 -19.691 1.000 2 B LEU 92.503 1
ATOM 2239 C C . LEU 44 44 ? B 6.278 -18.363 -18.285 1.000 2 B LEU 93.157 1
ATOM 2240 O O . LEU 44 44 ? B 6.182 -19.216 -17.381 1.000 2 B LEU 92.820 1
ATOM 2241 C CB . LEU 44 44 ? B 6.979 -19.213 -20.523 1.000 2 B LEU 92.648 1
ATOM 2242 C CG . LEU 44 44 ? B 7.680 -20.472 -20.030 1.000 2 B LEU 92.066 1
ATOM 2243 C CD1 . LEU 44 44 ? B 6.703 -21.632 -19.957 1.000 2 B LEU 90.751 1
ATOM 2244 C CD2 . LEU 44 44 ? B 8.869 -20.791 -20.892 1.000 2 B LEU 91.261 1
ATOM 2245 N N . ALA 45 45 ? B 6.756 -17.144 -18.058 1.000 2 B ALA 93.773 1
ATOM 2246 C CA . ALA 45 45 ? B 7.180 -16.732 -16.706 1.000 2 B ALA 94.019 1
ATOM 2247 C C . ALA 45 45 ? B 5.989 -16.673 -15.775 1.000 2 B ALA 93.789 1
ATOM 2248 O O . ALA 45 45 ? B 6.090 -17.053 -14.614 1.000 2 B ALA 93.209 1
ATOM 2249 C CB . ALA 45 45 ? B 7.899 -15.395 -16.776 1.000 2 B ALA 93.909 1
ATOM 2250 N N . GLN 46 46 ? B 4.872 -16.182 -16.286 1.000 2 B GLN 93.373 1
ATOM 2251 C CA . GLN 46 46 ? B 3.668 -16.134 -15.450 1.000 2 B GLN 92.491 1
ATOM 2252 C C . GLN 46 46 ? B 3.072 -17.506 -15.211 1.000 2 B GLN 92.332 1
ATOM 2253 O O . GLN 46 46 ? B 2.390 -17.727 -14.214 1.000 2 B GLN 91.523 1
ATOM 2254 C CB . GLN 46 46 ? B 2.641 -15.188 -16.090 1.000 2 B GLN 91.172 1
ATOM 2255 C CG . GLN 46 46 ? B 3.044 -13.731 -16.092 1.000 2 B GLN 89.648 1
ATOM 2256 C CD . GLN 46 46 ? B 2.080 -12.847 -16.836 1.000 2 B GLN 88.981 1
ATOM 2257 O OE1 . GLN 46 46 ? B 1.068 -13.316 -17.393 1.000 2 B GLN 82.565 1
ATOM 2258 N NE2 . GLN 46 46 ? B 2.371 -11.569 -16.864 1.000 2 B GLN 79.622 1
ATOM 2259 N N . LEU 47 47 ? B 3.295 -18.441 -16.146 1.000 2 B LEU 92.506 1
ATOM 2260 C CA . LEU 47 47 ? B 2.855 -19.827 -15.928 1.000 2 B LEU 92.334 1
ATOM 2261 C C . LEU 47 47 ? B 3.714 -20.522 -14.901 1.000 2 B LEU 92.048 1
ATOM 2262 O O . LEU 47 47 ? B 3.203 -21.289 -14.065 1.000 2 B LEU 90.629 1
ATOM 2263 C CB . LEU 47 47 ? B 2.847 -20.616 -17.238 1.000 2 B LEU 92.037 1
ATOM 2264 C CG . LEU 47 47 ? B 1.792 -20.212 -18.285 1.000 2 B LEU 90.684 1
ATOM 2265 C CD1 . LEU 47 47 ? B 0.406 -20.559 -17.762 1.000 2 B LEU 89.538 1
ATOM 2266 C CD2 . LEU 47 47 ? B 2.060 -20.946 -19.581 1.000 2 B LEU 89.622 1
ATOM 2267 N N . MET 48 48 ? B 5.020 -20.268 -14.941 1.000 2 B MET 92.075 1
ATOM 2268 C CA . MET 48 48 ? B 5.913 -20.845 -13.946 1.000 2 B MET 91.727 1
ATOM 2269 C C . MET 48 48 ? B 5.735 -20.216 -12.567 1.000 2 B MET 91.628 1
ATOM 2270 O O . MET 48 48 ? B 6.072 -20.833 -11.560 1.000 2 B MET 90.157 1
ATOM 2271 C CB . MET 48 48 ? B 7.360 -20.714 -14.387 1.000 2 B MET 91.213 1
ATOM 2272 C CG . MET 48 48 ? B 7.707 -21.592 -15.584 1.000 2 B MET 90.183 1
ATOM 2273 S SD . MET 48 48 ? B 9.422 -21.407 -16.073 1.000 2 B MET 89.012 1
ATOM 2274 C CE . MET 48 48 ? B 9.523 -22.562 -17.430 1.000 2 B MET 77.770 1
ATOM 2275 N N . ALA 49 49 ? B 5.220 -18.995 -12.524 1.000 2 B ALA 92.305 1
ATOM 2276 C CA . ALA 49 49 ? B 4.910 -18.322 -11.271 1.000 2 B ALA 91.300 1
ATOM 2277 C C . ALA 49 49 ? B 3.572 -18.722 -10.699 1.000 2 B ALA 90.303 1
ATOM 2278 O O . ALA 49 49 ? B 3.223 -18.272 -9.605 1.000 2 B ALA 87.732 1
ATOM 2279 C CB . ALA 49 49 ? B 4.976 -16.808 -11.443 1.000 2 B ALA 90.329 1
ATOM 2280 N N . GLY 50 50 ? B 2.812 -19.518 -11.423 1.000 2 B GLY 89.408 1
ATOM 2281 C CA . GLY 50 50 ? B 1.530 -19.983 -10.905 1.000 2 B GLY 87.870 1
ATOM 2282 C C . GLY 50 50 ? B 0.383 -19.018 -11.091 1.000 2 B GLY 88.327 1
ATOM 2283 O O . GLY 50 50 ? B -0.585 -19.057 -10.328 1.000 2 B GLY 85.970 1
ATOM 2284 N N . TRP 51 51 ? B 0.477 -18.145 -12.092 1.000 2 B TRP 87.911 1
ATOM 2285 C CA . TRP 51 51 ? B -0.615 -17.209 -12.350 1.000 2 B TRP 87.710 1
ATOM 2286 C C . TRP 51 51 ? B -1.763 -17.834 -13.106 1.000 2 B TRP 87.752 1
ATOM 2287 O O . TRP 51 51 ? B -2.812 -17.188 -13.282 1.000 2 B TRP 85.315 1
ATOM 2288 C CB . TRP 51 51 ? B -0.114 -15.990 -13.117 1.000 2 B TRP 86.645 1
ATOM 2289 C CG . TRP 51 51 ? B 0.691 -15.037 -12.294 1.000 2 B TRP 86.649 1
ATOM 2290 C CD1 . TRP 51 51 ? B 1.261 -15.312 -11.100 1.000 2 B TRP 82.287 1
ATOM 2291 C CD2 . TRP 51 51 ? B 0.992 -13.674 -12.609 1.000 2 B TRP 85.659 1
ATOM 2292 N NE1 . TRP 51 51 ? B 1.905 -14.182 -10.636 1.000 2 B TRP 80.781 1
ATOM 2293 C CE2 . TRP 51 51 ? B 1.763 -13.165 -11.542 1.000 2 B TRP 83.224 1
ATOM 2294 C CE3 . TRP 51 51 ? B 0.643 -12.831 -13.677 1.000 2 B TRP 81.209 1
ATOM 2295 C CZ2 . TRP 51 51 ? B 2.216 -11.855 -11.527 1.000 2 B TRP 79.793 1
ATOM 2296 C CZ3 . TRP 51 51 ? B 1.102 -11.530 -13.654 1.000 2 B TRP 78.132 1
ATOM 2297 C CH2 . TRP 51 51 ? B 1.862 -11.037 -12.591 1.000 2 B TRP 78.616 1
ATOM 2298 N N . TYR 52 52 ? B -1.609 -19.081 -13.570 1.000 2 B TYR 88.066 1
ATOM 2299 C CA . TYR 52 52 ? B -2.672 -19.842 -14.224 1.000 2 B TYR 88.891 1
ATOM 2300 C C . TYR 52 52 ? B -3.487 -20.555 -13.145 1.000 2 B TYR 88.393 1
ATOM 2301 O O . TYR 52 52 ? B -2.954 -21.142 -12.204 1.000 2 B TYR 86.380 1
ATOM 2302 C CB . TYR 52 52 ? B -2.086 -20.861 -15.206 1.000 2 B TYR 88.753 1
ATOM 2303 C CG . TYR 52 52 ? B -3.096 -21.789 -15.801 1.000 2 B TYR 90.060 1
ATOM 2304 C CD1 . TYR 52 52 ? B -3.878 -21.367 -16.893 1.000 2 B TYR 88.809 1
ATOM 2305 C CD2 . TYR 52 52 ? B -3.284 -23.067 -15.319 1.000 2 B TYR 89.274 1
ATOM 2306 C CE1 . TYR 52 52 ? B -4.807 -22.206 -17.454 1.000 2 B TYR 88.139 1
ATOM 2307 C CE2 . TYR 52 52 ? B -4.231 -23.918 -15.870 1.000 2 B TYR 88.535 1
ATOM 2308 C CZ . TYR 52 52 ? B -4.982 -23.491 -16.927 1.000 2 B TYR 88.319 1
ATOM 2309 O OH . TYR 52 52 ? B -5.919 -24.327 -17.479 1.000 2 B TYR 85.438 1
ATOM 2310 N N . PRO 53 53 ? B -4.815 -20.533 -13.245 1.000 2 B PRO 90.194 1
ATOM 2311 C CA . PRO 53 53 ? B -5.651 -19.883 -14.256 1.000 2 B PRO 88.971 1
ATOM 2312 C C . PRO 53 53 ? B -6.220 -18.558 -13.813 1.000 2 B PRO 88.447 1
ATOM 2313 O O . PRO 53 53 ? B -7.045 -17.968 -14.519 1.000 2 B PRO 85.067 1
ATOM 2314 C CB . PRO 53 53 ? B -6.769 -20.901 -14.469 1.000 2 B PRO 86.858 1
ATOM 2315 C CG . PRO 53 53 ? B -6.968 -21.497 -13.123 1.000 2 B PRO 86.457 1
ATOM 2316 C CD . PRO 53 53 ? B -5.619 -21.509 -12.445 1.000 2 B PRO 89.054 1
ATOM 2317 N N . ASP 54 54 ? B -5.828 -18.057 -12.607 1.000 2 B ASP 86.767 1
ATOM 2318 C CA . ASP 54 54 ? B -6.469 -16.874 -12.063 1.000 2 B ASP 84.607 1
ATOM 2319 C C . ASP 54 54 ? B -6.124 -15.634 -12.872 1.000 2 B ASP 84.654 1
ATOM 2320 O O . ASP 54 54 ? B -6.988 -14.829 -13.173 1.000 2 B ASP 81.389 1
ATOM 2321 C CB . ASP 54 54 ? B -6.083 -16.669 -10.598 1.000 2 B ASP 81.775 1
ATOM 2322 C CG . ASP 54 54 ? B -6.651 -17.760 -9.712 1.000 2 B ASP 80.079 1
ATOM 2323 O OD1 . ASP 54 54 ? B -7.751 -18.251 -10.012 1.000 2 B ASP 76.672 1
ATOM 2324 O OD2 . ASP 54 54 ? B -6.003 -18.077 -8.673 1.000 2 B ASP 76.047 1
ATOM 2325 N N . PHE 55 55 ? B -4.852 -15.504 -13.250 1.000 2 B PHE 85.368 1
ATOM 2326 C CA . PHE 55 55 ? B -4.386 -14.357 -14.016 1.000 2 B PHE 84.383 1
ATOM 2327 C C . PHE 55 55 ? B -4.132 -14.699 -15.466 1.000 2 B PHE 84.683 1
ATOM 2328 O O . PHE 55 55 ? B -3.927 -13.800 -16.273 1.000 2 B PHE 82.608 1
ATOM 2329 C CB . PHE 55 55 ? B -3.118 -13.773 -13.406 1.000 2 B PHE 82.038 1
ATOM 2330 C CG . PHE 55 55 ? B -3.318 -13.216 -12.018 1.000 2 B PHE 82.028 1
ATOM 2331 C CD1 . PHE 55 55 ? B -3.776 -11.923 -11.842 1.000 2 B PHE 79.327 1
ATOM 2332 C CD2 . PHE 55 55 ? B -3.053 -13.981 -10.891 1.000 2 B PHE 78.816 1
ATOM 2333 C CE1 . PHE 55 55 ? B -3.949 -11.408 -10.586 1.000 2 B PHE 76.007 1
ATOM 2334 C CE2 . PHE 55 55 ? B -3.229 -13.470 -9.644 1.000 2 B PHE 76.565 1
ATOM 2335 C CZ . PHE 55 55 ? B -3.675 -12.174 -9.489 1.000 2 B PHE 76.005 1
ATOM 2336 N N . LEU 56 56 ? B -4.129 -15.973 -15.821 1.000 2 B LEU 86.546 1
ATOM 2337 C CA . LEU 56 56 ? B -3.891 -16.428 -17.191 1.000 2 B LEU 87.372 1
ATOM 2338 C C . LEU 56 56 ? B -4.949 -17.439 -17.565 1.000 2 B LEU 88.320 1
ATOM 2339 O O . LEU 56 56 ? B -4.725 -18.655 -17.452 1.000 2 B LEU 87.102 1
ATOM 2340 C CB . LEU 56 56 ? B -2.489 -17.030 -17.329 1.000 2 B LEU 85.998 1
ATOM 2341 C CG . LEU 56 56 ? B -1.331 -16.071 -17.241 1.000 2 B LEU 85.962 1
ATOM 2342 C CD1 . LEU 56 56 ? B -1.393 -15.067 -18.375 1.000 2 B LEU 82.694 1
ATOM 2343 C CD2 . LEU 56 56 ? B -0.027 -16.824 -17.296 1.000 2 B LEU 83.319 1
ATOM 2344 N N . PRO 57 57 ? B -6.128 -16.987 -18.003 1.000 2 B PRO 88.308 1
ATOM 2345 C CA . PRO 57 57 ? B -7.156 -17.935 -18.458 1.000 2 B PRO 88.366 1
ATOM 2346 C C . PRO 57 57 ? B -6.748 -18.642 -19.749 1.000 2 B PRO 89.021 1
ATOM 2347 O O . PRO 57 57 ? B -5.964 -18.108 -20.549 1.000 2 B PRO 85.148 1
ATOM 2348 C CB . PRO 57 57 ? B -8.391 -17.064 -18.677 1.000 2 B PRO 85.262 1
ATOM 2349 C CG . PRO 57 57 ? B -8.127 -15.826 -17.875 1.000 2 B PRO 83.771 1
ATOM 2350 C CD . PRO 57 57 ? B -6.656 -15.614 -17.971 1.000 2 B PRO 87.014 1
ATOM 2351 N N . GLY 58 58 ? B -7.269 -19.836 -19.917 1.000 2 B GLY 90.117 1
ATOM 2352 C CA . GLY 58 58 ? B -6.952 -20.594 -21.115 1.000 2 B GLY 90.205 1
ATOM 2353 C C . GLY 58 58 ? B -6.970 -22.089 -20.885 1.000 2 B GLY 91.102 1
ATOM 2354 O O . GLY 58 58 ? B -7.436 -22.576 -19.846 1.000 2 B GLY 89.035 1
ATOM 2355 N N . GLU 59 59 ? B -6.447 -22.807 -21.863 1.000 2 B GLU 90.657 1
ATOM 2356 C CA . GLU 59 59 ? B -6.374 -24.248 -21.787 1.000 2 B GLU 89.989 1
ATOM 2357 C C . GLU 59 59 ? B -4.911 -24.685 -21.782 1.000 2 B GLU 90.317 1
ATOM 2358 O O . GLU 59 59 ? B -4.087 -24.161 -22.526 1.000 2 B GLU 88.759 1
ATOM 2359 C CB . GLU 59 59 ? B -7.101 -24.909 -22.943 1.000 2 B GLU 87.955 1
ATOM 2360 C CG . GLU 59 59 ? B -8.615 -24.703 -22.945 1.000 2 B GLU 75.104 1
ATOM 2361 C CD . GLU 59 59 ? B -9.288 -25.354 -24.132 1.000 2 B GLU 69.020 1
ATOM 2362 O OE1 . GLU 59 59 ? B -8.570 -25.948 -24.977 1.000 2 B GLU 64.701 1
ATOM 2363 O OE2 . GLU 59 59 ? B -10.531 -25.284 -24.248 1.000 2 B GLU 59.216 1
ATOM 2364 N N . ILE 60 60 ? B -4.615 -25.650 -20.941 1.000 2 B ILE 90.597 1
ATOM 2365 C CA . ILE 60 60 ? B -3.280 -26.211 -20.826 1.000 2 B ILE 90.625 1
ATOM 2366 C C . ILE 60 60 ? B -3.369 -27.701 -21.114 1.000 2 B ILE 90.518 1
ATOM 2367 O O . ILE 60 60 ? B -4.146 -28.421 -20.491 1.000 2 B ILE 88.410 1
ATOM 2368 C CB . ILE 60 60 ? B -2.655 -25.963 -19.438 1.000 2 B ILE 88.629 1
ATOM 2369 C CG1 . ILE 60 60 ? B -2.290 -24.485 -19.286 1.000 2 B ILE 84.768 1
ATOM 2370 C CG2 . ILE 60 60 ? B -1.429 -26.828 -19.242 1.000 2 B ILE 80.270 1
ATOM 2371 C CD1 . ILE 60 60 ? B -1.772 -24.128 -17.913 1.000 2 B ILE 81.255 1
ATOM 2372 N N . THR 61 61 ? B -2.576 -28.152 -22.076 1.000 2 B THR 91.149 1
ATOM 2373 C CA . THR 61 61 ? B -2.467 -29.552 -22.430 1.000 2 B THR 90.288 1
ATOM 2374 C C . THR 61 61 ? B -1.025 -30.021 -22.194 1.000 2 B THR 90.144 1
ATOM 2375 O O . THR 61 61 ? B -0.140 -29.222 -21.915 1.000 2 B THR 86.902 1
ATOM 2376 C CB . THR 61 61 ? B -2.878 -29.821 -23.871 1.000 2 B THR 88.122 1
ATOM 2377 O OG1 . THR 61 61 ? B -2.038 -29.099 -24.761 1.000 2 B THR 79.086 1
ATOM 2378 C CG2 . THR 61 61 ? B -4.336 -29.383 -24.092 1.000 2 B THR 75.742 1
ATOM 2379 N N . GLY 62 62 ? B -0.817 -31.318 -22.311 1.000 2 B GLY 90.442 1
ATOM 2380 C CA . GLY 62 62 ? B 0.490 -31.887 -22.079 1.000 2 B GLY 90.068 1
ATOM 2381 C C . GLY 62 62 ? B 0.768 -32.177 -20.631 1.000 2 B GLY 91.038 1
ATOM 2382 O O . GLY 62 62 ? B -0.125 -32.547 -19.865 1.000 2 B GLY 88.417 1
ATOM 2383 N N . THR 63 63 ? B 2.020 -31.957 -20.230 1.000 2 B THR 91.700 1
ATOM 2384 C CA . THR 63 63 ? B 2.449 -32.229 -18.860 1.000 2 B THR 91.186 1
ATOM 2385 C C . THR 63 63 ? B 3.286 -31.045 -18.401 1.000 2 B THR 91.493 1
ATOM 2386 O O . THR 63 63 ? B 4.330 -30.746 -18.968 1.000 2 B THR 88.960 1
ATOM 2387 C CB . THR 63 63 ? B 3.240 -33.519 -18.784 1.000 2 B THR 88.967 1
ATOM 2388 O OG1 . THR 63 63 ? B 2.437 -34.630 -19.168 1.000 2 B THR 77.745 1
ATOM 2389 C CG2 . THR 63 63 ? B 3.722 -33.747 -17.343 1.000 2 B THR 75.821 1
ATOM 2390 N N . GLY 64 64 ? B 2.787 -30.372 -17.350 1.000 2 B GLY 91.844 1
ATOM 2391 C CA . GLY 64 64 ? B 3.473 -29.227 -16.792 1.000 2 B GLY 91.745 1
ATOM 2392 C C . GLY 64 64 ? B 3.409 -29.240 -15.284 1.000 2 B GLY 92.443 1
ATOM 2393 O O . GLY 64 64 ? B 2.317 -29.049 -14.720 1.000 2 B GLY 90.462 1
ATOM 2394 N N . THR 65 65 ? B 4.515 -29.450 -14.630 1.000 2 B THR 93.003 1
ATOM 2395 C CA . THR 65 65 ? B 4.589 -29.486 -13.183 1.000 2 B THR 92.606 1
ATOM 2396 C C . THR 65 65 ? B 5.528 -28.424 -12.671 1.000 2 B THR 92.305 1
ATOM 2397 O O . THR 65 65 ? B 6.465 -28.007 -13.366 1.000 2 B THR 90.454 1
ATOM 2398 C CB . THR 65 65 ? B 5.045 -30.869 -12.673 1.000 2 B THR 90.992 1
ATOM 2399 O OG1 . THR 65 65 ? B 6.369 -31.132 -13.147 1.000 2 B THR 80.925 1
ATOM 2400 C CG2 . THR 65 65 ? B 4.091 -31.957 -13.134 1.000 2 B THR 78.614 1
ATOM 2401 N N . LEU 66 66 ? B 5.268 -27.958 -11.455 1.000 2 B LEU 92.060 1
ATOM 2402 C CA . LEU 66 66 ? B 6.091 -26.975 -10.753 1.000 2 B LEU 91.039 1
ATOM 2403 C C . LEU 66 66 ? B 6.322 -27.518 -9.351 1.000 2 B LEU 90.465 1
ATOM 2404 O O . LEU 66 66 ? B 5.384 -27.603 -8.554 1.000 2 B LEU 88.007 1
ATOM 2405 C CB . LEU 66 66 ? B 5.415 -25.622 -10.695 1.000 2 B LEU 89.562 1
ATOM 2406 C CG . LEU 66 66 ? B 5.198 -24.855 -11.984 1.000 2 B LEU 87.068 1
ATOM 2407 C CD1 . LEU 66 66 ? B 6.536 -24.523 -12.632 1.000 2 B LEU 86.288 1
ATOM 2408 C CD2 . LEU 66 66 ? B 4.410 -23.578 -11.717 1.000 2 B LEU 86.621 1
ATOM 2409 N N . LEU 67 67 ? B 7.555 -27.864 -9.076 1.000 2 B LEU 90.640 1
ATOM 2410 C CA . LEU 67 67 ? B 7.965 -28.459 -7.795 1.000 2 B LEU 89.829 1
ATOM 2411 C C . LEU 67 67 ? B 7.144 -29.710 -7.486 1.000 2 B LEU 89.573 1
ATOM 2412 O O . LEU 67 67 ? B 6.683 -29.916 -6.376 1.000 2 B LEU 85.927 1
ATOM 2413 C CB . LEU 67 67 ? B 7.867 -27.441 -6.657 1.000 2 B LEU 88.391 1
ATOM 2414 C CG . LEU 67 67 ? B 8.727 -26.185 -6.800 1.000 2 B LEU 88.037 1
ATOM 2415 C CD1 . LEU 67 67 ? B 10.204 -26.529 -6.868 1.000 2 B LEU 83.475 1
ATOM 2416 C CD2 . LEU 67 67 ? B 8.429 -25.233 -5.663 1.000 2 B LEU 84.779 1
ATOM 2417 N N . GLY 68 68 ? B 6.955 -30.541 -8.500 1.000 2 B GLY 89.848 1
ATOM 2418 C CA . GLY 68 68 ? B 6.234 -31.779 -8.345 1.000 2 B GLY 89.601 1
ATOM 2419 C C . GLY 68 68 ? B 4.733 -31.640 -8.357 1.000 2 B GLY 90.731 1
ATOM 2420 O O . GLY 68 68 ? B 4.025 -32.634 -8.153 1.000 2 B GLY 88.414 1
ATOM 2421 N N . THR 69 69 ? B 4.211 -30.450 -8.617 1.000 2 B THR 91.411 1
ATOM 2422 C CA . THR 69 69 ? B 2.779 -30.180 -8.601 1.000 2 B THR 91.123 1
ATOM 2423 C C . THR 69 69 ? B 2.381 -29.656 -9.976 1.000 2 B THR 91.766 1
ATOM 2424 O O . THR 69 69 ? B 3.075 -28.809 -10.512 1.000 2 B THR 90.847 1
ATOM 2425 C CB . THR 69 69 ? B 2.425 -29.163 -7.504 1.000 2 B THR 89.382 1
ATOM 2426 O OG1 . THR 69 69 ? B 2.866 -29.669 -6.230 1.000 2 B THR 78.863 1
ATOM 2427 C CG2 . THR 69 69 ? B 0.916 -28.955 -7.442 1.000 2 B THR 78.683 1
ATOM 2428 N N . PRO 70 70 ? B 1.278 -30.153 -10.541 1.000 2 B PRO 91.973 1
ATOM 2429 C CA . PRO 70 70 ? B 0.840 -29.632 -11.838 1.000 2 B PRO 91.495 1
ATOM 2430 C C . PRO 70 70 ? B 0.516 -28.134 -11.774 1.000 2 B PRO 91.203 1
ATOM 2431 O O . PRO 70 70 ? B 0.144 -27.600 -10.724 1.000 2 B PRO 89.228 1
ATOM 2432 C CB . PRO 70 70 ? B -0.426 -30.439 -12.120 1.000 2 B PRO 89.946 1
ATOM 2433 C CG . PRO 70 70 ? B -0.210 -31.710 -11.388 1.000 2 B PRO 88.946 1
ATOM 2434 C CD . PRO 70 70 ? B 0.531 -31.345 -10.150 1.000 2 B PRO 91.389 1
ATOM 2435 N N . ILE 71 71 ? B 0.688 -27.456 -12.894 1.000 2 B ILE 90.479 1
ATOM 2436 C CA . ILE 71 71 ? B 0.497 -26.015 -12.972 1.000 2 B ILE 89.466 1
ATOM 2437 C C . ILE 71 71 ? B -0.955 -25.697 -12.720 1.000 2 B ILE 87.992 1
ATOM 2438 O O . ILE 71 71 ? B -1.849 -26.230 -13.367 1.000 2 B ILE 84.273 1
ATOM 2439 C CB . ILE 71 71 ? B 0.963 -25.487 -14.339 1.000 2 B ILE 88.391 1
ATOM 2440 C CG1 . ILE 71 71 ? B 2.475 -25.648 -14.490 1.000 2 B ILE 87.262 1
ATOM 2441 C CG2 . ILE 71 71 ? B 0.577 -24.018 -14.499 1.000 2 B ILE 86.713 1
ATOM 2442 C CD1 . ILE 71 71 ? B 3.002 -25.288 -15.841 1.000 2 B ILE 84.958 1
ATOM 2443 N N . GLY 72 72 ? B -1.192 -24.801 -11.752 1.000 2 B GLY 88.258 1
ATOM 2444 C CA . GLY 72 72 ? B -2.534 -24.410 -11.365 1.000 2 B GLY 86.757 1
ATOM 2445 C C . GLY 72 72 ? B -3.065 -25.063 -10.122 1.000 2 B GLY 87.434 1
ATOM 2446 O O . GLY 72 72 ? B -4.135 -24.685 -9.640 1.000 2 B GLY 83.751 1
ATOM 2447 N N . ARG 73 73 ? B -2.350 -26.037 -9.576 1.000 2 B ARG 88.335 1
ATOM 2448 C CA . ARG 73 73 ? B -2.797 -26.791 -8.392 1.000 2 B ARG 87.771 1
ATOM 2449 C C . ARG 73 73 ? B -2.016 -26.456 -7.127 1.000 2 B ARG 87.820 1
ATOM 2450 O O . ARG 73 73 ? B -2.365 -26.944 -6.058 1.000 2 B ARG 85.312 1
ATOM 2451 C CB . ARG 73 73 ? B -2.744 -28.275 -8.661 1.000 2 B ARG 85.914 1
ATOM 2452 C CG . ARG 73 73 ? B -3.620 -28.725 -9.861 1.000 2 B ARG 79.520 1
ATOM 2453 C CD . ARG 73 73 ? B -5.081 -28.526 -9.599 1.000 2 B ARG 74.678 1
ATOM 2454 N NE . ARG 73 73 ? B -5.561 -29.317 -8.475 1.000 2 B ARG 68.523 1
ATOM 2455 C CZ . ARG 73 73 ? B -6.736 -29.138 -7.860 1.000 2 B ARG 63.732 1
ATOM 2456 N NH1 . ARG 73 73 ? B -7.551 -28.155 -8.245 1.000 2 B ARG 56.951 1
ATOM 2457 N NH2 . ARG 73 73 ? B -7.084 -29.895 -6.843 1.000 2 B ARG 55.003 1
ATOM 2458 N N . LEU 74 74 ? B -0.952 -25.671 -7.258 1.000 2 B LEU 87.414 1
ATOM 2459 C CA . LEU 74 74 ? B -0.121 -25.365 -6.103 1.000 2 B LEU 86.421 1
ATOM 2460 C C . LEU 74 74 ? B -0.853 -24.384 -5.196 1.000 2 B LEU 86.582 1
ATOM 2461 O O . LEU 74 74 ? B -1.338 -23.341 -5.649 1.000 2 B LEU 84.185 1
ATOM 2462 C CB . LEU 74 74 ? B 1.211 -24.775 -6.547 1.000 2 B LEU 84.537 1
ATOM 2463 C CG . LEU 74 74 ? B 2.244 -24.530 -5.467 1.000 2 B LEU 80.890 1
ATOM 2464 C CD1 . LEU 74 74 ? B 2.672 -25.834 -4.820 1.000 2 B LEU 79.568 1
ATOM 2465 C CD2 . LEU 74 74 ? B 3.457 -23.809 -6.044 1.000 2 B LEU 79.719 1
ATOM 2466 N N . PRO 75 75 ? B -0.967 -24.673 -3.910 1.000 2 B PRO 87.908 1
ATOM 2467 C CA . PRO 75 75 ? B -1.609 -23.719 -2.984 1.000 2 B PRO 86.923 1
ATOM 2468 C C . PRO 75 75 ? B -0.803 -22.430 -2.862 1.000 2 B PRO 86.674 1
ATOM 2469 O O . PRO 75 75 ? B 0.409 -22.418 -3.052 1.000 2 B PRO 84.894 1
ATOM 2470 C CB . PRO 75 75 ? B -1.631 -24.496 -1.660 1.000 2 B PRO 85.490 1
ATOM 2471 C CG . PRO 75 75 ? B -1.530 -25.914 -2.053 1.000 2 B PRO 85.048 1
ATOM 2472 C CD . PRO 75 75 ? B -0.677 -25.928 -3.253 1.000 2 B PRO 87.992 1
ATOM 2473 N N . LEU 76 76 ? B -1.503 -21.358 -2.516 1.000 2 B LEU 85.031 1
ATOM 2474 C CA . LEU 76 76 ? B -0.880 -20.042 -2.488 1.000 2 B LEU 83.480 1
ATOM 2475 C C . LEU 76 76 ? B 0.102 -19.936 -1.316 1.000 2 B LEU 84.036 1
ATOM 2476 O O . LEU 76 76 ? B 1.128 -19.250 -1.450 1.000 2 B LEU 81.965 1
ATOM 2477 C CB . LEU 76 76 ? B -1.952 -18.959 -2.395 1.000 2 B LEU 80.081 1
ATOM 2478 C CG . LEU 76 76 ? B -1.462 -17.503 -2.389 1.000 2 B LEU 73.660 1
ATOM 2479 C CD1 . LEU 76 76 ? B -0.728 -17.179 -3.689 1.000 2 B LEU 72.828 1
ATOM 2480 C CD2 . LEU 76 76 ? B -2.628 -16.558 -2.171 1.000 2 B LEU 72.650 1
ATOM 2481 N N . ASN 77 77 ? B -0.204 -20.565 -0.203 1.000 2 B ASN 83.578 1
ATOM 2482 C CA . ASN 77 77 ? B 0.698 -20.481 0.954 1.000 2 B ASN 82.543 1
ATOM 2483 C C . ASN 77 77 ? B 2.022 -21.175 0.702 1.000 2 B ASN 83.336 1
ATOM 2484 O O . ASN 77 77 ? B 3.047 -20.764 1.258 1.000 2 B ASN 81.181 1
ATOM 2485 C CB . ASN 77 77 ? B 0.007 -21.082 2.202 1.000 2 B ASN 78.684 1
ATOM 2486 C CG . ASN 77 77 ? B -0.468 -22.496 1.973 1.000 2 B ASN 73.106 1
ATOM 2487 O OD1 . ASN 77 77 ? B -0.347 -23.066 0.898 1.000 2 B ASN 65.693 1
ATOM 2488 N ND2 . ASN 77 77 ? B -1.040 -23.090 3.009 1.000 2 B ASN 68.227 1
ATOM 2489 N N . GLU 78 78 ? B 2.021 -22.208 -0.115 1.000 2 B GLU 85.194 1
ATOM 2490 C CA . GLU 78 78 ? B 3.261 -22.871 -0.497 1.000 2 B GLU 84.596 1
ATOM 2491 C C . GLU 78 78 ? B 3.895 -22.223 -1.698 1.000 2 B GLU 85.333 1
ATOM 2492 O O . GLU 78 78 ? B 5.116 -22.249 -1.863 1.000 2 B GLU 84.141 1
ATOM 2493 C CB . GLU 78 78 ? B 3.037 -24.356 -0.743 1.000 2 B GLU 82.851 1
ATOM 2494 C CG . GLU 78 78 ? B 4.307 -25.155 -0.951 1.000 2 B GLU 73.179 1
ATOM 2495 C CD . GLU 78 78 ? B 4.053 -26.635 -1.157 1.000 2 B GLU 70.896 1
ATOM 2496 O OE1 . GLU 78 78 ? B 2.872 -27.034 -1.095 1.000 2 B GLU 68.329 1
ATOM 2497 O OE2 . GLU 78 78 ? B 5.025 -27.383 -1.356 1.000 2 B GLU 60.521 1
ATOM 2498 N N . GLN 79 79 ? B 3.077 -21.634 -2.588 1.000 2 B GLN 87.218 1
ATOM 2499 C CA . GLN 79 79 ? B 3.599 -20.989 -3.796 1.000 2 B GLN 86.559 1
ATOM 2500 C C . GLN 79 79 ? B 4.347 -19.719 -3.456 1.000 2 B GLN 87.365 1
ATOM 2501 O O . GLN 79 79 ? B 5.414 -19.445 -4.015 1.000 2 B GLN 86.381 1
ATOM 2502 C CB . GLN 79 79 ? B 2.475 -20.709 -4.755 1.000 2 B GLN 83.624 1
ATOM 2503 C CG . GLN 79 79 ? B 2.894 -20.074 -6.073 1.000 2 B GLN 76.143 1
ATOM 2504 C CD . GLN 79 79 ? B 1.742 -19.827 -7.005 1.000 2 B GLN 74.324 1
ATOM 2505 O OE1 . GLN 79 79 ? B 0.600 -20.101 -6.680 1.000 2 B GLN 69.556 1
ATOM 2506 N NE2 . GLN 79 79 ? B 2.065 -19.322 -8.190 1.000 2 B GLN 65.419 1
ATOM 2507 N N . SER 80 80 ? B 3.808 -18.919 -2.525 1.000 2 B SER 87.012 1
ATOM 2508 C CA . SER 80 80 ? B 4.419 -17.627 -2.200 1.000 2 B SER 85.962 1
ATOM 2509 C C . SER 80 80 ? B 5.750 -17.778 -1.476 1.000 2 B SER 86.905 1
ATOM 2510 O O . SER 80 80 ? B 6.573 -16.869 -1.477 1.000 2 B SER 84.177 1
ATOM 2511 C CB . SER 80 80 ? B 3.458 -16.804 -1.358 1.000 2 B SER 82.152 1
ATOM 2512 O OG . SER 80 80 ? B 2.271 -16.525 -2.070 1.000 2 B SER 74.146 1
ATOM 2513 N N . ALA 81 81 ? B 5.947 -18.911 -0.815 1.000 2 B ALA 86.863 1
ATOM 2514 C CA . ALA 81 81 ? B 7.181 -19.145 -0.074 1.000 2 B ALA 86.297 1
ATOM 2515 C C . ALA 81 81 ? B 8.209 -19.963 -0.856 1.000 2 B ALA 88.422 1
ATOM 2516 O O . ALA 81 81 ? B 9.336 -20.102 -0.395 1.000 2 B ALA 85.080 1
ATOM 2517 C CB . ALA 81 81 ? B 6.878 -19.843 1.243 1.000 2 B ALA 82.421 1
ATOM 2518 N N . THR 82 82 ? B 7.812 -20.505 -2.001 1.000 2 B THR 92.480 1
ATOM 2519 C CA . THR 82 82 ? B 8.728 -21.343 -2.785 1.000 2 B THR 92.524 1
ATOM 2520 C C . THR 82 82 ? B 9.003 -20.801 -4.178 1.000 2 B THR 93.864 1
ATOM 2521 O O . THR 82 82 ? B 10.096 -21.049 -4.693 1.000 2 B THR 92.558 1
ATOM 2522 C CB . THR 82 82 ? B 8.156 -22.762 -2.936 1.000 2 B THR 90.189 1
ATOM 2523 O OG1 . THR 82 82 ? B 6.882 -22.698 -3.559 1.000 2 B THR 80.456 1
ATOM 2524 C CG2 . THR 82 82 ? B 8.022 -23.427 -1.584 1.000 2 B THR 79.024 1
ATOM 2525 N N . ILE 83 83 ? B 8.071 -20.078 -4.750 1.000 2 B ILE 94.266 1
ATOM 2526 C CA . ILE 83 83 ? B 8.214 -19.549 -6.104 1.000 2 B ILE 94.595 1
ATOM 2527 C C . ILE 83 83 ? B 8.118 -18.036 -6.045 1.000 2 B ILE 94.671 1
ATOM 2528 O O . ILE 83 83 ? B 7.204 -17.479 -5.433 1.000 2 B ILE 93.323 1
ATOM 2529 C CB . ILE 83 83 ? B 7.165 -20.125 -7.055 1.000 2 B ILE 93.885 1
ATOM 2530 C CG1 . ILE 83 83 ? B 7.280 -21.626 -7.159 1.000 2 B ILE 92.011 1
ATOM 2531 C CG2 . ILE 83 83 ? B 7.293 -19.492 -8.432 1.000 2 B ILE 92.167 1
ATOM 2532 C CD1 . ILE 83 83 ? B 6.167 -22.287 -7.947 1.000 2 B ILE 90.386 1
ATOM 2533 N N . GLN 84 84 ? B 9.062 -17.364 -6.666 1.000 2 B GLN 95.385 1
ATOM 2534 C CA . GLN 84 84 ? B 9.067 -15.897 -6.775 1.000 2 B GLN 95.388 1
ATOM 2535 C C . GLN 84 84 ? B 9.248 -15.496 -8.218 1.000 2 B GLN 95.531 1
ATOM 2536 O O . GLN 84 84 ? B 9.932 -16.179 -8.980 1.000 2 B GLN 94.661 1
ATOM 2537 C CB . GLN 84 84 ? B 10.155 -15.277 -5.902 1.000 2 B GLN 94.680 1
ATOM 2538 C CG . GLN 84 84 ? B 9.954 -15.463 -4.414 1.000 2 B GLN 93.516 1
ATOM 2539 C CD . GLN 84 84 ? B 8.716 -14.722 -3.909 1.000 2 B GLN 93.258 1
ATOM 2540 O OE1 . GLN 84 84 ? B 8.473 -13.581 -4.258 1.000 2 B GLN 83.397 1
ATOM 2541 N NE2 . GLN 84 84 ? B 7.923 -15.405 -3.105 1.000 2 B GLN 84.010 1
ATOM 2542 N N . LEU 85 85 ? B 8.642 -14.376 -8.576 1.000 2 B LEU 94.951 1
ATOM 2543 C CA . LEU 85 85 ? B 8.716 -13.843 -9.937 1.000 2 B LEU 94.800 1
ATOM 2544 C C . LEU 85 85 ? B 9.105 -12.381 -9.898 1.000 2 B LEU 94.552 1
ATOM 2545 O O . LEU 85 85 ? B 8.499 -11.588 -9.177 1.000 2 B LEU 92.997 1
ATOM 2546 C CB . LEU 85 85 ? B 7.363 -14.008 -10.657 1.000 2 B LEU 93.908 1
ATOM 2547 C CG . LEU 85 85 ? B 7.229 -13.348 -12.034 1.000 2 B LEU 93.165 1
ATOM 2548 C CD1 . LEU 85 85 ? B 8.205 -13.991 -13.013 1.000 2 B LEU 91.866 1
ATOM 2549 C CD2 . LEU 85 85 ? B 5.810 -13.451 -12.541 1.000 2 B LEU 91.586 1
ATOM 2550 N N . VAL 86 86 ? B 10.138 -12.045 -10.646 1.000 2 B VAL 95.084 1
ATOM 2551 C CA . VAL 86 86 ? B 10.569 -10.668 -10.828 1.000 2 B VAL 94.832 1
ATOM 2552 C C . VAL 86 86 ? B 10.151 -10.246 -12.220 1.000 2 B VAL 94.296 1
ATOM 2553 O O . VAL 86 86 ? B 10.713 -10.689 -13.221 1.000 2 B VAL 93.557 1
ATOM 2554 C CB . VAL 86 86 ? B 12.101 -10.522 -10.633 1.000 2 B VAL 94.613 1
ATOM 2555 C CG1 . VAL 86 86 ? B 12.488 -11.005 -9.255 1.000 2 B VAL 94.295 1
ATOM 2556 C CG2 . VAL 86 86 ? B 12.518 -9.087 -10.857 1.000 2 B VAL 93.775 1
ATOM 2557 N N . GLN 87 87 ? B 9.145 -9.383 -12.283 1.000 2 B GLN 92.754 1
ATOM 2558 C CA . GLN 87 87 ? B 8.566 -8.986 -13.563 1.000 2 B GLN 91.437 1
ATOM 2559 C C . GLN 87 87 ? B 9.425 -7.913 -14.249 1.000 2 B GLN 91.407 1
ATOM 2560 O O . GLN 87 87 ? B 10.445 -7.480 -13.743 1.000 2 B GLN 90.368 1
ATOM 2561 C CB . GLN 87 87 ? B 7.138 -8.473 -13.359 1.000 2 B GLN 88.440 1
ATOM 2562 C CG . GLN 87 87 ? B 6.189 -9.478 -12.713 1.000 2 B GLN 85.126 1
ATOM 2563 C CD . GLN 87 87 ? B 4.794 -8.903 -12.534 1.000 2 B GLN 82.667 1
ATOM 2564 O OE1 . GLN 87 87 ? B 4.177 -8.417 -13.492 1.000 2 B GLN 72.053 1
ATOM 2565 N NE2 . GLN 87 87 ? B 4.302 -8.934 -11.319 1.000 2 B GLN 71.296 1
ATOM 2566 N N . GLN 88 88 ? B 8.969 -7.495 -15.423 1.000 2 B GLN 90.748 1
ATOM 2567 C CA . GLN 88 88 ? B 9.683 -6.468 -16.176 1.000 2 B GLN 89.458 1
ATOM 2568 C C . GLN 88 88 ? B 9.571 -5.094 -15.522 1.000 2 B GLN 88.697 1
ATOM 2569 O O . GLN 88 88 ? B 10.472 -4.280 -15.615 1.000 2 B GLN 85.107 1
ATOM 2570 C CB . GLN 88 88 ? B 9.180 -6.412 -17.606 1.000 2 B GLN 86.961 1
ATOM 2571 C CG . GLN 88 88 ? B 9.441 -7.682 -18.403 1.000 2 B GLN 79.923 1
ATOM 2572 C CD . GLN 88 88 ? B 8.913 -7.593 -19.840 1.000 2 B GLN 81.021 1
ATOM 2573 O OE1 . GLN 88 88 ? B 8.343 -6.580 -20.221 1.000 2 B GLN 75.525 1
ATOM 2574 N NE2 . GLN 88 88 ? B 9.124 -8.652 -20.604 1.000 2 B GLN 72.179 1
ATOM 2575 N N . SER 89 89 ? B 8.429 -4.836 -14.894 1.000 2 B SER 86.324 1
ATOM 2576 C CA . SER 89 89 ? B 8.199 -3.571 -14.200 1.000 2 B SER 85.541 1
ATOM 2577 C C . SER 89 89 ? B 8.466 -3.776 -12.713 1.000 2 B SER 86.573 1
ATOM 2578 O O . SER 89 89 ? B 7.580 -4.257 -11.980 1.000 2 B SER 83.304 1
ATOM 2579 C CB . SER 89 89 ? B 6.791 -3.064 -14.426 1.000 2 B SER 81.430 1
ATOM 2580 O OG . SER 89 89 ? B 6.585 -2.743 -15.786 1.000 2 B SER 70.897 1
ATOM 2581 N N . PRO 90 90 ? B 9.651 -3.426 -12.216 1.000 2 B PRO 89.065 1
ATOM 2582 C CA . PRO 90 90 ? B 9.958 -3.698 -10.819 1.000 2 B PRO 89.071 1
ATOM 2583 C C . PRO 90 90 ? B 9.243 -2.783 -9.848 1.000 2 B PRO 89.589 1
ATOM 2584 O O . PRO 90 90 ? B 9.051 -3.155 -8.678 1.000 2 B PRO 87.686 1
ATOM 2585 C CB . PRO 90 90 ? B 11.467 -3.497 -10.753 1.000 2 B PRO 86.809 1
ATOM 2586 C CG . PRO 90 90 ? B 11.724 -2.477 -11.803 1.000 2 B PRO 86.577 1
ATOM 2587 C CD . PRO 90 90 ? B 10.764 -2.787 -12.919 1.000 2 B PRO 88.611 1
ATOM 2588 N N . TYR 91 91 ? B 8.843 -1.597 -10.285 1.000 2 B TYR 87.586 1
ATOM 2589 C CA . TYR 91 91 ? B 8.162 -0.663 -9.380 1.000 2 B TYR 86.666 1
ATOM 2590 C C . TYR 91 91 ? B 6.809 -1.182 -8.942 1.000 2 B TYR 87.476 1
ATOM 2591 O O . TYR 91 91 ? B 6.358 -0.903 -7.841 1.000 2 B TYR 86.318 1
ATOM 2592 C CB . TYR 91 91 ? B 8.027 0.696 -10.045 1.000 2 B TYR 83.837 1
ATOM 2593 C CG . TYR 91 91 ? B 7.376 1.733 -9.158 1.000 2 B TYR 79.822 1
ATOM 2594 C CD1 . TYR 91 91 ? B 8.057 2.283 -8.098 1.000 2 B TYR 75.300 1
ATOM 2595 C CD2 . TYR 91 91 ? B 6.104 2.187 -9.452 1.000 2 B TYR 74.966 1
ATOM 2596 C CE1 . TYR 91 91 ? B 7.460 3.236 -7.293 1.000 2 B TYR 70.509 1
ATOM 2597 C CE2 . TYR 91 91 ? B 5.498 3.142 -8.635 1.000 2 B TYR 70.746 1
ATOM 2598 C CZ . TYR 91 91 ? B 6.183 3.658 -7.577 1.000 2 B TYR 68.359 1
ATOM 2599 O OH . TYR 91 91 ? B 5.587 4.604 -6.780 1.000 2 B TYR 64.520 1
ATOM 2600 N N . LEU 92 92 ? B 6.148 -1.943 -9.833 1.000 2 B LEU 86.731 1
ATOM 2601 C CA . LEU 92 92 ? B 4.840 -2.525 -9.528 1.000 2 B LEU 85.895 1
ATOM 2602 C C . LEU 92 92 ? B 4.916 -3.656 -8.509 1.000 2 B LEU 87.097 1
ATOM 2603 O O . LEU 92 92 ? B 3.894 -4.029 -7.931 1.000 2 B LEU 84.831 1
ATOM 2604 C CB . LEU 92 92 ? B 4.163 -3.014 -10.804 1.000 2 B LEU 82.808 1
ATOM 2605 C CG . LEU 92 92 ? B 3.864 -1.953 -11.859 1.000 2 B LEU 81.444 1
ATOM 2606 C CD1 . LEU 92 92 ? B 2.884 -0.920 -11.308 1.000 2 B LEU 79.086 1
ATOM 2607 C CD2 . LEU 92 92 ? B 3.317 -2.593 -13.127 1.000 2 B LEU 79.032 1
ATOM 2608 N N . GLN 93 93 ? B 6.107 -4.207 -8.291 1.000 2 B GLN 89.852 1
ATOM 2609 C CA . GLN 93 93 ? B 6.261 -5.299 -7.342 1.000 2 B GLN 90.194 1
ATOM 2610 C C . GLN 93 93 ? B 6.543 -4.795 -5.938 1.000 2 B GLN 91.079 1
ATOM 2611 O O . GLN 93 93 ? B 6.576 -5.606 -4.996 1.000 2 B GLN 89.553 1
ATOM 2612 C CB . GLN 93 93 ? B 7.381 -6.233 -7.778 1.000 2 B GLN 88.736 1
ATOM 2613 C CG . GLN 93 93 ? B 7.063 -6.990 -9.043 1.000 2 B GLN 84.223 1
ATOM 2614 C CD . GLN 93 93 ? B 8.148 -7.956 -9.423 1.000 2 B GLN 86.046 1
ATOM 2615 O OE1 . GLN 93 93 ? B 8.969 -7.671 -10.323 1.000 2 B GLN 81.314 1
ATOM 2616 N NE2 . GLN 93 93 ? B 8.212 -9.071 -8.759 1.000 2 B GLN 78.625 1
ATOM 2617 N N . LEU 94 94 ? B 6.759 -3.500 -5.765 1.000 2 B LEU 91.602 1
ATOM 2618 C CA . LEU 94 94 ? B 6.947 -2.923 -4.437 1.000 2 B LEU 91.669 1
ATOM 2619 C C . LEU 94 94 ? B 5.641 -2.902 -3.674 1.000 2 B LEU 90.784 1
ATOM 2620 O O . LEU 94 94 ? B 4.557 -2.745 -4.243 1.000 2 B LEU 88.679 1
ATOM 2621 C CB . LEU 94 94 ? B 7.511 -1.510 -4.551 1.000 2 B LEU 91.493 1
ATOM 2622 C CG . LEU 94 94 ? B 8.912 -1.376 -5.134 1.000 2 B LEU 91.656 1
ATOM 2623 C CD1 . LEU 94 94 ? B 9.916 -2.052 -4.199 1.000 2 B LEU 91.125 1
ATOM 2624 C CD2 . LEU 94 94 ? B 9.273 0.089 -5.333 1.000 2 B LEU 91.087 1
ATOM 2625 N N . SER 95 95 ? B 5.725 -3.058 -2.364 1.000 2 B SER 90.934 1
ATOM 2626 C CA . SER 95 95 ? B 4.546 -3.166 -1.535 1.000 2 B SER 89.905 1
ATOM 2627 C C . SER 95 95 ? B 3.825 -1.829 -1.427 1.000 2 B SER 88.647 1
ATOM 2628 O O . SER 95 95 ? B 2.593 -1.798 -1.362 1.000 2 B SER 84.932 1
ATOM 2629 C CB . SER 95 95 ? B 4.928 -3.662 -0.140 1.000 2 B SER 89.362 1
ATOM 2630 O OG . SER 95 95 ? B 5.819 -2.784 0.496 1.000 2 B SER 87.479 1
ATOM 2631 N N . GLY 96 96 ? B 4.570 -0.734 -1.371 1.000 2 B GLY 87.716 1
ATOM 2632 C CA . GLY 96 96 ? B 3.963 0.582 -1.264 1.000 2 B GLY 85.907 1
ATOM 2633 C C . GLY 96 96 ? B 3.540 0.968 0.120 1.000 2 B GLY 86.213 1
ATOM 2634 O O . GLY 96 96 ? B 2.815 1.962 0.306 1.000 2 B GLY 82.869 1
ATOM 2635 N N . CYS 97 97 ? B 3.942 0.207 1.126 1.000 2 B CYS 85.911 1
ATOM 2636 C CA . CYS 97 97 ? B 3.588 0.479 2.515 1.000 2 B CYS 85.629 1
ATOM 2637 C C . CYS 97 97 ? B 4.821 0.539 3.414 1.000 2 B CYS 86.563 1
ATOM 2638 O O . CYS 97 97 ? B 4.690 0.563 4.642 1.000 2 B CYS 84.422 1
ATOM 2639 C CB . CYS 97 97 ? B 2.613 -0.563 3.037 1.000 2 B CYS 82.635 1
ATOM 2640 S SG . CYS 97 97 ? B 3.254 -2.233 2.997 1.000 2 B CYS 79.553 1
ATOM 2641 N N . THR 98 98 ? B 6.008 0.582 2.828 1.000 2 B THR 89.979 1
ATOM 2642 C CA . THR 98 98 ? B 7.247 0.659 3.580 1.000 2 B THR 90.710 1
ATOM 2643 C C . THR 98 98 ? B 7.956 1.959 3.253 1.000 2 B THR 90.669 1
ATOM 2644 O O . THR 98 98 ? B 7.717 2.583 2.208 1.000 2 B THR 88.827 1
ATOM 2645 C CB . THR 98 98 ? B 8.166 -0.519 3.254 1.000 2 B THR 90.463 1
ATOM 2646 O OG1 . THR 98 98 ? B 8.505 -0.497 1.882 1.000 2 B THR 86.498 1
ATOM 2647 C CG2 . THR 98 98 ? B 7.472 -1.825 3.589 1.000 2 B THR 87.256 1
ATOM 2648 N N . PHE 99 99 ? B 8.841 2.371 4.147 1.000 2 B PHE 91.267 1
ATOM 2649 C CA . PHE 99 99 ? B 9.519 3.656 4.027 1.000 2 B PHE 90.994 1
ATOM 2650 C C . PHE 99 99 ? B 11.030 3.514 3.923 1.000 2 B PHE 92.140 1
ATOM 2651 O O . PHE 99 99 ? B 11.732 4.515 3.965 1.000 2 B PHE 90.181 1
ATOM 2652 C CB . PHE 99 99 ? B 9.160 4.570 5.213 1.000 2 B PHE 89.040 1
ATOM 2653 C CG . PHE 99 99 ? B 7.679 4.865 5.301 1.000 2 B PHE 88.280 1
ATOM 2654 C CD1 . PHE 99 99 ? B 7.137 5.927 4.593 1.000 2 B PHE 85.728 1
ATOM 2655 C CD2 . PHE 99 99 ? B 6.857 4.093 6.076 1.000 2 B PHE 85.635 1
ATOM 2656 C CE1 . PHE 99 99 ? B 5.795 6.208 4.663 1.000 2 B PHE 83.681 1
ATOM 2657 C CE2 . PHE 99 99 ? B 5.495 4.343 6.147 1.000 2 B PHE 84.039 1
ATOM 2658 C CZ . PHE 99 99 ? B 4.978 5.420 5.448 1.000 2 B PHE 82.546 1
ATOM 2659 N N . SER 100 100 ? B 11.515 2.292 3.809 1.000 2 B SER 94.613 1
ATOM 2660 C CA . SER 100 100 ? B 12.944 2.064 3.639 1.000 2 B SER 95.146 1
ATOM 2661 C C . SER 100 100 ? B 13.140 0.759 2.894 1.000 2 B SER 95.929 1
ATOM 2662 O O . SER 100 100 ? B 12.211 -0.061 2.758 1.000 2 B SER 95.250 1
ATOM 2663 C CB . SER 100 100 ? B 13.677 2.024 4.983 1.000 2 B SER 94.037 1
ATOM 2664 O OG . SER 100 100 ? B 13.201 0.949 5.780 1.000 2 B SER 91.646 1
ATOM 2665 N N . VAL 101 101 ? B 14.356 0.542 2.416 1.000 2 B VAL 96.585 1
ATOM 2666 C CA . VAL 101 101 ? B 14.655 -0.669 1.656 1.000 2 B VAL 96.988 1
ATOM 2667 C C . VAL 101 101 ? B 14.667 -1.872 2.570 1.000 2 B VAL 97.070 1
ATOM 2668 O O . VAL 101 101 ? B 14.166 -2.950 2.201 1.000 2 B VAL 96.629 1
ATOM 2669 C CB . VAL 101 101 ? B 15.997 -0.504 0.911 1.000 2 B VAL 96.699 1
ATOM 2670 C CG1 . VAL 101 101 ? B 15.875 0.613 -0.097 1.000 2 B VAL 96.053 1
ATOM 2671 C CG2 . VAL 101 101 ? B 16.406 -1.801 0.235 1.000 2 B VAL 95.787 1
ATOM 2672 N N . GLU 102 102 ? B 15.193 -1.739 3.795 1.000 2 B GLU 96.933 1
ATOM 2673 C CA . GLU 102 102 ? B 15.185 -2.845 4.725 1.000 2 B GLU 96.338 1
ATOM 2674 C C . GLU 102 102 ? B 13.795 -3.236 5.134 1.000 2 B GLU 96.457 1
ATOM 2675 O O . GLU 102 102 ? B 13.542 -4.430 5.401 1.000 2 B GLU 95.816 1
ATOM 2676 C CB . GLU 102 102 ? B 16.032 -2.507 5.933 1.000 2 B GLU 93.718 1
ATOM 2677 C CG . GLU 102 102 ? B 15.529 -1.340 6.741 1.000 2 B GLU 88.905 1
ATOM 2678 C CD . GLU 102 102 ? B 16.463 -0.965 7.859 1.000 2 B GLU 91.467 1
ATOM 2679 O OE1 . GLU 102 102 ? B 17.488 -1.654 8.033 1.000 2 B GLU 83.288 1
ATOM 2680 O OE2 . GLU 102 102 ? B 16.179 0.033 8.580 1.000 2 B GLU 80.321 1
ATOM 2681 N N . GLU 103 103 ? B 12.862 -2.308 5.163 1.000 2 B GLU 96.343 1
ATOM 2682 C CA . GLU 103 103 ? B 11.474 -2.641 5.442 1.000 2 B GLU 95.357 1
ATOM 2683 C C . GLU 103 103 ? B 10.802 -3.279 4.243 1.000 2 B GLU 95.490 1
ATOM 2684 O O . GLU 103 103 ? B 9.887 -4.088 4.419 1.000 2 B GLU 94.596 1
ATOM 2685 C CB . GLU 103 103 ? B 10.704 -1.394 5.870 1.000 2 B GLU 93.319 1
ATOM 2686 C CG . GLU 103 103 ? B 11.171 -0.796 7.169 1.000 2 B GLU 88.965 1
ATOM 2687 C CD . GLU 103 103 ? B 10.406 0.447 7.564 1.000 2 B GLU 88.464 1
ATOM 2688 O OE1 . GLU 103 103 ? B 9.511 0.851 6.785 1.000 2 B GLU 79.279 1
ATOM 2689 O OE2 . GLU 103 103 ? B 10.686 1.019 8.621 1.000 2 B GLU 76.432 1
ATOM 2690 N N . GLU 104 104 ? B 11.227 -2.915 3.046 1.000 2 B GLU 95.892 1
ATOM 2691 C CA . GLU 104 104 ? B 10.664 -3.540 1.840 1.000 2 B GLU 95.931 1
ATOM 2692 C C . GLU 104 104 ? B 11.135 -4.984 1.689 1.000 2 B GLU 96.221 1
ATOM 2693 O O . GLU 104 104 ? B 10.329 -5.848 1.298 1.000 2 B GLU 95.336 1
ATOM 2694 C CB . GLU 104 104 ? B 11.044 -2.715 0.610 1.000 2 B GLU 95.186 1
ATOM 2695 C CG . GLU 104 104 ? B 10.469 -3.243 -0.693 1.000 2 B GLU 93.187 1
ATOM 2696 C CD . GLU 104 104 ? B 8.958 -3.091 -0.792 1.000 2 B GLU 93.460 1
ATOM 2697 O OE1 . GLU 104 104 ? B 8.445 -2.160 -0.166 1.000 2 B GLU 86.625 1
ATOM 2698 O OE2 . GLU 104 104 ? B 8.315 -3.921 -1.457 1.000 2 B GLU 84.507 1
ATOM 2699 N N . VAL 105 105 ? B 12.374 -5.237 2.000 1.000 2 B VAL 96.948 1
ATOM 2700 C CA . VAL 105 105 ? B 12.899 -6.600 1.930 1.000 2 B VAL 97.084 1
ATOM 2701 C C . VAL 105 105 ? B 12.300 -7.473 3.019 1.000 2 B VAL 96.938 1
ATOM 2702 O O . VAL 105 105 ? B 12.012 -8.642 2.815 1.000 2 B VAL 96.134 1
ATOM 2703 C CB . VAL 105 105 ? B 14.421 -6.595 1.974 1.000 2 B VAL 96.945 1
ATOM 2704 C CG1 . VAL 105 105 ? B 14.967 -5.805 0.787 1.000 2 B VAL 96.463 1
ATOM 2705 C CG2 . VAL 105 105 ? B 14.997 -7.995 1.948 1.000 2 B VAL 95.979 1
ATOM 2706 N N . ALA 106 106 ? B 12.083 -6.892 4.201 1.000 2 B ALA 97.012 1
ATOM 2707 C CA . ALA 106 106 ? B 11.523 -7.622 5.329 1.000 2 B ALA 96.491 1
ATOM 2708 C C . ALA 106 106 ? B 10.021 -7.799 5.247 1.000 2 B ALA 96.063 1
ATOM 2709 O O . ALA 106 106 ? B 9.447 -8.522 6.073 1.000 2 B ALA 94.973 1
ATOM 2710 C CB . ALA 106 106 ? B 11.878 -6.938 6.639 1.000 2 B ALA 95.782 1
ATOM 2711 N N . PHE 107 107 ? B 9.359 -7.166 4.272 1.000 2 B PHE 95.754 1
ATOM 2712 C CA . PHE 107 107 ? B 7.901 -7.243 4.176 1.000 2 B PHE 94.998 1
ATOM 2713 C C . PHE 107 107 ? B 7.443 -8.667 3.855 1.000 2 B PHE 94.859 1
ATOM 2714 O O . PHE 107 107 ? B 6.427 -9.115 4.375 1.000 2 B PHE 93.719 1
ATOM 2715 C CB . PHE 107 107 ? B 7.383 -6.265 3.131 1.000 2 B PHE 93.823 1
ATOM 2716 C CG . PHE 107 107 ? B 5.873 -6.237 3.005 1.000 2 B PHE 93.587 1
ATOM 2717 C CD1 . PHE 107 107 ? B 5.122 -5.572 3.960 1.000 2 B PHE 92.186 1
ATOM 2718 C CD2 . PHE 107 107 ? B 5.256 -6.873 1.971 1.000 2 B PHE 92.108 1
ATOM 2719 C CE1 . PHE 107 107 ? B 3.759 -5.538 3.856 1.000 2 B PHE 90.489 1
ATOM 2720 C CE2 . PHE 107 107 ? B 3.871 -6.854 1.867 1.000 2 B PHE 90.988 1
ATOM 2721 C CZ . PHE 107 107 ? B 3.143 -6.192 2.801 1.000 2 B PHE 90.648 1
ATOM 2722 N N . GLY 108 108 ? B 8.160 -9.342 2.982 1.000 2 B GLY 94.901 1
ATOM 2723 C CA . GLY 108 108 ? B 7.813 -10.721 2.665 1.000 2 B GLY 94.659 1
ATOM 2724 C C . GLY 108 108 ? B 8.028 -11.709 3.800 1.000 2 B GLY 95.168 1
ATOM 2725 O O . GLY 108 108 ? B 7.108 -12.435 4.158 1.000 2 B GLY 94.179 1
ATOM 2726 N N . PRO 109 109 ? B 9.207 -11.765 4.361 1.000 2 B PRO 95.846 1
ATOM 2727 C CA . PRO 109 109 ? B 9.429 -12.651 5.512 1.000 2 B PRO 95.579 1
ATOM 2728 C C . PRO 109 109 ? B 8.608 -12.332 6.744 1.000 2 B PRO 95.400 1
ATOM 2729 O O . PRO 109 109 ? B 8.309 -13.228 7.536 1.000 2 B PRO 94.250 1
ATOM 2730 C CB . PRO 109 109 ? B 10.915 -12.499 5.804 1.000 2 B PRO 94.978 1
ATOM 2731 C CG . PRO 109 109 ? B 11.494 -12.146 4.487 1.000 2 B PRO 94.757 1
ATOM 2732 C CD . PRO 109 109 ? B 10.494 -11.263 3.836 1.000 2 B PRO 95.855 1
ATOM 2733 N N . GLU 110 110 ? B 8.214 -11.058 6.908 1.000 2 B GLU 95.155 1
ATOM 2734 C CA . GLU 110 110 ? B 7.344 -10.737 8.038 1.000 2 B GLU 94.503 1
ATOM 2735 C C . GLU 110 110 ? B 5.925 -11.271 7.840 1.000 2 B GLU 93.983 1
ATOM 2736 O O . GLU 110 110 ? B 5.231 -11.543 8.824 1.000 2 B GLU 92.887 1
ATOM 2737 C CB . GLU 110 110 ? B 7.295 -9.234 8.252 1.000 2 B GLU 93.828 1
ATOM 2738 C CG . GLU 110 110 ? B 8.565 -8.617 8.828 1.000 2 B GLU 93.092 1
ATOM 2739 C CD . GLU 110 110 ? B 8.453 -7.115 9.016 1.000 2 B GLU 92.959 1
ATOM 2740 O OE1 . GLU 110 110 ? B 7.430 -6.537 8.610 1.000 2 B GLU 86.919 1
ATOM 2741 O OE2 . GLU 110 110 ? B 9.399 -6.529 9.561 1.000 2 B GLU 84.959 1
ATOM 2742 N N . ASN 111 111 ? B 5.491 -11.397 6.583 1.000 2 B ASN 94.460 1
ATOM 2743 C CA . ASN 111 111 ? B 4.190 -11.974 6.293 1.000 2 B ASN 93.705 1
ATOM 2744 C C . ASN 111 111 ? B 4.155 -13.485 6.538 1.000 2 B ASN 93.164 1
ATOM 2745 O O . ASN 111 111 ? B 3.080 -14.059 6.699 1.000 2 B ASN 91.494 1
ATOM 2746 C CB . ASN 111 111 ? B 3.778 -11.694 4.859 1.000 2 B ASN 93.157 1
ATOM 2747 C CG . ASN 111 111 ? B 3.465 -10.233 4.645 1.000 2 B ASN 93.005 1
ATOM 2748 O OD1 . ASN 111 111 ? B 2.876 -9.576 5.491 1.000 2 B ASN 89.806 1
ATOM 2749 N ND2 . ASN 111 111 ? B 3.855 -9.719 3.489 1.000 2 B ASN 89.573 1
ATOM 2750 N N . LEU 112 112 ? B 5.316 -14.121 6.578 1.000 2 B LEU 93.675 1
ATOM 2751 C CA . LEU 112 112 ? B 5.409 -15.561 6.819 1.000 2 B LEU 92.882 1
ATOM 2752 C C . LEU 112 112 ? B 5.543 -15.889 8.300 1.000 2 B LEU 92.339 1
ATOM 2753 O O . LEU 112 112 ? B 5.769 -17.055 8.634 1.000 2 B LEU 90.362 1
ATOM 2754 C CB . LEU 112 112 ? B 6.606 -16.134 6.067 1.000 2 B LEU 92.429 1
ATOM 2755 C CG . LEU 112 112 ? B 6.538 -16.099 4.548 1.000 2 B LEU 91.881 1
ATOM 2756 C CD1 . LEU 112 112 ? B 5.386 -16.949 4.051 1.000 2 B LEU 90.874 1
ATOM 2757 C CD2 . LEU 112 112 ? B 7.848 -16.571 3.959 1.000 2 B LEU 91.274 1
ATOM 2758 N N . CYS 113 113 ? B 5.378 -14.911 9.174 1.000 2 B CYS 92.682 1
ATOM 2759 C CA . CYS 113 113 ? B 5.442 -15.072 10.618 1.000 2 B CYS 91.903 1
ATOM 2760 C C . CYS 113 113 ? B 6.769 -15.698 11.051 1.000 2 B CYS 92.414 1
ATOM 2761 O O . CYS 113 113 ? B 6.817 -16.591 11.901 1.000 2 B CYS 89.897 1
ATOM 2762 C CB . CYS 113 113 ? B 4.250 -15.873 11.151 1.000 2 B CYS 89.240 1
ATOM 2763 S SG . CYS 113 113 ? B 2.673 -15.027 10.982 1.000 2 B CYS 86.244 1
ATOM 2764 N N . LEU 114 114 ? B 7.859 -15.198 10.481 1.000 2 B LEU 93.327 1
ATOM 2765 C CA . LEU 114 114 ? B 9.180 -15.674 10.855 1.000 2 B LEU 93.463 1
ATOM 2766 C C . LEU 114 114 ? B 9.655 -14.980 12.118 1.000 2 B LEU 94.049 1
ATOM 2767 O O . LEU 114 114 ? B 9.073 -13.993 12.575 1.000 2 B LEU 92.514 1
ATOM 2768 C CB . LEU 114 114 ? B 10.171 -15.469 9.713 1.000 2 B LEU 93.158 1
ATOM 2769 C CG . LEU 114 114 ? B 9.918 -16.253 8.426 1.000 2 B LEU 92.489 1
ATOM 2770 C CD1 . LEU 114 114 ? B 10.046 -17.754 8.695 1.000 2 B LEU 88.861 1
ATOM 2771 C CD2 . LEU 114 114 ? B 10.915 -15.837 7.356 1.000 2 B LEU 91.022 1
ATOM 2772 N N . ALA 115 115 ? B 10.714 -15.507 12.679 1.000 2 B ALA 94.806 1
ATOM 2773 C CA . ALA 115 115 ? B 11.301 -14.897 13.858 1.000 2 B ALA 95.038 1
ATOM 2774 C C . ALA 115 115 ? B 12.094 -13.641 13.473 1.000 2 B ALA 95.823 1
ATOM 2775 O O . ALA 115 115 ? B 12.458 -13.454 12.321 1.000 2 B ALA 95.249 1
ATOM 2776 C CB . ALA 115 115 ? B 12.195 -15.877 14.599 1.000 2 B ALA 94.110 1
ATOM 2777 N N . GLU 116 116 ? B 12.318 -12.787 14.462 1.000 2 B GLU 95.056 1
ATOM 2778 C CA . GLU 116 116 ? B 13.017 -11.533 14.193 1.000 2 B GLU 95.107 1
ATOM 2779 C C . GLU 116 116 ? B 14.469 -11.743 13.816 1.000 2 B GLU 96.003 1
ATOM 2780 O O . GLU 116 116 ? B 15.026 -10.988 13.004 1.000 2 B GLU 95.016 1
ATOM 2781 C CB . GLU 116 116 ? B 12.909 -10.602 15.404 1.000 2 B GLU 93.000 1
ATOM 2782 C CG . GLU 116 116 ? B 11.490 -10.179 15.738 1.000 2 B GLU 85.491 1
ATOM 2783 C CD . GLU 116 116 ? B 11.410 -9.290 16.954 1.000 2 B GLU 82.732 1
ATOM 2784 O OE1 . GLU 116 116 ? B 12.476 -9.023 17.556 1.000 2 B GLU 77.824 1
ATOM 2785 O OE2 . GLU 116 116 ? B 10.299 -8.855 17.316 1.000 2 B GLU 74.641 1
ATOM 2786 N N . LYS 117 117 ? B 15.090 -12.770 14.396 1.000 2 B LYS 96.516 1
ATOM 2787 C CA . LYS 117 117 ? B 16.470 -13.067 14.062 1.000 2 B LYS 96.680 1
ATOM 2788 C C . LYS 117 117 ? B 16.606 -13.679 12.678 1.000 2 B LYS 96.980 1
ATOM 2789 O O . LYS 117 117 ? B 17.587 -13.441 11.991 1.000 2 B LYS 96.201 1
ATOM 2790 C CB . LYS 117 117 ? B 17.055 -14.014 15.107 1.000 2 B LYS 96.241 1
ATOM 2791 C CG . LYS 117 117 ? B 17.264 -13.399 16.475 1.000 2 B LYS 84.067 1
ATOM 2792 C CD . LYS 117 117 ? B 17.898 -14.380 17.427 1.000 2 B LYS 76.934 1
ATOM 2793 C CE . LYS 117 117 ? B 18.119 -13.756 18.792 1.000 2 B LYS 69.090 1
ATOM 2794 N NZ . LYS 117 117 ? B 18.732 -14.720 19.732 1.000 2 B LYS 59.780 1
ATOM 2795 N N . GLU 118 118 ? B 15.591 -14.457 12.258 1.000 2 B GLU 97.079 1
ATOM 2796 C CA . GLU 118 118 ? B 15.592 -15.040 10.919 1.000 2 B GLU 96.788 1
ATOM 2797 C C . GLU 118 118 ? B 15.347 -13.980 9.863 1.000 2 B GLU 96.962 1
ATOM 2798 O O . GLU 118 118 ? B 15.914 -14.037 8.761 1.000 2 B GLU 96.518 1
ATOM 2799 C CB . GLU 118 118 ? B 14.536 -16.155 10.844 1.000 2 B GLU 95.919 1
ATOM 2800 C CG . GLU 118 118 ? B 14.437 -16.851 9.480 1.000 2 B GLU 92.736 1
ATOM 2801 C CD . GLU 118 118 ? B 15.693 -17.611 9.119 1.000 2 B GLU 88.078 1
ATOM 2802 O OE1 . GLU 118 118 ? B 16.367 -18.109 10.039 1.000 2 B GLU 79.010 1
ATOM 2803 O OE2 . GLU 118 118 ? B 16.004 -17.719 7.907 1.000 2 B GLU 78.625 1
ATOM 2804 N N . ILE 119 119 ? B 14.492 -12.995 10.159 1.000 2 B ILE 96.993 1
ATOM 2805 C CA . ILE 119 119 ? B 14.211 -11.923 9.211 1.000 2 B ILE 96.766 1
ATOM 2806 C C . ILE 119 119 ? B 15.435 -11.038 9.011 1.000 2 B ILE 96.969 1
ATOM 2807 O O . ILE 119 119 ? B 15.791 -10.687 7.882 1.000 2 B ILE 96.603 1
ATOM 2808 C CB . ILE 119 119 ? B 12.985 -11.104 9.643 1.000 2 B ILE 95.958 1
ATOM 2809 C CG1 . ILE 119 119 ? B 11.730 -11.990 9.625 1.000 2 B ILE 95.295 1
ATOM 2810 C CG2 . ILE 119 119 ? B 12.768 -9.910 8.730 1.000 2 B ILE 95.051 1
ATOM 2811 C CD1 . ILE 119 119 ? B 10.501 -11.325 10.206 1.000 2 B ILE 93.987 1
ATOM 2812 N N . MET 120 120 ? B 16.092 -10.673 10.091 1.000 2 B MET 96.727 1
ATOM 2813 C CA . MET 120 120 ? B 17.271 -9.826 9.981 1.000 2 B MET 96.458 1
ATOM 2814 C C . MET 120 120 ? B 18.435 -10.537 9.301 1.000 2 B MET 96.978 1
ATOM 2815 O O . MET 120 120 ? B 19.272 -9.895 8.658 1.000 2 B MET 96.559 1
ATOM 2816 C CB . MET 120 120 ? B 17.698 -9.324 11.372 1.000 2 B MET 95.303 1
ATOM 2817 C CG . MET 120 120 ? B 16.725 -8.338 11.992 1.000 2 B MET 88.351 1
ATOM 2818 S SD . MET 120 120 ? B 16.469 -6.858 10.975 1.000 2 B MET 80.767 1
ATOM 2819 C CE . MET 120 120 ? B 18.055 -6.065 11.094 1.000 2 B MET 67.978 1
ATOM 2820 N N . ALA 121 121 ? B 18.484 -11.864 9.429 1.000 2 B ALA 97.716 1
ATOM 2821 C CA . ALA 121 121 ? B 19.502 -12.613 8.715 1.000 2 B ALA 97.664 1
ATOM 2822 C C . ALA 121 121 ? B 19.208 -12.654 7.228 1.000 2 B ALA 97.723 1
ATOM 2823 O O . ALA 121 121 ? B 20.145 -12.650 6.416 1.000 2 B ALA 97.167 1
ATOM 2824 C CB . ALA 121 121 ? B 19.591 -14.032 9.272 1.000 2 B ALA 97.170 1
ATOM 2825 N N . ARG 122 122 ? B 17.932 -12.672 6.847 1.000 2 B ARG 97.548 1
ATOM 2826 C CA . ARG 122 122 ? B 17.577 -12.656 5.429 1.000 2 B ARG 97.163 1
ATOM 2827 C C . ARG 122 122 ? B 17.736 -11.267 4.849 1.000 2 B ARG 97.251 1
ATOM 2828 O O . ARG 122 122 ? B 18.007 -11.120 3.639 1.000 2 B ARG 96.658 1
ATOM 2829 C CB . ARG 122 122 ? B 16.162 -13.164 5.221 1.000 2 B ARG 96.329 1
ATOM 2830 C CG . ARG 122 122 ? B 15.986 -14.623 5.564 1.000 2 B ARG 95.211 1
ATOM 2831 C CD . ARG 122 122 ? B 14.608 -15.087 5.227 1.000 2 B ARG 93.879 1
ATOM 2832 N NE . ARG 122 122 ? B 14.400 -16.510 5.535 1.000 2 B ARG 92.492 1
ATOM 2833 C CZ . ARG 122 122 ? B 13.320 -17.187 5.253 1.000 2 B ARG 93.419 1
ATOM 2834 N NH1 . ARG 122 122 ? B 12.298 -16.588 4.650 1.000 2 B ARG 85.824 1
ATOM 2835 N NH2 . ARG 122 122 ? B 13.217 -18.478 5.572 1.000 2 B ARG 87.388 1
ATOM 2836 N N . ILE 123 123 ? B 17.553 -10.207 5.651 1.000 2 B ILE 97.459 1
ATOM 2837 C CA . ILE 123 123 ? B 17.779 -8.847 5.171 1.000 2 B ILE 97.458 1
ATOM 2838 C C . ILE 123 123 ? B 19.266 -8.617 4.894 1.000 2 B ILE 97.729 1
ATOM 2839 O O . ILE 123 123 ? B 19.643 -8.124 3.815 1.000 2 B ILE 97.460 1
ATOM 2840 C CB . ILE 123 123 ? B 17.232 -7.819 6.172 1.000 2 B ILE 96.783 1
ATOM 2841 C CG1 . ILE 123 123 ? B 15.709 -7.939 6.278 1.000 2 B ILE 94.671 1
ATOM 2842 C CG2 . ILE 123 123 ? B 17.602 -6.420 5.752 1.000 2 B ILE 94.487 1
ATOM 2843 C CD1 . ILE 123 123 ? B 15.127 -7.108 7.421 1.000 2 B ILE 90.186 1
ATOM 2844 N N . ASP 124 124 ? B 20.091 -8.986 5.844 1.000 2 B ASP 97.781 1
ATOM 2845 C CA . ASP 124 124 ? B 21.519 -8.795 5.680 1.000 2 B ASP 97.583 1
ATOM 2846 C C . ASP 124 124 ? B 22.127 -9.684 4.617 1.000 2 B ASP 97.615 1
ATOM 2847 O O . ASP 124 124 ? B 23.174 -9.376 4.068 1.000 2 B ASP 96.973 1
ATOM 2848 C CB . ASP 124 124 ? B 22.252 -9.013 7.023 1.000 2 B ASP 97.050 1
ATOM 2849 C CG . ASP 124 124 ? B 21.900 -7.964 8.044 1.000 2 B ASP 95.024 1
ATOM 2850 O OD1 . ASP 124 124 ? B 21.648 -6.810 7.645 1.000 2 B ASP 89.773 1
ATOM 2851 O OD2 . ASP 124 124 ? B 21.868 -8.287 9.246 1.000 2 B ASP 88.998 1
ATOM 2852 N N . ALA 125 125 ? B 21.465 -10.808 4.310 1.000 2 B ALA 97.789 1
ATOM 2853 C CA . ALA 125 125 ? B 21.935 -11.677 3.239 1.000 2 B ALA 97.514 1
ATOM 2854 C C . ALA 125 125 ? B 21.468 -11.182 1.878 1.000 2 B ALA 97.610 1
ATOM 2855 O O . ALA 125 125 ? B 22.198 -11.289 0.905 1.000 2 B ALA 96.927 1
ATOM 2856 C CB . ALA 125 125 ? B 21.460 -13.097 3.474 1.000 2 B ALA 96.786 1
ATOM 2857 N N . ALA 126 126 ? B 20.247 -10.629 1.810 1.000 2 B ALA 97.908 1
ATOM 2858 C CA . ALA 126 126 ? B 19.729 -10.134 0.534 1.000 2 B ALA 97.807 1
ATOM 2859 C C . ALA 126 126 ? B 20.389 -8.820 0.151 1.000 2 B ALA 97.832 1
ATOM 2860 O O . ALA 126 126 ? B 20.705 -8.604 -1.032 1.000 2 B ALA 97.147 1
ATOM 2861 C CB . ALA 126 126 ? B 18.217 -9.958 0.626 1.000 2 B ALA 97.426 1
ATOM 2862 N N . LEU 127 127 ? B 20.611 -7.935 1.115 1.000 2 B LEU 97.933 1
ATOM 2863 C CA . LEU 127 127 ? B 21.230 -6.663 0.808 1.000 2 B LEU 97.795 1
ATOM 2864 C C . LEU 127 127 ? B 22.714 -6.806 0.485 1.000 2 B LEU 97.595 1
ATOM 2865 O O . LEU 127 127 ? B 23.255 -5.997 -0.278 1.000 2 B LEU 96.606 1
ATOM 2866 C CB . LEU 127 127 ? B 21.077 -5.699 1.986 1.000 2 B LEU 97.483 1
ATOM 2867 C CG . LEU 127 127 ? B 19.652 -5.242 2.325 1.000 2 B LEU 96.830 1
ATOM 2868 C CD1 . LEU 127 127 ? B 19.046 -4.472 1.149 1.000 2 B LEU 95.764 1
ATOM 2869 C CD2 . LEU 127 127 ? B 19.649 -4.393 3.573 1.000 2 B LEU 95.815 1
ATOM 2870 N N . ALA 128 128 ? B 23.345 -7.810 1.039 1.000 2 B ALA 97.771 1
ATOM 2871 C CA . ALA 128 128 ? B 24.747 -8.072 0.723 1.000 2 B ALA 97.459 1
ATOM 2872 C C . ALA 128 128 ? B 24.907 -8.796 -0.602 1.000 2 B ALA 97.359 1
ATOM 2873 O O . ALA 128 128 ? B 25.950 -8.686 -1.239 1.000 2 B ALA 96.151 1
ATOM 2874 C CB . ALA 128 128 ? B 25.390 -8.875 1.844 1.000 2 B ALA 96.884 1
ATOM 2875 N N . LEU 129 129 ? B 23.886 -9.558 -1.011 1.000 2 B LEU 97.407 1
ATOM 2876 C CA . LEU 129 129 ? B 23.978 -10.295 -2.270 1.000 2 B LEU 96.967 1
ATOM 2877 C C . LEU 129 129 ? B 23.722 -9.395 -3.463 1.000 2 B LEU 96.862 1
ATOM 2878 O O . LEU 129 129 ? B 24.395 -9.518 -4.491 1.000 2 B LEU 95.147 1
ATOM 2879 C CB . LEU 129 129 ? B 22.990 -11.474 -2.257 1.000 2 B LEU 96.215 1
ATOM 2880 C CG . LEU 129 129 ? B 22.976 -12.347 -3.511 1.000 2 B LEU 92.939 1
ATOM 2881 C CD1 . LEU 129 129 ? B 24.310 -13.041 -3.677 1.000 2 B LEU 83.308 1
ATOM 2882 C CD2 . LEU 129 129 ? B 21.844 -13.350 -3.409 1.000 2 B LEU 84.830 1
ATOM 2883 N N . THR 130 130 ? B 22.750 -8.499 -3.353 1.000 2 B THR 96.962 1
ATOM 2884 C CA . THR 130 130 ? B 22.356 -7.592 -4.442 1.000 2 B THR 96.596 1
ATOM 2885 C C . THR 130 130 ? B 23.018 -6.217 -4.351 1.000 2 B THR 96.169 1
ATOM 2886 O O . THR 130 130 ? B 22.633 -5.330 -5.105 1.000 2 B THR 94.307 1
ATOM 2887 C CB . THR 130 130 ? B 20.832 -7.432 -4.485 1.000 2 B THR 96.195 1
ATOM 2888 O OG1 . THR 130 130 ? B 20.368 -6.816 -3.268 1.000 2 B THR 92.152 1
ATOM 2889 C CG2 . THR 130 130 ? B 20.177 -8.786 -4.652 1.000 2 B THR 91.609 1
ATOM 2890 N N . GLU 131 131 ? B 23.961 -6.051 -3.433 1.000 2 B GLU 95.818 1
ATOM 2891 C CA . GLU 131 131 ? B 24.687 -4.794 -3.218 1.000 2 B GLU 95.090 1
ATOM 2892 C C . GLU 131 131 ? B 23.731 -3.638 -2.955 1.000 2 B GLU 95.619 1
ATOM 2893 O O . GLU 131 131 ? B 23.839 -2.559 -3.536 1.000 2 B GLU 93.631 1
ATOM 2894 C CB . GLU 131 131 ? B 25.627 -4.495 -4.378 1.000 2 B GLU 93.244 1
ATOM 2895 C CG . GLU 131 131 ? B 26.814 -5.432 -4.492 1.000 2 B GLU 86.000 1
ATOM 2896 C CD . GLU 131 131 ? B 27.782 -5.287 -3.344 1.000 2 B GLU 82.451 1
ATOM 2897 O OE1 . GLU 131 131 ? B 27.933 -4.148 -2.840 1.000 2 B GLU 75.258 1
ATOM 2898 O OE2 . GLU 131 131 ? B 28.408 -6.298 -2.938 1.000 2 B GLU 72.296 1
ATOM 2899 N N . CYS 132 132 ? B 22.773 -3.853 -2.057 1.000 2 B CYS 96.585 1
ATOM 2900 C CA . CYS 132 132 ? B 21.813 -2.834 -1.705 1.000 2 B CYS 96.488 1
ATOM 2901 C C . CYS 132 132 ? B 22.041 -2.314 -0.282 1.000 2 B CYS 96.697 1
ATOM 2902 O O . CYS 132 132 ? B 21.155 -1.667 0.296 1.000 2 B CYS 95.184 1
ATOM 2903 C CB . CYS 132 132 ? B 20.374 -3.368 -1.826 1.000 2 B CYS 95.770 1
ATOM 2904 S SG . CYS 132 132 ? B 19.905 -3.785 -3.535 1.000 2 B CYS 94.760 1
ATOM 2905 N N . GLN 133 133 ? B 23.202 -2.585 0.281 1.000 2 B GLN 96.921 1
ATOM 2906 C CA . GLN 133 133 ? B 23.497 -2.065 1.622 1.000 2 B GLN 96.616 1
ATOM 2907 C C . GLN 133 133 ? B 23.575 -0.535 1.690 1.000 2 B GLN 96.887 1
ATOM 2908 O O . GLN 133 133 ? B 23.100 0.032 2.679 1.000 2 B GLN 95.778 1
ATOM 2909 C CB . GLN 133 133 ? B 24.761 -2.715 2.166 1.000 2 B GLN 95.331 1
ATOM 2910 C CG . GLN 133 133 ? B 25.106 -2.333 3.589 1.000 2 B GLN 86.009 1
ATOM 2911 C CD . GLN 133 133 ? B 24.097 -2.900 4.566 1.000 2 B GLN 80.949 1
ATOM 2912 O OE1 . GLN 133 133 ? B 23.651 -4.023 4.434 1.000 2 B GLN 73.785 1
ATOM 2913 N NE2 . GLN 133 133 ? B 23.743 -2.098 5.591 1.000 2 B GLN 68.880 1
ATOM 2914 N N . PRO 134 134 ? B 24.162 0.155 0.700 1.000 2 B PRO 97.278 1
ATOM 2915 C CA . PRO 134 134 ? B 24.030 1.624 0.727 1.000 2 B PRO 96.914 1
ATOM 2916 C C . PRO 134 134 ? B 22.604 2.159 0.544 1.000 2 B PRO 96.976 1
ATOM 2917 O O . PRO 134 134 ? B 22.355 3.311 0.857 1.000 2 B PRO 94.511 1
ATOM 2918 C CB . PRO 134 134 ? B 24.924 2.083 -0.416 1.000 2 B PRO 95.728 1
ATOM 2919 C CG . PRO 134 134 ? B 25.898 0.991 -0.564 1.000 2 B PRO 93.926 1
ATOM 2920 C CD . PRO 134 134 ? B 25.145 -0.261 -0.288 1.000 2 B PRO 96.443 1
ATOM 2921 N N . LEU 135 135 ? B 21.702 1.313 0.068 1.000 2 B LEU 96.938 1
ATOM 2922 C CA . LEU 135 135 ? B 20.313 1.705 -0.103 1.000 2 B LEU 96.692 1
ATOM 2923 C C . LEU 135 135 ? B 19.438 1.228 1.052 1.000 2 B LEU 96.856 1
ATOM 2924 O O . LEU 135 135 ? B 18.212 1.164 0.896 1.000 2 B LEU 95.171 1
ATOM 2925 C CB . LEU 135 135 ? B 19.770 1.125 -1.412 1.000 2 B LEU 95.824 1
ATOM 2926 C CG . LEU 135 135 ? B 20.564 1.429 -2.677 1.000 2 B LEU 95.159 1
ATOM 2927 C CD1 . LEU 135 135 ? B 20.643 2.934 -2.921 1.000 2 B LEU 92.653 1
ATOM 2928 C CD2 . LEU 135 135 ? B 19.960 0.708 -3.848 1.000 2 B LEU 93.863 1
ATOM 2929 N N . ARG 136 136 ? B 20.029 0.873 2.184 1.000 2 B ARG 97.133 1
ATOM 2930 C CA . ARG 136 136 ? B 19.305 0.242 3.284 1.000 2 B ARG 96.797 1
ATOM 2931 C C . ARG 136 136 ? B 18.287 1.178 3.907 1.000 2 B ARG 96.781 1
ATOM 2932 O O . ARG 136 136 ? B 17.168 0.780 4.190 1.000 2 B ARG 95.274 1
ATOM 2933 C CB . ARG 136 136 ? B 20.294 -0.281 4.315 1.000 2 B ARG 95.142 1
ATOM 2934 C CG . ARG 136 136 ? B 19.700 -1.083 5.422 1.000 2 B ARG 94.207 1
ATOM 2935 C CD . ARG 136 136 ? B 20.758 -1.605 6.376 1.000 2 B ARG 93.551 1
ATOM 2936 N NE . ARG 136 136 ? B 20.158 -2.392 7.467 1.000 2 B ARG 90.033 1
ATOM 2937 C CZ . ARG 136 136 ? B 20.009 -3.708 7.410 1.000 2 B ARG 93.166 1
ATOM 2938 N NH1 . ARG 136 136 ? B 20.352 -4.380 6.326 1.000 2 B ARG 78.687 1
ATOM 2939 N NH2 . ARG 136 136 ? B 19.460 -4.350 8.423 1.000 2 B ARG 80.753 1
ATOM 2940 N N . HIS 137 137 ? B 18.673 2.415 4.145 1.000 2 B HIS 97.197 1
ATOM 2941 C CA . HIS 137 137 ? B 17.802 3.367 4.817 1.000 2 B HIS 96.652 1
ATOM 2942 C C . HIS 137 137 ? B 17.196 4.385 3.866 1.000 2 B HIS 96.073 1
ATOM 2943 O O . HIS 137 137 ? B 16.866 5.490 4.272 1.000 2 B HIS 92.086 1
ATOM 2944 C CB . HIS 137 137 ? B 18.561 4.056 5.958 1.000 2 B HIS 95.865 1
ATOM 2945 C CG . HIS 137 137 ? B 19.034 3.139 7.023 1.000 2 B HIS 94.368 1
ATOM 2946 N ND1 . HIS 137 137 ? B 18.201 2.616 7.965 1.000 2 B HIS 81.650 1
ATOM 2947 C CD2 . HIS 137 137 ? B 20.278 2.660 7.280 1.000 2 B HIS 83.148 1
ATOM 2948 C CE1 . HIS 137 137 ? B 18.888 1.831 8.766 1.000 2 B HIS 84.323 1
ATOM 2949 N NE2 . HIS 137 137 ? B 20.149 1.844 8.365 1.000 2 B HIS 85.729 1
ATOM 2950 N N . ARG 138 138 ? B 17.056 4.017 2.600 1.000 2 B ARG 96.409 1
ATOM 2951 C CA . ARG 138 138 ? B 16.450 4.918 1.610 1.000 2 B ARG 95.610 1
ATOM 2952 C C . ARG 138 138 ? B 14.994 4.502 1.355 1.000 2 B ARG 95.110 1
ATOM 2953 O O . ARG 138 138 ? B 14.606 3.365 1.576 1.000 2 B ARG 93.524 1
ATOM 2954 C CB . ARG 138 138 ? B 17.230 4.895 0.313 1.000 2 B ARG 93.368 1
ATOM 2955 C CG . ARG 138 138 ? B 18.596 5.554 0.447 1.000 2 B ARG 87.510 1
ATOM 2956 C CD . ARG 138 138 ? B 19.326 5.589 -0.899 1.000 2 B ARG 87.244 1
ATOM 2957 N NE . ARG 138 138 ? B 18.573 6.277 -1.930 1.000 2 B ARG 84.856 1
ATOM 2958 C CZ . ARG 138 138 ? B 18.954 6.332 -3.204 1.000 2 B ARG 84.458 1
ATOM 2959 N NH1 . ARG 138 138 ? B 20.055 5.671 -3.579 1.000 2 B ARG 75.546 1
ATOM 2960 N NH2 . ARG 138 138 ? B 18.235 6.986 -4.084 1.000 2 B ARG 74.587 1
ATOM 2961 N N . HIS 139 139 ? B 14.225 5.467 0.915 1.000 2 B HIS 94.618 1
ATOM 2962 C CA . HIS 139 139 ? B 12.825 5.226 0.590 1.000 2 B HIS 93.445 1
ATOM 2963 C C . HIS 139 139 ? B 12.731 4.486 -0.748 1.000 2 B HIS 93.430 1
ATOM 2964 O O . HIS 139 139 ? B 13.458 4.826 -1.681 1.000 2 B HIS 92.517 1
ATOM 2965 C CB . HIS 139 139 ? B 12.042 6.531 0.544 1.000 2 B HIS 91.645 1
ATOM 2966 C CG . HIS 139 139 ? B 10.546 6.355 0.582 1.000 2 B HIS 90.975 1
ATOM 2967 N ND1 . HIS 139 139 ? B 9.823 6.099 -0.559 1.000 2 B HIS 82.877 1
ATOM 2968 C CD2 . HIS 139 139 ? B 9.692 6.406 1.605 1.000 2 B HIS 83.228 1
ATOM 2969 C CE1 . HIS 139 139 ? B 8.552 5.984 -0.221 1.000 2 B HIS 83.332 1
ATOM 2970 N NE2 . HIS 139 139 ? B 8.446 6.176 1.076 1.000 2 B HIS 84.142 1
ATOM 2971 N N . PRO 140 140 ? B 11.888 3.477 -0.855 1.000 2 B PRO 93.370 1
ATOM 2972 C CA . PRO 140 140 ? B 11.747 2.757 -2.129 1.000 2 B PRO 92.572 1
ATOM 2973 C C . PRO 140 140 ? B 11.238 3.610 -3.268 1.000 2 B PRO 91.442 1
ATOM 2974 O O . PRO 140 140 ? B 11.453 3.251 -4.437 1.000 2 B PRO 88.950 1
ATOM 2975 C CB . PRO 140 140 ? B 10.747 1.632 -1.795 1.000 2 B PRO 91.529 1
ATOM 2976 C CG . PRO 140 140 ? B 10.913 1.425 -0.353 1.000 2 B PRO 90.783 1
ATOM 2977 C CD . PRO 140 140 ? B 11.192 2.755 0.252 1.000 2 B PRO 92.940 1
ATOM 2978 N N . ALA 141 141 ? B 10.586 4.726 -2.971 1.000 2 B ALA 89.138 1
ATOM 2979 C CA . ALA 141 141 ? B 10.111 5.593 -4.034 1.000 2 B ALA 87.191 1
ATOM 2980 C C . ALA 141 141 ? B 11.196 6.498 -4.592 1.000 2 B ALA 87.928 1
ATOM 2981 O O . ALA 141 141 ? B 10.980 7.142 -5.626 1.000 2 B ALA 85.682 1
ATOM 2982 C CB . ALA 141 141 ? B 8.930 6.450 -3.542 1.000 2 B ALA 84.711 1
ATOM 2983 N N . THR 142 142 ? B 12.331 6.573 -3.946 1.000 2 B THR 90.130 1
ATOM 2984 C CA . THR 142 142 ? B 13.451 7.412 -4.387 1.000 2 B THR 90.016 1
ATOM 2985 C C . THR 142 142 ? B 14.532 6.611 -5.075 1.000 2 B THR 91.694 1
ATOM 2986 O O . THR 142 142 ? B 15.593 7.164 -5.360 1.000 2 B THR 89.257 1
ATOM 2987 C CB . THR 142 142 ? B 14.042 8.174 -3.206 1.000 2 B THR 88.446 1
ATOM 2988 O OG1 . THR 142 142 ? B 14.623 7.251 -2.288 1.000 2 B THR 85.282 1
ATOM 2989 C CG2 . THR 142 142 ? B 12.995 8.991 -2.495 1.000 2 B THR 84.831 1
ATOM 2990 N N . LEU 143 143 ? B 14.296 5.341 -5.352 1.000 2 B LEU 93.224 1
ATOM 2991 C CA . LEU 143 143 ? B 15.290 4.517 -6.011 1.000 2 B LEU 93.742 1
ATOM 2992 C C . LEU 143 143 ? B 15.201 4.695 -7.517 1.000 2 B LEU 93.380 1
ATOM 2993 O O . LEU 143 143 ? B 14.120 5.009 -8.068 1.000 2 B LEU 91.133 1
ATOM 2994 C CB . LEU 143 143 ? B 15.091 3.052 -5.649 1.000 2 B LEU 93.694 1
ATOM 2995 C CG . LEU 143 143 ? B 15.227 2.680 -4.181 1.000 2 B LEU 94.128 1
ATOM 2996 C CD1 . LEU 143 143 ? B 16.669 2.897 -3.729 1.000 2 B LEU 92.980 1
ATOM 2997 C CD2 . LEU 143 143 ? B 14.820 1.218 -3.965 1.000 2 B LEU 93.631 1
ATOM 2998 N N . SER 144 144 ? B 16.302 4.520 -8.191 1.000 2 B SER 94.557 1
ATOM 2999 C CA . SER 144 144 ? B 16.349 4.606 -9.634 1.000 2 B SER 93.671 1
ATOM 3000 C C . SER 144 144 ? B 15.811 3.328 -10.252 1.000 2 B SER 93.708 1
ATOM 3001 O O . SER 144 144 ? B 15.249 2.451 -9.579 1.000 2 B SER 92.786 1
ATOM 3002 C CB . SER 144 144 ? B 17.777 4.870 -10.088 1.000 2 B SER 92.452 1
ATOM 3003 O OG . SER 144 144 ? B 18.593 3.765 -9.805 1.000 2 B SER 91.308 1
ATOM 3004 N N . GLY 145 145 ? B 15.965 3.218 -11.558 1.000 2 B GLY 92.954 1
ATOM 3005 C CA . GLY 145 145 ? B 15.492 2.024 -12.262 1.000 2 B GLY 92.008 1
ATOM 3006 C C . GLY 145 145 ? B 16.292 0.781 -11.925 1.000 2 B GLY 93.078 1
ATOM 3007 O O . GLY 145 145 ? B 15.714 -0.258 -11.620 1.000 2 B GLY 91.950 1
ATOM 3008 N N . GLY 146 146 ? B 17.609 0.907 -11.961 1.000 2 B GLY 92.179 1
ATOM 3009 C CA . GLY 146 146 ? B 18.427 -0.249 -11.637 1.000 2 B GLY 92.618 1
ATOM 3010 C C . GLY 146 146 ? B 18.426 -0.585 -10.156 1.000 2 B GLY 94.272 1
ATOM 3011 O O . GLY 146 146 ? B 18.513 -1.750 -9.787 1.000 2 B GLY 93.742 1
ATOM 3012 N N . GLU 147 147 ? B 18.319 0.437 -9.316 1.000 2 B GLU 95.124 1
ATOM 3013 C CA . GLU 147 147 ? B 18.258 0.180 -7.889 1.000 2 B GLU 95.467 1
ATOM 3014 C C . GLU 147 147 ? B 16.948 -0.481 -7.496 1.000 2 B GLU 95.964 1
ATOM 3015 O O . GLU 147 147 ? B 16.917 -1.289 -6.574 1.000 2 B GLU 95.504 1
ATOM 3016 C CB . GLU 147 147 ? B 18.430 1.499 -7.113 1.000 2 B GLU 94.980 1
ATOM 3017 C CG . GLU 147 147 ? B 19.793 2.097 -7.248 1.000 2 B GLU 94.687 1
ATOM 3018 C CD . GLU 147 147 ? B 19.912 3.454 -6.562 1.000 2 B GLU 94.708 1
ATOM 3019 O OE1 . GLU 147 147 ? B 18.870 3.962 -6.103 1.000 2 B GLU 90.015 1
ATOM 3020 O OE2 . GLU 147 147 ? B 21.040 4.007 -6.496 1.000 2 B GLU 87.559 1
ATOM 3021 N N . THR 148 148 ? B 15.846 -0.147 -8.198 1.000 2 B THR 95.419 1
ATOM 3022 C CA . THR 148 148 ? B 14.575 -0.790 -7.913 1.000 2 B THR 95.286 1
ATOM 3023 C C . THR 148 148 ? B 14.601 -2.259 -8.299 1.000 2 B THR 95.732 1
ATOM 3024 O O . THR 148 148 ? B 14.053 -3.100 -7.603 1.000 2 B THR 95.404 1
ATOM 3025 C CB . THR 148 148 ? B 13.436 -0.053 -8.635 1.000 2 B THR 93.998 1
ATOM 3026 O OG1 . THR 148 148 ? B 13.449 1.332 -8.278 1.000 2 B THR 90.829 1
ATOM 3027 C CG2 . THR 148 148 ? B 12.096 -0.641 -8.270 1.000 2 B THR 90.994 1
ATOM 3028 N N . GLN 149 149 ? B 15.256 -2.571 -9.419 1.000 2 B GLN 95.762 1
ATOM 3029 C CA . GLN 149 149 ? B 15.366 -3.966 -9.849 1.000 2 B GLN 95.573 1
ATOM 3030 C C . GLN 149 149 ? B 16.197 -4.785 -8.869 1.000 2 B GLN 96.036 1
ATOM 3031 O O . GLN 149 149 ? B 15.835 -5.943 -8.573 1.000 2 B GLN 95.714 1
ATOM 3032 C CB . GLN 149 149 ? B 15.972 -4.063 -11.244 1.000 2 B GLN 94.560 1
ATOM 3033 C CG . GLN 149 149 ? B 15.038 -3.581 -12.357 1.000 2 B GLN 89.092 1
ATOM 3034 C CD . GLN 149 149 ? B 15.658 -3.684 -13.724 1.000 2 B GLN 90.066 1
ATOM 3035 O OE1 . GLN 149 149 ? B 16.843 -3.940 -13.860 1.000 2 B GLN 82.476 1
ATOM 3036 N NE2 . GLN 149 149 ? B 14.832 -3.500 -14.759 1.000 2 B GLN 80.004 1
ATOM 3037 N N . ARG 150 150 ? B 17.245 -4.224 -8.324 1.000 2 B ARG 96.287 1
ATOM 3038 C CA . ARG 150 150 ? B 18.071 -4.928 -7.362 1.000 2 B ARG 96.421 1
ATOM 3039 C C . ARG 150 150 ? B 17.361 -5.091 -6.041 1.000 2 B ARG 96.711 1
ATOM 3040 O O . ARG 150 150 ? B 17.567 -6.093 -5.348 1.000 2 B ARG 96.368 1
ATOM 3041 C CB . ARG 150 150 ? B 19.424 -4.227 -7.163 1.000 2 B ARG 95.746 1
ATOM 3042 C CG . ARG 150 150 ? B 20.306 -4.288 -8.385 1.000 2 B ARG 93.897 1
ATOM 3043 C CD . ARG 150 150 ? B 21.695 -3.742 -8.139 1.000 2 B ARG 92.053 1
ATOM 3044 N NE . ARG 150 150 ? B 21.709 -2.311 -7.978 1.000 2 B ARG 87.097 1
ATOM 3045 C CZ . ARG 150 150 ? B 22.092 -1.681 -6.868 1.000 2 B ARG 89.248 1
ATOM 3046 N NH1 . ARG 150 150 ? B 22.478 -2.366 -5.828 1.000 2 B ARG 76.360 1
ATOM 3047 N NH2 . ARG 150 150 ? B 22.116 -0.369 -6.856 1.000 2 B ARG 78.477 1
ATOM 3048 N N . VAL 151 151 ? B 16.521 -4.132 -5.667 1.000 2 B VAL 97.075 1
ATOM 3049 C CA . VAL 151 151 ? B 15.772 -4.254 -4.415 1.000 2 B VAL 97.060 1
ATOM 3050 C C . VAL 151 151 ? B 14.676 -5.296 -4.543 1.000 2 B VAL 97.006 1
ATOM 3051 O O . VAL 151 151 ? B 14.426 -6.062 -3.620 1.000 2 B VAL 96.724 1
ATOM 3052 C CB . VAL 151 151 ? B 15.221 -2.873 -3.983 1.000 2 B VAL 96.677 1
ATOM 3053 C CG1 . VAL 151 151 ? B 16.369 -1.946 -3.613 1.000 2 B VAL 96.331 1
ATOM 3054 C CG2 . VAL 151 151 ? B 14.265 -2.995 -2.807 1.000 2 B VAL 95.471 1
ATOM 3055 N N . VAL 152 152 ? B 14.019 -5.350 -5.714 1.000 2 B VAL 96.903 1
ATOM 3056 C CA . VAL 152 152 ? B 12.988 -6.362 -5.937 1.000 2 B VAL 96.577 1
ATOM 3057 C C . VAL 152 152 ? B 13.584 -7.764 -5.972 1.000 2 B VAL 96.832 1
ATOM 3058 O O . VAL 152 152 ? B 13.001 -8.718 -5.465 1.000 2 B VAL 96.406 1
ATOM 3059 C CB . VAL 152 152 ? B 12.183 -6.031 -7.216 1.000 2 B VAL 95.305 1
ATOM 3060 C CG1 . VAL 152 152 ? B 11.385 -4.756 -6.999 1.000 2 B VAL 92.544 1
ATOM 3061 C CG2 . VAL 152 152 ? B 11.235 -7.160 -7.597 1.000 2 B VAL 88.055 1
ATOM 3062 N N . ILE 153 153 ? B 14.774 -7.881 -6.558 1.000 2 B ILE 97.055 1
ATOM 3063 C CA . ILE 153 153 ? B 15.473 -9.170 -6.521 1.000 2 B ILE 97.129 1
ATOM 3064 C C . ILE 153 153 ? B 15.844 -9.519 -5.096 1.000 2 B ILE 97.232 1
ATOM 3065 O O . ILE 153 153 ? B 15.737 -10.681 -4.673 1.000 2 B ILE 96.856 1
ATOM 3066 C CB . ILE 153 153 ? B 16.706 -9.136 -7.452 1.000 2 B ILE 96.835 1
ATOM 3067 C CG1 . ILE 153 153 ? B 16.248 -9.034 -8.909 1.000 2 B ILE 96.152 1
ATOM 3068 C CG2 . ILE 153 153 ? B 17.548 -10.391 -7.291 1.000 2 B ILE 95.942 1
ATOM 3069 C CD1 . ILE 153 153 ? B 17.394 -8.756 -9.874 1.000 2 B ILE 94.635 1
ATOM 3070 N N . ALA 154 154 ? B 16.230 -8.528 -4.296 1.000 2 B ALA 97.470 1
ATOM 3071 C CA . ALA 154 154 ? B 16.526 -8.774 -2.884 1.000 2 B ALA 97.438 1
ATOM 3072 C C . ALA 154 154 ? B 15.280 -9.170 -2.112 1.000 2 B ALA 97.334 1
ATOM 3073 O O . ALA 154 154 ? B 15.376 -9.953 -1.159 1.000 2 B ALA 96.823 1
ATOM 3074 C CB . ALA 154 154 ? B 17.151 -7.529 -2.263 1.000 2 B ALA 97.261 1
ATOM 3075 N N . CYS 155 155 ? B 14.135 -8.617 -2.484 1.000 2 B CYS 97.244 1
ATOM 3076 C CA . CYS 155 155 ? B 12.879 -9.007 -1.840 1.000 2 B CYS 96.807 1
ATOM 3077 C C . CYS 155 155 ? B 12.513 -10.443 -2.173 1.000 2 B CYS 96.606 1
ATOM 3078 O O . CYS 155 155 ? B 11.929 -11.151 -1.351 1.000 2 B CYS 95.882 1
ATOM 3079 C CB . CYS 155 155 ? B 11.743 -8.067 -2.234 1.000 2 B CYS 96.301 1
ATOM 3080 S SG . CYS 155 155 ? B 11.909 -6.401 -1.562 1.000 2 B CYS 95.504 1
ATOM 3081 N N . ALA 156 156 ? B 12.845 -10.875 -3.391 1.000 2 B ALA 97.097 1
ATOM 3082 C CA . ALA 156 156 ? B 12.558 -12.251 -3.770 1.000 2 B ALA 96.836 1
ATOM 3083 C C . ALA 156 156 ? B 13.534 -13.232 -3.151 1.000 2 B ALA 96.860 1
ATOM 3084 O O . ALA 156 156 ? B 13.171 -14.347 -2.792 1.000 2 B ALA 96.093 1
ATOM 3085 C CB . ALA 156 156 ? B 12.586 -12.384 -5.294 1.000 2 B ALA 96.261 1
ATOM 3086 N N . ILE 157 157 ? B 14.772 -12.810 -3.002 1.000 2 B ILE 97.046 1
ATOM 3087 C CA . ILE 157 157 ? B 15.794 -13.674 -2.388 1.000 2 B ILE 96.852 1
ATOM 3088 C C . ILE 157 157 ? B 15.517 -13.831 -0.898 1.000 2 B ILE 96.910 1
ATOM 3089 O O . ILE 157 157 ? B 15.775 -14.898 -0.321 1.000 2 B ILE 95.893 1
ATOM 3090 C CB . ILE 157 157 ? B 17.188 -13.098 -2.655 1.000 2 B ILE 96.106 1
ATOM 3091 C CG1 . ILE 157 157 ? B 17.523 -13.245 -4.139 1.000 2 B ILE 93.695 1
ATOM 3092 C CG2 . ILE 157 157 ? B 18.255 -13.794 -1.822 1.000 2 B ILE 92.153 1
ATOM 3093 C CD1 . ILE 157 157 ? B 18.764 -12.482 -4.559 1.000 2 B ILE 85.453 1
ATOM 3094 N N . ALA 158 158 ? B 14.961 -12.801 -0.266 1.000 2 B ALA 97.061 1
ATOM 3095 C CA . ALA 158 158 ? B 14.660 -12.876 1.169 1.000 2 B ALA 96.848 1
ATOM 3096 C C . ALA 158 158 ? B 13.585 -13.895 1.486 1.000 2 B ALA 96.648 1
ATOM 3097 O O . ALA 158 158 ? B 13.529 -14.405 2.605 1.000 2 B ALA 95.446 1
ATOM 3098 C CB . ALA 158 158 ? B 14.254 -11.501 1.707 1.000 2 B ALA 96.453 1
ATOM 3099 N N . MET 159 159 ? B 12.736 -14.210 0.514 1.000 2 B MET 96.705 1
ATOM 3100 C CA . MET 159 159 ? B 11.725 -15.258 0.716 1.000 2 B MET 95.876 1
ATOM 3101 C C . MET 159 159 ? B 12.338 -16.647 0.633 1.000 2 B MET 95.598 1
ATOM 3102 O O . MET 159 159 ? B 11.649 -17.605 0.989 1.000 2 B MET 93.320 1
ATOM 3103 C CB . MET 159 159 ? B 10.620 -15.126 -0.335 1.000 2 B MET 94.685 1
ATOM 3104 C CG . MET 159 159 ? B 9.815 -13.833 -0.224 1.000 2 B MET 92.957 1
ATOM 3105 S SD . MET 159 159 ? B 8.814 -13.742 1.270 1.000 2 B MET 92.720 1
ATOM 3106 C CE . MET 159 159 ? B 7.560 -14.930 0.901 1.000 2 B MET 86.610 1
ATOM 3107 N N . GLN 160 160 ? B 13.556 -16.761 0.193 1.000 2 B GLN 95.725 1
ATOM 3108 C CA . GLN 160 160 ? B 14.276 -18.036 -0.034 1.000 2 B GLN 95.225 1
ATOM 3109 C C . GLN 160 160 ? B 13.447 -18.998 -0.895 1.000 2 B GLN 95.194 1
ATOM 3110 O O . GLN 160 160 ? B 13.048 -20.064 -0.446 1.000 2 B GLN 93.349 1
ATOM 3111 C CB . GLN 160 160 ? B 14.680 -18.662 1.299 1.000 2 B GLN 94.165 1
ATOM 3112 C CG . GLN 160 160 ? B 15.711 -17.899 2.081 1.000 2 B GLN 89.085 1
ATOM 3113 C CD . GLN 160 160 ? B 16.159 -18.608 3.327 1.000 2 B GLN 85.955 1
ATOM 3114 O OE1 . GLN 160 160 ? B 15.581 -19.614 3.732 1.000 2 B GLN 78.199 1
ATOM 3115 N NE2 . GLN 160 160 ? B 17.198 -18.055 3.955 1.000 2 B GLN 75.234 1
ATOM 3116 N N . PRO 161 161 ? B 13.205 -18.612 -2.142 1.000 2 B PRO 96.082 1
ATOM 3117 C CA . PRO 161 161 ? B 12.394 -19.477 -3.009 1.000 2 B PRO 95.906 1
ATOM 3118 C C . PRO 161 161 ? B 13.202 -20.620 -3.588 1.000 2 B PRO 95.947 1
ATOM 3119 O O . PRO 161 161 ? B 14.418 -20.518 -3.754 1.000 2 B PRO 94.636 1
ATOM 3120 C CB . PRO 161 161 ? B 11.906 -18.520 -4.105 1.000 2 B PRO 95.034 1
ATOM 3121 C CG . PRO 161 161 ? B 13.002 -17.539 -4.221 1.000 2 B PRO 94.060 1
ATOM 3122 C CD . PRO 161 161 ? B 13.572 -17.362 -2.836 1.000 2 B PRO 95.497 1
ATOM 3123 N N . LYS 162 162 ? B 12.521 -21.720 -3.835 1.000 2 B LYS 94.892 1
ATOM 3124 C CA . LYS 162 162 ? B 13.120 -22.824 -4.548 1.000 2 B LYS 94.191 1
ATOM 3125 C C . LYS 162 162 ? B 13.132 -22.595 -6.057 1.000 2 B LYS 94.534 1
ATOM 3126 O O . LYS 162 162 ? B 13.924 -23.202 -6.764 1.000 2 B LYS 93.299 1
ATOM 3127 C CB . LYS 162 162 ? B 12.399 -24.131 -4.232 1.000 2 B LYS 92.542 1
ATOM 3128 C CG . LYS 162 162 ? B 12.548 -24.543 -2.799 1.000 2 B LYS 84.879 1
ATOM 3129 C CD . LYS 162 162 ? B 13.989 -24.826 -2.446 1.000 2 B LYS 80.415 1
ATOM 3130 C CE . LYS 162 162 ? B 14.116 -25.311 -0.997 1.000 2 B LYS 75.768 1
ATOM 3131 N NZ . LYS 162 162 ? B 15.517 -25.559 -0.628 1.000 2 B LYS 64.972 1
ATOM 3132 N N . LEU 163 163 ? B 12.261 -21.709 -6.533 1.000 2 B LEU 95.443 1
ATOM 3133 C CA . LEU 163 163 ? B 12.183 -21.363 -7.955 1.000 2 B LEU 95.464 1
ATOM 3134 C C . LEU 163 163 ? B 12.127 -19.847 -8.071 1.000 2 B LEU 95.729 1
ATOM 3135 O O . LEU 163 163 ? B 11.251 -19.195 -7.479 1.000 2 B LEU 94.966 1
ATOM 3136 C CB . LEU 163 163 ? B 10.962 -22.002 -8.627 1.000 2 B LEU 94.748 1
ATOM 3137 C CG . LEU 163 163 ? B 10.767 -21.684 -10.104 1.000 2 B LEU 93.612 1
ATOM 3138 C CD1 . LEU 163 163 ? B 11.935 -22.183 -10.907 1.000 2 B LEU 91.391 1
ATOM 3139 C CD2 . LEU 163 163 ? B 9.458 -22.279 -10.601 1.000 2 B LEU 92.330 1
ATOM 3140 N N . LEU 164 164 ? B 13.031 -19.281 -8.818 1.000 2 B LEU 96.174 1
ATOM 3141 C CA . LEU 164 164 ? B 13.090 -17.825 -9.037 1.000 2 B LEU 96.409 1
ATOM 3142 C C . LEU 164 164 ? B 13.077 -17.560 -10.522 1.000 2 B LEU 96.308 1
ATOM 3143 O O . LEU 164 164 ? B 13.956 -17.984 -11.266 1.000 2 B LEU 95.690 1
ATOM 3144 C CB . LEU 164 164 ? B 14.346 -17.232 -8.408 1.000 2 B LEU 96.305 1
ATOM 3145 C CG . LEU 164 164 ? B 14.560 -15.731 -8.588 1.000 2 B LEU 95.989 1
ATOM 3146 C CD1 . LEU 164 164 ? B 13.462 -14.943 -7.894 1.000 2 B LEU 95.044 1
ATOM 3147 C CD2 . LEU 164 164 ? B 15.913 -15.314 -8.045 1.000 2 B LEU 95.215 1
ATOM 3148 N N . ILE 165 165 ? B 12.052 -16.831 -10.963 1.000 2 B ILE 96.330 1
ATOM 3149 C CA . ILE 165 165 ? B 11.879 -16.473 -12.358 1.000 2 B ILE 96.145 1
ATOM 3150 C C . ILE 165 165 ? B 12.216 -14.995 -12.534 1.000 2 B ILE 96.218 1
ATOM 3151 O O . ILE 165 165 ? B 11.587 -14.138 -11.909 1.000 2 B ILE 95.541 1
ATOM 3152 C CB . ILE 165 165 ? B 10.450 -16.773 -12.866 1.000 2 B ILE 95.452 1
ATOM 3153 C CG1 . ILE 165 165 ? B 10.149 -18.274 -12.798 1.000 2 B ILE 93.832 1
ATOM 3154 C CG2 . ILE 165 165 ? B 10.281 -16.330 -14.312 1.000 2 B ILE 94.449 1
ATOM 3155 C CD1 . ILE 165 165 ? B 9.410 -18.682 -11.528 1.000 2 B ILE 89.324 1
ATOM 3156 N N . LEU 166 166 ? B 13.196 -14.702 -13.355 1.000 2 B LEU 96.261 1
ATOM 3157 C CA . LEU 166 166 ? B 13.633 -13.358 -13.612 1.000 2 B LEU 96.333 1
ATOM 3158 C C . LEU 166 166 ? B 13.224 -12.946 -15.025 1.000 2 B LEU 96.103 1
ATOM 3159 O O . LEU 166 166 ? B 13.944 -13.231 -15.989 1.000 2 B LEU 95.086 1
ATOM 3160 C CB . LEU 166 166 ? B 15.149 -13.222 -13.414 1.000 2 B LEU 96.093 1
ATOM 3161 C CG . LEU 166 166 ? B 15.681 -13.520 -12.017 1.000 2 B LEU 95.493 1
ATOM 3162 C CD1 . LEU 166 166 ? B 15.071 -12.548 -11.005 1.000 2 B LEU 92.823 1
ATOM 3163 C CD2 . LEU 166 166 ? B 17.194 -13.441 -11.976 1.000 2 B LEU 94.054 1
ATOM 3164 N N . ASP 167 167 ? B 12.080 -12.296 -15.129 1.000 2 B ASP 95.917 1
ATOM 3165 C CA . ASP 167 167 ? B 11.548 -11.903 -16.434 1.000 2 B ASP 95.276 1
ATOM 3166 C C . ASP 167 167 ? B 12.130 -10.538 -16.821 1.000 2 B ASP 94.529 1
ATOM 3167 O O . ASP 167 167 ? B 11.571 -9.500 -16.495 1.000 2 B ASP 92.587 1
ATOM 3168 C CB . ASP 167 167 ? B 10.004 -11.837 -16.370 1.000 2 B ASP 94.368 1
ATOM 3169 C CG . ASP 167 167 ? B 9.374 -11.660 -17.739 1.000 2 B ASP 93.329 1
ATOM 3170 O OD1 . ASP 167 167 ? B 10.108 -11.690 -18.749 1.000 2 B ASP 89.211 1
ATOM 3171 O OD2 . ASP 167 167 ? B 8.135 -11.499 -17.779 1.000 2 B ASP 88.281 1
ATOM 3172 N N . GLU 168 168 ? B 13.246 -10.584 -17.519 1.000 2 B GLU 94.300 1
ATOM 3173 C CA . GLU 168 168 ? B 13.985 -9.391 -17.962 1.000 2 B GLU 93.661 1
ATOM 3174 C C . GLU 168 168 ? B 14.260 -8.442 -16.791 1.000 2 B GLU 93.443 1
ATOM 3175 O O . GLU 168 168 ? B 13.905 -7.270 -16.799 1.000 2 B GLU 91.036 1
ATOM 3176 C CB . GLU 168 168 ? B 13.245 -8.668 -19.101 1.000 2 B GLU 91.825 1
ATOM 3177 C CG . GLU 168 168 ? B 13.172 -9.439 -20.389 1.000 2 B GLU 87.018 1
ATOM 3178 C CD . GLU 168 168 ? B 12.486 -8.655 -21.498 1.000 2 B GLU 86.814 1
ATOM 3179 O OE1 . GLU 168 168 ? B 11.941 -7.562 -21.210 1.000 2 B GLU 78.682 1
ATOM 3180 O OE2 . GLU 168 168 ? B 12.490 -9.146 -22.641 1.000 2 B GLU 75.692 1
ATOM 3181 N N . ALA 169 169 ? B 14.876 -8.999 -15.751 1.000 2 B ALA 93.540 1
ATOM 3182 C CA . ALA 169 169 ? B 15.167 -8.265 -14.530 1.000 2 B ALA 93.255 1
ATOM 3183 C C . ALA 169 169 ? B 16.523 -7.597 -14.572 1.000 2 B ALA 93.495 1
ATOM 3184 O O . ALA 169 169 ? B 17.033 -7.191 -13.519 1.000 2 B ALA 91.476 1
ATOM 3185 C CB . ALA 169 169 ? B 15.070 -9.172 -13.326 1.000 2 B ALA 91.979 1
ATOM 3186 N N . PHE 170 170 ? B 17.133 -7.473 -15.725 1.000 2 B PHE 93.475 1
ATOM 3187 C CA . PHE 170 170 ? B 18.420 -6.847 -15.883 1.000 2 B PHE 93.028 1
ATOM 3188 C C . PHE 170 170 ? B 18.408 -5.784 -16.965 1.000 2 B PHE 91.918 1
ATOM 3189 O O . PHE 170 170 ? B 19.485 -5.377 -17.443 1.000 2 B PHE 88.596 1
ATOM 3190 C CB . PHE 170 170 ? B 19.510 -7.883 -16.179 1.000 2 B PHE 92.383 1
ATOM 3191 C CG . PHE 170 170 ? B 19.658 -8.932 -15.099 1.000 2 B PHE 94.081 1
ATOM 3192 C CD1 . PHE 170 170 ? B 20.356 -8.648 -13.943 1.000 2 B PHE 90.463 1
ATOM 3193 C CD2 . PHE 170 170 ? B 19.088 -10.160 -15.278 1.000 2 B PHE 90.667 1
ATOM 3194 C CE1 . PHE 170 170 ? B 20.497 -9.592 -12.972 1.000 2 B PHE 89.753 1
ATOM 3195 C CE2 . PHE 170 170 ? B 19.189 -11.116 -14.272 1.000 2 B PHE 90.361 1
ATOM 3196 C CZ . PHE 170 170 ? B 19.902 -10.832 -13.136 1.000 2 B PHE 92.133 1
ATOM 3197 N N . SER 171 171 ? B 17.225 -5.323 -17.348 1.000 2 B SER 91.300 1
ATOM 3198 C CA . SER 171 171 ? B 17.090 -4.346 -18.421 1.000 2 B SER 89.938 1
ATOM 3199 C C . SER 171 171 ? B 17.464 -2.931 -17.994 1.000 2 B SER 90.044 1
ATOM 3200 O O . SER 171 171 ? B 17.665 -2.087 -18.851 1.000 2 B SER 86.668 1
ATOM 3201 C CB . SER 171 171 ? B 15.648 -4.364 -18.963 1.000 2 B SER 87.028 1
ATOM 3202 O OG . SER 171 171 ? B 14.731 -3.987 -17.966 1.000 2 B SER 82.153 1
ATOM 3203 N N . ARG 172 172 ? B 17.538 -2.694 -16.695 1.000 2 B ARG 91.888 1
ATOM 3204 C CA . ARG 172 172 ? B 17.858 -1.362 -16.184 1.000 2 B ARG 91.228 1
ATOM 3205 C C . ARG 172 172 ? B 19.187 -1.304 -15.444 1.000 2 B ARG 92.076 1
ATOM 3206 O O . ARG 172 172 ? B 19.473 -0.318 -14.804 1.000 2 B ARG 89.644 1
ATOM 3207 C CB . ARG 172 172 ? B 16.726 -0.880 -15.283 1.000 2 B ARG 88.995 1
ATOM 3208 C CG . ARG 172 172 ? B 15.425 -0.678 -15.993 1.000 2 B ARG 83.479 1
ATOM 3209 C CD . ARG 172 172 ? B 14.307 -0.271 -15.023 1.000 2 B ARG 76.503 1
ATOM 3210 N NE . ARG 172 172 ? B 13.006 -0.083 -15.687 1.000 2 B ARG 70.925 1
ATOM 3211 C CZ . ARG 172 172 ? B 11.918 0.245 -15.053 1.000 2 B ARG 66.413 1
ATOM 3212 N NH1 . ARG 172 172 ? B 11.924 0.486 -13.764 1.000 2 B ARG 58.935 1
ATOM 3213 N NH2 . ARG 172 172 ? B 10.773 0.363 -15.721 1.000 2 B ARG 57.736 1
ATOM 3214 N N . LEU 173 173 ? B 19.961 -2.367 -15.526 1.000 2 B LEU 92.205 1
ATOM 3215 C CA . LEU 173 173 ? B 21.234 -2.449 -14.828 1.000 2 B LEU 92.678 1
ATOM 3216 C C . LEU 173 173 ? B 22.393 -2.213 -15.799 1.000 2 B LEU 92.668 1
ATOM 3217 O O . LEU 173 173 ? B 22.317 -2.576 -16.968 1.000 2 B LEU 90.258 1
ATOM 3218 C CB . LEU 173 173 ? B 21.432 -3.786 -14.115 1.000 2 B LEU 92.446 1
ATOM 3219 C CG . LEU 173 173 ? B 20.782 -3.990 -12.740 1.000 2 B LEU 91.774 1
ATOM 3220 C CD1 . LEU 173 173 ? B 19.277 -4.077 -12.816 1.000 2 B LEU 87.446 1
ATOM 3221 C CD2 . LEU 173 173 ? B 21.351 -5.214 -12.049 1.000 2 B LEU 90.004 1
ATOM 3222 N N . THR 174 174 ? B 23.439 -1.603 -15.283 1.000 2 B THR 93.573 1
ATOM 3223 C CA . THR 174 174 ? B 24.668 -1.413 -16.036 1.000 2 B THR 93.295 1
ATOM 3224 C C . THR 174 174 ? B 25.329 -2.761 -16.315 1.000 2 B THR 93.513 1
ATOM 3225 O O . THR 174 174 ? B 25.057 -3.741 -15.620 1.000 2 B THR 92.345 1
ATOM 3226 C CB . THR 174 174 ? B 25.599 -0.486 -15.275 1.000 2 B THR 92.589 1
ATOM 3227 O OG1 . THR 174 174 ? B 26.004 -1.111 -14.056 1.000 2 B THR 89.515 1
ATOM 3228 C CG2 . THR 174 174 ? B 24.923 0.829 -14.985 1.000 2 B THR 88.590 1
ATOM 3229 N N . PRO 175 175 ? B 26.167 -2.825 -17.343 1.000 2 B PRO 93.525 1
ATOM 3230 C CA . PRO 175 175 ? B 26.808 -4.118 -17.638 1.000 2 B PRO 92.781 1
ATOM 3231 C C . PRO 175 175 ? B 27.670 -4.670 -16.514 1.000 2 B PRO 92.813 1
ATOM 3232 O O . PRO 175 175 ? B 27.704 -5.879 -16.302 1.000 2 B PRO 91.167 1
ATOM 3233 C CB . PRO 175 175 ? B 27.650 -3.800 -18.881 1.000 2 B PRO 91.441 1
ATOM 3234 C CG . PRO 175 175 ? B 26.919 -2.713 -19.546 1.000 2 B PRO 90.422 1
ATOM 3235 C CD . PRO 175 175 ? B 26.344 -1.866 -18.449 1.000 2 B PRO 92.963 1
ATOM 3236 N N . GLN 176 176 ? B 28.335 -3.787 -15.754 1.000 2 B GLN 92.492 1
ATOM 3237 C CA . GLN 176 176 ? B 29.129 -4.262 -14.620 1.000 2 B GLN 91.754 1
ATOM 3238 C C . GLN 176 176 ? B 28.260 -4.731 -13.483 1.000 2 B GLN 91.986 1
ATOM 3239 O O . GLN 176 176 ? B 28.593 -5.719 -12.820 1.000 2 B GLN 90.914 1
ATOM 3240 C CB . GLN 176 176 ? B 30.086 -3.157 -14.170 1.000 2 B GLN 90.463 1
ATOM 3241 C CG . GLN 176 176 ? B 29.420 -1.902 -13.649 1.000 2 B GLN 78.952 1
ATOM 3242 C CD . GLN 176 176 ? B 30.438 -0.843 -13.278 1.000 2 B GLN 71.510 1
ATOM 3243 O OE1 . GLN 176 176 ? B 31.644 -1.082 -13.353 1.000 2 B GLN 66.999 1
ATOM 3244 N NE2 . GLN 176 176 ? B 29.955 0.312 -12.877 1.000 2 B GLN 63.717 1
ATOM 3245 N N . ALA 177 177 ? B 27.129 -4.066 -13.240 1.000 2 B ALA 93.525 1
ATOM 3246 C CA . ALA 177 177 ? B 26.195 -4.494 -12.204 1.000 2 B ALA 92.825 1
ATOM 3247 C C . ALA 177 177 ? B 25.454 -5.749 -12.585 1.000 2 B ALA 93.396 1
ATOM 3248 O O . ALA 177 177 ? B 25.128 -6.570 -11.726 1.000 2 B ALA 92.878 1
ATOM 3249 C CB . ALA 177 177 ? B 25.208 -3.371 -11.882 1.000 2 B ALA 91.450 1
ATOM 3250 N N . ARG 178 178 ? B 25.182 -5.922 -13.870 1.000 2 B ARG 93.633 1
ATOM 3251 C CA . ARG 178 178 ? B 24.551 -7.141 -14.345 1.000 2 B ARG 93.727 1
ATOM 3252 C C . ARG 178 178 ? B 25.504 -8.321 -14.218 1.000 2 B ARG 94.289 1
ATOM 3253 O O . ARG 178 178 ? B 25.107 -9.419 -13.802 1.000 2 B ARG 94.261 1
ATOM 3254 C CB . ARG 178 178 ? B 24.076 -6.984 -15.792 1.000 2 B ARG 92.479 1
ATOM 3255 C CG . ARG 178 178 ? B 23.497 -8.237 -16.403 1.000 2 B ARG 90.140 1
ATOM 3256 C CD . ARG 178 178 ? B 23.098 -8.016 -17.846 1.000 2 B ARG 86.662 1
ATOM 3257 N NE . ARG 178 178 ? B 24.266 -7.778 -18.704 1.000 2 B ARG 81.074 1
ATOM 3258 C CZ . ARG 178 178 ? B 24.485 -6.621 -19.314 1.000 2 B ARG 79.942 1
ATOM 3259 N NH1 . ARG 178 178 ? B 23.645 -5.613 -19.169 1.000 2 B ARG 67.388 1
ATOM 3260 N NH2 . ARG 178 178 ? B 25.580 -6.490 -20.077 1.000 2 B ARG 69.987 1
ATOM 3261 N N . GLU 179 179 ? B 26.764 -8.116 -14.534 1.000 2 B GLU 93.758 1
ATOM 3262 C CA . GLU 179 179 ? B 27.739 -9.181 -14.443 1.000 2 B GLU 93.638 1
ATOM 3263 C C . GLU 179 179 ? B 27.998 -9.567 -12.982 1.000 2 B GLU 94.143 1
ATOM 3264 O O . GLU 179 179 ? B 28.191 -10.758 -12.672 1.000 2 B GLU 93.865 1
ATOM 3265 C CB . GLU 179 179 ? B 29.045 -8.768 -15.114 1.000 2 B GLU 92.729 1
ATOM 3266 C CG . GLU 179 179 ? B 30.131 -9.852 -15.119 1.000 2 B GLU 84.016 1
ATOM 3267 C CD . GLU 179 179 ? B 29.767 -11.044 -15.979 1.000 2 B GLU 78.870 1
ATOM 3268 O OE1 . GLU 179 179 ? B 29.014 -10.855 -16.971 1.000 2 B GLU 72.971 1
ATOM 3269 O OE2 . GLU 179 179 ? B 30.205 -12.165 -15.672 1.000 2 B GLU 69.736 1
ATOM 3270 N N . MET 180 180 ? B 27.990 -8.583 -12.081 1.000 2 B MET 93.864 1
ATOM 3271 C CA . MET 180 180 ? B 28.201 -8.851 -10.654 1.000 2 B MET 93.361 1
ATOM 3272 C C . MET 180 180 ? B 27.000 -9.584 -10.054 1.000 2 B MET 94.198 1
ATOM 3273 O O . MET 180 180 ? B 27.190 -10.503 -9.254 1.000 2 B MET 93.733 1
ATOM 3274 C CB . MET 180 180 ? B 28.450 -7.546 -9.904 1.000 2 B MET 91.708 1
ATOM 3275 C CG . MET 180 180 ? B 28.672 -7.709 -8.414 1.000 2 B MET 77.608 1
ATOM 3276 S SD . MET 180 180 ? B 28.899 -6.168 -7.571 1.000 2 B MET 70.230 1
ATOM 3277 C CE . MET 180 180 ? B 27.227 -5.516 -7.648 1.000 2 B MET 60.196 1
ATOM 3278 N N . LEU 181 181 ? B 25.794 -9.193 -10.450 1.000 2 B LEU 95.509 1
ATOM 3279 C CA . LEU 181 181 ? B 24.613 -9.809 -9.879 1.000 2 B LEU 95.567 1
ATOM 3280 C C . LEU 181 181 ? B 24.385 -11.213 -10.425 1.000 2 B LEU 95.745 1
ATOM 3281 O O . LEU 181 181 ? B 23.895 -12.076 -9.678 1.000 2 B LEU 95.319 1
ATOM 3282 C CB . LEU 181 181 ? B 23.392 -8.928 -10.150 1.000 2 B LEU 95.105 1
ATOM 3283 C CG . LEU 181 181 ? B 22.077 -9.309 -9.487 1.000 2 B LEU 91.539 1
ATOM 3284 C CD1 . LEU 181 181 ? B 22.251 -9.334 -7.974 1.000 2 B LEU 89.666 1
ATOM 3285 C CD2 . LEU 181 181 ? B 20.991 -8.314 -9.860 1.000 2 B LEU 90.589 1
ATOM 3286 N N . LEU 182 182 ? B 24.741 -11.458 -11.680 1.000 2 B LEU 95.989 1
ATOM 3287 C CA . LEU 182 182 ? B 24.579 -12.807 -12.225 1.000 2 B LEU 95.719 1
ATOM 3288 C C . LEU 182 182 ? B 25.560 -13.792 -11.597 1.000 2 B LEU 95.759 1
ATOM 3289 O O . LEU 182 182 ? B 25.201 -14.950 -11.393 1.000 2 B LEU 95.006 1
ATOM 3290 C CB . LEU 182 182 ? B 24.751 -12.788 -13.735 1.000 2 B LEU 95.086 1
ATOM 3291 C CG . LEU 182 182 ? B 23.629 -12.193 -14.579 1.000 2 B LEU 93.809 1
ATOM 3292 C CD1 . LEU 182 182 ? B 22.393 -13.087 -14.494 1.000 2 B LEU 92.864 1
ATOM 3293 C CD2 . LEU 182 182 ? B 24.073 -12.055 -16.025 1.000 2 B LEU 92.673 1
ATOM 3294 N N . GLN 183 183 ? B 26.759 -13.335 -11.293 1.000 2 B GLN 95.689 1
ATOM 3295 C CA . GLN 183 183 ? B 27.735 -14.218 -10.660 1.000 2 B GLN 95.390 1
ATOM 3296 C C . GLN 183 183 ? B 27.330 -14.565 -9.234 1.000 2 B GLN 95.677 1
ATOM 3297 O O . GLN 183 183 ? B 27.513 -15.702 -8.784 1.000 2 B GLN 95.213 1
ATOM 3298 C CB . GLN 183 183 ? B 29.129 -13.590 -10.666 1.000 2 B GLN 94.509 1
ATOM 3299 C CG . GLN 183 183 ? B 29.759 -13.499 -12.036 1.000 2 B GLN 86.820 1
ATOM 3300 C CD . GLN 183 183 ? B 31.137 -12.888 -12.001 1.000 2 B GLN 80.915 1
ATOM 3301 O OE1 . GLN 183 183 ? B 31.601 -12.443 -10.956 1.000 2 B GLN 75.097 1
ATOM 3302 N NE2 . GLN 183 183 ? B 31.793 -12.869 -13.150 1.000 2 B GLN 70.938 1
ATOM 3303 N N . ARG 184 184 ? B 26.732 -13.613 -8.516 1.000 2 B ARG 96.036 1
ATOM 3304 C CA . ARG 184 184 ? B 26.279 -13.872 -7.171 1.000 2 B ARG 95.979 1
ATOM 3305 C C . ARG 184 184 ? B 25.020 -14.709 -7.110 1.000 2 B ARG 96.109 1
ATOM 3306 O O . ARG 184 184 ? B 24.825 -15.528 -6.224 1.000 2 B ARG 95.428 1
ATOM 3307 C CB . ARG 184 184 ? B 26.096 -12.563 -6.407 1.000 2 B ARG 95.447 1
ATOM 3308 C CG . ARG 184 184 ? B 27.370 -11.793 -6.203 1.000 2 B ARG 92.830 1
ATOM 3309 C CD . ARG 184 184 ? B 27.145 -10.582 -5.320 1.000 2 B ARG 91.064 1
ATOM 3310 N NE . ARG 184 184 ? B 28.378 -9.858 -5.082 1.000 2 B ARG 87.626 1
ATOM 3311 C CZ . ARG 184 184 ? B 28.497 -8.816 -4.275 1.000 2 B ARG 86.752 1
ATOM 3312 N NH1 . ARG 184 184 ? B 27.424 -8.387 -3.609 1.000 2 B ARG 77.535 1
ATOM 3313 N NH2 . ARG 184 184 ? B 29.647 -8.216 -4.116 1.000 2 B ARG 78.950 1
ATOM 3314 N N . LEU 185 185 ? B 24.126 -14.508 -8.103 1.000 2 B LEU 96.688 1
ATOM 3315 C CA . LEU 185 185 ? B 22.914 -15.313 -8.181 1.000 2 B LEU 96.505 1
ATOM 3316 C C . LEU 185 185 ? B 23.230 -16.757 -8.574 1.000 2 B LEU 96.214 1
ATOM 3317 O O . LEU 185 185 ? B 22.525 -17.677 -8.133 1.000 2 B LEU 95.736 1
ATOM 3318 C CB . LEU 185 185 ? B 21.911 -14.713 -9.147 1.000 2 B LEU 96.216 1
ATOM 3319 C CG . LEU 185 185 ? B 21.183 -13.444 -8.725 1.000 2 B LEU 95.558 1
ATOM 3320 C CD1 . LEU 185 185 ? B 20.325 -13.706 -7.506 1.000 2 B LEU 94.500 1
ATOM 3321 C CD2 . LEU 185 185 ? B 20.330 -12.899 -9.861 1.000 2 B LEU 94.443 1
ATOM 3322 N N . GLN 186 186 ? B 24.238 -16.956 -9.388 1.000 2 B GLN 95.460 1
ATOM 3323 C CA . GLN 186 186 ? B 24.637 -18.317 -9.759 1.000 2 B GLN 94.667 1
ATOM 3324 C C . GLN 186 186 ? B 25.196 -19.052 -8.576 1.000 2 B GLN 94.931 1
ATOM 3325 O O . GLN 186 186 ? B 24.894 -20.235 -8.378 1.000 2 B GLN 93.941 1
ATOM 3326 C CB . GLN 186 186 ? B 25.643 -18.280 -10.898 1.000 2 B GLN 92.985 1
ATOM 3327 C CG . GLN 186 186 ? B 26.049 -19.649 -11.382 1.000 2 B GLN 85.448 1
ATOM 3328 C CD . GLN 186 186 ? B 27.057 -19.588 -12.533 1.000 2 B GLN 83.517 1
ATOM 3329 O OE1 . GLN 186 186 ? B 27.489 -18.519 -12.907 1.000 2 B GLN 77.547 1
ATOM 3330 N NE2 . GLN 186 186 ? B 27.405 -20.751 -13.087 1.000 2 B GLN 72.908 1
ATOM 3331 N N . HIS 187 187 ? B 25.996 -18.380 -7.762 1.000 2 B HIS 95.327 1
ATOM 3332 C CA . HIS 187 187 ? B 26.529 -18.994 -6.538 1.000 2 B HIS 95.045 1
ATOM 3333 C C . HIS 187 187 ? B 25.431 -19.205 -5.508 1.000 2 B HIS 95.372 1
ATOM 3334 O O . HIS 187 187 ? B 25.487 -20.137 -4.712 1.000 2 B HIS 94.209 1
ATOM 3335 C CB . HIS 187 187 ? B 27.651 -18.163 -5.973 1.000 2 B HIS 94.304 1
ATOM 3336 C CG . HIS 187 187 ? B 28.338 -18.818 -4.809 1.000 2 B HIS 83.746 1
ATOM 3337 N ND1 . HIS 187 187 ? B 27.915 -18.653 -3.514 1.000 2 B HIS 70.897 1
ATOM 3338 C CD2 . HIS 187 187 ? B 29.428 -19.637 -4.767 1.000 2 B HIS 73.314 1
ATOM 3339 C CE1 . HIS 187 187 ? B 28.696 -19.333 -2.704 1.000 2 B HIS 70.409 1
ATOM 3340 N NE2 . HIS 187 187 ? B 29.617 -19.936 -3.436 1.000 2 B HIS 71.802 1
ATOM 3341 N N . TRP 188 188 ? B 24.432 -18.303 -5.527 1.000 2 B TRP 95.764 1
ATOM 3342 C CA . TRP 188 188 ? B 23.326 -18.436 -4.558 1.000 2 B TRP 95.631 1
ATOM 3343 C C . TRP 188 188 ? B 22.458 -19.660 -4.920 1.000 2 B TRP 95.720 1
ATOM 3344 O O . TRP 188 188 ? B 22.038 -20.407 -4.029 1.000 2 B TRP 94.589 1
ATOM 3345 C CB . TRP 188 188 ? B 22.482 -17.173 -4.563 1.000 2 B TRP 95.280 1
ATOM 3346 C CG . TRP 188 188 ? B 21.277 -17.219 -3.636 1.000 2 B TRP 95.657 1
ATOM 3347 C CD1 . TRP 188 188 ? B 21.266 -17.055 -2.313 1.000 2 B TRP 93.738 1
ATOM 3348 C CD2 . TRP 188 188 ? B 19.945 -17.491 -4.044 1.000 2 B TRP 95.384 1
ATOM 3349 N NE1 . TRP 188 188 ? B 20.006 -17.196 -1.813 1.000 2 B TRP 92.870 1
ATOM 3350 C CE2 . TRP 188 188 ? B 19.150 -17.498 -2.877 1.000 2 B TRP 94.466 1
ATOM 3351 C CE3 . TRP 188 188 ? B 19.308 -17.760 -5.240 1.000 2 B TRP 94.396 1
ATOM 3352 C CZ2 . TRP 188 188 ? B 17.796 -17.731 -2.871 1.000 2 B TRP 93.245 1
ATOM 3353 C CZ3 . TRP 188 188 ? B 17.938 -18.035 -5.270 1.000 2 B TRP 92.839 1
ATOM 3354 C CH2 . TRP 188 188 ? B 17.182 -17.984 -4.074 1.000 2 B TRP 92.324 1
ATOM 3355 N N . ALA 189 189 ? B 22.195 -19.853 -6.207 1.000 2 B ALA 95.852 1
ATOM 3356 C CA . ALA 189 189 ? B 21.373 -20.981 -6.627 1.000 2 B ALA 95.315 1
ATOM 3357 C C . ALA 189 189 ? B 22.097 -22.311 -6.441 1.000 2 B ALA 94.869 1
ATOM 3358 O O . ALA 189 189 ? B 21.470 -23.312 -6.095 1.000 2 B ALA 93.304 1
ATOM 3359 C CB . ALA 189 189 ? B 20.944 -20.816 -8.081 1.000 2 B ALA 94.629 1
ATOM 3360 N N . LEU 190 190 ? B 23.399 -22.325 -6.674 1.000 2 B LEU 94.881 1
ATOM 3361 C CA . LEU 190 190 ? B 24.158 -23.546 -6.484 1.000 2 B LEU 93.780 1
ATOM 3362 C C . LEU 190 190 ? B 24.388 -23.877 -5.020 1.000 2 B LEU 93.978 1
ATOM 3363 O O . LEU 190 190 ? B 24.541 -25.060 -4.678 1.000 2 B LEU 91.678 1
ATOM 3364 C CB . LEU 190 190 ? B 25.498 -23.439 -7.220 1.000 2 B LEU 92.272 1
ATOM 3365 C CG . LEU 190 190 ? B 25.406 -23.379 -8.744 1.000 2 B LEU 87.286 1
ATOM 3366 C CD1 . LEU 190 190 ? B 24.808 -24.664 -9.279 1.000 2 B LEU 84.354 1
ATOM 3367 C CD2 . LEU 190 190 ? B 26.790 -23.145 -9.331 1.000 2 B LEU 84.201 1
ATOM 3368 N N . GLU 191 191 ? B 24.376 -22.869 -4.155 1.000 2 B GLU 94.201 1
ATOM 3369 C CA . GLU 191 191 ? B 24.579 -23.109 -2.750 1.000 2 B GLU 93.514 1
ATOM 3370 C C . GLU 191 191 ? B 23.312 -23.485 -2.012 1.000 2 B GLU 93.266 1
ATOM 3371 O O . GLU 191 191 ? B 23.314 -24.390 -1.181 1.000 2 B GLU 90.837 1
ATOM 3372 C CB . GLU 191 191 ? B 25.217 -21.859 -2.104 1.000 2 B GLU 92.453 1
ATOM 3373 C CG . GLU 191 191 ? B 25.534 -21.996 -0.622 1.000 2 B GLU 78.482 1
ATOM 3374 C CD . GLU 191 191 ? B 26.619 -22.998 -0.337 1.000 2 B GLU 72.223 1
ATOM 3375 O OE1 . GLU 191 191 ? B 27.511 -23.195 -1.217 1.000 2 B GLU 69.673 1
ATOM 3376 O OE2 . GLU 191 191 ? B 26.616 -23.595 0.752 1.000 2 B GLU 62.567 1
ATOM 3377 N N . ARG 192 192 ? B 22.211 -22.819 -2.351 1.000 2 B ARG 92.803 1
ATOM 3378 C CA . ARG 192 192 ? B 20.950 -23.092 -1.669 1.000 2 B ARG 91.558 1
ATOM 3379 C C . ARG 192 192 ? B 20.177 -24.242 -2.300 1.000 2 B ARG 91.670 1
ATOM 3380 O O . ARG 192 192 ? B 19.229 -24.720 -1.693 1.000 2 B ARG 88.109 1
ATOM 3381 C CB . ARG 192 192 ? B 20.066 -21.837 -1.703 1.000 2 B ARG 88.676 1
ATOM 3382 C CG . ARG 192 192 ? B 20.659 -20.639 -0.940 1.000 2 B ARG 78.000 1
ATOM 3383 C CD . ARG 192 192 ? B 20.673 -20.922 0.539 1.000 2 B ARG 75.946 1
ATOM 3384 N NE . ARG 192 192 ? B 21.167 -19.746 1.275 1.000 2 B ARG 71.020 1
ATOM 3385 C CZ . ARG 192 192 ? B 20.425 -18.848 1.857 1.000 2 B ARG 66.997 1
ATOM 3386 N NH1 . ARG 192 192 ? B 19.079 -18.973 1.779 1.000 2 B ARG 58.801 1
ATOM 3387 N NH2 . ARG 192 192 ? B 20.965 -17.841 2.517 1.000 2 B ARG 59.759 1
ATOM 3388 N N . GLY 193 193 ? B 20.555 -24.686 -3.490 1.000 2 B GLY 93.189 1
ATOM 3389 C CA . GLY 193 193 ? B 19.825 -25.729 -4.167 1.000 2 B GLY 92.763 1
ATOM 3390 C C . GLY 193 193 ? B 18.575 -25.245 -4.852 1.000 2 B GLY 93.614 1
ATOM 3391 O O . GLY 193 193 ? B 17.608 -26.001 -5.019 1.000 2 B GLY 90.624 1
ATOM 3392 N N . SER 194 194 ? B 18.575 -23.996 -5.276 1.000 2 B SER 94.554 1
ATOM 3393 C CA . SER 194 194 ? B 17.402 -23.370 -5.914 1.000 2 B SER 94.968 1
ATOM 3394 C C . SER 194 194 ? B 17.584 -23.373 -7.417 1.000 2 B SER 95.282 1
ATOM 3395 O O . SER 194 194 ? B 18.653 -23.729 -7.940 1.000 2 B SER 93.888 1
ATOM 3396 C CB . SER 194 194 ? B 17.165 -21.955 -5.373 1.000 2 B SER 93.964 1
ATOM 3397 O OG . SER 194 194 ? B 16.921 -21.963 -3.971 1.000 2 B SER 87.131 1
ATOM 3398 N N . LEU 195 195 ? B 16.548 -22.983 -8.120 1.000 2 B LEU 95.557 1
ATOM 3399 C CA . LEU 195 195 ? B 16.567 -22.899 -9.576 1.000 2 B LEU 95.561 1
ATOM 3400 C C . LEU 195 195 ? B 16.198 -21.489 -9.990 1.000 2 B LEU 95.871 1
ATOM 3401 O O . LEU 195 195 ? B 15.197 -20.922 -9.549 1.000 2 B LEU 95.114 1
ATOM 3402 C CB . LEU 195 195 ? B 15.567 -23.893 -10.188 1.000 2 B LEU 94.819 1
ATOM 3403 C CG . LEU 195 195 ? B 15.375 -23.796 -11.696 1.000 2 B LEU 94.018 1
ATOM 3404 C CD1 . LEU 195 195 ? B 16.654 -24.108 -12.443 1.000 2 B LEU 92.619 1
ATOM 3405 C CD2 . LEU 195 195 ? B 14.258 -24.732 -12.126 1.000 2 B LEU 92.889 1
ATOM 3406 N N . ILE 196 196 ? B 17.024 -20.881 -10.828 1.000 2 B ILE 96.197 1
ATOM 3407 C CA . ILE 196 196 ? B 16.803 -19.563 -11.380 1.000 2 B ILE 96.352 1
ATOM 3408 C C . ILE 196 196 ? B 16.605 -19.684 -12.876 1.000 2 B ILE 96.031 1
ATOM 3409 O O . ILE 196 196 ? B 17.474 -20.217 -13.582 1.000 2 B ILE 95.265 1
ATOM 3410 C CB . ILE 196 196 ? B 17.965 -18.620 -11.050 1.000 2 B ILE 96.301 1
ATOM 3411 C CG1 . ILE 196 196 ? B 18.068 -18.400 -9.531 1.000 2 B ILE 95.779 1
ATOM 3412 C CG2 . ILE 196 196 ? B 17.754 -17.280 -11.743 1.000 2 B ILE 95.384 1
ATOM 3413 C CD1 . ILE 196 196 ? B 19.286 -17.614 -9.111 1.000 2 B ILE 94.060 1
ATOM 3414 N N . ILE 197 197 ? B 15.468 -19.214 -13.351 1.000 2 B ILE 96.039 1
ATOM 3415 C CA . ILE 197 197 ? B 15.140 -19.220 -14.775 1.000 2 B ILE 95.809 1
ATOM 3416 C C . ILE 197 197 ? B 15.146 -17.785 -15.275 1.000 2 B ILE 95.791 1
ATOM 3417 O O . ILE 197 197 ? B 14.369 -16.946 -14.795 1.000 2 B ILE 95.220 1
ATOM 3418 C CB . ILE 197 197 ? B 13.783 -19.884 -15.049 1.000 2 B ILE 95.233 1
ATOM 3419 C CG1 . ILE 197 197 ? B 13.772 -21.318 -14.513 1.000 2 B ILE 94.011 1
ATOM 3420 C CG2 . ILE 197 197 ? B 13.492 -19.897 -16.551 1.000 2 B ILE 94.223 1
ATOM 3421 C CD1 . ILE 197 197 ? B 12.445 -22.011 -14.648 1.000 2 B ILE 91.357 1
ATOM 3422 N N . LEU 198 198 ? B 16.032 -17.499 -16.210 1.000 2 B LEU 95.755 1
ATOM 3423 C CA . LEU 198 198 ? B 16.186 -16.168 -16.770 1.000 2 B LEU 95.534 1
ATOM 3424 C C . LEU 198 198 ? B 15.365 -16.044 -18.045 1.000 2 B LEU 95.379 1
ATOM 3425 O O . LEU 198 198 ? B 15.301 -16.973 -18.840 1.000 2 B LEU 94.397 1
ATOM 3426 C CB . LEU 198 198 ? B 17.642 -15.862 -17.070 1.000 2 B LEU 94.618 1
ATOM 3427 C CG . LEU 198 198 ? B 18.595 -15.829 -15.885 1.000 2 B LEU 92.431 1
ATOM 3428 C CD1 . LEU 198 198 ? B 18.208 -14.709 -14.910 1.000 2 B LEU 88.464 1
ATOM 3429 C CD2 . LEU 198 198 ? B 20.012 -15.633 -16.367 1.000 2 B LEU 89.738 1
ATOM 3430 N N . PHE 199 199 ? B 14.729 -14.899 -18.235 1.000 2 B PHE 95.463 1
ATOM 3431 C CA . PHE 199 199 ? B 13.990 -14.584 -19.457 1.000 2 B PHE 95.336 1
ATOM 3432 C C . PHE 199 199 ? B 14.557 -13.292 -20.018 1.000 2 B PHE 94.832 1
ATOM 3433 O O . PHE 199 199 ? B 14.264 -12.219 -19.514 1.000 2 B PHE 93.565 1
ATOM 3434 C CB . PHE 199 199 ? B 12.499 -14.465 -19.187 1.000 2 B PHE 94.913 1
ATOM 3435 C CG . PHE 199 199 ? B 11.808 -15.771 -18.936 1.000 2 B PHE 95.260 1
ATOM 3436 C CD1 . PHE 199 199 ? B 11.271 -16.519 -19.960 1.000 2 B PHE 94.435 1
ATOM 3437 C CD2 . PHE 199 199 ? B 11.720 -16.258 -17.634 1.000 2 B PHE 94.353 1
ATOM 3438 C CE1 . PHE 199 199 ? B 10.642 -17.719 -19.713 1.000 2 B PHE 93.844 1
ATOM 3439 C CE2 . PHE 199 199 ? B 11.085 -17.452 -17.388 1.000 2 B PHE 94.024 1
ATOM 3440 C CZ . PHE 199 199 ? B 10.558 -18.184 -18.422 1.000 2 B PHE 94.007 1
ATOM 3441 N N . GLU 200 200 ? B 15.364 -13.410 -21.035 1.000 2 B GLU 94.362 1
ATOM 3442 C CA . GLU 200 200 ? B 16.049 -12.247 -21.609 1.000 2 B GLU 93.803 1
ATOM 3443 C C . GLU 200 200 ? B 15.887 -12.275 -23.126 1.000 2 B GLU 93.182 1
ATOM 3444 O O . GLU 200 200 ? B 15.430 -13.249 -23.710 1.000 2 B GLU 91.913 1
ATOM 3445 C CB . GLU 200 200 ? B 17.539 -12.248 -21.235 1.000 2 B GLU 92.927 1
ATOM 3446 C CG . GLU 200 200 ? B 17.805 -12.123 -19.754 1.000 2 B GLU 91.538 1
ATOM 3447 C CD . GLU 200 200 ? B 17.450 -10.742 -19.209 1.000 2 B GLU 91.800 1
ATOM 3448 O OE1 . GLU 200 200 ? B 17.485 -9.755 -19.962 1.000 2 B GLU 83.922 1
ATOM 3449 O OE2 . GLU 200 200 ? B 17.104 -10.640 -18.002 1.000 2 B GLU 82.532 1
ATOM 3450 N N . ARG 201 201 ? B 16.257 -11.164 -23.760 1.000 2 B ARG 92.809 1
ATOM 3451 C CA . ARG 201 201 ? B 16.196 -11.046 -25.216 1.000 2 B ARG 90.675 1
ATOM 3452 C C . ARG 201 201 ? B 17.493 -11.541 -25.851 1.000 2 B ARG 89.395 1
ATOM 3453 O O . ARG 201 201 ? B 17.467 -12.385 -26.736 1.000 2 B ARG 85.469 1
ATOM 3454 C CB . ARG 201 201 ? B 15.880 -9.615 -25.652 1.000 2 B ARG 88.386 1
ATOM 3455 C CG . ARG 201 201 ? B 14.524 -9.129 -25.173 1.000 2 B ARG 77.886 1
ATOM 3456 C CD . ARG 201 201 ? B 14.322 -7.645 -25.559 1.000 2 B ARG 74.921 1
ATOM 3457 N NE . ARG 201 201 ? B 14.329 -7.485 -27.008 1.000 2 B ARG 68.569 1
ATOM 3458 C CZ . ARG 201 201 ? B 14.302 -6.315 -27.630 1.000 2 B ARG 63.547 1
ATOM 3459 N NH1 . ARG 201 201 ? B 14.300 -5.177 -26.902 1.000 2 B ARG 56.840 1
ATOM 3460 N NH2 . ARG 201 201 ? B 14.279 -6.244 -28.942 1.000 2 B ARG 53.965 1
ATOM 3461 N N . HIS 202 202 ? B 18.579 -10.982 -25.408 1.000 2 B HIS 89.328 1
ATOM 3462 C CA . HIS 202 202 ? B 19.880 -11.302 -25.969 1.000 2 B HIS 87.443 1
ATOM 3463 C C . HIS 202 202 ? B 20.593 -12.332 -25.125 1.000 2 B HIS 87.902 1
ATOM 3464 O O . HIS 202 202 ? B 20.541 -12.284 -23.898 1.000 2 B HIS 83.270 1
ATOM 3465 C CB . HIS 202 202 ? B 20.726 -10.032 -26.122 1.000 2 B HIS 83.396 1
ATOM 3466 C CG . HIS 202 202 ? B 20.096 -8.978 -26.968 1.000 2 B HIS 74.599 1
ATOM 3467 N ND1 . HIS 202 202 ? B 20.028 -9.087 -28.336 1.000 2 B HIS 64.977 1
ATOM 3468 C CD2 . HIS 202 202 ? B 19.525 -7.803 -26.639 1.000 2 B HIS 66.199 1
ATOM 3469 C CE1 . HIS 202 202 ? B 19.415 -8.007 -28.811 1.000 2 B HIS 62.981 1
ATOM 3470 N NE2 . HIS 202 202 ? B 19.119 -7.209 -27.802 1.000 2 B HIS 60.604 1
ATOM 3471 N N . HIS 203 203 ? B 21.253 -13.273 -25.783 1.000 2 B HIS 84.478 1
ATOM 3472 C CA . HIS 203 203 ? B 21.870 -14.396 -25.115 1.000 2 B HIS 84.244 1
ATOM 3473 C C . HIS 203 203 ? B 23.375 -14.256 -24.968 1.000 2 B HIS 84.491 1
ATOM 3474 O O . HIS 203 203 ? B 24.023 -15.180 -24.468 1.000 2 B HIS 77.874 1
ATOM 3475 C CB . HIS 203 203 ? B 21.553 -15.693 -25.897 1.000 2 B HIS 78.535 1
ATOM 3476 C CG . HIS 203 203 ? B 22.077 -15.695 -27.289 1.000 2 B HIS 77.346 1
ATOM 3477 N ND1 . HIS 203 203 ? B 21.391 -15.157 -28.347 1.000 2 B HIS 68.911 1
ATOM 3478 C CD2 . HIS 203 203 ? B 23.218 -16.183 -27.805 1.000 2 B HIS 67.592 1
ATOM 3479 C CE1 . HIS 203 203 ? B 22.086 -15.295 -29.439 1.000 2 B HIS 67.273 1
ATOM 3480 N NE2 . HIS 203 203 ? B 23.193 -15.929 -29.152 1.000 2 B HIS 69.773 1
ATOM 3481 N N . THR 204 204 ? B 23.923 -13.136 -25.339 1.000 2 B THR 82.862 1
ATOM 3482 C CA . THR 204 204 ? B 25.373 -12.983 -25.327 1.000 2 B THR 81.535 1
ATOM 3483 C C . THR 204 204 ? B 25.930 -12.861 -23.904 1.000 2 B THR 83.096 1
ATOM 3484 O O . THR 204 204 ? B 26.780 -13.675 -23.533 1.000 2 B THR 78.146 1
ATOM 3485 C CB . THR 204 204 ? B 25.788 -11.790 -26.203 1.000 2 B THR 76.321 1
ATOM 3486 O OG1 . THR 204 204 ? B 25.373 -12.023 -27.542 1.000 2 B THR 68.324 1
ATOM 3487 C CG2 . THR 204 204 ? B 27.302 -11.617 -26.180 1.000 2 B THR 67.234 1
ATOM 3488 N N . PRO 205 205 ? B 25.473 -11.907 -23.057 1.000 2 B PRO 87.160 1
ATOM 3489 C CA . PRO 205 205 ? B 26.046 -11.819 -21.706 1.000 2 B PRO 86.578 1
ATOM 3490 C C . PRO 205 205 ? B 25.345 -12.702 -20.697 1.000 2 B PRO 88.011 1
ATOM 3491 O O . PRO 205 205 ? B 25.318 -12.362 -19.514 1.000 2 B PRO 82.473 1
ATOM 3492 C CB . PRO 205 205 ? B 25.863 -10.322 -21.347 1.000 2 B PRO 82.622 1
ATOM 3493 C CG . PRO 205 205 ? B 24.586 -9.980 -22.031 1.000 2 B PRO 80.976 1
ATOM 3494 C CD . PRO 205 205 ? B 24.551 -10.764 -23.301 1.000 2 B PRO 84.532 1
ATOM 3495 N N . PHE 206 206 ? B 24.766 -13.824 -21.122 1.000 2 B PHE 88.259 1
ATOM 3496 C CA . PHE 206 206 ? B 24.050 -14.701 -20.189 1.000 2 B PHE 89.090 1
ATOM 3497 C C . PHE 206 206 ? B 24.415 -16.154 -20.324 1.000 2 B PHE 88.664 1
ATOM 3498 O O . PHE 206 206 ? B 24.232 -16.913 -19.364 1.000 2 B PHE 85.411 1
ATOM 3499 C CB . PHE 206 206 ? B 22.529 -14.554 -20.358 1.000 2 B PHE 86.874 1
ATOM 3500 C CG . PHE 206 206 ? B 22.002 -13.201 -19.968 1.000 2 B PHE 89.562 1
ATOM 3501 C CD1 . PHE 206 206 ? B 21.792 -12.903 -18.639 1.000 2 B PHE 88.541 1
ATOM 3502 C CD2 . PHE 206 206 ? B 21.726 -12.240 -20.917 1.000 2 B PHE 88.202 1
ATOM 3503 C CE1 . PHE 206 206 ? B 21.307 -11.668 -18.263 1.000 2 B PHE 87.074 1
ATOM 3504 C CE2 . PHE 206 206 ? B 21.258 -11.001 -20.560 1.000 2 B PHE 87.734 1
ATOM 3505 C CZ . PHE 206 206 ? B 21.043 -10.728 -19.224 1.000 2 B PHE 87.428 1
ATOM 3506 N N . LEU 207 207 ? B 24.903 -16.587 -21.478 1.000 2 B LEU 89.917 1
ATOM 3507 C CA . LEU 207 207 ? B 25.217 -18.007 -21.661 1.000 2 B LEU 88.526 1
ATOM 3508 C C . LEU 207 207 ? B 26.408 -18.455 -20.820 1.000 2 B LEU 88.289 1
ATOM 3509 O O . LEU 207 207 ? B 26.554 -19.648 -20.561 1.000 2 B LEU 83.636 1
ATOM 3510 C CB . LEU 207 207 ? B 25.483 -18.313 -23.134 1.000 2 B LEU 85.235 1
ATOM 3511 C CG . LEU 207 207 ? B 24.304 -18.171 -24.095 1.000 2 B LEU 82.925 1
ATOM 3512 C CD1 . LEU 207 207 ? B 23.200 -19.158 -23.711 1.000 2 B LEU 80.137 1
ATOM 3513 C CD2 . LEU 207 207 ? B 24.752 -18.398 -25.522 1.000 2 B LEU 79.044 1
ATOM 3514 N N . ASN 208 208 ? B 27.250 -17.510 -20.377 1.000 2 B ASN 90.004 1
ATOM 3515 C CA . ASN 208 208 ? B 28.375 -17.834 -19.544 1.000 2 B ASN 88.907 1
ATOM 3516 C C . ASN 208 208 ? B 27.980 -18.122 -18.095 1.000 2 B ASN 89.560 1
ATOM 3517 O O . ASN 208 208 ? B 28.826 -18.510 -17.303 1.000 2 B ASN 85.730 1
ATOM 3518 C CB . ASN 208 208 ? B 29.405 -16.708 -19.578 1.000 2 B ASN 85.830 1
ATOM 3519 C CG . ASN 208 208 ? B 30.053 -16.550 -20.927 1.000 2 B ASN 79.802 1
ATOM 3520 O OD1 . ASN 208 208 ? B 30.380 -17.538 -21.603 1.000 2 B ASN 73.111 1
ATOM 3521 N ND2 . ASN 208 208 ? B 30.239 -15.308 -21.361 1.000 2 B ASN 72.863 1
ATOM 3522 N N . HIS 209 209 ? B 26.709 -17.916 -17.753 1.000 2 B HIS 89.493 1
ATOM 3523 C CA . HIS 209 209 ? B 26.227 -18.058 -16.409 1.000 2 B HIS 89.692 1
ATOM 3524 C C . HIS 209 209 ? B 25.134 -19.099 -16.262 1.000 2 B HIS 90.103 1
ATOM 3525 O O . HIS 209 209 ? B 24.640 -19.327 -15.159 1.000 2 B HIS 87.292 1
ATOM 3526 C CB . HIS 209 209 ? B 25.712 -16.713 -15.865 1.000 2 B HIS 88.865 1
ATOM 3527 C CG . HIS 209 209 ? B 26.750 -15.638 -15.850 1.000 2 B HIS 90.904 1
ATOM 3528 N ND1 . HIS 209 209 ? B 27.714 -15.594 -14.882 1.000 2 B HIS 82.414 1
ATOM 3529 C CD2 . HIS 209 209 ? B 26.961 -14.606 -16.675 1.000 2 B HIS 83.161 1
ATOM 3530 C CE1 . HIS 209 209 ? B 28.489 -14.553 -15.106 1.000 2 B HIS 83.084 1
ATOM 3531 N NE2 . HIS 209 209 ? B 28.066 -13.939 -16.184 1.000 2 B HIS 84.951 1
ATOM 3532 N N . CYS 210 210 ? B 24.743 -19.764 -17.345 1.000 2 B CYS 91.323 1
ATOM 3533 C CA . CYS 210 210 ? B 23.630 -20.692 -17.332 1.000 2 B CYS 91.148 1
ATOM 3534 C C . CYS 210 210 ? B 24.100 -22.089 -17.706 1.000 2 B CYS 90.473 1
ATOM 3535 O O . CYS 210 210 ? B 24.956 -22.277 -18.564 1.000 2 B CYS 86.991 1
ATOM 3536 C CB . CYS 210 210 ? B 22.525 -20.244 -18.290 1.000 2 B CYS 89.272 1
ATOM 3537 S SG . CYS 210 210 ? B 21.721 -18.716 -17.794 1.000 2 B CYS 87.680 1
ATOM 3538 N N . GLN 211 211 ? B 23.502 -23.082 -17.025 1.000 2 B GLN 90.708 1
ATOM 3539 C CA . GLN 211 211 ? B 23.778 -24.479 -17.337 1.000 2 B GLN 89.281 1
ATOM 3540 C C . GLN 211 211 ? B 23.086 -24.916 -18.597 1.000 2 B GLN 89.503 1
ATOM 3541 O O . GLN 211 211 ? B 23.677 -25.601 -19.428 1.000 2 B GLN 86.779 1
ATOM 3542 C CB . GLN 211 211 ? B 23.369 -25.352 -16.161 1.000 2 B GLN 86.861 1
ATOM 3543 C CG . GLN 211 211 ? B 24.143 -25.086 -14.868 1.000 2 B GLN 80.039 1
ATOM 3544 C CD . GLN 211 211 ? B 23.647 -25.928 -13.718 1.000 2 B GLN 75.325 1
ATOM 3545 O OE1 . GLN 211 211 ? B 22.619 -26.595 -13.833 1.000 2 B GLN 70.661 1
ATOM 3546 N NE2 . GLN 211 211 ? B 24.355 -25.869 -12.620 1.000 2 B GLN 67.023 1
ATOM 3547 N N . GLN 212 212 ? B 21.830 -24.513 -18.747 1.000 2 B GLN 91.145 1
ATOM 3548 C CA . GLN 212 212 ? B 21.018 -24.830 -19.916 1.000 2 B GLN 90.817 1
ATOM 3549 C C . GLN 212 212 ? B 20.374 -23.555 -20.434 1.000 2 B GLN 91.883 1
ATOM 3550 O O . GLN 212 212 ? B 20.168 -22.575 -19.690 1.000 2 B GLN 91.033 1
ATOM 3551 C CB . GLN 212 212 ? B 19.984 -25.897 -19.614 1.000 2 B GLN 88.307 1
ATOM 3552 C CG . GLN 212 212 ? B 20.566 -27.230 -19.228 1.000 2 B GLN 81.312 1
ATOM 3553 C CD . GLN 212 212 ? B 19.506 -28.244 -18.837 1.000 2 B GLN 79.915 1
ATOM 3554 O OE1 . GLN 212 212 ? B 18.317 -27.906 -18.784 1.000 2 B GLN 74.204 1
ATOM 3555 N NE2 . GLN 212 212 ? B 19.911 -29.464 -18.587 1.000 2 B GLN 69.507 1
ATOM 3556 N N . ALA 213 213 ? B 20.039 -23.561 -21.715 1.000 2 B ALA 92.408 1
ATOM 3557 C CA . ALA 213 213 ? B 19.401 -22.432 -22.356 1.000 2 B ALA 92.609 1
ATOM 3558 C C . ALA 213 213 ? B 18.526 -22.926 -23.482 1.000 2 B ALA 92.408 1
ATOM 3559 O O . ALA 213 213 ? B 18.838 -23.905 -24.153 1.000 2 B ALA 90.590 1
ATOM 3560 C CB . ALA 213 213 ? B 20.420 -21.441 -22.894 1.000 2 B ALA 91.565 1
ATOM 3561 N N . TRP 214 214 ? B 17.413 -22.233 -23.679 1.000 2 B TRP 91.975 1
ATOM 3562 C CA . TRP 214 214 ? B 16.469 -22.531 -24.742 1.000 2 B TRP 92.058 1
ATOM 3563 C C . TRP 214 214 ? B 16.184 -21.275 -25.516 1.000 2 B TRP 92.165 1
ATOM 3564 O O . TRP 214 214 ? B 16.390 -20.177 -25.033 1.000 2 B TRP 91.703 1
ATOM 3565 C CB . TRP 214 214 ? B 15.175 -23.115 -24.180 1.000 2 B TRP 91.183 1
ATOM 3566 C CG . TRP 214 214 ? B 15.288 -24.507 -23.630 1.000 2 B TRP 91.232 1
ATOM 3567 C CD1 . TRP 214 214 ? B 15.052 -25.658 -24.282 1.000 2 B TRP 88.732 1
ATOM 3568 C CD2 . TRP 214 214 ? B 15.687 -24.851 -22.309 1.000 2 B TRP 90.712 1
ATOM 3569 N NE1 . TRP 214 214 ? B 15.253 -26.733 -23.461 1.000 2 B TRP 86.618 1
ATOM 3570 C CE2 . TRP 214 214 ? B 15.654 -26.253 -22.239 1.000 2 B TRP 89.784 1
ATOM 3571 C CE3 . TRP 214 214 ? B 16.043 -24.163 -21.179 1.000 2 B TRP 88.334 1
ATOM 3572 C CZ2 . TRP 214 214 ? B 15.992 -26.945 -21.079 1.000 2 B TRP 87.441 1
ATOM 3573 C CZ3 . TRP 214 214 ? B 16.378 -24.837 -20.020 1.000 2 B TRP 85.838 1
ATOM 3574 C CH2 . TRP 214 214 ? B 16.341 -26.210 -20.003 1.000 2 B TRP 85.736 1
ATOM 3575 N N . GLN 215 215 ? B 15.681 -21.443 -26.720 1.000 2 B GLN 92.432 1
ATOM 3576 C CA . GLN 215 215 ? B 15.290 -20.357 -27.586 1.000 2 B GLN 91.774 1
ATOM 3577 C C . GLN 215 215 ? B 13.798 -20.451 -27.846 1.000 2 B GLN 91.136 1
ATOM 3578 O O . GLN 215 215 ? B 13.317 -21.444 -28.384 1.000 2 B GLN 89.769 1
ATOM 3579 C CB . GLN 215 215 ? B 16.084 -20.408 -28.887 1.000 2 B GLN 90.405 1
ATOM 3580 C CG . GLN 215 215 ? B 15.735 -19.272 -29.853 1.000 2 B GLN 83.886 1
ATOM 3581 C CD . GLN 215 215 ? B 16.237 -17.938 -29.385 1.000 2 B GLN 81.772 1
ATOM 3582 O OE1 . GLN 215 215 ? B 17.339 -17.813 -28.862 1.000 2 B GLN 74.591 1
ATOM 3583 N NE2 . GLN 215 215 ? B 15.428 -16.902 -29.589 1.000 2 B GLN 70.350 1
ATOM 3584 N N . LEU 216 216 ? B 13.078 -19.389 -27.478 1.000 2 B LEU 91.840 1
ATOM 3585 C CA . LEU 216 216 ? B 11.637 -19.330 -27.679 1.000 2 B LEU 90.911 1
ATOM 3586 C C . LEU 216 216 ? B 11.349 -18.472 -28.891 1.000 2 B LEU 89.611 1
ATOM 3587 O O . LEU 216 216 ? B 11.598 -17.257 -28.876 1.000 2 B LEU 87.205 1
ATOM 3588 C CB . LEU 216 216 ? B 10.949 -18.795 -26.430 1.000 2 B LEU 89.814 1
ATOM 3589 C CG . LEU 216 216 ? B 9.417 -18.701 -26.463 1.000 2 B LEU 88.889 1
ATOM 3590 C CD1 . LEU 216 216 ? B 8.794 -20.058 -26.714 1.000 2 B LEU 86.688 1
ATOM 3591 C CD2 . LEU 216 216 ? B 8.884 -18.092 -25.188 1.000 2 B LEU 87.163 1
ATOM 3592 N N . GLN 217 217 ? B 10.838 -19.069 -29.939 1.000 2 B GLN 87.621 1
ATOM 3593 C CA . GLN 217 217 ? B 10.566 -18.369 -31.185 1.000 2 B GLN 85.896 1
ATOM 3594 C C . GLN 217 217 ? B 9.389 -19.036 -31.884 1.000 2 B GLN 85.110 1
ATOM 3595 O O . GLN 217 217 ? B 9.315 -20.261 -31.911 1.000 2 B GLN 81.687 1
ATOM 3596 C CB . GLN 217 217 ? B 11.784 -18.357 -32.093 1.000 2 B GLN 82.952 1
ATOM 3597 C CG . GLN 217 217 ? B 11.592 -17.542 -33.390 1.000 2 B GLN 74.051 1
ATOM 3598 C CD . GLN 217 217 ? B 12.861 -17.521 -34.215 1.000 2 B GLN 71.618 1
ATOM 3599 O OE1 . GLN 217 217 ? B 13.875 -18.058 -33.818 1.000 2 B GLN 68.897 1
ATOM 3600 N NE2 . GLN 217 217 ? B 12.779 -16.871 -35.380 1.000 2 B GLN 63.443 1
ATOM 3601 N N . ASN 218 218 ? B 8.507 -18.217 -32.422 1.000 2 B ASN 83.486 1
ATOM 3602 C CA . ASN 218 218 ? B 7.316 -18.636 -33.141 1.000 2 B ASN 81.840 1
ATOM 3603 C C . ASN 218 218 ? B 6.447 -19.559 -32.293 1.000 2 B ASN 81.985 1
ATOM 3604 O O . ASN 218 218 ? B 5.868 -20.532 -32.796 1.000 2 B ASN 77.930 1
ATOM 3605 C CB . ASN 218 218 ? B 7.669 -19.302 -34.479 1.000 2 B ASN 78.316 1
ATOM 3606 C CG . ASN 218 218 ? B 8.267 -18.322 -35.469 1.000 2 B ASN 75.615 1
ATOM 3607 O OD1 . ASN 218 218 ? B 7.826 -17.178 -35.579 1.000 2 B ASN 70.486 1
ATOM 3608 N ND2 . ASN 218 218 ? B 9.278 -18.773 -36.190 1.000 2 B ASN 69.481 1
ATOM 3609 N N . GLY 219 219 ? B 6.365 -19.230 -30.989 1.000 2 B GLY 81.780 1
ATOM 3610 C CA . GLY 219 219 ? B 5.567 -20.023 -30.074 1.000 2 B GLY 81.102 1
ATOM 3611 C C . GLY 219 219 ? B 6.126 -21.412 -29.772 1.000 2 B GLY 83.087 1
ATOM 3612 O O . GLY 219 219 ? B 5.381 -22.263 -29.316 1.000 2 B GLY 79.658 1
ATOM 3613 N N . ALA 220 220 ? B 7.388 -21.603 -30.012 1.000 2 B ALA 85.470 1
ATOM 3614 C CA . ALA 220 220 ? B 8.018 -22.905 -29.824 1.000 2 B ALA 86.314 1
ATOM 3615 C C . ALA 220 220 ? B 9.289 -22.738 -29.019 1.000 2 B ALA 87.467 1
ATOM 3616 O O . ALA 220 220 ? B 10.099 -21.837 -29.276 1.000 2 B ALA 86.026 1
ATOM 3617 C CB . ALA 220 220 ? B 8.315 -23.605 -31.159 1.000 2 B ALA 84.366 1
ATOM 3618 N N . LEU 221 221 ? B 9.463 -23.615 -28.035 1.000 2 B LEU 87.767 1
ATOM 3619 C CA . LEU 221 221 ? B 10.647 -23.619 -27.169 1.000 2 B LEU 88.051 1
ATOM 3620 C C . LEU 221 221 ? B 11.549 -24.759 -27.576 1.000 2 B LEU 87.582 1
ATOM 3621 O O . LEU 221 221 ? B 11.249 -25.922 -27.331 1.000 2 B LEU 85.291 1
ATOM 3622 C CB . LEU 221 221 ? B 10.229 -23.716 -25.709 1.000 2 B LEU 86.763 1
ATOM 3623 C CG . LEU 221 221 ? B 11.339 -23.641 -24.649 1.000 2 B LEU 85.804 1
ATOM 3624 C CD1 . LEU 221 221 ? B 12.068 -22.328 -24.719 1.000 2 B LEU 84.143 1
ATOM 3625 C CD2 . LEU 221 221 ? B 10.760 -23.889 -23.279 1.000 2 B LEU 83.974 1
ATOM 3626 N N . GLN 222 222 ? B 12.664 -24.416 -28.202 1.000 2 B GLN 88.431 1
ATOM 3627 C CA . GLN 222 222 ? B 13.635 -25.387 -28.668 1.000 2 B GLN 87.780 1
ATOM 3628 C C . GLN 222 222 ? B 14.936 -25.214 -27.922 1.000 2 B GLN 88.570 1
ATOM 3629 O O . GLN 222 222 ? B 15.265 -24.089 -27.540 1.000 2 B GLN 87.743 1
ATOM 3630 C CB . GLN 222 222 ? B 13.834 -25.249 -30.185 1.000 2 B GLN 84.940 1
ATOM 3631 C CG . GLN 222 222 ? B 14.362 -23.916 -30.626 1.000 2 B GLN 76.179 1
ATOM 3632 C CD . GLN 222 222 ? B 14.516 -23.806 -32.129 1.000 2 B GLN 70.081 1
ATOM 3633 O OE1 . GLN 222 222 ? B 14.261 -24.778 -32.853 1.000 2 B GLN 65.245 1
ATOM 3634 N NE2 . GLN 222 222 ? B 14.927 -22.640 -32.607 1.000 2 B GLN 61.732 1
ATOM 3635 N N . PRO 223 223 ? B 15.682 -26.292 -27.709 1.000 2 B PRO 88.536 1
ATOM 3636 C CA . PRO 223 223 ? B 16.939 -26.158 -26.975 1.000 2 B PRO 88.386 1
ATOM 3637 C C . PRO 223 223 ? B 17.944 -25.300 -27.734 1.000 2 B PRO 87.867 1
ATOM 3638 O O . PRO 223 223 ? B 18.080 -25.365 -28.968 1.000 2 B PRO 83.918 1
ATOM 3639 C CB . PRO 223 223 ? B 17.420 -27.598 -26.837 1.000 2 B PRO 85.596 1
ATOM 3640 C CG . PRO 223 223 ? B 16.199 -28.425 -26.969 1.000 2 B PRO 84.651 1
ATOM 3641 C CD . PRO 223 223 ? B 15.320 -27.705 -27.929 1.000 2 B PRO 87.855 1
ATOM 3642 N N . LEU 224 224 ? B 18.677 -24.489 -26.962 1.000 2 B LEU 84.482 1
ATOM 3643 C CA . LEU 224 224 ? B 19.726 -23.623 -27.532 1.000 2 B LEU 82.383 1
ATOM 3644 C C . LEU 224 224 ? B 21.121 -24.111 -27.180 1.000 2 B LEU 79.119 1
ATOM 3645 O O . LEU 224 224 ? B 21.963 -24.276 -28.046 1.000 2 B LEU 70.181 1
ATOM 3646 C CB . LEU 224 224 ? B 19.525 -22.177 -27.051 1.000 2 B LEU 78.036 1
ATOM 3647 C CG . LEU 224 224 ? B 20.466 -21.122 -27.618 1.000 2 B LEU 78.332 1
ATOM 3648 C CD1 . LEU 224 224 ? B 20.298 -21.015 -29.120 1.000 2 B LEU 76.764 1
ATOM 3649 C CD2 . LEU 224 224 ? B 20.251 -19.803 -26.947 1.000 2 B LEU 76.682 1
ATOM 3650 N N . CYS 225 225 ? B 21.357 -24.299 -25.877 1.000 2 B CYS 68.720 1
ATOM 3651 C CA . CYS 225 225 ? B 22.668 -24.784 -25.444 1.000 2 B CYS 68.754 1
ATOM 3652 C C . CYS 225 225 ? B 22.457 -25.899 -24.403 1.000 2 B CYS 66.586 1
ATOM 3653 O O . CYS 225 225 ? B 22.242 -27.041 -24.770 1.000 2 B CYS 59.845 1
ATOM 3654 C CB . CYS 225 225 ? B 23.525 -23.671 -24.845 1.000 2 B CYS 60.142 1
ATOM 3655 S SG . CYS 225 225 ? B 24.169 -22.513 -26.074 1.000 2 B CYS 60.169 1
#
#
loop_
_atom_type.symbol
C
N
O
S
#
#
loop_
_ma_qa_metric.id
_ma_qa_metric.name
_ma_qa_metric.description
_ma_qa_metric.type
_ma_qa_metric.mode
_ma_qa_metric.type_other_details
_ma_qa_metric.software_group_id
1 pLDDT 'Predicted lddt' pLDDT local . .
#
#
loop_
_ma_qa_metric_local.ordinal_id
_ma_qa_metric_local.model_id
_ma_qa_metric_local.label_asym_id
_ma_qa_metric_local.label_seq_id
_ma_qa_metric_local.label_comp_id
_ma_qa_metric_local.metric_id
_ma_qa_metric_local.metric_value
1 1 A 1 MET 1 84.223
2 1 A 2 HIS 1 91.067
3 1 A 3 PRO 1 92.051
4 1 A 4 PHE 1 93.330
5 1 A 5 THR 1 93.521
6 1 A 6 SER 1 93.338
7 1 A 7 LEU 1 93.347
8 1 A 8 THR 1 94.455
9 1 A 9 LEU 1 93.715
10 1 A 10 TRP 1 93.803
11 1 A 11 ALA 1 94.798
12 1 A 12 LEU 1 94.025
13 1 A 13 ALA 1 92.847
14 1 A 14 ALA 1 92.772
15 1 A 15 CYS 1 91.950
16 1 A 16 THR 1 90.246
17 1 A 17 THR 1 92.572
18 1 A 18 LEU 1 90.244
19 1 A 19 ILE 1 88.293
20 1 A 20 LEU 1 89.509
21 1 A 21 PRO 1 89.145
22 1 A 22 THR 1 90.690
23 1 A 23 GLN 1 88.994
24 1 A 24 THR 1 90.149
25 1 A 25 ILE 1 93.300
26 1 A 26 LEU 1 95.008
27 1 A 27 PRO 1 95.144
28 1 A 28 VAL 1 95.630
29 1 A 29 TYR 1 94.610
30 1 A 30 SER 1 96.238
31 1 A 31 ALA 1 96.329
32 1 A 32 ALA 1 96.353
33 1 A 33 THR 1 95.400
34 1 A 34 PHE 1 96.164
35 1 A 35 PHE 1 96.150
36 1 A 36 CYS 1 95.101
37 1 A 37 LEU 1 95.322
38 1 A 38 ILE 1 95.217
39 1 A 39 ALA 1 94.765
40 1 A 40 LEU 1 92.568
41 1 A 41 LYS 1 92.832
42 1 A 42 ALA 1 92.353
43 1 A 43 THR 1 94.221
44 1 A 44 ARG 1 93.931
45 1 A 45 ARG 1 94.039
46 1 A 46 ARG 1 94.879
47 1 A 47 ALA 1 96.049
48 1 A 48 LYS 1 95.251
49 1 A 49 TYR 1 95.155
50 1 A 50 VAL 1 96.747
51 1 A 51 VAL 1 96.852
52 1 A 52 TRP 1 92.693
53 1 A 53 LEU 1 97.122
54 1 A 54 MET 1 96.566
55 1 A 55 PHE 1 96.998
56 1 A 56 SER 1 96.373
57 1 A 57 LEU 1 96.203
58 1 A 58 GLY 1 95.174
59 1 A 59 ALA 1 94.488
60 1 A 60 GLY 1 92.837
61 1 A 61 LEU 1 91.532
62 1 A 62 TRP 1 85.978
63 1 A 63 LEU 1 87.421
64 1 A 64 VAL 1 85.465
65 1 A 65 HIS 1 83.669
66 1 A 66 GLY 1 83.401
67 1 A 67 GLY 1 82.207
68 1 A 68 TRP 1 78.731
69 1 A 69 LEU 1 82.753
70 1 A 70 THR 1 79.093
71 1 A 71 GLU 1 82.128
72 1 A 72 TRP 1 78.477
73 1 A 73 LEU 1 84.243
74 1 A 74 SER 1 79.168
75 1 A 75 GLY 1 79.098
76 1 A 76 THR 1 76.125
77 1 A 77 PRO 1 79.604
78 1 A 78 ARG 1 76.150
79 1 A 79 SER 1 81.685
80 1 A 80 PRO 1 85.372
81 1 A 81 GLU 1 86.475
82 1 A 82 ARG 1 86.947
83 1 A 83 TRP 1 84.683
84 1 A 84 ALA 1 90.346
85 1 A 85 HIS 1 90.436
86 1 A 86 ALA 1 92.028
87 1 A 87 ILE 1 93.702
88 1 A 88 THR 1 94.115
89 1 A 89 LEU 1 94.860
90 1 A 90 TRP 1 95.788
91 1 A 91 LEU 1 95.909
92 1 A 92 ARG 1 95.444
93 1 A 93 ILE 1 96.305
94 1 A 94 LEU 1 96.667
95 1 A 95 ALA 1 96.360
96 1 A 96 ILE 1 96.297
97 1 A 97 VAL 1 96.569
98 1 A 98 SER 1 95.853
99 1 A 99 THR 1 94.972
100 1 A 100 SER 1 94.760
101 1 A 101 GLN 1 94.755
102 1 A 102 LEU 1 92.819
103 1 A 103 TRP 1 91.643
104 1 A 104 MET 1 90.860
105 1 A 105 GLN 1 92.096
106 1 A 106 TYR 1 90.906
107 1 A 107 VAL 1 89.196
108 1 A 108 PRO 1 88.448
109 1 A 109 VAL 1 88.120
110 1 A 110 GLN 1 87.308
111 1 A 111 ARG 1 90.021
112 1 A 112 PHE 1 91.647
113 1 A 113 ILE 1 90.388
114 1 A 114 ARG 1 90.297
115 1 A 115 ALA 1 92.202
116 1 A 116 LEU 1 91.817
117 1 A 117 PHE 1 90.983
118 1 A 118 ALA 1 89.989
119 1 A 119 SER 1 89.398
120 1 A 120 ARG 1 86.657
121 1 A 121 LEU 1 89.099
122 1 A 122 PRO 1 90.228
123 1 A 123 PRO 1 89.519
124 1 A 124 GLY 1 89.475
125 1 A 125 VAL 1 91.817
126 1 A 126 ALA 1 91.945
127 1 A 127 TYR 1 90.282
128 1 A 128 LEU 1 90.059
129 1 A 129 PHE 1 90.832
130 1 A 130 ALA 1 89.658
131 1 A 131 GLY 1 86.328
132 1 A 132 PRO 1 87.434
133 1 A 133 LEU 1 84.926
134 1 A 134 LEU 1 85.122
135 1 A 135 VAL 1 83.918
136 1 A 136 VAL 1 84.171
137 1 A 137 GLU 1 82.227
138 1 A 138 GLN 1 84.132
139 1 A 139 LEU 1 87.670
140 1 A 140 LYS 1 86.512
141 1 A 141 ARG 1 84.359
142 1 A 142 GLN 1 87.744
143 1 A 143 LEU 1 90.282
144 1 A 144 ALA 1 90.278
145 1 A 145 ILE 1 89.602
146 1 A 146 ILE 1 91.058
147 1 A 147 HIS 1 91.958
148 1 A 148 GLU 1 91.280
149 1 A 149 ALA 1 92.182
150 1 A 150 GLN 1 90.997
151 1 A 151 ARG 1 89.360
152 1 A 152 ALA 1 91.687
153 1 A 153 ARG 1 90.015
154 1 A 154 GLY 1 87.980
155 1 A 155 VAL 1 85.873
156 1 A 156 PRO 1 85.166
157 1 A 157 LEU 1 83.390
158 1 A 158 ASP 1 82.169
159 1 A 159 GLU 1 83.701
160 1 A 160 GLY 1 87.047
161 1 A 161 TRP 1 87.240
162 1 A 162 TYR 1 91.825
163 1 A 163 GLN 1 87.712
164 1 A 164 ARG 1 85.624
165 1 A 165 LEU 1 89.660
166 1 A 166 ARG 1 88.279
167 1 A 167 ALA 1 86.806
168 1 A 168 MET 1 87.614
169 1 A 169 PRO 1 89.162
170 1 A 170 ALA 1 88.850
171 1 A 171 LEU 1 90.120
172 1 A 172 ILE 1 91.300
173 1 A 173 ILE 1 90.372
174 1 A 174 PRO 1 91.722
175 1 A 175 LEU 1 90.529
176 1 A 176 THR 1 89.869
177 1 A 177 HIS 1 88.659
178 1 A 178 ASN 1 86.527
179 1 A 179 ALA 1 84.309
180 1 A 180 LEU 1 85.071
181 1 A 181 ASN 1 83.982
182 1 A 182 ASP 1 83.539
183 1 A 183 LEU 1 84.027
184 1 A 184 ALA 1 83.143
185 1 A 185 VAL 1 84.298
186 1 A 186 ARG 1 85.460
187 1 A 187 GLY 1 87.894
188 1 A 188 ALA 1 87.607
189 1 A 189 ALA 1 88.270
190 1 A 190 LEU 1 90.313
191 1 A 191 ASP 1 88.537
192 1 A 192 MET 1 87.989
193 1 A 193 ARG 1 91.300
194 1 A 194 ALA 1 91.686
195 1 A 195 PHE 1 89.231
196 1 A 196 ARG 1 84.646
197 1 A 197 ILE 1 85.197
198 1 A 198 ASN 1 88.111
199 1 A 199 ASN 1 85.499
200 1 A 200 ARG 1 86.843
201 1 A 201 ARG 1 90.157
202 1 A 202 THR 1 92.269
203 1 A 203 THR 1 90.440
204 1 A 204 LEU 1 91.563
205 1 A 205 TRP 1 88.799
206 1 A 206 ALA 1 90.015
207 1 A 207 PRO 1 91.370
208 1 A 208 ALA 1 91.392
209 1 A 209 ASP 1 91.413
210 1 A 210 SER 1 91.956
211 1 A 211 THR 1 92.485
212 1 A 212 LEU 1 94.009
213 1 A 213 GLN 1 93.018
214 1 A 214 ARG 1 93.013
215 1 A 215 VAL 1 95.396
216 1 A 216 ALA 1 95.411
217 1 A 217 ARG 1 94.617
218 1 A 218 TYR 1 95.048
219 1 A 219 THR 1 95.741
220 1 A 220 MET 1 95.075
221 1 A 221 ILE 1 94.921
222 1 A 222 LEU 1 95.993
223 1 A 223 LEU 1 95.267
224 1 A 224 MET 1 93.903
225 1 A 225 LEU 1 93.922
226 1 A 226 ALA 1 92.733
227 1 A 227 GLU 1 89.761
228 1 A 228 PHE 1 88.132
229 1 A 229 GLY 1 89.955
230 1 A 230 ALA 1 87.622
231 1 A 231 TRP 1 82.125
232 1 A 232 ILE 1 86.483
233 1 A 233 TRP 1 84.024
234 1 A 234 LEU 1 80.894
235 1 A 235 ARG 1 69.112
236 1 B 1 MET 1 83.974
237 1 B 2 VAL 1 91.832
238 1 B 3 THR 1 91.929
239 1 B 4 LEU 1 92.545
240 1 B 5 GLU 1 90.486
241 1 B 6 GLN 1 90.034
242 1 B 7 PHE 1 91.391
243 1 B 8 ARG 1 90.596
244 1 B 9 TYR 1 91.334
245 1 B 10 CYS 1 89.479
246 1 B 11 PRO 1 89.068
247 1 B 12 THR 1 85.038
248 1 B 13 HIS 1 77.581
249 1 B 14 SER 1 75.000
250 1 B 15 THR 1 76.336
251 1 B 16 HIS 1 75.459
252 1 B 17 PRO 1 79.753
253 1 B 18 PRO 1 83.194
254 1 B 19 PHE 1 87.075
255 1 B 20 CYS 1 86.750
256 1 B 21 TYR 1 88.045
257 1 B 22 ASP 1 87.715
258 1 B 23 PHE 1 87.056
259 1 B 24 HIS 1 86.459
260 1 B 25 TYR 1 85.685
261 1 B 26 VAL 1 86.867
262 1 B 27 LYS 1 87.577
263 1 B 28 PRO 1 90.593
264 1 B 29 GLY 1 92.872
265 1 B 30 MET 1 94.650
266 1 B 31 VAL 1 94.554
267 1 B 32 ALA 1 94.453
268 1 B 33 ILE 1 94.832
269 1 B 34 PHE 1 93.648
270 1 B 35 GLY 1 91.099
271 1 B 36 ASP 1 87.731
272 1 B 37 ASN 1 83.209
273 1 B 38 GLY 1 80.912
274 1 B 39 SER 1 84.152
275 1 B 40 GLY 1 85.736
276 1 B 41 LYS 1 90.928
277 1 B 42 SER 1 91.553
278 1 B 43 THR 1 91.023
279 1 B 44 LEU 1 92.503
280 1 B 45 ALA 1 94.019
281 1 B 46 GLN 1 92.491
282 1 B 47 LEU 1 92.334
283 1 B 48 MET 1 91.727
284 1 B 49 ALA 1 91.300
285 1 B 50 GLY 1 87.870
286 1 B 51 TRP 1 87.710
287 1 B 52 TYR 1 88.891
288 1 B 53 PRO 1 88.971
289 1 B 54 ASP 1 84.607
290 1 B 55 PHE 1 84.383
291 1 B 56 LEU 1 87.372
292 1 B 57 PRO 1 88.366
293 1 B 58 GLY 1 90.205
294 1 B 59 GLU 1 89.989
295 1 B 60 ILE 1 90.625
296 1 B 61 THR 1 90.288
297 1 B 62 GLY 1 90.068
298 1 B 63 THR 1 91.186
299 1 B 64 GLY 1 91.745
300 1 B 65 THR 1 92.606
301 1 B 66 LEU 1 91.039
302 1 B 67 LEU 1 89.829
303 1 B 68 GLY 1 89.601
304 1 B 69 THR 1 91.123
305 1 B 70 PRO 1 91.495
306 1 B 71 ILE 1 89.466
307 1 B 72 GLY 1 86.757
308 1 B 73 ARG 1 87.771
309 1 B 74 LEU 1 86.421
310 1 B 75 PRO 1 86.923
311 1 B 76 LEU 1 83.480
312 1 B 77 ASN 1 82.543
313 1 B 78 GLU 1 84.596
314 1 B 79 GLN 1 86.559
315 1 B 80 SER 1 85.962
316 1 B 81 ALA 1 86.297
317 1 B 82 THR 1 92.524
318 1 B 83 ILE 1 94.595
319 1 B 84 GLN 1 95.388
320 1 B 85 LEU 1 94.800
321 1 B 86 VAL 1 94.832
322 1 B 87 GLN 1 91.437
323 1 B 88 GLN 1 89.458
324 1 B 89 SER 1 85.541
325 1 B 90 PRO 1 89.071
326 1 B 91 TYR 1 86.666
327 1 B 92 LEU 1 85.895
328 1 B 93 GLN 1 90.194
329 1 B 94 LEU 1 91.669
330 1 B 95 SER 1 89.905
331 1 B 96 GLY 1 85.907
332 1 B 97 CYS 1 85.629
333 1 B 98 THR 1 90.710
334 1 B 99 PHE 1 90.994
335 1 B 100 SER 1 95.146
336 1 B 101 VAL 1 96.988
337 1 B 102 GLU 1 96.338
338 1 B 103 GLU 1 95.357
339 1 B 104 GLU 1 95.931
340 1 B 105 VAL 1 97.084
341 1 B 106 ALA 1 96.491
342 1 B 107 PHE 1 94.998
343 1 B 108 GLY 1 94.659
344 1 B 109 PRO 1 95.579
345 1 B 110 GLU 1 94.503
346 1 B 111 ASN 1 93.705
347 1 B 112 LEU 1 92.882
348 1 B 113 CYS 1 91.903
349 1 B 114 LEU 1 93.463
350 1 B 115 ALA 1 95.038
351 1 B 116 GLU 1 95.107
352 1 B 117 LYS 1 96.680
353 1 B 118 GLU 1 96.788
354 1 B 119 ILE 1 96.766
355 1 B 120 MET 1 96.458
356 1 B 121 ALA 1 97.664
357 1 B 122 ARG 1 97.163
358 1 B 123 ILE 1 97.458
359 1 B 124 ASP 1 97.583
360 1 B 125 ALA 1 97.514
361 1 B 126 ALA 1 97.807
362 1 B 127 LEU 1 97.795
363 1 B 128 ALA 1 97.459
364 1 B 129 LEU 1 96.967
365 1 B 130 THR 1 96.596
366 1 B 131 GLU 1 95.090
367 1 B 132 CYS 1 96.488
368 1 B 133 GLN 1 96.616
369 1 B 134 PRO 1 96.914
370 1 B 135 LEU 1 96.692
371 1 B 136 ARG 1 96.797
372 1 B 137 HIS 1 96.652
373 1 B 138 ARG 1 95.610
374 1 B 139 HIS 1 93.445
375 1 B 140 PRO 1 92.572
376 1 B 141 ALA 1 87.191
377 1 B 142 THR 1 90.016
378 1 B 143 LEU 1 93.742
379 1 B 144 SER 1 93.671
380 1 B 145 GLY 1 92.008
381 1 B 146 GLY 1 92.618
382 1 B 147 GLU 1 95.467
383 1 B 148 THR 1 95.286
384 1 B 149 GLN 1 95.573
385 1 B 150 ARG 1 96.421
386 1 B 151 VAL 1 97.060
387 1 B 152 VAL 1 96.577
388 1 B 153 ILE 1 97.129
389 1 B 154 ALA 1 97.438
390 1 B 155 CYS 1 96.807
391 1 B 156 ALA 1 96.836
392 1 B 157 ILE 1 96.852
393 1 B 158 ALA 1 96.848
394 1 B 159 MET 1 95.876
395 1 B 160 GLN 1 95.225
396 1 B 161 PRO 1 95.906
397 1 B 162 LYS 1 94.191
398 1 B 163 LEU 1 95.464
399 1 B 164 LEU 1 96.409
400 1 B 165 ILE 1 96.145
401 1 B 166 LEU 1 96.333
402 1 B 167 ASP 1 95.276
403 1 B 168 GLU 1 93.661
404 1 B 169 ALA 1 93.255
405 1 B 170 PHE 1 93.028
406 1 B 171 SER 1 89.938
407 1 B 172 ARG 1 91.228
408 1 B 173 LEU 1 92.678
409 1 B 174 THR 1 93.295
410 1 B 175 PRO 1 92.781
411 1 B 176 GLN 1 91.754
412 1 B 177 ALA 1 92.825
413 1 B 178 ARG 1 93.727
414 1 B 179 GLU 1 93.638
415 1 B 180 MET 1 93.361
416 1 B 181 LEU 1 95.567
417 1 B 182 LEU 1 95.719
418 1 B 183 GLN 1 95.390
419 1 B 184 ARG 1 95.979
420 1 B 185 LEU 1 96.505
421 1 B 186 GLN 1 94.667
422 1 B 187 HIS 1 95.045
423 1 B 188 TRP 1 95.631
424 1 B 189 ALA 1 95.315
425 1 B 190 LEU 1 93.780
426 1 B 191 GLU 1 93.514
427 1 B 192 ARG 1 91.558
428 1 B 193 GLY 1 92.763
429 1 B 194 SER 1 94.968
430 1 B 195 LEU 1 95.561
431 1 B 196 ILE 1 96.352
432 1 B 197 ILE 1 95.809
433 1 B 198 LEU 1 95.534
434 1 B 199 PHE 1 95.336
435 1 B 200 GLU 1 93.803
436 1 B 201 ARG 1 90.675
437 1 B 202 HIS 1 87.443
438 1 B 203 HIS 1 84.244
439 1 B 204 THR 1 81.535
440 1 B 205 PRO 1 86.578
441 1 B 206 PHE 1 89.090
442 1 B 207 LEU 1 88.526
443 1 B 208 ASN 1 88.907
444 1 B 209 HIS 1 89.692
445 1 B 210 CYS 1 91.148
446 1 B 211 GLN 1 89.281
447 1 B 212 GLN 1 90.817
448 1 B 213 ALA 1 92.609
449 1 B 214 TRP 1 92.058
450 1 B 215 GLN 1 91.774
451 1 B 216 LEU 1 90.911
452 1 B 217 GLN 1 85.896
453 1 B 218 ASN 1 81.840
454 1 B 219 GLY 1 81.102
455 1 B 220 ALA 1 86.314
456 1 B 221 LEU 1 88.051
457 1 B 222 GLN 1 87.780
458 1 B 223 PRO 1 88.386
459 1 B 224 LEU 1 82.383
460 1 B 225 CYS 1 68.754
#
