# Supplementary material for: PLM-interact: extending protein language models to predict protein-protein interactions
Source: Nat Commun. 2025 Oct 27;16:9012. doi: 10.1038/s41467-025-64512-w (PMC12559430; doi:10.1038/s41467-025-64512-w)
Supplement: Supplementary file 4 — Source Data [file 41467_2025_64512_MOESM4_ESM.zip › Source Data/Figure3_Chai-1_protein-protein structures/Mouse.cif]

data_model
_entry.id model
_struct.entry_id model
_struct.pdbx_model_details .
_struct.pdbx_structure_determination_methodology computational
_struct.title 'Chai-1 predicted structure'
_audit_conform.dict_location https://raw.githubusercontent.com/ihmwg/ModelCIF/80e1e22/dist/mmcif_ma.dic
_audit_conform.dict_name mmcif_ma.dic
_audit_conform.dict_version 1.4.7
#
loop_
_audit_author.name
_audit_author.pdbx_ordinal
'Chai Discovery team' 1
#
#
loop_
_chem_comp.id
_chem_comp.type
_chem_comp.name
_chem_comp.formula
_chem_comp.formula_weight
_chem_comp.ma_provenance
ALA 'L-peptide linking' . . . 'CCD Core'
ARG 'L-peptide linking' . . . 'CCD Core'
ASN 'L-peptide linking' . . . 'CCD Core'
ASP 'L-peptide linking' . . . 'CCD Core'
CYS 'L-peptide linking' . . . 'CCD Core'
GLN 'L-peptide linking' . . . 'CCD Core'
GLU 'L-peptide linking' . . . 'CCD Core'
GLY 'L-peptide linking' . . . 'CCD Core'
HIS 'L-peptide linking' . . . 'CCD Core'
ILE 'L-peptide linking' . . . 'CCD Core'
LEU 'L-peptide linking' . . . 'CCD Core'
LYS 'L-peptide linking' . . . 'CCD Core'
MET 'L-peptide linking' . . . 'CCD Core'
PHE 'L-peptide linking' . . . 'CCD Core'
PRO 'L-peptide linking' . . . 'CCD Core'
SER 'L-peptide linking' . . . 'CCD Core'
THR 'L-peptide linking' . . . 'CCD Core'
TRP 'L-peptide linking' . . . 'CCD Core'
TYR 'L-peptide linking' . . . 'CCD Core'
VAL 'L-peptide linking' . . . 'CCD Core'
#
#
loop_
_entity.id
_entity.type
_entity.src_method
_entity.pdbx_description
_entity.formula_weight
_entity.pdbx_number_of_molecules
_entity.details
1 polymer man 'Entity A' . 1 .
2 polymer man 'Entity B' . 1 .
#
#
loop_
_entity_poly.entity_id
_entity_poly.type
_entity_poly.nstd_linkage
_entity_poly.nstd_monomer
_entity_poly.pdbx_strand_id
_entity_poly.pdbx_seq_one_letter_code
_entity_poly.pdbx_seq_one_letter_code_can
1 polypeptide(L) no no A
;MFGLRRNAVIGLNLYCGGASLGAGGGSPAGARLVAEEAKARREGGGEAALLPGARVVARPPPVGAEDPDV
TASAERRLHKSPGLLAVPPEEMAASAAAAIVSPEEELDGCEPEAIGKRPAVLPLLERVSEAAKSSGADGS
LPSTPPPPEEEEDDLYRQSLEIISRYLREQATGSKDSKPLGEAGAAGRRALETLRRVGDGVQRNHETAFQ
GMLRKLDIKNEGDVKSFSRVMVHVFKDGVTNWGRIVTLISFGAFVAKHLKSVNQESFIEPLAETITDVLV
RTKRDWLVKQRGWDGFVEFFHVQDLEGGIRNVLLAFAGVAGVGAGLAYLIR
;

;MFGLRRNAVIGLNLYCGGASLGAGGGSPAGARLVAEEAKARREGGGEAALLPGARVVARPPPVGAEDPDV
TASAERRLHKSPGLLAVPPEEMAASAAAAIVSPEEELDGCEPEAIGKRPAVLPLLERVSEAAKSSGADGS
LPSTPPPPEEEEDDLYRQSLEIISRYLREQATGSKDSKPLGEAGAAGRRALETLRRVGDGVQRNHETAFQ
GMLRKLDIKNEGDVKSFSRVMVHVFKDGVTNWGRIVTLISFGAFVAKHLKSVNQESFIEPLAETITDVLV
RTKRDWLVKQRGWDGFVEFFHVQDLEGGIRNVLLAFAGVAGVGAGLAYLIR
;

2 polypeptide(L) no no B
;MIIYRDLISHDELFSDIYKIREIADGLCLEVEGKMVSRTEGAIDDSLIGGNASAEGPEGEGTESTVVTGV
DIVMNHHLQETSFTKEAYKKYIKDYMKSLKGKLEEQKPERVKPFMTGAAEQIKHILANFNNYQFFIGENM
NPDGMVALLDYREDGVTPFMIFFKDGLEMEKC
;

;MIIYRDLISHDELFSDIYKIREIADGLCLEVEGKMVSRTEGAIDDSLIGGNASAEGPEGEGTESTVVTGV
DIVMNHHLQETSFTKEAYKKYIKDYMKSLKGKLEEQKPERVKPFMTGAAEQIKHILANFNNYQFFIGENM
NPDGMVALLDYREDGVTPFMIFFKDGLEMEKC
;

#
#
loop_
_entity_poly_seq.entity_id
_entity_poly_seq.num
_entity_poly_seq.mon_id
_entity_poly_seq.hetero
1 1 MET .
1 2 PHE .
1 3 GLY .
1 4 LEU .
1 5 ARG .
1 6 ARG .
1 7 ASN .
1 8 ALA .
1 9 VAL .
1 10 ILE .
1 11 GLY .
1 12 LEU .
1 13 ASN .
1 14 LEU .
1 15 TYR .
1 16 CYS .
1 17 GLY .
1 18 GLY .
1 19 ALA .
1 20 SER .
1 21 LEU .
1 22 GLY .
1 23 ALA .
1 24 GLY .
1 25 GLY .
1 26 GLY .
1 27 SER .
1 28 PRO .
1 29 ALA .
1 30 GLY .
1 31 ALA .
1 32 ARG .
1 33 LEU .
1 34 VAL .
1 35 ALA .
1 36 GLU .
1 37 GLU .
1 38 ALA .
1 39 LYS .
1 40 ALA .
1 41 ARG .
1 42 ARG .
1 43 GLU .
1 44 GLY .
1 45 GLY .
1 46 GLY .
1 47 GLU .
1 48 ALA .
1 49 ALA .
1 50 LEU .
1 51 LEU .
1 52 PRO .
1 53 GLY .
1 54 ALA .
1 55 ARG .
1 56 VAL .
1 57 VAL .
1 58 ALA .
1 59 ARG .
1 60 PRO .
1 61 PRO .
1 62 PRO .
1 63 VAL .
1 64 GLY .
1 65 ALA .
1 66 GLU .
1 67 ASP .
1 68 PRO .
1 69 ASP .
1 70 VAL .
1 71 THR .
1 72 ALA .
1 73 SER .
1 74 ALA .
1 75 GLU .
1 76 ARG .
1 77 ARG .
1 78 LEU .
1 79 HIS .
1 80 LYS .
1 81 SER .
1 82 PRO .
1 83 GLY .
1 84 LEU .
1 85 LEU .
1 86 ALA .
1 87 VAL .
1 88 PRO .
1 89 PRO .
1 90 GLU .
1 91 GLU .
1 92 MET .
1 93 ALA .
1 94 ALA .
1 95 SER .
1 96 ALA .
1 97 ALA .
1 98 ALA .
1 99 ALA .
1 100 ILE .
1 101 VAL .
1 102 SER .
1 103 PRO .
1 104 GLU .
1 105 GLU .
1 106 GLU .
1 107 LEU .
1 108 ASP .
1 109 GLY .
1 110 CYS .
1 111 GLU .
1 112 PRO .
1 113 GLU .
1 114 ALA .
1 115 ILE .
1 116 GLY .
1 117 LYS .
1 118 ARG .
1 119 PRO .
1 120 ALA .
1 121 VAL .
1 122 LEU .
1 123 PRO .
1 124 LEU .
1 125 LEU .
1 126 GLU .
1 127 ARG .
1 128 VAL .
1 129 SER .
1 130 GLU .
1 131 ALA .
1 132 ALA .
1 133 LYS .
1 134 SER .
1 135 SER .
1 136 GLY .
1 137 ALA .
1 138 ASP .
1 139 GLY .
1 140 SER .
1 141 LEU .
1 142 PRO .
1 143 SER .
1 144 THR .
1 145 PRO .
1 146 PRO .
1 147 PRO .
1 148 PRO .
1 149 GLU .
1 150 GLU .
1 151 GLU .
1 152 GLU .
1 153 ASP .
1 154 ASP .
1 155 LEU .
1 156 TYR .
1 157 ARG .
1 158 GLN .
1 159 SER .
1 160 LEU .
1 161 GLU .
1 162 ILE .
1 163 ILE .
1 164 SER .
1 165 ARG .
1 166 TYR .
1 167 LEU .
1 168 ARG .
1 169 GLU .
1 170 GLN .
1 171 ALA .
1 172 THR .
1 173 GLY .
1 174 SER .
1 175 LYS .
1 176 ASP .
1 177 SER .
1 178 LYS .
1 179 PRO .
1 180 LEU .
1 181 GLY .
1 182 GLU .
1 183 ALA .
1 184 GLY .
1 185 ALA .
1 186 ALA .
1 187 GLY .
1 188 ARG .
1 189 ARG .
1 190 ALA .
1 191 LEU .
1 192 GLU .
1 193 THR .
1 194 LEU .
1 195 ARG .
1 196 ARG .
1 197 VAL .
1 198 GLY .
1 199 ASP .
1 200 GLY .
1 201 VAL .
1 202 GLN .
1 203 ARG .
1 204 ASN .
1 205 HIS .
1 206 GLU .
1 207 THR .
1 208 ALA .
1 209 PHE .
1 210 GLN .
1 211 GLY .
1 212 MET .
1 213 LEU .
1 214 ARG .
1 215 LYS .
1 216 LEU .
1 217 ASP .
1 218 ILE .
1 219 LYS .
1 220 ASN .
1 221 GLU .
1 222 GLY .
1 223 ASP .
1 224 VAL .
1 225 LYS .
1 226 SER .
1 227 PHE .
1 228 SER .
1 229 ARG .
1 230 VAL .
1 231 MET .
1 232 VAL .
1 233 HIS .
1 234 VAL .
1 235 PHE .
1 236 LYS .
1 237 ASP .
1 238 GLY .
1 239 VAL .
1 240 THR .
1 241 ASN .
1 242 TRP .
1 243 GLY .
1 244 ARG .
1 245 ILE .
1 246 VAL .
1 247 THR .
1 248 LEU .
1 249 ILE .
1 250 SER .
1 251 PHE .
1 252 GLY .
1 253 ALA .
1 254 PHE .
1 255 VAL .
1 256 ALA .
1 257 LYS .
1 258 HIS .
1 259 LEU .
1 260 LYS .
1 261 SER .
1 262 VAL .
1 263 ASN .
1 264 GLN .
1 265 GLU .
1 266 SER .
1 267 PHE .
1 268 ILE .
1 269 GLU .
1 270 PRO .
1 271 LEU .
1 272 ALA .
1 273 GLU .
1 274 THR .
1 275 ILE .
1 276 THR .
1 277 ASP .
1 278 VAL .
1 279 LEU .
1 280 VAL .
1 281 ARG .
1 282 THR .
1 283 LYS .
1 284 ARG .
1 285 ASP .
1 286 TRP .
1 287 LEU .
1 288 VAL .
1 289 LYS .
1 290 GLN .
1 291 ARG .
1 292 GLY .
1 293 TRP .
1 294 ASP .
1 295 GLY .
1 296 PHE .
1 297 VAL .
1 298 GLU .
1 299 PHE .
1 300 PHE .
1 301 HIS .
1 302 VAL .
1 303 GLN .
1 304 ASP .
1 305 LEU .
1 306 GLU .
1 307 GLY .
1 308 GLY .
1 309 ILE .
1 310 ARG .
1 311 ASN .
1 312 VAL .
1 313 LEU .
1 314 LEU .
1 315 ALA .
1 316 PHE .
1 317 ALA .
1 318 GLY .
1 319 VAL .
1 320 ALA .
1 321 GLY .
1 322 VAL .
1 323 GLY .
1 324 ALA .
1 325 GLY .
1 326 LEU .
1 327 ALA .
1 328 TYR .
1 329 LEU .
1 330 ILE .
1 331 ARG .
2 1 MET .
2 2 ILE .
2 3 ILE .
2 4 TYR .
2 5 ARG .
2 6 ASP .
2 7 LEU .
2 8 ILE .
2 9 SER .
2 10 HIS .
2 11 ASP .
2 12 GLU .
2 13 LEU .
2 14 PHE .
2 15 SER .
2 16 ASP .
2 17 ILE .
2 18 TYR .
2 19 LYS .
2 20 ILE .
2 21 ARG .
2 22 GLU .
2 23 ILE .
2 24 ALA .
2 25 ASP .
2 26 GLY .
2 27 LEU .
2 28 CYS .
2 29 LEU .
2 30 GLU .
2 31 VAL .
2 32 GLU .
2 33 GLY .
2 34 LYS .
2 35 MET .
2 36 VAL .
2 37 SER .
2 38 ARG .
2 39 THR .
2 40 GLU .
2 41 GLY .
2 42 ALA .
2 43 ILE .
2 44 ASP .
2 45 ASP .
2 46 SER .
2 47 LEU .
2 48 ILE .
2 49 GLY .
2 50 GLY .
2 51 ASN .
2 52 ALA .
2 53 SER .
2 54 ALA .
2 55 GLU .
2 56 GLY .
2 57 PRO .
2 58 GLU .
2 59 GLY .
2 60 GLU .
2 61 GLY .
2 62 THR .
2 63 GLU .
2 64 SER .
2 65 THR .
2 66 VAL .
2 67 VAL .
2 68 THR .
2 69 GLY .
2 70 VAL .
2 71 ASP .
2 72 ILE .
2 73 VAL .
2 74 MET .
2 75 ASN .
2 76 HIS .
2 77 HIS .
2 78 LEU .
2 79 GLN .
2 80 GLU .
2 81 THR .
2 82 SER .
2 83 PHE .
2 84 THR .
2 85 LYS .
2 86 GLU .
2 87 ALA .
2 88 TYR .
2 89 LYS .
2 90 LYS .
2 91 TYR .
2 92 ILE .
2 93 LYS .
2 94 ASP .
2 95 TYR .
2 96 MET .
2 97 LYS .
2 98 SER .
2 99 LEU .
2 100 LYS .
2 101 GLY .
2 102 LYS .
2 103 LEU .
2 104 GLU .
2 105 GLU .
2 106 GLN .
2 107 LYS .
2 108 PRO .
2 109 GLU .
2 110 ARG .
2 111 VAL .
2 112 LYS .
2 113 PRO .
2 114 PHE .
2 115 MET .
2 116 THR .
2 117 GLY .
2 118 ALA .
2 119 ALA .
2 120 GLU .
2 121 GLN .
2 122 ILE .
2 123 LYS .
2 124 HIS .
2 125 ILE .
2 126 LEU .
2 127 ALA .
2 128 ASN .
2 129 PHE .
2 130 ASN .
2 131 ASN .
2 132 TYR .
2 133 GLN .
2 134 PHE .
2 135 PHE .
2 136 ILE .
2 137 GLY .
2 138 GLU .
2 139 ASN .
2 140 MET .
2 141 ASN .
2 142 PRO .
2 143 ASP .
2 144 GLY .
2 145 MET .
2 146 VAL .
2 147 ALA .
2 148 LEU .
2 149 LEU .
2 150 ASP .
2 151 TYR .
2 152 ARG .
2 153 GLU .
2 154 ASP .
2 155 GLY .
2 156 VAL .
2 157 THR .
2 158 PRO .
2 159 PHE .
2 160 MET .
2 161 ILE .
2 162 PHE .
2 163 PHE .
2 164 LYS .
2 165 ASP .
2 166 GLY .
2 167 LEU .
2 168 GLU .
2 169 MET .
2 170 GLU .
2 171 LYS .
2 172 CYS .
#
#
loop_
_struct_asym.id
_struct_asym.entity_id
_struct_asym.details
A 1 'Chain A'
B 2 'Chain B'
#
#
loop_
_pdbx_poly_seq_scheme.asym_id
_pdbx_poly_seq_scheme.entity_id
_pdbx_poly_seq_scheme.seq_id
_pdbx_poly_seq_scheme.mon_id
_pdbx_poly_seq_scheme.pdb_seq_num
_pdbx_poly_seq_scheme.auth_seq_num
_pdbx_poly_seq_scheme.pdb_mon_id
_pdbx_poly_seq_scheme.auth_mon_id
_pdbx_poly_seq_scheme.pdb_strand_id
_pdbx_poly_seq_scheme.pdb_ins_code
A 1 1 MET 1 1 MET MET A .
A 1 2 PHE 2 2 PHE PHE A .
A 1 3 GLY 3 3 GLY GLY A .
A 1 4 LEU 4 4 LEU LEU A .
A 1 5 ARG 5 5 ARG ARG A .
A 1 6 ARG 6 6 ARG ARG A .
A 1 7 ASN 7 7 ASN ASN A .
A 1 8 ALA 8 8 ALA ALA A .
A 1 9 VAL 9 9 VAL VAL A .
A 1 10 ILE 10 10 ILE ILE A .
A 1 11 GLY 11 11 GLY GLY A .
A 1 12 LEU 12 12 LEU LEU A .
A 1 13 ASN 13 13 ASN ASN A .
A 1 14 LEU 14 14 LEU LEU A .
A 1 15 TYR 15 15 TYR TYR A .
A 1 16 CYS 16 16 CYS CYS A .
A 1 17 GLY 17 17 GLY GLY A .
A 1 18 GLY 18 18 GLY GLY A .
A 1 19 ALA 19 19 ALA ALA A .
A 1 20 SER 20 20 SER SER A .
A 1 21 LEU 21 21 LEU LEU A .
A 1 22 GLY 22 22 GLY GLY A .
A 1 23 ALA 23 23 ALA ALA A .
A 1 24 GLY 24 24 GLY GLY A .
A 1 25 GLY 25 25 GLY GLY A .
A 1 26 GLY 26 26 GLY GLY A .
A 1 27 SER 27 27 SER SER A .
A 1 28 PRO 28 28 PRO PRO A .
A 1 29 ALA 29 29 ALA ALA A .
A 1 30 GLY 30 30 GLY GLY A .
A 1 31 ALA 31 31 ALA ALA A .
A 1 32 ARG 32 32 ARG ARG A .
A 1 33 LEU 33 33 LEU LEU A .
A 1 34 VAL 34 34 VAL VAL A .
A 1 35 ALA 35 35 ALA ALA A .
A 1 36 GLU 36 36 GLU GLU A .
A 1 37 GLU 37 37 GLU GLU A .
A 1 38 ALA 38 38 ALA ALA A .
A 1 39 LYS 39 39 LYS LYS A .
A 1 40 ALA 40 40 ALA ALA A .
A 1 41 ARG 41 41 ARG ARG A .
A 1 42 ARG 42 42 ARG ARG A .
A 1 43 GLU 43 43 GLU GLU A .
A 1 44 GLY 44 44 GLY GLY A .
A 1 45 GLY 45 45 GLY GLY A .
A 1 46 GLY 46 46 GLY GLY A .
A 1 47 GLU 47 47 GLU GLU A .
A 1 48 ALA 48 48 ALA ALA A .
A 1 49 ALA 49 49 ALA ALA A .
A 1 50 LEU 50 50 LEU LEU A .
A 1 51 LEU 51 51 LEU LEU A .
A 1 52 PRO 52 52 PRO PRO A .
A 1 53 GLY 53 53 GLY GLY A .
A 1 54 ALA 54 54 ALA ALA A .
A 1 55 ARG 55 55 ARG ARG A .
A 1 56 VAL 56 56 VAL VAL A .
A 1 57 VAL 57 57 VAL VAL A .
A 1 58 ALA 58 58 ALA ALA A .
A 1 59 ARG 59 59 ARG ARG A .
A 1 60 PRO 60 60 PRO PRO A .
A 1 61 PRO 61 61 PRO PRO A .
A 1 62 PRO 62 62 PRO PRO A .
A 1 63 VAL 63 63 VAL VAL A .
A 1 64 GLY 64 64 GLY GLY A .
A 1 65 ALA 65 65 ALA ALA A .
A 1 66 GLU 66 66 GLU GLU A .
A 1 67 ASP 67 67 ASP ASP A .
A 1 68 PRO 68 68 PRO PRO A .
A 1 69 ASP 69 69 ASP ASP A .
A 1 70 VAL 70 70 VAL VAL A .
A 1 71 THR 71 71 THR THR A .
A 1 72 ALA 72 72 ALA ALA A .
A 1 73 SER 73 73 SER SER A .
A 1 74 ALA 74 74 ALA ALA A .
A 1 75 GLU 75 75 GLU GLU A .
A 1 76 ARG 76 76 ARG ARG A .
A 1 77 ARG 77 77 ARG ARG A .
A 1 78 LEU 78 78 LEU LEU A .
A 1 79 HIS 79 79 HIS HIS A .
A 1 80 LYS 80 80 LYS LYS A .
A 1 81 SER 81 81 SER SER A .
A 1 82 PRO 82 82 PRO PRO A .
A 1 83 GLY 83 83 GLY GLY A .
A 1 84 LEU 84 84 LEU LEU A .
A 1 85 LEU 85 85 LEU LEU A .
A 1 86 ALA 86 86 ALA ALA A .
A 1 87 VAL 87 87 VAL VAL A .
A 1 88 PRO 88 88 PRO PRO A .
A 1 89 PRO 89 89 PRO PRO A .
A 1 90 GLU 90 90 GLU GLU A .
A 1 91 GLU 91 91 GLU GLU A .
A 1 92 MET 92 92 MET MET A .
A 1 93 ALA 93 93 ALA ALA A .
A 1 94 ALA 94 94 ALA ALA A .
A 1 95 SER 95 95 SER SER A .
A 1 96 ALA 96 96 ALA ALA A .
A 1 97 ALA 97 97 ALA ALA A .
A 1 98 ALA 98 98 ALA ALA A .
A 1 99 ALA 99 99 ALA ALA A .
A 1 100 ILE 100 100 ILE ILE A .
A 1 101 VAL 101 101 VAL VAL A .
A 1 102 SER 102 102 SER SER A .
A 1 103 PRO 103 103 PRO PRO A .
A 1 104 GLU 104 104 GLU GLU A .
A 1 105 GLU 105 105 GLU GLU A .
A 1 106 GLU 106 106 GLU GLU A .
A 1 107 LEU 107 107 LEU LEU A .
A 1 108 ASP 108 108 ASP ASP A .
A 1 109 GLY 109 109 GLY GLY A .
A 1 110 CYS 110 110 CYS CYS A .
A 1 111 GLU 111 111 GLU GLU A .
A 1 112 PRO 112 112 PRO PRO A .
A 1 113 GLU 113 113 GLU GLU A .
A 1 114 ALA 114 114 ALA ALA A .
A 1 115 ILE 115 115 ILE ILE A .
A 1 116 GLY 116 116 GLY GLY A .
A 1 117 LYS 117 117 LYS LYS A .
A 1 118 ARG 118 118 ARG ARG A .
A 1 119 PRO 119 119 PRO PRO A .
A 1 120 ALA 120 120 ALA ALA A .
A 1 121 VAL 121 121 VAL VAL A .
A 1 122 LEU 122 122 LEU LEU A .
A 1 123 PRO 123 123 PRO PRO A .
A 1 124 LEU 124 124 LEU LEU A .
A 1 125 LEU 125 125 LEU LEU A .
A 1 126 GLU 126 126 GLU GLU A .
A 1 127 ARG 127 127 ARG ARG A .
A 1 128 VAL 128 128 VAL VAL A .
A 1 129 SER 129 129 SER SER A .
A 1 130 GLU 130 130 GLU GLU A .
A 1 131 ALA 131 131 ALA ALA A .
A 1 132 ALA 132 132 ALA ALA A .
A 1 133 LYS 133 133 LYS LYS A .
A 1 134 SER 134 134 SER SER A .
A 1 135 SER 135 135 SER SER A .
A 1 136 GLY 136 136 GLY GLY A .
A 1 137 ALA 137 137 ALA ALA A .
A 1 138 ASP 138 138 ASP ASP A .
A 1 139 GLY 139 139 GLY GLY A .
A 1 140 SER 140 140 SER SER A .
A 1 141 LEU 141 141 LEU LEU A .
A 1 142 PRO 142 142 PRO PRO A .
A 1 143 SER 143 143 SER SER A .
A 1 144 THR 144 144 THR THR A .
A 1 145 PRO 145 145 PRO PRO A .
A 1 146 PRO 146 146 PRO PRO A .
A 1 147 PRO 147 147 PRO PRO A .
A 1 148 PRO 148 148 PRO PRO A .
A 1 149 GLU 149 149 GLU GLU A .
A 1 150 GLU 150 150 GLU GLU A .
A 1 151 GLU 151 151 GLU GLU A .
A 1 152 GLU 152 152 GLU GLU A .
A 1 153 ASP 153 153 ASP ASP A .
A 1 154 ASP 154 154 ASP ASP A .
A 1 155 LEU 155 155 LEU LEU A .
A 1 156 TYR 156 156 TYR TYR A .
A 1 157 ARG 157 157 ARG ARG A .
A 1 158 GLN 158 158 GLN GLN A .
A 1 159 SER 159 159 SER SER A .
A 1 160 LEU 160 160 LEU LEU A .
A 1 161 GLU 161 161 GLU GLU A .
A 1 162 ILE 162 162 ILE ILE A .
A 1 163 ILE 163 163 ILE ILE A .
A 1 164 SER 164 164 SER SER A .
A 1 165 ARG 165 165 ARG ARG A .
A 1 166 TYR 166 166 TYR TYR A .
A 1 167 LEU 167 167 LEU LEU A .
A 1 168 ARG 168 168 ARG ARG A .
A 1 169 GLU 169 169 GLU GLU A .
A 1 170 GLN 170 170 GLN GLN A .
A 1 171 ALA 171 171 ALA ALA A .
A 1 172 THR 172 172 THR THR A .
A 1 173 GLY 173 173 GLY GLY A .
A 1 174 SER 174 174 SER SER A .
A 1 175 LYS 175 175 LYS LYS A .
A 1 176 ASP 176 176 ASP ASP A .
A 1 177 SER 177 177 SER SER A .
A 1 178 LYS 178 178 LYS LYS A .
A 1 179 PRO 179 179 PRO PRO A .
A 1 180 LEU 180 180 LEU LEU A .
A 1 181 GLY 181 181 GLY GLY A .
A 1 182 GLU 182 182 GLU GLU A .
A 1 183 ALA 183 183 ALA ALA A .
A 1 184 GLY 184 184 GLY GLY A .
A 1 185 ALA 185 185 ALA ALA A .
A 1 186 ALA 186 186 ALA ALA A .
A 1 187 GLY 187 187 GLY GLY A .
A 1 188 ARG 188 188 ARG ARG A .
A 1 189 ARG 189 189 ARG ARG A .
A 1 190 ALA 190 190 ALA ALA A .
A 1 191 LEU 191 191 LEU LEU A .
A 1 192 GLU 192 192 GLU GLU A .
A 1 193 THR 193 193 THR THR A .
A 1 194 LEU 194 194 LEU LEU A .
A 1 195 ARG 195 195 ARG ARG A .
A 1 196 ARG 196 196 ARG ARG A .
A 1 197 VAL 197 197 VAL VAL A .
A 1 198 GLY 198 198 GLY GLY A .
A 1 199 ASP 199 199 ASP ASP A .
A 1 200 GLY 200 200 GLY GLY A .
A 1 201 VAL 201 201 VAL VAL A .
A 1 202 GLN 202 202 GLN GLN A .
A 1 203 ARG 203 203 ARG ARG A .
A 1 204 ASN 204 204 ASN ASN A .
A 1 205 HIS 205 205 HIS HIS A .
A 1 206 GLU 206 206 GLU GLU A .
A 1 207 THR 207 207 THR THR A .
A 1 208 ALA 208 208 ALA ALA A .
A 1 209 PHE 209 209 PHE PHE A .
A 1 210 GLN 210 210 GLN GLN A .
A 1 211 GLY 211 211 GLY GLY A .
A 1 212 MET 212 212 MET MET A .
A 1 213 LEU 213 213 LEU LEU A .
A 1 214 ARG 214 214 ARG ARG A .
A 1 215 LYS 215 215 LYS LYS A .
A 1 216 LEU 216 216 LEU LEU A .
A 1 217 ASP 217 217 ASP ASP A .
A 1 218 ILE 218 218 ILE ILE A .
A 1 219 LYS 219 219 LYS LYS A .
A 1 220 ASN 220 220 ASN ASN A .
A 1 221 GLU 221 221 GLU GLU A .
A 1 222 GLY 222 222 GLY GLY A .
A 1 223 ASP 223 223 ASP ASP A .
A 1 224 VAL 224 224 VAL VAL A .
A 1 225 LYS 225 225 LYS LYS A .
A 1 226 SER 226 226 SER SER A .
A 1 227 PHE 227 227 PHE PHE A .
A 1 228 SER 228 228 SER SER A .
A 1 229 ARG 229 229 ARG ARG A .
A 1 230 VAL 230 230 VAL VAL A .
A 1 231 MET 231 231 MET MET A .
A 1 232 VAL 232 232 VAL VAL A .
A 1 233 HIS 233 233 HIS HIS A .
A 1 234 VAL 234 234 VAL VAL A .
A 1 235 PHE 235 235 PHE PHE A .
A 1 236 LYS 236 236 LYS LYS A .
A 1 237 ASP 237 237 ASP ASP A .
A 1 238 GLY 238 238 GLY GLY A .
A 1 239 VAL 239 239 VAL VAL A .
A 1 240 THR 240 240 THR THR A .
A 1 241 ASN 241 241 ASN ASN A .
A 1 242 TRP 242 242 TRP TRP A .
A 1 243 GLY 243 243 GLY GLY A .
A 1 244 ARG 244 244 ARG ARG A .
A 1 245 ILE 245 245 ILE ILE A .
A 1 246 VAL 246 246 VAL VAL A .
A 1 247 THR 247 247 THR THR A .
A 1 248 LEU 248 248 LEU LEU A .
A 1 249 ILE 249 249 ILE ILE A .
A 1 250 SER 250 250 SER SER A .
A 1 251 PHE 251 251 PHE PHE A .
A 1 252 GLY 252 252 GLY GLY A .
A 1 253 ALA 253 253 ALA ALA A .
A 1 254 PHE 254 254 PHE PHE A .
A 1 255 VAL 255 255 VAL VAL A .
A 1 256 ALA 256 256 ALA ALA A .
A 1 257 LYS 257 257 LYS LYS A .
A 1 258 HIS 258 258 HIS HIS A .
A 1 259 LEU 259 259 LEU LEU A .
A 1 260 LYS 260 260 LYS LYS A .
A 1 261 SER 261 261 SER SER A .
A 1 262 VAL 262 262 VAL VAL A .
A 1 263 ASN 263 263 ASN ASN A .
A 1 264 GLN 264 264 GLN GLN A .
A 1 265 GLU 265 265 GLU GLU A .
A 1 266 SER 266 266 SER SER A .
A 1 267 PHE 267 267 PHE PHE A .
A 1 268 ILE 268 268 ILE ILE A .
A 1 269 GLU 269 269 GLU GLU A .
A 1 270 PRO 270 270 PRO PRO A .
A 1 271 LEU 271 271 LEU LEU A .
A 1 272 ALA 272 272 ALA ALA A .
A 1 273 GLU 273 273 GLU GLU A .
A 1 274 THR 274 274 THR THR A .
A 1 275 ILE 275 275 ILE ILE A .
A 1 276 THR 276 276 THR THR A .
A 1 277 ASP 277 277 ASP ASP A .
A 1 278 VAL 278 278 VAL VAL A .
A 1 279 LEU 279 279 LEU LEU A .
A 1 280 VAL 280 280 VAL VAL A .
A 1 281 ARG 281 281 ARG ARG A .
A 1 282 THR 282 282 THR THR A .
A 1 283 LYS 283 283 LYS LYS A .
A 1 284 ARG 284 284 ARG ARG A .
A 1 285 ASP 285 285 ASP ASP A .
A 1 286 TRP 286 286 TRP TRP A .
A 1 287 LEU 287 287 LEU LEU A .
A 1 288 VAL 288 288 VAL VAL A .
A 1 289 LYS 289 289 LYS LYS A .
A 1 290 GLN 290 290 GLN GLN A .
A 1 291 ARG 291 291 ARG ARG A .
A 1 292 GLY 292 292 GLY GLY A .
A 1 293 TRP 293 293 TRP TRP A .
A 1 294 ASP 294 294 ASP ASP A .
A 1 295 GLY 295 295 GLY GLY A .
A 1 296 PHE 296 296 PHE PHE A .
A 1 297 VAL 297 297 VAL VAL A .
A 1 298 GLU 298 298 GLU GLU A .
A 1 299 PHE 299 299 PHE PHE A .
A 1 300 PHE 300 300 PHE PHE A .
A 1 301 HIS 301 301 HIS HIS A .
A 1 302 VAL 302 302 VAL VAL A .
A 1 303 GLN 303 303 GLN GLN A .
A 1 304 ASP 304 304 ASP ASP A .
A 1 305 LEU 305 305 LEU LEU A .
A 1 306 GLU 306 306 GLU GLU A .
A 1 307 GLY 307 307 GLY GLY A .
A 1 308 GLY 308 308 GLY GLY A .
A 1 309 ILE 309 309 ILE ILE A .
A 1 310 ARG 310 310 ARG ARG A .
A 1 311 ASN 311 311 ASN ASN A .
A 1 312 VAL 312 312 VAL VAL A .
A 1 313 LEU 313 313 LEU LEU A .
A 1 314 LEU 314 314 LEU LEU A .
A 1 315 ALA 315 315 ALA ALA A .
A 1 316 PHE 316 316 PHE PHE A .
A 1 317 ALA 317 317 ALA ALA A .
A 1 318 GLY 318 318 GLY GLY A .
A 1 319 VAL 319 319 VAL VAL A .
A 1 320 ALA 320 320 ALA ALA A .
A 1 321 GLY 321 321 GLY GLY A .
A 1 322 VAL 322 322 VAL VAL A .
A 1 323 GLY 323 323 GLY GLY A .
A 1 324 ALA 324 324 ALA ALA A .
A 1 325 GLY 325 325 GLY GLY A .
A 1 326 LEU 326 326 LEU LEU A .
A 1 327 ALA 327 327 ALA ALA A .
A 1 328 TYR 328 328 TYR TYR A .
A 1 329 LEU 329 329 LEU LEU A .
A 1 330 ILE 330 330 ILE ILE A .
A 1 331 ARG 331 331 ARG ARG A .
B 2 1 MET 1 1 MET MET B .
B 2 2 ILE 2 2 ILE ILE B .
B 2 3 ILE 3 3 ILE ILE B .
B 2 4 TYR 4 4 TYR TYR B .
B 2 5 ARG 5 5 ARG ARG B .
B 2 6 ASP 6 6 ASP ASP B .
B 2 7 LEU 7 7 LEU LEU B .
B 2 8 ILE 8 8 ILE ILE B .
B 2 9 SER 9 9 SER SER B .
B 2 10 HIS 10 10 HIS HIS B .
B 2 11 ASP 11 11 ASP ASP B .
B 2 12 GLU 12 12 GLU GLU B .
B 2 13 LEU 13 13 LEU LEU B .
B 2 14 PHE 14 14 PHE PHE B .
B 2 15 SER 15 15 SER SER B .
B 2 16 ASP 16 16 ASP ASP B .
B 2 17 ILE 17 17 ILE ILE B .
B 2 18 TYR 18 18 TYR TYR B .
B 2 19 LYS 19 19 LYS LYS B .
B 2 20 ILE 20 20 ILE ILE B .
B 2 21 ARG 21 21 ARG ARG B .
B 2 22 GLU 22 22 GLU GLU B .
B 2 23 ILE 23 23 ILE ILE B .
B 2 24 ALA 24 24 ALA ALA B .
B 2 25 ASP 25 25 ASP ASP B .
B 2 26 GLY 26 26 GLY GLY B .
B 2 27 LEU 27 27 LEU LEU B .
B 2 28 CYS 28 28 CYS CYS B .
B 2 29 LEU 29 29 LEU LEU B .
B 2 30 GLU 30 30 GLU GLU B .
B 2 31 VAL 31 31 VAL VAL B .
B 2 32 GLU 32 32 GLU GLU B .
B 2 33 GLY 33 33 GLY GLY B .
B 2 34 LYS 34 34 LYS LYS B .
B 2 35 MET 35 35 MET MET B .
B 2 36 VAL 36 36 VAL VAL B .
B 2 37 SER 37 37 SER SER B .
B 2 38 ARG 38 38 ARG ARG B .
B 2 39 THR 39 39 THR THR B .
B 2 40 GLU 40 40 GLU GLU B .
B 2 41 GLY 41 41 GLY GLY B .
B 2 42 ALA 42 42 ALA ALA B .
B 2 43 ILE 43 43 ILE ILE B .
B 2 44 ASP 44 44 ASP ASP B .
B 2 45 ASP 45 45 ASP ASP B .
B 2 46 SER 46 46 SER SER B .
B 2 47 LEU 47 47 LEU LEU B .
B 2 48 ILE 48 48 ILE ILE B .
B 2 49 GLY 49 49 GLY GLY B .
B 2 50 GLY 50 50 GLY GLY B .
B 2 51 ASN 51 51 ASN ASN B .
B 2 52 ALA 52 52 ALA ALA B .
B 2 53 SER 53 53 SER SER B .
B 2 54 ALA 54 54 ALA ALA B .
B 2 55 GLU 55 55 GLU GLU B .
B 2 56 GLY 56 56 GLY GLY B .
B 2 57 PRO 57 57 PRO PRO B .
B 2 58 GLU 58 58 GLU GLU B .
B 2 59 GLY 59 59 GLY GLY B .
B 2 60 GLU 60 60 GLU GLU B .
B 2 61 GLY 61 61 GLY GLY B .
B 2 62 THR 62 62 THR THR B .
B 2 63 GLU 63 63 GLU GLU B .
B 2 64 SER 64 64 SER SER B .
B 2 65 THR 65 65 THR THR B .
B 2 66 VAL 66 66 VAL VAL B .
B 2 67 VAL 67 67 VAL VAL B .
B 2 68 THR 68 68 THR THR B .
B 2 69 GLY 69 69 GLY GLY B .
B 2 70 VAL 70 70 VAL VAL B .
B 2 71 ASP 71 71 ASP ASP B .
B 2 72 ILE 72 72 ILE ILE B .
B 2 73 VAL 73 73 VAL VAL B .
B 2 74 MET 74 74 MET MET B .
B 2 75 ASN 75 75 ASN ASN B .
B 2 76 HIS 76 76 HIS HIS B .
B 2 77 HIS 77 77 HIS HIS B .
B 2 78 LEU 78 78 LEU LEU B .
B 2 79 GLN 79 79 GLN GLN B .
B 2 80 GLU 80 80 GLU GLU B .
B 2 81 THR 81 81 THR THR B .
B 2 82 SER 82 82 SER SER B .
B 2 83 PHE 83 83 PHE PHE B .
B 2 84 THR 84 84 THR THR B .
B 2 85 LYS 85 85 LYS LYS B .
B 2 86 GLU 86 86 GLU GLU B .
B 2 87 ALA 87 87 ALA ALA B .
B 2 88 TYR 88 88 TYR TYR B .
B 2 89 LYS 89 89 LYS LYS B .
B 2 90 LYS 90 90 LYS LYS B .
B 2 91 TYR 91 91 TYR TYR B .
B 2 92 ILE 92 92 ILE ILE B .
B 2 93 LYS 93 93 LYS LYS B .
B 2 94 ASP 94 94 ASP ASP B .
B 2 95 TYR 95 95 TYR TYR B .
B 2 96 MET 96 96 MET MET B .
B 2 97 LYS 97 97 LYS LYS B .
B 2 98 SER 98 98 SER SER B .
B 2 99 LEU 99 99 LEU LEU B .
B 2 100 LYS 100 100 LYS LYS B .
B 2 101 GLY 101 101 GLY GLY B .
B 2 102 LYS 102 102 LYS LYS B .
B 2 103 LEU 103 103 LEU LEU B .
B 2 104 GLU 104 104 GLU GLU B .
B 2 105 GLU 105 105 GLU GLU B .
B 2 106 GLN 106 106 GLN GLN B .
B 2 107 LYS 107 107 LYS LYS B .
B 2 108 PRO 108 108 PRO PRO B .
B 2 109 GLU 109 109 GLU GLU B .
B 2 110 ARG 110 110 ARG ARG B .
B 2 111 VAL 111 111 VAL VAL B .
B 2 112 LYS 112 112 LYS LYS B .
B 2 113 PRO 113 113 PRO PRO B .
B 2 114 PHE 114 114 PHE PHE B .
B 2 115 MET 115 115 MET MET B .
B 2 116 THR 116 116 THR THR B .
B 2 117 GLY 117 117 GLY GLY B .
B 2 118 ALA 118 118 ALA ALA B .
B 2 119 ALA 119 119 ALA ALA B .
B 2 120 GLU 120 120 GLU GLU B .
B 2 121 GLN 121 121 GLN GLN B .
B 2 122 ILE 122 122 ILE ILE B .
B 2 123 LYS 123 123 LYS LYS B .
B 2 124 HIS 124 124 HIS HIS B .
B 2 125 ILE 125 125 ILE ILE B .
B 2 126 LEU 126 126 LEU LEU B .
B 2 127 ALA 127 127 ALA ALA B .
B 2 128 ASN 128 128 ASN ASN B .
B 2 129 PHE 129 129 PHE PHE B .
B 2 130 ASN 130 130 ASN ASN B .
B 2 131 ASN 131 131 ASN ASN B .
B 2 132 TYR 132 132 TYR TYR B .
B 2 133 GLN 133 133 GLN GLN B .
B 2 134 PHE 134 134 PHE PHE B .
B 2 135 PHE 135 135 PHE PHE B .
B 2 136 ILE 136 136 ILE ILE B .
B 2 137 GLY 137 137 GLY GLY B .
B 2 138 GLU 138 138 GLU GLU B .
B 2 139 ASN 139 139 ASN ASN B .
B 2 140 MET 140 140 MET MET B .
B 2 141 ASN 141 141 ASN ASN B .
B 2 142 PRO 142 142 PRO PRO B .
B 2 143 ASP 143 143 ASP ASP B .
B 2 144 GLY 144 144 GLY GLY B .
B 2 145 MET 145 145 MET MET B .
B 2 146 VAL 146 146 VAL VAL B .
B 2 147 ALA 147 147 ALA ALA B .
B 2 148 LEU 148 148 LEU LEU B .
B 2 149 LEU 149 149 LEU LEU B .
B 2 150 ASP 150 150 ASP ASP B .
B 2 151 TYR 151 151 TYR TYR B .
B 2 152 ARG 152 152 ARG ARG B .
B 2 153 GLU 153 153 GLU GLU B .
B 2 154 ASP 154 154 ASP ASP B .
B 2 155 GLY 155 155 GLY GLY B .
B 2 156 VAL 156 156 VAL VAL B .
B 2 157 THR 157 157 THR THR B .
B 2 158 PRO 158 158 PRO PRO B .
B 2 159 PHE 159 159 PHE PHE B .
B 2 160 MET 160 160 MET MET B .
B 2 161 ILE 161 161 ILE ILE B .
B 2 162 PHE 162 162 PHE PHE B .
B 2 163 PHE 163 163 PHE PHE B .
B 2 164 LYS 164 164 LYS LYS B .
B 2 165 ASP 165 165 ASP ASP B .
B 2 166 GLY 166 166 GLY GLY B .
B 2 167 LEU 167 167 LEU LEU B .
B 2 168 GLU 168 168 GLU GLU B .
B 2 169 MET 169 169 MET MET B .
B 2 170 GLU 170 170 GLU GLU B .
B 2 171 LYS 171 171 LYS LYS B .
B 2 172 CYS 172 172 CYS CYS B .
#
#
loop_
_ma_data.id
_ma_data.name
_ma_data.content_type
_ma_data.content_type_other_details
1 'Entity A' target .
2 'Entity B' target .
3 pred_model_1 'model coordinates' .
#
#
loop_
_ma_target_entity.entity_id
_ma_target_entity.data_id
_ma_target_entity.origin
1 1 designed
2 2 designed
#
#
loop_
_ma_target_entity_instance.asym_id
_ma_target_entity_instance.entity_id
_ma_target_entity_instance.details
A 1 'Chain A'
B 2 'Chain B'
#
#
loop_
_ma_model_list.ordinal_id
_ma_model_list.model_name
_ma_model_list.data_id
_ma_model_list.model_type
_ma_model_list.model_type_other_details
1 pred_model_1 3 'Ab initio model' .
#
#
loop_
_ma_model_group.id
_ma_model_group.name
_ma_model_group.details
1 pred .
#
#
loop_
_ma_model_group_link.group_id
_ma_model_group_link.model_id
1 1
#
#
loop_
_atom_site.group_PDB
_atom_site.id
_atom_site.type_symbol
_atom_site.label_atom_id
_atom_site.label_alt_id
_atom_site.label_comp_id
_atom_site.label_seq_id
_atom_site.auth_seq_id
_atom_site.pdbx_PDB_ins_code
_atom_site.label_asym_id
_atom_site.Cartn_x
_atom_site.Cartn_y
_atom_site.Cartn_z
_atom_site.occupancy
_atom_site.label_entity_id
_atom_site.auth_asym_id
_atom_site.auth_comp_id
_atom_site.B_iso_or_equiv
_atom_site.pdbx_PDB_model_num
ATOM 1 N N . MET 1 1 ? A -2.388 13.666 -1.307 1.000 1 A MET 16.999 1
ATOM 2 C CA . MET 1 1 ? A -1.100 13.577 -0.640 1.000 1 A MET 18.412 1
ATOM 3 C C . MET 1 1 ? A -0.902 12.181 -0.075 1.000 1 A MET 18.718 1
ATOM 4 O O . MET 1 1 ? A -1.810 11.370 -0.043 1.000 1 A MET 18.179 1
ATOM 5 C CB . MET 1 1 ? A -0.964 14.625 0.461 1.000 1 A MET 14.800 1
ATOM 6 C CG . MET 1 1 ? A -1.978 14.457 1.568 1.000 1 A MET 16.442 1
ATOM 7 S SD . MET 1 1 ? A -1.926 15.704 2.860 1.000 1 A MET 24.393 1
ATOM 8 C CE . MET 1 1 ? A -0.318 15.418 3.533 1.000 1 A MET 16.909 1
ATOM 9 N N . PHE 2 2 ? A 0.292 11.936 0.428 1.000 1 A PHE 22.536 1
ATOM 10 C CA . PHE 2 2 ? A 0.624 10.658 1.008 1.000 1 A PHE 24.267 1
ATOM 11 C C . PHE 2 2 ? A 0.529 10.736 2.521 1.000 1 A PHE 24.579 1
ATOM 12 O O . PHE 2 2 ? A 1.522 10.579 3.227 1.000 1 A PHE 23.996 1
ATOM 13 C CB . PHE 2 2 ? A 2.009 10.216 0.568 1.000 1 A PHE 21.629 1
ATOM 14 C CG . PHE 2 2 ? A 2.162 10.113 -0.913 1.000 1 A PHE 21.366 1
ATOM 15 C CD1 . PHE 2 2 ? A 1.870 8.919 -1.566 1.000 1 A PHE 22.564 1
ATOM 16 C CD2 . PHE 2 2 ? A 2.584 11.212 -1.668 1.000 1 A PHE 23.108 1
ATOM 17 C CE1 . PHE 2 2 ? A 1.997 8.812 -2.928 1.000 1 A PHE 25.006 1
ATOM 18 C CE2 . PHE 2 2 ? A 2.715 11.100 -3.050 1.000 1 A PHE 22.799 1
ATOM 19 C CZ . PHE 2 2 ? A 2.414 9.907 -3.667 1.000 1 A PHE 24.503 1
ATOM 20 N N . GLY 3 3 ? A -0.715 11.012 2.978 1.000 1 A GLY 25.794 1
ATOM 21 C CA . GLY 3 3 ? A -0.891 11.233 4.399 1.000 1 A GLY 29.837 1
ATOM 22 C C . GLY 3 3 ? A -0.715 10.005 5.246 1.000 1 A GLY 30.934 1
ATOM 23 O O . GLY 3 3 ? A -0.281 10.083 6.417 1.000 1 A GLY 29.617 1
ATOM 24 N N . LEU 4 4 ? A -0.992 8.831 4.694 1.000 1 A LEU 26.046 1
ATOM 25 C CA . LEU 4 4 ? A -0.862 7.613 5.476 1.000 1 A LEU 31.492 1
ATOM 26 C C . LEU 4 4 ? A 0.578 7.354 5.851 1.000 1 A LEU 31.609 1
ATOM 27 O O . LEU 4 4 ? A 0.916 7.070 7.006 1.000 1 A LEU 30.337 1
ATOM 28 C CB . LEU 4 4 ? A -1.463 6.438 4.703 1.000 1 A LEU 28.388 1
ATOM 29 C CG . LEU 4 4 ? A -1.397 5.084 5.406 1.000 1 A LEU 27.879 1
ATOM 30 C CD1 . LEU 4 4 ? A -2.109 5.149 6.762 1.000 1 A LEU 29.695 1
ATOM 31 C CD2 . LEU 4 4 ? A -2.028 4.022 4.523 1.000 1 A LEU 29.015 1
ATOM 32 N N . ARG 5 5 ? A 1.501 7.460 4.852 1.000 1 A ARG 27.454 1
ATOM 33 C CA . ARG 5 5 ? A 2.893 7.259 5.155 1.000 1 A ARG 29.677 1
ATOM 34 C C . ARG 5 5 ? A 3.411 8.359 6.096 1.000 1 A ARG 29.760 1
ATOM 35 O O . ARG 5 5 ? A 4.199 8.076 6.991 1.000 1 A ARG 28.444 1
ATOM 36 C CB . ARG 5 5 ? A 3.708 7.224 3.856 1.000 1 A ARG 26.969 1
ATOM 37 C CG . ARG 5 5 ? A 5.211 7.070 4.100 1.000 1 A ARG 26.362 1
ATOM 38 C CD . ARG 5 5 ? A 5.958 6.989 2.779 1.000 1 A ARG 26.968 1
ATOM 39 N NE . ARG 5 5 ? A 5.726 5.736 2.071 1.000 1 A ARG 27.713 1
ATOM 40 C CZ . ARG 5 5 ? A 6.419 4.630 2.261 1.000 1 A ARG 24.485 1
ATOM 41 N NH1 . ARG 5 5 ? A 7.376 4.574 3.177 1.000 1 A ARG 25.824 1
ATOM 42 N NH2 . ARG 5 5 ? A 6.134 3.530 1.559 1.000 1 A ARG 23.675 1
ATOM 43 N N . ARG 6 6 ? A 2.961 9.606 5.898 1.000 1 A ARG 29.268 1
ATOM 44 C CA . ARG 6 6 ? A 3.402 10.705 6.750 1.000 1 A ARG 32.534 1
ATOM 45 C C . ARG 6 6 ? A 2.997 10.447 8.196 1.000 1 A ARG 32.795 1
ATOM 46 O O . ARG 6 6 ? A 3.824 10.534 9.107 1.000 1 A ARG 31.215 1
ATOM 47 C CB . ARG 6 6 ? A 2.789 12.029 6.288 1.000 1 A ARG 29.721 1
ATOM 48 C CG . ARG 6 6 ? A 3.076 13.200 7.210 1.000 1 A ARG 28.805 1
ATOM 49 C CD . ARG 6 6 ? A 2.389 14.467 6.663 1.000 1 A ARG 28.759 1
ATOM 50 N NE . ARG 6 6 ? A 2.689 15.597 7.549 1.000 1 A ARG 27.434 1
ATOM 51 C CZ . ARG 6 6 ? A 2.285 16.817 7.319 1.000 1 A ARG 26.159 1
ATOM 52 N NH1 . ARG 6 6 ? A 1.574 17.091 6.228 1.000 1 A ARG 25.021 1
ATOM 53 N NH2 . ARG 6 6 ? A 2.593 17.815 8.146 1.000 1 A ARG 23.096 1
ATOM 54 N N . ASN 7 7 ? A 1.726 10.112 8.425 1.000 1 A ASN 31.484 1
ATOM 55 C CA . ASN 7 7 ? A 1.286 9.869 9.789 1.000 1 A ASN 33.512 1
ATOM 56 C C . ASN 7 7 ? A 1.879 8.559 10.326 1.000 1 A ASN 33.762 1
ATOM 57 O O . ASN 7 7 ? A 2.066 8.428 11.545 1.000 1 A ASN 32.772 1
ATOM 58 C CB . ASN 7 7 ? A -0.232 9.835 9.855 1.000 1 A ASN 31.359 1
ATOM 59 C CG . ASN 7 7 ? A -0.832 11.211 9.675 1.000 1 A ASN 31.101 1
ATOM 60 O OD1 . ASN 7 7 ? A -0.388 12.184 10.262 1.000 1 A ASN 28.690 1
ATOM 61 N ND2 . ASN 7 7 ? A -1.861 11.286 8.822 1.000 1 A ASN 29.817 1
ATOM 62 N N . ALA 8 8 ? A 2.165 7.608 9.455 1.000 1 A ALA 31.452 1
ATOM 63 C CA . ALA 8 8 ? A 2.820 6.397 9.905 1.000 1 A ALA 33.336 1
ATOM 64 C C . ALA 8 8 ? A 4.222 6.701 10.446 1.000 1 A ALA 33.511 1
ATOM 65 O O . ALA 8 8 ? A 4.632 6.156 11.483 1.000 1 A ALA 32.828 1
ATOM 66 C CB . ALA 8 8 ? A 2.905 5.389 8.777 1.000 1 A ALA 31.067 1
ATOM 67 N N . VAL 9 9 ? A 4.961 7.598 9.767 1.000 1 A VAL 30.604 1
ATOM 68 C CA . VAL 9 9 ? A 6.255 7.962 10.268 1.000 1 A VAL 34.198 1
ATOM 69 C C . VAL 9 9 ? A 6.109 8.714 11.595 1.000 1 A VAL 34.359 1
ATOM 70 O O . VAL 9 9 ? A 6.877 8.457 12.538 1.000 1 A VAL 33.710 1
ATOM 71 C CB . VAL 9 9 ? A 6.993 8.829 9.232 1.000 1 A VAL 31.517 1
ATOM 72 C CG1 . VAL 9 9 ? A 7.253 8.028 7.962 1.000 1 A VAL 32.378 1
ATOM 73 C CG2 . VAL 9 9 ? A 8.286 9.364 9.797 1.000 1 A VAL 31.664 1
ATOM 74 N N . ILE 10 10 ? A 5.139 9.627 11.687 1.000 1 A ILE 28.662 1
ATOM 75 C CA . ILE 10 10 ? A 4.939 10.371 12.916 1.000 1 A ILE 31.999 1
ATOM 76 C C . ILE 10 10 ? A 4.566 9.415 14.054 1.000 1 A ILE 31.876 1
ATOM 77 O O . ILE 10 10 ? A 5.080 9.522 15.170 1.000 1 A ILE 31.019 1
ATOM 78 C CB . ILE 10 10 ? A 3.878 11.462 12.713 1.000 1 A ILE 29.217 1
ATOM 79 C CG1 . ILE 10 10 ? A 4.390 12.478 11.686 1.000 1 A ILE 30.266 1
ATOM 80 C CG2 . ILE 10 10 ? A 3.542 12.152 14.022 1.000 1 A ILE 29.592 1
ATOM 81 C CD1 . ILE 10 10 ? A 3.336 13.473 11.229 1.000 1 A ILE 30.054 1
ATOM 82 N N . GLY 11 11 ? A 3.643 8.500 13.789 1.000 1 A GLY 29.388 1
ATOM 83 C CA . GLY 11 11 ? A 3.248 7.556 14.796 1.000 1 A GLY 30.800 1
ATOM 84 C C . GLY 11 11 ? A 4.400 6.686 15.258 1.000 1 A GLY 31.363 1
ATOM 85 O O . GLY 11 11 ? A 4.571 6.442 16.463 1.000 1 A GLY 30.511 1
ATOM 86 N N . LEU 12 12 ? A 5.218 6.230 14.330 1.000 1 A LEU 32.056 1
ATOM 87 C CA . LEU 12 12 ? A 6.373 5.438 14.683 1.000 1 A LEU 35.340 1
ATOM 88 C C . LEU 12 12 ? A 7.364 6.246 15.523 1.000 1 A LEU 35.500 1
ATOM 89 O O . LEU 12 12 ? A 7.941 5.728 16.500 1.000 1 A LEU 34.707 1
ATOM 90 C CB . LEU 12 12 ? A 7.037 4.893 13.441 1.000 1 A LEU 32.923 1
ATOM 91 C CG . LEU 12 12 ? A 8.297 4.078 13.717 1.000 1 A LEU 32.762 1
ATOM 92 C CD1 . LEU 12 12 ? A 7.963 2.838 14.555 1.000 1 A LEU 33.539 1
ATOM 93 C CD2 . LEU 12 12 ? A 8.957 3.682 12.404 1.000 1 A LEU 33.055 1
ATOM 94 N N . ASN 13 13 ? A 7.587 7.516 15.167 1.000 1 A ASN 29.546 1
ATOM 95 C CA . ASN 13 13 ? A 8.507 8.335 15.943 1.000 1 A ASN 32.011 1
ATOM 96 C C . ASN 13 13 ? A 7.978 8.551 17.354 1.000 1 A ASN 31.855 1
ATOM 97 O O . ASN 13 13 ? A 8.737 8.458 18.327 1.000 1 A ASN 30.978 1
ATOM 98 C CB . ASN 13 13 ? A 8.737 9.674 15.258 1.000 1 A ASN 29.546 1
ATOM 99 C CG . ASN 13 13 ? A 9.803 10.489 15.935 1.000 1 A ASN 29.765 1
ATOM 100 O OD1 . ASN 13 13 ? A 11.000 10.320 15.658 1.000 1 A ASN 28.375 1
ATOM 101 N ND2 . ASN 13 13 ? A 9.401 11.389 16.825 1.000 1 A ASN 28.722 1
ATOM 102 N N . LEU 14 14 ? A 6.678 8.841 17.480 1.000 1 A LEU 31.651 1
ATOM 103 C CA . LEU 14 14 ? A 6.095 9.001 18.799 1.000 1 A LEU 33.230 1
ATOM 104 C C . LEU 14 14 ? A 6.122 7.708 19.580 1.000 1 A LEU 33.075 1
ATOM 105 O O . LEU 14 14 ? A 6.309 7.701 20.801 1.000 1 A LEU 32.422 1
ATOM 106 C CB . LEU 14 14 ? A 4.668 9.517 18.691 1.000 1 A LEU 30.915 1
ATOM 107 C CG . LEU 14 14 ? A 4.496 10.920 18.112 1.000 1 A LEU 31.063 1
ATOM 108 C CD1 . LEU 14 14 ? A 5.120 11.960 19.034 1.000 1 A LEU 32.522 1
ATOM 109 C CD2 . LEU 14 14 ? A 3.035 11.215 17.881 1.000 1 A LEU 31.540 1
ATOM 110 N N . TYR 15 15 ? A 5.921 6.600 18.874 1.000 1 A TYR 28.095 1
ATOM 111 C CA . TYR 15 15 ? A 5.952 5.310 19.533 1.000 1 A TYR 31.319 1
ATOM 112 C C . TYR 15 15 ? A 7.326 5.026 20.131 1.000 1 A TYR 31.384 1
ATOM 113 O O . TYR 15 15 ? A 7.428 4.563 21.284 1.000 1 A TYR 30.123 1
ATOM 114 C CB . TYR 15 15 ? A 5.561 4.218 18.568 1.000 1 A TYR 28.101 1
ATOM 115 C CG . TYR 15 15 ? A 5.640 2.845 19.164 1.000 1 A TYR 27.060 1
ATOM 116 C CD1 . TYR 15 15 ? A 4.596 2.368 19.965 1.000 1 A TYR 28.048 1
ATOM 117 C CD2 . TYR 15 15 ? A 6.724 2.048 18.968 1.000 1 A TYR 27.428 1
ATOM 118 C CE1 . TYR 15 15 ? A 4.650 1.115 20.519 1.000 1 A TYR 24.656 1
ATOM 119 C CE2 . TYR 15 15 ? A 6.798 0.783 19.509 1.000 1 A TYR 24.870 1
ATOM 120 C CZ . TYR 15 15 ? A 5.751 0.324 20.293 1.000 1 A TYR 26.236 1
ATOM 121 O OH . TYR 15 15 ? A 5.798 -0.941 20.856 1.000 1 A TYR 32.070 1
ATOM 122 N N . CYS 16 16 ? A 8.364 5.270 19.358 1.000 1 A CYS 29.941 1
ATOM 123 C CA . CYS 16 16 ? A 9.703 4.994 19.822 1.000 1 A CYS 32.692 1
ATOM 124 C C . CYS 16 16 ? A 10.191 6.011 20.827 1.000 1 A CYS 32.370 1
ATOM 125 O O . CYS 16 16 ? A 11.218 5.790 21.479 1.000 1 A CYS 31.241 1
ATOM 126 C CB . CYS 16 16 ? A 10.671 4.946 18.637 1.000 1 A CYS 29.738 1
ATOM 127 S SG . CYS 16 16 ? A 10.321 3.580 17.495 1.000 1 A CYS 30.429 1
ATOM 128 N N . GLY 17 17 ? A 9.477 7.147 20.971 1.000 1 A GLY 29.551 1
ATOM 129 C CA . GLY 17 17 ? A 9.908 8.192 21.900 1.000 1 A GLY 31.697 1
ATOM 130 C C . GLY 17 17 ? A 11.121 8.954 21.461 1.000 1 A GLY 32.503 1
ATOM 131 O O . GLY 17 17 ? A 11.743 9.645 22.285 1.000 1 A GLY 31.539 1
ATOM 132 N N . GLY 18 18 ? A 11.485 8.883 20.195 1.000 1 A GLY 29.768 1
ATOM 133 C CA . GLY 18 18 ? A 12.636 9.580 19.670 1.000 1 A GLY 31.549 1
ATOM 134 C C . GLY 18 18 ? A 12.291 10.972 19.221 1.000 1 A GLY 32.670 1
ATOM 135 O O . GLY 18 18 ? A 11.146 11.404 19.235 1.000 1 A GLY 31.474 1
ATOM 136 N N . ALA 19 19 ? A 13.319 11.719 18.812 1.000 1 A ALA 31.703 1
ATOM 137 C CA . ALA 19 19 ? A 13.125 13.074 18.323 1.000 1 A ALA 34.046 1
ATOM 138 C C . ALA 19 19 ? A 12.492 13.045 16.935 1.000 1 A ALA 34.215 1
ATOM 139 O O . ALA 19 19 ? A 12.233 11.985 16.358 1.000 1 A ALA 33.354 1
ATOM 140 C CB . ALA 19 19 ? A 14.471 13.809 18.291 1.000 1 A ALA 31.470 1
ATOM 141 N N . SER 20 20 ? A 12.227 14.232 16.435 1.000 1 A SER 32.836 1
ATOM 142 C CA . SER 20 20 ? A 11.603 14.359 15.111 1.000 1 A SER 35.475 1
ATOM 143 C C . SER 20 20 ? A 12.300 15.439 14.307 1.000 1 A SER 35.004 1
ATOM 144 O O . SER 20 20 ? A 12.928 16.344 14.884 1.000 1 A SER 34.101 1
ATOM 145 C CB . SER 20 20 ? A 10.109 14.674 15.238 1.000 1 A SER 33.278 1
ATOM 146 O OG . SER 20 20 ? A 9.428 13.606 15.854 1.000 1 A SER 32.642 1
ATOM 147 N N . LEU 21 21 ? A 12.205 15.333 13.024 1.000 1 A LEU 31.673 1
ATOM 148 C CA . LEU 21 21 ? A 12.675 16.349 12.079 1.000 1 A LEU 34.776 1
ATOM 149 C C . LEU 21 21 ? A 11.608 16.508 11.016 1.000 1 A LEU 34.484 1
ATOM 150 O O . LEU 21 21 ? A 11.352 15.600 10.238 1.000 1 A LEU 33.310 1
ATOM 151 C CB . LEU 21 21 ? A 14.007 15.944 11.463 1.000 1 A LEU 31.847 1
ATOM 152 C CG . LEU 21 21 ? A 14.599 16.933 10.446 1.000 1 A LEU 31.512 1
ATOM 153 C CD1 . LEU 21 21 ? A 14.880 18.260 11.109 1.000 1 A LEU 33.243 1
ATOM 154 C CD2 . LEU 21 21 ? A 15.821 16.351 9.785 1.000 1 A LEU 32.266 1
ATOM 155 N N . GLY 22 22 ? A 10.985 17.691 11.002 1.000 1 A GLY 29.725 1
ATOM 156 C CA . GLY 22 22 ? A 9.831 17.856 10.140 1.000 1 A GLY 31.269 1
ATOM 157 C C . GLY 22 22 ? A 8.704 16.985 10.603 1.000 1 A GLY 32.105 1
ATOM 158 O O . GLY 22 22 ? A 8.224 17.117 11.729 1.000 1 A GLY 30.731 1
ATOM 159 N N . ALA 23 23 ? A 8.286 16.062 9.747 1.000 1 A ALA 32.527 1
ATOM 160 C CA . ALA 23 23 ? A 7.233 15.137 10.089 1.000 1 A ALA 35.517 1
ATOM 161 C C . ALA 23 23 ? A 7.704 14.063 11.079 1.000 1 A ALA 35.663 1
ATOM 162 O O . ALA 23 23 ? A 6.884 13.372 11.668 1.000 1 A ALA 34.458 1
ATOM 163 C CB . ALA 23 23 ? A 6.691 14.475 8.830 1.000 1 A ALA 32.693 1
ATOM 164 N N . GLY 24 24 ? A 8.990 13.954 11.269 1.000 1 A GLY 30.641 1
ATOM 165 C CA . GLY 24 24 ? A 9.527 12.994 12.223 1.000 1 A GLY 33.524 1
ATOM 166 C C . GLY 24 24 ? A 10.809 12.361 11.704 1.000 1 A GLY 34.364 1
ATOM 167 O O . GLY 24 24 ? A 10.872 11.957 10.551 1.000 1 A GLY 33.091 1
ATOM 168 N N . GLY 25 25 ? A 11.807 12.299 12.579 1.000 1 A GLY 32.567 1
ATOM 169 C CA . GLY 25 25 ? A 13.083 11.750 12.176 1.000 1 A GLY 34.148 1
ATOM 170 C C . GLY 25 25 ? A 13.291 10.291 12.523 1.000 1 A GLY 35.055 1
ATOM 171 O O . GLY 25 25 ? A 14.343 9.744 12.220 1.000 1 A GLY 33.665 1
ATOM 172 N N . GLY 26 26 ? A 12.319 9.685 13.189 1.000 1 A GLY 33.961 1
ATOM 173 C CA . GLY 26 26 ? A 12.441 8.311 13.586 1.000 1 A GLY 35.598 1
ATOM 174 C C . GLY 26 26 ? A 13.173 8.101 14.895 1.000 1 A GLY 36.821 1
ATOM 175 O O . GLY 26 26 ? A 12.685 7.358 15.752 1.000 1 A GLY 35.423 1
ATOM 176 N N . SER 27 27 ? A 14.268 8.783 15.076 1.000 1 A SER 39.800 1
ATOM 177 C CA . SER 27 27 ? A 15.084 8.708 16.276 1.000 1 A SER 42.008 1
ATOM 178 C C . SER 27 27 ? A 15.976 9.945 16.314 1.000 1 A SER 41.889 1
ATOM 179 O O . SER 27 27 ? A 16.144 10.618 15.288 1.000 1 A SER 41.384 1
ATOM 180 C CB . SER 27 27 ? A 15.927 7.425 16.335 1.000 1 A SER 39.758 1
ATOM 181 O OG . SER 27 27 ? A 16.879 7.441 15.297 1.000 1 A SER 37.267 1
ATOM 182 N N . PRO 28 28 ? A 16.547 10.277 17.444 1.000 1 A PRO 41.279 1
ATOM 183 C CA . PRO 28 28 ? A 17.453 11.434 17.474 1.000 1 A PRO 45.248 1
ATOM 184 C C . PRO 28 28 ? A 18.610 11.301 16.491 1.000 1 A PRO 45.407 1
ATOM 185 O O . PRO 28 28 ? A 18.927 12.261 15.770 1.000 1 A PRO 45.023 1
ATOM 186 C CB . PRO 28 28 ? A 17.922 11.471 18.924 1.000 1 A PRO 43.450 1
ATOM 187 C CG . PRO 28 28 ? A 16.834 10.814 19.678 1.000 1 A PRO 43.395 1
ATOM 188 C CD . PRO 28 28 ? A 16.279 9.740 18.777 1.000 1 A PRO 43.829 1
ATOM 189 N N . ALA 29 29 ? A 19.226 10.137 16.440 1.000 1 A ALA 44.854 1
ATOM 190 C CA . ALA 29 29 ? A 20.318 9.954 15.480 1.000 1 A ALA 47.905 1
ATOM 191 C C . ALA 29 29 ? A 19.804 10.051 14.048 1.000 1 A ALA 48.192 1
ATOM 192 O O . ALA 29 29 ? A 20.470 10.651 13.178 1.000 1 A ALA 48.097 1
ATOM 193 C CB . ALA 29 29 ? A 20.996 8.617 15.716 1.000 1 A ALA 46.737 1
ATOM 194 N N . GLY 30 30 ? A 18.639 9.487 13.775 1.000 1 A GLY 43.341 1
ATOM 195 C CA . GLY 30 30 ? A 18.111 9.588 12.424 1.000 1 A GLY 44.974 1
ATOM 196 C C . GLY 30 30 ? A 17.787 11.006 12.019 1.000 1 A GLY 46.114 1
ATOM 197 O O . GLY 30 30 ? A 18.152 11.446 10.938 1.000 1 A GLY 46.406 1
ATOM 198 N N . ALA 31 31 ? A 17.150 11.770 12.929 1.000 1 A ALA 43.632 1
ATOM 199 C CA . ALA 31 31 ? A 16.852 13.169 12.643 1.000 1 A ALA 46.388 1
ATOM 200 C C . ALA 31 31 ? A 18.128 13.964 12.415 1.000 1 A ALA 46.729 1
ATOM 201 O O . ALA 31 31 ? A 18.198 14.793 11.487 1.000 1 A ALA 46.640 1
ATOM 202 C CB . ALA 31 31 ? A 16.027 13.768 13.767 1.000 1 A ALA 44.462 1
ATOM 203 N N . ARG 32 32 ? A 19.127 13.740 13.239 1.000 1 A ARG 49.050 1
ATOM 204 C CA . ARG 32 32 ? A 20.395 14.467 13.064 1.000 1 A ARG 50.988 1
ATOM 205 C C . ARG 32 32 ? A 21.047 14.105 11.747 1.000 1 A ARG 50.957 1
ATOM 206 O O . ARG 32 32 ? A 21.605 14.973 11.066 1.000 1 A ARG 51.135 1
ATOM 207 C CB . ARG 32 32 ? A 21.310 14.158 14.258 1.000 1 A ARG 49.336 1
ATOM 208 C CG . ARG 32 32 ? A 22.675 14.833 14.185 1.000 1 A ARG 46.740 1
ATOM 209 C CD . ARG 32 32 ? A 23.492 14.587 15.409 1.000 1 A ARG 43.710 1
ATOM 210 N NE . ARG 32 32 ? A 23.650 13.158 15.655 1.000 1 A ARG 42.386 1
ATOM 211 C CZ . ARG 32 32 ? A 24.607 12.425 15.103 1.000 1 A ARG 39.942 1
ATOM 212 N NH1 . ARG 32 32 ? A 25.473 12.950 14.242 1.000 1 A ARG 36.062 1
ATOM 213 N NH2 . ARG 32 32 ? A 24.654 11.151 15.399 1.000 1 A ARG 33.662 1
ATOM 214 N N . LEU 33 33 ? A 21.023 12.842 11.385 1.000 1 A LEU 46.214 1
ATOM 215 C CA . LEU 33 33 ? A 21.658 12.462 10.133 1.000 1 A LEU 49.398 1
ATOM 216 C C . LEU 33 33 ? A 20.914 13.010 8.929 1.000 1 A LEU 49.626 1
ATOM 217 O O . LEU 33 33 ? A 21.543 13.396 7.937 1.000 1 A LEU 49.558 1
ATOM 218 C CB . LEU 33 33 ? A 21.774 10.944 10.027 1.000 1 A LEU 47.310 1
ATOM 219 C CG . LEU 33 33 ? A 22.763 10.266 10.991 1.000 1 A LEU 45.045 1
ATOM 220 C CD1 . LEU 33 33 ? A 24.177 10.734 10.651 1.000 1 A LEU 44.863 1
ATOM 221 C CD2 . LEU 33 33 ? A 22.654 8.747 10.898 1.000 1 A LEU 44.183 1
ATOM 222 N N . VAL 34 34 ? A 19.590 13.068 9.018 1.000 1 A VAL 46.951 1
ATOM 223 C CA . VAL 34 34 ? A 18.846 13.663 7.894 1.000 1 A VAL 49.587 1
ATOM 224 C C . VAL 34 34 ? A 19.158 15.136 7.778 1.000 1 A VAL 50.369 1
ATOM 225 O O . VAL 34 34 ? A 19.394 15.654 6.675 1.000 1 A VAL 49.970 1
ATOM 226 C CB . VAL 34 34 ? A 17.334 13.436 8.097 1.000 1 A VAL 47.096 1
ATOM 227 C CG1 . VAL 34 34 ? A 17.011 11.955 7.987 1.000 1 A VAL 48.148 1
ATOM 228 C CG2 . VAL 34 34 ? A 16.536 14.235 7.095 1.000 1 A VAL 45.501 1
ATOM 229 N N . ALA 35 35 ? A 19.193 15.855 8.897 1.000 1 A ALA 45.566 1
ATOM 230 C CA . ALA 35 35 ? A 19.525 17.279 8.849 1.000 1 A ALA 48.667 1
ATOM 231 C C . ALA 35 35 ? A 20.934 17.509 8.346 1.000 1 A ALA 49.288 1
ATOM 232 O O . ALA 35 35 ? A 21.181 18.419 7.545 1.000 1 A ALA 49.260 1
ATOM 233 C CB . ALA 35 35 ? A 19.345 17.897 10.251 1.000 1 A ALA 46.613 1
ATOM 234 N N . GLU 36 36 ? A 21.883 16.716 8.782 1.000 1 A GLU 46.663 1
ATOM 235 C CA . GLU 36 36 ? A 23.246 16.880 8.307 1.000 1 A GLU 50.088 1
ATOM 236 C C . GLU 36 36 ? A 23.351 16.569 6.818 1.000 1 A GLU 50.546 1
ATOM 237 O O . GLU 36 36 ? A 24.105 17.244 6.100 1.000 1 A GLU 50.499 1
ATOM 238 C CB . GLU 36 36 ? A 24.202 15.991 9.117 1.000 1 A GLU 47.818 1
ATOM 239 C CG . GLU 36 36 ? A 24.353 16.419 10.560 1.000 1 A GLU 45.678 1
ATOM 240 C CD . GLU 36 36 ? A 25.335 15.552 11.307 1.000 1 A GLU 42.280 1
ATOM 241 O OE1 . GLU 36 36 ? A 25.905 14.625 10.687 1.000 1 A GLU 40.488 1
ATOM 242 O OE2 . GLU 36 36 ? A 25.533 15.808 12.538 1.000 1 A GLU 39.569 1
ATOM 243 N N . GLU 37 37 ? A 22.634 15.548 6.366 1.000 1 A GLU 44.931 1
ATOM 244 C CA . GLU 37 37 ? A 22.661 15.258 4.932 1.000 1 A GLU 48.188 1
ATOM 245 C C . GLU 37 37 ? A 22.059 16.392 4.126 1.000 1 A GLU 48.334 1
ATOM 246 O O . GLU 37 37 ? A 22.584 16.776 3.064 1.000 1 A GLU 48.214 1
ATOM 247 C CB . GLU 37 37 ? A 21.924 13.945 4.644 1.000 1 A GLU 45.622 1
ATOM 248 C CG . GLU 37 37 ? A 22.151 13.384 3.254 1.000 1 A GLU 43.655 1
ATOM 249 C CD . GLU 37 37 ? A 21.192 13.945 2.215 1.000 1 A GLU 40.873 1
ATOM 250 O OE1 . GLU 37 37 ? A 20.137 14.479 2.616 1.000 1 A GLU 39.569 1
ATOM 251 O OE2 . GLU 37 37 ? A 21.516 13.872 0.998 1.000 1 A GLU 39.083 1
ATOM 252 N N . ALA 38 38 ? A 20.943 16.951 4.600 1.000 1 A ALA 47.631 1
ATOM 253 C CA . ALA 38 38 ? A 20.330 18.056 3.889 1.000 1 A ALA 50.265 1
ATOM 254 C C . ALA 38 38 ? A 21.248 19.285 3.890 1.000 1 A ALA 50.501 1
ATOM 255 O O . ALA 38 38 ? A 21.343 19.990 2.878 1.000 1 A ALA 50.835 1
ATOM 256 C CB . ALA 38 38 ? A 18.975 18.391 4.522 1.000 1 A ALA 48.562 1
ATOM 257 N N . LYS 39 39 ? A 21.885 19.559 5.014 1.000 1 A LYS 54.655 1
ATOM 258 C CA . LYS 39 39 ? A 22.795 20.694 5.088 1.000 1 A LYS 57.544 1
ATOM 259 C C . LYS 39 39 ? A 23.983 20.495 4.131 1.000 1 A LYS 57.113 1
ATOM 260 O O . LYS 39 39 ? A 24.402 21.429 3.429 1.000 1 A LYS 57.225 1
ATOM 261 C CB . LYS 39 39 ? A 23.285 20.911 6.514 1.000 1 A LYS 56.173 1
ATOM 262 C CG . LYS 39 39 ? A 24.176 22.114 6.673 1.000 1 A LYS 53.152 1
ATOM 263 C CD . LYS 39 39 ? A 24.548 22.311 8.126 1.000 1 A LYS 49.360 1
ATOM 264 C CE . LYS 39 39 ? A 25.462 23.543 8.275 1.000 1 A LYS 46.471 1
ATOM 265 N NZ . LYS 39 39 ? A 25.828 23.731 9.700 1.000 1 A LYS 41.936 1
ATOM 266 N N . ALA 40 40 ? A 24.532 19.299 4.099 1.000 1 A ALA 51.916 1
ATOM 267 C CA . ALA 40 40 ? A 25.634 19.046 3.184 1.000 1 A ALA 55.404 1
ATOM 268 C C . ALA 40 40 ? A 25.189 19.179 1.744 1.000 1 A ALA 54.412 1
ATOM 269 O O . ALA 40 40 ? A 25.937 19.670 0.879 1.000 1 A ALA 54.982 1
ATOM 270 C CB . ALA 40 40 ? A 26.214 17.660 3.424 1.000 1 A ALA 54.663 1
ATOM 271 N N . ARG 41 41 ? A 23.947 18.761 1.440 1.000 1 A ARG 50.395 1
ATOM 272 C CA . ARG 41 41 ? A 23.460 18.903 0.078 1.000 1 A ARG 52.015 1
ATOM 273 C C . ARG 41 41 ? A 23.316 20.372 -0.314 1.000 1 A ARG 51.314 1
ATOM 274 O O . ARG 41 41 ? A 23.637 20.773 -1.410 1.000 1 A ARG 50.204 1
ATOM 275 C CB . ARG 41 41 ? A 22.139 18.137 -0.127 1.000 1 A ARG 49.210 1
ATOM 276 C CG . ARG 41 41 ? A 21.761 17.896 -1.562 1.000 1 A ARG 46.171 1
ATOM 277 C CD . ARG 41 41 ? A 20.264 17.646 -1.725 1.000 1 A ARG 43.316 1
ATOM 278 N NE . ARG 41 41 ? A 19.815 16.531 -0.920 1.000 1 A ARG 42.727 1
ATOM 279 C CZ . ARG 41 41 ? A 18.945 16.647 0.085 1.000 1 A ARG 39.760 1
ATOM 280 N NH1 . ARG 41 41 ? A 18.461 17.833 0.399 1.000 1 A ARG 36.714 1
ATOM 281 N NH2 . ARG 41 41 ? A 18.600 15.590 0.800 1.000 1 A ARG 34.382 1
ATOM 282 N N . ARG 42 42 ? A 22.744 21.176 0.615 1.000 1 A ARG 46.276 1
ATOM 283 C CA . ARG 42 42 ? A 22.561 22.588 0.321 1.000 1 A ARG 49.717 1
ATOM 284 C C . ARG 42 42 ? A 23.891 23.314 0.181 1.000 1 A ARG 49.178 1
ATOM 285 O O . ARG 42 42 ? A 24.045 24.186 -0.674 1.000 1 A ARG 48.103 1
ATOM 286 C CB . ARG 42 42 ? A 21.684 23.250 1.406 1.000 1 A ARG 46.786 1
ATOM 287 C CG . ARG 42 42 ? A 20.245 22.774 1.391 1.000 1 A ARG 43.972 1
ATOM 288 C CD . ARG 42 42 ? A 19.387 23.685 2.268 1.000 1 A ARG 42.113 1
ATOM 289 N NE . ARG 42 42 ? A 19.858 23.706 3.629 1.000 1 A ARG 42.444 1
ATOM 290 C CZ . ARG 42 42 ? A 19.443 22.898 4.591 1.000 1 A ARG 38.912 1
ATOM 291 N NH1 . ARG 42 42 ? A 18.566 21.940 4.307 1.000 1 A ARG 36.192 1
ATOM 292 N NH2 . ARG 42 42 ? A 19.903 23.000 5.811 1.000 1 A ARG 34.094 1
ATOM 293 N N . GLU 43 43 ? A 24.830 22.985 1.045 1.000 1 A GLU 54.881 1
ATOM 294 C CA . GLU 43 43 ? A 26.146 23.623 0.935 1.000 1 A GLU 57.501 1
ATOM 295 C C . GLU 43 43 ? A 26.868 23.199 -0.328 1.000 1 A GLU 56.233 1
ATOM 296 O O . GLU 43 43 ? A 27.736 23.943 -0.810 1.000 1 A GLU 54.538 1
ATOM 297 C CB . GLU 43 43 ? A 26.994 23.279 2.154 1.000 1 A GLU 55.640 1
ATOM 298 C CG . GLU 43 43 ? A 26.494 23.881 3.452 1.000 1 A GLU 53.486 1
ATOM 299 C CD . GLU 43 43 ? A 27.370 23.515 4.639 1.000 1 A GLU 50.299 1
ATOM 300 O OE1 . GLU 43 43 ? A 28.296 22.694 4.460 1.000 1 A GLU 48.614 1
ATOM 301 O OE2 . GLU 43 43 ? A 27.138 24.049 5.744 1.000 1 A GLU 46.860 1
ATOM 302 N N . GLY 44 44 ? A 26.511 22.033 -0.861 1.000 1 A GLY 50.061 1
ATOM 303 C CA . GLY 44 44 ? A 27.109 21.625 -2.105 1.000 1 A GLY 51.834 1
ATOM 304 C C . GLY 44 44 ? A 26.468 22.203 -3.360 1.000 1 A GLY 52.511 1
ATOM 305 O O . GLY 44 44 ? A 26.870 21.849 -4.462 1.000 1 A GLY 51.903 1
ATOM 306 N N . GLY 45 45 ? A 25.456 23.064 -3.179 1.000 1 A GLY 42.667 1
ATOM 307 C CA . GLY 45 45 ? A 24.831 23.758 -4.298 1.000 1 A GLY 44.555 1
ATOM 308 C C . GLY 45 45 ? A 23.471 23.250 -4.673 1.000 1 A GLY 44.905 1
ATOM 309 O O . GLY 45 45 ? A 22.790 23.907 -5.440 1.000 1 A GLY 44.461 1
ATOM 310 N N . GLY 46 46 ? A 23.045 22.125 -4.122 1.000 1 A GLY 39.712 1
ATOM 311 C CA . GLY 46 46 ? A 21.734 21.604 -4.463 1.000 1 A GLY 41.081 1
ATOM 312 C C . GLY 46 46 ? A 20.612 22.510 -3.990 1.000 1 A GLY 42.020 1
ATOM 313 O O . GLY 46 46 ? A 20.675 23.103 -2.928 1.000 1 A GLY 41.412 1
ATOM 314 N N . GLU 47 47 ? A 19.570 22.617 -4.780 1.000 1 A GLU 37.858 1
ATOM 315 C CA . GLU 47 47 ? A 18.443 23.472 -4.464 1.000 1 A GLU 42.227 1
ATOM 316 C C . GLU 47 47 ? A 17.392 22.788 -3.600 1.000 1 A GLU 41.883 1
ATOM 317 O O . GLU 47 47 ? A 16.477 23.418 -3.132 1.000 1 A GLU 39.980 1
ATOM 318 C CB . GLU 47 47 ? A 17.800 23.997 -5.747 1.000 1 A GLU 39.383 1
ATOM 319 C CG . GLU 47 47 ? A 18.708 24.901 -6.565 1.000 1 A GLU 38.655 1
ATOM 320 C CD . GLU 47 47 ? A 18.057 25.408 -7.849 1.000 1 A GLU 36.910 1
ATOM 321 O OE1 . GLU 47 47 ? A 16.917 25.001 -8.124 1.000 1 A GLU 37.513 1
ATOM 322 O OE2 . GLU 47 47 ? A 18.697 26.225 -8.539 1.000 1 A GLU 37.341 1
ATOM 323 N N . ALA 48 48 ? A 17.515 21.473 -3.407 1.000 1 A ALA 36.878 1
ATOM 324 C CA . ALA 48 48 ? A 16.580 20.762 -2.545 1.000 1 A ALA 38.792 1
ATOM 325 C C . ALA 48 48 ? A 16.735 21.229 -1.107 1.000 1 A ALA 38.745 1
ATOM 326 O O . ALA 48 48 ? A 17.825 21.603 -0.651 1.000 1 A ALA 38.050 1
ATOM 327 C CB . ALA 48 48 ? A 16.807 19.267 -2.660 1.000 1 A ALA 36.503 1
ATOM 328 N N . ALA 49 49 ? A 15.627 21.189 -0.384 1.000 1 A ALA 36.911 1
ATOM 329 C CA . ALA 49 49 ? A 15.599 21.681 0.990 1.000 1 A ALA 38.924 1
ATOM 330 C C . ALA 49 49 ? A 14.498 20.980 1.771 1.000 1 A ALA 38.695 1
ATOM 331 O O . ALA 49 49 ? A 13.448 20.651 1.231 1.000 1 A ALA 38.206 1
ATOM 332 C CB . ALA 49 49 ? A 15.415 23.195 1.043 1.000 1 A ALA 37.351 1
ATOM 333 N N . LEU 50 50 ? A 14.757 20.779 3.042 1.000 1 A LEU 33.396 1
ATOM 334 C CA . LEU 50 50 ? A 13.722 20.251 3.942 1.000 1 A LEU 36.731 1
ATOM 335 C C . LEU 50 50 ? A 12.674 21.342 4.187 1.000 1 A LEU 36.469 1
ATOM 336 O O . LEU 50 50 ? A 12.992 22.542 4.232 1.000 1 A LEU 35.566 1
ATOM 337 C CB . LEU 50 50 ? A 14.345 19.808 5.253 1.000 1 A LEU 34.184 1
ATOM 338 C CG . LEU 50 50 ? A 15.317 18.625 5.132 1.000 1 A LEU 33.816 1
ATOM 339 C CD1 . LEU 50 50 ? A 14.551 17.362 4.743 1.000 1 A LEU 35.313 1
ATOM 340 C CD2 . LEU 50 50 ? A 16.069 18.414 6.434 1.000 1 A LEU 34.402 1
ATOM 341 N N . LEU 51 51 ? A 11.452 20.920 4.348 1.000 1 A LEU 34.978 1
ATOM 342 C CA . LEU 51 51 ? A 10.329 21.843 4.448 1.000 1 A LEU 37.163 1
ATOM 343 C C . LEU 51 51 ? A 9.487 21.450 5.645 1.000 1 A LEU 36.961 1
ATOM 344 O O . LEU 51 51 ? A 9.535 20.307 6.088 1.000 1 A LEU 36.417 1
ATOM 345 C CB . LEU 51 51 ? A 9.473 21.842 3.177 1.000 1 A LEU 35.525 1
ATOM 346 C CG . LEU 51 51 ? A 10.149 22.327 1.893 1.000 1 A LEU 35.165 1
ATOM 347 C CD1 . LEU 51 51 ? A 10.506 23.790 1.980 1.000 1 A LEU 35.463 1
ATOM 348 C CD2 . LEU 51 51 ? A 9.269 22.069 0.688 1.000 1 A LEU 34.410 1
ATOM 349 N N . PRO 52 52 ? A 8.692 22.371 6.203 1.000 1 A PRO 34.837 1
ATOM 350 C CA . PRO 52 52 ? A 7.771 21.999 7.277 1.000 1 A PRO 37.611 1
ATOM 351 C C . PRO 52 52 ? A 6.805 20.897 6.825 1.000 1 A PRO 37.770 1
ATOM 352 O O . PRO 52 52 ? A 6.100 21.055 5.833 1.000 1 A PRO 37.841 1
ATOM 353 C CB . PRO 52 52 ? A 7.041 23.274 7.625 1.000 1 A PRO 36.364 1
ATOM 354 C CG . PRO 52 52 ? A 7.937 24.356 7.139 1.000 1 A PRO 38.195 1
ATOM 355 C CD . PRO 52 52 ? A 8.644 23.810 5.921 1.000 1 A PRO 40.421 1
ATOM 356 N N . GLY 53 53 ? A 6.827 19.784 7.529 1.000 1 A GLY 34.633 1
ATOM 357 C CA . GLY 53 53 ? A 6.042 18.661 7.120 1.000 1 A GLY 35.938 1
ATOM 358 C C . GLY 53 53 ? A 6.823 17.555 6.461 1.000 1 A GLY 36.807 1
ATOM 359 O O . GLY 53 53 ? A 6.274 16.478 6.210 1.000 1 A GLY 36.528 1
ATOM 360 N N . ALA 54 54 ? A 8.081 17.767 6.189 1.000 1 A ALA 31.785 1
ATOM 361 C CA . ALA 54 54 ? A 8.907 16.721 5.593 1.000 1 A ALA 35.257 1
ATOM 362 C C . ALA 54 54 ? A 8.998 15.527 6.549 1.000 1 A ALA 35.293 1
ATOM 363 O O . ALA 54 54 ? A 8.903 15.655 7.779 1.000 1 A ALA 34.807 1
ATOM 364 C CB . ALA 54 54 ? A 10.309 17.250 5.301 1.000 1 A ALA 32.940 1
ATOM 365 N N . ARG 55 55 ? A 9.182 14.369 5.979 1.000 1 A ARG 31.053 1
ATOM 366 C CA . ARG 55 55 ? A 9.155 13.138 6.748 1.000 1 A ARG 32.951 1
ATOM 367 C C . ARG 55 55 ? A 10.307 12.227 6.317 1.000 1 A ARG 32.924 1
ATOM 368 O O . ARG 55 55 ? A 10.708 12.196 5.165 1.000 1 A ARG 32.126 1
ATOM 369 C CB . ARG 55 55 ? A 7.817 12.419 6.611 1.000 1 A ARG 30.640 1
ATOM 370 C CG . ARG 55 55 ? A 7.472 12.002 5.185 1.000 1 A ARG 29.693 1
ATOM 371 C CD . ARG 55 55 ? A 6.050 11.473 5.099 1.000 1 A ARG 30.048 1
ATOM 372 N NE . ARG 55 55 ? A 5.728 11.059 3.742 1.000 1 A ARG 30.805 1
ATOM 373 C CZ . ARG 55 55 ? A 5.140 11.829 2.853 1.000 1 A ARG 28.126 1
ATOM 374 N NH1 . ARG 55 55 ? A 4.831 13.086 3.146 1.000 1 A ARG 27.958 1
ATOM 375 N NH2 . ARG 55 55 ? A 4.867 11.340 1.645 1.000 1 A ARG 25.567 1
ATOM 376 N N . VAL 56 56 ? A 10.799 11.520 7.295 1.000 1 A VAL 32.977 1
ATOM 377 C CA . VAL 56 56 ? A 11.888 10.562 7.051 1.000 1 A VAL 36.643 1
ATOM 378 C C . VAL 56 56 ? A 11.289 9.164 7.192 1.000 1 A VAL 36.536 1
ATOM 379 O O . VAL 56 56 ? A 10.699 8.844 8.210 1.000 1 A VAL 36.261 1
ATOM 380 C CB . VAL 56 56 ? A 13.043 10.774 8.019 1.000 1 A VAL 34.889 1
ATOM 381 C CG1 . VAL 56 56 ? A 13.574 12.191 7.889 1.000 1 A VAL 36.528 1
ATOM 382 C CG2 . VAL 56 56 ? A 14.124 9.760 7.761 1.000 1 A VAL 34.568 1
ATOM 383 N N . VAL 57 57 ? A 11.451 8.372 6.157 1.000 1 A VAL 29.912 1
ATOM 384 C CA . VAL 57 57 ? A 10.776 7.066 6.097 1.000 1 A VAL 34.891 1
ATOM 385 C C . VAL 57 57 ? A 11.728 5.905 6.328 1.000 1 A VAL 34.640 1
ATOM 386 O O . VAL 57 57 ? A 11.322 4.751 6.273 1.000 1 A VAL 34.230 1
ATOM 387 C CB . VAL 57 57 ? A 10.055 6.911 4.756 1.000 1 A VAL 32.297 1
ATOM 388 C CG1 . VAL 57 57 ? A 11.053 6.998 3.614 1.000 1 A VAL 34.707 1
ATOM 389 C CG2 . VAL 57 57 ? A 8.962 7.955 4.605 1.000 1 A VAL 33.273 1
ATOM 390 N N . ALA 58 58 ? A 12.991 6.209 6.551 1.000 1 A ALA 36.295 1
ATOM 391 C CA . ALA 58 58 ? A 13.959 5.149 6.731 1.000 1 A ALA 39.749 1
ATOM 392 C C . ALA 58 58 ? A 15.208 5.720 7.401 1.000 1 A ALA 40.135 1
ATOM 393 O O . ALA 58 58 ? A 15.407 6.930 7.417 1.000 1 A ALA 39.861 1
ATOM 394 C CB . ALA 58 58 ? A 14.347 4.500 5.420 1.000 1 A ALA 38.191 1
ATOM 395 N N . ARG 59 59 ? A 15.978 4.839 7.972 1.000 1 A ARG 36.657 1
ATOM 396 C CA . ARG 59 59 ? A 17.207 5.276 8.619 1.000 1 A ARG 40.197 1
ATOM 397 C C . ARG 59 59 ? A 18.137 5.842 7.569 1.000 1 A ARG 39.772 1
ATOM 398 O O . ARG 59 59 ? A 18.478 5.162 6.595 1.000 1 A ARG 39.219 1
ATOM 399 C CB . ARG 59 59 ? A 17.845 4.111 9.356 1.000 1 A ARG 37.983 1
ATOM 400 C CG . ARG 59 59 ? A 19.178 4.438 10.035 1.000 1 A ARG 37.172 1
ATOM 401 C CD . ARG 59 59 ? A 19.657 3.276 10.898 1.000 1 A ARG 35.514 1
ATOM 402 N NE . ARG 59 59 ? A 19.831 2.059 10.108 1.000 1 A ARG 32.299 1
ATOM 403 C CZ . ARG 59 59 ? A 20.164 0.901 10.604 1.000 1 A ARG 32.019 1
ATOM 404 N NH1 . ARG 59 59 ? A 20.377 0.764 11.890 1.000 1 A ARG 29.331 1
ATOM 405 N NH2 . ARG 59 59 ? A 20.294 -0.153 9.816 1.000 1 A ARG 27.126 1
ATOM 406 N N . PRO 60 60 ? A 18.597 7.093 7.769 1.000 1 A PRO 38.274 1
ATOM 407 C CA . PRO 60 60 ? A 19.455 7.704 6.752 1.000 1 A PRO 41.571 1
ATOM 408 C C . PRO 60 60 ? A 20.879 7.168 6.843 1.000 1 A PRO 41.528 1
ATOM 409 O O . PRO 60 60 ? A 21.266 6.559 7.843 1.000 1 A PRO 41.581 1
ATOM 410 C CB . PRO 60 60 ? A 19.416 9.194 7.099 1.000 1 A PRO 40.182 1
ATOM 411 C CG . PRO 60 60 ? A 19.183 9.180 8.582 1.000 1 A PRO 40.972 1
ATOM 412 C CD . PRO 60 60 ? A 18.306 8.006 8.876 1.000 1 A PRO 41.471 1
ATOM 413 N N . PRO 61 61 ? A 21.675 7.381 5.820 1.000 1 A PRO 35.274 1
ATOM 414 C CA . PRO 61 61 ? A 23.082 6.958 5.866 1.000 1 A PRO 38.310 1
ATOM 415 C C . PRO 61 61 ? A 23.873 7.789 6.889 1.000 1 A PRO 38.202 1
ATOM 416 O O . PRO 61 61 ? A 23.504 8.931 7.199 1.000 1 A PRO 38.133 1
ATOM 417 C CB . PRO 61 61 ? A 23.586 7.183 4.450 1.000 1 A PRO 36.467 1
ATOM 418 C CG . PRO 61 61 ? A 22.714 8.271 3.943 1.000 1 A PRO 37.841 1
ATOM 419 C CD . PRO 61 61 ? A 21.369 8.004 4.530 1.000 1 A PRO 38.462 1
ATOM 420 N N . PRO 62 62 ? A 24.957 7.250 7.421 1.000 1 A PRO 37.240 1
ATOM 421 C CA . PRO 62 62 ? A 25.733 8.019 8.382 1.000 1 A PRO 39.488 1
ATOM 422 C C . PRO 62 62 ? A 26.322 9.259 7.733 1.000 1 A PRO 39.481 1
ATOM 423 O O . PRO 62 62 ? A 26.801 9.239 6.590 1.000 1 A PRO 39.354 1
ATOM 424 C CB . PRO 62 62 ? A 26.826 7.063 8.839 1.000 1 A PRO 37.752 1
ATOM 425 C CG . PRO 62 62 ? A 26.268 5.702 8.501 1.000 1 A PRO 38.972 1
ATOM 426 C CD . PRO 62 62 ? A 25.449 5.894 7.270 1.000 1 A PRO 39.767 1
ATOM 427 N N . VAL 63 63 ? A 26.288 10.375 8.457 1.000 1 A VAL 35.562 1
ATOM 428 C CA . VAL 63 63 ? A 26.872 11.647 8.043 1.000 1 A VAL 39.536 1
ATOM 429 C C . VAL 63 63 ? A 27.744 12.117 9.190 1.000 1 A VAL 38.970 1
ATOM 430 O O . VAL 63 63 ? A 27.267 12.695 10.150 1.000 1 A VAL 38.073 1
ATOM 431 C CB . VAL 63 63 ? A 25.779 12.665 7.709 1.000 1 A VAL 36.829 1
ATOM 432 C CG1 . VAL 63 63 ? A 26.394 14.000 7.292 1.000 1 A VAL 40.765 1
ATOM 433 C CG2 . VAL 63 63 ? A 24.868 12.150 6.613 1.000 1 A VAL 38.272 1
ATOM 434 N N . GLY 64 64 ? A 29.030 11.884 9.073 1.000 1 A GLY 33.672 1
ATOM 435 C CA . GLY 64 64 ? A 29.934 12.264 10.126 1.000 1 A GLY 36.838 1
ATOM 436 C C . GLY 64 64 ? A 30.021 11.221 11.219 1.000 1 A GLY 37.794 1
ATOM 437 O O . GLY 64 64 ? A 29.722 10.041 11.006 1.000 1 A GLY 36.824 1
ATOM 438 N N . ALA 65 65 ? A 30.424 11.661 12.392 1.000 1 A ALA 40.293 1
ATOM 439 C CA . ALA 65 65 ? A 30.561 10.798 13.562 1.000 1 A ALA 43.255 1
ATOM 440 C C . ALA 65 65 ? A 29.295 10.865 14.398 1.000 1 A ALA 43.422 1
ATOM 441 O O . ALA 65 65 ? A 28.831 11.934 14.765 1.000 1 A ALA 43.178 1
ATOM 442 C CB . ALA 65 65 ? A 31.772 11.205 14.394 1.000 1 A ALA 41.080 1
ATOM 443 N N . GLU 66 66 ? A 28.747 9.697 14.688 1.000 1 A GLU 39.916 1
ATOM 444 C CA . GLU 66 66 ? A 27.552 9.620 15.494 1.000 1 A GLU 42.857 1
ATOM 445 C C . GLU 66 66 ? A 27.898 9.847 16.942 1.000 1 A GLU 42.710 1
ATOM 446 O O . GLU 66 66 ? A 29.045 9.841 17.372 1.000 1 A GLU 41.919 1
ATOM 447 C CB . GLU 66 66 ? A 26.891 8.248 15.317 1.000 1 A GLU 41.177 1
ATOM 448 C CG . GLU 66 66 ? A 26.447 7.947 13.905 1.000 1 A GLU 40.267 1
ATOM 449 C CD . GLU 66 66 ? A 25.832 6.576 13.793 1.000 1 A GLU 38.240 1
ATOM 450 O OE1 . GLU 66 66 ? A 25.755 5.847 14.820 1.000 1 A GLU 38.481 1
ATOM 451 O OE2 . GLU 66 66 ? A 25.427 6.171 12.674 1.000 1 A GLU 37.534 1
ATOM 452 N N . ASP 67 67 ? A 26.860 10.057 17.752 1.000 1 A ASP 41.682 1
ATOM 453 C CA . ASP 67 67 ? A 26.975 10.213 19.189 1.000 1 A ASP 45.339 1
ATOM 454 C C . ASP 67 67 ? A 26.507 8.902 19.832 1.000 1 A ASP 45.043 1
ATOM 455 O O . ASP 67 67 ? A 25.296 8.645 19.902 1.000 1 A ASP 45.244 1
ATOM 456 C CB . ASP 67 67 ? A 26.143 11.413 19.675 1.000 1 A ASP 43.661 1
ATOM 457 C CG . ASP 67 67 ? A 26.419 11.753 21.123 1.000 1 A ASP 42.918 1
ATOM 458 O OD1 . ASP 67 67 ? A 26.849 10.870 21.898 1.000 1 A ASP 39.164 1
ATOM 459 O OD2 . ASP 67 67 ? A 26.198 12.934 21.490 1.000 1 A ASP 38.967 1
ATOM 460 N N . PRO 68 68 ? A 27.396 8.070 20.280 1.000 1 A PRO 43.018 1
ATOM 461 C CA . PRO 68 68 ? A 26.989 6.772 20.805 1.000 1 A PRO 45.887 1
ATOM 462 C C . PRO 68 68 ? A 26.110 6.891 22.049 1.000 1 A PRO 46.332 1
ATOM 463 O O . PRO 68 68 ? A 25.240 6.070 22.258 1.000 1 A PRO 47.092 1
ATOM 464 C CB . PRO 68 68 ? A 28.297 6.067 21.123 1.000 1 A PRO 45.274 1
ATOM 465 C CG . PRO 68 68 ? A 29.270 7.178 21.310 1.000 1 A PRO 46.776 1
ATOM 466 C CD . PRO 68 68 ? A 28.844 8.249 20.369 1.000 1 A PRO 47.940 1
ATOM 467 N N . ASP 69 69 ? A 26.331 7.933 22.866 1.000 1 A ASP 41.875 1
ATOM 468 C CA . ASP 69 69 ? A 25.467 8.132 24.019 1.000 1 A ASP 45.517 1
ATOM 469 C C . ASP 69 69 ? A 24.035 8.410 23.617 1.000 1 A ASP 45.672 1
ATOM 470 O O . ASP 69 69 ? A 23.108 7.915 24.256 1.000 1 A ASP 45.033 1
ATOM 471 C CB . ASP 69 69 ? A 25.997 9.288 24.891 1.000 1 A ASP 43.278 1
ATOM 472 C CG . ASP 69 69 ? A 27.384 8.993 25.464 1.000 1 A ASP 42.343 1
ATOM 473 O OD1 . ASP 69 69 ? A 27.701 7.795 25.623 1.000 1 A ASP 39.046 1
ATOM 474 O OD2 . ASP 69 69 ? A 28.120 9.960 25.737 1.000 1 A ASP 40.528 1
ATOM 475 N N . VAL 70 70 ? A 23.852 9.179 22.560 1.000 1 A VAL 38.009 1
ATOM 476 C CA . VAL 70 70 ? A 22.494 9.485 22.100 1.000 1 A VAL 40.048 1
ATOM 477 C C . VAL 70 70 ? A 21.856 8.249 21.493 1.000 1 A VAL 40.067 1
ATOM 478 O O . VAL 70 70 ? A 20.686 7.962 21.773 1.000 1 A VAL 39.171 1
ATOM 479 C CB . VAL 70 70 ? A 22.538 10.650 21.084 1.000 1 A VAL 37.459 1
ATOM 480 C CG1 . VAL 70 70 ? A 23.099 11.898 21.750 1.000 1 A VAL 37.169 1
ATOM 481 C CG2 . VAL 70 70 ? A 21.157 10.899 20.511 1.000 1 A VAL 35.675 1
ATOM 482 N N . THR 71 71 ? A 22.592 7.497 20.712 1.000 1 A THR 40.981 1
ATOM 483 C CA . THR 71 71 ? A 22.063 6.286 20.124 1.000 1 A THR 44.252 1
ATOM 484 C C . THR 71 71 ? A 21.702 5.275 21.209 1.000 1 A THR 44.195 1
ATOM 485 O O . THR 71 71 ? A 20.634 4.624 21.123 1.000 1 A THR 43.548 1
ATOM 486 C CB . THR 71 71 ? A 23.081 5.690 19.139 1.000 1 A THR 42.004 1
ATOM 487 O OG1 . THR 71 71 ? A 23.356 6.617 18.120 1.000 1 A THR 42.903 1
ATOM 488 C CG2 . THR 71 71 ? A 22.548 4.407 18.537 1.000 1 A THR 40.694 1
ATOM 489 N N . ALA 72 72 ? A 22.527 5.154 22.215 1.000 1 A ALA 42.418 1
ATOM 490 C CA . ALA 72 72 ? A 22.221 4.243 23.296 1.000 1 A ALA 45.002 1
ATOM 491 C C . ALA 72 72 ? A 20.972 4.680 24.044 1.000 1 A ALA 44.807 1
ATOM 492 O O . ALA 72 72 ? A 20.134 3.832 24.423 1.000 1 A ALA 45.089 1
ATOM 493 C CB . ALA 72 72 ? A 23.408 4.141 24.249 1.000 1 A ALA 44.076 1
ATOM 494 N N . SER 73 73 ? A 20.817 5.989 24.278 1.000 1 A SER 41.854 1
ATOM 495 C CA . SER 73 73 ? A 19.632 6.482 24.954 1.000 1 A SER 45.263 1
ATOM 496 C C . SER 73 73 ? A 18.389 6.209 24.129 1.000 1 A SER 44.916 1
ATOM 497 O O . SER 73 73 ? A 17.336 5.834 24.681 1.000 1 A SER 44.542 1
ATOM 498 C CB . SER 73 73 ? A 19.746 7.979 25.251 1.000 1 A SER 44.008 1
ATOM 499 O OG . SER 73 73 ? A 18.590 8.450 25.909 1.000 1 A SER 42.403 1
ATOM 500 N N . ALA 74 74 ? A 18.467 6.397 22.823 1.000 1 A ALA 38.329 1
ATOM 501 C CA . ALA 74 74 ? A 17.317 6.105 21.975 1.000 1 A ALA 41.257 1
ATOM 502 C C . ALA 74 74 ? A 16.964 4.628 21.986 1.000 1 A ALA 41.007 1
ATOM 503 O O . ALA 74 74 ? A 15.799 4.253 22.031 1.000 1 A ALA 40.743 1
ATOM 504 C CB . ALA 74 74 ? A 17.603 6.557 20.554 1.000 1 A ALA 39.685 1
ATOM 505 N N . GLU 75 75 ? A 17.980 3.772 21.992 1.000 1 A GLU 39.469 1
ATOM 506 C CA . GLU 75 75 ? A 17.720 2.347 22.077 1.000 1 A GLU 41.335 1
ATOM 507 C C . GLU 75 75 ? A 17.100 1.969 23.395 1.000 1 A GLU 41.010 1
ATOM 508 O O . GLU 75 75 ? A 16.175 1.156 23.443 1.000 1 A GLU 40.013 1
ATOM 509 C CB . GLU 75 75 ? A 19.011 1.560 21.862 1.000 1 A GLU 39.685 1
ATOM 510 C CG . GLU 75 75 ? A 19.589 1.705 20.472 1.000 1 A GLU 39.521 1
ATOM 511 C CD . GLU 75 75 ? A 20.934 1.024 20.338 1.000 1 A GLU 38.089 1
ATOM 512 O OE1 . GLU 75 75 ? A 21.464 0.490 21.353 1.000 1 A GLU 38.026 1
ATOM 513 O OE2 . GLU 75 75 ? A 21.475 0.997 19.188 1.000 1 A GLU 37.002 1
ATOM 514 N N . ARG 76 76 ? A 17.571 2.574 24.493 1.000 1 A ARG 38.752 1
ATOM 515 C CA . ARG 76 76 ? A 16.981 2.286 25.781 1.000 1 A ARG 40.695 1
ATOM 516 C C . ARG 76 76 ? A 15.547 2.765 25.859 1.000 1 A ARG 40.068 1
ATOM 517 O O . ARG 76 76 ? A 14.686 2.085 26.411 1.000 1 A ARG 38.898 1
ATOM 518 C CB . ARG 76 76 ? A 17.810 2.887 26.903 1.000 1 A ARG 38.298 1
ATOM 519 C CG . ARG 76 76 ? A 19.181 2.241 27.042 1.000 1 A ARG 37.137 1
ATOM 520 C CD . ARG 76 76 ? A 19.881 2.712 28.293 1.000 1 A ARG 36.325 1
ATOM 521 N NE . ARG 76 76 ? A 20.326 4.125 28.158 1.000 1 A ARG 35.093 1
ATOM 522 C CZ . ARG 76 76 ? A 21.563 4.482 27.762 1.000 1 A ARG 33.233 1
ATOM 523 N NH1 . ARG 76 76 ? A 22.464 3.576 27.469 1.000 1 A ARG 30.592 1
ATOM 524 N NH2 . ARG 76 76 ? A 21.856 5.770 27.682 1.000 1 A ARG 28.261 1
ATOM 525 N N . ARG 77 77 ? A 15.254 3.948 25.310 1.000 1 A ARG 35.243 1
ATOM 526 C CA . ARG 77 77 ? A 13.889 4.443 25.322 1.000 1 A ARG 38.540 1
ATOM 527 C C . ARG 77 77 ? A 12.963 3.574 24.490 1.000 1 A ARG 38.349 1
ATOM 528 O O . ARG 77 77 ? A 11.821 3.359 24.858 1.000 1 A ARG 37.059 1
ATOM 529 C CB . ARG 77 77 ? A 13.861 5.899 24.821 1.000 1 A ARG 35.785 1
ATOM 530 C CG . ARG 77 77 ? A 14.527 6.897 25.744 1.000 1 A ARG 34.762 1
ATOM 531 C CD . ARG 77 77 ? A 14.600 8.284 25.121 1.000 1 A ARG 34.276 1
ATOM 532 N NE . ARG 77 77 ? A 13.286 8.920 24.989 1.000 1 A ARG 32.860 1
ATOM 533 C CZ . ARG 77 77 ? A 13.072 10.101 24.428 1.000 1 A ARG 31.933 1
ATOM 534 N NH1 . ARG 77 77 ? A 14.080 10.775 23.901 1.000 1 A ARG 28.771 1
ATOM 535 N NH2 . ARG 77 77 ? A 11.856 10.592 24.397 1.000 1 A ARG 26.362 1
ATOM 536 N N . LEU 78 78 ? A 13.471 3.038 23.391 1.000 1 A LEU 37.124 1
ATOM 537 C CA . LEU 78 78 ? A 12.662 2.184 22.533 1.000 1 A LEU 39.479 1
ATOM 538 C C . LEU 78 78 ? A 12.267 0.898 23.272 1.000 1 A LEU 39.211 1
ATOM 539 O O . LEU 78 78 ? A 11.091 0.519 23.322 1.000 1 A LEU 38.356 1
ATOM 540 C CB . LEU 78 78 ? A 13.418 1.843 21.269 1.000 1 A LEU 37.452 1
ATOM 541 C CG . LEU 78 78 ? A 12.792 0.836 20.318 1.000 1 A LEU 37.552 1
ATOM 542 C CD1 . LEU 78 78 ? A 11.464 1.362 19.787 1.000 1 A LEU 37.209 1
ATOM 543 C CD2 . LEU 78 78 ? A 13.720 0.525 19.178 1.000 1 A LEU 36.878 1
ATOM 544 N N . HIS 79 79 ? A 13.244 0.238 23.882 1.000 1 A HIS 34.173 1
ATOM 545 C CA . HIS 79 79 ? A 12.954 -1.009 24.551 1.000 1 A HIS 36.409 1
ATOM 546 C C . HIS 79 79 ? A 12.228 -0.821 25.873 1.000 1 A HIS 36.527 1
ATOM 547 O O . HIS 79 79 ? A 11.691 -1.786 26.402 1.000 1 A HIS 35.074 1
ATOM 548 C CB . HIS 79 79 ? A 14.224 -1.820 24.759 1.000 1 A HIS 33.203 1
ATOM 549 C CG . HIS 79 79 ? A 14.755 -2.416 23.507 1.000 1 A HIS 32.455 1
ATOM 550 N ND1 . HIS 79 79 ? A 14.324 -3.657 23.019 1.000 1 A HIS 30.787 1
ATOM 551 C CD2 . HIS 79 79 ? A 15.649 -1.957 22.618 1.000 1 A HIS 30.801 1
ATOM 552 C CE1 . HIS 79 79 ? A 14.961 -3.904 21.906 1.000 1 A HIS 29.402 1
ATOM 553 N NE2 . HIS 79 79 ? A 15.764 -2.910 21.636 1.000 1 A HIS 28.862 1
ATOM 554 N N . LYS 80 80 ? A 12.226 0.410 26.409 1.000 1 A LYS 38.432 1
ATOM 555 C CA . LYS 80 80 ? A 11.493 0.694 27.646 1.000 1 A LYS 40.806 1
ATOM 556 C C . LYS 80 80 ? A 10.118 1.284 27.398 1.000 1 A LYS 40.073 1
ATOM 557 O O . LYS 80 80 ? A 9.441 1.685 28.352 1.000 1 A LYS 39.147 1
ATOM 558 C CB . LYS 80 80 ? A 12.292 1.624 28.544 1.000 1 A LYS 39.056 1
ATOM 559 C CG . LYS 80 80 ? A 13.579 1.031 29.073 1.000 1 A LYS 38.172 1
ATOM 560 C CD . LYS 80 80 ? A 14.323 2.066 29.923 1.000 1 A LYS 37.635 1
ATOM 561 C CE . LYS 80 80 ? A 15.592 1.500 30.498 1.000 1 A LYS 33.091 1
ATOM 562 N NZ . LYS 80 80 ? A 16.339 2.523 31.300 1.000 1 A LYS 33.037 1
ATOM 563 N N . SER 81 81 ? A 9.698 1.353 26.145 1.000 1 A SER 32.533 1
ATOM 564 C CA . SER 81 81 ? A 8.398 1.919 25.819 1.000 1 A SER 34.549 1
ATOM 565 C C . SER 81 81 ? A 7.301 1.058 26.424 1.000 1 A SER 34.162 1
ATOM 566 O O . SER 81 81 ? A 7.439 -0.163 26.529 1.000 1 A SER 33.586 1
ATOM 567 C CB . SER 81 81 ? A 8.227 2.030 24.323 1.000 1 A SER 32.511 1
ATOM 568 O OG . SER 81 81 ? A 9.194 2.881 23.758 1.000 1 A SER 31.078 1
ATOM 569 N N . PRO 82 82 ? A 6.187 1.669 26.842 1.000 1 A PRO 31.395 1
ATOM 570 C CA . PRO 82 82 ? A 5.061 0.884 27.370 1.000 1 A PRO 34.449 1
ATOM 571 C C . PRO 82 82 ? A 4.532 -0.084 26.300 1.000 1 A PRO 34.686 1
ATOM 572 O O . PRO 82 82 ? A 4.347 0.303 25.157 1.000 1 A PRO 34.447 1
ATOM 573 C CB . PRO 82 82 ? A 4.028 1.937 27.766 1.000 1 A PRO 32.539 1
ATOM 574 C CG . PRO 82 82 ? A 4.804 3.180 27.948 1.000 1 A PRO 34.485 1
ATOM 575 C CD . PRO 82 82 ? A 5.940 3.109 26.951 1.000 1 A PRO 36.977 1
ATOM 576 N N . GLY 83 83 ? A 4.275 -1.294 26.719 1.000 1 A GLY 28.460 1
ATOM 577 C CA . GLY 83 83 ? A 3.838 -2.319 25.800 1.000 1 A GLY 29.771 1
ATOM 578 C C . GLY 83 83 ? A 4.973 -3.118 25.171 1.000 1 A GLY 30.678 1
ATOM 579 O O . GLY 83 83 ? A 4.701 -4.144 24.542 1.000 1 A GLY 29.931 1
ATOM 580 N N . LEU 84 84 ? A 6.222 -2.684 25.326 1.000 1 A LEU 31.164 1
ATOM 581 C CA . LEU 84 84 ? A 7.374 -3.404 24.795 1.000 1 A LEU 35.127 1
ATOM 582 C C . LEU 84 84 ? A 8.080 -4.140 25.928 1.000 1 A LEU 35.103 1
ATOM 583 O O . LEU 84 84 ? A 8.153 -3.641 27.053 1.000 1 A LEU 34.171 1
ATOM 584 C CB . LEU 84 84 ? A 8.336 -2.443 24.120 1.000 1 A LEU 32.032 1
ATOM 585 C CG . LEU 84 84 ? A 7.813 -1.734 22.884 1.000 1 A LEU 31.899 1
ATOM 586 C CD1 . LEU 84 84 ? A 7.482 -2.725 21.793 1.000 1 A LEU 33.010 1
ATOM 587 C CD2 . LEU 84 84 ? A 8.802 -0.702 22.370 1.000 1 A LEU 32.391 1
ATOM 588 N N . LEU 85 85 ? A 8.577 -5.294 25.623 1.000 1 A LEU 32.885 1
ATOM 589 C CA . LEU 85 85 ? A 9.240 -6.137 26.588 1.000 1 A LEU 36.618 1
ATOM 590 C C . LEU 85 85 ? A 10.624 -6.493 26.060 1.000 1 A LEU 36.705 1
ATOM 591 O O . LEU 85 85 ? A 10.792 -6.799 24.880 1.000 1 A LEU 35.747 1
ATOM 592 C CB . LEU 85 85 ? A 8.447 -7.394 26.866 1.000 1 A LEU 34.282 1
ATOM 593 C CG . LEU 85 85 ? A 7.052 -7.204 27.454 1.000 1 A LEU 33.736 1
ATOM 594 C CD1 . LEU 85 85 ? A 7.103 -6.499 28.799 1.000 1 A LEU 34.965 1
ATOM 595 C CD2 . LEU 85 85 ? A 6.351 -8.555 27.602 1.000 1 A LEU 33.935 1
ATOM 596 N N . ALA 86 86 ? A 11.616 -6.431 26.942 1.000 1 A ALA 34.309 1
ATOM 597 C CA . ALA 86 86 ? A 12.978 -6.782 26.603 1.000 1 A ALA 38.288 1
ATOM 598 C C . ALA 86 86 ? A 13.216 -8.264 26.907 1.000 1 A ALA 38.358 1
ATOM 599 O O . ALA 86 86 ? A 12.795 -8.784 27.942 1.000 1 A ALA 38.325 1
ATOM 600 C CB . ALA 86 86 ? A 13.959 -5.906 27.361 1.000 1 A ALA 36.242 1
ATOM 601 N N . VAL 87 87 ? A 13.903 -8.908 26.000 1.000 1 A VAL 36.041 1
ATOM 602 C CA . VAL 87 87 ? A 14.213 -10.327 26.131 1.000 1 A VAL 39.604 1
ATOM 603 C C . VAL 87 87 ? A 15.686 -10.515 25.772 1.000 1 A VAL 39.525 1
ATOM 604 O O . VAL 87 87 ? A 16.164 -9.904 24.824 1.000 1 A VAL 39.634 1
ATOM 605 C CB . VAL 87 87 ? A 13.301 -11.182 25.236 1.000 1 A VAL 38.107 1
ATOM 606 C CG1 . VAL 87 87 ? A 11.856 -11.006 25.664 1.000 1 A VAL 38.730 1
ATOM 607 C CG2 . VAL 87 87 ? A 13.692 -12.651 25.278 1.000 1 A VAL 37.166 1
ATOM 608 N N . PRO 88 88 ? A 16.431 -11.342 26.513 1.000 1 A PRO 34.670 1
ATOM 609 C CA . PRO 88 88 ? A 17.789 -11.635 26.112 1.000 1 A PRO 37.704 1
ATOM 610 C C . PRO 88 88 ? A 17.841 -12.200 24.696 1.000 1 A PRO 38.061 1
ATOM 611 O O . PRO 88 88 ? A 17.024 -13.043 24.345 1.000 1 A PRO 38.047 1
ATOM 612 C CB . PRO 88 88 ? A 18.255 -12.643 27.155 1.000 1 A PRO 36.506 1
ATOM 613 C CG . PRO 88 88 ? A 17.379 -12.400 28.334 1.000 1 A PRO 38.242 1
ATOM 614 C CD . PRO 88 88 ? A 16.042 -11.970 27.785 1.000 1 A PRO 39.756 1
ATOM 615 N N . PRO 89 89 ? A 18.783 -11.740 23.893 1.000 1 A PRO 37.398 1
ATOM 616 C CA . PRO 89 89 ? A 18.807 -12.167 22.490 1.000 1 A PRO 39.081 1
ATOM 617 C C . PRO 89 89 ? A 18.974 -13.676 22.346 1.000 1 A PRO 39.513 1
ATOM 618 O O . PRO 89 89 ? A 18.287 -14.281 21.508 1.000 1 A PRO 39.500 1
ATOM 619 C CB . PRO 89 89 ? A 19.999 -11.424 21.922 1.000 1 A PRO 37.678 1
ATOM 620 C CG . PRO 89 89 ? A 20.193 -10.266 22.827 1.000 1 A PRO 39.347 1
ATOM 621 C CD . PRO 89 89 ? A 19.781 -10.721 24.164 1.000 1 A PRO 40.358 1
ATOM 622 N N . GLU 90 90 ? A 19.830 -14.283 23.141 1.000 1 A GLU 39.411 1
ATOM 623 C CA . GLU 90 90 ? A 20.034 -15.726 23.012 1.000 1 A GLU 41.900 1
ATOM 624 C C . GLU 90 90 ? A 18.776 -16.497 23.360 1.000 1 A GLU 41.960 1
ATOM 625 O O . GLU 90 90 ? A 18.451 -17.480 22.715 1.000 1 A GLU 41.540 1
ATOM 626 C CB . GLU 90 90 ? A 21.201 -16.162 23.892 1.000 1 A GLU 40.765 1
ATOM 627 C CG . GLU 90 90 ? A 22.550 -15.597 23.468 1.000 1 A GLU 39.934 1
ATOM 628 C CD . GLU 90 90 ? A 22.760 -14.162 23.973 1.000 1 A GLU 37.694 1
ATOM 629 O OE1 . GLU 90 90 ? A 21.903 -13.625 24.677 1.000 1 A GLU 36.859 1
ATOM 630 O OE2 . GLU 90 90 ? A 23.839 -13.595 23.637 1.000 1 A GLU 34.911 1
ATOM 631 N N . GLU 91 91 ? A 18.046 -16.021 24.382 1.000 1 A GLU 38.370 1
ATOM 632 C CA . GLU 91 91 ? A 16.794 -16.687 24.763 1.000 1 A GLU 40.977 1
ATOM 633 C C . GLU 91 91 ? A 15.764 -16.592 23.641 1.000 1 A GLU 40.155 1
ATOM 634 O O . GLU 91 91 ? A 15.124 -17.582 23.292 1.000 1 A GLU 39.099 1
ATOM 635 C CB . GLU 91 91 ? A 16.238 -16.099 26.068 1.000 1 A GLU 38.880 1
ATOM 636 C CG . GLU 91 91 ? A 14.901 -16.663 26.461 1.000 1 A GLU 39.085 1
ATOM 637 C CD . GLU 91 91 ? A 14.371 -16.058 27.764 1.000 1 A GLU 38.419 1
ATOM 638 O OE1 . GLU 91 91 ? A 15.001 -15.087 28.243 1.000 1 A GLU 38.477 1
ATOM 639 O OE2 . GLU 91 91 ? A 13.344 -16.540 28.264 1.000 1 A GLU 38.042 1
ATOM 640 N N . MET 92 92 ? A 15.614 -15.399 23.077 1.000 1 A MET 35.763 1
ATOM 641 C CA . MET 92 92 ? A 14.654 -15.220 21.987 1.000 1 A MET 37.672 1
ATOM 642 C C . MET 92 92 ? A 15.057 -16.003 20.746 1.000 1 A MET 37.207 1
ATOM 643 O O . MET 92 92 ? A 14.223 -16.633 20.090 1.000 1 A MET 36.188 1
ATOM 644 C CB . MET 92 92 ? A 14.493 -13.730 21.659 1.000 1 A MET 35.235 1
ATOM 645 C CG . MET 92 92 ? A 13.352 -13.429 20.695 1.000 1 A MET 34.931 1
ATOM 646 S SD . MET 92 92 ? A 13.050 -11.693 20.511 1.000 1 A MET 33.595 1
ATOM 647 C CE . MET 92 92 ? A 11.705 -11.717 19.317 1.000 1 A MET 31.208 1
ATOM 648 N N . ALA 93 93 ? A 16.355 -15.982 20.429 1.000 1 A ALA 37.052 1
ATOM 649 C CA . ALA 93 93 ? A 16.829 -16.732 19.292 1.000 1 A ALA 40.391 1
ATOM 650 C C . ALA 93 93 ? A 16.614 -18.242 19.471 1.000 1 A ALA 40.396 1
ATOM 651 O O . ALA 93 93 ? A 16.141 -18.923 18.568 1.000 1 A ALA 39.635 1
ATOM 652 C CB . ALA 93 93 ? A 18.313 -16.446 19.044 1.000 1 A ALA 38.199 1
ATOM 653 N N . ALA 94 94 ? A 16.957 -18.734 20.655 1.000 1 A ALA 39.012 1
ATOM 654 C CA . ALA 94 94 ? A 16.768 -20.144 20.916 1.000 1 A ALA 41.780 1
ATOM 655 C C . ALA 94 94 ? A 15.297 -20.537 20.893 1.000 1 A ALA 41.679 1
ATOM 656 O O . ALA 94 94 ? A 14.936 -21.599 20.367 1.000 1 A ALA 41.295 1
ATOM 657 C CB . ALA 94 94 ? A 17.391 -20.506 22.252 1.000 1 A ALA 39.798 1
ATOM 658 N N . SER 95 95 ? A 14.443 -19.677 21.446 1.000 1 A SER 37.837 1
ATOM 659 C CA . SER 95 95 ? A 13.018 -19.946 21.420 1.000 1 A SER 41.073 1
ATOM 660 C C . SER 95 95 ? A 12.475 -19.999 19.990 1.000 1 A SER 40.982 1
ATOM 661 O O . SER 95 95 ? A 11.742 -20.921 19.631 1.000 1 A SER 40.196 1
ATOM 662 C CB . SER 95 95 ? A 12.262 -18.904 22.234 1.000 1 A SER 38.234 1
ATOM 663 O OG . SER 95 95 ? A 10.872 -19.154 22.232 1.000 1 A SER 36.847 1
ATOM 664 N N . ALA 96 96 ? A 12.865 -19.004 19.182 1.000 1 A ALA 36.616 1
ATOM 665 C CA . ALA 96 96 ? A 12.415 -18.988 17.795 1.000 1 A ALA 38.764 1
ATOM 666 C C . ALA 96 96 ? A 12.945 -20.189 17.020 1.000 1 A ALA 38.722 1
ATOM 667 O O . ALA 96 96 ? A 12.240 -20.822 16.249 1.000 1 A ALA 38.281 1
ATOM 668 C CB . ALA 96 96 ? A 12.820 -17.680 17.133 1.000 1 A ALA 36.532 1
ATOM 669 N N . ALA 97 97 ? A 14.226 -20.508 17.257 1.000 1 A ALA 37.225 1
ATOM 670 C CA . ALA 97 97 ? A 14.813 -21.643 16.562 1.000 1 A ALA 40.474 1
ATOM 671 C C . ALA 97 97 ? A 14.146 -22.949 16.950 1.000 1 A ALA 40.814 1
ATOM 672 O O . ALA 97 97 ? A 13.886 -23.803 16.108 1.000 1 A ALA 40.453 1
ATOM 673 C CB . ALA 97 97 ? A 16.306 -21.697 16.861 1.000 1 A ALA 38.205 1
ATOM 674 N N . ALA 98 98 ? A 13.843 -23.113 18.246 1.000 1 A ALA 37.174 1
ATOM 675 C CA . ALA 98 98 ? A 13.157 -24.320 18.672 1.000 1 A ALA 41.015 1
ATOM 676 C C . ALA 98 98 ? A 11.772 -24.420 18.058 1.000 1 A ALA 40.962 1
ATOM 677 O O . ALA 98 98 ? A 11.316 -25.515 17.703 1.000 1 A ALA 40.702 1
ATOM 678 C CB . ALA 98 98 ? A 13.046 -24.373 20.197 1.000 1 A ALA 39.118 1
ATOM 679 N N . ALA 99 99 ? A 11.088 -23.272 17.921 1.000 1 A ALA 34.605 1
ATOM 680 C CA . ALA 99 99 ? A 9.768 -23.270 17.287 1.000 1 A ALA 37.899 1
ATOM 681 C C . ALA 99 99 ? A 9.862 -23.641 15.820 1.000 1 A ALA 37.753 1
ATOM 682 O O . ALA 99 99 ? A 8.975 -24.314 15.284 1.000 1 A ALA 37.505 1
ATOM 683 C CB . ALA 99 99 ? A 9.123 -21.888 17.463 1.000 1 A ALA 35.723 1
ATOM 684 N N . ILE 100 100 ? A 10.966 -23.217 15.162 1.000 1 A ILE 30.744 1
ATOM 685 C CA . ILE 100 100 ? A 11.127 -23.567 13.745 1.000 1 A ILE 35.035 1
ATOM 686 C C . ILE 100 100 ? A 11.462 -25.051 13.606 1.000 1 A ILE 35.248 1
ATOM 687 O O . ILE 100 100 ? A 10.998 -25.728 12.689 1.000 1 A ILE 34.583 1
ATOM 688 C CB . ILE 100 100 ? A 12.218 -22.675 13.123 1.000 1 A ILE 32.092 1
ATOM 689 C CG1 . ILE 100 100 ? A 11.786 -21.222 13.168 1.000 1 A ILE 34.679 1
ATOM 690 C CG2 . ILE 100 100 ? A 12.494 -23.104 11.701 1.000 1 A ILE 32.795 1
ATOM 691 C CD1 . ILE 100 100 ? A 12.891 -20.263 12.916 1.000 1 A ILE 32.501 1
ATOM 692 N N . VAL 101 101 ? A 12.277 -25.567 14.536 1.000 1 A VAL 33.184 1
ATOM 693 C CA . VAL 101 101 ? A 12.624 -26.970 14.472 1.000 1 A VAL 37.037 1
ATOM 694 C C . VAL 101 101 ? A 11.404 -27.857 14.688 1.000 1 A VAL 36.968 1
ATOM 695 O O . VAL 101 101 ? A 11.194 -28.843 13.979 1.000 1 A VAL 36.026 1
ATOM 696 C CB . VAL 101 101 ? A 13.714 -27.292 15.488 1.000 1 A VAL 34.070 1
ATOM 697 C CG1 . VAL 101 101 ? A 15.016 -26.610 15.113 1.000 1 A VAL 36.300 1
ATOM 698 C CG2 . VAL 101 101 ? A 13.954 -28.787 15.596 1.000 1 A VAL 34.739 1
ATOM 699 N N . SER 102 102 ? A 10.572 -27.484 15.653 1.000 1 A SER 33.350 1
ATOM 700 C CA . SER 102 102 ? A 9.331 -28.212 15.937 1.000 1 A SER 35.696 1
ATOM 701 C C . SER 102 102 ? A 8.142 -27.283 15.782 1.000 1 A SER 35.312 1
ATOM 702 O O . SER 102 102 ? A 7.476 -26.937 16.763 1.000 1 A SER 34.796 1
ATOM 703 C CB . SER 102 102 ? A 9.366 -28.816 17.338 1.000 1 A SER 33.951 1
ATOM 704 O OG . SER 102 102 ? A 10.415 -29.736 17.462 1.000 1 A SER 31.576 1
ATOM 705 N N . PRO 103 103 ? A 7.862 -26.846 14.557 1.000 1 A PRO 36.485 1
ATOM 706 C CA . PRO 103 103 ? A 6.819 -25.829 14.361 1.000 1 A PRO 39.399 1
ATOM 707 C C . PRO 103 103 ? A 5.422 -26.336 14.633 1.000 1 A PRO 39.516 1
ATOM 708 O O . PRO 103 103 ? A 4.592 -25.591 15.193 1.000 1 A PRO 39.829 1
ATOM 709 C CB . PRO 103 103 ? A 6.992 -25.393 12.921 1.000 1 A PRO 37.723 1
ATOM 710 C CG . PRO 103 103 ? A 7.584 -26.597 12.266 1.000 1 A PRO 39.758 1
ATOM 711 C CD . PRO 103 103 ? A 8.445 -27.263 13.297 1.000 1 A PRO 41.216 1
ATOM 712 N N . GLU 104 104 ? A 5.148 -27.568 14.280 1.000 1 A GLU 37.672 1
ATOM 713 C CA . GLU 104 104 ? A 3.788 -28.049 14.444 1.000 1 A GLU 40.426 1
ATOM 714 C C . GLU 104 104 ? A 3.443 -28.184 15.922 1.000 1 A GLU 40.385 1
ATOM 715 O O . GLU 104 104 ? A 2.317 -27.857 16.338 1.000 1 A GLU 39.196 1
ATOM 716 C CB . GLU 104 104 ? A 3.598 -29.398 13.722 1.000 1 A GLU 38.631 1
ATOM 717 C CG . GLU 104 104 ? A 2.180 -29.936 13.736 1.000 1 A GLU 38.436 1
ATOM 718 C CD . GLU 104 104 ? A 1.207 -29.025 13.009 1.000 1 A GLU 36.360 1
ATOM 719 O OE1 . GLU 104 104 ? A 1.624 -28.407 11.993 1.000 1 A GLU 35.313 1
ATOM 720 O OE2 . GLU 104 104 ? A 0.047 -28.943 13.429 1.000 1 A GLU 33.861 1
ATOM 721 N N . GLU 105 105 ? A 4.396 -28.599 16.735 1.000 1 A GLU 41.297 1
ATOM 722 C CA . GLU 105 105 ? A 4.123 -28.676 18.167 1.000 1 A GLU 43.168 1
ATOM 723 C C . GLU 105 105 ? A 3.902 -27.287 18.754 1.000 1 A GLU 42.555 1
ATOM 724 O O . GLU 105 105 ? A 2.961 -27.078 19.526 1.000 1 A GLU 41.585 1
ATOM 725 C CB . GLU 105 105 ? A 5.264 -29.383 18.891 1.000 1 A GLU 40.945 1
ATOM 726 C CG . GLU 105 105 ? A 5.063 -29.504 20.383 1.000 1 A GLU 40.125 1
ATOM 727 C CD . GLU 105 105 ? A 6.186 -30.207 21.081 1.000 1 A GLU 38.737 1
ATOM 728 O OE1 . GLU 105 105 ? A 7.195 -30.541 20.398 1.000 1 A GLU 38.639 1
ATOM 729 O OE2 . GLU 105 105 ? A 6.074 -30.444 22.293 1.000 1 A GLU 37.347 1
ATOM 730 N N . GLU 106 106 ? A 4.748 -26.320 18.363 1.000 1 A GLU 37.282 1
ATOM 731 C CA . GLU 106 106 ? A 4.570 -24.962 18.885 1.000 1 A GLU 40.357 1
ATOM 732 C C . GLU 106 106 ? A 3.296 -24.332 18.372 1.000 1 A GLU 39.668 1
ATOM 733 O O . GLU 106 106 ? A 2.582 -23.666 19.151 1.000 1 A GLU 38.738 1
ATOM 734 C CB . GLU 106 106 ? A 5.780 -24.113 18.500 1.000 1 A GLU 38.313 1
ATOM 735 C CG . GLU 106 106 ? A 7.084 -24.565 19.131 1.000 1 A GLU 38.215 1
ATOM 736 C CD . GLU 106 106 ? A 7.132 -24.314 20.636 1.000 1 A GLU 37.019 1
ATOM 737 O OE1 . GLU 106 106 ? A 6.425 -23.387 21.119 1.000 1 A GLU 37.667 1
ATOM 738 O OE2 . GLU 106 106 ? A 7.868 -25.031 21.325 1.000 1 A GLU 36.699 1
ATOM 739 N N . LEU 107 107 ? A 2.997 -24.525 17.121 1.000 1 A LEU 35.053 1
ATOM 740 C CA . LEU 107 107 ? A 1.792 -23.918 16.539 1.000 1 A LEU 38.584 1
ATOM 741 C C . LEU 107 107 ? A 0.534 -24.535 17.121 1.000 1 A LEU 38.130 1
ATOM 742 O O . LEU 107 107 ? A -0.472 -23.847 17.293 1.000 1 A LEU 37.095 1
ATOM 743 C CB . LEU 107 107 ? A 1.803 -24.029 15.030 1.000 1 A LEU 35.683 1
ATOM 744 C CG . LEU 107 107 ? A 2.848 -23.176 14.319 1.000 1 A LEU 35.377 1
ATOM 745 C CD1 . LEU 107 107 ? A 2.583 -21.702 14.538 1.000 1 A LEU 36.622 1
ATOM 746 C CD2 . LEU 107 107 ? A 2.916 -23.509 12.853 1.000 1 A LEU 35.895 1
ATOM 747 N N . ASP 108 108 ? A 0.580 -25.816 17.457 1.000 1 A ASP 36.773 1
ATOM 748 C CA . ASP 108 108 ? A -0.572 -26.450 18.096 1.000 1 A ASP 39.705 1
ATOM 749 C C . ASP 108 108 ? A -0.840 -25.874 19.477 1.000 1 A ASP 38.860 1
ATOM 750 O O . ASP 108 108 ? A -1.956 -25.971 19.980 1.000 1 A ASP 38.014 1
ATOM 751 C CB . ASP 108 108 ? A -0.374 -27.956 18.191 1.000 1 A ASP 37.659 1
ATOM 752 C CG . ASP 108 108 ? A -0.453 -28.663 16.856 1.000 1 A ASP 37.636 1
ATOM 753 O OD1 . ASP 108 108 ? A -1.034 -28.093 15.913 1.000 1 A ASP 34.481 1
ATOM 754 O OD2 . ASP 108 108 ? A 0.087 -29.782 16.756 1.000 1 A ASP 33.970 1
ATOM 755 N N . GLY 109 109 ? A 0.165 -25.250 20.106 1.000 1 A GLY 33.629 1
ATOM 756 C CA . GLY 109 109 ? A -0.030 -24.627 21.382 1.000 1 A GLY 35.315 1
ATOM 757 C C . GLY 109 109 ? A -0.372 -23.153 21.308 1.000 1 A GLY 36.454 1
ATOM 758 O O . GLY 109 109 ? A -0.491 -22.496 22.365 1.000 1 A GLY 35.772 1
ATOM 759 N N . CYS 110 110 ? A -0.484 -22.585 20.131 1.000 1 A CYS 30.662 1
ATOM 760 C CA . CYS 110 110 ? A -0.767 -21.168 19.971 1.000 1 A CYS 33.830 1
ATOM 761 C C . CYS 110 110 ? A -2.249 -20.923 20.165 1.000 1 A CYS 33.771 1
ATOM 762 O O . CYS 110 110 ? A -3.088 -21.782 19.869 1.000 1 A CYS 32.779 1
ATOM 763 C CB . CYS 110 110 ? A -0.331 -20.670 18.592 1.000 1 A CYS 31.208 1
ATOM 764 S SG . CYS 110 110 ? A 1.450 -20.734 18.338 1.000 1 A CYS 31.619 1
ATOM 765 N N . GLU 111 111 ? A -2.559 -19.740 20.669 1.000 1 A GLU 34.127 1
ATOM 766 C CA . GLU 111 111 ? A -3.935 -19.316 20.802 1.000 1 A GLU 37.209 1
ATOM 767 C C . GLU 111 111 ? A -4.419 -18.792 19.437 1.000 1 A GLU 37.007 1
ATOM 768 O O . GLU 111 111 ? A -3.781 -17.901 18.866 1.000 1 A GLU 36.145 1
ATOM 769 C CB . GLU 111 111 ? A -4.100 -18.235 21.872 1.000 1 A GLU 35.141 1
ATOM 770 C CG . GLU 111 111 ? A -3.621 -18.673 23.234 1.000 1 A GLU 35.220 1
ATOM 771 C CD . GLU 111 111 ? A -3.735 -17.576 24.285 1.000 1 A GLU 33.831 1
ATOM 772 O OE1 . GLU 111 111 ? A -4.148 -16.436 23.926 1.000 1 A GLU 35.249 1
ATOM 773 O OE2 . GLU 111 111 ? A -3.393 -17.847 25.462 1.000 1 A GLU 34.427 1
ATOM 774 N N . PRO 112 112 ? A -5.526 -19.322 18.918 1.000 1 A PRO 31.580 1
ATOM 775 C CA . PRO 112 112 ? A -5.941 -18.908 17.596 1.000 1 A PRO 33.515 1
ATOM 776 C C . PRO 112 112 ? A -6.216 -17.425 17.468 1.000 1 A PRO 33.771 1
ATOM 777 O O . PRO 112 112 ? A -5.943 -16.818 16.447 1.000 1 A PRO 33.167 1
ATOM 778 C CB . PRO 112 112 ? A -7.232 -19.725 17.339 1.000 1 A PRO 31.481 1
ATOM 779 C CG . PRO 112 112 ? A -7.113 -20.880 18.283 1.000 1 A PRO 33.992 1
ATOM 780 C CD . PRO 112 112 ? A -6.392 -20.337 19.474 1.000 1 A PRO 37.316 1
ATOM 781 N N . GLU 113 113 ? A -6.771 -16.823 18.522 1.000 1 A GLU 32.000 1
ATOM 782 C CA . GLU 113 113 ? A -7.116 -15.407 18.458 1.000 1 A GLU 35.110 1
ATOM 783 C C . GLU 113 113 ? A -5.884 -14.523 18.360 1.000 1 A GLU 34.783 1
ATOM 784 O O . GLU 113 113 ? A -5.999 -13.365 17.951 1.000 1 A GLU 33.477 1
ATOM 785 C CB . GLU 113 113 ? A -7.947 -14.997 19.678 1.000 1 A GLU 32.547 1
ATOM 786 C CG . GLU 113 113 ? A -7.259 -15.195 21.029 1.000 1 A GLU 32.008 1
ATOM 787 C CD . GLU 113 113 ? A -7.490 -16.579 21.582 1.000 1 A GLU 31.712 1
ATOM 788 O OE1 . GLU 113 113 ? A -7.893 -17.495 20.820 1.000 1 A GLU 33.047 1
ATOM 789 O OE2 . GLU 113 113 ? A -7.280 -16.767 22.809 1.000 1 A GLU 32.329 1
ATOM 790 N N . ALA 114 114 ? A -4.702 -15.017 18.740 1.000 1 A ALA 33.212 1
ATOM 791 C CA . ALA 114 114 ? A -3.465 -14.230 18.659 1.000 1 A ALA 36.126 1
ATOM 792 C C . ALA 114 114 ? A -2.639 -14.575 17.438 1.000 1 A ALA 36.126 1
ATOM 793 O O . ALA 114 114 ? A -1.608 -13.949 17.193 1.000 1 A ALA 35.565 1
ATOM 794 C CB . ALA 114 114 ? A -2.640 -14.413 19.930 1.000 1 A ALA 33.706 1
ATOM 795 N N . ILE 115 115 ? A -3.020 -15.589 16.665 1.000 1 A ILE 31.015 1
ATOM 796 C CA . ILE 115 115 ? A -2.242 -15.996 15.504 1.000 1 A ILE 34.428 1
ATOM 797 C C . ILE 115 115 ? A -2.320 -14.890 14.460 1.000 1 A ILE 34.319 1
ATOM 798 O O . ILE 115 115 ? A -3.386 -14.367 14.157 1.000 1 A ILE 33.483 1
ATOM 799 C CB . ILE 115 115 ? A -2.757 -17.316 14.930 1.000 1 A ILE 31.472 1
ATOM 800 C CG1 . ILE 115 115 ? A -2.498 -18.439 15.943 1.000 1 A ILE 34.594 1
ATOM 801 C CG2 . ILE 115 115 ? A -2.080 -17.613 13.597 1.000 1 A ILE 32.859 1
ATOM 802 C CD1 . ILE 115 115 ? A -3.103 -19.755 15.548 1.000 1 A ILE 32.510 1
ATOM 803 N N . GLY 116 116 ? A -1.151 -14.518 13.932 1.000 1 A GLY 31.414 1
ATOM 804 C CA . GLY 116 116 ? A -1.082 -13.478 12.916 1.000 1 A GLY 33.383 1
ATOM 805 C C . GLY 116 116 ? A -1.019 -12.063 13.426 1.000 1 A GLY 34.290 1
ATOM 806 O O . GLY 116 116 ? A -0.888 -11.143 12.647 1.000 1 A GLY 33.234 1
ATOM 807 N N . LYS 117 117 ? A -1.083 -11.895 14.754 1.000 1 A LYS 32.541 1
ATOM 808 C CA . LYS 117 117 ? A -1.014 -10.573 15.337 1.000 1 A LYS 36.357 1
ATOM 809 C C . LYS 117 117 ? A 0.409 -10.245 15.731 1.000 1 A LYS 36.321 1
ATOM 810 O O . LYS 117 117 ? A 1.172 -11.121 16.156 1.000 1 A LYS 35.299 1
ATOM 811 C CB . LYS 117 117 ? A -1.954 -10.457 16.534 1.000 1 A LYS 33.364 1
ATOM 812 C CG . LYS 117 117 ? A -3.434 -10.634 16.191 1.000 1 A LYS 32.804 1
ATOM 813 C CD . LYS 117 117 ? A -4.294 -10.519 17.405 1.000 1 A LYS 32.685 1
ATOM 814 C CE . LYS 117 117 ? A -5.778 -10.673 17.060 1.000 1 A LYS 28.783 1
ATOM 815 N NZ . LYS 117 117 ? A -6.634 -10.601 18.260 1.000 1 A LYS 29.555 1
ATOM 816 N N . ARG 118 118 ? A 0.780 -8.966 15.628 1.000 1 A ARG 32.551 1
ATOM 817 C CA . ARG 118 118 ? A 2.094 -8.478 15.989 1.000 1 A ARG 33.601 1
ATOM 818 C C . ARG 118 118 ? A 1.913 -7.273 16.890 1.000 1 A ARG 33.766 1
ATOM 819 O O . ARG 118 118 ? A 1.394 -6.243 16.445 1.000 1 A ARG 32.836 1
ATOM 820 C CB . ARG 118 118 ? A 2.933 -8.141 14.741 1.000 1 A ARG 31.474 1
ATOM 821 C CG . ARG 118 118 ? A 3.355 -9.359 13.942 1.000 1 A ARG 31.086 1
ATOM 822 C CD . ARG 118 118 ? A 3.978 -8.951 12.622 1.000 1 A ARG 30.887 1
ATOM 823 N NE . ARG 118 118 ? A 2.955 -8.620 11.683 1.000 1 A ARG 29.860 1
ATOM 824 C CZ . ARG 118 118 ? A 3.137 -8.459 10.355 1.000 1 A ARG 27.654 1
ATOM 825 N NH1 . ARG 118 118 ? A 4.346 -8.580 9.841 1.000 1 A ARG 26.550 1
ATOM 826 N NH2 . ARG 118 118 ? A 2.124 -8.147 9.568 1.000 1 A ARG 24.240 1
ATOM 827 N N . PRO 119 119 ? A 2.299 -7.346 18.158 1.000 1 A PRO 33.485 1
ATOM 828 C CA . PRO 119 119 ? A 1.986 -6.249 19.092 1.000 1 A PRO 36.615 1
ATOM 829 C C . PRO 119 119 ? A 2.639 -4.931 18.739 1.000 1 A PRO 36.892 1
ATOM 830 O O . PRO 119 119 ? A 2.049 -3.884 19.032 1.000 1 A PRO 36.746 1
ATOM 831 C CB . PRO 119 119 ? A 2.499 -6.784 20.442 1.000 1 A PRO 34.503 1
ATOM 832 C CG . PRO 119 119 ? A 2.492 -8.263 20.277 1.000 1 A PRO 36.204 1
ATOM 833 C CD . PRO 119 119 ? A 2.833 -8.513 18.864 1.000 1 A PRO 37.734 1
ATOM 834 N N . ALA 120 120 ? A 3.824 -4.933 18.131 1.000 1 A ALA 32.441 1
ATOM 835 C CA . ALA 120 120 ? A 4.501 -3.686 17.807 1.000 1 A ALA 34.724 1
ATOM 836 C C . ALA 120 120 ? A 3.913 -3.016 16.572 1.000 1 A ALA 35.046 1
ATOM 837 O O . ALA 120 120 ? A 4.250 -1.851 16.293 1.000 1 A ALA 34.822 1
ATOM 838 C CB . ALA 120 120 ? A 5.980 -3.941 17.603 1.000 1 A ALA 32.535 1
ATOM 839 N N . VAL 121 121 ? A 3.075 -3.680 15.838 1.000 1 A VAL 33.412 1
ATOM 840 C CA . VAL 121 121 ? A 2.467 -3.080 14.639 1.000 1 A VAL 35.687 1
ATOM 841 C C . VAL 121 121 ? A 1.152 -2.377 14.991 1.000 1 A VAL 35.682 1
ATOM 842 O O . VAL 121 121 ? A 0.816 -1.372 14.393 1.000 1 A VAL 35.223 1
ATOM 843 C CB . VAL 121 121 ? A 2.246 -4.158 13.574 1.000 1 A VAL 33.275 1
ATOM 844 C CG1 . VAL 121 121 ? A 3.577 -4.745 13.156 1.000 1 A VAL 33.827 1
ATOM 845 C CG2 . VAL 121 121 ? A 1.519 -3.588 12.365 1.000 1 A VAL 32.625 1
ATOM 846 N N . LEU 122 122 ? A 0.437 -2.898 15.958 1.000 1 A LEU 38.532 1
ATOM 847 C CA . LEU 122 122 ? A -0.870 -2.346 16.292 1.000 1 A LEU 42.230 1
ATOM 848 C C . LEU 122 122 ? A -0.834 -0.895 16.728 1.000 1 A LEU 42.457 1
ATOM 849 O O . LEU 122 122 ? A -1.725 -0.120 16.324 1.000 1 A LEU 42.179 1
ATOM 850 C CB . LEU 122 122 ? A -1.551 -3.204 17.362 1.000 1 A LEU 40.270 1
ATOM 851 C CG . LEU 122 122 ? A -1.903 -4.633 16.930 1.000 1 A LEU 39.213 1
ATOM 852 C CD1 . LEU 122 122 ? A -2.878 -4.615 15.766 1.000 1 A LEU 40.169 1
ATOM 853 C CD2 . LEU 122 122 ? A -2.433 -5.412 18.104 1.000 1 A LEU 39.910 1
ATOM 854 N N . PRO 123 123 ? A 0.131 -0.450 17.561 1.000 1 A PRO 40.387 1
ATOM 855 C CA . PRO 123 123 ? A 0.158 0.980 17.888 1.000 1 A PRO 42.571 1
ATOM 856 C C . PRO 123 123 ? A 0.327 1.872 16.666 1.000 1 A PRO 42.855 1
ATOM 857 O O . PRO 123 123 ? A -0.277 2.947 16.603 1.000 1 A PRO 43.238 1
ATOM 858 C CB . PRO 123 123 ? A 1.339 1.111 18.844 1.000 1 A PRO 41.917 1
ATOM 859 C CG . PRO 123 123 ? A 1.466 -0.244 19.431 1.000 1 A PRO 42.661 1
ATOM 860 C CD . PRO 123 123 ? A 1.117 -1.178 18.316 1.000 1 A PRO 44.449 1
ATOM 861 N N . LEU 124 124 ? A 1.146 1.475 15.695 1.000 1 A LEU 37.153 1
ATOM 862 C CA . LEU 124 124 ? A 1.296 2.278 14.487 1.000 1 A LEU 39.868 1
ATOM 863 C C . LEU 124 124 ? A -0.011 2.361 13.690 1.000 1 A LEU 40.140 1
ATOM 864 O O . LEU 124 124 ? A -0.392 3.432 13.225 1.000 1 A LEU 39.671 1
ATOM 865 C CB . LEU 124 124 ? A 2.419 1.703 13.641 1.000 1 A LEU 37.833 1
ATOM 866 C CG . LEU 124 124 ? A 2.693 2.402 12.301 1.000 1 A LEU 37.107 1
ATOM 867 C CD1 . LEU 124 124 ? A 3.113 3.840 12.533 1.000 1 A LEU 37.404 1
ATOM 868 C CD2 . LEU 124 124 ? A 3.779 1.648 11.546 1.000 1 A LEU 37.124 1
ATOM 869 N N . LEU 125 125 ? A -0.693 1.232 13.571 1.000 1 A LEU 40.437 1
ATOM 870 C CA . LEU 125 125 ? A -1.976 1.245 12.869 1.000 1 A LEU 43.422 1
ATOM 871 C C . LEU 125 125 ? A -2.991 2.144 13.583 1.000 1 A LEU 43.757 1
ATOM 872 O O . LEU 125 125 ? A -3.747 2.874 12.944 1.000 1 A LEU 43.400 1
ATOM 873 C CB . LEU 125 125 ? A -2.521 -0.169 12.746 1.000 1 A LEU 41.519 1
ATOM 874 C CG . LEU 125 125 ? A -1.723 -1.137 11.871 1.000 1 A LEU 40.134 1
ATOM 875 C CD1 . LEU 125 125 ? A -1.690 -0.635 10.427 1.000 1 A LEU 40.510 1
ATOM 876 C CD2 . LEU 125 125 ? A -2.321 -2.516 11.943 1.000 1 A LEU 40.145 1
ATOM 877 N N . GLU 126 126 ? A -3.008 2.105 14.909 1.000 1 A GLU 44.808 1
ATOM 878 C CA . GLU 126 126 ? A -3.942 2.934 15.655 1.000 1 A GLU 47.408 1
ATOM 879 C C . GLU 126 126 ? A -3.625 4.421 15.482 1.000 1 A GLU 47.438 1
ATOM 880 O O . GLU 126 126 ? A -4.558 5.224 15.372 1.000 1 A GLU 48.087 1
ATOM 881 C CB . GLU 126 126 ? A -3.934 2.522 17.116 1.000 1 A GLU 46.442 1
ATOM 882 C CG . GLU 126 126 ? A -4.457 1.120 17.394 1.000 1 A GLU 45.134 1
ATOM 883 C CD . GLU 126 126 ? A -4.335 0.733 18.828 1.000 1 A GLU 41.965 1
ATOM 884 O OE1 . GLU 126 126 ? A -3.697 1.496 19.600 1.000 1 A GLU 40.875 1
ATOM 885 O OE2 . GLU 126 126 ? A -4.829 -0.351 19.207 1.000 1 A GLU 39.902 1
ATOM 886 N N . ARG 127 127 ? A -2.352 4.778 15.452 1.000 1 A ARG 42.218 1
ATOM 887 C CA . ARG 127 127 ? A -2.007 6.173 15.227 1.000 1 A ARG 44.486 1
ATOM 888 C C . ARG 127 127 ? A -2.388 6.646 13.855 1.000 1 A ARG 44.486 1
ATOM 889 O O . ARG 127 127 ? A -2.820 7.790 13.691 1.000 1 A ARG 43.861 1
ATOM 890 C CB . ARG 127 127 ? A -0.513 6.396 15.511 1.000 1 A ARG 42.059 1
ATOM 891 C CG . ARG 127 127 ? A -0.103 6.241 16.953 1.000 1 A ARG 40.442 1
ATOM 892 C CD . ARG 127 127 ? A 1.387 6.477 17.133 1.000 1 A ARG 38.462 1
ATOM 893 N NE . ARG 127 127 ? A 1.779 6.373 18.541 1.000 1 A ARG 35.610 1
ATOM 894 C CZ . ARG 127 127 ? A 2.265 5.273 19.100 1.000 1 A ARG 34.765 1
ATOM 895 N NH1 . ARG 127 127 ? A 2.387 4.179 18.380 1.000 1 A ARG 30.297 1
ATOM 896 N NH2 . ARG 127 127 ? A 2.620 5.287 20.383 1.000 1 A ARG 28.050 1
ATOM 897 N N . VAL 128 128 ? A -2.239 5.799 12.848 1.000 1 A VAL 39.970 1
ATOM 898 C CA . VAL 128 128 ? A -2.665 6.184 11.505 1.000 1 A VAL 43.165 1
ATOM 899 C C . VAL 128 128 ? A -4.169 6.356 11.456 1.000 1 A VAL 43.356 1
ATOM 900 O O . VAL 128 128 ? A -4.665 7.320 10.841 1.000 1 A VAL 42.836 1
ATOM 901 C CB . VAL 128 128 ? A -2.179 5.133 10.487 1.000 1 A VAL 40.806 1
ATOM 902 C CG1 . VAL 128 128 ? A -0.666 5.078 10.486 1.000 1 A VAL 41.714 1
ATOM 903 C CG2 . VAL 128 128 ? A -2.711 5.462 9.104 1.000 1 A VAL 39.906 1
ATOM 904 N N . SER 129 129 ? A -4.914 5.494 12.117 1.000 1 A SER 45.602 1
ATOM 905 C CA . SER 129 129 ? A -6.381 5.623 12.117 1.000 1 A SER 48.225 1
ATOM 906 C C . SER 129 129 ? A -6.808 6.860 12.874 1.000 1 A SER 48.359 1
ATOM 907 O O . SER 129 129 ? A -7.778 7.520 12.493 1.000 1 A SER 48.695 1
ATOM 908 C CB . SER 129 129 ? A -6.999 4.380 12.742 1.000 1 A SER 47.199 1
ATOM 909 O OG . SER 129 129 ? A -6.715 3.226 11.965 1.000 1 A SER 44.317 1
ATOM 910 N N . GLU 130 130 ? A -6.103 7.202 13.940 1.000 1 A GLU 48.864 1
ATOM 911 C CA . GLU 130 130 ? A -6.441 8.414 14.674 1.000 1 A GLU 51.446 1
ATOM 912 C C . GLU 130 130 ? A -6.188 9.657 13.840 1.000 1 A GLU 50.970 1
ATOM 913 O O . GLU 130 130 ? A -6.979 10.618 13.891 1.000 1 A GLU 51.289 1
ATOM 914 C CB . GLU 130 130 ? A -5.666 8.472 15.989 1.000 1 A GLU 50.585 1
ATOM 915 C CG . GLU 130 130 ? A -6.066 7.408 16.979 1.000 1 A GLU 48.766 1
ATOM 916 C CD . GLU 130 130 ? A -5.230 7.438 18.234 1.000 1 A GLU 44.984 1
ATOM 917 O OE1 . GLU 130 130 ? A -4.242 8.237 18.269 1.000 1 A GLU 43.742 1
ATOM 918 O OE2 . GLU 130 130 ? A -5.502 6.656 19.163 1.000 1 A GLU 42.607 1
ATOM 919 N N . ALA 131 131 ? A -5.110 9.652 13.086 1.000 1 A ALA 44.600 1
ATOM 920 C CA . ALA 131 131 ? A -4.860 10.802 12.198 1.000 1 A ALA 46.515 1
ATOM 921 C C . ALA 131 131 ? A -5.935 10.898 11.112 1.000 1 A ALA 46.275 1
ATOM 922 O O . ALA 131 131 ? A -6.319 12.001 10.719 1.000 1 A ALA 46.670 1
ATOM 923 C CB . ALA 131 131 ? A -3.478 10.684 11.575 1.000 1 A ALA 45.353 1
ATOM 924 N N . ALA 132 132 ? A -6.421 9.760 10.643 1.000 1 A ALA 42.982 1
ATOM 925 C CA . ALA 132 132 ? A -7.480 9.799 9.654 1.000 1 A ALA 45.381 1
ATOM 926 C C . ALA 132 132 ? A -8.760 10.329 10.220 1.000 1 A ALA 45.015 1
ATOM 927 O O . ALA 132 132 ? A -9.482 11.099 9.586 1.000 1 A ALA 44.843 1
ATOM 928 C CB . ALA 132 132 ? A -7.686 8.398 9.070 1.000 1 A ALA 43.859 1
ATOM 929 N N . LYS 133 133 ? A -9.093 9.905 11.466 1.000 1 A LYS 46.730 1
ATOM 930 C CA . LYS 133 133 ? A -10.354 10.370 12.054 1.000 1 A LYS 49.985 1
ATOM 931 C C . LYS 133 133 ? A -10.325 11.860 12.310 1.000 1 A LYS 48.543 1
ATOM 932 O O . LYS 133 133 ? A -11.338 12.535 12.159 1.000 1 A LYS 47.788 1
ATOM 933 C CB . LYS 133 133 ? A -10.609 9.605 13.374 1.000 1 A LYS 48.762 1
ATOM 934 C CG . LYS 133 133 ? A -10.912 8.140 13.192 1.000 1 A LYS 46.881 1
ATOM 935 C CD . LYS 133 133 ? A -10.995 7.447 14.526 1.000 1 A LYS 44.092 1
ATOM 936 C CE . LYS 133 133 ? A -12.236 7.900 15.293 1.000 1 A LYS 40.967 1
ATOM 937 N NZ . LYS 133 133 ? A -12.380 7.161 16.579 1.000 1 A LYS 37.219 1
ATOM 938 N N . SER 134 134 ? A -9.177 12.411 12.670 1.000 1 A SER 46.188 1
ATOM 939 C CA . SER 134 134 ? A -9.051 13.840 12.991 1.000 1 A SER 47.495 1
ATOM 940 C C . SER 134 134 ? A -8.579 14.638 11.791 1.000 1 A SER 46.877 1
ATOM 941 O O . SER 134 134 ? A -8.120 15.759 11.956 1.000 1 A SER 46.127 1
ATOM 942 C CB . SER 134 134 ? A -8.120 14.026 14.179 1.000 1 A SER 45.713 1
ATOM 943 O OG . SER 134 134 ? A -6.800 13.589 13.894 1.000 1 A SER 45.317 1
ATOM 944 N N . SER 135 135 ? A -8.667 14.055 10.604 1.000 1 A SER 42.736 1
ATOM 945 C CA . SER 135 135 ? A -8.207 14.758 9.410 1.000 1 A SER 45.669 1
ATOM 946 C C . SER 135 135 ? A -9.021 16.030 9.199 1.000 1 A SER 45.122 1
ATOM 947 O O . SER 135 135 ? A -10.247 16.028 9.269 1.000 1 A SER 43.718 1
ATOM 948 C CB . SER 135 135 ? A -8.312 13.867 8.174 1.000 1 A SER 43.124 1
ATOM 949 O OG . SER 135 135 ? A -7.994 14.603 7.016 1.000 1 A SER 41.923 1
ATOM 950 N N . GLY 136 136 ? A -8.297 17.126 8.937 1.000 1 A GLY 38.673 1
ATOM 951 C CA . GLY 136 136 ? A -8.923 18.421 8.673 1.000 1 A GLY 40.161 1
ATOM 952 C C . GLY 136 136 ? A -8.836 18.846 7.229 1.000 1 A GLY 40.894 1
ATOM 953 O O . GLY 136 136 ? A -8.979 20.034 6.940 1.000 1 A GLY 39.684 1
ATOM 954 N N . ALA 137 137 ? A -8.599 17.905 6.338 1.000 1 A ALA 38.082 1
ATOM 955 C CA . ALA 137 137 ? A -8.508 18.237 4.923 1.000 1 A ALA 40.999 1
ATOM 956 C C . ALA 137 137 ? A -9.844 18.744 4.431 1.000 1 A ALA 41.314 1
ATOM 957 O O . ALA 137 137 ? A -10.916 18.255 4.815 1.000 1 A ALA 40.406 1
ATOM 958 C CB . ALA 137 137 ? A -8.059 17.029 4.124 1.000 1 A ALA 38.538 1
ATOM 959 N N . ASP 138 138 ? A -9.781 19.746 3.575 1.000 1 A ASP 39.097 1
ATOM 960 C CA . ASP 138 138 ? A -10.988 20.319 2.989 1.000 1 A ASP 42.165 1
ATOM 961 C C . ASP 138 138 ? A -11.444 19.464 1.805 1.000 1 A ASP 42.102 1
ATOM 962 O O . ASP 138 138 ? A -10.668 19.174 0.906 1.000 1 A ASP 40.515 1
ATOM 963 C CB . ASP 138 138 ? A -10.710 21.758 2.559 1.000 1 A ASP 39.620 1
ATOM 964 C CG . ASP 138 138 ? A -11.952 22.449 1.969 1.000 1 A ASP 39.139 1
ATOM 965 O OD1 . ASP 138 138 ? A -13.080 21.941 2.164 1.000 1 A ASP 35.142 1
ATOM 966 O OD2 . ASP 138 138 ? A -11.772 23.495 1.320 1.000 1 A ASP 35.078 1
ATOM 967 N N . GLY 139 139 ? A -12.702 19.059 1.862 1.000 1 A GLY 37.534 1
ATOM 968 C CA . GLY 139 139 ? A -13.273 18.278 0.776 1.000 1 A GLY 38.647 1
ATOM 969 C C . GLY 139 139 ? A -14.185 19.043 -0.160 1.000 1 A GLY 40.080 1
ATOM 970 O O . GLY 139 139 ? A -14.971 18.431 -0.875 1.000 1 A GLY 38.947 1
ATOM 971 N N . SER 140 140 ? A -14.108 20.367 -0.101 1.000 1 A SER 38.930 1
ATOM 972 C CA . SER 140 140 ? A -14.933 21.183 -0.960 1.000 1 A SER 41.224 1
ATOM 973 C C . SER 140 140 ? A -14.510 21.002 -2.415 1.000 1 A SER 41.423 1
ATOM 974 O O . SER 140 140 ? A -13.323 20.861 -2.732 1.000 1 A SER 39.962 1
ATOM 975 C CB . SER 140 140 ? A -14.835 22.648 -0.582 1.000 1 A SER 38.823 1
ATOM 976 O OG . SER 140 140 ? A -15.306 22.858 0.750 1.000 1 A SER 36.729 1
ATOM 977 N N . LEU 141 141 ? A -15.492 20.970 -3.293 1.000 1 A LEU 39.188 1
ATOM 978 C CA . LEU 141 141 ? A -15.212 20.857 -4.718 1.000 1 A LEU 43.391 1
ATOM 979 C C . LEU 141 141 ? A -14.600 22.168 -5.209 1.000 1 A LEU 43.331 1
ATOM 980 O O . LEU 141 141 ? A -15.069 23.247 -4.850 1.000 1 A LEU 42.340 1
ATOM 981 C CB . LEU 141 141 ? A -16.485 20.541 -5.485 1.000 1 A LEU 40.792 1
ATOM 982 C CG . LEU 141 141 ? A -17.160 19.213 -5.131 1.000 1 A LEU 39.965 1
ATOM 983 C CD1 . LEU 141 141 ? A -16.283 18.058 -5.486 1.000 1 A LEU 40.277 1
ATOM 984 C CD2 . LEU 141 141 ? A -18.509 19.111 -5.800 1.000 1 A LEU 39.704 1
ATOM 985 N N . PRO 142 142 ? A -13.563 22.098 -6.020 1.000 1 A PRO 40.697 1
ATOM 986 C CA . PRO 142 142 ? A -12.988 23.328 -6.560 1.000 1 A PRO 43.185 1
ATOM 987 C C . PRO 142 142 ? A -13.985 24.078 -7.424 1.000 1 A PRO 44.015 1
ATOM 988 O O . PRO 142 142 ? A -14.862 23.501 -8.050 1.000 1 A PRO 43.845 1
ATOM 989 C CB . PRO 142 142 ? A -11.799 22.832 -7.381 1.000 1 A PRO 41.196 1
ATOM 990 C CG . PRO 142 142 ? A -11.503 21.477 -6.851 1.000 1 A PRO 42.350 1
ATOM 991 C CD . PRO 142 142 ? A -12.841 20.911 -6.419 1.000 1 A PRO 43.686 1
ATOM 992 N N . SER 143 143 ? A -13.832 25.403 -7.434 1.000 1 A SER 47.341 1
ATOM 993 C CA . SER 143 143 ? A -14.690 26.238 -8.258 1.000 1 A SER 50.348 1
ATOM 994 C C . SER 143 143 ? A -14.172 26.207 -9.699 1.000 1 A SER 50.148 1
ATOM 995 O O . SER 143 143 ? A -13.085 26.718 -9.978 1.000 1 A SER 49.372 1
ATOM 996 C CB . SER 143 143 ? A -14.725 27.657 -7.708 1.000 1 A SER 47.865 1
ATOM 997 O OG . SER 143 143 ? A -15.482 28.511 -8.568 1.000 1 A SER 45.531 1
ATOM 998 N N . THR 144 144 ? A -14.925 25.588 -10.553 1.000 1 A THR 48.109 1
ATOM 999 C CA . THR 144 144 ? A -14.529 25.447 -11.947 1.000 1 A THR 49.908 1
ATOM 1000 C C . THR 144 144 ? A -15.587 26.070 -12.836 1.000 1 A THR 50.857 1
ATOM 1001 O O . THR 144 144 ? A -16.774 26.061 -12.499 1.000 1 A THR 50.261 1
ATOM 1002 C CB . THR 144 144 ? A -14.317 23.976 -12.325 1.000 1 A THR 47.189 1
ATOM 1003 O OG1 . THR 144 144 ? A -15.548 23.268 -12.138 1.000 1 A THR 47.411 1
ATOM 1004 C CG2 . THR 144 144 ? A -13.230 23.329 -11.463 1.000 1 A THR 45.400 1
ATOM 1005 N N . PRO 145 145 ? A -15.197 26.637 -13.977 1.000 1 A PRO 47.426 1
ATOM 1006 C CA . PRO 145 145 ? A -16.203 27.233 -14.853 1.000 1 A PRO 50.171 1
ATOM 1007 C C . PRO 145 145 ? A -17.136 26.179 -15.430 1.000 1 A PRO 50.946 1
ATOM 1008 O O . PRO 145 145 ? A -16.737 25.004 -15.558 1.000 1 A PRO 51.429 1
ATOM 1009 C CB . PRO 145 145 ? A -15.378 27.912 -15.955 1.000 1 A PRO 48.615 1
ATOM 1010 C CG . PRO 145 145 ? A -14.099 27.130 -15.962 1.000 1 A PRO 48.002 1
ATOM 1011 C CD . PRO 145 145 ? A -13.856 26.760 -14.533 1.000 1 A PRO 49.153 1
ATOM 1012 N N . PRO 146 146 ? A -18.366 26.533 -15.751 1.000 1 A PRO 48.825 1
ATOM 1013 C CA . PRO 146 146 ? A -19.303 25.539 -16.267 1.000 1 A PRO 51.300 1
ATOM 1014 C C . PRO 146 146 ? A -18.834 24.996 -17.617 1.000 1 A PRO 52.363 1
ATOM 1015 O O . PRO 146 146 ? A -18.416 25.774 -18.485 1.000 1 A PRO 52.668 1
ATOM 1016 C CB . PRO 146 146 ? A -20.624 26.301 -16.382 1.000 1 A PRO 49.490 1
ATOM 1017 C CG . PRO 146 146 ? A -20.447 27.485 -15.503 1.000 1 A PRO 49.279 1
ATOM 1018 C CD . PRO 146 146 ? A -18.995 27.837 -15.580 1.000 1 A PRO 49.915 1
ATOM 1019 N N . PRO 147 147 ? A -18.913 23.679 -17.808 1.000 1 A PRO 52.346 1
ATOM 1020 C CA . PRO 147 147 ? A -18.601 23.125 -19.122 1.000 1 A PRO 54.875 1
ATOM 1021 C C . PRO 147 147 ? A -19.798 23.274 -20.059 1.000 1 A PRO 55.695 1
ATOM 1022 O O . PRO 147 147 ? A -20.907 23.607 -19.615 1.000 1 A PRO 55.040 1
ATOM 1023 C CB . PRO 147 147 ? A -18.336 21.665 -18.818 1.000 1 A PRO 52.289 1
ATOM 1024 C CG . PRO 147 147 ? A -19.191 21.388 -17.634 1.000 1 A PRO 51.745 1
ATOM 1025 C CD . PRO 147 147 ? A -19.202 22.642 -16.826 1.000 1 A PRO 51.860 1
ATOM 1026 N N . PRO 148 148 ? A -19.613 23.037 -21.340 1.000 1 A PRO 54.420 1
ATOM 1027 C CA . PRO 148 148 ? A -20.801 23.020 -22.258 1.000 1 A PRO 55.961 1
ATOM 1028 C C . PRO 148 148 ? A -21.832 22.024 -21.783 1.000 1 A PRO 57.562 1
ATOM 1029 O O . PRO 148 148 ? A -21.489 20.947 -21.288 1.000 1 A PRO 55.728 1
ATOM 1030 C CB . PRO 148 148 ? A -20.192 22.641 -23.599 1.000 1 A PRO 52.129 1
ATOM 1031 C CG . PRO 148 148 ? A -18.773 23.072 -23.505 1.000 1 A PRO 51.561 1
ATOM 1032 C CD . PRO 148 148 ? A -18.376 22.840 -22.055 1.000 1 A PRO 52.216 1
ATOM 1033 N N . GLU 149 149 ? A -23.116 22.379 -21.946 1.000 1 A GLU 62.672 1
ATOM 1034 C CA . GLU 149 149 ? A -24.196 21.590 -21.368 1.000 1 A GLU 63.588 1
ATOM 1035 C C . GLU 149 149 ? A -24.226 20.180 -21.910 1.000 1 A GLU 64.783 1
ATOM 1036 O O . GLU 149 149 ? A -24.326 19.203 -21.176 1.000 1 A GLU 62.244 1
ATOM 1037 C CB . GLU 149 149 ? A -25.540 22.267 -21.581 1.000 1 A GLU 58.874 1
ATOM 1038 C CG . GLU 149 149 ? A -26.712 21.519 -20.983 1.000 1 A GLU 54.599 1
ATOM 1039 C CD . GLU 149 149 ? A -28.030 22.238 -21.216 1.000 1 A GLU 49.330 1
ATOM 1040 O OE1 . GLU 149 149 ? A -28.028 23.250 -21.941 1.000 1 A GLU 46.426 1
ATOM 1041 O OE2 . GLU 149 149 ? A -29.041 21.793 -20.630 1.000 1 A GLU 44.548 1
ATOM 1042 N N . GLU 150 150 ? A -24.115 20.055 -23.227 1.000 1 A GLU 61.422 1
ATOM 1043 C CA . GLU 150 150 ? A -24.235 18.722 -23.832 1.000 1 A GLU 62.159 1
ATOM 1044 C C . GLU 150 150 ? A -23.077 17.820 -23.442 1.000 1 A GLU 63.216 1
ATOM 1045 O O . GLU 150 150 ? A -23.270 16.644 -23.113 1.000 1 A GLU 60.827 1
ATOM 1046 C CB . GLU 150 150 ? A -24.350 18.824 -25.349 1.000 1 A GLU 56.980 1
ATOM 1047 C CG . GLU 150 150 ? A -24.551 17.479 -26.043 1.000 1 A GLU 53.385 1
ATOM 1048 C CD . GLU 150 150 ? A -24.714 17.608 -27.549 1.000 1 A GLU 48.384 1
ATOM 1049 O OE1 . GLU 150 150 ? A -24.649 18.753 -28.046 1.000 1 A GLU 44.892 1
ATOM 1050 O OE2 . GLU 150 150 ? A -24.887 16.585 -28.222 1.000 1 A GLU 43.050 1
ATOM 1051 N N . GLU 151 151 ? A -21.862 18.377 -23.454 1.000 1 A GLU 59.955 1
ATOM 1052 C CA . GLU 151 151 ? A -20.715 17.575 -23.058 1.000 1 A GLU 60.529 1
ATOM 1053 C C . GLU 151 151 ? A -20.812 17.170 -21.596 1.000 1 A GLU 62.194 1
ATOM 1054 O O . GLU 151 151 ? A -20.515 16.024 -21.257 1.000 1 A GLU 60.048 1
ATOM 1055 C CB . GLU 151 151 ? A -19.415 18.367 -23.303 1.000 1 A GLU 54.859 1
ATOM 1056 C CG . GLU 151 151 ? A -19.148 18.675 -24.759 1.000 1 A GLU 51.136 1
ATOM 1057 C CD . GLU 151 151 ? A -17.851 19.440 -24.952 1.000 1 A GLU 46.762 1
ATOM 1058 O OE1 . GLU 151 151 ? A -17.155 19.733 -23.940 1.000 1 A GLU 43.416 1
ATOM 1059 O OE2 . GLU 151 151 ? A -17.511 19.751 -26.122 1.000 1 A GLU 41.967 1
ATOM 1060 N N . GLU 152 152 ? A -21.239 18.095 -20.728 1.000 1 A GLU 63.114 1
ATOM 1061 C CA . GLU 152 152 ? A -21.383 17.763 -19.324 1.000 1 A GLU 64.906 1
ATOM 1062 C C . GLU 152 152 ? A -22.406 16.679 -19.110 1.000 1 A GLU 66.867 1
ATOM 1063 O O . GLU 152 152 ? A -22.177 15.720 -18.386 1.000 1 A GLU 65.314 1
ATOM 1064 C CB . GLU 152 152 ? A -21.743 19.024 -18.515 1.000 1 A GLU 60.139 1
ATOM 1065 C CG . GLU 152 152 ? A -21.917 18.732 -17.023 1.000 1 A GLU 55.318 1
ATOM 1066 C CD . GLU 152 152 ? A -22.339 19.988 -16.270 1.000 1 A GLU 50.540 1
ATOM 1067 O OE1 . GLU 152 152 ? A -22.581 21.027 -16.937 1.000 1 A GLU 48.690 1
ATOM 1068 O OE2 . GLU 152 152 ? A -22.423 19.922 -15.032 1.000 1 A GLU 46.218 1
ATOM 1069 N N . ASP 153 153 ? A -23.579 16.835 -19.736 1.000 1 A ASP 69.417 1
ATOM 1070 C CA . ASP 153 153 ? A -24.635 15.838 -19.550 1.000 1 A ASP 71.692 1
ATOM 1071 C C . ASP 153 153 ? A -24.242 14.493 -20.159 1.000 1 A ASP 74.541 1
ATOM 1072 O O . ASP 153 153 ? A -24.512 13.462 -19.566 1.000 1 A ASP 74.537 1
ATOM 1073 C CB . ASP 153 153 ? A -25.949 16.349 -20.170 1.000 1 A ASP 66.932 1
ATOM 1074 C CG . ASP 153 153 ? A -26.541 17.506 -19.406 1.000 1 A ASP 62.094 1
ATOM 1075 O OD1 . ASP 153 153 ? A -26.257 17.614 -18.188 1.000 1 A ASP 59.997 1
ATOM 1076 O OD2 . ASP 153 153 ? A -27.274 18.312 -20.018 1.000 1 A ASP 60.581 1
ATOM 1077 N N . ASP 154 154 ? A -23.592 14.502 -21.301 1.000 1 A ASP 79.867 1
ATOM 1078 C CA . ASP 154 154 ? A -23.195 13.247 -21.909 1.000 1 A ASP 82.380 1
ATOM 1079 C C . ASP 154 154 ? A -22.133 12.544 -21.074 1.000 1 A ASP 84.054 1
ATOM 1080 O O . ASP 154 154 ? A -22.253 11.342 -20.794 1.000 1 A ASP 84.322 1
ATOM 1081 C CB . ASP 154 154 ? A -22.662 13.482 -23.325 1.000 1 A ASP 80.142 1
ATOM 1082 C CG . ASP 154 154 ? A -23.776 13.878 -24.297 1.000 1 A ASP 75.411 1
ATOM 1083 O OD1 . ASP 154 154 ? A -24.938 13.484 -24.074 1.000 1 A ASP 71.900 1
ATOM 1084 O OD2 . ASP 154 154 ? A -23.468 14.569 -25.286 1.000 1 A ASP 71.286 1
ATOM 1085 N N . LEU 155 155 ? A -21.101 13.256 -20.666 1.000 1 A LEU 85.643 1
ATOM 1086 C CA . LEU 155 155 ? A -20.045 12.655 -19.874 1.000 1 A LEU 86.634 1
ATOM 1087 C C . LEU 155 155 ? A -20.558 12.259 -18.497 1.000 1 A LEU 87.351 1
ATOM 1088 O O . LEU 155 155 ? A -20.225 11.190 -17.973 1.000 1 A LEU 87.618 1
ATOM 1089 C CB . LEU 155 155 ? A -18.843 13.599 -19.744 1.000 1 A LEU 85.923 1
ATOM 1090 C CG . LEU 155 155 ? A -17.675 13.091 -18.915 1.000 1 A LEU 85.454 1
ATOM 1091 C CD1 . LEU 155 155 ? A -17.124 11.805 -19.515 1.000 1 A LEU 84.941 1
ATOM 1092 C CD2 . LEU 155 155 ? A -16.598 14.165 -18.841 1.000 1 A LEU 84.407 1
ATOM 1093 N N . TYR 156 156 ? A -21.399 13.098 -17.886 1.000 1 A TYR 86.470 1
ATOM 1094 C CA . TYR 156 156 ? A -21.937 12.766 -16.564 1.000 1 A TYR 86.666 1
ATOM 1095 C C . TYR 156 156 ? A -22.827 11.550 -16.641 1.000 1 A TYR 87.230 1
ATOM 1096 O O . TYR 156 156 ? A -22.715 10.644 -15.804 1.000 1 A TYR 87.401 1
ATOM 1097 C CB . TYR 156 156 ? A -22.697 13.963 -15.981 1.000 1 A TYR 85.544 1
ATOM 1098 C CG . TYR 156 156 ? A -23.257 13.689 -14.618 1.000 1 A TYR 85.074 1
ATOM 1099 C CD1 . TYR 156 156 ? A -22.498 13.970 -13.484 1.000 1 A TYR 84.544 1
ATOM 1100 C CD2 . TYR 156 156 ? A -24.528 13.183 -14.443 1.000 1 A TYR 83.995 1
ATOM 1101 C CE1 . TYR 156 156 ? A -22.998 13.730 -12.220 1.000 1 A TYR 82.078 1
ATOM 1102 C CE2 . TYR 156 156 ? A -25.038 12.944 -13.175 1.000 1 A TYR 82.383 1
ATOM 1103 C CZ . TYR 156 156 ? A -24.252 13.223 -12.077 1.000 1 A TYR 81.243 1
ATOM 1104 O OH . TYR 156 156 ? A -24.756 12.992 -10.826 1.000 1 A TYR 79.544 1
ATOM 1105 N N . ARG 157 157 ? A -23.722 11.489 -17.592 1.000 1 A ARG 85.402 1
ATOM 1106 C CA . ARG 157 157 ? A -24.646 10.369 -17.688 1.000 1 A ARG 85.571 1
ATOM 1107 C C . ARG 157 157 ? A -23.908 9.083 -18.060 1.000 1 A ARG 86.355 1
ATOM 1108 O O . ARG 157 157 ? A -24.221 8.011 -17.546 1.000 1 A ARG 86.736 1
ATOM 1109 C CB . ARG 157 157 ? A -25.747 10.679 -18.700 1.000 1 A ARG 84.330 1
ATOM 1110 C CG . ARG 157 157 ? A -26.690 11.761 -18.221 1.000 1 A ARG 78.526 1
ATOM 1111 C CD . ARG 157 157 ? A -27.867 12.015 -19.192 1.000 1 A ARG 75.511 1
ATOM 1112 N NE . ARG 157 157 ? A -27.451 12.847 -20.339 1.000 1 A ARG 69.748 1
ATOM 1113 C CZ . ARG 157 157 ? A -27.180 12.358 -21.539 1.000 1 A ARG 66.391 1
ATOM 1114 N NH1 . ARG 157 157 ? A -27.247 11.064 -21.771 1.000 1 A ARG 58.848 1
ATOM 1115 N NH2 . ARG 157 157 ? A -26.847 13.200 -22.504 1.000 1 A ARG 59.115 1
ATOM 1116 N N . GLN 158 158 ? A -22.899 9.186 -18.920 1.000 1 A GLN 90.114 1
ATOM 1117 C CA . GLN 158 158 ? A -22.091 8.023 -19.265 1.000 1 A GLN 90.115 1
ATOM 1118 C C . GLN 158 158 ? A -21.343 7.512 -18.036 1.000 1 A GLN 91.071 1
ATOM 1119 O O . GLN 158 158 ? A -21.343 6.312 -17.750 1.000 1 A GLN 90.958 1
ATOM 1120 C CB . GLN 158 158 ? A -21.124 8.371 -20.387 1.000 1 A GLN 88.754 1
ATOM 1121 C CG . GLN 158 158 ? A -20.274 7.190 -20.879 1.000 1 A GLN 81.435 1
ATOM 1122 C CD . GLN 158 158 ? A -19.319 7.604 -21.951 1.000 1 A GLN 79.760 1
ATOM 1123 O OE1 . GLN 158 158 ? A -18.544 8.555 -21.791 1.000 1 A GLN 76.287 1
ATOM 1124 N NE2 . GLN 158 158 ? A -19.358 6.887 -23.058 1.000 1 A GLN 71.917 1
ATOM 1125 N N . SER 159 159 ? A -20.716 8.419 -17.309 1.000 1 A SER 91.093 1
ATOM 1126 C CA . SER 159 159 ? A -19.942 8.035 -16.133 1.000 1 A SER 91.892 1
ATOM 1127 C C . SER 159 159 ? A -20.861 7.499 -15.032 1.000 1 A SER 92.214 1
ATOM 1128 O O . SER 159 159 ? A -20.541 6.498 -14.389 1.000 1 A SER 92.500 1
ATOM 1129 C CB . SER 159 159 ? A -19.143 9.217 -15.631 1.000 1 A SER 91.423 1
ATOM 1130 O OG . SER 159 159 ? A -18.261 9.698 -16.640 1.000 1 A SER 89.975 1
ATOM 1131 N N . LEU 160 160 ? A -22.019 8.142 -14.815 1.000 1 A LEU 91.593 1
ATOM 1132 C CA . LEU 160 160 ? A -22.916 7.686 -13.781 1.000 1 A LEU 91.623 1
ATOM 1133 C C . LEU 160 160 ? A -23.475 6.304 -14.109 1.000 1 A LEU 92.083 1
ATOM 1134 O O . LEU 160 160 ? A -23.608 5.476 -13.199 1.000 1 A LEU 92.015 1
ATOM 1135 C CB . LEU 160 160 ? A -24.054 8.690 -13.605 1.000 1 A LEU 90.495 1
ATOM 1136 C CG . LEU 160 160 ? A -25.139 8.286 -12.602 1.000 1 A LEU 89.543 1
ATOM 1137 C CD1 . LEU 160 160 ? A -24.512 8.112 -11.221 1.000 1 A LEU 89.323 1
ATOM 1138 C CD2 . LEU 160 160 ? A -26.241 9.320 -12.565 1.000 1 A LEU 88.049 1
ATOM 1139 N N . GLU 161 161 ? A -23.789 6.040 -15.355 1.000 1 A GLU 91.543 1
ATOM 1140 C CA . GLU 161 161 ? A -24.319 4.733 -15.712 1.000 1 A GLU 91.678 1
ATOM 1141 C C . GLU 161 161 ? A -23.283 3.647 -15.506 1.000 1 A GLU 92.062 1
ATOM 1142 O O . GLU 161 161 ? A -23.598 2.551 -15.024 1.000 1 A GLU 91.924 1
ATOM 1143 C CB . GLU 161 161 ? A -24.820 4.771 -17.161 1.000 1 A GLU 91.529 1
ATOM 1144 C CG . GLU 161 161 ? A -25.537 3.498 -17.585 1.000 1 A GLU 88.386 1
ATOM 1145 C CD . GLU 161 161 ? A -26.149 3.620 -18.965 1.000 1 A GLU 86.903 1
ATOM 1146 O OE1 . GLU 161 161 ? A -25.877 4.621 -19.657 1.000 1 A GLU 81.420 1
ATOM 1147 O OE2 . GLU 161 161 ? A -26.914 2.711 -19.353 1.000 1 A GLU 79.581 1
ATOM 1148 N N . ILE 162 162 ? A -22.033 3.922 -15.843 1.000 1 A ILE 92.953 1
ATOM 1149 C CA . ILE 162 162 ? A -20.984 2.952 -15.686 1.000 1 A ILE 93.095 1
ATOM 1150 C C . ILE 162 162 ? A -20.697 2.719 -14.207 1.000 1 A ILE 93.269 1
ATOM 1151 O O . ILE 162 162 ? A -20.628 1.566 -13.736 1.000 1 A ILE 92.893 1
ATOM 1152 C CB . ILE 162 162 ? A -19.709 3.388 -16.445 1.000 1 A ILE 92.563 1
ATOM 1153 C CG1 . ILE 162 162 ? A -19.990 3.417 -17.957 1.000 1 A ILE 92.620 1
ATOM 1154 C CG2 . ILE 162 162 ? A -18.560 2.455 -16.118 1.000 1 A ILE 91.985 1
ATOM 1155 C CD1 . ILE 162 162 ? A -18.896 4.112 -18.734 1.000 1 A ILE 90.107 1
ATOM 1156 N N . ILE 163 163 ? A -20.522 3.786 -13.445 1.000 1 A ILE 94.149 1
ATOM 1157 C CA . ILE 163 163 ? A -20.145 3.663 -12.048 1.000 1 A ILE 94.122 1
ATOM 1158 C C . ILE 163 163 ? A -21.287 3.040 -11.243 1.000 1 A ILE 93.722 1
ATOM 1159 O O . ILE 163 163 ? A -21.065 2.122 -10.435 1.000 1 A ILE 93.696 1
ATOM 1160 C CB . ILE 163 163 ? A -19.730 5.023 -11.481 1.000 1 A ILE 93.911 1
ATOM 1161 C CG1 . ILE 163 163 ? A -18.425 5.484 -12.149 1.000 1 A ILE 93.486 1
ATOM 1162 C CG2 . ILE 163 163 ? A -19.521 4.934 -9.960 1.000 1 A ILE 93.121 1
ATOM 1163 C CD1 . ILE 163 163 ? A -18.075 6.926 -11.879 1.000 1 A ILE 91.523 1
ATOM 1164 N N . SER 164 164 ? A -22.523 3.502 -11.438 1.000 1 A SER 93.780 1
ATOM 1165 C CA . SER 164 164 ? A -23.637 2.968 -10.659 1.000 1 A SER 93.118 1
ATOM 1166 C C . SER 164 164 ? A -23.869 1.498 -10.981 1.000 1 A SER 93.060 1
ATOM 1167 O O . SER 164 164 ? A -24.165 0.718 -10.078 1.000 1 A SER 93.361 1
ATOM 1168 C CB . SER 164 164 ? A -24.901 3.790 -10.940 1.000 1 A SER 92.107 1
ATOM 1169 O OG . SER 164 164 ? A -25.314 3.655 -12.280 1.000 1 A SER 80.778 1
ATOM 1170 N N . ARG 165 165 ? A -23.722 1.110 -12.255 1.000 1 A ARG 93.796 1
ATOM 1171 C CA . ARG 165 165 ? A -23.915 -0.302 -12.591 1.000 1 A ARG 93.297 1
ATOM 1172 C C . ARG 165 165 ? A -22.836 -1.165 -11.963 1.000 1 A ARG 93.440 1
ATOM 1173 O O . ARG 165 165 ? A -23.099 -2.268 -11.489 1.000 1 A ARG 93.405 1
ATOM 1174 C CB . ARG 165 165 ? A -23.945 -0.479 -14.108 1.000 1 A ARG 92.853 1
ATOM 1175 C CG . ARG 165 165 ? A -24.246 -1.879 -14.570 1.000 1 A ARG 87.100 1
ATOM 1176 C CD . ARG 165 165 ? A -24.736 -1.841 -16.002 1.000 1 A ARG 85.101 1
ATOM 1177 N NE . ARG 165 165 ? A -24.963 -3.203 -16.528 1.000 1 A ARG 84.035 1
ATOM 1178 C CZ . ARG 165 165 ? A -25.502 -3.455 -17.690 1.000 1 A ARG 83.439 1
ATOM 1179 N NH1 . ARG 165 165 ? A -25.904 -2.459 -18.469 1.000 1 A ARG 77.293 1
ATOM 1180 N NH2 . ARG 165 165 ? A -25.676 -4.697 -18.097 1.000 1 A ARG 77.911 1
ATOM 1181 N N . TYR 166 166 ? A -21.597 -0.661 -11.951 1.000 1 A TYR 93.840 1
ATOM 1182 C CA . TYR 166 166 ? A -20.506 -1.407 -11.309 1.000 1 A TYR 94.013 1
ATOM 1183 C C . TYR 166 166 ? A -20.767 -1.563 -9.808 1.000 1 A TYR 94.237 1
ATOM 1184 O O . TYR 166 166 ? A -20.579 -2.658 -9.253 1.000 1 A TYR 94.112 1
ATOM 1185 C CB . TYR 166 166 ? A -19.173 -0.708 -11.552 1.000 1 A TYR 93.813 1
ATOM 1186 C CG . TYR 166 166 ? A -18.009 -1.377 -10.885 1.000 1 A TYR 93.552 1
ATOM 1187 C CD1 . TYR 166 166 ? A -17.574 -2.626 -11.294 1.000 1 A TYR 93.061 1
ATOM 1188 C CD2 . TYR 166 166 ? A -17.356 -0.752 -9.839 1.000 1 A TYR 92.455 1
ATOM 1189 C CE1 . TYR 166 166 ? A -16.508 -3.249 -10.700 1.000 1 A TYR 91.215 1
ATOM 1190 C CE2 . TYR 166 166 ? A -16.283 -1.382 -9.225 1.000 1 A TYR 91.408 1
ATOM 1191 C CZ . TYR 166 166 ? A -15.863 -2.603 -9.661 1.000 1 A TYR 91.394 1
ATOM 1192 O OH . TYR 166 166 ? A -14.795 -3.234 -9.053 1.000 1 A TYR 89.380 1
ATOM 1193 N N . LEU 167 167 ? A -21.200 -0.480 -9.152 1.000 1 A LEU 94.525 1
ATOM 1194 C CA . LEU 167 167 ? A -21.470 -0.545 -7.716 1.000 1 A LEU 94.186 1
ATOM 1195 C C . LEU 167 167 ? A -22.608 -1.499 -7.416 1.000 1 A LEU 94.013 1
ATOM 1196 O O . LEU 167 167 ? A -22.524 -2.281 -6.446 1.000 1 A LEU 93.813 1
ATOM 1197 C CB . LEU 167 167 ? A -21.787 0.856 -7.188 1.000 1 A LEU 93.810 1
ATOM 1198 C CG . LEU 167 167 ? A -20.617 1.656 -6.625 1.000 1 A LEU 92.178 1
ATOM 1199 C CD1 . LEU 167 167 ? A -19.544 1.889 -7.685 1.000 1 A LEU 90.182 1
ATOM 1200 C CD2 . LEU 167 167 ? A -21.119 2.985 -6.095 1.000 1 A LEU 91.101 1
ATOM 1201 N N . ARG 168 168 ? A -23.682 -1.473 -8.198 1.000 1 A ARG 93.529 1
ATOM 1202 C CA . ARG 168 168 ? A -24.792 -2.390 -7.955 1.000 1 A ARG 92.736 1
ATOM 1203 C C . ARG 168 168 ? A -24.360 -3.836 -8.189 1.000 1 A ARG 92.565 1
ATOM 1204 O O . ARG 168 168 ? A -24.726 -4.723 -7.413 1.000 1 A ARG 92.876 1
ATOM 1205 C CB . ARG 168 168 ? A -25.988 -2.034 -8.848 1.000 1 A ARG 92.314 1
ATOM 1206 C CG . ARG 168 168 ? A -26.643 -0.687 -8.521 1.000 1 A ARG 84.024 1
ATOM 1207 C CD . ARG 168 168 ? A -27.983 -0.573 -9.210 1.000 1 A ARG 83.085 1
ATOM 1208 N NE . ARG 168 168 ? A -27.904 -0.777 -10.662 1.000 1 A ARG 76.432 1
ATOM 1209 C CZ . ARG 168 168 ? A -27.687 0.217 -11.535 1.000 1 A ARG 71.399 1
ATOM 1210 N NH1 . ARG 168 168 ? A -27.502 1.461 -11.078 1.000 1 A ARG 63.458 1
ATOM 1211 N NH2 . ARG 168 168 ? A -27.606 -0.052 -12.833 1.000 1 A ARG 63.443 1
ATOM 1212 N N . GLU 169 169 ? A -23.583 -4.077 -9.239 1.000 1 A GLU 92.996 1
ATOM 1213 C CA . GLU 169 169 ? A -23.120 -5.442 -9.496 1.000 1 A GLU 92.304 1
ATOM 1214 C C . GLU 169 169 ? A -22.239 -5.960 -8.369 1.000 1 A GLU 92.167 1
ATOM 1215 O O . GLU 169 169 ? A -22.380 -7.086 -7.914 1.000 1 A GLU 91.488 1
ATOM 1216 C CB . GLU 169 169 ? A -22.387 -5.516 -10.822 1.000 1 A GLU 91.040 1
ATOM 1217 C CG . GLU 169 169 ? A -23.269 -5.310 -12.035 1.000 1 A GLU 84.877 1
ATOM 1218 C CD . GLU 169 169 ? A -22.522 -5.403 -13.354 1.000 1 A GLU 87.166 1
ATOM 1219 O OE1 . GLU 169 169 ? A -23.178 -5.429 -14.408 1.000 1 A GLU 80.308 1
ATOM 1220 O OE2 . GLU 169 169 ? A -21.263 -5.472 -13.348 1.000 1 A GLU 77.290 1
ATOM 1221 N N . GLN 170 170 ? A -21.345 -5.095 -7.894 1.000 1 A GLN 93.289 1
ATOM 1222 C CA . GLN 170 170 ? A -20.476 -5.488 -6.783 1.000 1 A GLN 92.896 1
ATOM 1223 C C . GLN 170 170 ? A -21.302 -5.738 -5.531 1.000 1 A GLN 93.098 1
ATOM 1224 O O . GLN 170 170 ? A -21.005 -6.686 -4.767 1.000 1 A GLN 92.120 1
ATOM 1225 C CB . GLN 170 170 ? A -19.437 -4.406 -6.535 1.000 1 A GLN 91.978 1
ATOM 1226 C CG . GLN 170 170 ? A -18.375 -4.296 -7.606 1.000 1 A GLN 90.226 1
ATOM 1227 C CD . GLN 170 170 ? A -17.377 -5.419 -7.531 1.000 1 A GLN 88.883 1
ATOM 1228 O OE1 . GLN 170 170 ? A -16.704 -5.582 -6.517 1.000 1 A GLN 82.858 1
ATOM 1229 N NE2 . GLN 170 170 ? A -17.293 -6.215 -8.594 1.000 1 A GLN 80.702 1
ATOM 1230 N N . ALA 171 171 ? A -22.311 -4.901 -5.277 1.000 1 A ALA 93.094 1
ATOM 1231 C CA . ALA 171 171 ? A -23.106 -5.040 -4.075 1.000 1 A ALA 92.816 1
ATOM 1232 C C . ALA 171 171 ? A -23.957 -6.293 -4.100 1.000 1 A ALA 92.542 1
ATOM 1233 O O . ALA 171 171 ? A -24.071 -7.002 -3.089 1.000 1 A ALA 90.437 1
ATOM 1234 C CB . ALA 171 171 ? A -23.969 -3.802 -3.858 1.000 1 A ALA 92.242 1
ATOM 1235 N N . THR 172 172 ? A -24.568 -6.586 -5.248 1.000 1 A THR 92.491 1
ATOM 1236 C CA . THR 172 172 ? A -25.437 -7.744 -5.374 1.000 1 A THR 91.450 1
ATOM 1237 C C . THR 172 172 ? A -24.695 -9.035 -5.708 1.000 1 A THR 90.831 1
ATOM 1238 O O . THR 172 172 ? A -25.232 -10.108 -5.481 1.000 1 A THR 88.668 1
ATOM 1239 C CB . THR 172 172 ? A -26.501 -7.497 -6.425 1.000 1 A THR 90.532 1
ATOM 1240 O OG1 . THR 172 172 ? A -25.873 -7.364 -7.714 1.000 1 A THR 84.603 1
ATOM 1241 C CG2 . THR 172 172 ? A -27.294 -6.241 -6.100 1.000 1 A THR 83.695 1
ATOM 1242 N N . GLY 173 173 ? A -23.484 -8.921 -6.230 1.000 1 A GLY 90.995 1
ATOM 1243 C CA . GLY 173 173 ? A -22.745 -10.095 -6.667 1.000 1 A GLY 89.103 1
ATOM 1244 C C . GLY 173 173 ? A -23.274 -10.738 -7.927 1.000 1 A GLY 89.182 1
ATOM 1245 O O . GLY 173 173 ? A -23.015 -11.919 -8.169 1.000 1 A GLY 85.662 1
ATOM 1246 N N . SER 174 174 ? A -23.996 -9.996 -8.729 1.000 1 A SER 89.064 1
ATOM 1247 C CA . SER 174 174 ? A -24.598 -10.515 -9.951 1.000 1 A SER 88.194 1
ATOM 1248 C C . SER 174 174 ? A -24.346 -9.530 -11.093 1.000 1 A SER 88.196 1
ATOM 1249 O O . SER 174 174 ? A -24.692 -8.371 -10.990 1.000 1 A SER 85.516 1
ATOM 1250 C CB . SER 174 174 ? A -26.093 -10.731 -9.777 1.000 1 A SER 85.609 1
ATOM 1251 O OG . SER 174 174 ? A -26.685 -11.217 -10.978 1.000 1 A SER 75.438 1
ATOM 1252 N N . LYS 175 175 ? A -23.724 -10.037 -12.167 1.000 1 A LYS 85.451 1
ATOM 1253 C CA . LYS 175 175 ? A -23.472 -9.192 -13.329 1.000 1 A LYS 83.931 1
ATOM 1254 C C . LYS 175 175 ? A -24.759 -8.912 -14.076 1.000 1 A LYS 83.228 1
ATOM 1255 O O . LYS 175 175 ? A -25.594 -9.789 -14.248 1.000 1 A LYS 80.200 1
ATOM 1256 C CB . LYS 175 175 ? A -22.464 -9.855 -14.262 1.000 1 A LYS 80.753 1
ATOM 1257 C CG . LYS 175 175 ? A -21.071 -9.978 -13.666 1.000 1 A LYS 73.490 1
ATOM 1258 C CD . LYS 175 175 ? A -20.117 -10.673 -14.604 1.000 1 A LYS 68.843 1
ATOM 1259 C CE . LYS 175 175 ? A -18.735 -10.776 -14.000 1.000 1 A LYS 63.848 1
ATOM 1260 N NZ . LYS 175 175 ? A -17.784 -11.513 -14.877 1.000 1 A LYS 55.537 1
ATOM 1261 N N . ASP 176 176 ? A -24.931 -7.659 -14.489 1.000 1 A ASP 84.076 1
ATOM 1262 C CA . ASP 176 176 ? A -26.122 -7.260 -15.225 1.000 1 A ASP 82.700 1
ATOM 1263 C C . ASP 176 176 ? A -25.813 -7.273 -16.715 1.000 1 A ASP 82.100 1
ATOM 1264 O O . ASP 176 176 ? A -24.957 -6.535 -17.189 1.000 1 A ASP 79.963 1
ATOM 1265 C CB . ASP 176 176 ? A -26.576 -5.858 -14.793 1.000 1 A ASP 80.163 1
ATOM 1266 C CG . ASP 176 176 ? A -27.931 -5.469 -15.372 1.000 1 A ASP 74.605 1
ATOM 1267 O OD1 . ASP 176 176 ? A -28.495 -6.245 -16.183 1.000 1 A ASP 69.235 1
ATOM 1268 O OD2 . ASP 176 176 ? A -28.448 -4.390 -14.999 1.000 1 A ASP 70.497 1
ATOM 1269 N N . SER 177 177 ? A -26.495 -8.146 -17.446 1.000 1 A SER 81.831 1
ATOM 1270 C CA . SER 177 177 ? A -26.219 -8.343 -18.860 1.000 1 A SER 80.253 1
ATOM 1271 C C . SER 177 177 ? A -26.930 -7.336 -19.761 1.000 1 A SER 80.187 1
ATOM 1272 O O . SER 177 177 ? A -26.678 -7.325 -20.957 1.000 1 A SER 77.176 1
ATOM 1273 C CB . SER 177 177 ? A -26.614 -9.760 -19.292 1.000 1 A SER 77.437 1
ATOM 1274 O OG . SER 177 177 ? A -28.001 -9.963 -19.092 1.000 1 A SER 70.375 1
ATOM 1275 N N . LYS 178 178 ? A -27.790 -6.495 -19.207 1.000 1 A LYS 83.535 1
ATOM 1276 C CA . LYS 178 178 ? A -28.531 -5.525 -20.036 1.000 1 A LYS 83.344 1
ATOM 1277 C C . LYS 178 178 ? A -27.564 -4.512 -20.647 1.000 1 A LYS 84.002 1
ATOM 1278 O O . LYS 178 178 ? A -26.681 -4.008 -19.944 1.000 1 A LYS 83.130 1
ATOM 1279 C CB . LYS 178 178 ? A -29.569 -4.803 -19.177 1.000 1 A LYS 80.961 1
ATOM 1280 C CG . LYS 178 178 ? A -30.424 -3.838 -19.958 1.000 1 A LYS 73.008 1
ATOM 1281 C CD . LYS 178 178 ? A -31.471 -3.209 -19.050 1.000 1 A LYS 68.800 1
ATOM 1282 C CE . LYS 178 178 ? A -32.294 -2.171 -19.825 1.000 1 A LYS 61.383 1
ATOM 1283 N NZ . LYS 178 178 ? A -33.304 -1.508 -18.949 1.000 1 A LYS 54.666 1
ATOM 1284 N N . PRO 179 179 ? A -27.711 -4.208 -21.913 1.000 1 A PRO 81.530 1
ATOM 1285 C CA . PRO 179 179 ? A -26.833 -3.217 -22.538 1.000 1 A PRO 81.568 1
ATOM 1286 C C . PRO 179 179 ? A -26.994 -1.862 -21.893 1.000 1 A PRO 82.593 1
ATOM 1287 O O . PRO 179 179 ? A -28.106 -1.498 -21.464 1.000 1 A PRO 80.705 1
ATOM 1288 C CB . PRO 179 179 ? A -27.260 -3.207 -24.007 1.000 1 A PRO 78.403 1
ATOM 1289 C CG . PRO 179 179 ? A -27.938 -4.537 -24.205 1.000 1 A PRO 76.615 1
ATOM 1290 C CD . PRO 179 179 ? A -28.602 -4.831 -22.902 1.000 1 A PRO 79.053 1
ATOM 1291 N N . LEU 180 180 ? A -25.912 -1.112 -21.805 1.000 1 A LEU 82.874 1
ATOM 1292 C CA . LEU 180 180 ? A -25.951 0.237 -21.255 1.000 1 A LEU 83.662 1
ATOM 1293 C C . LEU 180 180 ? A -26.626 1.174 -22.254 1.000 1 A LEU 82.653 1
ATOM 1294 O O . LEU 180 180 ? A -26.359 1.125 -23.465 1.000 1 A LEU 79.659 1
ATOM 1295 C CB . LEU 180 180 ? A -24.550 0.737 -20.926 1.000 1 A LEU 81.984 1
ATOM 1296 C CG . LEU 180 180 ? A -23.815 -0.030 -19.830 1.000 1 A LEU 83.151 1
ATOM 1297 C CD1 . LEU 180 180 ? A -24.495 0.180 -18.482 1.000 1 A LEU 81.858 1
ATOM 1298 C CD2 . LEU 180 180 ? A -22.350 0.366 -19.766 1.000 1 A LEU 82.343 1
ATOM 1299 N N . GLY 181 181 ? A -27.489 2.022 -21.744 1.000 1 A GLY 82.948 1
ATOM 1300 C CA . GLY 181 181 ? A -28.232 2.924 -22.593 1.000 1 A GLY 80.870 1
ATOM 1301 C C . GLY 181 181 ? A -27.464 4.158 -22.980 1.000 1 A GLY 81.387 1
ATOM 1302 O O . GLY 181 181 ? A -27.410 4.548 -24.133 1.000 1 A GLY 77.921 1
ATOM 1303 N N . GLU 182 182 ? A -26.830 4.807 -21.983 1.000 1 A GLU 79.717 1
ATOM 1304 C CA . GLU 182 182 ? A -26.139 6.058 -22.226 1.000 1 A GLU 78.507 1
ATOM 1305 C C . GLU 182 182 ? A -24.709 5.851 -22.726 1.000 1 A GLU 78.652 1
ATOM 1306 O O . GLU 182 182 ? A -24.222 6.598 -23.577 1.000 1 A GLU 75.642 1
ATOM 1307 C CB . GLU 182 182 ? A -26.143 6.943 -20.966 1.000 1 A GLU 74.964 1
ATOM 1308 C CG . GLU 182 182 ? A -27.528 7.358 -20.508 1.000 1 A GLU 70.587 1
ATOM 1309 C CD . GLU 182 182 ? A -28.205 8.296 -21.494 1.000 1 A GLU 66.916 1
ATOM 1310 O OE1 . GLU 182 182 ? A -27.509 8.985 -22.264 1.000 1 A GLU 63.596 1
ATOM 1311 O OE2 . GLU 182 182 ? A -29.469 8.372 -21.485 1.000 1 A GLU 62.000 1
ATOM 1312 N N . ALA 183 183 ? A -24.027 4.841 -22.162 1.000 1 A ALA 80.069 1
ATOM 1313 C CA . ALA 183 183 ? A -22.618 4.639 -22.504 1.000 1 A ALA 80.800 1
ATOM 1314 C C . ALA 183 183 ? A -22.452 3.905 -23.821 1.000 1 A ALA 80.783 1
ATOM 1315 O O . ALA 183 183 ? A -21.521 4.177 -24.574 1.000 1 A ALA 77.837 1
ATOM 1316 C CB . ALA 183 183 ? A -21.936 3.878 -21.376 1.000 1 A ALA 79.915 1
ATOM 1317 N N . GLY 184 184 ? A -23.308 2.936 -24.096 1.000 1 A GLY 80.934 1
ATOM 1318 C CA . GLY 184 184 ? A -23.187 2.212 -25.338 1.000 1 A GLY 81.508 1
ATOM 1319 C C . GLY 184 184 ? A -22.072 1.187 -25.316 1.000 1 A GLY 83.863 1
ATOM 1320 O O . GLY 184 184 ? A -21.722 0.611 -24.268 1.000 1 A GLY 82.972 1
ATOM 1321 N N . ALA 185 185 ? A -21.468 0.945 -26.479 1.000 1 A ALA 83.441 1
ATOM 1322 C CA . ALA 185 185 ? A -20.435 -0.060 -26.610 1.000 1 A ALA 83.135 1
ATOM 1323 C C . ALA 185 185 ? A -19.196 0.325 -25.811 1.000 1 A ALA 83.529 1
ATOM 1324 O O . ALA 185 185 ? A -18.564 -0.530 -25.163 1.000 1 A ALA 82.997 1
ATOM 1325 C CB . ALA 185 185 ? A -20.063 -0.260 -28.077 1.000 1 A ALA 81.709 1
ATOM 1326 N N . ALA 186 186 ? A -18.811 1.584 -25.854 1.000 1 A ALA 84.186 1
ATOM 1327 C CA . ALA 186 186 ? A -17.649 2.026 -25.076 1.000 1 A ALA 84.221 1
ATOM 1328 C C . ALA 186 186 ? A -17.916 1.869 -23.584 1.000 1 A ALA 85.961 1
ATOM 1329 O O . ALA 186 186 ? A -17.012 1.498 -22.833 1.000 1 A ALA 85.483 1
ATOM 1330 C CB . ALA 186 186 ? A -17.315 3.476 -25.403 1.000 1 A ALA 81.306 1
ATOM 1331 N N . GLY 187 187 ? A -19.155 2.129 -23.156 1.000 1 A GLY 88.246 1
ATOM 1332 C CA . GLY 187 187 ? A -19.505 1.869 -21.759 1.000 1 A GLY 88.779 1
ATOM 1333 C C . GLY 187 187 ? A -19.422 0.404 -21.404 1.000 1 A GLY 89.693 1
ATOM 1334 O O . GLY 187 187 ? A -19.003 0.068 -20.290 1.000 1 A GLY 89.419 1
ATOM 1335 N N . ARG 188 188 ? A -19.815 -0.474 -22.319 1.000 1 A ARG 86.923 1
ATOM 1336 C CA . ARG 188 188 ? A -19.696 -1.913 -22.079 1.000 1 A ARG 86.542 1
ATOM 1337 C C . ARG 188 188 ? A -18.242 -2.319 -21.856 1.000 1 A ARG 86.403 1
ATOM 1338 O O . ARG 188 188 ? A -17.904 -3.019 -20.921 1.000 1 A ARG 85.864 1
ATOM 1339 C CB . ARG 188 188 ? A -20.303 -2.720 -23.215 1.000 1 A ARG 84.802 1
ATOM 1340 C CG . ARG 188 188 ? A -20.210 -4.217 -23.044 1.000 1 A ARG 78.993 1
ATOM 1341 C CD . ARG 188 188 ? A -20.745 -4.971 -24.237 1.000 1 A ARG 75.001 1
ATOM 1342 N NE . ARG 188 188 ? A -20.626 -6.421 -24.046 1.000 1 A ARG 66.547 1
ATOM 1343 C CZ . ARG 188 188 ? A -21.027 -7.325 -24.913 1.000 1 A ARG 62.569 1
ATOM 1344 N NH1 . ARG 188 188 ? A -21.593 -6.950 -26.050 1.000 1 A ARG 56.778 1
ATOM 1345 N NH2 . ARG 188 188 ? A -20.918 -8.593 -24.630 1.000 1 A ARG 53.759 1
ATOM 1346 N N . ARG 189 189 ? A -17.344 -1.823 -22.735 1.000 1 A ARG 86.215 1
ATOM 1347 C CA . ARG 189 189 ? A -15.939 -2.112 -22.568 1.000 1 A ARG 85.712 1
ATOM 1348 C C . ARG 189 189 ? A -15.411 -1.531 -21.279 1.000 1 A ARG 85.816 1
ATOM 1349 O O . ARG 189 189 ? A -14.622 -2.155 -20.566 1.000 1 A ARG 84.763 1
ATOM 1350 C CB . ARG 189 189 ? A -15.147 -1.587 -23.775 1.000 1 A ARG 84.061 1
ATOM 1351 C CG . ARG 189 189 ? A -15.433 -2.326 -25.087 1.000 1 A ARG 79.638 1
ATOM 1352 C CD . ARG 189 189 ? A -14.475 -1.890 -26.177 1.000 1 A ARG 75.224 1
ATOM 1353 N NE . ARG 189 189 ? A -14.639 -0.489 -26.510 1.000 1 A ARG 66.832 1
ATOM 1354 C CZ . ARG 189 189 ? A -15.527 -0.047 -27.391 1.000 1 A ARG 62.588 1
ATOM 1355 N NH1 . ARG 189 189 ? A -16.344 -0.876 -28.009 1.000 1 A ARG 55.716 1
ATOM 1356 N NH2 . ARG 189 189 ? A -15.605 1.251 -27.646 1.000 1 A ARG 54.337 1
ATOM 1357 N N . ALA 190 190 ? A -15.840 -0.304 -20.955 1.000 1 A ALA 89.313 1
ATOM 1358 C CA . ALA 190 190 ? A -15.403 0.340 -19.727 1.000 1 A ALA 89.511 1
ATOM 1359 C C . ALA 190 190 ? A -15.869 -0.449 -18.512 1.000 1 A ALA 89.247 1
ATOM 1360 O O . ALA 190 190 ? A -15.111 -0.616 -17.540 1.000 1 A ALA 88.219 1
ATOM 1361 C CB . ALA 190 190 ? A -15.910 1.774 -19.659 1.000 1 A ALA 89.175 1
ATOM 1362 N N . LEU 191 191 ? A -17.096 -0.944 -18.533 1.000 1 A LEU 90.273 1
ATOM 1363 C CA . LEU 191 191 ? A -17.608 -1.694 -17.401 1.000 1 A LEU 90.021 1
ATOM 1364 C C . LEU 191 191 ? A -16.865 -3.011 -17.224 1.000 1 A LEU 88.947 1
ATOM 1365 O O . LEU 191 191 ? A -16.532 -3.393 -16.087 1.000 1 A LEU 87.549 1
ATOM 1366 C CB . LEU 191 191 ? A -19.105 -1.933 -17.552 1.000 1 A LEU 90.303 1
ATOM 1367 C CG . LEU 191 191 ? A -19.787 -2.655 -16.409 1.000 1 A LEU 87.700 1
ATOM 1368 C CD1 . LEU 191 191 ? A -19.571 -1.891 -15.104 1.000 1 A LEU 89.400 1
ATOM 1369 C CD2 . LEU 191 191 ? A -21.265 -2.806 -16.696 1.000 1 A LEU 88.296 1
ATOM 1370 N N . GLU 192 192 ? A -16.583 -3.703 -18.322 1.000 1 A GLU 85.570 1
ATOM 1371 C CA . GLU 192 192 ? A -15.854 -4.966 -18.225 1.000 1 A GLU 84.402 1
ATOM 1372 C C . GLU 192 192 ? A -14.445 -4.727 -17.707 1.000 1 A GLU 83.323 1
ATOM 1373 O O . GLU 192 192 ? A -13.933 -5.487 -16.875 1.000 1 A GLU 81.988 1
ATOM 1374 C CB . GLU 192 192 ? A -15.818 -5.677 -19.573 1.000 1 A GLU 82.829 1
ATOM 1375 C CG . GLU 192 192 ? A -17.223 -6.083 -20.059 1.000 1 A GLU 76.993 1
ATOM 1376 C CD . GLU 192 192 ? A -17.196 -6.674 -21.462 1.000 1 A GLU 73.085 1
ATOM 1377 O OE1 . GLU 192 192 ? A -16.153 -6.578 -22.137 1.000 1 A GLU 69.971 1
ATOM 1378 O OE2 . GLU 192 192 ? A -18.218 -7.242 -21.864 1.000 1 A GLU 66.930 1
ATOM 1379 N N . THR 193 193 ? A -13.807 -3.652 -18.161 1.000 1 A THR 84.618 1
ATOM 1380 C CA . THR 193 193 ? A -12.489 -3.308 -17.663 1.000 1 A THR 83.422 1
ATOM 1381 C C . THR 193 193 ? A -12.532 -2.942 -16.202 1.000 1 A THR 82.638 1
ATOM 1382 O O . THR 193 193 ? A -11.664 -3.358 -15.413 1.000 1 A THR 80.424 1
ATOM 1383 C CB . THR 193 193 ? A -11.899 -2.163 -18.488 1.000 1 A THR 82.289 1
ATOM 1384 O OG1 . THR 193 193 ? A -11.829 -2.547 -19.861 1.000 1 A THR 80.183 1
ATOM 1385 C CG2 . THR 193 193 ? A -10.516 -1.807 -18.012 1.000 1 A THR 81.437 1
ATOM 1386 N N . LEU 194 194 ? A -13.548 -2.206 -15.792 1.000 1 A LEU 87.661 1
ATOM 1387 C CA . LEU 194 194 ? A -13.671 -1.792 -14.402 1.000 1 A LEU 88.201 1
ATOM 1388 C C . LEU 194 194 ? A -13.908 -3.005 -13.517 1.000 1 A LEU 87.433 1
ATOM 1389 O O . LEU 194 194 ? A -13.459 -3.025 -12.357 1.000 1 A LEU 86.092 1
ATOM 1390 C CB . LEU 194 194 ? A -14.810 -0.789 -14.271 1.000 1 A LEU 89.273 1
ATOM 1391 C CG . LEU 194 194 ? A -14.995 -0.124 -12.908 1.000 1 A LEU 86.125 1
ATOM 1392 C CD1 . LEU 194 194 ? A -13.730 0.670 -12.547 1.000 1 A LEU 88.530 1
ATOM 1393 C CD2 . LEU 194 194 ? A -16.186 0.819 -12.991 1.000 1 A LEU 87.948 1
ATOM 1394 N N . ARG 195 195 ? A -14.624 -4.013 -14.020 1.000 1 A ARG 86.822 1
ATOM 1395 C CA . ARG 195 195 ? A -14.801 -5.250 -13.254 1.000 1 A ARG 86.432 1
ATOM 1396 C C . ARG 195 195 ? A -13.471 -5.924 -12.985 1.000 1 A ARG 84.639 1
ATOM 1397 O O . ARG 195 195 ? A -13.105 -6.190 -11.830 1.000 1 A ARG 82.935 1
ATOM 1398 C CB . ARG 195 195 ? A -15.729 -6.196 -13.999 1.000 1 A ARG 86.878 1
ATOM 1399 C CG . ARG 195 195 ? A -17.174 -5.727 -14.081 1.000 1 A ARG 87.339 1
ATOM 1400 C CD . ARG 195 195 ? A -17.939 -6.583 -15.064 1.000 1 A ARG 86.832 1
ATOM 1401 N NE . ARG 195 195 ? A -19.338 -6.188 -15.153 1.000 1 A ARG 86.004 1
ATOM 1402 C CZ . ARG 195 195 ? A -20.153 -6.586 -16.118 1.000 1 A ARG 85.941 1
ATOM 1403 N NH1 . ARG 195 195 ? A -19.721 -7.382 -17.084 1.000 1 A ARG 80.254 1
ATOM 1404 N NH2 . ARG 195 195 ? A -21.439 -6.202 -16.102 1.000 1 A ARG 81.671 1
ATOM 1405 N N . ARG 196 196 ? A -12.669 -6.137 -14.067 1.000 1 A ARG 79.966 1
ATOM 1406 C CA . ARG 196 196 ? A -11.416 -6.841 -13.914 1.000 1 A ARG 77.738 1
ATOM 1407 C C . ARG 196 196 ? A -10.432 -6.085 -13.052 1.000 1 A ARG 77.043 1
ATOM 1408 O O . ARG 196 196 ? A -9.859 -6.625 -12.116 1.000 1 A ARG 75.173 1
ATOM 1409 C CB . ARG 196 196 ? A -10.835 -7.108 -15.306 1.000 1 A ARG 74.426 1
ATOM 1410 C CG . ARG 196 196 ? A -9.410 -7.636 -15.284 1.000 1 A ARG 70.950 1
ATOM 1411 C CD . ARG 196 196 ? A -8.927 -7.943 -16.690 1.000 1 A ARG 70.475 1
ATOM 1412 N NE . ARG 196 196 ? A -9.036 -6.807 -17.585 1.000 1 A ARG 67.732 1
ATOM 1413 C CZ . ARG 196 196 ? A -8.138 -5.822 -17.660 1.000 1 A ARG 67.079 1
ATOM 1414 N NH1 . ARG 196 196 ? A -7.066 -5.825 -16.899 1.000 1 A ARG 58.985 1
ATOM 1415 N NH2 . ARG 196 196 ? A -8.370 -4.835 -18.499 1.000 1 A ARG 61.525 1
ATOM 1416 N N . VAL 197 197 ? A -10.238 -4.796 -13.350 1.000 1 A VAL 77.780 1
ATOM 1417 C CA . VAL 197 197 ? A -9.258 -4.024 -12.628 1.000 1 A VAL 76.868 1
ATOM 1418 C C . VAL 197 197 ? A -9.755 -3.711 -11.223 1.000 1 A VAL 76.714 1
ATOM 1419 O O . VAL 197 197 ? A -8.996 -3.781 -10.250 1.000 1 A VAL 74.323 1
ATOM 1420 C CB . VAL 197 197 ? A -8.914 -2.736 -13.400 1.000 1 A VAL 74.022 1
ATOM 1421 C CG1 . VAL 197 197 ? A -8.389 -3.077 -14.772 1.000 1 A VAL 73.381 1
ATOM 1422 C CG2 . VAL 197 197 ? A -7.885 -1.918 -12.623 1.000 1 A VAL 72.489 1
ATOM 1423 N N . GLY 198 198 ? A -11.024 -3.355 -11.101 1.000 1 A GLY 79.628 1
ATOM 1424 C CA . GLY 198 198 ? A -11.537 -3.010 -9.797 1.000 1 A GLY 80.080 1
ATOM 1425 C C . GLY 198 198 ? A -11.526 -4.175 -8.820 1.000 1 A GLY 80.681 1
ATOM 1426 O O . GLY 198 198 ? A -11.252 -3.978 -7.637 1.000 1 A GLY 79.417 1
ATOM 1427 N N . ASP 199 199 ? A -11.807 -5.363 -9.300 1.000 1 A ASP 80.330 1
ATOM 1428 C CA . ASP 199 199 ? A -11.752 -6.517 -8.413 1.000 1 A ASP 79.785 1
ATOM 1429 C C . ASP 199 199 ? A -10.321 -6.755 -7.931 1.000 1 A ASP 79.703 1
ATOM 1430 O O . ASP 199 199 ? A -10.103 -7.093 -6.769 1.000 1 A ASP 78.438 1
ATOM 1431 C CB . ASP 199 199 ? A -12.279 -7.764 -9.124 1.000 1 A ASP 78.181 1
ATOM 1432 C CG . ASP 199 199 ? A -13.760 -7.720 -9.421 1.000 1 A ASP 77.132 1
ATOM 1433 O OD1 . ASP 199 199 ? A -14.443 -6.819 -8.874 1.000 1 A ASP 74.983 1
ATOM 1434 O OD2 . ASP 199 199 ? A -14.229 -8.560 -10.185 1.000 1 A ASP 73.808 1
ATOM 1435 N N . GLY 200 200 ? A -9.349 -6.560 -8.820 1.000 1 A GLY 74.079 1
ATOM 1436 C CA . GLY 200 200 ? A -7.966 -6.699 -8.400 1.000 1 A GLY 72.871 1
ATOM 1437 C C . GLY 200 200 ? A -7.554 -5.646 -7.381 1.000 1 A GLY 72.999 1
ATOM 1438 O O . GLY 200 200 ? A -6.834 -5.951 -6.432 1.000 1 A GLY 71.626 1
ATOM 1439 N N . VAL 201 201 ? A -8.024 -4.415 -7.567 1.000 1 A VAL 73.396 1
ATOM 1440 C CA . VAL 201 201 ? A -7.695 -3.367 -6.621 1.000 1 A VAL 73.953 1
ATOM 1441 C C . VAL 201 201 ? A -8.318 -3.654 -5.268 1.000 1 A VAL 73.856 1
ATOM 1442 O O . VAL 201 201 ? A -7.688 -3.449 -4.229 1.000 1 A VAL 72.151 1
ATOM 1443 C CB . VAL 201 201 ? A -8.150 -1.997 -7.189 1.000 1 A VAL 72.202 1
ATOM 1444 C CG1 . VAL 201 201 ? A -7.347 -1.654 -8.430 1.000 1 A VAL 72.526 1
ATOM 1445 C CG2 . VAL 201 201 ? A -7.991 -0.899 -6.138 1.000 1 A VAL 72.278 1
ATOM 1446 N N . GLN 202 202 ? A -9.559 -4.123 -5.255 1.000 1 A GLN 78.655 1
ATOM 1447 C CA . GLN 202 202 ? A -10.180 -4.469 -3.981 1.000 1 A GLN 79.831 1
ATOM 1448 C C . GLN 202 202 ? A -9.429 -5.575 -3.287 1.000 1 A GLN 77.621 1
ATOM 1449 O O . GLN 202 202 ? A -9.261 -5.555 -2.064 1.000 1 A GLN 76.161 1
ATOM 1450 C CB . GLN 202 202 ? A -11.643 -4.849 -4.183 1.000 1 A GLN 81.275 1
ATOM 1451 C CG . GLN 202 202 ? A -12.510 -3.687 -4.641 1.000 1 A GLN 81.745 1
ATOM 1452 C CD . GLN 202 202 ? A -13.961 -4.032 -4.744 1.000 1 A GLN 82.609 1
ATOM 1453 O OE1 . GLN 202 202 ? A -14.575 -4.498 -3.770 1.000 1 A GLN 79.180 1
ATOM 1454 N NE2 . GLN 202 202 ? A -14.514 -3.850 -5.935 1.000 1 A GLN 78.427 1
ATOM 1455 N N . ARG 203 203 ? A -8.970 -6.575 -4.060 1.000 1 A ARG 74.209 1
ATOM 1456 C CA . ARG 203 203 ? A -8.206 -7.656 -3.438 1.000 1 A ARG 73.059 1
ATOM 1457 C C . ARG 203 203 ? A -6.855 -7.155 -2.923 1.000 1 A ARG 72.356 1
ATOM 1458 O O . ARG 203 203 ? A -6.439 -7.520 -1.837 1.000 1 A ARG 70.827 1
ATOM 1459 C CB . ARG 203 203 ? A -8.016 -8.780 -4.434 1.000 1 A ARG 71.256 1
ATOM 1460 C CG . ARG 203 203 ? A -9.236 -9.587 -4.743 1.000 1 A ARG 66.022 1
ATOM 1461 C CD . ARG 203 203 ? A -8.972 -10.810 -5.616 1.000 1 A ARG 64.165 1
ATOM 1462 N NE . ARG 203 203 ? A -8.616 -10.433 -6.990 1.000 1 A ARG 62.002 1
ATOM 1463 C CZ . ARG 203 203 ? A -7.379 -10.359 -7.458 1.000 1 A ARG 60.265 1
ATOM 1464 N NH1 . ARG 203 203 ? A -6.341 -10.646 -6.693 1.000 1 A ARG 53.381 1
ATOM 1465 N NH2 . ARG 203 203 ? A -7.189 -10.043 -8.722 1.000 1 A ARG 54.484 1
ATOM 1466 N N . ASN 204 204 ? A -6.211 -6.287 -3.698 1.000 1 A ASN 67.982 1
ATOM 1467 C CA . ASN 204 204 ? A -4.882 -5.811 -3.324 1.000 1 A ASN 66.152 1
ATOM 1468 C C . ASN 204 204 ? A -4.924 -4.861 -2.143 1.000 1 A ASN 66.415 1
ATOM 1469 O O . ASN 204 204 ? A -3.918 -4.698 -1.460 1.000 1 A ASN 66.193 1
ATOM 1470 C CB . ASN 204 204 ? A -4.206 -5.134 -4.516 1.000 1 A ASN 62.711 1
ATOM 1471 C CG . ASN 204 204 ? A -2.782 -4.766 -4.259 1.000 1 A ASN 59.264 1
ATOM 1472 O OD1 . ASN 204 204 ? A -2.042 -5.501 -3.595 1.000 1 A ASN 57.407 1
ATOM 1473 N ND2 . ASN 204 204 ? A -2.365 -3.606 -4.779 1.000 1 A ASN 56.065 1
ATOM 1474 N N . HIS 205 205 ? A -6.042 -4.189 -1.911 1.000 1 A HIS 66.568 1
ATOM 1475 C CA . HIS 205 205 ? A -6.154 -3.193 -0.858 1.000 1 A HIS 66.262 1
ATOM 1476 C C . HIS 205 205 ? A -7.273 -3.542 0.115 1.000 1 A HIS 67.080 1
ATOM 1477 O O . HIS 205 205 ? A -7.876 -2.659 0.710 1.000 1 A HIS 66.634 1
ATOM 1478 C CB . HIS 205 205 ? A -6.390 -1.811 -1.442 1.000 1 A HIS 63.112 1
ATOM 1479 C CG . HIS 205 205 ? A -5.209 -1.292 -2.206 1.000 1 A HIS 60.065 1
ATOM 1480 N ND1 . HIS 205 205 ? A -4.308 -0.432 -1.663 1.000 1 A HIS 58.245 1
ATOM 1481 C CD2 . HIS 205 205 ? A -4.815 -1.516 -3.479 1.000 1 A HIS 56.814 1
ATOM 1482 C CE1 . HIS 205 205 ? A -3.401 -0.138 -2.579 1.000 1 A HIS 57.460 1
ATOM 1483 N NE2 . HIS 205 205 ? A -3.684 -0.786 -3.698 1.000 1 A HIS 55.507 1
ATOM 1484 N N . GLU 206 206 ? A -7.581 -4.835 0.268 1.000 1 A GLU 73.207 1
ATOM 1485 C CA . GLU 206 206 ? A -8.693 -5.228 1.095 1.000 1 A GLU 73.946 1
ATOM 1486 C C . GLU 206 206 ? A -8.521 -4.777 2.530 1.000 1 A GLU 74.213 1
ATOM 1487 O O . GLU 206 206 ? A -9.458 -4.246 3.159 1.000 1 A GLU 73.623 1
ATOM 1488 C CB . GLU 206 206 ? A -8.899 -6.739 1.038 1.000 1 A GLU 71.534 1
ATOM 1489 C CG . GLU 206 206 ? A -10.082 -7.239 1.834 1.000 1 A GLU 68.481 1
ATOM 1490 C CD . GLU 206 206 ? A -10.285 -8.724 1.701 1.000 1 A GLU 64.957 1
ATOM 1491 O OE1 . GLU 206 206 ? A -9.400 -9.393 1.114 1.000 1 A GLU 62.360 1
ATOM 1492 O OE2 . GLU 206 206 ? A -11.314 -9.231 2.186 1.000 1 A GLU 59.883 1
ATOM 1493 N N . THR 207 207 ? A -7.334 -4.953 3.064 1.000 1 A THR 65.276 1
ATOM 1494 C CA . THR 207 207 ? A -7.092 -4.551 4.450 1.000 1 A THR 64.146 1
ATOM 1495 C C . THR 207 207 ? A -7.203 -3.044 4.591 1.000 1 A THR 65.422 1
ATOM 1496 O O . THR 207 207 ? A -7.811 -2.552 5.570 1.000 1 A THR 65.319 1
ATOM 1497 C CB . THR 207 207 ? A -5.723 -5.049 4.911 1.000 1 A THR 60.738 1
ATOM 1498 O OG1 . THR 207 207 ? A -5.679 -6.485 4.830 1.000 1 A THR 59.523 1
ATOM 1499 C CG2 . THR 207 207 ? A -5.453 -4.641 6.344 1.000 1 A THR 57.140 1
ATOM 1500 N N . ALA 208 208 ? A -6.649 -2.290 3.670 1.000 1 A ALA 63.570 1
ATOM 1501 C CA . ALA 208 208 ? A -6.764 -0.836 3.729 1.000 1 A ALA 63.465 1
ATOM 1502 C C . ALA 208 208 ? A -8.219 -0.396 3.632 1.000 1 A ALA 64.229 1
ATOM 1503 O O . ALA 208 208 ? A -8.661 0.481 4.397 1.000 1 A ALA 64.101 1
ATOM 1504 C CB . ALA 208 208 ? A -5.933 -0.202 2.617 1.000 1 A ALA 60.464 1
ATOM 1505 N N . PHE 209 209 ? A -8.965 -1.001 2.732 1.000 1 A PHE 74.938 1
ATOM 1506 C CA . PHE 209 209 ? A -10.367 -0.623 2.584 1.000 1 A PHE 76.201 1
ATOM 1507 C C . PHE 209 209 ? A -11.139 -0.999 3.844 1.000 1 A PHE 75.931 1
ATOM 1508 O O . PHE 209 209 ? A -12.033 -0.246 4.253 1.000 1 A PHE 74.700 1
ATOM 1509 C CB . PHE 209 209 ? A -10.980 -1.316 1.360 1.000 1 A PHE 75.404 1
ATOM 1510 C CG . PHE 209 209 ? A -10.521 -0.752 0.049 1.000 1 A PHE 75.727 1
ATOM 1511 C CD1 . PHE 209 209 ? A -9.750 0.397 -0.005 1.000 1 A PHE 76.209 1
ATOM 1512 C CD2 . PHE 209 209 ? A -10.889 -1.360 -1.150 1.000 1 A PHE 76.105 1
ATOM 1513 C CE1 . PHE 209 209 ? A -9.350 0.923 -1.205 1.000 1 A PHE 74.587 1
ATOM 1514 C CE2 . PHE 209 209 ? A -10.482 -0.827 -2.355 1.000 1 A PHE 73.200 1
ATOM 1515 C CZ . PHE 209 209 ? A -9.711 0.344 -2.383 1.000 1 A PHE 75.129 1
ATOM 1516 N N . GLN 210 210 ? A -10.842 -2.137 4.453 1.000 1 A GLN 74.874 1
ATOM 1517 C CA . GLN 210 210 ? A -11.494 -2.473 5.708 1.000 1 A GLN 75.030 1
ATOM 1518 C C . GLN 210 210 ? A -11.192 -1.434 6.792 1.000 1 A GLN 74.679 1
ATOM 1519 O O . GLN 210 210 ? A -12.086 -1.059 7.544 1.000 1 A GLN 73.589 1
ATOM 1520 C CB . GLN 210 210 ? A -11.070 -3.853 6.167 1.000 1 A GLN 73.210 1
ATOM 1521 C CG . GLN 210 210 ? A -11.594 -4.969 5.257 1.000 1 A GLN 69.682 1
ATOM 1522 C CD . GLN 210 210 ? A -11.073 -6.333 5.650 1.000 1 A GLN 66.301 1
ATOM 1523 O OE1 . GLN 210 210 ? A -10.134 -6.441 6.411 1.000 1 A GLN 65.766 1
ATOM 1524 N NE2 . GLN 210 210 ? A -11.710 -7.370 5.107 1.000 1 A GLN 62.803 1
ATOM 1525 N N . GLY 211 211 ? A -9.937 -0.981 6.852 1.000 1 A GLY 64.572 1
ATOM 1526 C CA . GLY 211 211 ? A -9.613 0.086 7.792 1.000 1 A GLY 63.925 1
ATOM 1527 C C . GLY 211 211 ? A -10.355 1.366 7.509 1.000 1 A GLY 65.231 1
ATOM 1528 O O . GLY 211 211 ? A -10.782 2.059 8.444 1.000 1 A GLY 64.898 1
ATOM 1529 N N . MET 212 212 ? A -10.502 1.715 6.242 1.000 1 A MET 65.723 1
ATOM 1530 C CA . MET 212 212 ? A -11.266 2.897 5.854 1.000 1 A MET 65.634 1
ATOM 1531 C C . MET 212 212 ? A -12.719 2.726 6.232 1.000 1 A MET 66.000 1
ATOM 1532 O O . MET 212 212 ? A -13.355 3.649 6.755 1.000 1 A MET 65.693 1
ATOM 1533 C CB . MET 212 212 ? A -11.114 3.157 4.377 1.000 1 A MET 63.253 1
ATOM 1534 C CG . MET 212 212 ? A -9.690 3.394 3.940 1.000 1 A MET 59.246 1
ATOM 1535 S SD . MET 212 212 ? A -9.538 3.478 2.141 1.000 1 A MET 56.378 1
ATOM 1536 C CE . MET 212 212 ? A -7.762 3.257 1.967 1.000 1 A MET 51.325 1
ATOM 1537 N N . LEU 213 213 ? A -13.275 1.541 5.987 1.000 1 A LEU 74.669 1
ATOM 1538 C CA . LEU 213 213 ? A -14.693 1.311 6.227 1.000 1 A LEU 75.043 1
ATOM 1539 C C . LEU 213 213 ? A -15.011 1.361 7.707 1.000 1 A LEU 73.687 1
ATOM 1540 O O . LEU 213 213 ? A -16.114 1.794 8.083 1.000 1 A LEU 71.941 1
ATOM 1541 C CB . LEU 213 213 ? A -15.096 -0.034 5.636 1.000 1 A LEU 74.227 1
ATOM 1542 C CG . LEU 213 213 ? A -16.583 -0.380 5.706 1.000 1 A LEU 71.855 1
ATOM 1543 C CD1 . LEU 213 213 ? A -17.412 0.669 4.988 1.000 1 A LEU 73.132 1
ATOM 1544 C CD2 . LEU 213 213 ? A -16.823 -1.749 5.092 1.000 1 A LEU 73.046 1
ATOM 1545 N N . ARG 214 214 ? A -14.069 0.923 8.571 1.000 1 A ARG 68.252 1
ATOM 1546 C CA . ARG 214 214 ? A -14.315 0.991 9.997 1.000 1 A ARG 67.789 1
ATOM 1547 C C . ARG 214 214 ? A -14.443 2.429 10.474 1.000 1 A ARG 68.321 1
ATOM 1548 O O . ARG 214 214 ? A -15.022 2.673 11.533 1.000 1 A ARG 67.952 1
ATOM 1549 C CB . ARG 214 214 ? A -13.189 0.295 10.772 1.000 1 A ARG 65.660 1
ATOM 1550 C CG . ARG 214 214 ? A -13.203 -1.231 10.595 1.000 1 A ARG 62.308 1
ATOM 1551 C CD . ARG 214 214 ? A -12.291 -1.875 11.619 1.000 1 A ARG 59.006 1
ATOM 1552 N NE . ARG 214 214 ? A -10.893 -1.461 11.478 1.000 1 A ARG 54.620 1
ATOM 1553 C CZ . ARG 214 214 ? A -10.015 -2.078 10.668 1.000 1 A ARG 52.722 1
ATOM 1554 N NH1 . ARG 214 214 ? A -10.396 -3.112 9.957 1.000 1 A ARG 45.845 1
ATOM 1555 N NH2 . ARG 214 214 ? A -8.770 -1.633 10.613 1.000 1 A ARG 46.119 1
ATOM 1556 N N . LYS 215 215 ? A -13.885 3.399 9.757 1.000 1 A LYS 64.382 1
ATOM 1557 C CA . LYS 215 215 ? A -13.989 4.804 10.106 1.000 1 A LYS 62.657 1
ATOM 1558 C C . LYS 215 215 ? A -15.019 5.537 9.258 1.000 1 A LYS 62.628 1
ATOM 1559 O O . LYS 215 215 ? A -15.064 6.747 9.284 1.000 1 A LYS 62.433 1
ATOM 1560 C CB . LYS 215 215 ? A -12.618 5.474 9.946 1.000 1 A LYS 59.664 1
ATOM 1561 C CG . LYS 215 215 ? A -11.492 4.793 10.723 1.000 1 A LYS 55.409 1
ATOM 1562 C CD . LYS 215 215 ? A -11.798 4.712 12.181 1.000 1 A LYS 52.031 1
ATOM 1563 C CE . LYS 215 215 ? A -10.669 3.961 12.906 1.000 1 A LYS 47.203 1
ATOM 1564 N NZ . LYS 215 215 ? A -10.987 3.745 14.346 1.000 1 A LYS 42.049 1
ATOM 1565 N N . LEU 216 216 ? A -15.819 4.805 8.508 1.000 1 A LEU 66.913 1
ATOM 1566 C CA . LEU 216 216 ? A -16.825 5.387 7.647 1.000 1 A LEU 67.064 1
ATOM 1567 C C . LEU 216 216 ? A -18.176 4.792 7.988 1.000 1 A LEU 66.401 1
ATOM 1568 O O . LEU 216 216 ? A -18.407 3.596 7.813 1.000 1 A LEU 64.991 1
ATOM 1569 C CB . LEU 216 216 ? A -16.497 5.159 6.186 1.000 1 A LEU 65.025 1
ATOM 1570 C CG . LEU 216 216 ? A -17.483 5.710 5.154 1.000 1 A LEU 63.071 1
ATOM 1571 C CD1 . LEU 216 216 ? A -17.538 7.226 5.196 1.000 1 A LEU 63.666 1
ATOM 1572 C CD2 . LEU 216 216 ? A -17.071 5.243 3.753 1.000 1 A LEU 63.606 1
ATOM 1573 N N . ASP 217 217 ? A -19.067 5.629 8.508 1.000 1 A ASP 63.939 1
ATOM 1574 C CA . ASP 217 217 ? A -20.409 5.197 8.899 1.000 1 A ASP 64.039 1
ATOM 1575 C C . ASP 217 217 ? A -21.438 6.046 8.171 1.000 1 A ASP 64.116 1
ATOM 1576 O O . ASP 217 217 ? A -21.650 7.211 8.532 1.000 1 A ASP 62.338 1
ATOM 1577 C CB . ASP 217 217 ? A -20.607 5.276 10.415 1.000 1 A ASP 60.081 1
ATOM 1578 C CG . ASP 217 217 ? A -21.931 4.646 10.854 1.000 1 A ASP 56.960 1
ATOM 1579 O OD1 . ASP 217 217 ? A -22.630 4.040 10.018 1.000 1 A ASP 54.217 1
ATOM 1580 O OD2 . ASP 217 217 ? A -22.279 4.786 12.054 1.000 1 A ASP 54.420 1
ATOM 1581 N N . ILE 218 218 ? A -22.037 5.505 7.136 1.000 1 A ILE 63.399 1
ATOM 1582 C CA . ILE 218 218 ? A -22.993 6.231 6.322 1.000 1 A ILE 63.603 1
ATOM 1583 C C . ILE 218 218 ? A -24.366 6.112 6.967 1.000 1 A ILE 63.290 1
ATOM 1584 O O . ILE 218 218 ? A -24.906 5.022 7.078 1.000 1 A ILE 62.072 1
ATOM 1585 C CB . ILE 218 218 ? A -23.021 5.728 4.895 1.000 1 A ILE 60.821 1
ATOM 1586 C CG1 . ILE 218 218 ? A -21.635 5.940 4.244 1.000 1 A ILE 61.997 1
ATOM 1587 C CG2 . ILE 218 218 ? A -24.122 6.410 4.087 1.000 1 A ILE 58.448 1
ATOM 1588 C CD1 . ILE 218 218 ? A -21.499 5.291 2.887 1.000 1 A ILE 57.188 1
ATOM 1589 N N . LYS 219 219 ? A -24.913 7.238 7.436 1.000 1 A LYS 64.486 1
ATOM 1590 C CA . LYS 219 219 ? A -26.224 7.275 8.082 1.000 1 A LYS 64.438 1
ATOM 1591 C C . LYS 219 219 ? A -27.297 7.951 7.240 1.000 1 A LYS 64.512 1
ATOM 1592 O O . LYS 219 219 ? A -28.473 7.648 7.402 1.000 1 A LYS 62.663 1
ATOM 1593 C CB . LYS 219 219 ? A -26.112 7.952 9.450 1.000 1 A LYS 61.155 1
ATOM 1594 C CG . LYS 219 219 ? A -25.213 7.236 10.429 1.000 1 A LYS 58.164 1
ATOM 1595 C CD . LYS 219 219 ? A -25.100 8.023 11.733 1.000 1 A LYS 54.883 1
ATOM 1596 C CE . LYS 219 219 ? A -24.207 7.314 12.713 1.000 1 A LYS 51.051 1
ATOM 1597 N NZ . LYS 219 219 ? A -24.094 8.065 13.995 1.000 1 A LYS 45.759 1
ATOM 1598 N N . ASN 220 220 ? A -26.891 8.908 6.426 1.000 1 A ASN 63.398 1
ATOM 1599 C CA . ASN 220 220 ? A -27.846 9.663 5.623 1.000 1 A ASN 64.348 1
ATOM 1600 C C . ASN 220 220 ? A -27.159 10.194 4.369 1.000 1 A ASN 65.892 1
ATOM 1601 O O . ASN 220 220 ? A -25.990 9.901 4.111 1.000 1 A ASN 65.991 1
ATOM 1602 C CB . ASN 220 220 ? A -28.446 10.806 6.459 1.000 1 A ASN 60.784 1
ATOM 1603 C CG . ASN 220 220 ? A -27.387 11.651 7.135 1.000 1 A ASN 57.491 1
ATOM 1604 O OD1 . ASN 220 220 ? A -26.590 12.319 6.477 1.000 1 A ASN 54.176 1
ATOM 1605 N ND2 . ASN 220 220 ? A -27.364 11.610 8.461 1.000 1 A ASN 56.061 1
ATOM 1606 N N . GLU 221 221 ? A -27.905 10.960 3.613 1.000 1 A GLU 62.369 1
ATOM 1607 C CA . GLU 221 221 ? A -27.353 11.505 2.358 1.000 1 A GLU 63.297 1
ATOM 1608 C C . GLU 221 221 ? A -26.117 12.386 2.620 1.000 1 A GLU 64.454 1
ATOM 1609 O O . GLU 221 221 ? A -25.176 12.396 1.814 1.000 1 A GLU 62.022 1
ATOM 1610 C CB . GLU 221 221 ? A -28.428 12.298 1.610 1.000 1 A GLU 58.582 1
ATOM 1611 C CG . GLU 221 221 ? A -27.966 12.825 0.271 1.000 1 A GLU 55.326 1
ATOM 1612 C CD . GLU 221 221 ? A -29.075 13.562 -0.466 1.000 1 A GLU 50.228 1
ATOM 1613 O OE1 . GLU 221 221 ? A -30.201 13.657 0.066 1.000 1 A GLU 47.734 1
ATOM 1614 O OE2 . GLU 221 221 ? A -28.829 14.045 -1.595 1.000 1 A GLU 46.304 1
ATOM 1615 N N . GLY 222 222 ? A -26.130 13.114 3.732 1.000 1 A GLY 61.391 1
ATOM 1616 C CA . GLY 222 222 ? A -24.971 13.928 4.063 1.000 1 A GLY 62.026 1
ATOM 1617 C C . GLY 222 222 ? A -23.731 13.121 4.289 1.000 1 A GLY 64.385 1
ATOM 1618 O O . GLY 222 222 ? A -22.616 13.524 3.944 1.000 1 A GLY 62.394 1
ATOM 1619 N N . ASP 223 223 ? A -23.890 11.940 4.896 1.000 1 A ASP 65.619 1
ATOM 1620 C CA . ASP 223 223 ? A -22.742 11.060 5.094 1.000 1 A ASP 66.011 1
ATOM 1621 C C . ASP 223 223 ? A -22.205 10.578 3.751 1.000 1 A ASP 67.428 1
ATOM 1622 O O . ASP 223 223 ? A -20.998 10.436 3.569 1.000 1 A ASP 67.519 1
ATOM 1623 C CB . ASP 223 223 ? A -23.133 9.870 5.980 1.000 1 A ASP 63.055 1
ATOM 1624 C CG . ASP 223 223 ? A -23.505 10.306 7.386 1.000 1 A ASP 60.275 1
ATOM 1625 O OD1 . ASP 223 223 ? A -22.836 11.202 7.933 1.000 1 A ASP 58.166 1
ATOM 1626 O OD2 . ASP 223 223 ? A -24.483 9.733 7.928 1.000 1 A ASP 59.697 1
ATOM 1627 N N . VAL 224 224 ? A -23.091 10.321 2.795 1.000 1 A VAL 67.817 1
ATOM 1628 C CA . VAL 224 224 ? A -22.639 9.981 1.460 1.000 1 A VAL 68.712 1
ATOM 1629 C C . VAL 224 224 ? A -21.914 11.176 0.836 1.000 1 A VAL 69.806 1
ATOM 1630 O O . VAL 224 224 ? A -20.892 10.993 0.156 1.000 1 A VAL 69.446 1
ATOM 1631 C CB . VAL 224 224 ? A -23.823 9.555 0.585 1.000 1 A VAL 66.033 1
ATOM 1632 C CG1 . VAL 224 224 ? A -24.484 8.307 1.189 1.000 1 A VAL 66.435 1
ATOM 1633 C CG2 . VAL 224 224 ? A -23.367 9.258 -0.836 1.000 1 A VAL 66.008 1
ATOM 1634 N N . LYS 225 225 ? A -22.395 12.378 1.090 1.000 1 A LYS 66.218 1
ATOM 1635 C CA . LYS 225 225 ? A -21.711 13.572 0.548 1.000 1 A LYS 65.486 1
ATOM 1636 C C . LYS 225 225 ? A -20.342 13.786 1.149 1.000 1 A LYS 66.078 1
ATOM 1637 O O . LYS 225 225 ? A -19.451 14.302 0.496 1.000 1 A LYS 65.435 1
ATOM 1638 C CB . LYS 225 225 ? A -22.572 14.808 0.769 1.000 1 A LYS 61.683 1
ATOM 1639 C CG . LYS 225 225 ? A -23.838 14.849 -0.085 1.000 1 A LYS 57.405 1
ATOM 1640 C CD . LYS 225 225 ? A -24.644 16.106 0.200 1.000 1 A LYS 53.231 1
ATOM 1641 C CE . LYS 225 225 ? A -25.886 16.161 -0.707 1.000 1 A LYS 47.448 1
ATOM 1642 N NZ . LYS 225 225 ? A -26.692 17.377 -0.443 1.000 1 A LYS 41.848 1
ATOM 1643 N N . SER 226 226 ? A -20.155 13.362 2.415 1.000 1 A SER 62.534 1
ATOM 1644 C CA . SER 226 226 ? A -18.843 13.510 3.027 1.000 1 A SER 63.312 1
ATOM 1645 C C . SER 226 226 ? A -17.800 12.638 2.329 1.000 1 A SER 63.930 1
ATOM 1646 O O . SER 226 226 ? A -16.595 12.896 2.470 1.000 1 A SER 64.531 1
ATOM 1647 C CB . SER 226 226 ? A -18.899 13.174 4.509 1.000 1 A SER 60.436 1
ATOM 1648 O OG . SER 226 226 ? A -19.200 11.787 4.704 1.000 1 A SER 56.321 1
ATOM 1649 N N . PHE 227 227 ? A -18.207 11.635 1.581 1.000 1 A PHE 69.945 1
ATOM 1650 C CA . PHE 227 227 ? A -17.270 10.843 0.807 1.000 1 A PHE 71.184 1
ATOM 1651 C C . PHE 227 227 ? A -16.510 11.721 -0.199 1.000 1 A PHE 71.243 1
ATOM 1652 O O . PHE 227 227 ? A -15.365 11.418 -0.530 1.000 1 A PHE 71.069 1
ATOM 1653 C CB . PHE 227 227 ? A -18.020 9.726 0.076 1.000 1 A PHE 69.464 1
ATOM 1654 C CG . PHE 227 227 ? A -17.139 8.661 -0.495 1.000 1 A PHE 67.779 1
ATOM 1655 C CD1 . PHE 227 227 ? A -16.804 7.559 0.263 1.000 1 A PHE 68.106 1
ATOM 1656 C CD2 . PHE 227 227 ? A -16.718 8.734 -1.812 1.000 1 A PHE 67.528 1
ATOM 1657 C CE1 . PHE 227 227 ? A -16.012 6.561 -0.254 1.000 1 A PHE 67.005 1
ATOM 1658 C CE2 . PHE 227 227 ? A -15.928 7.738 -2.337 1.000 1 A PHE 66.427 1
ATOM 1659 C CZ . PHE 227 227 ? A -15.587 6.646 -1.557 1.000 1 A PHE 66.248 1
ATOM 1660 N N . SER 228 228 ? A -17.150 12.781 -0.680 1.000 1 A SER 68.877 1
ATOM 1661 C CA . SER 228 228 ? A -16.496 13.639 -1.646 1.000 1 A SER 69.119 1
ATOM 1662 C C . SER 228 228 ? A -15.268 14.329 -1.076 1.000 1 A SER 68.873 1
ATOM 1663 O O . SER 228 228 ? A -14.322 14.614 -1.810 1.000 1 A SER 68.038 1
ATOM 1664 C CB . SER 228 228 ? A -17.469 14.697 -2.172 1.000 1 A SER 66.208 1
ATOM 1665 O OG . SER 228 228 ? A -17.954 15.495 -1.123 1.000 1 A SER 62.240 1
ATOM 1666 N N . ARG 229 229 ? A -15.241 14.555 0.233 1.000 1 A ARG 64.090 1
ATOM 1667 C CA . ARG 229 229 ? A -14.051 15.165 0.856 1.000 1 A ARG 63.691 1
ATOM 1668 C C . ARG 229 229 ? A -12.835 14.286 0.658 1.000 1 A ARG 64.310 1
ATOM 1669 O O . ARG 229 229 ? A -11.762 14.766 0.296 1.000 1 A ARG 63.983 1
ATOM 1670 C CB . ARG 229 229 ? A -14.292 15.421 2.358 1.000 1 A ARG 61.036 1
ATOM 1671 C CG . ARG 229 229 ? A -15.378 16.445 2.665 1.000 1 A ARG 56.862 1
ATOM 1672 C CD . ARG 229 229 ? A -15.498 16.659 4.133 1.000 1 A ARG 54.174 1
ATOM 1673 N NE . ARG 229 229 ? A -14.290 17.282 4.679 1.000 1 A ARG 48.449 1
ATOM 1674 C CZ . ARG 229 229 ? A -14.067 17.463 5.976 1.000 1 A ARG 47.417 1
ATOM 1675 N NH1 . ARG 229 229 ? A -14.965 17.049 6.861 1.000 1 A ARG 41.439 1
ATOM 1676 N NH2 . ARG 229 229 ? A -12.964 18.046 6.381 1.000 1 A ARG 39.580 1
ATOM 1677 N N . VAL 230 230 ? A -13.015 13.004 0.900 1.000 1 A VAL 63.367 1
ATOM 1678 C CA . VAL 230 230 ? A -11.912 12.071 0.688 1.000 1 A VAL 63.523 1
ATOM 1679 C C . VAL 230 230 ? A -11.521 12.036 -0.780 1.000 1 A VAL 63.599 1
ATOM 1680 O O . VAL 230 230 ? A -10.350 12.088 -1.136 1.000 1 A VAL 63.346 1
ATOM 1681 C CB . VAL 230 230 ? A -12.295 10.689 1.224 1.000 1 A VAL 60.826 1
ATOM 1682 C CG1 . VAL 230 230 ? A -12.534 10.752 2.719 1.000 1 A VAL 60.773 1
ATOM 1683 C CG2 . VAL 230 230 ? A -11.193 9.671 0.922 1.000 1 A VAL 59.928 1
ATOM 1684 N N . MET 231 231 ? A -12.509 11.975 -1.650 1.000 1 A MET 68.169 1
ATOM 1685 C CA . MET 231 231 ? A -12.245 11.910 -3.085 1.000 1 A MET 68.655 1
ATOM 1686 C C . MET 231 231 ? A -11.430 13.109 -3.547 1.000 1 A MET 68.710 1
ATOM 1687 O O . MET 231 231 ? A -10.398 12.946 -4.205 1.000 1 A MET 69.306 1
ATOM 1688 C CB . MET 231 231 ? A -13.554 11.823 -3.861 1.000 1 A MET 67.129 1
ATOM 1689 C CG . MET 231 231 ? A -14.334 10.528 -3.612 1.000 1 A MET 63.644 1
ATOM 1690 S SD . MET 231 231 ? A -15.861 10.493 -4.583 1.000 1 A MET 63.873 1
ATOM 1691 C CE . MET 231 231 ? A -15.203 10.425 -6.248 1.000 1 A MET 56.543 1
ATOM 1692 N N . VAL 232 232 ? A -11.881 14.303 -3.198 1.000 1 A VAL 65.683 1
ATOM 1693 C CA . VAL 232 232 ? A -11.202 15.490 -3.702 1.000 1 A VAL 66.256 1
ATOM 1694 C C . VAL 232 232 ? A -9.800 15.599 -3.142 1.000 1 A VAL 66.315 1
ATOM 1695 O O . VAL 232 232 ? A -8.852 15.959 -3.868 1.000 1 A VAL 65.869 1
ATOM 1696 C CB . VAL 232 232 ? A -12.044 16.740 -3.400 1.000 1 A VAL 63.603 1
ATOM 1697 C CG1 . VAL 232 232 ? A -13.378 16.659 -4.121 1.000 1 A VAL 63.118 1
ATOM 1698 C CG2 . VAL 232 232 ? A -11.304 18.004 -3.791 1.000 1 A VAL 62.356 1
ATOM 1699 N N . HIS 233 233 ? A -9.621 15.304 -1.857 1.000 1 A HIS 62.712 1
ATOM 1700 C CA . HIS 233 233 ? A -8.304 15.472 -1.264 1.000 1 A HIS 61.879 1
ATOM 1701 C C . HIS 233 233 ? A -7.286 14.495 -1.815 1.000 1 A HIS 62.039 1
ATOM 1702 O O . HIS 233 233 ? A -6.082 14.754 -1.729 1.000 1 A HIS 61.862 1
ATOM 1703 C CB . HIS 233 233 ? A -8.396 15.347 0.251 1.000 1 A HIS 59.268 1
ATOM 1704 C CG . HIS 233 233 ? A -7.121 15.648 0.947 1.000 1 A HIS 55.648 1
ATOM 1705 N ND1 . HIS 233 233 ? A -6.645 16.954 1.068 1.000 1 A HIS 54.490 1
ATOM 1706 C CD2 . HIS 233 233 ? A -6.224 14.852 1.550 1.000 1 A HIS 52.655 1
ATOM 1707 C CE1 . HIS 233 233 ? A -5.495 16.925 1.728 1.000 1 A HIS 52.087 1
ATOM 1708 N NE2 . HIS 233 233 ? A -5.216 15.676 2.024 1.000 1 A HIS 49.876 1
ATOM 1709 N N . VAL 234 234 ? A -7.733 13.383 -2.389 1.000 1 A VAL 64.561 1
ATOM 1710 C CA . VAL 234 234 ? A -6.793 12.430 -2.942 1.000 1 A VAL 64.802 1
ATOM 1711 C C . VAL 234 234 ? A -5.969 13.063 -4.045 1.000 1 A VAL 64.785 1
ATOM 1712 O O . VAL 234 234 ? A -4.751 12.855 -4.148 1.000 1 A VAL 63.931 1
ATOM 1713 C CB . VAL 234 234 ? A -7.545 11.181 -3.436 1.000 1 A VAL 62.588 1
ATOM 1714 C CG1 . VAL 234 234 ? A -8.043 10.372 -2.269 1.000 1 A VAL 61.874 1
ATOM 1715 C CG2 . VAL 234 234 ? A -6.679 10.333 -4.360 1.000 1 A VAL 61.065 1
ATOM 1716 N N . PHE 235 235 ? A -6.602 13.894 -4.852 1.000 1 A PHE 65.003 1
ATOM 1717 C CA . PHE 235 235 ? A -5.947 14.522 -5.994 1.000 1 A PHE 65.619 1
ATOM 1718 C C . PHE 235 235 ? A -5.257 15.832 -5.653 1.000 1 A PHE 64.623 1
ATOM 1719 O O . PHE 235 235 ? A -4.756 16.491 -6.558 1.000 1 A PHE 64.661 1
ATOM 1720 C CB . PHE 235 235 ? A -6.925 14.736 -7.131 1.000 1 A PHE 65.299 1
ATOM 1721 C CG . PHE 235 235 ? A -7.601 13.482 -7.601 1.000 1 A PHE 65.075 1
ATOM 1722 C CD1 . PHE 235 235 ? A -6.941 12.623 -8.446 1.000 1 A PHE 66.920 1
ATOM 1723 C CD2 . PHE 235 235 ? A -8.894 13.176 -7.183 1.000 1 A PHE 67.101 1
ATOM 1724 C CE1 . PHE 235 235 ? A -7.552 11.471 -8.882 1.000 1 A PHE 66.199 1
ATOM 1725 C CE2 . PHE 235 235 ? A -9.499 12.016 -7.623 1.000 1 A PHE 66.220 1
ATOM 1726 C CZ . PHE 235 235 ? A -8.831 11.172 -8.483 1.000 1 A PHE 66.355 1
ATOM 1727 N N . LYS 236 236 ? A -5.226 16.199 -4.373 1.000 1 A LYS 63.272 1
ATOM 1728 C CA . LYS 236 236 ? A -4.639 17.507 -4.022 1.000 1 A LYS 61.830 1
ATOM 1729 C C . LYS 236 236 ? A -3.112 17.516 -4.158 1.000 1 A LYS 61.759 1
ATOM 1730 O O . LYS 236 236 ? A -2.520 18.587 -4.097 1.000 1 A LYS 60.189 1
ATOM 1731 C CB . LYS 236 236 ? A -5.034 17.910 -2.613 1.000 1 A LYS 59.021 1
ATOM 1732 C CG . LYS 236 236 ? A -6.486 18.375 -2.508 1.000 1 A LYS 55.297 1
ATOM 1733 C CD . LYS 236 236 ? A -6.806 18.914 -1.132 1.000 1 A LYS 51.584 1
ATOM 1734 C CE . LYS 236 236 ? A -8.247 19.355 -1.053 1.000 1 A LYS 47.594 1
ATOM 1735 N NZ . LYS 236 236 ? A -8.596 19.889 0.283 1.000 1 A LYS 42.986 1
ATOM 1736 N N . ASP 237 237 ? A -2.504 16.354 -4.344 1.000 1 A ASP 62.773 1
ATOM 1737 C CA . ASP 237 237 ? A -1.066 16.328 -4.597 1.000 1 A ASP 61.500 1
ATOM 1738 C C . ASP 237 237 ? A -0.733 16.735 -6.022 1.000 1 A ASP 61.551 1
ATOM 1739 O O . ASP 237 237 ? A 0.456 16.761 -6.383 1.000 1 A ASP 60.255 1
ATOM 1740 C CB . ASP 237 237 ? A -0.507 14.944 -4.269 1.000 1 A ASP 59.249 1
ATOM 1741 C CG . ASP 237 237 ? A -1.128 13.826 -5.130 1.000 1 A ASP 57.196 1
ATOM 1742 O OD1 . ASP 237 237 ? A -2.091 14.131 -5.870 1.000 1 A ASP 54.152 1
ATOM 1743 O OD2 . ASP 237 237 ? A -0.647 12.694 -5.025 1.000 1 A ASP 58.004 1
ATOM 1744 N N . GLY 238 238 ? A -1.732 17.000 -6.835 1.000 1 A GLY 64.927 1
ATOM 1745 C CA . GLY 238 238 ? A -1.484 17.494 -8.174 1.000 1 A GLY 63.909 1
ATOM 1746 C C . GLY 238 238 ? A -1.268 16.424 -9.215 1.000 1 A GLY 64.815 1
ATOM 1747 O O . GLY 238 238 ? A -0.833 16.732 -10.323 1.000 1 A GLY 64.252 1
ATOM 1748 N N . VAL 239 239 ? A -1.558 15.187 -8.883 1.000 1 A VAL 66.160 1
ATOM 1749 C CA . VAL 239 239 ? A -1.365 14.065 -9.811 1.000 1 A VAL 65.624 1
ATOM 1750 C C . VAL 239 239 ? A -2.706 13.370 -9.997 1.000 1 A VAL 66.464 1
ATOM 1751 O O . VAL 239 239 ? A -3.419 13.117 -9.038 1.000 1 A VAL 64.818 1
ATOM 1752 C CB . VAL 239 239 ? A -0.307 13.091 -9.282 1.000 1 A VAL 62.555 1
ATOM 1753 C CG1 . VAL 239 239 ? A 1.021 13.802 -9.122 1.000 1 A VAL 61.989 1
ATOM 1754 C CG2 . VAL 239 239 ? A -0.173 11.892 -10.207 1.000 1 A VAL 61.578 1
ATOM 1755 N N . THR 240 240 ? A -3.021 13.082 -11.241 1.000 1 A THR 72.663 1
ATOM 1756 C CA . THR 240 240 ? A -4.262 12.395 -11.588 1.000 1 A THR 73.725 1
ATOM 1757 C C . THR 240 240 ? A -3.933 11.346 -12.628 1.000 1 A THR 73.504 1
ATOM 1758 O O . THR 240 240 ? A -3.250 11.625 -13.610 1.000 1 A THR 71.760 1
ATOM 1759 C CB . THR 240 240 ? A -5.311 13.365 -12.116 1.000 1 A THR 72.304 1
ATOM 1760 O OG1 . THR 240 240 ? A -5.588 14.350 -11.125 1.000 1 A THR 70.668 1
ATOM 1761 C CG2 . THR 240 240 ? A -6.607 12.629 -12.468 1.000 1 A THR 71.951 1
ATOM 1762 N N . ASN 241 241 ? A -4.398 10.133 -12.401 1.000 1 A ASN 67.650 1
ATOM 1763 C CA . ASN 241 241 ? A -4.229 9.057 -13.358 1.000 1 A ASN 68.167 1
ATOM 1764 C C . ASN 241 241 ? A -5.355 8.054 -13.203 1.000 1 A ASN 68.795 1
ATOM 1765 O O . ASN 241 241 ? A -6.131 8.122 -12.237 1.000 1 A ASN 69.141 1
ATOM 1766 C CB . ASN 241 241 ? A -2.858 8.363 -13.181 1.000 1 A ASN 65.418 1
ATOM 1767 C CG . ASN 241 241 ? A -2.598 7.896 -11.772 1.000 1 A ASN 63.654 1
ATOM 1768 O OD1 . ASN 241 241 ? A -3.361 7.132 -11.196 1.000 1 A ASN 62.713 1
ATOM 1769 N ND2 . ASN 241 241 ? A -1.506 8.394 -11.199 1.000 1 A ASN 64.371 1
ATOM 1770 N N . TRP 242 242 ? A -5.441 7.112 -14.129 1.000 1 A TRP 77.154 1
ATOM 1771 C CA . TRP 242 242 ? A -6.526 6.154 -14.085 1.000 1 A TRP 78.171 1
ATOM 1772 C C . TRP 242 242 ? A -6.409 5.174 -12.920 1.000 1 A TRP 78.248 1
ATOM 1773 O O . TRP 242 242 ? A -7.414 4.628 -12.466 1.000 1 A TRP 77.002 1
ATOM 1774 C CB . TRP 242 242 ? A -6.596 5.388 -15.409 1.000 1 A TRP 77.878 1
ATOM 1775 C CG . TRP 242 242 ? A -7.166 6.171 -16.555 1.000 1 A TRP 78.827 1
ATOM 1776 C CD1 . TRP 242 242 ? A -6.534 6.518 -17.720 1.000 1 A TRP 79.850 1
ATOM 1777 C CD2 . TRP 242 242 ? A -8.501 6.673 -16.662 1.000 1 A TRP 80.550 1
ATOM 1778 N NE1 . TRP 242 242 ? A -7.394 7.238 -18.509 1.000 1 A TRP 82.685 1
ATOM 1779 C CE2 . TRP 242 242 ? A -8.604 7.333 -17.905 1.000 1 A TRP 78.696 1
ATOM 1780 C CE3 . TRP 242 242 ? A -9.623 6.639 -15.820 1.000 1 A TRP 82.253 1
ATOM 1781 C CZ2 . TRP 242 242 ? A -9.780 7.943 -18.318 1.000 1 A TRP 82.313 1
ATOM 1782 C CZ3 . TRP 242 242 ? A -10.788 7.259 -16.259 1.000 1 A TRP 83.530 1
ATOM 1783 C CH2 . TRP 242 242 ? A -10.840 7.900 -17.479 1.000 1 A TRP 82.426 1
ATOM 1784 N N . GLY 243 243 ? A -5.191 4.983 -12.415 1.000 1 A GLY 67.514 1
ATOM 1785 C CA . GLY 243 243 ? A -5.036 4.124 -11.259 1.000 1 A GLY 68.673 1
ATOM 1786 C C . GLY 243 243 ? A -5.706 4.707 -10.035 1.000 1 A GLY 69.056 1
ATOM 1787 O O . GLY 243 243 ? A -6.398 3.977 -9.292 1.000 1 A GLY 67.731 1
ATOM 1788 N N . ARG 244 244 ? A -5.538 5.987 -9.798 1.000 1 A ARG 71.757 1
ATOM 1789 C CA . ARG 244 244 ? A -6.188 6.630 -8.663 1.000 1 A ARG 72.652 1
ATOM 1790 C C . ARG 244 244 ? A -7.705 6.689 -8.863 1.000 1 A ARG 73.060 1
ATOM 1791 O O . ARG 244 244 ? A -8.446 6.494 -7.922 1.000 1 A ARG 71.691 1
ATOM 1792 C CB . ARG 244 244 ? A -5.608 8.027 -8.455 1.000 1 A ARG 69.509 1
ATOM 1793 C CG . ARG 244 244 ? A -4.160 8.012 -8.040 1.000 1 A ARG 67.581 1
ATOM 1794 C CD . ARG 244 244 ? A -3.621 9.400 -7.767 1.000 1 A ARG 66.204 1
ATOM 1795 N NE . ARG 244 244 ? A -2.228 9.351 -7.353 1.000 1 A ARG 64.763 1
ATOM 1796 C CZ . ARG 244 244 ? A -1.543 10.379 -6.929 1.000 1 A ARG 64.607 1
ATOM 1797 N NH1 . ARG 244 244 ? A -2.115 11.563 -6.816 1.000 1 A ARG 61.451 1
ATOM 1798 N NH2 . ARG 244 244 ? A -0.270 10.230 -6.566 1.000 1 A ARG 60.526 1
ATOM 1799 N N . ILE 245 245 ? A -8.139 6.949 -10.093 1.000 1 A ILE 78.563 1
ATOM 1800 C CA . ILE 245 245 ? A -9.583 7.034 -10.360 1.000 1 A ILE 80.175 1
ATOM 1801 C C . ILE 245 245 ? A -10.227 5.680 -10.133 1.000 1 A ILE 80.733 1
ATOM 1802 O O . ILE 245 245 ? A -11.252 5.570 -9.457 1.000 1 A ILE 80.396 1
ATOM 1803 C CB . ILE 245 245 ? A -9.829 7.557 -11.775 1.000 1 A ILE 80.495 1
ATOM 1804 C CG1 . ILE 245 245 ? A -9.396 9.030 -11.846 1.000 1 A ILE 80.795 1
ATOM 1805 C CG2 . ILE 245 245 ? A -11.293 7.393 -12.157 1.000 1 A ILE 80.960 1
ATOM 1806 C CD1 . ILE 245 245 ? A -9.466 9.596 -13.251 1.000 1 A ILE 78.409 1
ATOM 1807 N N . VAL 246 246 ? A -9.640 4.608 -10.657 1.000 1 A VAL 78.419 1
ATOM 1808 C CA . VAL 246 246 ? A -10.237 3.303 -10.505 1.000 1 A VAL 78.250 1
ATOM 1809 C C . VAL 246 246 ? A -10.176 2.852 -9.035 1.000 1 A VAL 77.719 1
ATOM 1810 O O . VAL 246 246 ? A -11.005 2.074 -8.579 1.000 1 A VAL 76.841 1
ATOM 1811 C CB . VAL 246 246 ? A -9.592 2.273 -11.450 1.000 1 A VAL 76.363 1
ATOM 1812 C CG1 . VAL 246 246 ? A -8.197 1.903 -10.987 1.000 1 A VAL 71.589 1
ATOM 1813 C CG2 . VAL 246 246 ? A -10.487 1.064 -11.632 1.000 1 A VAL 73.964 1
ATOM 1814 N N . THR 247 247 ? A -9.191 3.341 -8.286 1.000 1 A THR 74.520 1
ATOM 1815 C CA . THR 247 247 ? A -9.130 3.015 -6.878 1.000 1 A THR 74.479 1
ATOM 1816 C C . THR 247 247 ? A -10.290 3.665 -6.131 1.000 1 A THR 74.927 1
ATOM 1817 O O . THR 247 247 ? A -10.899 3.044 -5.259 1.000 1 A THR 73.404 1
ATOM 1818 C CB . THR 247 247 ? A -7.776 3.458 -6.286 1.000 1 A THR 71.115 1
ATOM 1819 O OG1 . THR 247 247 ? A -6.727 2.779 -6.958 1.000 1 A THR 67.736 1
ATOM 1820 C CG2 . THR 247 247 ? A -7.704 3.106 -4.806 1.000 1 A THR 68.547 1
ATOM 1821 N N . LEU 248 248 ? A -10.582 4.928 -6.425 1.000 1 A LEU 79.254 1
ATOM 1822 C CA . LEU 248 248 ? A -11.751 5.574 -5.812 1.000 1 A LEU 79.835 1
ATOM 1823 C C . LEU 248 248 ? A -13.039 4.842 -6.156 1.000 1 A LEU 82.163 1
ATOM 1824 O O . LEU 248 248 ? A -13.882 4.621 -5.289 1.000 1 A LEU 82.099 1
ATOM 1825 C CB . LEU 248 248 ? A -11.825 7.022 -6.248 1.000 1 A LEU 76.722 1
ATOM 1826 C CG . LEU 248 248 ? A -10.719 7.949 -5.719 1.000 1 A LEU 68.343 1
ATOM 1827 C CD1 . LEU 248 248 ? A -10.881 8.105 -4.214 1.000 1 A LEU 67.372 1
ATOM 1828 C CD2 . LEU 248 248 ? A -10.764 9.285 -6.425 1.000 1 A LEU 66.591 1
ATOM 1829 N N . ILE 249 249 ? A -13.191 4.443 -7.424 1.000 1 A ILE 84.987 1
ATOM 1830 C CA . ILE 249 249 ? A -14.389 3.722 -7.828 1.000 1 A ILE 87.331 1
ATOM 1831 C C . ILE 249 249 ? A -14.420 2.379 -7.126 1.000 1 A ILE 88.049 1
ATOM 1832 O O . ILE 249 249 ? A -15.480 1.927 -6.655 1.000 1 A ILE 88.093 1
ATOM 1833 C CB . ILE 249 249 ? A -14.456 3.574 -9.342 1.000 1 A ILE 88.607 1
ATOM 1834 C CG1 . ILE 249 249 ? A -14.456 4.960 -9.991 1.000 1 A ILE 89.264 1
ATOM 1835 C CG2 . ILE 249 249 ? A -15.696 2.788 -9.749 1.000 1 A ILE 89.821 1
ATOM 1836 C CD1 . ILE 249 249 ? A -14.278 4.932 -11.494 1.000 1 A ILE 88.114 1
ATOM 1837 N N . SER 250 250 ? A -13.290 1.707 -7.048 1.000 1 A SER 86.268 1
ATOM 1838 C CA . SER 250 250 ? A -13.253 0.397 -6.398 1.000 1 A SER 85.253 1
ATOM 1839 C C . SER 250 250 ? A -13.599 0.504 -4.920 1.000 1 A SER 85.371 1
ATOM 1840 O O . SER 250 250 ? A -14.292 -0.344 -4.363 1.000 1 A SER 85.407 1
ATOM 1841 C CB . SER 250 250 ? A -11.874 -0.231 -6.562 1.000 1 A SER 84.127 1
ATOM 1842 O OG . SER 250 250 ? A -11.565 -0.443 -7.933 1.000 1 A SER 77.521 1
ATOM 1843 N N . PHE 251 251 ? A -13.105 1.556 -4.259 1.000 1 A PHE 82.903 1
ATOM 1844 C CA . PHE 251 251 ? A -13.481 1.744 -2.872 1.000 1 A PHE 82.588 1
ATOM 1845 C C . PHE 251 251 ? A -14.960 2.048 -2.729 1.000 1 A PHE 83.962 1
ATOM 1846 O O . PHE 251 251 ? A -15.603 1.584 -1.791 1.000 1 A PHE 83.278 1
ATOM 1847 C CB . PHE 251 251 ? A -12.653 2.877 -2.245 1.000 1 A PHE 80.224 1
ATOM 1848 C CG . PHE 251 251 ? A -13.004 3.180 -0.806 1.000 1 A PHE 78.381 1
ATOM 1849 C CD1 . PHE 251 251 ? A -12.820 2.212 0.160 1.000 1 A PHE 77.982 1
ATOM 1850 C CD2 . PHE 251 251 ? A -13.559 4.397 -0.440 1.000 1 A PHE 77.380 1
ATOM 1851 C CE1 . PHE 251 251 ? A -13.152 2.463 1.471 1.000 1 A PHE 75.122 1
ATOM 1852 C CE2 . PHE 251 251 ? A -13.893 4.651 0.862 1.000 1 A PHE 74.399 1
ATOM 1853 C CZ . PHE 251 251 ? A -13.691 3.675 1.824 1.000 1 A PHE 73.782 1
ATOM 1854 N N . GLY 252 252 ? A -15.510 2.785 -3.655 1.000 1 A GLY 86.925 1
ATOM 1855 C CA . GLY 252 252 ? A -16.963 2.990 -3.665 1.000 1 A GLY 88.176 1
ATOM 1856 C C . GLY 252 252 ? A -17.694 1.676 -3.793 1.000 1 A GLY 89.788 1
ATOM 1857 O O . GLY 252 252 ? A -18.723 1.466 -3.149 1.000 1 A GLY 89.518 1
ATOM 1858 N N . ALA 253 253 ? A -17.176 0.760 -4.600 1.000 1 A ALA 91.046 1
ATOM 1859 C CA . ALA 253 253 ? A -17.783 -0.542 -4.733 1.000 1 A ALA 91.307 1
ATOM 1860 C C . ALA 253 253 ? A -17.649 -1.333 -3.434 1.000 1 A ALA 91.178 1
ATOM 1861 O O . ALA 253 253 ? A -18.570 -2.069 -3.041 1.000 1 A ALA 91.015 1
ATOM 1862 C CB . ALA 253 253 ? A -17.151 -1.314 -5.883 1.000 1 A ALA 91.517 1
ATOM 1863 N N . PHE 254 254 ? A -16.500 -1.208 -2.751 1.000 1 A PHE 88.105 1
ATOM 1864 C CA . PHE 254 254 ? A -16.326 -1.851 -1.474 1.000 1 A PHE 86.305 1
ATOM 1865 C C . PHE 254 254 ? A -17.339 -1.331 -0.469 1.000 1 A PHE 85.948 1
ATOM 1866 O O . PHE 254 254 ? A -17.937 -2.092 0.286 1.000 1 A PHE 85.336 1
ATOM 1867 C CB . PHE 254 254 ? A -14.901 -1.616 -0.983 1.000 1 A PHE 85.078 1
ATOM 1868 C CG . PHE 254 254 ? A -14.501 -2.430 0.210 1.000 1 A PHE 84.833 1
ATOM 1869 C CD1 . PHE 254 254 ? A -13.842 -3.631 0.050 1.000 1 A PHE 83.972 1
ATOM 1870 C CD2 . PHE 254 254 ? A -14.762 -1.966 1.492 1.000 1 A PHE 83.369 1
ATOM 1871 C CE1 . PHE 254 254 ? A -13.451 -4.381 1.151 1.000 1 A PHE 81.662 1
ATOM 1872 C CE2 . PHE 254 254 ? A -14.388 -2.718 2.583 1.000 1 A PHE 82.853 1
ATOM 1873 C CZ . PHE 254 254 ? A -13.733 -3.918 2.411 1.000 1 A PHE 81.076 1
ATOM 1874 N N . VAL 255 255 ? A -17.554 -0.021 -0.465 1.000 1 A VAL 87.042 1
ATOM 1875 C CA . VAL 255 255 ? A -18.533 0.570 0.439 1.000 1 A VAL 86.205 1
ATOM 1876 C C . VAL 255 255 ? A -19.918 0.105 0.052 1.000 1 A VAL 86.809 1
ATOM 1877 O O . VAL 255 255 ? A -20.762 -0.176 0.914 1.000 1 A VAL 86.068 1
ATOM 1878 C CB . VAL 255 255 ? A -18.415 2.104 0.421 1.000 1 A VAL 84.581 1
ATOM 1879 C CG1 . VAL 255 255 ? A -17.049 2.530 0.946 1.000 1 A VAL 84.165 1
ATOM 1880 C CG2 . VAL 255 255 ? A -19.542 2.751 1.216 1.000 1 A VAL 84.407 1
ATOM 1881 N N . ALA 256 256 ? A -20.191 -0.010 -1.229 1.000 1 A ALA 89.453 1
ATOM 1882 C CA . ALA 256 256 ? A -21.503 -0.468 -1.676 1.000 1 A ALA 90.129 1
ATOM 1883 C C . ALA 256 256 ? A -21.764 -1.892 -1.212 1.000 1 A ALA 90.066 1
ATOM 1884 O O . ALA 256 256 ? A -22.892 -2.226 -0.813 1.000 1 A ALA 89.357 1
ATOM 1885 C CB . ALA 256 256 ? A -21.601 -0.373 -3.184 1.000 1 A ALA 90.777 1
ATOM 1886 N N . LYS 257 257 ? A -20.749 -2.749 -1.234 1.000 1 A LYS 89.858 1
ATOM 1887 C CA . LYS 257 257 ? A -20.932 -4.109 -0.715 1.000 1 A LYS 89.155 1
ATOM 1888 C C . LYS 257 257 ? A -21.235 -4.085 0.772 1.000 1 A LYS 88.034 1
ATOM 1889 O O . LYS 257 257 ? A -22.064 -4.864 1.241 1.000 1 A LYS 87.784 1
ATOM 1890 C CB . LYS 257 257 ? A -19.677 -4.943 -0.979 1.000 1 A LYS 89.208 1
ATOM 1891 C CG . LYS 257 257 ? A -19.436 -5.204 -2.475 1.000 1 A LYS 86.801 1
ATOM 1892 C CD . LYS 257 257 ? A -18.320 -6.185 -2.730 1.000 1 A LYS 84.933 1
ATOM 1893 C CE . LYS 257 257 ? A -16.958 -5.552 -2.469 1.000 1 A LYS 78.413 1
ATOM 1894 N NZ . LYS 257 257 ? A -15.861 -6.492 -2.839 1.000 1 A LYS 74.019 1
ATOM 1895 N N . HIS 258 258 ? A -20.601 -3.169 1.505 1.000 1 A HIS 87.214 1
ATOM 1896 C CA . HIS 258 258 ? A -20.941 -3.032 2.921 1.000 1 A HIS 85.980 1
ATOM 1897 C C . HIS 258 258 ? A -22.372 -2.546 3.113 1.000 1 A HIS 85.699 1
ATOM 1898 O O . HIS 258 258 ? A -23.081 -3.042 3.991 1.000 1 A HIS 84.837 1
ATOM 1899 C CB . HIS 258 258 ? A -19.967 -2.076 3.619 1.000 1 A HIS 84.220 1
ATOM 1900 C CG . HIS 258 258 ? A -20.401 -1.703 4.996 1.000 1 A HIS 81.668 1
ATOM 1901 N ND1 . HIS 258 258 ? A -20.307 -2.544 6.079 1.000 1 A HIS 76.253 1
ATOM 1902 C CD2 . HIS 258 258 ? A -20.964 -0.549 5.488 1.000 1 A HIS 74.899 1
ATOM 1903 C CE1 . HIS 258 258 ? A -20.775 -1.942 7.143 1.000 1 A HIS 76.192 1
ATOM 1904 N NE2 . HIS 258 258 ? A -21.178 -0.747 6.798 1.000 1 A HIS 75.445 1
ATOM 1905 N N . LEU 259 259 ? A -22.792 -1.583 2.320 1.000 1 A LEU 86.230 1
ATOM 1906 C CA . LEU 259 259 ? A -24.160 -1.104 2.421 1.000 1 A LEU 86.198 1
ATOM 1907 C C . LEU 259 259 ? A -25.164 -2.213 2.139 1.000 1 A LEU 86.618 1
ATOM 1908 O O . LEU 259 259 ? A -26.198 -2.292 2.780 1.000 1 A LEU 85.075 1
ATOM 1909 C CB . LEU 259 259 ? A -24.385 0.068 1.467 1.000 1 A LEU 85.403 1
ATOM 1910 C CG . LEU 259 259 ? A -23.604 1.349 1.777 1.000 1 A LEU 84.042 1
ATOM 1911 C CD1 . LEU 259 259 ? A -24.030 1.933 3.102 1.000 1 A LEU 83.654 1
ATOM 1912 C CD2 . LEU 259 259 ? A -23.803 2.359 0.646 1.000 1 A LEU 83.177 1
ATOM 1913 N N . LYS 260 260 ? A -24.850 -3.074 1.178 1.000 1 A LYS 87.881 1
ATOM 1914 C CA . LYS 260 260 ? A -25.738 -4.199 0.889 1.000 1 A LYS 88.082 1
ATOM 1915 C C . LYS 260 260 ? A -25.775 -5.168 2.053 1.000 1 A LYS 87.244 1
ATOM 1916 O O . LYS 260 260 ? A -26.830 -5.710 2.387 1.000 1 A LYS 86.573 1
ATOM 1917 C CB . LYS 260 260 ? A -25.285 -4.899 -0.403 1.000 1 A LYS 89.230 1
ATOM 1918 C CG . LYS 260 260 ? A -26.078 -6.153 -0.776 1.000 1 A LYS 87.551 1
ATOM 1919 C CD . LYS 260 260 ? A -27.535 -5.851 -1.022 1.000 1 A LYS 82.763 1
ATOM 1920 C CE . LYS 260 260 ? A -28.214 -7.050 -1.654 1.000 1 A LYS 79.405 1
ATOM 1921 N NZ . LYS 260 260 ? A -28.189 -8.238 -0.745 1.000 1 A LYS 73.365 1
ATOM 1922 N N . SER 261 261 ? A -24.629 -5.395 2.695 1.000 1 A SER 88.612 1
ATOM 1923 C CA . SER 261 261 ? A -24.595 -6.339 3.810 1.000 1 A SER 87.417 1
ATOM 1924 C C . SER 261 261 ? A -25.357 -5.836 5.012 1.000 1 A SER 86.081 1
ATOM 1925 O O . SER 261 261 ? A -25.818 -6.657 5.812 1.000 1 A SER 84.347 1
ATOM 1926 C CB . SER 261 261 ? A -23.138 -6.625 4.187 1.000 1 A SER 86.665 1
ATOM 1927 O OG . SER 261 261 ? A -22.522 -5.472 4.739 1.000 1 A SER 78.216 1
ATOM 1928 N N . VAL 262 262 ? A -25.520 -4.531 5.164 1.000 1 A VAL 84.092 1
ATOM 1929 C CA . VAL 262 262 ? A -26.258 -3.963 6.292 1.000 1 A VAL 82.623 1
ATOM 1930 C C . VAL 262 262 ? A -27.644 -3.525 5.894 1.000 1 A VAL 83.191 1
ATOM 1931 O O . VAL 262 262 ? A -28.269 -2.767 6.618 1.000 1 A VAL 81.060 1
ATOM 1932 C CB . VAL 262 262 ? A -25.477 -2.807 6.939 1.000 1 A VAL 80.487 1
ATOM 1933 C CG1 . VAL 262 262 ? A -24.136 -3.288 7.468 1.000 1 A VAL 79.677 1
ATOM 1934 C CG2 . VAL 262 262 ? A -25.285 -1.666 5.930 1.000 1 A VAL 77.136 1
ATOM 1935 N N . ASN 263 263 ? A -28.112 -3.984 4.734 1.000 1 A ASN 84.985 1
ATOM 1936 C CA . ASN 263 263 ? A -29.451 -3.677 4.261 1.000 1 A ASN 84.424 1
ATOM 1937 C C . ASN 263 263 ? A -29.674 -2.179 4.094 1.000 1 A ASN 83.542 1
ATOM 1938 O O . ASN 263 263 ? A -30.725 -1.656 4.436 1.000 1 A ASN 82.256 1
ATOM 1939 C CB . ASN 263 263 ? A -30.516 -4.304 5.158 1.000 1 A ASN 84.752 1
ATOM 1940 C CG . ASN 263 263 ? A -30.426 -5.806 5.188 1.000 1 A ASN 81.991 1
ATOM 1941 O OD1 . ASN 263 263 ? A -30.402 -6.470 4.133 1.000 1 A ASN 76.744 1
ATOM 1942 N ND2 . ASN 263 263 ? A -30.384 -6.370 6.380 1.000 1 A ASN 75.889 1
ATOM 1943 N N . GLN 264 264 ? A -28.670 -1.501 3.558 1.000 1 A GLN 82.935 1
ATOM 1944 C CA . GLN 264 264 ? A -28.771 -0.066 3.267 1.000 1 A GLN 82.715 1
ATOM 1945 C C . GLN 264 264 ? A -28.482 0.163 1.777 1.000 1 A GLN 83.613 1
ATOM 1946 O O . GLN 264 264 ? A -27.662 0.995 1.421 1.000 1 A GLN 82.471 1
ATOM 1947 C CB . GLN 264 264 ? A -27.836 0.756 4.133 1.000 1 A GLN 79.589 1
ATOM 1948 C CG . GLN 264 264 ? A -28.249 0.838 5.585 1.000 1 A GLN 73.888 1
ATOM 1949 C CD . GLN 264 264 ? A -27.332 1.695 6.388 1.000 1 A GLN 71.173 1
ATOM 1950 O OE1 . GLN 264 264 ? A -26.137 1.413 6.459 1.000 1 A GLN 64.996 1
ATOM 1951 N NE2 . GLN 264 264 ? A -27.866 2.741 7.016 1.000 1 A GLN 63.585 1
ATOM 1952 N N . GLU 265 265 ? A -29.170 -0.593 0.933 1.000 1 A GLU 85.578 1
ATOM 1953 C CA . GLU 265 265 ? A -28.966 -0.483 -0.494 1.000 1 A GLU 86.733 1
ATOM 1954 C C . GLU 265 265 ? A -29.461 0.839 -1.070 1.000 1 A GLU 86.750 1
ATOM 1955 O O . GLU 265 265 ? A -29.139 1.189 -2.198 1.000 1 A GLU 85.988 1
ATOM 1956 C CB . GLU 265 265 ? A -29.654 -1.641 -1.224 1.000 1 A GLU 86.614 1
ATOM 1957 C CG . GLU 265 265 ? A -29.158 -2.989 -0.763 1.000 1 A GLU 81.049 1
ATOM 1958 C CD . GLU 265 265 ? A -29.986 -4.097 -1.348 1.000 1 A GLU 78.900 1
ATOM 1959 O OE1 . GLU 265 265 ? A -30.069 -4.206 -2.588 1.000 1 A GLU 74.350 1
ATOM 1960 O OE2 . GLU 265 265 ? A -30.570 -4.876 -0.559 1.000 1 A GLU 71.464 1
ATOM 1961 N N . SER 266 266 ? A -30.248 1.598 -0.309 1.000 1 A SER 86.556 1
ATOM 1962 C CA . SER 266 266 ? A -30.778 2.859 -0.814 1.000 1 A SER 85.641 1
ATOM 1963 C C . SER 266 266 ? A -29.717 3.936 -0.916 1.000 1 A SER 84.979 1
ATOM 1964 O O . SER 266 266 ? A -29.959 4.975 -1.531 1.000 1 A SER 84.037 1
ATOM 1965 C CB . SER 266 266 ? A -31.918 3.352 0.083 1.000 1 A SER 84.091 1
ATOM 1966 O OG . SER 266 266 ? A -31.452 3.643 1.377 1.000 1 A SER 81.729 1
ATOM 1967 N N . PHE 267 267 ? A -28.534 3.720 -0.324 1.000 1 A PHE 84.452 1
ATOM 1968 C CA . PHE 267 267 ? A -27.450 4.700 -0.398 1.000 1 A PHE 84.023 1
ATOM 1969 C C . PHE 267 267 ? A -26.462 4.388 -1.517 1.000 1 A PHE 85.501 1
ATOM 1970 O O . PHE 267 267 ? A -25.504 5.126 -1.692 1.000 1 A PHE 84.526 1
ATOM 1971 C CB . PHE 267 267 ? A -26.715 4.822 0.937 1.000 1 A PHE 80.866 1
ATOM 1972 C CG . PHE 267 267 ? A -27.566 5.338 2.051 1.000 1 A PHE 78.324 1
ATOM 1973 C CD1 . PHE 267 267 ? A -27.811 6.696 2.198 1.000 1 A PHE 74.450 1
ATOM 1974 C CD2 . PHE 267 267 ? A -28.135 4.483 2.977 1.000 1 A PHE 73.141 1
ATOM 1975 C CE1 . PHE 267 267 ? A -28.590 7.203 3.216 1.000 1 A PHE 70.671 1
ATOM 1976 C CE2 . PHE 267 267 ? A -28.918 4.966 4.004 1.000 1 A PHE 70.775 1
ATOM 1977 C CZ . PHE 267 267 ? A -29.148 6.309 4.115 1.000 1 A PHE 67.491 1
ATOM 1978 N N . ILE 268 268 ? A -26.657 3.290 -2.244 1.000 1 A ILE 87.392 1
ATOM 1979 C CA . ILE 268 268 ? A -25.694 2.914 -3.272 1.000 1 A ILE 88.963 1
ATOM 1980 C C . ILE 268 268 ? A -25.728 3.888 -4.435 1.000 1 A ILE 89.018 1
ATOM 1981 O O . ILE 268 268 ? A -24.678 4.356 -4.916 1.000 1 A ILE 88.470 1
ATOM 1982 C CB . ILE 268 268 ? A -25.925 1.461 -3.737 1.000 1 A ILE 89.818 1
ATOM 1983 C CG1 . ILE 268 268 ? A -25.692 0.499 -2.574 1.000 1 A ILE 90.116 1
ATOM 1984 C CG2 . ILE 268 268 ? A -24.982 1.125 -4.885 1.000 1 A ILE 89.896 1
ATOM 1985 C CD1 . ILE 268 268 ? A -26.052 -0.936 -2.882 1.000 1 A ILE 89.087 1
ATOM 1986 N N . GLU 269 269 ? A -26.920 4.224 -4.898 1.000 1 A GLU 88.611 1
ATOM 1987 C CA . GLU 269 269 ? A -27.008 5.168 -6.010 1.000 1 A GLU 87.732 1
ATOM 1988 C C . GLU 269 269 ? A -26.551 6.583 -5.626 1.000 1 A GLU 86.905 1
ATOM 1989 O O . GLU 269 269 ? A -25.862 7.227 -6.418 1.000 1 A GLU 86.444 1
ATOM 1990 C CB . GLU 269 269 ? A -28.429 5.181 -6.587 1.000 1 A GLU 87.674 1
ATOM 1991 C CG . GLU 269 269 ? A -28.576 6.049 -7.843 1.000 1 A GLU 77.378 1
ATOM 1992 C CD . GLU 269 269 ? A -27.768 5.526 -9.002 1.000 1 A GLU 69.754 1
ATOM 1993 O OE1 . GLU 269 269 ? A -27.438 4.321 -9.018 1.000 1 A GLU 66.328 1
ATOM 1994 O OE2 . GLU 269 269 ? A -27.492 6.295 -9.947 1.000 1 A GLU 61.245 1
ATOM 1995 N N . PRO 270 270 ? A -26.908 7.102 -4.433 1.000 1 A PRO 87.105 1
ATOM 1996 C CA . PRO 270 270 ? A -26.298 8.367 -4.027 1.000 1 A PRO 85.795 1
ATOM 1997 C C . PRO 270 270 ? A -24.771 8.301 -3.975 1.000 1 A PRO 85.492 1
ATOM 1998 O O . PRO 270 270 ? A -24.103 9.281 -4.311 1.000 1 A PRO 84.308 1
ATOM 1999 C CB . PRO 270 270 ? A -26.915 8.643 -2.658 1.000 1 A PRO 84.043 1
ATOM 2000 C CG . PRO 270 270 ? A -28.214 7.938 -2.713 1.000 1 A PRO 83.590 1
ATOM 2001 C CD . PRO 270 270 ? A -27.962 6.704 -3.519 1.000 1 A PRO 86.502 1
ATOM 2002 N N . LEU 271 271 ? A -24.241 7.176 -3.538 1.000 1 A LEU 86.184 1
ATOM 2003 C CA . LEU 271 271 ? A -22.773 7.021 -3.551 1.000 1 A LEU 86.819 1
ATOM 2004 C C . LEU 271 271 ? A -22.230 7.137 -4.977 1.000 1 A LEU 87.080 1
ATOM 2005 O O . LEU 271 271 ? A -21.230 7.814 -5.213 1.000 1 A LEU 86.799 1
ATOM 2006 C CB . LEU 271 271 ? A -22.389 5.706 -2.921 1.000 1 A LEU 86.848 1
ATOM 2007 C CG . LEU 271 271 ? A -20.901 5.335 -2.917 1.000 1 A LEU 86.391 1
ATOM 2008 C CD1 . LEU 271 271 ? A -20.107 6.316 -2.091 1.000 1 A LEU 85.228 1
ATOM 2009 C CD2 . LEU 271 271 ? A -20.731 3.924 -2.386 1.000 1 A LEU 85.149 1
ATOM 2010 N N . ALA 272 272 ? A -22.889 6.474 -5.916 1.000 1 A ALA 89.221 1
ATOM 2011 C CA . ALA 272 272 ? A -22.448 6.575 -7.298 1.000 1 A ALA 89.786 1
ATOM 2012 C C . ALA 272 272 ? A -22.576 7.985 -7.832 1.000 1 A ALA 89.132 1
ATOM 2013 O O . ALA 272 272 ? A -21.702 8.446 -8.578 1.000 1 A ALA 88.412 1
ATOM 2014 C CB . ALA 272 272 ? A -23.242 5.621 -8.180 1.000 1 A ALA 90.675 1
ATOM 2015 N N . GLU 273 273 ? A -23.641 8.671 -7.452 1.000 1 A GLU 87.006 1
ATOM 2016 C CA . GLU 273 273 ? A -23.803 10.055 -7.892 1.000 1 A GLU 86.046 1
ATOM 2017 C C . GLU 273 273 ? A -22.702 10.945 -7.337 1.000 1 A GLU 84.871 1
ATOM 2018 O O . GLU 273 273 ? A -22.188 11.827 -8.028 1.000 1 A GLU 83.853 1
ATOM 2019 C CB . GLU 273 273 ? A -25.174 10.571 -7.470 1.000 1 A GLU 85.170 1
ATOM 2020 C CG . GLU 273 273 ? A -26.337 9.889 -8.185 1.000 1 A GLU 81.440 1
ATOM 2021 C CD . GLU 273 273 ? A -27.681 10.333 -7.673 1.000 1 A GLU 79.434 1
ATOM 2022 O OE1 . GLU 273 273 ? A -27.730 11.164 -6.722 1.000 1 A GLU 73.937 1
ATOM 2023 O OE2 . GLU 273 273 ? A -28.712 9.869 -8.209 1.000 1 A GLU 71.976 1
ATOM 2024 N N . THR 274 274 ? A -22.332 10.713 -6.077 1.000 1 A THR 83.245 1
ATOM 2025 C CA . THR 274 274 ? A -21.257 11.494 -5.472 1.000 1 A THR 82.002 1
ATOM 2026 C C . THR 274 274 ? A -19.937 11.263 -6.194 1.000 1 A THR 82.647 1
ATOM 2027 O O . THR 274 274 ? A -19.220 12.207 -6.516 1.000 1 A THR 81.244 1
ATOM 2028 C CB . THR 274 274 ? A -21.144 11.153 -3.973 1.000 1 A THR 79.361 1
ATOM 2029 O OG1 . THR 274 274 ? A -22.386 11.492 -3.325 1.000 1 A THR 75.302 1
ATOM 2030 C CG2 . THR 274 274 ? A -20.001 11.899 -3.338 1.000 1 A THR 74.889 1
ATOM 2031 N N . ILE 275 275 ? A -19.606 10.001 -6.445 1.000 1 A ILE 84.279 1
ATOM 2032 C CA . ILE 275 275 ? A -18.362 9.696 -7.136 1.000 1 A ILE 85.271 1
ATOM 2033 C C . ILE 275 275 ? A -18.380 10.309 -8.524 1.000 1 A ILE 85.217 1
ATOM 2034 O O . ILE 275 275 ? A -17.386 10.916 -8.969 1.000 1 A ILE 84.038 1
ATOM 2035 C CB . ILE 275 275 ? A -18.138 8.174 -7.196 1.000 1 A ILE 86.284 1
ATOM 2036 C CG1 . ILE 275 275 ? A -18.020 7.598 -5.776 1.000 1 A ILE 86.596 1
ATOM 2037 C CG2 . ILE 275 275 ? A -16.899 7.853 -7.997 1.000 1 A ILE 86.940 1
ATOM 2038 C CD1 . ILE 275 275 ? A -18.024 6.076 -5.714 1.000 1 A ILE 85.418 1
ATOM 2039 N N . THR 276 276 ? A -19.471 10.172 -9.237 1.000 1 A THR 86.292 1
ATOM 2040 C CA . THR 276 276 ? A -19.550 10.706 -10.579 1.000 1 A THR 86.836 1
ATOM 2041 C C . THR 276 276 ? A -19.438 12.233 -10.572 1.000 1 A THR 85.759 1
ATOM 2042 O O . THR 276 276 ? A -18.717 12.814 -11.388 1.000 1 A THR 84.418 1
ATOM 2043 C CB . THR 276 276 ? A -20.847 10.263 -11.259 1.000 1 A THR 88.100 1
ATOM 2044 O OG1 . THR 276 276 ? A -20.932 8.820 -11.254 1.000 1 A THR 86.514 1
ATOM 2045 C CG2 . THR 276 276 ? A -20.905 10.771 -12.686 1.000 1 A THR 88.194 1
ATOM 2046 N N . ASP 277 277 ? A -20.131 12.869 -9.633 1.000 1 A ASP 81.683 1
ATOM 2047 C CA . ASP 277 277 ? A -20.070 14.334 -9.575 1.000 1 A ASP 79.923 1
ATOM 2048 C C . ASP 277 277 ? A -18.645 14.822 -9.333 1.000 1 A ASP 79.242 1
ATOM 2049 O O . ASP 277 277 ? A -18.179 15.745 -9.998 1.000 1 A ASP 77.487 1
ATOM 2050 C CB . ASP 277 277 ? A -20.999 14.833 -8.468 1.000 1 A ASP 77.436 1
ATOM 2051 C CG . ASP 277 277 ? A -21.012 16.338 -8.355 1.000 1 A ASP 73.205 1
ATOM 2052 O OD1 . ASP 277 277 ? A -21.786 16.990 -9.089 1.000 1 A ASP 69.603 1
ATOM 2053 O OD2 . ASP 277 277 ? A -20.258 16.872 -7.498 1.000 1 A ASP 69.155 1
ATOM 2054 N N . VAL 278 278 ? A -17.959 14.191 -8.397 1.000 1 A VAL 78.876 1
ATOM 2055 C CA . VAL 278 278 ? A -16.617 14.663 -8.093 1.000 1 A VAL 77.446 1
ATOM 2056 C C . VAL 278 278 ? A -15.676 14.427 -9.269 1.000 1 A VAL 78.018 1
ATOM 2057 O O . VAL 278 278 ? A -14.927 15.330 -9.676 1.000 1 A VAL 76.439 1
ATOM 2058 C CB . VAL 278 278 ? A -16.090 13.968 -6.818 1.000 1 A VAL 74.294 1
ATOM 2059 C CG1 . VAL 278 278 ? A -16.912 14.389 -5.607 1.000 1 A VAL 72.904 1
ATOM 2060 C CG2 . VAL 278 278 ? A -14.629 14.314 -6.595 1.000 1 A VAL 73.348 1
ATOM 2061 N N . LEU 279 279 ? A -15.688 13.227 -9.838 1.000 1 A LEU 81.220 1
ATOM 2062 C CA . LEU 279 279 ? A -14.810 12.952 -10.958 1.000 1 A LEU 81.817 1
ATOM 2063 C C . LEU 279 279 ? A -15.114 13.848 -12.158 1.000 1 A LEU 81.192 1
ATOM 2064 O O . LEU 279 279 ? A -14.219 14.462 -12.724 1.000 1 A LEU 79.700 1
ATOM 2065 C CB . LEU 279 279 ? A -14.890 11.489 -11.344 1.000 1 A LEU 82.323 1
ATOM 2066 C CG . LEU 279 279 ? A -14.343 10.489 -10.326 1.000 1 A LEU 78.272 1
ATOM 2067 C CD1 . LEU 279 279 ? A -12.856 10.749 -10.098 1.000 1 A LEU 79.963 1
ATOM 2068 C CD2 . LEU 279 279 ? A -14.566 9.062 -10.802 1.000 1 A LEU 79.972 1
ATOM 2069 N N . VAL 280 280 ? A -16.371 13.928 -12.525 1.000 1 A VAL 82.221 1
ATOM 2070 C CA . VAL 280 280 ? A -16.715 14.652 -13.730 1.000 1 A VAL 82.036 1
ATOM 2071 C C . VAL 280 280 ? A -16.483 16.149 -13.560 1.000 1 A VAL 80.488 1
ATOM 2072 O O . VAL 280 280 ? A -15.951 16.813 -14.454 1.000 1 A VAL 77.669 1
ATOM 2073 C CB . VAL 280 280 ? A -18.161 14.362 -14.154 1.000 1 A VAL 82.426 1
ATOM 2074 C CG1 . VAL 280 280 ? A -18.306 12.899 -14.559 1.000 1 A VAL 83.568 1
ATOM 2075 C CG2 . VAL 280 280 ? A -18.592 15.271 -15.295 1.000 1 A VAL 81.835 1
ATOM 2076 N N . ARG 281 281 ? A -16.868 16.711 -12.395 1.000 1 A ARG 77.630 1
ATOM 2077 C CA . ARG 281 281 ? A -16.739 18.138 -12.228 1.000 1 A ARG 75.165 1
ATOM 2078 C C . ARG 281 281 ? A -15.279 18.560 -12.007 1.000 1 A ARG 74.603 1
ATOM 2079 O O . ARG 281 281 ? A -14.809 19.519 -12.611 1.000 1 A ARG 72.356 1
ATOM 2080 C CB . ARG 281 281 ? A -17.612 18.593 -11.075 1.000 1 A ARG 72.037 1
ATOM 2081 C CG . ARG 281 281 ? A -19.096 18.541 -11.391 1.000 1 A ARG 65.213 1
ATOM 2082 C CD . ARG 281 281 ? A -19.905 19.082 -10.246 1.000 1 A ARG 63.764 1
ATOM 2083 N NE . ARG 281 281 ? A -19.641 20.528 -10.033 1.000 1 A ARG 59.955 1
ATOM 2084 C CZ . ARG 281 281 ? A -20.142 21.215 -9.039 1.000 1 A ARG 57.167 1
ATOM 2085 N NH1 . ARG 281 281 ? A -20.964 20.644 -8.163 1.000 1 A ARG 50.775 1
ATOM 2086 N NH2 . ARG 281 281 ? A -19.878 22.527 -8.912 1.000 1 A ARG 49.931 1
ATOM 2087 N N . THR 282 282 ? A -14.566 17.833 -11.135 1.000 1 A THR 74.419 1
ATOM 2088 C CA . THR 282 282 ? A -13.227 18.290 -10.763 1.000 1 A THR 73.677 1
ATOM 2089 C C . THR 282 282 ? A -12.147 17.818 -11.726 1.000 1 A THR 74.113 1
ATOM 2090 O O . THR 282 282 ? A -11.069 18.380 -11.762 1.000 1 A THR 72.842 1
ATOM 2091 C CB . THR 282 282 ? A -12.882 17.865 -9.347 1.000 1 A THR 71.252 1
ATOM 2092 O OG1 . THR 282 282 ? A -12.801 16.417 -9.267 1.000 1 A THR 69.687 1
ATOM 2093 C CG2 . THR 282 282 ? A -13.915 18.373 -8.370 1.000 1 A THR 66.952 1
ATOM 2094 N N . LYS 283 283 ? A -12.393 16.763 -12.467 1.000 1 A LYS 76.356 1
ATOM 2095 C CA . LYS 283 283 ? A -11.381 16.212 -13.368 1.000 1 A LYS 77.595 1
ATOM 2096 C C . LYS 283 283 ? A -11.884 16.172 -14.810 1.000 1 A LYS 78.619 1
ATOM 2097 O O . LYS 283 283 ? A -11.397 15.329 -15.575 1.000 1 A LYS 77.860 1
ATOM 2098 C CB . LYS 283 283 ? A -10.965 14.807 -12.897 1.000 1 A LYS 75.379 1
ATOM 2099 C CG . LYS 283 283 ? A -10.420 14.800 -11.483 1.000 1 A LYS 74.433 1
ATOM 2100 C CD . LYS 283 283 ? A -9.158 15.632 -11.362 1.000 1 A LYS 72.351 1
ATOM 2101 C CE . LYS 283 283 ? A -8.655 15.664 -9.943 1.000 1 A LYS 72.011 1
ATOM 2102 N NZ . LYS 283 283 ? A -7.460 16.555 -9.851 1.000 1 A LYS 66.157 1
ATOM 2103 N N . ARG 284 284 ? A -12.790 17.044 -15.182 1.000 1 A ARG 77.868 1
ATOM 2104 C CA . ARG 284 284 ? A -13.344 16.995 -16.519 1.000 1 A ARG 78.660 1
ATOM 2105 C C . ARG 284 284 ? A -12.279 17.198 -17.581 1.000 1 A ARG 79.689 1
ATOM 2106 O O . ARG 284 284 ? A -12.244 16.464 -18.560 1.000 1 A ARG 79.515 1
ATOM 2107 C CB . ARG 284 284 ? A -14.464 18.030 -16.687 1.000 1 A ARG 76.660 1
ATOM 2108 C CG . ARG 284 284 ? A -15.093 18.015 -18.053 1.000 1 A ARG 73.359 1
ATOM 2109 C CD . ARG 284 284 ? A -16.273 18.948 -18.131 1.000 1 A ARG 69.627 1
ATOM 2110 N NE . ARG 284 284 ? A -16.978 18.814 -19.390 1.000 1 A ARG 67.361 1
ATOM 2111 C CZ . ARG 284 284 ? A -18.015 18.019 -19.586 1.000 1 A ARG 65.382 1
ATOM 2112 N NH1 . ARG 284 284 ? A -18.451 17.253 -18.599 1.000 1 A ARG 58.517 1
ATOM 2113 N NH2 . ARG 284 284 ? A -18.567 17.949 -20.780 1.000 1 A ARG 59.179 1
ATOM 2114 N N . ASP 285 285 ? A -11.400 18.185 -17.383 1.000 1 A ASP 77.971 1
ATOM 2115 C CA . ASP 285 285 ? A -10.363 18.432 -18.369 1.000 1 A ASP 77.923 1
ATOM 2116 C C . ASP 285 285 ? A -9.451 17.228 -18.529 1.000 1 A ASP 78.989 1
ATOM 2117 O O . ASP 285 285 ? A -9.046 16.900 -19.648 1.000 1 A ASP 79.035 1
ATOM 2118 C CB . ASP 285 285 ? A -9.543 19.666 -17.958 1.000 1 A ASP 75.296 1
ATOM 2119 C CG . ASP 285 285 ? A -10.344 20.953 -18.046 1.000 1 A ASP 72.829 1
ATOM 2120 O OD1 . ASP 285 285 ? A -11.297 21.010 -18.860 1.000 1 A ASP 71.481 1
ATOM 2121 O OD2 . ASP 285 285 ? A -10.024 21.892 -17.303 1.000 1 A ASP 70.141 1
ATOM 2122 N N . TRP 286 286 ? A -9.139 16.570 -17.438 1.000 1 A TRP 76.034 1
ATOM 2123 C CA . TRP 286 286 ? A -8.280 15.383 -17.523 1.000 1 A TRP 77.374 1
ATOM 2124 C C . TRP 286 286 ? A -9.013 14.248 -18.238 1.000 1 A TRP 79.152 1
ATOM 2125 O O . TRP 286 286 ? A -8.430 13.568 -19.059 1.000 1 A TRP 78.530 1
ATOM 2126 C CB . TRP 286 286 ? A -7.840 14.968 -16.123 1.000 1 A TRP 75.959 1
ATOM 2127 C CG . TRP 286 286 ? A -6.762 13.919 -16.148 1.000 1 A TRP 75.622 1
ATOM 2128 C CD1 . TRP 286 286 ? A -5.424 14.129 -16.170 1.000 1 A TRP 77.128 1
ATOM 2129 C CD2 . TRP 286 286 ? A -6.970 12.506 -16.161 1.000 1 A TRP 78.816 1
ATOM 2130 N NE1 . TRP 286 286 ? A -4.756 12.925 -16.200 1.000 1 A TRP 81.108 1
ATOM 2131 C CE2 . TRP 286 286 ? A -5.706 11.911 -16.197 1.000 1 A TRP 76.659 1
ATOM 2132 C CE3 . TRP 286 286 ? A -8.086 11.675 -16.152 1.000 1 A TRP 80.561 1
ATOM 2133 C CZ2 . TRP 286 286 ? A -5.521 10.540 -16.220 1.000 1 A TRP 80.259 1
ATOM 2134 C CZ3 . TRP 286 286 ? A -7.916 10.291 -16.180 1.000 1 A TRP 81.934 1
ATOM 2135 C CH2 . TRP 286 286 ? A -6.627 9.751 -16.218 1.000 1 A TRP 80.716 1
ATOM 2136 N N . LEU 287 287 ? A -10.297 14.043 -17.873 1.000 1 A LEU 83.550 1
ATOM 2137 C CA . LEU 287 287 ? A -11.050 12.975 -18.515 1.000 1 A LEU 84.073 1
ATOM 2138 C C . LEU 287 287 ? A -11.165 13.174 -20.016 1.000 1 A LEU 83.276 1
ATOM 2139 O O . LEU 287 287 ? A -10.940 12.248 -20.805 1.000 1 A LEU 82.073 1
ATOM 2140 C CB . LEU 287 287 ? A -12.431 12.850 -17.874 1.000 1 A LEU 84.687 1
ATOM 2141 C CG . LEU 287 287 ? A -12.470 12.368 -16.424 1.000 1 A LEU 84.176 1
ATOM 2142 C CD1 . LEU 287 287 ? A -12.025 10.899 -16.365 1.000 1 A LEU 84.114 1
ATOM 2143 C CD2 . LEU 287 287 ? A -13.875 12.520 -15.868 1.000 1 A LEU 84.164 1
ATOM 2144 N N . VAL 288 288 ? A -11.492 14.385 -20.412 1.000 1 A VAL 82.664 1
ATOM 2145 C CA . VAL 288 288 ? A -11.599 14.667 -21.830 1.000 1 A VAL 81.963 1
ATOM 2146 C C . VAL 288 288 ? A -10.253 14.526 -22.526 1.000 1 A VAL 81.593 1
ATOM 2147 O O . VAL 288 288 ? A -10.149 13.979 -23.633 1.000 1 A VAL 79.542 1
ATOM 2148 C CB . VAL 288 288 ? A -12.195 16.068 -22.054 1.000 1 A VAL 80.440 1
ATOM 2149 C CG1 . VAL 288 288 ? A -13.603 16.134 -21.482 1.000 1 A VAL 81.798 1
ATOM 2150 C CG2 . VAL 288 288 ? A -12.203 16.426 -23.525 1.000 1 A VAL 80.444 1
ATOM 2151 N N . LYS 289 289 ? A -9.193 14.975 -21.845 1.000 1 A LYS 77.808 1
ATOM 2152 C CA . LYS 289 289 ? A -7.875 14.839 -22.443 1.000 1 A LYS 75.982 1
ATOM 2153 C C . LYS 289 289 ? A -7.509 13.376 -22.630 1.000 1 A LYS 76.912 1
ATOM 2154 O O . LYS 289 289 ? A -6.828 13.005 -23.593 1.000 1 A LYS 76.228 1
ATOM 2155 C CB . LYS 289 289 ? A -6.841 15.544 -21.562 1.000 1 A LYS 73.083 1
ATOM 2156 C CG . LYS 289 289 ? A -5.430 15.526 -22.113 1.000 1 A LYS 66.612 1
ATOM 2157 C CD . LYS 289 289 ? A -4.462 16.209 -21.188 1.000 1 A LYS 62.804 1
ATOM 2158 C CE . LYS 289 289 ? A -3.090 16.205 -21.792 1.000 1 A LYS 56.070 1
ATOM 2159 N NZ . LYS 289 289 ? A -2.570 14.814 -21.921 1.000 1 A LYS 49.967 1
ATOM 2160 N N . GLN 290 290 ? A -7.951 12.500 -21.688 1.000 1 A GLN 79.428 1
ATOM 2161 C CA . GLN 290 290 ? A -7.700 11.078 -21.809 1.000 1 A GLN 78.606 1
ATOM 2162 C C . GLN 290 290 ? A -8.782 10.351 -22.578 1.000 1 A GLN 79.493 1
ATOM 2163 O O . GLN 290 290 ? A -8.881 9.141 -22.499 1.000 1 A GLN 77.687 1
ATOM 2164 C CB . GLN 290 290 ? A -7.532 10.463 -20.415 1.000 1 A GLN 75.887 1
ATOM 2165 C CG . GLN 290 290 ? A -6.477 11.158 -19.584 1.000 1 A GLN 73.688 1
ATOM 2166 C CD . GLN 290 290 ? A -5.162 11.300 -20.292 1.000 1 A GLN 70.898 1
ATOM 2167 O OE1 . GLN 290 290 ? A -4.675 10.371 -20.929 1.000 1 A GLN 68.027 1
ATOM 2168 N NE2 . GLN 290 290 ? A -4.576 12.475 -20.181 1.000 1 A GLN 66.893 1
ATOM 2169 N N . ARG 291 291 ? A -9.604 11.070 -23.294 1.000 1 A ARG 79.939 1
ATOM 2170 C CA . ARG 291 291 ? A -10.668 10.534 -24.159 1.000 1 A ARG 80.855 1
ATOM 2171 C C . ARG 291 291 ? A -11.690 9.745 -23.336 1.000 1 A ARG 82.023 1
ATOM 2172 O O . ARG 291 291 ? A -12.293 8.809 -23.855 1.000 1 A ARG 80.501 1
ATOM 2173 C CB . ARG 291 291 ? A -10.109 9.679 -25.290 1.000 1 A ARG 77.660 1
ATOM 2174 C CG . ARG 291 291 ? A -9.213 10.461 -26.238 1.000 1 A ARG 73.699 1
ATOM 2175 C CD . ARG 291 291 ? A -8.449 9.559 -27.179 1.000 1 A ARG 69.296 1
ATOM 2176 N NE . ARG 291 291 ? A -7.460 8.746 -26.515 1.000 1 A ARG 63.651 1
ATOM 2177 C CZ . ARG 291 291 ? A -7.545 7.429 -26.373 1.000 1 A ARG 59.622 1
ATOM 2178 N NH1 . ARG 291 291 ? A -8.568 6.765 -26.871 1.000 1 A ARG 52.690 1
ATOM 2179 N NH2 . ARG 291 291 ? A -6.590 6.772 -25.757 1.000 1 A ARG 52.368 1
ATOM 2180 N N . GLY 292 292 ? A -11.928 10.139 -22.106 1.000 1 A GLY 84.358 1
ATOM 2181 C CA . GLY 292 292 ? A -12.969 9.558 -21.284 1.000 1 A GLY 85.726 1
ATOM 2182 C C . GLY 292 292 ? A -12.776 8.092 -21.065 1.000 1 A GLY 87.011 1
ATOM 2183 O O . GLY 292 292 ? A -11.679 7.598 -20.823 1.000 1 A GLY 86.175 1
ATOM 2184 N N . TRP 293 293 ? A -13.880 7.354 -21.118 1.000 1 A TRP 87.144 1
ATOM 2185 C CA . TRP 293 293 ? A -13.870 5.935 -20.816 1.000 1 A TRP 87.807 1
ATOM 2186 C C . TRP 293 293 ? A -13.184 5.114 -21.898 1.000 1 A TRP 86.121 1
ATOM 2187 O O . TRP 293 293 ? A -12.715 4.007 -21.605 1.000 1 A TRP 85.459 1
ATOM 2188 C CB . TRP 293 293 ? A -15.270 5.426 -20.527 1.000 1 A TRP 89.383 1
ATOM 2189 C CG . TRP 293 293 ? A -15.850 6.048 -19.287 1.000 1 A TRP 90.063 1
ATOM 2190 C CD1 . TRP 293 293 ? A -16.759 7.044 -19.225 1.000 1 A TRP 89.294 1
ATOM 2191 C CD2 . TRP 293 293 ? A -15.514 5.702 -17.953 1.000 1 A TRP 91.082 1
ATOM 2192 N NE1 . TRP 293 293 ? A -17.036 7.351 -17.935 1.000 1 A TRP 88.863 1
ATOM 2193 C CE2 . TRP 293 293 ? A -16.272 6.568 -17.110 1.000 1 A TRP 91.006 1
ATOM 2194 C CE3 . TRP 293 293 ? A -14.651 4.763 -17.366 1.000 1 A TRP 90.738 1
ATOM 2195 C CZ2 . TRP 293 293 ? A -16.223 6.482 -15.714 1.000 1 A TRP 89.650 1
ATOM 2196 C CZ3 . TRP 293 293 ? A -14.583 4.713 -15.984 1.000 1 A TRP 88.919 1
ATOM 2197 C CH2 . TRP 293 293 ? A -15.377 5.574 -15.170 1.000 1 A TRP 89.087 1
ATOM 2198 N N . ASP 294 294 ? A -13.080 5.638 -23.115 1.000 1 A ASP 85.384 1
ATOM 2199 C CA . ASP 294 294 ? A -12.280 4.962 -24.128 1.000 1 A ASP 83.878 1
ATOM 2200 C C . ASP 294 294 ? A -10.821 4.927 -23.711 1.000 1 A ASP 82.877 1
ATOM 2201 O O . ASP 294 294 ? A -10.162 3.887 -23.838 1.000 1 A ASP 80.969 1
ATOM 2202 C CB . ASP 294 294 ? A -12.438 5.643 -25.485 1.000 1 A ASP 82.207 1
ATOM 2203 C CG . ASP 294 294 ? A -13.809 5.488 -26.069 1.000 1 A ASP 79.869 1
ATOM 2204 O OD1 . ASP 294 294 ? A -14.438 4.438 -25.846 1.000 1 A ASP 75.736 1
ATOM 2205 O OD2 . ASP 294 294 ? A -14.280 6.431 -26.756 1.000 1 A ASP 75.221 1
ATOM 2206 N N . GLY 295 295 ? A -10.326 6.047 -23.187 1.000 1 A GLY 81.004 1
ATOM 2207 C CA . GLY 295 295 ? A -8.969 6.061 -22.669 1.000 1 A GLY 80.586 1
ATOM 2208 C C . GLY 295 295 ? A -8.798 5.148 -21.486 1.000 1 A GLY 80.359 1
ATOM 2209 O O . GLY 295 295 ? A -7.739 4.544 -21.290 1.000 1 A GLY 78.072 1
ATOM 2210 N N . PHE 296 296 ? A -9.846 5.018 -20.668 1.000 1 A PHE 85.127 1
ATOM 2211 C CA . PHE 296 296 ? A -9.804 4.113 -19.539 1.000 1 A PHE 84.928 1
ATOM 2212 C C . PHE 296 296 ? A -9.621 2.656 -19.998 1.000 1 A PHE 83.288 1
ATOM 2213 O O . PHE 296 296 ? A -8.764 1.934 -19.478 1.000 1 A PHE 81.733 1
ATOM 2214 C CB . PHE 296 296 ? A -11.081 4.258 -18.719 1.000 1 A PHE 85.571 1
ATOM 2215 C CG . PHE 296 296 ? A -11.223 3.274 -17.585 1.000 1 A PHE 86.667 1
ATOM 2216 C CD1 . PHE 296 296 ? A -10.657 3.537 -16.341 1.000 1 A PHE 86.944 1
ATOM 2217 C CD2 . PHE 296 296 ? A -11.948 2.124 -17.749 1.000 1 A PHE 86.388 1
ATOM 2218 C CE1 . PHE 296 296 ? A -10.793 2.660 -15.297 1.000 1 A PHE 85.310 1
ATOM 2219 C CE2 . PHE 296 296 ? A -12.098 1.231 -16.715 1.000 1 A PHE 85.267 1
ATOM 2220 C CZ . PHE 296 296 ? A -11.515 1.502 -15.483 1.000 1 A PHE 85.493 1
ATOM 2221 N N . VAL 297 297 ? A -10.408 2.251 -20.990 1.000 1 A VAL 83.171 1
ATOM 2222 C CA . VAL 297 297 ? A -10.289 0.890 -21.493 1.000 1 A VAL 81.912 1
ATOM 2223 C C . VAL 297 297 ? A -8.910 0.656 -22.104 1.000 1 A VAL 79.456 1
ATOM 2224 O O . VAL 297 297 ? A -8.270 -0.364 -21.855 1.000 1 A VAL 76.298 1
ATOM 2225 C CB . VAL 297 297 ? A -11.403 0.611 -22.509 1.000 1 A VAL 81.635 1
ATOM 2226 C CG1 . VAL 297 297 ? A -12.766 0.679 -21.839 1.000 1 A VAL 82.485 1
ATOM 2227 C CG2 . VAL 297 297 ? A -11.198 -0.762 -23.151 1.000 1 A VAL 80.862 1
ATOM 2228 N N . GLU 298 298 ? A -8.437 1.626 -22.862 1.000 1 A GLU 74.663 1
ATOM 2229 C CA . GLU 298 298 ? A -7.136 1.469 -23.521 1.000 1 A GLU 71.964 1
ATOM 2230 C C . GLU 298 298 ? A -6.009 1.441 -22.514 1.000 1 A GLU 70.297 1
ATOM 2231 O O . GLU 298 298 ? A -5.018 0.714 -22.688 1.000 1 A GLU 67.846 1
ATOM 2232 C CB . GLU 298 298 ? A -6.917 2.601 -24.521 1.000 1 A GLU 69.121 1
ATOM 2233 C CG . GLU 298 298 ? A -7.882 2.574 -25.698 1.000 1 A GLU 64.192 1
ATOM 2234 C CD . GLU 298 298 ? A -7.759 3.767 -26.587 1.000 1 A GLU 61.238 1
ATOM 2235 O OE1 . GLU 298 298 ? A -6.958 4.692 -26.270 1.000 1 A GLU 56.600 1
ATOM 2236 O OE2 . GLU 298 298 ? A -8.441 3.802 -27.637 1.000 1 A GLU 54.554 1
ATOM 2237 N N . PHE 299 299 ? A -6.123 2.218 -21.431 1.000 1 A PHE 71.186 1
ATOM 2238 C CA . PHE 299 299 ? A -5.060 2.253 -20.439 1.000 1 A PHE 70.185 1
ATOM 2239 C C . PHE 299 299 ? A -4.942 0.910 -19.737 1.000 1 A PHE 69.412 1
ATOM 2240 O O . PHE 299 299 ? A -3.841 0.450 -19.467 1.000 1 A PHE 67.972 1
ATOM 2241 C CB . PHE 299 299 ? A -5.343 3.359 -19.437 1.000 1 A PHE 67.470 1
ATOM 2242 C CG . PHE 299 299 ? A -4.310 3.454 -18.341 1.000 1 A PHE 65.837 1
ATOM 2243 C CD1 . PHE 299 299 ? A -3.140 4.153 -18.562 1.000 1 A PHE 66.682 1
ATOM 2244 C CD2 . PHE 299 299 ? A -4.511 2.844 -17.130 1.000 1 A PHE 66.067 1
ATOM 2245 C CE1 . PHE 299 299 ? A -2.195 4.240 -17.586 1.000 1 A PHE 64.824 1
ATOM 2246 C CE2 . PHE 299 299 ? A -3.547 2.935 -16.139 1.000 1 A PHE 64.312 1
ATOM 2247 C CZ . PHE 299 299 ? A -2.383 3.631 -16.380 1.000 1 A PHE 64.112 1
ATOM 2248 N N . PHE 300 300 ? A -6.074 0.276 -19.446 1.000 1 A PHE 72.580 1
ATOM 2249 C CA . PHE 300 300 ? A -6.105 -0.951 -18.670 1.000 1 A PHE 72.634 1
ATOM 2250 C C . PHE 300 300 ? A -6.143 -2.193 -19.539 1.000 1 A PHE 70.952 1
ATOM 2251 O O . PHE 300 300 ? A -6.418 -3.266 -19.031 1.000 1 A PHE 68.055 1
ATOM 2252 C CB . PHE 300 300 ? A -7.264 -0.961 -17.692 1.000 1 A PHE 71.429 1
ATOM 2253 C CG . PHE 300 300 ? A -7.080 -0.005 -16.540 1.000 1 A PHE 71.380 1
ATOM 2254 C CD1 . PHE 300 300 ? A -6.150 -0.260 -15.567 1.000 1 A PHE 72.903 1
ATOM 2255 C CD2 . PHE 300 300 ? A -7.846 1.154 -16.475 1.000 1 A PHE 72.995 1
ATOM 2256 C CE1 . PHE 300 300 ? A -5.972 0.623 -14.507 1.000 1 A PHE 71.627 1
ATOM 2257 C CE2 . PHE 300 300 ? A -7.670 2.033 -15.415 1.000 1 A PHE 71.370 1
ATOM 2258 C CZ . PHE 300 300 ? A -6.740 1.752 -14.439 1.000 1 A PHE 71.497 1
ATOM 2259 N N . HIS 301 301 ? A -5.865 -2.067 -20.844 1.000 1 A HIS 64.845 1
ATOM 2260 C CA . HIS 301 301 ? A -5.817 -3.239 -21.674 1.000 1 A HIS 64.379 1
ATOM 2261 C C . HIS 301 301 ? A -4.618 -4.114 -21.271 1.000 1 A HIS 63.416 1
ATOM 2262 O O . HIS 301 301 ? A -3.505 -3.612 -21.022 1.000 1 A HIS 62.324 1
ATOM 2263 C CB . HIS 301 301 ? A -5.696 -2.868 -23.151 1.000 1 A HIS 61.778 1
ATOM 2264 C CG . HIS 301 301 ? A -5.978 -3.998 -24.091 1.000 1 A HIS 59.156 1
ATOM 2265 N ND1 . HIS 301 301 ? A -5.036 -4.970 -24.355 1.000 1 A HIS 57.827 1
ATOM 2266 C CD2 . HIS 301 301 ? A -7.035 -4.297 -24.834 1.000 1 A HIS 56.734 1
ATOM 2267 C CE1 . HIS 301 301 ? A -5.543 -5.838 -25.215 1.000 1 A HIS 55.602 1
ATOM 2268 N NE2 . HIS 301 301 ? A -6.761 -5.438 -25.534 1.000 1 A HIS 54.632 1
ATOM 2269 N N . VAL 302 302 ? A -4.871 -5.408 -21.154 1.000 1 A VAL 56.693 1
ATOM 2270 C CA . VAL 302 302 ? A -3.879 -6.290 -20.603 1.000 1 A VAL 55.630 1
ATOM 2271 C C . VAL 302 302 ? A -2.672 -6.470 -21.521 1.000 1 A VAL 55.753 1
ATOM 2272 O O . VAL 302 302 ? A -1.594 -6.828 -21.056 1.000 1 A VAL 53.461 1
ATOM 2273 C CB . VAL 302 302 ? A -4.475 -7.661 -20.245 1.000 1 A VAL 51.772 1
ATOM 2274 C CG1 . VAL 302 302 ? A -5.463 -7.498 -19.116 1.000 1 A VAL 50.782 1
ATOM 2275 C CG2 . VAL 302 302 ? A -5.135 -8.272 -21.474 1.000 1 A VAL 49.035 1
ATOM 2276 N N . GLN 303 303 ? A -2.837 -6.221 -22.817 1.000 1 A GLN 47.544 1
ATOM 2277 C CA . GLN 303 303 ? A -1.715 -6.379 -23.744 1.000 1 A GLN 48.017 1
ATOM 2278 C C . GLN 303 303 ? A -0.995 -5.061 -24.031 1.000 1 A GLN 48.193 1
ATOM 2279 O O . GLN 303 303 ? A 0.004 -5.071 -24.732 1.000 1 A GLN 46.844 1
ATOM 2280 C CB . GLN 303 303 ? A -2.175 -6.999 -25.065 1.000 1 A GLN 44.205 1
ATOM 2281 C CG . GLN 303 303 ? A -2.340 -8.518 -25.012 1.000 1 A GLN 43.125 1
ATOM 2282 C CD . GLN 303 303 ? A -3.634 -8.925 -24.339 1.000 1 A GLN 40.268 1
ATOM 2283 O OE1 . GLN 303 303 ? A -4.625 -8.234 -24.391 1.000 1 A GLN 37.791 1
ATOM 2284 N NE2 . GLN 303 303 ? A -3.615 -10.074 -23.718 1.000 1 A GLN 37.010 1
ATOM 2285 N N . ASP 304 304 ? A -1.490 -3.964 -23.483 1.000 1 A ASP 44.007 1
ATOM 2286 C CA . ASP 304 304 ? A -0.824 -2.675 -23.694 1.000 1 A ASP 44.939 1
ATOM 2287 C C . ASP 304 304 ? A 0.358 -2.571 -22.736 1.000 1 A ASP 44.968 1
ATOM 2288 O O . ASP 304 304 ? A 0.298 -2.997 -21.581 1.000 1 A ASP 43.967 1
ATOM 2289 C CB . ASP 304 304 ? A -1.772 -1.499 -23.504 1.000 1 A ASP 41.785 1
ATOM 2290 C CG . ASP 304 304 ? A -2.830 -1.427 -24.595 1.000 1 A ASP 41.458 1
ATOM 2291 O OD1 . ASP 304 304 ? A -2.569 -1.965 -25.686 1.000 1 A ASP 39.576 1
ATOM 2292 O OD2 . ASP 304 304 ? A -3.882 -0.815 -24.350 1.000 1 A ASP 39.814 1
ATOM 2293 N N . LEU 305 305 ? A 1.420 -1.953 -23.207 1.000 1 A LEU 47.263 1
ATOM 2294 C CA . LEU 305 305 ? A 2.632 -1.778 -22.436 1.000 1 A LEU 49.153 1
ATOM 2295 C C . LEU 305 305 ? A 2.942 -0.289 -22.323 1.000 1 A LEU 49.264 1
ATOM 2296 O O . LEU 305 305 ? A 2.949 0.440 -23.307 1.000 1 A LEU 48.324 1
ATOM 2297 C CB . LEU 305 305 ? A 3.817 -2.513 -23.068 1.000 1 A LEU 46.771 1
ATOM 2298 C CG . LEU 305 305 ? A 3.686 -4.033 -23.181 1.000 1 A LEU 45.671 1
ATOM 2299 C CD1 . LEU 305 305 ? A 3.567 -4.663 -21.801 1.000 1 A LEU 44.870 1
ATOM 2300 C CD2 . LEU 305 305 ? A 4.853 -4.605 -23.965 1.000 1 A LEU 44.469 1
ATOM 2301 N N . GLU 306 306 ? A 3.197 0.157 -21.100 1.000 1 A GLU 44.194 1
ATOM 2302 C CA . GLU 306 306 ? A 3.592 1.530 -20.849 1.000 1 A GLU 46.113 1
ATOM 2303 C C . GLU 306 306 ? A 4.885 1.512 -20.042 1.000 1 A GLU 46.073 1
ATOM 2304 O O . GLU 306 306 ? A 4.906 1.134 -18.892 1.000 1 A GLU 44.753 1
ATOM 2305 C CB . GLU 306 306 ? A 2.494 2.271 -20.060 1.000 1 A GLU 44.110 1
ATOM 2306 C CG . GLU 306 306 ? A 1.163 2.352 -20.778 1.000 1 A GLU 42.761 1
ATOM 2307 C CD . GLU 306 306 ? A 1.158 3.362 -21.937 1.000 1 A GLU 40.103 1
ATOM 2308 O OE1 . GLU 306 306 ? A 2.098 4.185 -22.042 1.000 1 A GLU 39.491 1
ATOM 2309 O OE2 . GLU 306 306 ? A 0.201 3.316 -22.730 1.000 1 A GLU 38.195 1
ATOM 2310 N N . GLY 307 307 ? A 5.940 1.926 -20.702 1.000 1 A GLY 38.660 1
ATOM 2311 C CA . GLY 307 307 ? A 7.221 1.872 -20.062 1.000 1 A GLY 40.321 1
ATOM 2312 C C . GLY 307 307 ? A 7.668 0.477 -19.691 1.000 1 A GLY 41.104 1
ATOM 2313 O O . GLY 307 307 ? A 8.426 0.312 -18.756 1.000 1 A GLY 40.323 1
ATOM 2314 N N . GLY 308 308 ? A 7.185 -0.525 -20.403 1.000 1 A GLY 40.155 1
ATOM 2315 C CA . GLY 308 308 ? A 7.492 -1.906 -20.084 1.000 1 A GLY 41.656 1
ATOM 2316 C C . GLY 308 308 ? A 6.597 -2.531 -19.041 1.000 1 A GLY 42.900 1
ATOM 2317 O O . GLY 308 308 ? A 6.851 -3.653 -18.617 1.000 1 A GLY 43.289 1
ATOM 2318 N N . ILE 309 309 ? A 5.566 -1.819 -18.598 1.000 1 A ILE 42.649 1
ATOM 2319 C CA . ILE 309 309 ? A 4.685 -2.282 -17.546 1.000 1 A ILE 44.163 1
ATOM 2320 C C . ILE 309 309 ? A 3.278 -2.419 -18.097 1.000 1 A ILE 44.639 1
ATOM 2321 O O . ILE 309 309 ? A 2.784 -1.533 -18.775 1.000 1 A ILE 43.745 1
ATOM 2322 C CB . ILE 309 309 ? A 4.700 -1.325 -16.330 1.000 1 A ILE 41.487 1
ATOM 2323 C CG1 . ILE 309 309 ? A 6.128 -1.060 -15.856 1.000 1 A ILE 42.890 1
ATOM 2324 C CG2 . ILE 309 309 ? A 3.868 -1.885 -15.177 1.000 1 A ILE 41.247 1
ATOM 2325 C CD1 . ILE 309 309 ? A 6.220 0.021 -14.796 1.000 1 A ILE 40.507 1
ATOM 2326 N N . ARG 310 310 ? A 2.641 -3.543 -17.806 1.000 1 A ARG 38.279 1
ATOM 2327 C CA . ARG 310 310 ? A 1.265 -3.720 -18.217 1.000 1 A ARG 40.974 1
ATOM 2328 C C . ARG 310 310 ? A 0.354 -2.729 -17.499 1.000 1 A ARG 41.116 1
ATOM 2329 O O . ARG 310 310 ? A 0.671 -2.249 -16.402 1.000 1 A ARG 40.403 1
ATOM 2330 C CB . ARG 310 310 ? A 0.788 -5.146 -17.954 1.000 1 A ARG 38.787 1
ATOM 2331 C CG . ARG 310 310 ? A 1.471 -6.187 -18.847 1.000 1 A ARG 38.129 1
ATOM 2332 C CD . ARG 310 310 ? A 1.042 -7.573 -18.493 1.000 1 A ARG 36.032 1
ATOM 2333 N NE . ARG 310 310 ? A 1.531 -7.974 -17.181 1.000 1 A ARG 34.039 1
ATOM 2334 C CZ . ARG 310 310 ? A 1.229 -9.085 -16.581 1.000 1 A ARG 33.986 1
ATOM 2335 N NH1 . ARG 310 310 ? A 0.396 -9.963 -17.161 1.000 1 A ARG 30.808 1
ATOM 2336 N NH2 . ARG 310 310 ? A 1.715 -9.378 -15.377 1.000 1 A ARG 28.703 1
ATOM 2337 N N . ASN 311 311 ? A -0.796 -2.428 -18.115 1.000 1 A ASN 41.155 1
ATOM 2338 C CA . ASN 311 311 ? A -1.701 -1.445 -17.527 1.000 1 A ASN 41.061 1
ATOM 2339 C C . ASN 311 311 ? A -2.221 -1.884 -16.166 1.000 1 A ASN 41.074 1
ATOM 2340 O O . ASN 311 311 ? A -2.402 -1.065 -15.263 1.000 1 A ASN 40.300 1
ATOM 2341 C CB . ASN 311 311 ? A -2.873 -1.187 -18.476 1.000 1 A ASN 38.706 1
ATOM 2342 C CG . ASN 311 311 ? A -2.438 -0.482 -19.740 1.000 1 A ASN 38.089 1
ATOM 2343 O OD1 . ASN 311 311 ? A -1.462 0.259 -19.741 1.000 1 A ASN 34.980 1
ATOM 2344 N ND2 . ASN 311 311 ? A -3.162 -0.720 -20.816 1.000 1 A ASN 35.175 1
ATOM 2345 N N . VAL 312 312 ? A -2.451 -3.181 -15.998 1.000 1 A VAL 41.332 1
ATOM 2346 C CA . VAL 312 312 ? A -2.901 -3.676 -14.689 1.000 1 A VAL 42.815 1
ATOM 2347 C C . VAL 312 312 ? A -1.824 -3.486 -13.630 1.000 1 A VAL 42.914 1
ATOM 2348 O O . VAL 312 312 ? A -2.115 -3.169 -12.483 1.000 1 A VAL 42.161 1
ATOM 2349 C CB . VAL 312 312 ? A -3.370 -5.123 -14.787 1.000 1 A VAL 40.490 1
ATOM 2350 C CG1 . VAL 312 312 ? A -2.247 -6.023 -15.307 1.000 1 A VAL 40.674 1
ATOM 2351 C CG2 . VAL 312 312 ? A -4.593 -5.216 -15.683 1.000 1 A VAL 38.796 1
ATOM 2352 N N . LEU 313 313 ? A -0.560 -3.688 -14.034 1.000 1 A LEU 39.744 1
ATOM 2353 C CA . LEU 313 313 ? A 0.527 -3.451 -13.097 1.000 1 A LEU 41.987 1
ATOM 2354 C C . LEU 313 313 ? A 0.657 -1.971 -12.772 1.000 1 A LEU 42.124 1
ATOM 2355 O O . LEU 313 313 ? A 0.921 -1.613 -11.613 1.000 1 A LEU 41.441 1
ATOM 2356 C CB . LEU 313 313 ? A 1.845 -3.991 -13.655 1.000 1 A LEU 39.469 1
ATOM 2357 C CG . LEU 313 313 ? A 1.905 -5.513 -13.844 1.000 1 A LEU 38.414 1
ATOM 2358 C CD1 . LEU 313 313 ? A 1.718 -6.223 -12.509 1.000 1 A LEU 39.390 1
ATOM 2359 C CD2 . LEU 313 313 ? A 3.220 -5.899 -14.506 1.000 1 A LEU 39.049 1
ATOM 2360 N N . LEU 314 314 ? A 0.500 -1.120 -13.778 1.000 1 A LEU 39.570 1
ATOM 2361 C CA . LEU 314 314 ? A 0.526 0.308 -13.537 1.000 1 A LEU 41.534 1
ATOM 2362 C C . LEU 314 314 ? A -0.591 0.723 -12.589 1.000 1 A LEU 41.483 1
ATOM 2363 O O . LEU 314 314 ? A -0.375 1.565 -11.705 1.000 1 A LEU 40.831 1
ATOM 2364 C CB . LEU 314 314 ? A 0.393 1.080 -14.843 1.000 1 A LEU 39.356 1
ATOM 2365 C CG . LEU 314 314 ? A 1.583 0.971 -15.811 1.000 1 A LEU 38.597 1
ATOM 2366 C CD1 . LEU 314 314 ? A 2.809 1.639 -15.215 1.000 1 A LEU 38.797 1
ATOM 2367 C CD2 . LEU 314 314 ? A 1.208 1.642 -17.136 1.000 1 A LEU 38.202 1
ATOM 2368 N N . ALA 315 315 ? A -1.770 0.117 -12.754 1.000 1 A ALA 41.596 1
ATOM 2369 C CA . ALA 315 315 ? A -2.873 0.434 -11.844 1.000 1 A ALA 42.717 1
ATOM 2370 C C . ALA 315 315 ? A -2.572 -0.041 -10.431 1.000 1 A ALA 42.812 1
ATOM 2371 O O . ALA 315 315 ? A -2.814 0.689 -9.448 1.000 1 A ALA 42.368 1
ATOM 2372 C CB . ALA 315 315 ? A -4.164 -0.214 -12.346 1.000 1 A ALA 40.900 1
ATOM 2373 N N . PHE 316 316 ? A -2.014 -1.233 -10.292 1.000 1 A PHE 38.280 1
ATOM 2374 C CA . PHE 316 316 ? A -1.700 -1.737 -8.957 1.000 1 A PHE 41.101 1
ATOM 2375 C C . PHE 316 316 ? A -0.576 -0.925 -8.303 1.000 1 A PHE 40.835 1
ATOM 2376 O O . PHE 316 316 ? A -0.595 -0.727 -7.104 1.000 1 A PHE 40.112 1
ATOM 2377 C CB . PHE 316 316 ? A -1.323 -3.215 -9.019 1.000 1 A PHE 38.370 1
ATOM 2378 C CG . PHE 316 316 ? A -2.477 -4.128 -9.355 1.000 1 A PHE 37.289 1
ATOM 2379 C CD1 . PHE 316 316 ? A -3.766 -3.792 -8.995 1.000 1 A PHE 36.874 1
ATOM 2380 C CD2 . PHE 316 316 ? A -2.253 -5.338 -9.994 1.000 1 A PHE 36.813 1
ATOM 2381 C CE1 . PHE 316 316 ? A -4.819 -4.636 -9.276 1.000 1 A PHE 34.915 1
ATOM 2382 C CE2 . PHE 316 316 ? A -3.290 -6.187 -10.292 1.000 1 A PHE 35.697 1
ATOM 2383 C CZ . PHE 316 316 ? A -4.592 -5.825 -9.929 1.000 1 A PHE 34.493 1
ATOM 2384 N N . ALA 317 317 ? A 0.400 -0.496 -9.094 1.000 1 A ALA 39.368 1
ATOM 2385 C CA . ALA 317 317 ? A 1.499 0.300 -8.560 1.000 1 A ALA 40.858 1
ATOM 2386 C C . ALA 317 317 ? A 1.103 1.750 -8.335 1.000 1 A ALA 40.799 1
ATOM 2387 O O . ALA 317 317 ? A 1.820 2.473 -7.651 1.000 1 A ALA 40.146 1
ATOM 2388 C CB . ALA 317 317 ? A 2.705 0.252 -9.487 1.000 1 A ALA 38.602 1
ATOM 2389 N N . GLY 318 318 ? A -0.024 2.182 -8.877 1.000 1 A GLY 38.302 1
ATOM 2390 C CA . GLY 318 318 ? A -0.430 3.557 -8.764 1.000 1 A GLY 38.922 1
ATOM 2391 C C . GLY 318 318 ? A -1.476 3.867 -7.727 1.000 1 A GLY 39.621 1
ATOM 2392 O O . GLY 318 318 ? A -1.712 5.023 -7.426 1.000 1 A GLY 39.104 1
ATOM 2393 N N . VAL 319 319 ? A -2.096 2.849 -7.155 1.000 1 A VAL 36.270 1
ATOM 2394 C CA . VAL 319 319 ? A -3.150 3.058 -6.178 1.000 1 A VAL 39.095 1
ATOM 2395 C C . VAL 319 319 ? A -2.585 3.279 -4.783 1.000 1 A VAL 38.770 1
ATOM 2396 O O . VAL 319 319 ? A -3.361 3.458 -3.845 1.000 1 A VAL 37.503 1
ATOM 2397 C CB . VAL 319 319 ? A -4.123 1.878 -6.178 1.000 1 A VAL 36.162 1
ATOM 2398 C CG1 . VAL 319 319 ? A -4.720 1.712 -7.574 1.000 1 A VAL 37.753 1
ATOM 2399 C CG2 . VAL 319 319 ? A -3.436 0.620 -5.709 1.000 1 A VAL 36.184 1
ATOM 2400 N N . ALA 320 320 ? A -1.291 3.253 -4.621 1.000 1 A ALA 37.684 1
ATOM 2401 C CA . ALA 320 320 ? A -0.705 3.357 -3.309 1.000 1 A ALA 39.589 1
ATOM 2402 C C . ALA 320 320 ? A -0.992 4.710 -2.676 1.000 1 A ALA 39.579 1
ATOM 2403 O O . ALA 320 320 ? A -1.522 4.805 -1.568 1.000 1 A ALA 38.841 1
ATOM 2404 C CB . ALA 320 320 ? A 0.803 3.124 -3.368 1.000 1 A ALA 37.126 1
ATOM 2405 N N . GLY 321 321 ? A -0.673 5.800 -3.402 1.000 1 A GLY 38.412 1
ATOM 2406 C CA . GLY 321 321 ? A -0.942 7.129 -2.898 1.000 1 A GLY 39.119 1
ATOM 2407 C C . GLY 321 321 ? A -2.427 7.387 -2.678 1.000 1 A GLY 39.900 1
ATOM 2408 O O . GLY 321 321 ? A -2.786 8.044 -1.706 1.000 1 A GLY 39.300 1
ATOM 2409 N N . VAL 322 322 ? A -3.257 6.874 -3.548 1.000 1 A VAL 35.670 1
ATOM 2410 C CA . VAL 322 322 ? A -4.695 7.047 -3.369 1.000 1 A VAL 38.353 1
ATOM 2411 C C . VAL 322 322 ? A -5.169 6.335 -2.115 1.000 1 A VAL 38.157 1
ATOM 2412 O O . VAL 322 322 ? A -5.963 6.864 -1.333 1.000 1 A VAL 36.907 1
ATOM 2413 C CB . VAL 322 322 ? A -5.438 6.562 -4.617 1.000 1 A VAL 35.395 1
ATOM 2414 C CG1 . VAL 322 322 ? A -5.032 7.386 -5.820 1.000 1 A VAL 35.905 1
ATOM 2415 C CG2 . VAL 322 322 ? A -6.950 6.657 -4.402 1.000 1 A VAL 34.648 1
ATOM 2416 N N . GLY 323 323 ? A -4.686 5.119 -1.902 1.000 1 A GLY 36.616 1
ATOM 2417 C CA . GLY 323 323 ? A -5.054 4.400 -0.686 1.000 1 A GLY 38.044 1
ATOM 2418 C C . GLY 323 323 ? A -4.578 5.102 0.561 1.000 1 A GLY 38.697 1
ATOM 2419 O O . GLY 323 323 ? A -5.320 5.159 1.561 1.000 1 A GLY 38.028 1
ATOM 2420 N N . ALA 324 324 ? A -3.371 5.643 0.543 1.000 1 A ALA 37.821 1
ATOM 2421 C CA . ALA 324 324 ? A -2.863 6.378 1.685 1.000 1 A ALA 40.009 1
ATOM 2422 C C . ALA 324 324 ? A -3.713 7.620 1.941 1.000 1 A ALA 40.057 1
ATOM 2423 O O . ALA 324 324 ? A -3.998 7.959 3.094 1.000 1 A ALA 39.249 1
ATOM 2424 C CB . ALA 324 324 ? A -1.403 6.742 1.461 1.000 1 A ALA 37.919 1
ATOM 2425 N N . GLY 325 325 ? A -4.103 8.310 0.882 1.000 1 A GLY 36.159 1
ATOM 2426 C CA . GLY 325 325 ? A -4.944 9.473 1.041 1.000 1 A GLY 36.763 1
ATOM 2427 C C . GLY 325 325 ? A -6.307 9.142 1.601 1.000 1 A GLY 37.460 1
ATOM 2428 O O . GLY 325 325 ? A -6.813 9.825 2.495 1.000 1 A GLY 37.106 1
ATOM 2429 N N . LEU 326 326 ? A -6.911 8.069 1.101 1.000 1 A LEU 36.730 1
ATOM 2430 C CA . LEU 326 326 ? A -8.201 7.668 1.606 1.000 1 A LEU 38.840 1
ATOM 2431 C C . LEU 326 326 ? A -8.121 7.282 3.078 1.000 1 A LEU 38.807 1
ATOM 2432 O O . LEU 326 326 ? A -8.966 7.664 3.882 1.000 1 A LEU 38.133 1
ATOM 2433 C CB . LEU 326 326 ? A -8.765 6.526 0.766 1.000 1 A LEU 37.076 1
ATOM 2434 C CG . LEU 326 326 ? A -9.160 6.858 -0.680 1.000 1 A LEU 36.640 1
ATOM 2435 C CD1 . LEU 326 326 ? A -10.356 7.808 -0.672 1.000 1 A LEU 37.525 1
ATOM 2436 C CD2 . LEU 326 326 ? A -9.465 5.604 -1.478 1.000 1 A LEU 36.913 1
ATOM 2437 N N . ALA 327 327 ? A -7.109 6.495 3.428 1.000 1 A ALA 38.723 1
ATOM 2438 C CA . ALA 327 327 ? A -6.972 6.117 4.813 1.000 1 A ALA 39.048 1
ATOM 2439 C C . ALA 327 327 ? A -6.688 7.310 5.715 1.000 1 A ALA 38.999 1
ATOM 2440 O O . ALA 327 327 ? A -7.078 7.301 6.890 1.000 1 A ALA 38.427 1
ATOM 2441 C CB . ALA 327 327 ? A -5.856 5.079 4.961 1.000 1 A ALA 37.964 1
ATOM 2442 N N . TYR 328 328 ? A -5.988 8.316 5.192 1.000 1 A TYR 36.197 1
ATOM 2443 C CA . TYR 328 328 ? A -5.738 9.523 5.985 1.000 1 A TYR 39.170 1
ATOM 2444 C C . TYR 328 328 ? A -7.027 10.311 6.214 1.000 1 A TYR 39.062 1
ATOM 2445 O O . TYR 328 328 ? A -7.216 10.869 7.303 1.000 1 A TYR 38.396 1
ATOM 2446 C CB . TYR 328 328 ? A -4.707 10.413 5.276 1.000 1 A TYR 37.184 1
ATOM 2447 C CG . TYR 328 328 ? A -4.454 11.706 5.989 1.000 1 A TYR 36.037 1
ATOM 2448 C CD1 . TYR 328 328 ? A -3.555 11.774 7.046 1.000 1 A TYR 35.440 1
ATOM 2449 C CD2 . TYR 328 328 ? A -5.116 12.886 5.622 1.000 1 A TYR 35.604 1
ATOM 2450 C CE1 . TYR 328 328 ? A -3.312 12.953 7.711 1.000 1 A TYR 33.592 1
ATOM 2451 C CE2 . TYR 328 328 ? A -4.896 14.066 6.300 1.000 1 A TYR 33.890 1
ATOM 2452 C CZ . TYR 328 328 ? A -3.987 14.091 7.342 1.000 1 A TYR 32.233 1
ATOM 2453 O OH . TYR 328 328 ? A -3.756 15.266 8.009 1.000 1 A TYR 37.102 1
ATOM 2454 N N . LEU 329 329 ? A -7.893 10.392 5.251 1.000 1 A LEU 37.003 1
ATOM 2455 C CA . LEU 329 329 ? A -9.035 11.303 5.318 1.000 1 A LEU 39.896 1
ATOM 2456 C C . LEU 329 329 ? A -10.230 10.691 6.022 1.000 1 A LEU 39.348 1
ATOM 2457 O O . LEU 329 329 ? A -11.005 11.414 6.648 1.000 1 A LEU 38.586 1
ATOM 2458 C CB . LEU 329 329 ? A -9.434 11.747 3.915 1.000 1 A LEU 37.674 1
ATOM 2459 C CG . LEU 329 329 ? A -8.436 12.644 3.229 1.000 1 A LEU 37.603 1
ATOM 2460 C CD1 . LEU 329 329 ? A -8.372 13.998 3.935 1.000 1 A LEU 38.879 1
ATOM 2461 C CD2 . LEU 329 329 ? A -8.779 12.819 1.761 1.000 1 A LEU 38.428 1
ATOM 2462 N N . ILE 330 330 ? A -10.412 9.378 5.898 1.000 1 A ILE 27.634 1
ATOM 2463 C CA . ILE 330 330 ? A -11.621 8.762 6.460 1.000 1 A ILE 31.182 1
ATOM 2464 C C . ILE 330 330 ? A -11.526 8.781 7.974 1.000 1 A ILE 31.018 1
ATOM 2465 O O . ILE 330 330 ? A -10.540 8.340 8.568 1.000 1 A ILE 29.701 1
ATOM 2466 C CB . ILE 330 330 ? A -11.806 7.341 5.931 1.000 1 A ILE 27.762 1
ATOM 2467 C CG1 . ILE 330 330 ? A -12.207 7.388 4.453 1.000 1 A ILE 32.983 1
ATOM 2468 C CG2 . ILE 330 330 ? A -12.870 6.592 6.745 1.000 1 A ILE 30.925 1
ATOM 2469 C CD1 . ILE 330 330 ? A -12.299 6.045 3.791 1.000 1 A ILE 28.554 1
ATOM 2470 N N . ARG 331 331 ? A -12.546 9.342 8.614 1.000 1 A ARG 24.181 1
ATOM 2471 C CA . ARG 331 331 ? A -12.609 9.385 10.050 1.000 1 A ARG 26.401 1
ATOM 2472 C C . ARG 331 331 ? A -13.358 8.205 10.602 1.000 1 A ARG 26.173 1
ATOM 2473 O O . ARG 331 331 ? A -14.091 7.537 9.915 1.000 1 A ARG 24.635 1
ATOM 2474 C CB . ARG 331 331 ? A -13.280 10.684 10.518 1.000 1 A ARG 22.282 1
ATOM 2475 C CG . ARG 331 331 ? A -12.593 11.938 10.019 1.000 1 A ARG 22.509 1
ATOM 2476 C CD . ARG 331 331 ? A -13.351 13.187 10.453 1.000 1 A ARG 23.782 1
ATOM 2477 N NE . ARG 331 331 ? A -12.691 14.418 9.971 1.000 1 A ARG 24.341 1
ATOM 2478 C CZ . ARG 331 331 ? A -13.175 15.639 10.165 1.000 1 A ARG 22.755 1
ATOM 2479 N NH1 . ARG 331 331 ? A -14.309 15.797 10.827 1.000 1 A ARG 19.763 1
ATOM 2480 N NH2 . ARG 331 331 ? A -12.509 16.711 9.733 1.000 1 A ARG 16.980 1
ATOM 2481 N N . MET 1 1 ? B 8.912 -6.452 -17.003 1.000 2 B MET 68.440 1
ATOM 2482 C CA . MET 1 1 ? B 9.100 -6.023 -15.607 1.000 2 B MET 70.641 1
ATOM 2483 C C . MET 1 1 ? B 8.456 -7.036 -14.663 1.000 2 B MET 71.962 1
ATOM 2484 O O . MET 1 1 ? B 7.349 -7.533 -14.936 1.000 2 B MET 70.095 1
ATOM 2485 C CB . MET 1 1 ? B 8.508 -4.650 -15.361 1.000 2 B MET 65.446 1
ATOM 2486 C CG . MET 1 1 ? B 8.806 -4.111 -13.980 1.000 2 B MET 60.661 1
ATOM 2487 S SD . MET 1 1 ? B 8.168 -2.451 -13.792 1.000 2 B MET 58.740 1
ATOM 2488 C CE . MET 1 1 ? B 8.587 -2.127 -12.069 1.000 2 B MET 53.463 1
ATOM 2489 N N . ILE 2 2 ? B 9.122 -7.335 -13.584 1.000 2 B ILE 77.779 1
ATOM 2490 C CA . ILE 2 2 ? B 8.647 -8.270 -12.576 1.000 2 B ILE 79.839 1
ATOM 2491 C C . ILE 2 2 ? B 8.309 -7.496 -11.313 1.000 2 B ILE 80.461 1
ATOM 2492 O O . ILE 2 2 ? B 9.151 -6.746 -10.787 1.000 2 B ILE 80.130 1
ATOM 2493 C CB . ILE 2 2 ? B 9.688 -9.354 -12.273 1.000 2 B ILE 78.854 1
ATOM 2494 C CG1 . ILE 2 2 ? B 9.973 -10.173 -13.530 1.000 2 B ILE 78.761 1
ATOM 2495 C CG2 . ILE 2 2 ? B 9.230 -10.270 -11.150 1.000 2 B ILE 79.861 1
ATOM 2496 C CD1 . ILE 2 2 ? B 11.113 -11.145 -13.381 1.000 2 B ILE 74.841 1
ATOM 2497 N N . ILE 3 3 ? B 7.093 -7.666 -10.831 1.000 2 B ILE 78.101 1
ATOM 2498 C CA . ILE 3 3 ? B 6.641 -7.020 -9.616 1.000 2 B ILE 78.478 1
ATOM 2499 C C . ILE 3 3 ? B 6.530 -8.102 -8.555 1.000 2 B ILE 80.510 1
ATOM 2500 O O . ILE 3 3 ? B 5.896 -9.141 -8.758 1.000 2 B ILE 79.259 1
ATOM 2501 C CB . ILE 3 3 ? B 5.272 -6.328 -9.822 1.000 2 B ILE 73.751 1
ATOM 2502 C CG1 . ILE 3 3 ? B 5.360 -5.270 -10.922 1.000 2 B ILE 70.791 1
ATOM 2503 C CG2 . ILE 3 3 ? B 4.800 -5.717 -8.522 1.000 2 B ILE 70.910 1
ATOM 2504 C CD1 . ILE 3 3 ? B 6.347 -4.150 -10.607 1.000 2 B ILE 64.180 1
ATOM 2505 N N . TYR 4 4 ? B 7.153 -7.880 -7.409 1.000 2 B TYR 84.423 1
ATOM 2506 C CA . TYR 4 4 ? B 7.144 -8.820 -6.320 1.000 2 B TYR 86.374 1
ATOM 2507 C C . TYR 4 4 ? B 6.098 -8.371 -5.301 1.000 2 B TYR 86.088 1
ATOM 2508 O O . TYR 4 4 ? B 6.091 -7.230 -4.872 1.000 2 B TYR 84.831 1
ATOM 2509 C CB . TYR 4 4 ? B 8.505 -8.917 -5.673 1.000 2 B TYR 87.834 1
ATOM 2510 C CG . TYR 4 4 ? B 9.548 -9.509 -6.589 1.000 2 B TYR 88.709 1
ATOM 2511 C CD1 . TYR 4 4 ? B 9.842 -10.860 -6.544 1.000 2 B TYR 88.472 1
ATOM 2512 C CD2 . TYR 4 4 ? B 10.235 -8.721 -7.490 1.000 2 B TYR 88.910 1
ATOM 2513 C CE1 . TYR 4 4 ? B 10.792 -11.422 -7.371 1.000 2 B TYR 87.199 1
ATOM 2514 C CE2 . TYR 4 4 ? B 11.184 -9.285 -8.322 1.000 2 B TYR 88.069 1
ATOM 2515 C CZ . TYR 4 4 ? B 11.455 -10.629 -8.256 1.000 2 B TYR 87.713 1
ATOM 2516 O OH . TYR 4 4 ? B 12.403 -11.167 -9.104 1.000 2 B TYR 86.509 1
ATOM 2517 N N . ARG 5 5 ? B 5.238 -9.288 -4.922 1.000 2 B ARG 83.924 1
ATOM 2518 C CA . ARG 5 5 ? B 4.132 -8.998 -4.018 1.000 2 B ARG 83.535 1
ATOM 2519 C C . ARG 5 5 ? B 4.229 -9.881 -2.794 1.000 2 B ARG 84.769 1
ATOM 2520 O O . ARG 5 5 ? B 4.828 -10.967 -2.827 1.000 2 B ARG 84.340 1
ATOM 2521 C CB . ARG 5 5 ? B 2.782 -9.184 -4.690 1.000 2 B ARG 79.974 1
ATOM 2522 C CG . ARG 5 5 ? B 2.522 -8.279 -5.866 1.000 2 B ARG 75.002 1
ATOM 2523 C CD . ARG 5 5 ? B 1.176 -8.568 -6.506 1.000 2 B ARG 73.402 1
ATOM 2524 N NE . ARG 5 5 ? B 0.988 -7.784 -7.723 1.000 2 B ARG 67.778 1
ATOM 2525 C CZ . ARG 5 5 ? B 0.472 -6.562 -7.726 1.000 2 B ARG 63.680 1
ATOM 2526 N NH1 . ARG 5 5 ? B 0.096 -5.989 -6.605 1.000 2 B ARG 57.451 1
ATOM 2527 N NH2 . ARG 5 5 ? B 0.299 -5.933 -8.887 1.000 2 B ARG 55.259 1
ATOM 2528 N N . ASP 6 6 ? B 3.603 -9.447 -1.704 1.000 2 B ASP 86.755 1
ATOM 2529 C CA . ASP 6 6 ? B 3.476 -10.272 -0.516 1.000 2 B ASP 87.399 1
ATOM 2530 C C . ASP 6 6 ? B 2.482 -11.374 -0.789 1.000 2 B ASP 86.445 1
ATOM 2531 O O . ASP 6 6 ? B 1.378 -11.149 -1.268 1.000 2 B ASP 85.758 1
ATOM 2532 C CB . ASP 6 6 ? B 3.027 -9.410 0.656 1.000 2 B ASP 87.812 1
ATOM 2533 C CG . ASP 6 6 ? B 3.035 -10.151 1.994 1.000 2 B ASP 88.717 1
ATOM 2534 O OD1 . ASP 6 6 ? B 3.148 -11.410 2.005 1.000 2 B ASP 83.878 1
ATOM 2535 O OD2 . ASP 6 6 ? B 2.893 -9.461 3.024 1.000 2 B ASP 82.916 1
ATOM 2536 N N . LEU 7 7 ? B 2.860 -12.602 -0.480 1.000 2 B LEU 88.577 1
ATOM 2537 C CA . LEU 7 7 ? B 1.984 -13.737 -0.768 1.000 2 B LEU 87.481 1
ATOM 2538 C C . LEU 7 7 ? B 0.741 -13.729 0.089 1.000 2 B LEU 86.215 1
ATOM 2539 O O . LEU 7 7 ? B -0.281 -14.287 -0.300 1.000 2 B LEU 84.739 1
ATOM 2540 C CB . LEU 7 7 ? B 2.770 -15.029 -0.552 1.000 2 B LEU 87.294 1
ATOM 2541 C CG . LEU 7 7 ? B 2.065 -16.340 -0.885 1.000 2 B LEU 83.773 1
ATOM 2542 C CD1 . LEU 7 7 ? B 1.679 -16.374 -2.353 1.000 2 B LEU 83.959 1
ATOM 2543 C CD2 . LEU 7 7 ? B 2.940 -17.518 -0.514 1.000 2 B LEU 82.891 1
ATOM 2544 N N . ILE 8 8 ? B 0.799 -13.087 1.266 1.000 2 B ILE 86.018 1
ATOM 2545 C CA . ILE 8 8 ? B -0.371 -13.066 2.150 1.000 2 B ILE 84.429 1
ATOM 2546 C C . ILE 8 8 ? B -1.214 -11.852 1.895 1.000 2 B ILE 83.328 1
ATOM 2547 O O . ILE 8 8 ? B -2.413 -11.954 1.624 1.000 2 B ILE 81.050 1
ATOM 2548 C CB . ILE 8 8 ? B 0.079 -13.153 3.619 1.000 2 B ILE 84.030 1
ATOM 2549 C CG1 . ILE 8 8 ? B 0.718 -14.508 3.881 1.000 2 B ILE 83.004 1
ATOM 2550 C CG2 . ILE 8 8 ? B -1.108 -12.934 4.553 1.000 2 B ILE 82.818 1
ATOM 2551 C CD1 . ILE 8 8 ? B 1.343 -14.633 5.242 1.000 2 B ILE 79.233 1
ATOM 2552 N N . SER 9 9 ? B -0.616 -10.650 1.968 1.000 2 B SER 82.724 1
ATOM 2553 C CA . SER 9 9 ? B -1.369 -9.408 1.808 1.000 2 B SER 80.708 1
ATOM 2554 C C . SER 9 9 ? B -1.479 -8.949 0.379 1.000 2 B SER 79.965 1
ATOM 2555 O O . SER 9 9 ? B -2.278 -8.037 0.118 1.000 2 B SER 77.220 1
ATOM 2556 C CB . SER 9 9 ? B -0.733 -8.312 2.669 1.000 2 B SER 79.542 1
ATOM 2557 O OG . SER 9 9 ? B 0.567 -8.038 2.234 1.000 2 B SER 76.632 1
ATOM 2558 N N . HIS 10 10 ? B -0.692 -9.508 -0.521 1.000 2 B HIS 82.018 1
ATOM 2559 C CA . HIS 10 10 ? B -0.669 -9.128 -1.932 1.000 2 B HIS 81.232 1
ATOM 2560 C C . HIS 10 10 ? B -0.213 -7.694 -2.161 1.000 2 B HIS 80.935 1
ATOM 2561 O O . HIS 10 10 ? B -0.424 -7.128 -3.225 1.000 2 B HIS 78.921 1
ATOM 2562 C CB . HIS 10 10 ? B -2.013 -9.378 -2.609 1.000 2 B HIS 80.031 1
ATOM 2563 C CG . HIS 10 10 ? B -2.549 -10.753 -2.418 1.000 2 B HIS 78.611 1
ATOM 2564 N ND1 . HIS 10 10 ? B -1.988 -11.843 -3.024 1.000 2 B HIS 74.396 1
ATOM 2565 C CD2 . HIS 10 10 ? B -3.562 -11.239 -1.651 1.000 2 B HIS 74.536 1
ATOM 2566 C CE1 . HIS 10 10 ? B -2.635 -12.923 -2.669 1.000 2 B HIS 75.154 1
ATOM 2567 N NE2 . HIS 10 10 ? B -3.590 -12.595 -1.827 1.000 2 B HIS 74.620 1
ATOM 2568 N N . ASP 11 11 ? B 0.432 -7.101 -1.170 1.000 2 B ASP 79.358 1
ATOM 2569 C CA . ASP 11 11 ? B 1.003 -5.762 -1.338 1.000 2 B ASP 79.341 1
ATOM 2570 C C . ASP 11 11 ? B 2.186 -5.827 -2.303 1.000 2 B ASP 80.426 1
ATOM 2571 O O . ASP 11 11 ? B 2.933 -6.803 -2.328 1.000 2 B ASP 79.903 1
ATOM 2572 C CB . ASP 11 11 ? B 1.470 -5.167 -0.017 1.000 2 B ASP 77.709 1
ATOM 2573 C CG . ASP 11 11 ? B 0.306 -4.719 0.866 1.000 2 B ASP 76.216 1
ATOM 2574 O OD1 . ASP 11 11 ? B -0.714 -4.251 0.310 1.000 2 B ASP 73.657 1
ATOM 2575 O OD2 . ASP 11 11 ? B 0.425 -4.816 2.090 1.000 2 B ASP 72.486 1
ATOM 2576 N N . GLU 12 12 ? B 2.356 -4.761 -3.072 1.000 2 B GLU 79.309 1
ATOM 2577 C CA . GLU 12 12 ? B 3.548 -4.629 -3.923 1.000 2 B GLU 78.802 1
ATOM 2578 C C . GLU 12 12 ? B 4.699 -4.210 -3.041 1.000 2 B GLU 80.336 1
ATOM 2579 O O . GLU 12 12 ? B 4.643 -3.181 -2.364 1.000 2 B GLU 78.459 1
ATOM 2580 C CB . GLU 12 12 ? B 3.305 -3.603 -5.008 1.000 2 B GLU 74.118 1
ATOM 2581 C CG . GLU 12 12 ? B 2.171 -3.968 -5.954 1.000 2 B GLU 66.063 1
ATOM 2582 C CD . GLU 12 12 ? B 1.983 -2.957 -7.064 1.000 2 B GLU 62.504 1
ATOM 2583 O OE1 . GLU 12 12 ? B 2.716 -1.931 -7.064 1.000 2 B GLU 60.208 1
ATOM 2584 O OE2 . GLU 12 12 ? B 1.101 -3.167 -7.927 1.000 2 B GLU 54.959 1
ATOM 2585 N N . LEU 13 13 ? B 5.738 -5.014 -3.038 1.000 2 B LEU 84.520 1
ATOM 2586 C CA . LEU 13 13 ? B 6.863 -4.772 -2.135 1.000 2 B LEU 86.275 1
ATOM 2587 C C . LEU 13 13 ? B 8.075 -4.216 -2.864 1.000 2 B LEU 85.550 1
ATOM 2588 O O . LEU 13 13 ? B 8.766 -3.344 -2.318 1.000 2 B LEU 83.312 1
ATOM 2589 C CB . LEU 13 13 ? B 7.236 -6.045 -1.398 1.000 2 B LEU 87.906 1
ATOM 2590 C CG . LEU 13 13 ? B 6.157 -6.630 -0.498 1.000 2 B LEU 88.463 1
ATOM 2591 C CD1 . LEU 13 13 ? B 5.761 -5.628 0.589 1.000 2 B LEU 87.871 1
ATOM 2592 C CD2 . LEU 13 13 ? B 6.597 -7.941 0.110 1.000 2 B LEU 88.484 1
ATOM 2593 N N . PHE 14 14 ? B 8.385 -4.702 -4.069 1.000 2 B PHE 85.735 1
ATOM 2594 C CA . PHE 14 14 ? B 9.495 -4.188 -4.840 1.000 2 B PHE 85.927 1
ATOM 2595 C C . PHE 14 14 ? B 9.345 -4.721 -6.256 1.000 2 B PHE 85.375 1
ATOM 2596 O O . PHE 14 14 ? B 8.380 -5.416 -6.589 1.000 2 B PHE 83.781 1
ATOM 2597 C CB . PHE 14 14 ? B 10.849 -4.529 -4.240 1.000 2 B PHE 86.919 1
ATOM 2598 C CG . PHE 14 14 ? B 11.136 -6.003 -4.161 1.000 2 B PHE 89.538 1
ATOM 2599 C CD1 . PHE 14 14 ? B 10.667 -6.736 -3.053 1.000 2 B PHE 89.096 1
ATOM 2600 C CD2 . PHE 14 14 ? B 11.827 -6.648 -5.157 1.000 2 B PHE 89.716 1
ATOM 2601 C CE1 . PHE 14 14 ? B 10.927 -8.076 -2.969 1.000 2 B PHE 88.780 1
ATOM 2602 C CE2 . PHE 14 14 ? B 12.080 -8.003 -5.046 1.000 2 B PHE 89.079 1
ATOM 2603 C CZ . PHE 14 14 ? B 11.619 -8.724 -3.971 1.000 2 B PHE 89.220 1
ATOM 2604 N N . SER 15 15 ? B 10.311 -4.381 -7.080 1.000 2 B SER 81.294 1
ATOM 2605 C CA . SER 15 15 ? B 10.314 -4.758 -8.483 1.000 2 B SER 80.949 1
ATOM 2606 C C . SER 15 15 ? B 11.726 -5.115 -8.903 1.000 2 B SER 82.479 1
ATOM 2607 O O . SER 15 15 ? B 12.697 -4.897 -8.148 1.000 2 B SER 81.278 1
ATOM 2608 C CB . SER 15 15 ? B 9.736 -3.656 -9.359 1.000 2 B SER 77.111 1
ATOM 2609 O OG . SER 15 15 ? B 10.563 -2.526 -9.331 1.000 2 B SER 72.588 1
ATOM 2610 N N . ASP 16 16 ? B 11.843 -5.623 -10.123 1.000 2 B ASP 82.108 1
ATOM 2611 C CA . ASP 16 16 ? B 13.147 -6.043 -10.650 1.000 2 B ASP 81.496 1
ATOM 2612 C C . ASP 16 16 ? B 13.974 -4.867 -11.164 1.000 2 B ASP 81.395 1
ATOM 2613 O O . ASP 16 16 ? B 15.015 -5.094 -11.802 1.000 2 B ASP 79.852 1
ATOM 2614 C CB . ASP 16 16 ? B 12.959 -7.084 -11.743 1.000 2 B ASP 79.117 1
ATOM 2615 C CG . ASP 16 16 ? B 12.175 -6.538 -12.922 1.000 2 B ASP 79.421 1
ATOM 2616 O OD1 . ASP 16 16 ? B 11.727 -5.375 -12.870 1.000 2 B ASP 75.790 1
ATOM 2617 O OD2 . ASP 16 16 ? B 11.990 -7.283 -13.901 1.000 2 B ASP 76.576 1
ATOM 2618 N N . ILE 17 17 ? B 13.528 -3.641 -10.909 1.000 2 B ILE 77.240 1
ATOM 2619 C CA . ILE 17 17 ? B 14.343 -2.478 -11.261 1.000 2 B ILE 75.694 1
ATOM 2620 C C . ILE 17 17 ? B 15.561 -2.380 -10.371 1.000 2 B ILE 77.180 1
ATOM 2621 O O . ILE 17 17 ? B 16.548 -1.725 -10.739 1.000 2 B ILE 76.651 1
ATOM 2622 C CB . ILE 17 17 ? B 13.494 -1.186 -11.177 1.000 2 B ILE 71.493 1
ATOM 2623 C CG1 . ILE 17 17 ? B 14.237 -0.012 -11.824 1.000 2 B ILE 64.393 1
ATOM 2624 C CG2 . ILE 17 17 ? B 13.145 -0.873 -9.733 1.000 2 B ILE 63.013 1
ATOM 2625 C CD1 . ILE 17 17 ? B 13.393 1.263 -11.871 1.000 2 B ILE 59.917 1
ATOM 2626 N N . TYR 18 18 ? B 15.531 -3.016 -9.215 1.000 2 B TYR 83.727 1
ATOM 2627 C CA . TYR 18 18 ? B 16.603 -2.959 -8.261 1.000 2 B TYR 84.739 1
ATOM 2628 C C . TYR 18 18 ? B 17.551 -4.133 -8.469 1.000 2 B TYR 86.868 1
ATOM 2629 O O . TYR 18 18 ? B 17.228 -5.099 -9.129 1.000 2 B TYR 86.599 1
ATOM 2630 C CB . TYR 18 18 ? B 16.064 -2.969 -6.834 1.000 2 B TYR 83.840 1
ATOM 2631 C CG . TYR 18 18 ? B 14.971 -1.947 -6.590 1.000 2 B TYR 81.399 1
ATOM 2632 C CD1 . TYR 18 18 ? B 15.276 -0.625 -6.320 1.000 2 B TYR 80.401 1
ATOM 2633 C CD2 . TYR 18 18 ? B 13.632 -2.329 -6.650 1.000 2 B TYR 80.270 1
ATOM 2634 C CE1 . TYR 18 18 ? B 14.285 0.312 -6.118 1.000 2 B TYR 77.369 1
ATOM 2635 C CE2 . TYR 18 18 ? B 12.637 -1.404 -6.438 1.000 2 B TYR 78.300 1
ATOM 2636 C CZ . TYR 18 18 ? B 12.973 -0.087 -6.178 1.000 2 B TYR 76.147 1
ATOM 2637 O OH . TYR 18 18 ? B 12.004 0.850 -5.942 1.000 2 B TYR 73.237 1
ATOM 2638 N N . LYS 19 19 ? B 18.703 -4.031 -7.879 1.000 2 B LYS 86.729 1
ATOM 2639 C CA . LYS 19 19 ? B 19.677 -5.117 -7.929 1.000 2 B LYS 88.071 1
ATOM 2640 C C . LYS 19 19 ? B 19.293 -6.145 -6.877 1.000 2 B LYS 88.698 1
ATOM 2641 O O . LYS 19 19 ? B 19.207 -5.852 -5.703 1.000 2 B LYS 89.290 1
ATOM 2642 C CB . LYS 19 19 ? B 21.066 -4.571 -7.667 1.000 2 B LYS 87.991 1
ATOM 2643 C CG . LYS 19 19 ? B 22.179 -5.600 -7.777 1.000 2 B LYS 76.301 1
ATOM 2644 C CD . LYS 19 19 ? B 23.537 -4.945 -7.610 1.000 2 B LYS 70.669 1
ATOM 2645 C CE . LYS 19 19 ? B 24.656 -5.963 -7.791 1.000 2 B LYS 61.812 1
ATOM 2646 N NZ . LYS 19 19 ? B 25.989 -5.321 -7.668 1.000 2 B LYS 53.844 1
ATOM 2647 N N . ILE 20 20 ? B 19.034 -7.362 -7.328 1.000 2 B ILE 89.278 1
ATOM 2648 C CA . ILE 20 20 ? B 18.503 -8.416 -6.475 1.000 2 B ILE 90.550 1
ATOM 2649 C C . ILE 20 20 ? B 19.451 -9.605 -6.527 1.000 2 B ILE 90.617 1
ATOM 2650 O O . ILE 20 20 ? B 19.993 -9.967 -7.561 1.000 2 B ILE 89.576 1
ATOM 2651 C CB . ILE 20 20 ? B 17.096 -8.848 -6.950 1.000 2 B ILE 89.556 1
ATOM 2652 C CG1 . ILE 20 20 ? B 16.148 -7.637 -6.943 1.000 2 B ILE 88.903 1
ATOM 2653 C CG2 . ILE 20 20 ? B 16.539 -9.960 -6.055 1.000 2 B ILE 89.517 1
ATOM 2654 C CD1 . ILE 20 20 ? B 14.809 -7.937 -7.600 1.000 2 B ILE 85.636 1
ATOM 2655 N N . ARG 21 21 ? B 19.641 -10.223 -5.368 1.000 2 B ARG 93.140 1
ATOM 2656 C CA . ARG 21 21 ? B 20.400 -11.460 -5.288 1.000 2 B ARG 92.530 1
ATOM 2657 C C . ARG 21 21 ? B 19.830 -12.325 -4.199 1.000 2 B ARG 92.369 1
ATOM 2658 O O . ARG 21 21 ? B 19.251 -11.815 -3.227 1.000 2 B ARG 92.536 1
ATOM 2659 C CB . ARG 21 21 ? B 21.893 -11.193 -5.045 1.000 2 B ARG 90.969 1
ATOM 2660 C CG . ARG 21 21 ? B 22.226 -10.618 -3.692 1.000 2 B ARG 81.643 1
ATOM 2661 C CD . ARG 21 21 ? B 23.729 -10.425 -3.559 1.000 2 B ARG 79.938 1
ATOM 2662 N NE . ARG 21 21 ? B 24.108 -9.885 -2.271 1.000 2 B ARG 73.890 1
ATOM 2663 C CZ . ARG 21 21 ? B 24.481 -10.609 -1.228 1.000 2 B ARG 69.621 1
ATOM 2664 N NH1 . ARG 21 21 ? B 24.471 -11.943 -1.311 1.000 2 B ARG 60.980 1
ATOM 2665 N NH2 . ARG 21 21 ? B 24.803 -10.026 -0.092 1.000 2 B ARG 61.535 1
ATOM 2666 N N . GLU 22 22 ? B 19.953 -13.624 -4.355 1.000 2 B GLU 92.902 1
ATOM 2667 C CA . GLU 22 22 ? B 19.494 -14.566 -3.342 1.000 2 B GLU 92.396 1
ATOM 2668 C C . GLU 22 22 ? B 20.543 -14.714 -2.262 1.000 2 B GLU 91.477 1
ATOM 2669 O O . GLU 22 22 ? B 21.755 -14.716 -2.530 1.000 2 B GLU 90.133 1
ATOM 2670 C CB . GLU 22 22 ? B 19.176 -15.907 -3.978 1.000 2 B GLU 90.853 1
ATOM 2671 C CG . GLU 22 22 ? B 18.000 -15.870 -4.920 1.000 2 B GLU 83.935 1
ATOM 2672 C CD . GLU 22 22 ? B 17.680 -17.236 -5.493 1.000 2 B GLU 82.303 1
ATOM 2673 O OE1 . GLU 22 22 ? B 18.432 -18.192 -5.214 1.000 2 B GLU 78.185 1
ATOM 2674 O OE2 . GLU 22 22 ? B 16.679 -17.352 -6.235 1.000 2 B GLU 74.123 1
ATOM 2675 N N . ILE 23 23 ? B 20.081 -14.838 -1.014 1.000 2 B ILE 90.766 1
ATOM 2676 C CA . ILE 23 23 ? B 20.957 -15.064 0.117 1.000 2 B ILE 88.978 1
ATOM 2677 C C . ILE 23 23 ? B 20.344 -16.185 0.953 1.000 2 B ILE 87.592 1
ATOM 2678 O O . ILE 23 23 ? B 19.239 -16.643 0.702 1.000 2 B ILE 86.254 1
ATOM 2679 C CB . ILE 23 23 ? B 21.173 -13.790 0.967 1.000 2 B ILE 88.140 1
ATOM 2680 C CG1 . ILE 23 23 ? B 19.842 -13.344 1.545 1.000 2 B ILE 87.434 1
ATOM 2681 C CG2 . ILE 23 23 ? B 21.784 -12.679 0.126 1.000 2 B ILE 85.324 1
ATOM 2682 C CD1 . ILE 23 23 ? B 20.004 -12.173 2.517 1.000 2 B ILE 85.550 1
ATOM 2683 N N . ALA 24 24 ? B 21.089 -16.583 1.953 1.000 2 B ALA 87.116 1
ATOM 2684 C CA . ALA 24 24 ? B 20.639 -17.640 2.899 1.000 2 B ALA 86.307 1
ATOM 2685 C C . ALA 24 24 ? B 20.215 -18.882 2.149 1.000 2 B ALA 86.300 1
ATOM 2686 O O . ALA 24 24 ? B 19.166 -19.482 2.441 1.000 2 B ALA 84.379 1
ATOM 2687 C CB . ALA 24 24 ? B 19.505 -17.110 3.782 1.000 2 B ALA 85.062 1
ATOM 2688 N N . ASP 25 25 ? B 21.054 -19.281 1.188 1.000 2 B ASP 85.286 1
ATOM 2689 C CA . ASP 25 25 ? B 20.804 -20.511 0.432 1.000 2 B ASP 85.070 1
ATOM 2690 C C . ASP 25 25 ? B 19.460 -20.472 -0.285 1.000 2 B ASP 85.678 1
ATOM 2691 O O . ASP 25 25 ? B 18.748 -21.480 -0.339 1.000 2 B ASP 83.918 1
ATOM 2692 C CB . ASP 25 25 ? B 20.903 -21.743 1.318 1.000 2 B ASP 83.200 1
ATOM 2693 C CG . ASP 25 25 ? B 22.298 -21.917 1.921 1.000 2 B ASP 77.192 1
ATOM 2694 O OD1 . ASP 25 25 ? B 23.292 -21.578 1.226 1.000 2 B ASP 72.976 1
ATOM 2695 O OD2 . ASP 25 25 ? B 22.404 -22.369 3.070 1.000 2 B ASP 73.303 1
ATOM 2696 N N . GLY 26 26 ? B 19.109 -19.294 -0.806 1.000 2 B GLY 87.834 1
ATOM 2697 C CA . GLY 26 26 ? B 17.892 -19.145 -1.556 1.000 2 B GLY 87.390 1
ATOM 2698 C C . GLY 26 26 ? B 16.636 -18.893 -0.768 1.000 2 B GLY 88.593 1
ATOM 2699 O O . GLY 26 26 ? B 15.558 -18.843 -1.335 1.000 2 B GLY 87.324 1
ATOM 2700 N N . LEU 27 27 ? B 16.762 -18.719 0.537 1.000 2 B LEU 88.417 1
ATOM 2701 C CA . LEU 27 27 ? B 15.574 -18.466 1.364 1.000 2 B LEU 88.400 1
ATOM 2702 C C . LEU 27 27 ? B 15.151 -17.012 1.328 1.000 2 B LEU 90.075 1
ATOM 2703 O O . LEU 27 27 ? B 13.955 -16.738 1.492 1.000 2 B LEU 88.930 1
ATOM 2704 C CB . LEU 27 27 ? B 15.847 -18.868 2.801 1.000 2 B LEU 85.177 1
ATOM 2705 C CG . LEU 27 27 ? B 16.130 -20.359 3.021 1.000 2 B LEU 76.589 1
ATOM 2706 C CD1 . LEU 27 27 ? B 14.911 -21.157 2.621 1.000 2 B LEU 73.738 1
ATOM 2707 C CD2 . LEU 27 27 ? B 16.493 -20.611 4.469 1.000 2 B LEU 73.944 1
ATOM 2708 N N . CYS 28 28 ? B 16.078 -16.091 1.133 1.000 2 B CYS 89.659 1
ATOM 2709 C CA . CYS 28 28 ? B 15.769 -14.679 1.150 1.000 2 B CYS 90.916 1
ATOM 2710 C C . CYS 28 28 ? B 16.280 -14.004 -0.114 1.000 2 B CYS 91.556 1
ATOM 2711 O O . CYS 28 28 ? B 17.165 -14.510 -0.798 1.000 2 B CYS 90.747 1
ATOM 2712 C CB . CYS 28 28 ? B 16.422 -13.996 2.378 1.000 2 B CYS 89.440 1
ATOM 2713 S SG . CYS 28 28 ? B 15.817 -14.626 3.957 1.000 2 B CYS 88.503 1
ATOM 2714 N N . LEU 29 29 ? B 15.717 -12.840 -0.381 1.000 2 B LEU 91.751 1
ATOM 2715 C CA . LEU 29 29 ? B 16.171 -11.985 -1.464 1.000 2 B LEU 92.103 1
ATOM 2716 C C . LEU 29 29 ? B 16.700 -10.692 -0.862 1.000 2 B LEU 92.273 1
ATOM 2717 O O . LEU 29 29 ? B 16.057 -10.088 -0.014 1.000 2 B LEU 91.808 1
ATOM 2718 C CB . LEU 29 29 ? B 15.032 -11.654 -2.437 1.000 2 B LEU 91.840 1
ATOM 2719 C CG . LEU 29 29 ? B 14.476 -12.800 -3.274 1.000 2 B LEU 91.560 1
ATOM 2720 C CD1 . LEU 29 29 ? B 15.567 -13.396 -4.146 1.000 2 B LEU 90.253 1
ATOM 2721 C CD2 . LEU 29 29 ? B 13.309 -12.320 -4.106 1.000 2 B LEU 90.776 1
ATOM 2722 N N . GLU 30 30 ? B 17.883 -10.298 -1.295 1.000 2 B GLU 91.452 1
ATOM 2723 C CA . GLU 30 30 ? B 18.478 -9.057 -0.846 1.000 2 B GLU 91.448 1
ATOM 2724 C C . GLU 30 30 ? B 18.372 -8.055 -1.988 1.000 2 B GLU 91.042 1
ATOM 2725 O O . GLU 30 30 ? B 18.918 -8.260 -3.065 1.000 2 B GLU 90.130 1
ATOM 2726 C CB . GLU 30 30 ? B 19.939 -9.264 -0.458 1.000 2 B GLU 90.143 1
ATOM 2727 C CG . GLU 30 30 ? B 20.626 -8.044 0.076 1.000 2 B GLU 84.346 1
ATOM 2728 C CD . GLU 30 30 ? B 22.035 -8.342 0.582 1.000 2 B GLU 84.162 1
ATOM 2729 O OE1 . GLU 30 30 ? B 22.168 -9.138 1.544 1.000 2 B GLU 77.392 1
ATOM 2730 O OE2 . GLU 30 30 ? B 22.998 -7.796 0.018 1.000 2 B GLU 73.434 1
ATOM 2731 N N . VAL 31 31 ? B 17.641 -6.974 -1.714 1.000 2 B VAL 92.267 1
ATOM 2732 C CA . VAL 31 31 ? B 17.320 -5.965 -2.732 1.000 2 B VAL 91.500 1
ATOM 2733 C C . VAL 31 31 ? B 18.078 -4.700 -2.385 1.000 2 B VAL 90.387 1
ATOM 2734 O O . VAL 31 31 ? B 17.864 -4.119 -1.320 1.000 2 B VAL 89.219 1
ATOM 2735 C CB . VAL 31 31 ? B 15.821 -5.714 -2.805 1.000 2 B VAL 91.053 1
ATOM 2736 C CG1 . VAL 31 31 ? B 15.091 -7.020 -3.113 1.000 2 B VAL 90.646 1
ATOM 2737 C CG2 . VAL 31 31 ? B 15.505 -4.648 -3.829 1.000 2 B VAL 90.577 1
ATOM 2738 N N . GLU 32 32 ? B 18.937 -4.266 -3.281 1.000 2 B GLU 89.355 1
ATOM 2739 C CA . GLU 32 32 ? B 19.755 -3.080 -3.055 1.000 2 B GLU 87.946 1
ATOM 2740 C C . GLU 32 32 ? B 19.020 -1.834 -3.501 1.000 2 B GLU 86.341 1
ATOM 2741 O O . GLU 32 32 ? B 18.418 -1.792 -4.567 1.000 2 B GLU 84.446 1
ATOM 2742 C CB . GLU 32 32 ? B 21.091 -3.217 -3.815 1.000 2 B GLU 86.449 1
ATOM 2743 C CG . GLU 32 32 ? B 21.983 -2.001 -3.698 1.000 2 B GLU 81.405 1
ATOM 2744 C CD . GLU 32 32 ? B 23.261 -2.178 -4.464 1.000 2 B GLU 78.906 1
ATOM 2745 O OE1 . GLU 32 32 ? B 24.005 -3.136 -4.146 1.000 2 B GLU 73.423 1
ATOM 2746 O OE2 . GLU 32 32 ? B 23.535 -1.376 -5.384 1.000 2 B GLU 70.159 1
ATOM 2747 N N . GLY 33 33 ? B 19.030 -0.821 -2.643 1.000 2 B GLY 85.092 1
ATOM 2748 C CA . GLY 33 33 ? B 18.406 0.463 -2.951 1.000 2 B GLY 84.065 1
ATOM 2749 C C . GLY 33 33 ? B 19.358 1.591 -2.725 1.000 2 B GLY 83.211 1
ATOM 2750 O O . GLY 33 33 ? B 20.594 1.392 -2.653 1.000 2 B GLY 80.867 1
ATOM 2751 N N . LYS 34 34 ? B 18.811 2.795 -2.612 1.000 2 B LYS 78.676 1
ATOM 2752 C CA . LYS 34 34 ? B 19.620 3.958 -2.397 1.000 2 B LYS 77.401 1
ATOM 2753 C C . LYS 34 34 ? B 18.812 5.001 -1.652 1.000 2 B LYS 76.969 1
ATOM 2754 O O . LYS 34 34 ? B 17.590 4.961 -1.617 1.000 2 B LYS 76.052 1
ATOM 2755 C CB . LYS 34 34 ? B 20.128 4.550 -3.717 1.000 2 B LYS 74.262 1
ATOM 2756 C CG . LYS 34 34 ? B 19.040 4.972 -4.674 1.000 2 B LYS 68.616 1
ATOM 2757 C CD . LYS 34 34 ? B 19.609 5.594 -5.935 1.000 2 B LYS 66.279 1
ATOM 2758 C CE . LYS 34 34 ? B 18.496 6.025 -6.889 1.000 2 B LYS 60.162 1
ATOM 2759 N NZ . LYS 34 34 ? B 19.018 6.677 -8.111 1.000 2 B LYS 53.050 1
ATOM 2760 N N . MET 35 35 ? B 19.522 5.950 -1.050 1.000 2 B MET 71.171 1
ATOM 2761 C CA . MET 35 35 ? B 18.878 7.070 -0.355 1.000 2 B MET 70.673 1
ATOM 2762 C C . MET 35 35 ? B 18.546 8.140 -1.354 1.000 2 B MET 70.430 1
ATOM 2763 O O . MET 35 35 ? B 19.414 8.639 -2.059 1.000 2 B MET 68.878 1
ATOM 2764 C CB . MET 35 35 ? B 19.794 7.603 0.741 1.000 2 B MET 67.544 1
ATOM 2765 C CG . MET 35 35 ? B 20.100 6.577 1.834 1.000 2 B MET 64.636 1
ATOM 2766 S SD . MET 35 35 ? B 18.624 6.043 2.748 1.000 2 B MET 64.485 1
ATOM 2767 C CE . MET 35 35 ? B 18.094 7.564 3.482 1.000 2 B MET 58.806 1
ATOM 2768 N N . VAL 36 36 ? B 17.266 8.534 -1.377 1.000 2 B VAL 70.747 1
ATOM 2769 C CA . VAL 36 36 ? B 16.804 9.545 -2.309 1.000 2 B VAL 70.752 1
ATOM 2770 C C . VAL 36 36 ? B 15.949 10.553 -1.553 1.000 2 B VAL 70.574 1
ATOM 2771 O O . VAL 36 36 ? B 15.480 10.285 -0.458 1.000 2 B VAL 69.469 1
ATOM 2772 C CB . VAL 36 36 ? B 15.994 8.919 -3.457 1.000 2 B VAL 68.535 1
ATOM 2773 C CG1 . VAL 36 36 ? B 16.881 8.089 -4.353 1.000 2 B VAL 67.534 1
ATOM 2774 C CG2 . VAL 36 36 ? B 14.821 8.116 -2.928 1.000 2 B VAL 67.169 1
ATOM 2775 N N . SER 37 37 ? B 15.789 11.704 -2.163 1.000 2 B SER 66.654 1
ATOM 2776 C CA . SER 37 37 ? B 14.943 12.765 -1.626 1.000 2 B SER 66.689 1
ATOM 2777 C C . SER 37 37 ? B 14.154 13.351 -2.779 1.000 2 B SER 66.375 1
ATOM 2778 O O . SER 37 37 ? B 14.682 13.540 -3.870 1.000 2 B SER 66.041 1
ATOM 2779 C CB . SER 37 37 ? B 15.762 13.835 -0.948 1.000 2 B SER 64.322 1
ATOM 2780 O OG . SER 37 37 ? B 14.939 14.881 -0.483 1.000 2 B SER 59.524 1
ATOM 2781 N N . ARG 38 38 ? B 12.875 13.619 -2.543 1.000 2 B ARG 63.095 1
ATOM 2782 C CA . ARG 38 38 ? B 12.018 14.189 -3.577 1.000 2 B ARG 63.099 1
ATOM 2783 C C . ARG 38 38 ? B 10.893 14.944 -2.959 1.000 2 B ARG 62.676 1
ATOM 2784 O O . ARG 38 38 ? B 10.482 14.680 -1.828 1.000 2 B ARG 63.169 1
ATOM 2785 C CB . ARG 38 38 ? B 11.495 13.063 -4.490 1.000 2 B ARG 60.418 1
ATOM 2786 C CG . ARG 38 38 ? B 10.557 12.109 -3.796 1.000 2 B ARG 56.081 1
ATOM 2787 C CD . ARG 38 38 ? B 10.154 11.003 -4.737 1.000 2 B ARG 52.807 1
ATOM 2788 N NE . ARG 38 38 ? B 11.245 10.086 -4.972 1.000 2 B ARG 49.420 1
ATOM 2789 C CZ . ARG 38 38 ? B 11.136 8.976 -5.706 1.000 2 B ARG 48.828 1
ATOM 2790 N NH1 . ARG 38 38 ? B 9.992 8.642 -6.250 1.000 2 B ARG 43.942 1
ATOM 2791 N NH2 . ARG 38 38 ? B 12.202 8.195 -5.911 1.000 2 B ARG 41.865 1
ATOM 2792 N N . THR 39 39 ? B 10.350 15.888 -3.697 1.000 2 B THR 57.807 1
ATOM 2793 C CA . THR 39 39 ? B 9.149 16.602 -3.299 1.000 2 B THR 58.119 1
ATOM 2794 C C . THR 39 39 ? B 7.967 15.638 -3.331 1.000 2 B THR 57.724 1
ATOM 2795 O O . THR 39 39 ? B 7.889 14.791 -4.204 1.000 2 B THR 57.002 1
ATOM 2796 C CB . THR 39 39 ? B 8.918 17.792 -4.196 1.000 2 B THR 56.169 1
ATOM 2797 O OG1 . THR 39 39 ? B 10.072 18.652 -4.182 1.000 2 B THR 53.611 1
ATOM 2798 C CG2 . THR 39 39 ? B 7.725 18.610 -3.711 1.000 2 B THR 52.166 1
ATOM 2799 N N . GLU 40 40 ? B 7.052 15.795 -2.355 1.000 2 B GLU 52.280 1
ATOM 2800 C CA . GLU 40 40 ? B 5.921 14.916 -2.301 1.000 2 B GLU 53.312 1
ATOM 2801 C C . GLU 40 40 ? B 5.123 14.889 -3.592 1.000 2 B GLU 52.980 1
ATOM 2802 O O . GLU 40 40 ? B 4.810 13.799 -4.106 1.000 2 B GLU 51.066 1
ATOM 2803 C CB . GLU 40 40 ? B 4.998 15.325 -1.154 1.000 2 B GLU 50.546 1
ATOM 2804 C CG . GLU 40 40 ? B 3.752 14.492 -0.988 1.000 2 B GLU 47.930 1
ATOM 2805 C CD . GLU 40 40 ? B 2.864 14.978 0.133 1.000 2 B GLU 43.834 1
ATOM 2806 O OE1 . GLU 40 40 ? B 3.320 15.840 0.918 1.000 2 B GLU 40.549 1
ATOM 2807 O OE2 . GLU 40 40 ? B 1.718 14.479 0.241 1.000 2 B GLU 39.962 1
ATOM 2808 N N . GLY 41 41 ? B 4.810 16.057 -4.117 1.000 2 B GLY 48.619 1
ATOM 2809 C CA . GLY 41 41 ? B 4.054 16.115 -5.356 1.000 2 B GLY 49.120 1
ATOM 2810 C C . GLY 41 41 ? B 4.866 15.903 -6.611 1.000 2 B GLY 50.109 1
ATOM 2811 O O . GLY 41 41 ? B 4.306 15.922 -7.705 1.000 2 B GLY 48.965 1
ATOM 2812 N N . ALA 42 42 ? B 6.157 15.676 -6.482 1.000 2 B ALA 45.251 1
ATOM 2813 C CA . ALA 42 42 ? B 7.038 15.484 -7.621 1.000 2 B ALA 46.366 1
ATOM 2814 C C . ALA 42 42 ? B 7.580 14.071 -7.695 1.000 2 B ALA 46.805 1
ATOM 2815 O O . ALA 42 42 ? B 8.571 13.805 -8.367 1.000 2 B ALA 46.134 1
ATOM 2816 C CB . ALA 42 42 ? B 8.179 16.486 -7.574 1.000 2 B ALA 44.055 1
ATOM 2817 N N . ILE 43 43 ? B 6.910 13.137 -7.021 1.000 2 B ILE 42.311 1
ATOM 2818 C CA . ILE 43 43 ? B 7.342 11.750 -7.058 1.000 2 B ILE 43.996 1
ATOM 2819 C C . ILE 43 43 ? B 7.240 11.248 -8.492 1.000 2 B ILE 44.275 1
ATOM 2820 O O . ILE 43 43 ? B 6.254 11.506 -9.194 1.000 2 B ILE 43.633 1
ATOM 2821 C CB . ILE 43 43 ? B 6.511 10.886 -6.099 1.000 2 B ILE 40.981 1
ATOM 2822 C CG1 . ILE 43 43 ? B 6.749 11.346 -4.651 1.000 2 B ILE 40.696 1
ATOM 2823 C CG2 . ILE 43 43 ? B 6.889 9.413 -6.245 1.000 2 B ILE 39.359 1
ATOM 2824 C CD1 . ILE 43 43 ? B 5.892 10.625 -3.644 1.000 2 B ILE 39.124 1
ATOM 2825 N N . ASP 44 44 ? B 8.260 10.534 -8.937 1.000 2 B ASP 43.887 1
ATOM 2826 C CA . ASP 44 44 ? B 8.307 10.035 -10.310 1.000 2 B ASP 45.941 1
ATOM 2827 C C . ASP 44 44 ? B 7.098 9.144 -10.581 1.000 2 B ASP 45.709 1
ATOM 2828 O O . ASP 44 44 ? B 6.923 8.116 -9.937 1.000 2 B ASP 45.036 1
ATOM 2829 C CB . ASP 44 44 ? B 9.619 9.267 -10.542 1.000 2 B ASP 43.560 1
ATOM 2830 C CG . ASP 44 44 ? B 9.831 8.899 -11.990 1.000 2 B ASP 42.980 1
ATOM 2831 O OD1 . ASP 44 44 ? B 8.915 9.107 -12.835 1.000 2 B ASP 40.869 1
ATOM 2832 O OD2 . ASP 44 44 ? B 10.911 8.376 -12.303 1.000 2 B ASP 41.507 1
ATOM 2833 N N . ASP 45 45 ? B 6.281 9.558 -11.499 1.000 2 B ASP 44.311 1
ATOM 2834 C CA . ASP 45 45 ? B 5.070 8.806 -11.799 1.000 2 B ASP 46.114 1
ATOM 2835 C C . ASP 45 45 ? B 5.353 7.411 -12.344 1.000 2 B ASP 45.942 1
ATOM 2836 O O . ASP 45 45 ? B 4.529 6.512 -12.211 1.000 2 B ASP 45.591 1
ATOM 2837 C CB . ASP 45 45 ? B 4.169 9.571 -12.774 1.000 2 B ASP 44.495 1
ATOM 2838 C CG . ASP 45 45 ? B 3.643 10.863 -12.179 1.000 2 B ASP 44.344 1
ATOM 2839 O OD1 . ASP 45 45 ? B 3.433 10.909 -10.943 1.000 2 B ASP 42.268 1
ATOM 2840 O OD2 . ASP 45 45 ? B 3.435 11.819 -12.938 1.000 2 B ASP 43.604 1
ATOM 2841 N N . SER 46 46 ? B 6.517 7.231 -12.933 1.000 2 B SER 45.270 1
ATOM 2842 C CA . SER 46 46 ? B 6.880 5.910 -13.439 1.000 2 B SER 46.116 1
ATOM 2843 C C . SER 46 46 ? B 7.174 4.931 -12.324 1.000 2 B SER 46.304 1
ATOM 2844 O O . SER 46 46 ? B 7.260 3.729 -12.565 1.000 2 B SER 46.352 1
ATOM 2845 C CB . SER 46 46 ? B 8.111 6.006 -14.373 1.000 2 B SER 45.229 1
ATOM 2846 O OG . SER 46 46 ? B 9.252 6.425 -13.637 1.000 2 B SER 42.780 1
ATOM 2847 N N . LEU 47 47 ? B 7.316 5.417 -11.094 1.000 2 B LEU 41.093 1
ATOM 2848 C CA . LEU 47 47 ? B 7.588 4.555 -9.959 1.000 2 B LEU 43.093 1
ATOM 2849 C C . LEU 47 47 ? B 6.371 4.321 -9.094 1.000 2 B LEU 42.723 1
ATOM 2850 O O . LEU 47 47 ? B 6.420 3.499 -8.175 1.000 2 B LEU 42.025 1
ATOM 2851 C CB . LEU 47 47 ? B 8.696 5.147 -9.107 1.000 2 B LEU 41.455 1
ATOM 2852 C CG . LEU 47 47 ? B 10.026 5.316 -9.833 1.000 2 B LEU 40.704 1
ATOM 2853 C CD1 . LEU 47 47 ? B 10.559 3.977 -10.317 1.000 2 B LEU 40.930 1
ATOM 2854 C CD2 . LEU 47 47 ? B 11.032 6.029 -8.950 1.000 2 B LEU 40.732 1
ATOM 2855 N N . ILE 48 48 ? B 5.269 5.030 -9.345 1.000 2 B ILE 38.511 1
ATOM 2856 C CA . ILE 48 48 ? B 4.038 4.880 -8.580 1.000 2 B ILE 41.657 1
ATOM 2857 C C . ILE 48 48 ? B 2.886 4.564 -9.515 1.000 2 B ILE 41.461 1
ATOM 2858 O O . ILE 48 48 ? B 1.720 4.867 -9.204 1.000 2 B ILE 40.438 1
ATOM 2859 C CB . ILE 48 48 ? B 3.725 6.129 -7.736 1.000 2 B ILE 39.161 1
ATOM 2860 C CG1 . ILE 48 48 ? B 3.589 7.350 -8.648 1.000 2 B ILE 40.865 1
ATOM 2861 C CG2 . ILE 48 48 ? B 4.819 6.344 -6.689 1.000 2 B ILE 38.921 1
ATOM 2862 C CD1 . ILE 48 48 ? B 3.152 8.606 -7.875 1.000 2 B ILE 39.049 1
ATOM 2863 N N . GLY 49 49 ? B 3.170 3.920 -10.625 1.000 2 B GLY 40.843 1
ATOM 2864 C CA . GLY 49 49 ? B 2.151 3.491 -11.560 1.000 2 B GLY 41.998 1
ATOM 2865 C C . GLY 49 49 ? B 1.622 4.565 -12.487 1.000 2 B GLY 42.927 1
ATOM 2866 O O . GLY 49 49 ? B 0.546 4.422 -13.049 1.000 2 B GLY 41.836 1
ATOM 2867 N N . GLY 50 50 ? B 2.358 5.652 -12.614 1.000 2 B GLY 39.477 1
ATOM 2868 C CA . GLY 50 50 ? B 1.968 6.746 -13.484 1.000 2 B GLY 41.039 1
ATOM 2869 C C . GLY 50 50 ? B 2.557 6.609 -14.871 1.000 2 B GLY 41.942 1
ATOM 2870 O O . GLY 50 50 ? B 3.351 5.712 -15.155 1.000 2 B GLY 41.138 1
ATOM 2871 N N . ASN 51 51 ? B 2.164 7.512 -15.748 1.000 2 B ASN 39.181 1
ATOM 2872 C CA . ASN 51 51 ? B 2.676 7.567 -17.107 1.000 2 B ASN 42.244 1
ATOM 2873 C C . ASN 51 51 ? B 2.562 8.993 -17.628 1.000 2 B ASN 42.295 1
ATOM 2874 O O . ASN 51 51 ? B 2.252 9.923 -16.869 1.000 2 B ASN 40.616 1
ATOM 2875 C CB . ASN 51 51 ? B 1.946 6.575 -18.022 1.000 2 B ASN 39.094 1
ATOM 2876 C CG . ASN 51 51 ? B 0.451 6.785 -18.082 1.000 2 B ASN 38.631 1
ATOM 2877 O OD1 . ASN 51 51 ? B -0.052 7.847 -17.751 1.000 2 B ASN 34.953 1
ATOM 2878 N ND2 . ASN 51 51 ? B -0.279 5.773 -18.502 1.000 2 B ASN 36.498 1
ATOM 2879 N N . ALA 52 52 ? B 2.822 9.166 -18.895 1.000 2 B ALA 42.523 1
ATOM 2880 C CA . ALA 52 52 ? B 2.804 10.496 -19.501 1.000 2 B ALA 44.656 1
ATOM 2881 C C . ALA 52 52 ? B 1.444 11.134 -19.448 1.000 2 B ALA 44.867 1
ATOM 2882 O O . ALA 52 52 ? B 1.331 12.363 -19.548 1.000 2 B ALA 44.196 1
ATOM 2883 C CB . ALA 52 52 ? B 3.309 10.431 -20.931 1.000 2 B ALA 41.997 1
ATOM 2884 N N . SER 53 53 ? B 0.399 10.358 -19.270 1.000 2 B SER 39.570 1
ATOM 2885 C CA . SER 53 53 ? B -0.945 10.928 -19.210 1.000 2 B SER 42.992 1
ATOM 2886 C C . SER 53 53 ? B -1.244 11.528 -17.838 1.000 2 B SER 42.969 1
ATOM 2887 O O . SER 53 53 ? B -2.239 12.251 -17.701 1.000 2 B SER 41.906 1
ATOM 2888 C CB . SER 53 53 ? B -1.976 9.846 -19.526 1.000 2 B SER 41.038 1
ATOM 2889 O OG . SER 53 53 ? B -1.967 8.836 -18.551 1.000 2 B SER 38.375 1
ATOM 2890 N N . ALA 54 54 ? B -0.412 11.262 -16.846 1.000 2 B ALA 40.756 1
ATOM 2891 C CA . ALA 54 54 ? B -0.635 11.818 -15.530 1.000 2 B ALA 43.998 1
ATOM 2892 C C . ALA 54 54 ? B -0.504 13.337 -15.576 1.000 2 B ALA 43.947 1
ATOM 2893 O O . ALA 54 54 ? B 0.306 13.897 -16.322 1.000 2 B ALA 43.044 1
ATOM 2894 C CB . ALA 54 54 ? B 0.365 11.233 -14.538 1.000 2 B ALA 41.795 1
ATOM 2895 N N . GLU 55 55 ? B -1.319 13.996 -14.756 1.000 2 B GLU 40.784 1
ATOM 2896 C CA . GLU 55 55 ? B -1.300 15.444 -14.707 1.000 2 B GLU 45.188 1
ATOM 2897 C C . GLU 55 55 ? B -0.097 15.932 -13.924 1.000 2 B GLU 44.579 1
ATOM 2898 O O . GLU 55 55 ? B 0.630 15.167 -13.297 1.000 2 B GLU 42.981 1
ATOM 2899 C CB . GLU 55 55 ? B -2.603 15.975 -14.099 1.000 2 B GLU 42.183 1
ATOM 2900 C CG . GLU 55 55 ? B -3.827 15.715 -14.939 1.000 2 B GLU 40.840 1
ATOM 2901 C CD . GLU 55 55 ? B -5.087 16.235 -14.291 1.000 2 B GLU 37.989 1
ATOM 2902 O OE1 . GLU 55 55 ? B -5.046 16.559 -13.072 1.000 2 B GLU 38.921 1
ATOM 2903 O OE2 . GLU 55 55 ? B -6.154 16.311 -14.966 1.000 2 B GLU 37.691 1
ATOM 2904 N N . GLY 56 56 ? B 0.094 17.263 -13.976 1.000 2 B GLY 39.904 1
ATOM 2905 C CA . GLY 56 56 ? B 1.112 17.903 -13.161 1.000 2 B GLY 41.379 1
ATOM 2906 C C . GLY 56 56 ? B 0.478 18.660 -12.021 1.000 2 B GLY 41.456 1
ATOM 2907 O O . GLY 56 56 ? B -0.669 18.434 -11.669 1.000 2 B GLY 41.148 1
ATOM 2908 N N . PRO 57 57 ? B 1.226 19.599 -11.426 1.000 2 B PRO 43.283 1
ATOM 2909 C CA . PRO 57 57 ? B 0.661 20.391 -10.341 1.000 2 B PRO 44.931 1
ATOM 2910 C C . PRO 57 57 ? B -0.578 21.153 -10.773 1.000 2 B PRO 44.912 1
ATOM 2911 O O . PRO 57 57 ? B -0.591 21.748 -11.865 1.000 2 B PRO 44.605 1
ATOM 2912 C CB . PRO 57 57 ? B 1.790 21.326 -9.926 1.000 2 B PRO 43.872 1
ATOM 2913 C CG . PRO 57 57 ? B 3.034 20.619 -10.376 1.000 2 B PRO 44.846 1
ATOM 2914 C CD . PRO 57 57 ? B 2.640 19.908 -11.650 1.000 2 B PRO 46.936 1
ATOM 2915 N N . GLU 58 58 ? B -1.616 21.100 -9.965 1.000 2 B GLU 42.183 1
ATOM 2916 C CA . GLU 58 58 ? B -2.858 21.791 -10.249 1.000 2 B GLU 44.306 1
ATOM 2917 C C . GLU 58 58 ? B -2.982 22.986 -9.334 1.000 2 B GLU 43.769 1
ATOM 2918 O O . GLU 58 58 ? B -2.115 23.278 -8.515 1.000 2 B GLU 41.518 1
ATOM 2919 C CB . GLU 58 58 ? B -4.057 20.834 -10.086 1.000 2 B GLU 40.912 1
ATOM 2920 C CG . GLU 58 58 ? B -4.040 19.659 -11.029 1.000 2 B GLU 40.014 1
ATOM 2921 C CD . GLU 58 58 ? B -5.200 18.718 -10.793 1.000 2 B GLU 37.190 1
ATOM 2922 O OE1 . GLU 58 58 ? B -5.956 18.957 -9.840 1.000 2 B GLU 36.507 1
ATOM 2923 O OE2 . GLU 58 58 ? B -5.332 17.713 -11.534 1.000 2 B GLU 35.908 1
ATOM 2924 N N . GLY 59 59 ? B -4.104 23.702 -9.459 1.000 2 B GLY 41.162 1
ATOM 2925 C CA . GLY 59 59 ? B -4.386 24.822 -8.570 1.000 2 B GLY 42.601 1
ATOM 2926 C C . GLY 59 59 ? B -5.076 24.389 -7.285 1.000 2 B GLY 43.475 1
ATOM 2927 O O . GLY 59 59 ? B -6.042 25.015 -6.854 1.000 2 B GLY 42.123 1
ATOM 2928 N N . GLU 60 60 ? B -4.590 23.322 -6.689 1.000 2 B GLU 39.711 1
ATOM 2929 C CA . GLU 60 60 ? B -5.154 22.772 -5.483 1.000 2 B GLU 44.038 1
ATOM 2930 C C . GLU 60 60 ? B -4.271 23.106 -4.290 1.000 2 B GLU 44.245 1
ATOM 2931 O O . GLU 60 60 ? B -3.125 23.508 -4.458 1.000 2 B GLU 42.409 1
ATOM 2932 C CB . GLU 60 60 ? B -5.349 21.252 -5.615 1.000 2 B GLU 40.392 1
ATOM 2933 C CG . GLU 60 60 ? B -6.330 20.858 -6.705 1.000 2 B GLU 39.601 1
ATOM 2934 C CD . GLU 60 60 ? B -6.448 19.362 -6.861 1.000 2 B GLU 36.789 1
ATOM 2935 O OE1 . GLU 60 60 ? B -5.609 18.630 -6.282 1.000 2 B GLU 36.305 1
ATOM 2936 O OE2 . GLU 60 60 ? B -7.396 18.909 -7.554 1.000 2 B GLU 35.658 1
ATOM 2937 N N . GLY 61 61 ? B -4.835 22.940 -3.108 1.000 2 B GLY 38.801 1
ATOM 2938 C CA . GLY 61 61 ? B -4.121 23.241 -1.883 1.000 2 B GLY 41.659 1
ATOM 2939 C C . GLY 61 61 ? B -3.428 22.017 -1.324 1.000 2 B GLY 42.940 1
ATOM 2940 O O . GLY 61 61 ? B -4.006 21.264 -0.537 1.000 2 B GLY 41.960 1
ATOM 2941 N N . THR 62 62 ? B -2.183 21.823 -1.728 1.000 2 B THR 44.157 1
ATOM 2942 C CA . THR 62 62 ? B -1.365 20.682 -1.314 1.000 2 B THR 46.043 1
ATOM 2943 C C . THR 62 62 ? B -0.140 21.196 -0.592 1.000 2 B THR 46.488 1
ATOM 2944 O O . THR 62 62 ? B 0.584 22.064 -1.096 1.000 2 B THR 45.279 1
ATOM 2945 C CB . THR 62 62 ? B -0.972 19.813 -2.524 1.000 2 B THR 43.148 1
ATOM 2946 O OG1 . THR 62 62 ? B -2.150 19.353 -3.181 1.000 2 B THR 41.669 1
ATOM 2947 C CG2 . THR 62 62 ? B -0.158 18.611 -2.070 1.000 2 B THR 40.343 1
ATOM 2948 N N . GLU 63 63 ? B 0.091 20.672 0.624 1.000 2 B GLU 45.724 1
ATOM 2949 C CA . GLU 63 63 ? B 1.258 21.110 1.379 1.000 2 B GLU 48.899 1
ATOM 2950 C C . GLU 63 63 ? B 2.530 20.657 0.677 1.000 2 B GLU 49.507 1
ATOM 2951 O O . GLU 63 63 ? B 2.619 19.533 0.191 1.000 2 B GLU 48.232 1
ATOM 2952 C CB . GLU 63 63 ? B 1.205 20.560 2.797 1.000 2 B GLU 45.690 1
ATOM 2953 C CG . GLU 63 63 ? B 2.370 20.999 3.670 1.000 2 B GLU 44.149 1
ATOM 2954 C CD . GLU 63 63 ? B 2.308 20.439 5.064 1.000 2 B GLU 40.273 1
ATOM 2955 O OE1 . GLU 63 63 ? B 1.386 19.642 5.338 1.000 2 B GLU 37.788 1
ATOM 2956 O OE2 . GLU 63 63 ? B 3.186 20.792 5.897 1.000 2 B GLU 36.494 1
ATOM 2957 N N . SER 64 64 ? B 3.498 21.552 0.637 1.000 2 B SER 52.395 1
ATOM 2958 C CA . SER 64 64 ? B 4.797 21.236 0.056 1.000 2 B SER 54.739 1
ATOM 2959 C C . SER 64 64 ? B 5.652 20.526 1.104 1.000 2 B SER 55.757 1
ATOM 2960 O O . SER 64 64 ? B 5.838 21.009 2.211 1.000 2 B SER 55.109 1
ATOM 2961 C CB . SER 64 64 ? B 5.505 22.511 -0.403 1.000 2 B SER 51.421 1
ATOM 2962 O OG . SER 64 64 ? B 4.782 23.128 -1.471 1.000 2 B SER 48.319 1
ATOM 2963 N N . THR 65 65 ? B 6.152 19.340 0.741 1.000 2 B THR 54.534 1
ATOM 2964 C CA . THR 65 65 ? B 6.907 18.512 1.653 1.000 2 B THR 55.390 1
ATOM 2965 C C . THR 65 65 ? B 8.064 17.891 0.885 1.000 2 B THR 55.673 1
ATOM 2966 O O . THR 65 65 ? B 8.093 17.841 -0.342 1.000 2 B THR 55.492 1
ATOM 2967 C CB . THR 65 65 ? B 6.052 17.390 2.261 1.000 2 B THR 52.668 1
ATOM 2968 O OG1 . THR 65 65 ? B 5.522 16.569 1.220 1.000 2 B THR 50.306 1
ATOM 2969 C CG2 . THR 65 65 ? B 4.910 17.975 3.074 1.000 2 B THR 48.804 1
ATOM 2970 N N . VAL 66 66 ? B 9.026 17.430 1.649 1.000 2 B VAL 59.613 1
ATOM 2971 C CA . VAL 66 66 ? B 10.196 16.740 1.119 1.000 2 B VAL 60.557 1
ATOM 2972 C C . VAL 66 66 ? B 10.319 15.411 1.841 1.000 2 B VAL 60.924 1
ATOM 2973 O O . VAL 66 66 ? B 10.318 15.384 3.079 1.000 2 B VAL 60.321 1
ATOM 2974 C CB . VAL 66 66 ? B 11.475 17.574 1.298 1.000 2 B VAL 58.521 1
ATOM 2975 C CG1 . VAL 66 66 ? B 11.378 18.853 0.488 1.000 2 B VAL 58.374 1
ATOM 2976 C CG2 . VAL 66 66 ? B 12.700 16.770 0.878 1.000 2 B VAL 56.882 1
ATOM 2977 N N . VAL 67 67 ? B 10.410 14.343 1.087 1.000 2 B VAL 60.840 1
ATOM 2978 C CA . VAL 67 67 ? B 10.508 13.011 1.635 1.000 2 B VAL 61.792 1
ATOM 2979 C C . VAL 67 67 ? B 11.905 12.469 1.332 1.000 2 B VAL 62.082 1
ATOM 2980 O O . VAL 67 67 ? B 12.289 12.341 0.175 1.000 2 B VAL 61.216 1
ATOM 2981 C CB . VAL 67 67 ? B 9.428 12.075 1.058 1.000 2 B VAL 59.194 1
ATOM 2982 C CG1 . VAL 67 67 ? B 8.041 12.645 1.307 1.000 2 B VAL 58.557 1
ATOM 2983 C CG2 . VAL 67 67 ? B 9.533 10.695 1.651 1.000 2 B VAL 56.569 1
ATOM 2984 N N . THR 68 68 ? B 12.639 12.172 2.388 1.000 2 B THR 65.033 1
ATOM 2985 C CA . THR 68 68 ? B 13.985 11.635 2.274 1.000 2 B THR 65.289 1
ATOM 2986 C C . THR 68 68 ? B 14.016 10.248 2.900 1.000 2 B THR 64.731 1
ATOM 2987 O O . THR 68 68 ? B 13.731 10.082 4.070 1.000 2 B THR 62.471 1
ATOM 2988 C CB . THR 68 68 ? B 15.004 12.561 2.955 1.000 2 B THR 62.888 1
ATOM 2989 O OG1 . THR 68 68 ? B 14.974 13.863 2.332 1.000 2 B THR 59.645 1
ATOM 2990 C CG2 . THR 68 68 ? B 16.404 11.975 2.831 1.000 2 B THR 58.794 1
ATOM 2991 N N . GLY 69 69 ? B 14.347 9.272 2.108 1.000 2 B GLY 66.573 1
ATOM 2992 C CA . GLY 69 69 ? B 14.380 7.907 2.570 1.000 2 B GLY 67.774 1
ATOM 2993 C C . GLY 69 69 ? B 14.924 6.976 1.518 1.000 2 B GLY 68.820 1
ATOM 2994 O O . GLY 69 69 ? B 15.488 7.402 0.497 1.000 2 B GLY 67.565 1
ATOM 2995 N N . VAL 70 70 ? B 14.744 5.709 1.739 1.000 2 B VAL 74.358 1
ATOM 2996 C CA . VAL 70 70 ? B 15.210 4.685 0.827 1.000 2 B VAL 75.745 1
ATOM 2997 C C . VAL 70 70 ? B 14.225 4.593 -0.341 1.000 2 B VAL 75.647 1
ATOM 2998 O O . VAL 70 70 ? B 13.009 4.626 -0.155 1.000 2 B VAL 74.029 1
ATOM 2999 C CB . VAL 70 70 ? B 15.342 3.339 1.553 1.000 2 B VAL 74.202 1
ATOM 3000 C CG1 . VAL 70 70 ? B 16.354 3.429 2.673 1.000 2 B VAL 74.151 1
ATOM 3001 C CG2 . VAL 70 70 ? B 15.711 2.242 0.574 1.000 2 B VAL 75.432 1
ATOM 3002 N N . ASP 71 71 ? B 14.752 4.464 -1.530 1.000 2 B ASP 77.667 1
ATOM 3003 C CA . ASP 71 71 ? B 13.903 4.486 -2.714 1.000 2 B ASP 78.056 1
ATOM 3004 C C . ASP 71 71 ? B 12.939 3.302 -2.755 1.000 2 B ASP 77.955 1
ATOM 3005 O O . ASP 71 71 ? B 11.811 3.448 -3.236 1.000 2 B ASP 76.027 1
ATOM 3006 C CB . ASP 71 71 ? B 14.747 4.518 -3.996 1.000 2 B ASP 75.821 1
ATOM 3007 C CG . ASP 71 71 ? B 15.664 3.303 -4.138 1.000 2 B ASP 76.191 1
ATOM 3008 O OD1 . ASP 71 71 ? B 15.884 2.590 -3.128 1.000 2 B ASP 72.485 1
ATOM 3009 O OD2 . ASP 71 71 ? B 16.148 3.084 -5.257 1.000 2 B ASP 73.217 1
ATOM 3010 N N . ILE 72 72 ? B 13.353 2.148 -2.251 1.000 2 B ILE 80.609 1
ATOM 3011 C CA . ILE 72 72 ? B 12.457 0.999 -2.220 1.000 2 B ILE 81.252 1
ATOM 3012 C C . ILE 72 72 ? B 11.265 1.303 -1.330 1.000 2 B ILE 80.316 1
ATOM 3013 O O . ILE 72 72 ? B 10.127 0.983 -1.674 1.000 2 B ILE 78.477 1
ATOM 3014 C CB . ILE 72 72 ? B 13.215 -0.237 -1.739 1.000 2 B ILE 82.426 1
ATOM 3015 C CG1 . ILE 72 72 ? B 14.448 -0.477 -2.611 1.000 2 B ILE 81.445 1
ATOM 3016 C CG2 . ILE 72 72 ? B 12.290 -1.455 -1.777 1.000 2 B ILE 81.284 1
ATOM 3017 C CD1 . ILE 72 72 ? B 15.328 -1.603 -2.131 1.000 2 B ILE 81.893 1
ATOM 3018 N N . VAL 73 73 ? B 11.505 1.907 -0.182 1.000 2 B VAL 77.222 1
ATOM 3019 C CA . VAL 73 73 ? B 10.429 2.253 0.705 1.000 2 B VAL 76.781 1
ATOM 3020 C C . VAL 73 73 ? B 9.529 3.301 0.085 1.000 2 B VAL 75.720 1
ATOM 3021 O O . VAL 73 73 ? B 8.296 3.179 0.091 1.000 2 B VAL 73.088 1
ATOM 3022 C CB . VAL 73 73 ? B 10.986 2.728 2.059 1.000 2 B VAL 75.023 1
ATOM 3023 C CG1 . VAL 73 73 ? B 11.796 1.615 2.729 1.000 2 B VAL 76.002 1
ATOM 3024 C CG2 . VAL 73 73 ? B 9.896 3.216 2.973 1.000 2 B VAL 74.824 1
ATOM 3025 N N . MET 74 74 ? B 10.121 4.336 -0.475 1.000 2 B MET 70.408 1
ATOM 3026 C CA . MET 74 74 ? B 9.350 5.430 -1.049 1.000 2 B MET 70.804 1
ATOM 3027 C C . MET 74 74 ? B 8.567 4.989 -2.274 1.000 2 B MET 70.087 1
ATOM 3028 O O . MET 74 74 ? B 7.378 5.308 -2.406 1.000 2 B MET 68.335 1
ATOM 3029 C CB . MET 74 74 ? B 10.260 6.600 -1.394 1.000 2 B MET 69.015 1
ATOM 3030 C CG . MET 74 74 ? B 10.907 7.242 -0.178 1.000 2 B MET 67.296 1
ATOM 3031 S SD . MET 74 74 ? B 12.113 8.505 -0.634 1.000 2 B MET 65.253 1
ATOM 3032 C CE . MET 74 74 ? B 11.092 9.688 -1.493 1.000 2 B MET 61.093 1
ATOM 3033 N N . ASN 75 75 ? B 9.232 4.281 -3.173 1.000 2 B ASN 72.867 1
ATOM 3034 C CA . ASN 75 75 ? B 8.590 3.948 -4.446 1.000 2 B ASN 72.248 1
ATOM 3035 C C . ASN 75 75 ? B 7.433 2.982 -4.259 1.000 2 B ASN 72.086 1
ATOM 3036 O O . ASN 75 75 ? B 6.458 3.028 -5.019 1.000 2 B ASN 70.240 1
ATOM 3037 C CB . ASN 75 75 ? B 9.606 3.348 -5.420 1.000 2 B ASN 69.579 1
ATOM 3038 C CG . ASN 75 75 ? B 10.664 4.350 -5.830 1.000 2 B ASN 67.344 1
ATOM 3039 O OD1 . ASN 75 75 ? B 10.445 5.545 -5.776 1.000 2 B ASN 67.432 1
ATOM 3040 N ND2 . ASN 75 75 ? B 11.816 3.839 -6.206 1.000 2 B ASN 66.102 1
ATOM 3041 N N . HIS 76 76 ? B 7.523 2.110 -3.292 1.000 2 B HIS 75.683 1
ATOM 3042 C CA . HIS 76 76 ? B 6.484 1.119 -3.066 1.000 2 B HIS 75.412 1
ATOM 3043 C C . HIS 76 76 ? B 5.646 1.424 -1.811 1.000 2 B HIS 74.852 1
ATOM 3044 O O . HIS 76 76 ? B 4.828 0.610 -1.423 1.000 2 B HIS 73.958 1
ATOM 3045 C CB . HIS 76 76 ? B 7.080 -0.262 -2.970 1.000 2 B HIS 74.947 1
ATOM 3046 C CG . HIS 76 76 ? B 7.739 -0.686 -4.238 1.000 2 B HIS 75.359 1
ATOM 3047 N ND1 . HIS 76 76 ? B 7.030 -1.321 -5.253 1.000 2 B HIS 70.972 1
ATOM 3048 C CD2 . HIS 76 76 ? B 9.006 -0.536 -4.678 1.000 2 B HIS 71.904 1
ATOM 3049 C CE1 . HIS 76 76 ? B 7.861 -1.539 -6.257 1.000 2 B HIS 71.779 1
ATOM 3050 N NE2 . HIS 76 76 ? B 9.056 -1.083 -5.949 1.000 2 B HIS 72.492 1
ATOM 3051 N N . HIS 77 77 ? B 5.862 2.595 -1.191 1.000 2 B HIS 71.259 1
ATOM 3052 C CA . HIS 77 77 ? B 5.048 3.065 -0.097 1.000 2 B HIS 71.084 1
ATOM 3053 C C . HIS 77 77 ? B 5.014 2.087 1.040 1.000 2 B HIS 71.946 1
ATOM 3054 O O . HIS 77 77 ? B 3.977 1.852 1.663 1.000 2 B HIS 70.737 1
ATOM 3055 C CB . HIS 77 77 ? B 3.644 3.426 -0.570 1.000 2 B HIS 67.722 1
ATOM 3056 C CG . HIS 77 77 ? B 3.606 4.527 -1.583 1.000 2 B HIS 64.711 1
ATOM 3057 N ND1 . HIS 77 77 ? B 3.640 5.864 -1.230 1.000 2 B HIS 61.164 1
ATOM 3058 C CD2 . HIS 77 77 ? B 3.564 4.510 -2.935 1.000 2 B HIS 61.643 1
ATOM 3059 C CE1 . HIS 77 77 ? B 3.602 6.594 -2.323 1.000 2 B HIS 61.147 1
ATOM 3060 N NE2 . HIS 77 77 ? B 3.561 5.799 -3.369 1.000 2 B HIS 58.370 1
ATOM 3061 N N . LEU 78 78 ? B 6.145 1.514 1.345 1.000 2 B LEU 77.087 1
ATOM 3062 C CA . LEU 78 78 ? B 6.247 0.648 2.512 1.000 2 B LEU 78.420 1
ATOM 3063 C C . LEU 78 78 ? B 6.124 1.478 3.776 1.000 2 B LEU 76.806 1
ATOM 3064 O O . LEU 78 78 ? B 6.485 2.655 3.805 1.000 2 B LEU 74.278 1
ATOM 3065 C CB . LEU 78 78 ? B 7.559 -0.113 2.496 1.000 2 B LEU 80.098 1
ATOM 3066 C CG . LEU 78 78 ? B 7.830 -0.939 1.237 1.000 2 B LEU 81.632 1
ATOM 3067 C CD1 . LEU 78 78 ? B 6.719 -1.942 1.004 1.000 2 B LEU 80.254 1
ATOM 3068 C CD2 . LEU 78 78 ? B 9.160 -1.654 1.355 1.000 2 B LEU 81.734 1
ATOM 3069 N N . GLN 79 79 ? B 5.634 0.857 4.828 1.000 2 B GLN 71.392 1
ATOM 3070 C CA . GLN 79 79 ? B 5.340 1.554 6.071 1.000 2 B GLN 71.459 1
ATOM 3071 C C . GLN 79 79 ? B 6.254 1.010 7.147 1.000 2 B GLN 71.544 1
ATOM 3072 O O . GLN 79 79 ? B 6.286 -0.184 7.406 1.000 2 B GLN 70.807 1
ATOM 3073 C CB . GLN 79 79 ? B 3.865 1.364 6.481 1.000 2 B GLN 68.316 1
ATOM 3074 C CG . GLN 79 79 ? B 2.884 1.727 5.371 1.000 2 B GLN 64.517 1
ATOM 3075 C CD . GLN 79 79 ? B 2.951 3.195 4.972 1.000 2 B GLN 61.638 1
ATOM 3076 O OE1 . GLN 79 79 ? B 3.120 4.074 5.810 1.000 2 B GLN 58.596 1
ATOM 3077 N NE2 . GLN 79 79 ? B 2.819 3.449 3.666 1.000 2 B GLN 57.320 1
ATOM 3078 N N . GLU 80 80 ? B 6.975 1.916 7.769 1.000 2 B GLU 73.130 1
ATOM 3079 C CA . GLU 80 80 ? B 7.921 1.524 8.807 1.000 2 B GLU 72.520 1
ATOM 3080 C C . GLU 80 80 ? B 7.187 1.074 10.061 1.000 2 B GLU 72.520 1
ATOM 3081 O O . GLU 80 80 ? B 6.105 1.583 10.397 1.000 2 B GLU 70.672 1
ATOM 3082 C CB . GLU 80 80 ? B 8.865 2.656 9.115 1.000 2 B GLU 68.874 1
ATOM 3083 C CG . GLU 80 80 ? B 9.991 2.276 10.069 1.000 2 B GLU 66.443 1
ATOM 3084 C CD . GLU 80 80 ? B 10.987 3.409 10.270 1.000 2 B GLU 63.970 1
ATOM 3085 O OE1 . GLU 80 80 ? B 10.798 4.504 9.687 1.000 2 B GLU 62.393 1
ATOM 3086 O OE2 . GLU 80 80 ? B 11.988 3.186 11.003 1.000 2 B GLU 59.270 1
ATOM 3087 N N . THR 81 81 ? B 7.739 0.129 10.745 1.000 2 B THR 70.691 1
ATOM 3088 C CA . THR 81 81 ? B 7.224 -0.352 11.998 1.000 2 B THR 70.905 1
ATOM 3089 C C . THR 81 81 ? B 8.390 -0.677 12.903 1.000 2 B THR 71.066 1
ATOM 3090 O O . THR 81 81 ? B 9.550 -0.410 12.574 1.000 2 B THR 69.987 1
ATOM 3091 C CB . THR 81 81 ? B 6.308 -1.564 11.793 1.000 2 B THR 67.908 1
ATOM 3092 O OG1 . THR 81 81 ? B 5.703 -1.930 13.038 1.000 2 B THR 61.172 1
ATOM 3093 C CG2 . THR 81 81 ? B 7.092 -2.764 11.275 1.000 2 B THR 63.456 1
ATOM 3094 N N . SER 82 82 ? B 8.093 -1.224 14.057 1.000 2 B SER 67.542 1
ATOM 3095 C CA . SER 82 82 ? B 9.109 -1.524 15.038 1.000 2 B SER 66.900 1
ATOM 3096 C C . SER 82 82 ? B 8.718 -2.771 15.827 1.000 2 B SER 67.746 1
ATOM 3097 O O . SER 82 82 ? B 7.544 -3.120 15.918 1.000 2 B SER 66.558 1
ATOM 3098 C CB . SER 82 82 ? B 9.336 -0.339 15.983 1.000 2 B SER 63.174 1
ATOM 3099 O OG . SER 82 82 ? B 10.319 -0.628 16.936 1.000 2 B SER 55.659 1
ATOM 3100 N N . PHE 83 83 ? B 9.699 -3.416 16.389 1.000 2 B PHE 72.063 1
ATOM 3101 C CA . PHE 83 83 ? B 9.504 -4.625 17.186 1.000 2 B PHE 73.305 1
ATOM 3102 C C . PHE 83 83 ? B 10.487 -4.625 18.342 1.000 2 B PHE 73.701 1
ATOM 3103 O O . PHE 83 83 ? B 11.550 -3.990 18.291 1.000 2 B PHE 72.111 1
ATOM 3104 C CB . PHE 83 83 ? B 9.727 -5.875 16.357 1.000 2 B PHE 72.644 1
ATOM 3105 C CG . PHE 83 83 ? B 8.685 -6.178 15.339 1.000 2 B PHE 72.861 1
ATOM 3106 C CD1 . PHE 83 83 ? B 7.485 -6.772 15.701 1.000 2 B PHE 74.352 1
ATOM 3107 C CD2 . PHE 83 83 ? B 8.904 -5.858 13.999 1.000 2 B PHE 73.956 1
ATOM 3108 C CE1 . PHE 83 83 ? B 6.538 -7.046 14.763 1.000 2 B PHE 71.917 1
ATOM 3109 C CE2 . PHE 83 83 ? B 7.937 -6.126 13.047 1.000 2 B PHE 71.786 1
ATOM 3110 C CZ . PHE 83 83 ? B 6.743 -6.723 13.425 1.000 2 B PHE 71.963 1
ATOM 3111 N N . THR 84 84 ? B 10.126 -5.349 19.357 1.000 2 B THR 68.479 1
ATOM 3112 C CA . THR 84 84 ? B 11.117 -5.907 20.279 1.000 2 B THR 68.568 1
ATOM 3113 C C . THR 84 84 ? B 11.430 -7.309 19.794 1.000 2 B THR 69.991 1
ATOM 3114 O O . THR 84 84 ? B 10.751 -7.869 18.935 1.000 2 B THR 69.536 1
ATOM 3115 C CB . THR 84 84 ? B 10.568 -5.953 21.707 1.000 2 B THR 65.899 1
ATOM 3116 O OG1 . THR 84 84 ? B 9.407 -6.786 21.793 1.000 2 B THR 62.642 1
ATOM 3117 C CG2 . THR 84 84 ? B 10.214 -4.543 22.169 1.000 2 B THR 62.289 1
ATOM 3118 N N . LYS 85 85 ? B 12.490 -7.862 20.341 1.000 2 B LYS 74.807 1
ATOM 3119 C CA . LYS 85 85 ? B 12.828 -9.227 19.963 1.000 2 B LYS 75.042 1
ATOM 3120 C C . LYS 85 85 ? B 11.761 -10.202 20.348 1.000 2 B LYS 75.317 1
ATOM 3121 O O . LYS 85 85 ? B 11.442 -11.140 19.601 1.000 2 B LYS 74.574 1
ATOM 3122 C CB . LYS 85 85 ? B 14.164 -9.633 20.554 1.000 2 B LYS 72.320 1
ATOM 3123 C CG . LYS 85 85 ? B 15.351 -8.877 19.984 1.000 2 B LYS 69.358 1
ATOM 3124 C CD . LYS 85 85 ? B 16.650 -9.368 20.596 1.000 2 B LYS 66.697 1
ATOM 3125 C CE . LYS 85 85 ? B 17.842 -8.632 19.996 1.000 2 B LYS 65.760 1
ATOM 3126 N NZ . LYS 85 85 ? B 19.121 -9.157 20.502 1.000 2 B LYS 59.441 1
ATOM 3127 N N . GLU 86 86 ? B 11.136 -9.990 21.526 1.000 2 B GLU 72.804 1
ATOM 3128 C CA . GLU 86 86 ? B 10.038 -10.848 21.920 1.000 2 B GLU 72.672 1
ATOM 3129 C C . GLU 86 86 ? B 8.865 -10.718 20.973 1.000 2 B GLU 73.677 1
ATOM 3130 O O . GLU 86 86 ? B 8.264 -11.737 20.568 1.000 2 B GLU 72.978 1
ATOM 3131 C CB . GLU 86 86 ? B 9.594 -10.518 23.355 1.000 2 B GLU 69.776 1
ATOM 3132 C CG . GLU 86 86 ? B 8.427 -11.367 23.849 1.000 2 B GLU 64.799 1
ATOM 3133 C CD . GLU 86 86 ? B 8.049 -11.058 25.285 1.000 2 B GLU 57.545 1
ATOM 3134 O OE1 . GLU 86 86 ? B 8.696 -10.164 25.886 1.000 2 B GLU 53.134 1
ATOM 3135 O OE2 . GLU 86 86 ? B 7.120 -11.709 25.789 1.000 2 B GLU 51.184 1
ATOM 3136 N N . ALA 87 87 ? B 8.522 -9.497 20.600 1.000 2 B ALA 73.161 1
ATOM 3137 C CA . ALA 87 87 ? B 7.418 -9.297 19.661 1.000 2 B ALA 73.105 1
ATOM 3138 C C . ALA 87 87 ? B 7.744 -9.850 18.278 1.000 2 B ALA 74.075 1
ATOM 3139 O O . ALA 87 87 ? B 6.893 -10.463 17.634 1.000 2 B ALA 72.945 1
ATOM 3140 C CB . ALA 87 87 ? B 7.057 -7.824 19.580 1.000 2 B ALA 70.069 1
ATOM 3141 N N . TYR 88 88 ? B 9.000 -9.640 17.840 1.000 2 B TYR 78.698 1
ATOM 3142 C CA . TYR 88 88 ? B 9.361 -10.183 16.529 1.000 2 B TYR 80.333 1
ATOM 3143 C C . TYR 88 88 ? B 9.357 -11.701 16.532 1.000 2 B TYR 80.415 1
ATOM 3144 O O . TYR 88 88 ? B 9.012 -12.336 15.534 1.000 2 B TYR 79.248 1
ATOM 3145 C CB . TYR 88 88 ? B 10.718 -9.662 16.111 1.000 2 B TYR 80.567 1
ATOM 3146 C CG . TYR 88 88 ? B 11.090 -10.022 14.690 1.000 2 B TYR 80.662 1
ATOM 3147 C CD1 . TYR 88 88 ? B 10.616 -9.262 13.642 1.000 2 B TYR 81.521 1
ATOM 3148 C CD2 . TYR 88 88 ? B 11.880 -11.107 14.426 1.000 2 B TYR 80.926 1
ATOM 3149 C CE1 . TYR 88 88 ? B 10.933 -9.586 12.322 1.000 2 B TYR 79.251 1
ATOM 3150 C CE2 . TYR 88 88 ? B 12.200 -11.445 13.097 1.000 2 B TYR 79.233 1
ATOM 3151 C CZ . TYR 88 88 ? B 11.722 -10.695 12.055 1.000 2 B TYR 79.714 1
ATOM 3152 O OH . TYR 88 88 ? B 12.029 -11.016 10.748 1.000 2 B TYR 76.526 1
ATOM 3153 N N . LYS 89 89 ? B 9.699 -12.282 17.667 1.000 2 B LYS 77.015 1
ATOM 3154 C CA . LYS 89 89 ? B 9.631 -13.735 17.785 1.000 2 B LYS 76.581 1
ATOM 3155 C C . LYS 89 89 ? B 8.188 -14.224 17.657 1.000 2 B LYS 76.695 1
ATOM 3156 O O . LYS 89 89 ? B 7.926 -15.221 16.976 1.000 2 B LYS 75.328 1
ATOM 3157 C CB . LYS 89 89 ? B 10.237 -14.169 19.111 1.000 2 B LYS 74.220 1
ATOM 3158 C CG . LYS 89 89 ? B 10.143 -15.665 19.414 1.000 2 B LYS 69.053 1
ATOM 3159 C CD . LYS 89 89 ? B 8.996 -15.970 20.360 1.000 2 B LYS 66.446 1
ATOM 3160 C CE . LYS 89 89 ? B 9.115 -17.375 20.892 1.000 2 B LYS 61.768 1
ATOM 3161 N NZ . LYS 89 89 ? B 7.970 -17.692 21.802 1.000 2 B LYS 56.139 1
ATOM 3162 N N . LYS 90 90 ? B 7.272 -13.515 18.333 1.000 2 B LYS 76.023 1
ATOM 3163 C CA . LYS 90 90 ? B 5.861 -13.880 18.178 1.000 2 B LYS 75.293 1
ATOM 3164 C C . LYS 90 90 ? B 5.372 -13.687 16.764 1.000 2 B LYS 75.853 1
ATOM 3165 O O . LYS 90 90 ? B 4.647 -14.530 16.225 1.000 2 B LYS 74.346 1
ATOM 3166 C CB . LYS 90 90 ? B 5.016 -13.061 19.164 1.000 2 B LYS 71.910 1
ATOM 3167 C CG . LYS 90 90 ? B 3.523 -13.340 19.085 1.000 2 B LYS 67.544 1
ATOM 3168 C CD . LYS 90 90 ? B 2.763 -12.476 20.074 1.000 2 B LYS 63.566 1
ATOM 3169 C CE . LYS 90 90 ? B 1.273 -12.672 19.878 1.000 2 B LYS 58.031 1
ATOM 3170 N NZ . LYS 90 90 ? B 0.896 -14.124 20.163 1.000 2 B LYS 50.724 1
ATOM 3171 N N . TYR 91 91 ? B 5.791 -12.589 16.123 1.000 2 B TYR 79.554 1
ATOM 3172 C CA . TYR 91 91 ? B 5.390 -12.353 14.735 1.000 2 B TYR 80.376 1
ATOM 3173 C C . TYR 91 91 ? B 5.893 -13.464 13.807 1.000 2 B TYR 81.226 1
ATOM 3174 O O . TYR 91 91 ? B 5.121 -13.993 13.013 1.000 2 B TYR 80.678 1
ATOM 3175 C CB . TYR 91 91 ? B 5.921 -11.011 14.250 1.000 2 B TYR 80.193 1
ATOM 3176 C CG . TYR 91 91 ? B 6.180 -11.010 12.762 1.000 2 B TYR 79.531 1
ATOM 3177 C CD1 . TYR 91 91 ? B 5.115 -10.987 11.864 1.000 2 B TYR 80.959 1
ATOM 3178 C CD2 . TYR 91 91 ? B 7.456 -11.068 12.254 1.000 2 B TYR 81.081 1
ATOM 3179 C CE1 . TYR 91 91 ? B 5.347 -11.020 10.480 1.000 2 B TYR 78.512 1
ATOM 3180 C CE2 . TYR 91 91 ? B 7.701 -11.092 10.886 1.000 2 B TYR 80.529 1
ATOM 3181 C CZ . TYR 91 91 ? B 6.639 -11.064 10.023 1.000 2 B TYR 79.567 1
ATOM 3182 O OH . TYR 91 91 ? B 6.855 -11.114 8.647 1.000 2 B TYR 75.129 1
ATOM 3183 N N . ILE 92 92 ? B 7.147 -13.838 13.936 1.000 2 B ILE 81.676 1
ATOM 3184 C CA . ILE 92 92 ? B 7.705 -14.772 12.965 1.000 2 B ILE 81.830 1
ATOM 3185 C C . ILE 92 92 ? B 7.135 -16.154 13.188 1.000 2 B ILE 80.788 1
ATOM 3186 O O . ILE 92 92 ? B 7.023 -16.917 12.197 1.000 2 B ILE 79.544 1
ATOM 3187 C CB . ILE 92 92 ? B 9.245 -14.766 13.035 1.000 2 B ILE 81.656 1
ATOM 3188 C CG1 . ILE 92 92 ? B 9.839 -15.323 11.752 1.000 2 B ILE 79.099 1
ATOM 3189 C CG2 . ILE 92 92 ? B 9.757 -15.515 14.239 1.000 2 B ILE 79.953 1
ATOM 3190 C CD1 . ILE 92 92 ? B 9.478 -14.494 10.532 1.000 2 B ILE 79.631 1
ATOM 3191 N N . LYS 93 93 ? B 6.710 -16.474 14.406 1.000 2 B LYS 79.705 1
ATOM 3192 C CA . LYS 93 93 ? B 5.993 -17.730 14.617 1.000 2 B LYS 78.476 1
ATOM 3193 C C . LYS 93 93 ? B 4.640 -17.723 13.925 1.000 2 B LYS 79.463 1
ATOM 3194 O O . LYS 93 93 ? B 4.276 -18.668 13.237 1.000 2 B LYS 78.206 1
ATOM 3195 C CB . LYS 93 93 ? B 5.845 -18.015 16.116 1.000 2 B LYS 75.483 1
ATOM 3196 C CG . LYS 93 93 ? B 7.150 -18.274 16.847 1.000 2 B LYS 68.026 1
ATOM 3197 C CD . LYS 93 93 ? B 6.973 -18.375 18.343 1.000 2 B LYS 63.919 1
ATOM 3198 C CE . LYS 93 93 ? B 6.091 -19.552 18.716 1.000 2 B LYS 56.381 1
ATOM 3199 N NZ . LYS 93 93 ? B 5.896 -19.623 20.186 1.000 2 B LYS 49.984 1
ATOM 3200 N N . ASP 94 94 ? B 3.896 -16.631 14.160 1.000 2 B ASP 79.603 1
ATOM 3201 C CA . ASP 94 94 ? B 2.602 -16.521 13.503 1.000 2 B ASP 80.176 1
ATOM 3202 C C . ASP 94 94 ? B 2.733 -16.429 11.987 1.000 2 B ASP 81.837 1
ATOM 3203 O O . ASP 94 94 ? B 1.954 -17.052 11.251 1.000 2 B ASP 80.943 1
ATOM 3204 C CB . ASP 94 94 ? B 1.839 -15.301 14.037 1.000 2 B ASP 78.007 1
ATOM 3205 C CG . ASP 94 94 ? B 1.490 -15.412 15.506 1.000 2 B ASP 75.540 1
ATOM 3206 O OD1 . ASP 94 94 ? B 1.404 -16.550 16.007 1.000 2 B ASP 73.699 1
ATOM 3207 O OD2 . ASP 94 94 ? B 1.302 -14.364 16.149 1.000 2 B ASP 72.589 1
ATOM 3208 N N . TYR 95 95 ? B 3.728 -15.658 11.512 1.000 2 B TYR 85.274 1
ATOM 3209 C CA . TYR 95 95 ? B 3.944 -15.551 10.058 1.000 2 B TYR 86.029 1
ATOM 3210 C C . TYR 95 95 ? B 4.334 -16.880 9.453 1.000 2 B TYR 85.356 1
ATOM 3211 O O . TYR 95 95 ? B 3.845 -17.228 8.384 1.000 2 B TYR 84.661 1
ATOM 3212 C CB . TYR 95 95 ? B 5.004 -14.503 9.783 1.000 2 B TYR 87.333 1
ATOM 3213 C CG . TYR 95 95 ? B 5.350 -14.383 8.314 1.000 2 B TYR 88.573 1
ATOM 3214 C CD1 . TYR 95 95 ? B 4.495 -13.709 7.450 1.000 2 B TYR 88.816 1
ATOM 3215 C CD2 . TYR 95 95 ? B 6.518 -14.942 7.823 1.000 2 B TYR 88.693 1
ATOM 3216 C CE1 . TYR 95 95 ? B 4.817 -13.602 6.110 1.000 2 B TYR 87.729 1
ATOM 3217 C CE2 . TYR 95 95 ? B 6.820 -14.830 6.475 1.000 2 B TYR 88.268 1
ATOM 3218 C CZ . TYR 95 95 ? B 5.969 -14.169 5.621 1.000 2 B TYR 88.700 1
ATOM 3219 O OH . TYR 95 95 ? B 6.280 -14.042 4.292 1.000 2 B TYR 87.015 1
ATOM 3220 N N . MET 96 96 ? B 5.158 -17.604 10.120 1.000 2 B MET 83.503 1
ATOM 3221 C CA . MET 96 96 ? B 5.581 -18.913 9.591 1.000 2 B MET 82.138 1
ATOM 3222 C C . MET 96 96 ? B 4.383 -19.847 9.458 1.000 2 B MET 82.445 1
ATOM 3223 O O . MET 96 96 ? B 4.288 -20.587 8.469 1.000 2 B MET 81.102 1
ATOM 3224 C CB . MET 96 96 ? B 6.650 -19.518 10.496 1.000 2 B MET 80.346 1
ATOM 3225 C CG . MET 96 96 ? B 7.116 -20.886 10.053 1.000 2 B MET 77.596 1
ATOM 3226 S SD . MET 96 96 ? B 8.430 -21.530 11.072 1.000 2 B MET 73.201 1
ATOM 3227 C CE . MET 96 96 ? B 9.702 -20.304 10.790 1.000 2 B MET 65.642 1
ATOM 3228 N N . LYS 97 97 ? B 3.471 -19.826 10.444 1.000 2 B LYS 81.438 1
ATOM 3229 C CA . LYS 97 97 ? B 2.293 -20.686 10.339 1.000 2 B LYS 80.815 1
ATOM 3230 C C . LYS 97 97 ? B 1.416 -20.292 9.176 1.000 2 B LYS 81.912 1
ATOM 3231 O O . LYS 97 97 ? B 0.965 -21.139 8.403 1.000 2 B LYS 81.107 1
ATOM 3232 C CB . LYS 97 97 ? B 1.510 -20.624 11.644 1.000 2 B LYS 78.773 1
ATOM 3233 C CG . LYS 97 97 ? B 0.303 -21.555 11.668 1.000 2 B LYS 71.744 1
ATOM 3234 C CD . LYS 97 97 ? B -0.350 -21.522 13.031 1.000 2 B LYS 68.701 1
ATOM 3235 C CE . LYS 97 97 ? B -1.519 -22.490 13.094 1.000 2 B LYS 61.574 1
ATOM 3236 N NZ . LYS 97 97 ? B -2.140 -22.506 14.446 1.000 2 B LYS 55.204 1
ATOM 3237 N N . SER 98 98 ? B 1.185 -18.995 9.028 1.000 2 B SER 83.947 1
ATOM 3238 C CA . SER 98 98 ? B 0.356 -18.500 7.923 1.000 2 B SER 84.137 1
ATOM 3239 C C . SER 98 98 ? B 1.018 -18.788 6.582 1.000 2 B SER 85.102 1
ATOM 3240 O O . SER 98 98 ? B 0.387 -19.233 5.642 1.000 2 B SER 84.209 1
ATOM 3241 C CB . SER 98 98 ? B 0.079 -17.020 8.088 1.000 2 B SER 83.155 1
ATOM 3242 O OG . SER 98 98 ? B -0.658 -16.765 9.283 1.000 2 B SER 73.347 1
ATOM 3243 N N . LEU 99 99 ? B 2.338 -18.496 6.489 1.000 2 B LEU 88.471 1
ATOM 3244 C CA . LEU 99 99 ? B 3.046 -18.724 5.236 1.000 2 B LEU 87.845 1
ATOM 3245 C C . LEU 99 99 ? B 3.116 -20.220 4.900 1.000 2 B LEU 86.969 1
ATOM 3246 O O . LEU 99 99 ? B 3.025 -20.595 3.728 1.000 2 B LEU 85.646 1
ATOM 3247 C CB . LEU 99 99 ? B 4.444 -18.116 5.303 1.000 2 B LEU 88.261 1
ATOM 3248 C CG . LEU 99 99 ? B 5.303 -18.256 4.047 1.000 2 B LEU 83.616 1
ATOM 3249 C CD1 . LEU 99 99 ? B 4.581 -17.683 2.847 1.000 2 B LEU 83.176 1
ATOM 3250 C CD2 . LEU 99 99 ? B 6.630 -17.578 4.270 1.000 2 B LEU 84.755 1
ATOM 3251 N N . LYS 100 100 ? B 3.269 -21.044 5.917 1.000 2 B LYS 83.346 1
ATOM 3252 C CA . LYS 100 100 ? B 3.259 -22.483 5.650 1.000 2 B LYS 82.339 1
ATOM 3253 C C . LYS 100 100 ? B 1.946 -22.945 5.059 1.000 2 B LYS 82.964 1
ATOM 3254 O O . LYS 100 100 ? B 1.939 -23.738 4.115 1.000 2 B LYS 81.511 1
ATOM 3255 C CB . LYS 100 100 ? B 3.523 -23.246 6.951 1.000 2 B LYS 80.309 1
ATOM 3256 C CG . LYS 100 100 ? B 3.504 -24.755 6.798 1.000 2 B LYS 78.211 1
ATOM 3257 C CD . LYS 100 100 ? B 3.765 -25.443 8.120 1.000 2 B LYS 74.806 1
ATOM 3258 C CE . LYS 100 100 ? B 3.680 -26.957 7.936 1.000 2 B LYS 69.602 1
ATOM 3259 N NZ . LYS 100 100 ? B 3.857 -27.661 9.231 1.000 2 B LYS 62.181 1
ATOM 3260 N N . GLY 101 101 ? B 0.838 -22.419 5.594 1.000 2 B GLY 84.103 1
ATOM 3261 C CA . GLY 101 101 ? B -0.449 -22.761 5.017 1.000 2 B GLY 83.840 1
ATOM 3262 C C . GLY 101 101 ? B -0.583 -22.320 3.565 1.000 2 B GLY 84.632 1
ATOM 3263 O O . GLY 101 101 ? B -1.051 -23.070 2.716 1.000 2 B GLY 83.791 1
ATOM 3264 N N . LYS 102 102 ? B -0.128 -21.086 3.273 1.000 2 B LYS 86.581 1
ATOM 3265 C CA . LYS 102 102 ? B -0.180 -20.597 1.902 1.000 2 B LYS 85.665 1
ATOM 3266 C C . LYS 102 102 ? B 0.768 -21.365 0.976 1.000 2 B LYS 85.702 1
ATOM 3267 O O . LYS 102 102 ? B 0.443 -21.623 -0.178 1.000 2 B LYS 85.786 1
ATOM 3268 C CB . LYS 102 102 ? B 0.099 -19.103 1.859 1.000 2 B LYS 85.179 1
ATOM 3269 C CG . LYS 102 102 ? B -0.965 -18.220 2.481 1.000 2 B LYS 80.101 1
ATOM 3270 C CD . LYS 102 102 ? B -2.307 -18.395 1.830 1.000 2 B LYS 75.401 1
ATOM 3271 C CE . LYS 102 102 ? B -3.370 -17.459 2.434 1.000 2 B LYS 71.536 1
ATOM 3272 N NZ . LYS 102 102 ? B -3.121 -16.050 2.082 1.000 2 B LYS 65.514 1
ATOM 3273 N N . LEU 103 103 ? B 1.944 -21.712 1.482 1.000 2 B LEU 87.113 1
ATOM 3274 C CA . LEU 103 103 ? B 2.863 -22.487 0.663 1.000 2 B LEU 86.882 1
ATOM 3275 C C . LEU 103 103 ? B 2.297 -23.862 0.363 1.000 2 B LEU 87.704 1
ATOM 3276 O O . LEU 103 103 ? B 2.475 -24.390 -0.745 1.000 2 B LEU 86.831 1
ATOM 3277 C CB . LEU 103 103 ? B 4.225 -22.625 1.348 1.000 2 B LEU 86.014 1
ATOM 3278 C CG . LEU 103 103 ? B 5.099 -21.375 1.423 1.000 2 B LEU 83.523 1
ATOM 3279 C CD1 . LEU 103 103 ? B 5.467 -20.926 0.009 1.000 2 B LEU 83.416 1
ATOM 3280 C CD2 . LEU 103 103 ? B 6.350 -21.653 2.242 1.000 2 B LEU 83.647 1
ATOM 3281 N N . GLU 104 104 ? B 1.612 -24.472 1.335 1.000 2 B GLU 85.689 1
ATOM 3282 C CA . GLU 104 104 ? B 0.977 -25.750 1.089 1.000 2 B GLU 85.765 1
ATOM 3283 C C . GLU 104 104 ? B -0.097 -25.665 0.021 1.000 2 B GLU 86.194 1
ATOM 3284 O O . GLU 104 104 ? B -0.335 -26.639 -0.685 1.000 2 B GLU 84.845 1
ATOM 3285 C CB . GLU 104 104 ? B 0.418 -26.310 2.390 1.000 2 B GLU 84.437 1
ATOM 3286 C CG . GLU 104 104 ? B 1.473 -26.681 3.392 1.000 2 B GLU 81.401 1
ATOM 3287 C CD . GLU 104 104 ? B 0.893 -27.115 4.721 1.000 2 B GLU 80.140 1
ATOM 3288 O OE1 . GLU 104 104 ? B -0.319 -26.950 4.917 1.000 2 B GLU 75.963 1
ATOM 3289 O OE2 . GLU 104 104 ? B 1.653 -27.640 5.559 1.000 2 B GLU 73.906 1
ATOM 3290 N N . GLU 105 105 ? B -0.725 -24.498 -0.106 1.000 2 B GLU 86.822 1
ATOM 3291 C CA . GLU 105 105 ? B -1.785 -24.327 -1.110 1.000 2 B GLU 86.372 1
ATOM 3292 C C . GLU 105 105 ? B -1.242 -23.948 -2.458 1.000 2 B GLU 85.892 1
ATOM 3293 O O . GLU 105 105 ? B -1.692 -24.482 -3.477 1.000 2 B GLU 85.197 1
ATOM 3294 C CB . GLU 105 105 ? B -2.764 -23.263 -0.620 1.000 2 B GLU 86.295 1
ATOM 3295 C CG . GLU 105 105 ? B -3.892 -22.993 -1.596 1.000 2 B GLU 77.544 1
ATOM 3296 C CD . GLU 105 105 ? B -4.838 -21.903 -1.124 1.000 2 B GLU 72.182 1
ATOM 3297 O OE1 . GLU 105 105 ? B -4.664 -21.459 0.035 1.000 2 B GLU 68.229 1
ATOM 3298 O OE2 . GLU 105 105 ? B -5.730 -21.498 -1.902 1.000 2 B GLU 62.809 1
ATOM 3299 N N . GLN 106 106 ? B -0.275 -23.025 -2.522 1.000 2 B GLN 87.325 1
ATOM 3300 C CA . GLN 106 106 ? B 0.168 -22.452 -3.780 1.000 2 B GLN 86.855 1
ATOM 3301 C C . GLN 106 106 ? B 1.526 -22.962 -4.220 1.000 2 B GLN 86.875 1
ATOM 3302 O O . GLN 106 106 ? B 1.786 -23.048 -5.410 1.000 2 B GLN 85.769 1
ATOM 3303 C CB . GLN 106 106 ? B 0.204 -20.930 -3.663 1.000 2 B GLN 85.063 1
ATOM 3304 C CG . GLN 106 106 ? B -1.159 -20.326 -3.322 1.000 2 B GLN 81.765 1
ATOM 3305 C CD . GLN 106 106 ? B -1.107 -18.821 -3.221 1.000 2 B GLN 77.133 1
ATOM 3306 O OE1 . GLN 106 106 ? B -0.345 -18.166 -3.925 1.000 2 B GLN 72.189 1
ATOM 3307 N NE2 . GLN 106 106 ? B -1.917 -18.256 -2.358 1.000 2 B GLN 69.717 1
ATOM 3308 N N . LYS 107 107 ? B 2.404 -23.283 -3.284 1.000 2 B LYS 83.765 1
ATOM 3309 C CA . LYS 107 107 ? B 3.772 -23.708 -3.609 1.000 2 B LYS 83.273 1
ATOM 3310 C C . LYS 107 107 ? B 4.156 -24.894 -2.731 1.000 2 B LYS 84.386 1
ATOM 3311 O O . LYS 107 107 ? B 5.063 -24.790 -1.901 1.000 2 B LYS 84.098 1
ATOM 3312 C CB . LYS 107 107 ? B 4.756 -22.567 -3.418 1.000 2 B LYS 81.614 1
ATOM 3313 C CG . LYS 107 107 ? B 4.495 -21.350 -4.312 1.000 2 B LYS 76.042 1
ATOM 3314 C CD . LYS 107 107 ? B 5.454 -20.218 -4.007 1.000 2 B LYS 74.044 1
ATOM 3315 C CE . LYS 107 107 ? B 5.158 -19.005 -4.864 1.000 2 B LYS 68.545 1
ATOM 3316 N NZ . LYS 107 107 ? B 6.077 -17.877 -4.563 1.000 2 B LYS 62.906 1
ATOM 3317 N N . PRO 108 108 ? B 3.474 -26.040 -2.883 1.000 2 B PRO 87.414 1
ATOM 3318 C CA . PRO 108 108 ? B 3.755 -27.148 -1.976 1.000 2 B PRO 87.588 1
ATOM 3319 C C . PRO 108 108 ? B 5.180 -27.650 -2.055 1.000 2 B PRO 87.795 1
ATOM 3320 O O . PRO 108 108 ? B 5.679 -28.228 -1.066 1.000 2 B PRO 85.656 1
ATOM 3321 C CB . PRO 108 108 ? B 2.733 -28.228 -2.405 1.000 2 B PRO 87.175 1
ATOM 3322 C CG . PRO 108 108 ? B 2.450 -27.916 -3.810 1.000 2 B PRO 86.067 1
ATOM 3323 C CD . PRO 108 108 ? B 2.486 -26.411 -3.918 1.000 2 B PRO 88.209 1
ATOM 3324 N N . GLU 109 109 ? B 5.868 -27.461 -3.186 1.000 2 B GLU 88.024 1
ATOM 3325 C CA . GLU 109 109 ? B 7.216 -27.931 -3.332 1.000 2 B GLU 87.166 1
ATOM 3326 C C . GLU 109 109 ? B 8.209 -27.096 -2.516 1.000 2 B GLU 86.691 1
ATOM 3327 O O . GLU 109 109 ? B 9.349 -27.486 -2.373 1.000 2 B GLU 85.277 1
ATOM 3328 C CB . GLU 109 109 ? B 7.635 -27.919 -4.810 1.000 2 B GLU 85.327 1
ATOM 3329 C CG . GLU 109 109 ? B 7.841 -26.529 -5.398 1.000 2 B GLU 77.026 1
ATOM 3330 C CD . GLU 109 109 ? B 6.554 -25.832 -5.810 1.000 2 B GLU 70.180 1
ATOM 3331 O OE1 . GLU 109 109 ? B 5.448 -26.305 -5.461 1.000 2 B GLU 65.373 1
ATOM 3332 O OE2 . GLU 109 109 ? B 6.664 -24.806 -6.505 1.000 2 B GLU 62.192 1
ATOM 3333 N N . ARG 110 110 ? B 7.764 -25.946 -1.991 1.000 2 B ARG 87.142 1
ATOM 3334 C CA . ARG 110 110 ? B 8.618 -25.076 -1.234 1.000 2 B ARG 86.186 1
ATOM 3335 C C . ARG 110 110 ? B 8.448 -25.220 0.276 1.000 2 B ARG 85.581 1
ATOM 3336 O O . ARG 110 110 ? B 9.190 -24.594 1.044 1.000 2 B ARG 84.392 1
ATOM 3337 C CB . ARG 110 110 ? B 8.384 -23.604 -1.603 1.000 2 B ARG 85.462 1
ATOM 3338 C CG . ARG 110 110 ? B 8.835 -23.278 -3.030 1.000 2 B ARG 82.780 1
ATOM 3339 C CD . ARG 110 110 ? B 10.309 -23.482 -3.238 1.000 2 B ARG 80.889 1
ATOM 3340 N NE . ARG 110 110 ? B 11.093 -22.663 -2.287 1.000 2 B ARG 80.283 1
ATOM 3341 C CZ . ARG 110 110 ? B 12.423 -22.704 -2.182 1.000 2 B ARG 79.825 1
ATOM 3342 N NH1 . ARG 110 110 ? B 13.128 -23.510 -2.931 1.000 2 B ARG 73.181 1
ATOM 3343 N NH2 . ARG 110 110 ? B 13.034 -21.927 -1.297 1.000 2 B ARG 73.666 1
ATOM 3344 N N . VAL 111 111 ? B 7.505 -26.046 0.701 1.000 2 B VAL 83.771 1
ATOM 3345 C CA . VAL 111 111 ? B 7.255 -26.156 2.138 1.000 2 B VAL 82.991 1
ATOM 3346 C C . VAL 111 111 ? B 8.454 -26.762 2.836 1.000 2 B VAL 82.691 1
ATOM 3347 O O . VAL 111 111 ? B 8.925 -26.243 3.862 1.000 2 B VAL 80.726 1
ATOM 3348 C CB . VAL 111 111 ? B 5.988 -26.976 2.390 1.000 2 B VAL 81.087 1
ATOM 3349 C CG1 . VAL 111 111 ? B 4.791 -26.279 1.749 1.000 2 B VAL 80.919 1
ATOM 3350 C CG2 . VAL 111 111 ? B 5.746 -27.144 3.876 1.000 2 B VAL 81.629 1
ATOM 3351 N N . LYS 112 112 ? B 8.999 -27.844 2.282 1.000 2 B LYS 81.340 1
ATOM 3352 C CA . LYS 112 112 ? B 10.109 -28.517 2.923 1.000 2 B LYS 80.931 1
ATOM 3353 C C . LYS 112 112 ? B 11.354 -27.628 3.003 1.000 2 B LYS 81.700 1
ATOM 3354 O O . LYS 112 112 ? B 11.950 -27.502 4.088 1.000 2 B LYS 80.512 1
ATOM 3355 C CB . LYS 112 112 ? B 10.429 -29.845 2.195 1.000 2 B LYS 78.760 1
ATOM 3356 C CG . LYS 112 112 ? B 11.573 -30.622 2.796 1.000 2 B LYS 71.054 1
ATOM 3357 C CD . LYS 112 112 ? B 11.754 -31.940 2.042 1.000 2 B LYS 64.099 1
ATOM 3358 C CE . LYS 112 112 ? B 12.953 -32.695 2.585 1.000 2 B LYS 56.740 1
ATOM 3359 N NZ . LYS 112 112 ? B 12.724 -33.095 4.001 1.000 2 B LYS 48.813 1
ATOM 3360 N N . PRO 113 113 ? B 11.829 -27.006 1.904 1.000 2 B PRO 83.381 1
ATOM 3361 C CA . PRO 113 113 ? B 12.993 -26.124 2.066 1.000 2 B PRO 83.207 1
ATOM 3362 C C . PRO 113 113 ? B 12.738 -24.963 2.993 1.000 2 B PRO 83.115 1
ATOM 3363 O O . PRO 113 113 ? B 13.646 -24.545 3.725 1.000 2 B PRO 81.523 1
ATOM 3364 C CB . PRO 113 113 ? B 13.272 -25.636 0.633 1.000 2 B PRO 81.800 1
ATOM 3365 C CG . PRO 113 113 ? B 12.649 -26.674 -0.229 1.000 2 B PRO 82.119 1
ATOM 3366 C CD . PRO 113 113 ? B 11.424 -27.102 0.501 1.000 2 B PRO 85.091 1
ATOM 3367 N N . PHE 114 114 ? B 11.527 -24.411 3.006 1.000 2 B PHE 84.286 1
ATOM 3368 C CA . PHE 114 114 ? B 11.204 -23.294 3.897 1.000 2 B PHE 82.927 1
ATOM 3369 C C . PHE 114 114 ? B 11.319 -23.718 5.363 1.000 2 B PHE 82.617 1
ATOM 3370 O O . PHE 114 114 ? B 11.985 -23.040 6.148 1.000 2 B PHE 81.605 1
ATOM 3371 C CB . PHE 114 114 ? B 9.805 -22.770 3.588 1.000 2 B PHE 81.669 1
ATOM 3372 C CG . PHE 114 114 ? B 9.276 -21.830 4.613 1.000 2 B PHE 81.060 1
ATOM 3373 C CD1 . PHE 114 114 ? B 9.656 -20.504 4.629 1.000 2 B PHE 80.759 1
ATOM 3374 C CD2 . PHE 114 114 ? B 8.370 -22.268 5.586 1.000 2 B PHE 80.360 1
ATOM 3375 C CE1 . PHE 114 114 ? B 9.175 -19.627 5.568 1.000 2 B PHE 77.909 1
ATOM 3376 C CE2 . PHE 114 114 ? B 7.884 -21.381 6.531 1.000 2 B PHE 79.183 1
ATOM 3377 C CZ . PHE 114 114 ? B 8.292 -20.078 6.524 1.000 2 B PHE 77.642 1
ATOM 3378 N N . MET 115 115 ? B 10.702 -24.813 5.717 1.000 2 B MET 78.151 1
ATOM 3379 C CA . MET 115 115 ? B 10.731 -25.236 7.125 1.000 2 B MET 77.013 1
ATOM 3380 C C . MET 115 115 ? B 12.117 -25.710 7.516 1.000 2 B MET 77.703 1
ATOM 3381 O O . MET 115 115 ? B 12.539 -25.495 8.673 1.000 2 B MET 75.780 1
ATOM 3382 C CB . MET 115 115 ? B 9.695 -26.318 7.373 1.000 2 B MET 74.351 1
ATOM 3383 C CG . MET 115 115 ? B 8.258 -25.897 7.092 1.000 2 B MET 71.330 1
ATOM 3384 S SD . MET 115 115 ? B 7.757 -24.428 8.000 1.000 2 B MET 69.064 1
ATOM 3385 C CE . MET 115 115 ? B 7.876 -25.009 9.689 1.000 2 B MET 60.653 1
ATOM 3386 N N . THR 116 116 ? B 12.834 -26.320 6.586 1.000 2 B THR 77.656 1
ATOM 3387 C CA . THR 116 116 ? B 14.129 -26.880 6.905 1.000 2 B THR 77.923 1
ATOM 3388 C C . THR 116 116 ? B 15.191 -25.809 7.077 1.000 2 B THR 79.111 1
ATOM 3389 O O . THR 116 116 ? B 15.974 -25.860 8.031 1.000 2 B THR 78.307 1
ATOM 3390 C CB . THR 116 116 ? B 14.539 -27.875 5.825 1.000 2 B THR 75.456 1
ATOM 3391 O OG1 . THR 116 116 ? B 13.550 -28.909 5.695 1.000 2 B THR 71.499 1
ATOM 3392 C CG2 . THR 116 116 ? B 15.876 -28.509 6.166 1.000 2 B THR 69.237 1
ATOM 3393 N N . GLY 117 117 ? B 15.212 -24.826 6.195 1.000 2 B GLY 81.650 1
ATOM 3394 C CA . GLY 117 117 ? B 16.297 -23.838 6.192 1.000 2 B GLY 82.274 1
ATOM 3395 C C . GLY 117 117 ? B 15.972 -22.532 6.859 1.000 2 B GLY 83.112 1
ATOM 3396 O O . GLY 117 117 ? B 16.821 -21.635 6.886 1.000 2 B GLY 82.011 1
ATOM 3397 N N . ALA 118 118 ? B 14.763 -22.339 7.389 1.000 2 B ALA 80.748 1
ATOM 3398 C CA . ALA 118 118 ? B 14.393 -21.054 7.953 1.000 2 B ALA 80.525 1
ATOM 3399 C C . ALA 118 118 ? B 15.060 -20.797 9.303 1.000 2 B ALA 81.243 1
ATOM 3400 O O . ALA 118 118 ? B 15.284 -19.637 9.656 1.000 2 B ALA 79.405 1
ATOM 3401 C CB . ALA 118 118 ? B 12.890 -20.958 8.100 1.000 2 B ALA 77.965 1
ATOM 3402 N N . ALA 119 119 ? B 15.370 -21.824 10.055 1.000 2 B ALA 77.497 1
ATOM 3403 C CA . ALA 119 119 ? B 15.870 -21.616 11.412 1.000 2 B ALA 76.528 1
ATOM 3404 C C . ALA 119 119 ? B 17.186 -20.888 11.420 1.000 2 B ALA 77.269 1
ATOM 3405 O O . ALA 119 119 ? B 17.383 -19.968 12.239 1.000 2 B ALA 75.558 1
ATOM 3406 C CB . ALA 119 119 ? B 15.994 -22.950 12.140 1.000 2 B ALA 73.762 1
ATOM 3407 N N . GLU 120 120 ? B 18.109 -21.227 10.506 1.000 2 B GLU 80.445 1
ATOM 3408 C CA . GLU 120 120 ? B 19.423 -20.608 10.504 1.000 2 B GLU 80.716 1
ATOM 3409 C C . GLU 120 120 ? B 19.353 -19.138 10.158 1.000 2 B GLU 81.165 1
ATOM 3410 O O . GLU 120 120 ? B 20.014 -18.300 10.786 1.000 2 B GLU 80.403 1
ATOM 3411 C CB . GLU 120 120 ? B 20.339 -21.339 9.547 1.000 2 B GLU 79.092 1
ATOM 3412 C CG . GLU 120 120 ? B 21.760 -20.798 9.521 1.000 2 B GLU 70.849 1
ATOM 3413 C CD . GLU 120 120 ? B 22.656 -21.576 8.599 1.000 2 B GLU 64.000 1
ATOM 3414 O OE1 . GLU 120 120 ? B 22.173 -22.486 7.923 1.000 2 B GLU 60.650 1
ATOM 3415 O OE2 . GLU 120 120 ? B 23.876 -21.270 8.568 1.000 2 B GLU 56.929 1
ATOM 3416 N N . GLN 121 121 ? B 18.550 -18.776 9.161 1.000 2 B GLN 82.784 1
ATOM 3417 C CA . GLN 121 121 ? B 18.444 -17.368 8.771 1.000 2 B GLN 82.586 1
ATOM 3418 C C . GLN 121 121 ? B 17.736 -16.561 9.855 1.000 2 B GLN 82.234 1
ATOM 3419 O O . GLN 121 121 ? B 18.108 -15.420 10.120 1.000 2 B GLN 81.446 1
ATOM 3420 C CB . GLN 121 121 ? B 17.731 -17.230 7.425 1.000 2 B GLN 82.184 1
ATOM 3421 C CG . GLN 121 121 ? B 17.581 -15.779 6.935 1.000 2 B GLN 75.189 1
ATOM 3422 C CD . GLN 121 121 ? B 18.912 -15.148 6.609 1.000 2 B GLN 73.697 1
ATOM 3423 O OE1 . GLN 121 121 ? B 19.932 -15.819 6.420 1.000 2 B GLN 69.146 1
ATOM 3424 N NE2 . GLN 121 121 ? B 18.916 -13.814 6.545 1.000 2 B GLN 66.721 1
ATOM 3425 N N . ILE 122 122 ? B 16.704 -17.126 10.467 1.000 2 B ILE 80.632 1
ATOM 3426 C CA . ILE 122 122 ? B 16.028 -16.404 11.552 1.000 2 B ILE 79.737 1
ATOM 3427 C C . ILE 122 122 ? B 16.952 -16.209 12.745 1.000 2 B ILE 80.314 1
ATOM 3428 O O . ILE 122 122 ? B 16.966 -15.157 13.377 1.000 2 B ILE 78.589 1
ATOM 3429 C CB . ILE 122 122 ? B 14.719 -17.130 11.932 1.000 2 B ILE 76.734 1
ATOM 3430 C CG1 . ILE 122 122 ? B 13.730 -17.034 10.776 1.000 2 B ILE 75.106 1
ATOM 3431 C CG2 . ILE 122 122 ? B 14.123 -16.525 13.201 1.000 2 B ILE 75.747 1
ATOM 3432 C CD1 . ILE 122 122 ? B 12.510 -17.891 10.929 1.000 2 B ILE 72.396 1
ATOM 3433 N N . LYS 123 123 ? B 17.765 -17.223 13.039 1.000 2 B LYS 79.777 1
ATOM 3434 C CA . LYS 123 123 ? B 18.744 -17.074 14.089 1.000 2 B LYS 78.835 1
ATOM 3435 C C . LYS 123 123 ? B 19.736 -15.966 13.754 1.000 2 B LYS 79.291 1
ATOM 3436 O O . LYS 123 123 ? B 20.097 -15.155 14.641 1.000 2 B LYS 78.594 1
ATOM 3437 C CB . LYS 123 123 ? B 19.488 -18.399 14.330 1.000 2 B LYS 77.515 1
ATOM 3438 C CG . LYS 123 123 ? B 20.531 -18.345 15.418 1.000 2 B LYS 70.129 1
ATOM 3439 C CD . LYS 123 123 ? B 21.189 -19.722 15.616 1.000 2 B LYS 65.062 1
ATOM 3440 C CE . LYS 123 123 ? B 22.292 -19.640 16.658 1.000 2 B LYS 57.644 1
ATOM 3441 N NZ . LYS 123 123 ? B 21.770 -19.302 17.999 1.000 2 B LYS 49.902 1
ATOM 3442 N N . HIS 124 124 ? B 20.166 -15.864 12.495 1.000 2 B HIS 81.923 1
ATOM 3443 C CA . HIS 124 124 ? B 21.026 -14.772 12.089 1.000 2 B HIS 81.477 1
ATOM 3444 C C . HIS 124 124 ? B 20.348 -13.425 12.240 1.000 2 B HIS 81.403 1
ATOM 3445 O O . HIS 124 124 ? B 20.966 -12.448 12.647 1.000 2 B HIS 80.853 1
ATOM 3446 C CB . HIS 124 124 ? B 21.474 -14.979 10.642 1.000 2 B HIS 80.824 1
ATOM 3447 C CG . HIS 124 124 ? B 22.225 -13.821 10.076 1.000 2 B HIS 75.680 1
ATOM 3448 N ND1 . HIS 124 124 ? B 23.565 -13.585 10.313 1.000 2 B HIS 70.065 1
ATOM 3449 C CD2 . HIS 124 124 ? B 21.821 -12.807 9.255 1.000 2 B HIS 71.535 1
ATOM 3450 C CE1 . HIS 124 124 ? B 23.933 -12.492 9.689 1.000 2 B HIS 72.136 1
ATOM 3451 N NE2 . HIS 124 124 ? B 22.898 -12.004 9.039 1.000 2 B HIS 69.276 1
ATOM 3452 N N . ILE 125 125 ? B 19.054 -13.351 11.893 1.000 2 B ILE 83.571 1
ATOM 3453 C CA . ILE 125 125 ? B 18.338 -12.090 12.033 1.000 2 B ILE 83.677 1
ATOM 3454 C C . ILE 125 125 ? B 18.230 -11.689 13.485 1.000 2 B ILE 82.841 1
ATOM 3455 O O . ILE 125 125 ? B 18.478 -10.531 13.843 1.000 2 B ILE 81.227 1
ATOM 3456 C CB . ILE 125 125 ? B 16.946 -12.202 11.351 1.000 2 B ILE 84.271 1
ATOM 3457 C CG1 . ILE 125 125 ? B 17.108 -12.390 9.838 1.000 2 B ILE 84.537 1
ATOM 3458 C CG2 . ILE 125 125 ? B 16.113 -10.970 11.659 1.000 2 B ILE 84.881 1
ATOM 3459 C CD1 . ILE 125 125 ? B 15.827 -12.760 9.142 1.000 2 B ILE 83.179 1
ATOM 3460 N N . LEU 126 126 ? B 17.885 -12.627 14.344 1.000 2 B LEU 77.556 1
ATOM 3461 C CA . LEU 126 126 ? B 17.737 -12.300 15.751 1.000 2 B LEU 78.030 1
ATOM 3462 C C . LEU 126 126 ? B 19.095 -11.959 16.377 1.000 2 B LEU 77.847 1
ATOM 3463 O O . LEU 126 126 ? B 19.156 -11.137 17.294 1.000 2 B LEU 75.806 1
ATOM 3464 C CB . LEU 126 126 ? B 17.092 -13.454 16.499 1.000 2 B LEU 76.502 1
ATOM 3465 C CG . LEU 126 126 ? B 15.658 -13.747 16.097 1.000 2 B LEU 75.701 1
ATOM 3466 C CD1 . LEU 126 126 ? B 14.776 -12.546 16.390 1.000 2 B LEU 76.475 1
ATOM 3467 C CD2 . LEU 126 126 ? B 15.137 -14.975 16.835 1.000 2 B LEU 76.288 1
ATOM 3468 N N . ALA 127 127 ? B 20.158 -12.561 15.887 1.000 2 B ALA 78.761 1
ATOM 3469 C CA . ALA 127 127 ? B 21.486 -12.234 16.393 1.000 2 B ALA 77.716 1
ATOM 3470 C C . ALA 127 127 ? B 21.900 -10.852 15.982 1.000 2 B ALA 77.433 1
ATOM 3471 O O . ALA 127 127 ? B 22.784 -10.254 16.634 1.000 2 B ALA 75.417 1
ATOM 3472 C CB . ALA 127 127 ? B 22.491 -13.243 15.891 1.000 2 B ALA 76.289 1
ATOM 3473 N N . ASN 128 128 ? B 21.311 -10.279 14.955 1.000 2 B ASN 77.291 1
ATOM 3474 C CA . ASN 128 128 ? B 21.618 -8.937 14.468 1.000 2 B ASN 76.718 1
ATOM 3475 C C . ASN 128 128 ? B 20.378 -8.070 14.500 1.000 2 B ASN 77.130 1
ATOM 3476 O O . ASN 128 128 ? B 20.225 -7.203 13.657 1.000 2 B ASN 75.814 1
ATOM 3477 C CB . ASN 128 128 ? B 22.207 -8.995 13.066 1.000 2 B ASN 74.310 1
ATOM 3478 C CG . ASN 128 128 ? B 23.494 -9.780 13.014 1.000 2 B ASN 73.119 1
ATOM 3479 O OD1 . ASN 128 128 ? B 24.564 -9.230 13.266 1.000 2 B ASN 70.378 1
ATOM 3480 N ND2 . ASN 128 128 ? B 23.408 -11.048 12.673 1.000 2 B ASN 67.487 1
ATOM 3481 N N . PHE 129 129 ? B 19.513 -8.285 15.480 1.000 2 B PHE 76.843 1
ATOM 3482 C CA . PHE 129 129 ? B 18.213 -7.618 15.506 1.000 2 B PHE 76.972 1
ATOM 3483 C C . PHE 129 129 ? B 18.322 -6.108 15.508 1.000 2 B PHE 76.644 1
ATOM 3484 O O . PHE 129 129 ? B 17.547 -5.430 14.849 1.000 2 B PHE 74.213 1
ATOM 3485 C CB . PHE 129 129 ? B 17.410 -8.120 16.724 1.000 2 B PHE 75.234 1
ATOM 3486 C CG . PHE 129 129 ? B 16.011 -7.550 16.799 1.000 2 B PHE 75.148 1
ATOM 3487 C CD1 . PHE 129 129 ? B 14.999 -8.099 16.051 1.000 2 B PHE 76.149 1
ATOM 3488 C CD2 . PHE 129 129 ? B 15.750 -6.503 17.658 1.000 2 B PHE 75.220 1
ATOM 3489 C CE1 . PHE 129 129 ? B 13.734 -7.593 16.138 1.000 2 B PHE 73.251 1
ATOM 3490 C CE2 . PHE 129 129 ? B 14.470 -5.994 17.717 1.000 2 B PHE 73.469 1
ATOM 3491 C CZ . PHE 129 129 ? B 13.460 -6.553 16.976 1.000 2 B PHE 74.044 1
ATOM 3492 N N . ASN 130 130 ? B 19.270 -5.565 16.260 1.000 2 B ASN 70.117 1
ATOM 3493 C CA . ASN 130 130 ? B 19.423 -4.129 16.358 1.000 2 B ASN 69.059 1
ATOM 3494 C C . ASN 130 130 ? B 19.947 -3.489 15.092 1.000 2 B ASN 69.298 1
ATOM 3495 O O . ASN 130 130 ? B 19.962 -2.258 15.005 1.000 2 B ASN 67.384 1
ATOM 3496 C CB . ASN 130 130 ? B 20.319 -3.759 17.536 1.000 2 B ASN 65.608 1
ATOM 3497 C CG . ASN 130 130 ? B 19.696 -4.105 18.864 1.000 2 B ASN 61.011 1
ATOM 3498 O OD1 . ASN 130 130 ? B 18.491 -3.959 19.051 1.000 2 B ASN 55.634 1
ATOM 3499 N ND2 . ASN 130 130 ? B 20.507 -4.560 19.801 1.000 2 B ASN 55.281 1
ATOM 3500 N N . ASN 131 131 ? B 20.401 -4.263 14.134 1.000 2 B ASN 70.949 1
ATOM 3501 C CA . ASN 131 131 ? B 20.922 -3.715 12.884 1.000 2 B ASN 70.930 1
ATOM 3502 C C . ASN 131 131 ? B 19.840 -3.449 11.863 1.000 2 B ASN 71.360 1
ATOM 3503 O O . ASN 131 131 ? B 20.124 -2.865 10.823 1.000 2 B ASN 70.671 1
ATOM 3504 C CB . ASN 131 131 ? B 21.939 -4.668 12.262 1.000 2 B ASN 68.298 1
ATOM 3505 C CG . ASN 131 131 ? B 23.198 -4.794 13.089 1.000 2 B ASN 64.626 1
ATOM 3506 O OD1 . ASN 131 131 ? B 23.651 -3.839 13.715 1.000 2 B ASN 61.840 1
ATOM 3507 N ND2 . ASN 131 131 ? B 23.778 -5.975 13.081 1.000 2 B ASN 60.301 1
ATOM 3508 N N . TYR 132 132 ? B 18.603 -3.859 12.153 1.000 2 B TYR 77.433 1
ATOM 3509 C CA . TYR 132 132 ? B 17.537 -3.818 11.156 1.000 2 B TYR 78.481 1
ATOM 3510 C C . TYR 132 132 ? B 16.491 -2.779 11.489 1.000 2 B TYR 77.429 1
ATOM 3511 O O . TYR 132 132 ? B 16.230 -2.463 12.645 1.000 2 B TYR 75.285 1
ATOM 3512 C CB . TYR 132 132 ? B 16.860 -5.174 11.005 1.000 2 B TYR 79.142 1
ATOM 3513 C CG . TYR 132 132 ? B 17.781 -6.255 10.471 1.000 2 B TYR 79.132 1
ATOM 3514 C CD1 . TYR 132 132 ? B 18.178 -6.244 9.142 1.000 2 B TYR 79.879 1
ATOM 3515 C CD2 . TYR 132 132 ? B 18.220 -7.272 11.295 1.000 2 B TYR 79.905 1
ATOM 3516 C CE1 . TYR 132 132 ? B 19.016 -7.227 8.648 1.000 2 B TYR 77.604 1
ATOM 3517 C CE2 . TYR 132 132 ? B 19.055 -8.257 10.813 1.000 2 B TYR 77.654 1
ATOM 3518 C CZ . TYR 132 132 ? B 19.439 -8.225 9.487 1.000 2 B TYR 77.173 1
ATOM 3519 O OH . TYR 132 132 ? B 20.267 -9.196 8.979 1.000 2 B TYR 72.936 1
ATOM 3520 N N . GLN 133 133 ? B 15.868 -2.242 10.457 1.000 2 B GLN 72.392 1
ATOM 3521 C CA . GLN 133 133 ? B 14.591 -1.545 10.544 1.000 2 B GLN 72.677 1
ATOM 3522 C C . GLN 133 133 ? B 13.559 -2.397 9.844 1.000 2 B GLN 73.627 1
ATOM 3523 O O . GLN 133 133 ? B 13.874 -3.191 8.970 1.000 2 B GLN 73.615 1
ATOM 3524 C CB . GLN 133 133 ? B 14.679 -0.166 9.909 1.000 2 B GLN 68.573 1
ATOM 3525 C CG . GLN 133 133 ? B 15.520 0.822 10.738 1.000 2 B GLN 63.480 1
ATOM 3526 C CD . GLN 133 133 ? B 15.487 2.224 10.160 1.000 2 B GLN 60.500 1
ATOM 3527 O OE1 . GLN 133 133 ? B 16.460 2.675 9.577 1.000 2 B GLN 58.746 1
ATOM 3528 N NE2 . GLN 133 133 ? B 14.344 2.904 10.300 1.000 2 B GLN 56.415 1
ATOM 3529 N N . PHE 134 134 ? B 12.305 -2.239 10.238 1.000 2 B PHE 77.104 1
ATOM 3530 C CA . PHE 134 134 ? B 11.249 -3.154 9.853 1.000 2 B PHE 78.336 1
ATOM 3531 C C . PHE 134 134 ? B 10.169 -2.412 9.074 1.000 2 B PHE 78.500 1
ATOM 3532 O O . PHE 134 134 ? B 9.762 -1.311 9.476 1.000 2 B PHE 76.669 1
ATOM 3533 C CB . PHE 134 134 ? B 10.643 -3.842 11.093 1.000 2 B PHE 77.467 1
ATOM 3534 C CG . PHE 134 134 ? B 11.658 -4.593 11.890 1.000 2 B PHE 77.128 1
ATOM 3535 C CD1 . PHE 134 134 ? B 11.930 -5.924 11.590 1.000 2 B PHE 77.925 1
ATOM 3536 C CD2 . PHE 134 134 ? B 12.361 -3.978 12.916 1.000 2 B PHE 77.326 1
ATOM 3537 C CE1 . PHE 134 134 ? B 12.874 -6.632 12.308 1.000 2 B PHE 74.973 1
ATOM 3538 C CE2 . PHE 134 134 ? B 13.305 -4.675 13.634 1.000 2 B PHE 74.623 1
ATOM 3539 C CZ . PHE 134 134 ? B 13.549 -6.000 13.328 1.000 2 B PHE 74.557 1
ATOM 3540 N N . PHE 135 135 ? B 9.736 -3.007 8.002 1.000 2 B PHE 78.738 1
ATOM 3541 C CA . PHE 135 135 ? B 8.747 -2.390 7.110 1.000 2 B PHE 79.753 1
ATOM 3542 C C . PHE 135 135 ? B 7.694 -3.385 6.707 1.000 2 B PHE 80.084 1
ATOM 3543 O O . PHE 135 135 ? B 7.980 -4.571 6.568 1.000 2 B PHE 78.753 1
ATOM 3544 C CB . PHE 135 135 ? B 9.424 -1.810 5.873 1.000 2 B PHE 78.872 1
ATOM 3545 C CG . PHE 135 135 ? B 10.373 -0.682 6.171 1.000 2 B PHE 78.246 1
ATOM 3546 C CD1 . PHE 135 135 ? B 9.961 0.622 6.068 1.000 2 B PHE 78.245 1
ATOM 3547 C CD2 . PHE 135 135 ? B 11.676 -0.951 6.555 1.000 2 B PHE 77.997 1
ATOM 3548 C CE1 . PHE 135 135 ? B 10.822 1.649 6.354 1.000 2 B PHE 75.778 1
ATOM 3549 C CE2 . PHE 135 135 ? B 12.539 0.080 6.840 1.000 2 B PHE 75.994 1
ATOM 3550 C CZ . PHE 135 135 ? B 12.110 1.387 6.737 1.000 2 B PHE 75.830 1
ATOM 3551 N N . ILE 136 136 ? B 6.477 -2.892 6.529 1.000 2 B ILE 79.192 1
ATOM 3552 C CA . ILE 136 136 ? B 5.348 -3.691 6.078 1.000 2 B ILE 78.058 1
ATOM 3553 C C . ILE 136 136 ? B 4.732 -3.000 4.884 1.000 2 B ILE 77.882 1
ATOM 3554 O O . ILE 136 136 ? B 5.122 -1.879 4.533 1.000 2 B ILE 75.879 1
ATOM 3555 C CB . ILE 136 136 ? B 4.301 -3.900 7.179 1.000 2 B ILE 74.852 1
ATOM 3556 C CG1 . ILE 136 136 ? B 3.718 -2.572 7.644 1.000 2 B ILE 66.576 1
ATOM 3557 C CG2 . ILE 136 136 ? B 4.939 -4.626 8.356 1.000 2 B ILE 68.323 1
ATOM 3558 C CD1 . ILE 136 136 ? B 2.624 -2.729 8.680 1.000 2 B ILE 65.518 1
ATOM 3559 N N . GLY 137 137 ? B 3.803 -3.657 4.241 1.000 2 B GLY 77.473 1
ATOM 3560 C CA . GLY 137 137 ? B 3.177 -3.102 3.057 1.000 2 B GLY 77.205 1
ATOM 3561 C C . GLY 137 137 ? B 2.285 -1.914 3.361 1.000 2 B GLY 76.060 1
ATOM 3562 O O . GLY 137 137 ? B 2.021 -1.584 4.513 1.000 2 B GLY 73.860 1
ATOM 3563 N N . GLU 138 138 ? B 1.811 -1.290 2.299 1.000 2 B GLU 71.019 1
ATOM 3564 C CA . GLU 138 138 ? B 0.965 -0.121 2.457 1.000 2 B GLU 70.469 1
ATOM 3565 C C . GLU 138 138 ? B -0.279 -0.422 3.251 1.000 2 B GLU 70.425 1
ATOM 3566 O O . GLU 138 138 ? B -0.731 0.402 4.045 1.000 2 B GLU 68.263 1
ATOM 3567 C CB . GLU 138 138 ? B 0.578 0.429 1.082 1.000 2 B GLU 67.200 1
ATOM 3568 C CG . GLU 138 138 ? B -0.307 1.677 1.155 1.000 2 B GLU 63.581 1
ATOM 3569 C CD . GLU 138 138 ? B -0.681 2.204 -0.233 1.000 2 B GLU 60.842 1
ATOM 3570 O OE1 . GLU 138 138 ? B -0.321 1.542 -1.238 1.000 2 B GLU 58.779 1
ATOM 3571 O OE2 . GLU 138 138 ? B -1.346 3.263 -0.292 1.000 2 B GLU 56.277 1
ATOM 3572 N N . ASN 139 139 ? B -0.848 -1.613 3.057 1.000 2 B ASN 69.490 1
ATOM 3573 C CA . ASN 139 139 ? B -2.067 -1.965 3.777 1.000 2 B ASN 68.602 1
ATOM 3574 C C . ASN 139 139 ? B -1.822 -2.237 5.267 1.000 2 B ASN 68.901 1
ATOM 3575 O O . ASN 139 139 ? B -2.789 -2.392 6.011 1.000 2 B ASN 67.475 1
ATOM 3576 C CB . ASN 139 139 ? B -2.721 -3.198 3.164 1.000 2 B ASN 65.389 1
ATOM 3577 C CG . ASN 139 139 ? B -3.253 -2.936 1.779 1.000 2 B ASN 61.625 1
ATOM 3578 O OD1 . ASN 139 139 ? B -3.611 -1.802 1.445 1.000 2 B ASN 58.909 1
ATOM 3579 N ND2 . ASN 139 139 ? B -3.333 -3.974 0.975 1.000 2 B ASN 59.593 1
ATOM 3580 N N . MET 140 140 ? B -0.584 -2.332 5.679 1.000 2 B MET 67.125 1
ATOM 3581 C CA . MET 140 140 ? B -0.237 -2.555 7.099 1.000 2 B MET 66.023 1
ATOM 3582 C C . MET 140 140 ? B -0.981 -3.765 7.640 1.000 2 B MET 67.346 1
ATOM 3583 O O . MET 140 140 ? B -1.547 -3.738 8.732 1.000 2 B MET 66.210 1
ATOM 3584 C CB . MET 140 140 ? B -0.510 -1.312 7.934 1.000 2 B MET 62.565 1
ATOM 3585 C CG . MET 140 140 ? B 0.368 -0.137 7.553 1.000 2 B MET 59.122 1
ATOM 3586 S SD . MET 140 140 ? B 0.009 1.374 8.490 1.000 2 B MET 56.132 1
ATOM 3587 C CE . MET 140 140 ? B -1.556 1.839 7.766 1.000 2 B MET 50.660 1
ATOM 3588 N N . ASN 141 141 ? B -0.958 -4.851 6.884 1.000 2 B ASN 71.286 1
ATOM 3589 C CA . ASN 141 141 ? B -1.603 -6.070 7.312 1.000 2 B ASN 71.385 1
ATOM 3590 C C . ASN 141 141 ? B -0.706 -6.776 8.318 1.000 2 B ASN 72.298 1
ATOM 3591 O O . ASN 141 141 ? B 0.435 -7.133 7.972 1.000 2 B ASN 72.685 1
ATOM 3592 C CB . ASN 141 141 ? B -1.872 -6.951 6.088 1.000 2 B ASN 68.954 1
ATOM 3593 C CG . ASN 141 141 ? B -2.727 -8.162 6.420 1.000 2 B ASN 66.612 1
ATOM 3594 O OD1 . ASN 141 141 ? B -2.806 -8.594 7.569 1.000 2 B ASN 64.953 1
ATOM 3595 N ND2 . ASN 141 141 ? B -3.402 -8.703 5.407 1.000 2 B ASN 64.352 1
ATOM 3596 N N . PRO 142 142 ? B -1.160 -6.965 9.554 1.000 2 B PRO 68.672 1
ATOM 3597 C CA . PRO 142 142 ? B -0.286 -7.616 10.524 1.000 2 B PRO 68.498 1
ATOM 3598 C C . PRO 142 142 ? B 0.146 -9.030 10.124 1.000 2 B PRO 70.040 1
ATOM 3599 O O . PRO 142 142 ? B 1.167 -9.526 10.629 1.000 2 B PRO 69.437 1
ATOM 3600 C CB . PRO 142 142 ? B -1.126 -7.629 11.801 1.000 2 B PRO 65.817 1
ATOM 3601 C CG . PRO 142 142 ? B -2.130 -6.557 11.604 1.000 2 B PRO 63.570 1
ATOM 3602 C CD . PRO 142 142 ? B -2.437 -6.546 10.145 1.000 2 B PRO 65.794 1
ATOM 3603 N N . ASP 143 143 ? B -0.629 -9.685 9.277 1.000 2 B ASP 74.449 1
ATOM 3604 C CA . ASP 143 143 ? B -0.286 -11.027 8.858 1.000 2 B ASP 75.943 1
ATOM 3605 C C . ASP 143 143 ? B 0.717 -11.055 7.719 1.000 2 B ASP 78.244 1
ATOM 3606 O O . ASP 143 143 ? B 1.226 -12.112 7.390 1.000 2 B ASP 78.039 1
ATOM 3607 C CB . ASP 143 143 ? B -1.550 -11.783 8.425 1.000 2 B ASP 73.078 1
ATOM 3608 C CG . ASP 143 143 ? B -2.575 -11.894 9.520 1.000 2 B ASP 71.179 1
ATOM 3609 O OD1 . ASP 143 143 ? B -2.174 -12.058 10.691 1.000 2 B ASP 68.821 1
ATOM 3610 O OD2 . ASP 143 143 ? B -3.779 -11.809 9.201 1.000 2 B ASP 67.964 1
ATOM 3611 N N . GLY 144 144 ? B 1.002 -9.902 7.130 1.000 2 B GLY 79.999 1
ATOM 3612 C CA . GLY 144 144 ? B 1.877 -9.845 5.974 1.000 2 B GLY 81.704 1
ATOM 3613 C C . GLY 144 144 ? B 3.359 -9.908 6.328 1.000 2 B GLY 83.425 1
ATOM 3614 O O . GLY 144 144 ? B 3.738 -9.896 7.495 1.000 2 B GLY 82.113 1
ATOM 3615 N N . MET 145 145 ? B 4.181 -9.959 5.291 1.000 2 B MET 85.778 1
ATOM 3616 C CA . MET 145 145 ? B 5.632 -10.041 5.466 1.000 2 B MET 87.165 1
ATOM 3617 C C . MET 145 145 ? B 6.168 -8.745 6.058 1.000 2 B MET 87.059 1
ATOM 3618 O O . MET 145 145 ? B 5.656 -7.665 5.793 1.000 2 B MET 85.693 1
ATOM 3619 C CB . MET 145 145 ? B 6.295 -10.315 4.132 1.000 2 B MET 88.153 1
ATOM 3620 C CG . MET 145 145 ? B 7.795 -10.468 4.232 1.000 2 B MET 87.511 1
ATOM 3621 S SD . MET 145 145 ? B 8.559 -10.541 2.591 1.000 2 B MET 86.336 1
ATOM 3622 C CE . MET 145 145 ? B 7.729 -11.950 1.910 1.000 2 B MET 81.546 1
ATOM 3623 N N . VAL 146 146 ? B 7.205 -8.866 6.819 1.000 2 B VAL 86.081 1
ATOM 3624 C CA . VAL 146 146 ? B 7.947 -7.713 7.303 1.000 2 B VAL 86.123 1
ATOM 3625 C C . VAL 146 146 ? B 9.290 -7.706 6.606 1.000 2 B VAL 86.983 1
ATOM 3626 O O . VAL 146 146 ? B 10.060 -8.660 6.720 1.000 2 B VAL 85.319 1
ATOM 3627 C CB . VAL 146 146 ? B 8.116 -7.749 8.830 1.000 2 B VAL 83.628 1
ATOM 3628 C CG1 . VAL 146 146 ? B 6.772 -7.577 9.512 1.000 2 B VAL 82.614 1
ATOM 3629 C CG2 . VAL 146 146 ? B 9.093 -6.696 9.293 1.000 2 B VAL 82.939 1
ATOM 3630 N N . ALA 147 147 ? B 9.549 -6.651 5.863 1.000 2 B ALA 86.797 1
ATOM 3631 C CA . ALA 147 147 ? B 10.826 -6.488 5.176 1.000 2 B ALA 87.087 1
ATOM 3632 C C . ALA 147 147 ? B 11.863 -5.911 6.123 1.000 2 B ALA 86.333 1
ATOM 3633 O O . ALA 147 147 ? B 11.540 -5.103 6.992 1.000 2 B ALA 84.750 1
ATOM 3634 C CB . ALA 147 147 ? B 10.668 -5.603 3.959 1.000 2 B ALA 87.327 1
ATOM 3635 N N . LEU 148 148 ? B 13.085 -6.324 5.964 1.000 2 B LEU 87.996 1
ATOM 3636 C CA . LEU 148 148 ? B 14.178 -5.889 6.808 1.000 2 B LEU 87.718 1
ATOM 3637 C C . LEU 148 148 ? B 15.057 -4.926 6.035 1.000 2 B LEU 87.587 1
ATOM 3638 O O . LEU 148 148 ? B 15.419 -5.184 4.894 1.000 2 B LEU 87.181 1
ATOM 3639 C CB . LEU 148 148 ? B 14.988 -7.083 7.282 1.000 2 B LEU 86.526 1
ATOM 3640 C CG . LEU 148 148 ? B 14.211 -8.184 7.993 1.000 2 B LEU 86.078 1
ATOM 3641 C CD1 . LEU 148 148 ? B 13.566 -7.650 9.266 1.000 2 B LEU 82.903 1
ATOM 3642 C CD2 . LEU 148 148 ? B 15.105 -9.364 8.309 1.000 2 B LEU 82.827 1
ATOM 3643 N N . LEU 149 149 ? B 15.434 -3.835 6.685 1.000 2 B LEU 81.446 1
ATOM 3644 C CA . LEU 149 149 ? B 16.291 -2.827 6.069 1.000 2 B LEU 81.148 1
ATOM 3645 C C . LEU 149 149 ? B 17.617 -2.779 6.828 1.000 2 B LEU 79.961 1
ATOM 3646 O O . LEU 149 149 ? B 17.635 -2.695 8.057 1.000 2 B LEU 77.788 1
ATOM 3647 C CB . LEU 149 149 ? B 15.609 -1.446 6.082 1.000 2 B LEU 78.560 1
ATOM 3648 C CG . LEU 149 149 ? B 16.484 -0.284 5.599 1.000 2 B LEU 78.483 1
ATOM 3649 C CD1 . LEU 149 149 ? B 16.737 -0.404 4.105 1.000 2 B LEU 75.307 1
ATOM 3650 C CD2 . LEU 149 149 ? B 15.785 1.030 5.904 1.000 2 B LEU 74.478 1
ATOM 3651 N N . ASP 150 150 ? B 18.691 -2.784 6.088 1.000 2 B ASP 80.365 1
ATOM 3652 C CA . ASP 150 150 ? B 20.030 -2.692 6.645 1.000 2 B ASP 79.630 1
ATOM 3653 C C . ASP 150 150 ? B 20.887 -1.914 5.677 1.000 2 B ASP 79.548 1
ATOM 3654 O O . ASP 150 150 ? B 20.420 -1.477 4.626 1.000 2 B ASP 78.210 1
ATOM 3655 C CB . ASP 150 150 ? B 20.604 -4.085 6.907 1.000 2 B ASP 77.051 1
ATOM 3656 C CG . ASP 150 150 ? B 21.742 -4.079 7.921 1.000 2 B ASP 75.405 1
ATOM 3657 O OD1 . ASP 150 150 ? B 22.225 -2.995 8.298 1.000 2 B ASP 73.301 1
ATOM 3658 O OD2 . ASP 150 150 ? B 22.150 -5.179 8.329 1.000 2 B ASP 72.303 1
ATOM 3659 N N . TYR 151 151 ? B 22.141 -1.703 6.042 1.000 2 B TYR 74.060 1
ATOM 3660 C CA . TYR 151 151 ? B 23.076 -0.943 5.216 1.000 2 B TYR 74.074 1
ATOM 3661 C C . TYR 151 151 ? B 24.336 -1.765 5.000 1.000 2 B TYR 74.412 1
ATOM 3662 O O . TYR 151 151 ? B 24.659 -2.648 5.797 1.000 2 B TYR 73.542 1
ATOM 3663 C CB . TYR 151 151 ? B 23.421 0.399 5.852 1.000 2 B TYR 70.822 1
ATOM 3664 C CG . TYR 151 151 ? B 22.267 1.366 5.863 1.000 2 B TYR 68.871 1
ATOM 3665 C CD1 . TYR 151 151 ? B 22.080 2.282 4.836 1.000 2 B TYR 69.106 1
ATOM 3666 C CD2 . TYR 151 151 ? B 21.328 1.328 6.888 1.000 2 B TYR 68.101 1
ATOM 3667 C CE1 . TYR 151 151 ? B 21.017 3.157 4.840 1.000 2 B TYR 65.895 1
ATOM 3668 C CE2 . TYR 151 151 ? B 20.249 2.191 6.891 1.000 2 B TYR 66.124 1
ATOM 3669 C CZ . TYR 151 151 ? B 20.105 3.081 5.862 1.000 2 B TYR 65.165 1
ATOM 3670 O OH . TYR 151 151 ? B 19.026 3.942 5.869 1.000 2 B TYR 58.673 1
ATOM 3671 N N . ARG 152 152 ? B 25.024 -1.480 3.913 1.000 2 B ARG 77.523 1
ATOM 3672 C CA . ARG 152 152 ? B 26.285 -2.156 3.614 1.000 2 B ARG 77.120 1
ATOM 3673 C C . ARG 152 152 ? B 27.327 -1.770 4.655 1.000 2 B ARG 75.700 1
ATOM 3674 O O . ARG 152 152 ? B 27.106 -0.956 5.548 1.000 2 B ARG 73.709 1
ATOM 3675 C CB . ARG 152 152 ? B 26.753 -1.822 2.211 1.000 2 B ARG 76.969 1
ATOM 3676 C CG . ARG 152 152 ? B 25.763 -2.096 1.116 1.000 2 B ARG 77.589 1
ATOM 3677 C CD . ARG 152 152 ? B 25.501 -3.581 0.921 1.000 2 B ARG 77.454 1
ATOM 3678 N NE . ARG 152 152 ? B 24.699 -3.789 -0.293 1.000 2 B ARG 77.912 1
ATOM 3679 C CZ . ARG 152 152 ? B 24.283 -4.967 -0.726 1.000 2 B ARG 76.746 1
ATOM 3680 N NH1 . ARG 152 152 ? B 24.623 -6.060 -0.056 1.000 2 B ARG 69.993 1
ATOM 3681 N NH2 . ARG 152 152 ? B 23.549 -5.069 -1.792 1.000 2 B ARG 71.491 1
ATOM 3682 N N . GLU 153 153 ? B 28.519 -2.334 4.477 1.000 2 B GLU 70.713 1
ATOM 3683 C CA . GLU 153 153 ? B 29.591 -2.038 5.423 1.000 2 B GLU 69.813 1
ATOM 3684 C C . GLU 153 153 ? B 30.055 -0.595 5.333 1.000 2 B GLU 70.189 1
ATOM 3685 O O . GLU 153 153 ? B 30.626 -0.088 6.308 1.000 2 B GLU 68.431 1
ATOM 3686 C CB . GLU 153 153 ? B 30.780 -2.979 5.153 1.000 2 B GLU 66.161 1
ATOM 3687 C CG . GLU 153 153 ? B 30.497 -4.426 5.503 1.000 2 B GLU 60.582 1
ATOM 3688 C CD . GLU 153 153 ? B 31.706 -5.315 5.280 1.000 2 B GLU 54.490 1
ATOM 3689 O OE1 . GLU 153 153 ? B 32.720 -4.816 4.739 1.000 2 B GLU 50.317 1
ATOM 3690 O OE2 . GLU 153 153 ? B 31.656 -6.503 5.656 1.000 2 B GLU 48.451 1
ATOM 3691 N N . ASP 154 154 ? B 29.791 0.072 4.213 1.000 2 B ASP 71.133 1
ATOM 3692 C CA . ASP 154 154 ? B 30.153 1.482 4.103 1.000 2 B ASP 69.588 1
ATOM 3693 C C . ASP 154 154 ? B 29.184 2.393 4.863 1.000 2 B ASP 69.590 1
ATOM 3694 O O . ASP 154 154 ? B 29.438 3.585 4.957 1.000 2 B ASP 68.752 1
ATOM 3695 C CB . ASP 154 154 ? B 30.201 1.909 2.637 1.000 2 B ASP 67.766 1
ATOM 3696 C CG . ASP 154 154 ? B 28.902 1.707 1.887 1.000 2 B ASP 66.532 1
ATOM 3697 O OD1 . ASP 154 154 ? B 27.876 1.350 2.523 1.000 2 B ASP 64.242 1
ATOM 3698 O OD2 . ASP 154 154 ? B 28.887 1.920 0.660 1.000 2 B ASP 67.061 1
ATOM 3699 N N . GLY 155 155 ? B 28.083 1.839 5.367 1.000 2 B GLY 64.074 1
ATOM 3700 C CA . GLY 155 155 ? B 27.121 2.616 6.133 1.000 2 B GLY 62.231 1
ATOM 3701 C C . GLY 155 155 ? B 26.289 3.574 5.332 1.000 2 B GLY 63.055 1
ATOM 3702 O O . GLY 155 155 ? B 25.618 4.433 5.924 1.000 2 B GLY 61.442 1
ATOM 3703 N N . VAL 156 156 ? B 26.318 3.475 4.025 1.000 2 B VAL 68.837 1
ATOM 3704 C CA . VAL 156 156 ? B 25.611 4.426 3.160 1.000 2 B VAL 68.452 1
ATOM 3705 C C . VAL 156 156 ? B 24.669 3.723 2.200 1.000 2 B VAL 69.380 1
ATOM 3706 O O . VAL 156 156 ? B 23.618 4.269 1.860 1.000 2 B VAL 68.392 1
ATOM 3707 C CB . VAL 156 156 ? B 26.620 5.280 2.365 1.000 2 B VAL 65.238 1
ATOM 3708 C CG1 . VAL 156 156 ? B 27.485 6.084 3.337 1.000 2 B VAL 61.221 1
ATOM 3709 C CG2 . VAL 156 156 ? B 25.896 6.228 1.432 1.000 2 B VAL 62.343 1
ATOM 3710 N N . THR 157 157 ? B 25.002 2.534 1.746 1.000 2 B THR 74.865 1
ATOM 3711 C CA . THR 157 157 ? B 24.184 1.838 0.747 1.000 2 B THR 76.324 1
ATOM 3712 C C . THR 157 157 ? B 23.133 0.991 1.440 1.000 2 B THR 77.148 1
ATOM 3713 O O . THR 157 157 ? B 23.469 0.020 2.107 1.000 2 B THR 77.213 1
ATOM 3714 C CB . THR 157 157 ? B 25.064 0.956 -0.125 1.000 2 B THR 75.161 1
ATOM 3715 O OG1 . THR 157 157 ? B 26.051 1.766 -0.782 1.000 2 B THR 72.704 1
ATOM 3716 C CG2 . THR 157 157 ? B 24.215 0.267 -1.176 1.000 2 B THR 75.398 1
ATOM 3717 N N . PRO 158 158 ? B 21.843 1.339 1.304 1.000 2 B PRO 77.449 1
ATOM 3718 C CA . PRO 158 158 ? B 20.796 0.556 1.942 1.000 2 B PRO 79.633 1
ATOM 3719 C C . PRO 158 158 ? B 20.409 -0.653 1.100 1.000 2 B PRO 81.111 1
ATOM 3720 O O . PRO 158 158 ? B 20.513 -0.670 -0.118 1.000 2 B PRO 80.304 1
ATOM 3721 C CB . PRO 158 158 ? B 19.634 1.529 2.034 1.000 2 B PRO 77.576 1
ATOM 3722 C CG . PRO 158 158 ? B 19.819 2.387 0.835 1.000 2 B PRO 75.469 1
ATOM 3723 C CD . PRO 158 158 ? B 21.311 2.524 0.634 1.000 2 B PRO 76.187 1
ATOM 3724 N N . PHE 159 159 ? B 19.934 -1.679 1.789 1.000 2 B PHE 85.805 1
ATOM 3725 C CA . PHE 159 159 ? B 19.377 -2.833 1.121 1.000 2 B PHE 86.708 1
ATOM 3726 C C . PHE 159 159 ? B 18.295 -3.416 1.994 1.000 2 B PHE 87.676 1
ATOM 3727 O O . PHE 159 159 ? B 18.283 -3.234 3.232 1.000 2 B PHE 86.808 1
ATOM 3728 C CB . PHE 159 159 ? B 20.433 -3.891 0.787 1.000 2 B PHE 85.672 1
ATOM 3729 C CG . PHE 159 159 ? B 21.085 -4.508 2.002 1.000 2 B PHE 86.545 1
ATOM 3730 C CD1 . PHE 159 159 ? B 22.144 -3.869 2.615 1.000 2 B PHE 86.489 1
ATOM 3731 C CD2 . PHE 159 159 ? B 20.614 -5.721 2.507 1.000 2 B PHE 86.032 1
ATOM 3732 C CE1 . PHE 159 159 ? B 22.738 -4.438 3.733 1.000 2 B PHE 84.704 1
ATOM 3733 C CE2 . PHE 159 159 ? B 21.206 -6.287 3.623 1.000 2 B PHE 84.503 1
ATOM 3734 C CZ . PHE 159 159 ? B 22.275 -5.649 4.232 1.000 2 B PHE 83.181 1
ATOM 3735 N N . MET 160 160 ? B 17.366 -4.119 1.391 1.000 2 B MET 88.319 1
ATOM 3736 C CA . MET 160 160 ? B 16.253 -4.716 2.100 1.000 2 B MET 89.143 1
ATOM 3737 C C . MET 160 160 ? B 16.248 -6.221 1.876 1.000 2 B MET 89.874 1
ATOM 3738 O O . MET 160 160 ? B 16.644 -6.702 0.810 1.000 2 B MET 89.627 1
ATOM 3739 C CB . MET 160 160 ? B 14.918 -4.106 1.668 1.000 2 B MET 88.524 1
ATOM 3740 C CG . MET 160 160 ? B 14.841 -2.624 1.935 1.000 2 B MET 85.981 1
ATOM 3741 S SD . MET 160 160 ? B 13.193 -1.944 1.639 1.000 2 B MET 83.367 1
ATOM 3742 C CE . MET 160 160 ? B 12.397 -2.385 3.170 1.000 2 B MET 77.237 1
ATOM 3743 N N . ILE 161 161 ? B 15.809 -6.933 2.879 1.000 2 B ILE 90.819 1
ATOM 3744 C CA . ILE 161 161 ? B 15.770 -8.372 2.865 1.000 2 B ILE 90.388 1
ATOM 3745 C C . ILE 161 161 ? B 14.313 -8.836 2.883 1.000 2 B ILE 90.663 1
ATOM 3746 O O . ILE 161 161 ? B 13.522 -8.373 3.710 1.000 2 B ILE 90.427 1
ATOM 3747 C CB . ILE 161 161 ? B 16.547 -8.968 4.050 1.000 2 B ILE 89.339 1
ATOM 3748 C CG1 . ILE 161 161 ? B 18.008 -8.581 3.973 1.000 2 B ILE 88.877 1
ATOM 3749 C CG2 . ILE 161 161 ? B 16.391 -10.493 4.099 1.000 2 B ILE 89.100 1
ATOM 3750 C CD1 . ILE 161 161 ? B 18.804 -8.959 5.199 1.000 2 B ILE 83.924 1
ATOM 3751 N N . PHE 162 162 ? B 13.977 -9.732 1.994 1.000 2 B PHE 92.846 1
ATOM 3752 C CA . PHE 162 162 ? B 12.645 -10.264 1.849 1.000 2 B PHE 92.862 1
ATOM 3753 C C . PHE 162 162 ? B 12.720 -11.780 1.872 1.000 2 B PHE 92.198 1
ATOM 3754 O O . PHE 162 162 ? B 13.665 -12.365 1.362 1.000 2 B PHE 91.728 1
ATOM 3755 C CB . PHE 162 162 ? B 11.990 -9.812 0.533 1.000 2 B PHE 93.025 1
ATOM 3756 C CG . PHE 162 162 ? B 11.816 -8.333 0.406 1.000 2 B PHE 93.640 1
ATOM 3757 C CD1 . PHE 162 162 ? B 10.639 -7.709 0.773 1.000 2 B PHE 93.228 1
ATOM 3758 C CD2 . PHE 162 162 ? B 12.852 -7.556 -0.092 1.000 2 B PHE 93.059 1
ATOM 3759 C CE1 . PHE 162 162 ? B 10.480 -6.349 0.648 1.000 2 B PHE 91.756 1
ATOM 3760 C CE2 . PHE 162 162 ? B 12.710 -6.191 -0.202 1.000 2 B PHE 92.278 1
ATOM 3761 C CZ . PHE 162 162 ? B 11.519 -5.591 0.159 1.000 2 B PHE 91.517 1
ATOM 3762 N N . PHE 163 163 ? B 11.683 -12.394 2.432 1.000 2 B PHE 92.352 1
ATOM 3763 C CA . PHE 163 163 ? B 11.594 -13.856 2.404 1.000 2 B PHE 91.539 1
ATOM 3764 C C . PHE 163 163 ? B 11.096 -14.292 1.045 1.000 2 B PHE 91.969 1
ATOM 3765 O O . PHE 163 163 ? B 9.995 -13.979 0.641 1.000 2 B PHE 91.594 1
ATOM 3766 C CB . PHE 163 163 ? B 10.659 -14.352 3.507 1.000 2 B PHE 90.229 1
ATOM 3767 C CG . PHE 163 163 ? B 11.238 -14.290 4.891 1.000 2 B PHE 88.126 1
ATOM 3768 C CD1 . PHE 163 163 ? B 12.054 -15.299 5.335 1.000 2 B PHE 85.977 1
ATOM 3769 C CD2 . PHE 163 163 ? B 10.959 -13.215 5.709 1.000 2 B PHE 85.611 1
ATOM 3770 C CE1 . PHE 163 163 ? B 12.589 -15.262 6.606 1.000 2 B PHE 83.129 1
ATOM 3771 C CE2 . PHE 163 163 ? B 11.517 -13.165 6.972 1.000 2 B PHE 84.528 1
ATOM 3772 C CZ . PHE 163 163 ? B 12.328 -14.197 7.415 1.000 2 B PHE 82.265 1
ATOM 3773 N N . LYS 164 164 ? B 11.950 -15.011 0.321 1.000 2 B LYS 92.274 1
ATOM 3774 C CA . LYS 164 164 ? B 11.626 -15.420 -1.059 1.000 2 B LYS 91.784 1
ATOM 3775 C C . LYS 164 164 ? B 10.347 -16.238 -1.123 1.000 2 B LYS 91.116 1
ATOM 3776 O O . LYS 164 164 ? B 9.520 -16.018 -2.000 1.000 2 B LYS 90.356 1
ATOM 3777 C CB . LYS 164 164 ? B 12.792 -16.212 -1.629 1.000 2 B LYS 91.101 1
ATOM 3778 C CG . LYS 164 164 ? B 12.566 -16.647 -3.060 1.000 2 B LYS 88.045 1
ATOM 3779 C CD . LYS 164 164 ? B 13.737 -17.417 -3.589 1.000 2 B LYS 85.757 1
ATOM 3780 C CE . LYS 164 164 ? B 13.490 -17.878 -5.028 1.000 2 B LYS 80.701 1
ATOM 3781 N NZ . LYS 164 164 ? B 14.604 -18.698 -5.545 1.000 2 B LYS 75.992 1
ATOM 3782 N N . ASP 165 165 ? B 10.180 -17.152 -0.186 1.000 2 B ASP 91.676 1
ATOM 3783 C CA . ASP 165 165 ? B 8.983 -17.987 -0.203 1.000 2 B ASP 90.608 1
ATOM 3784 C C . ASP 165 165 ? B 7.760 -17.260 0.308 1.000 2 B ASP 90.900 1
ATOM 3785 O O . ASP 165 165 ? B 6.680 -17.847 0.338 1.000 2 B ASP 89.375 1
ATOM 3786 C CB . ASP 165 165 ? B 9.230 -19.264 0.608 1.000 2 B ASP 89.557 1
ATOM 3787 C CG . ASP 165 165 ? B 10.197 -20.196 -0.088 1.000 2 B ASP 88.569 1
ATOM 3788 O OD1 . ASP 165 165 ? B 9.891 -20.610 -1.236 1.000 2 B ASP 84.029 1
ATOM 3789 O OD2 . ASP 165 165 ? B 11.250 -20.510 0.487 1.000 2 B ASP 82.986 1
ATOM 3790 N N . GLY 166 166 ? B 7.898 -16.008 0.745 1.000 2 B GLY 91.654 1
ATOM 3791 C CA . GLY 166 166 ? B 6.755 -15.180 1.105 1.000 2 B GLY 91.467 1
ATOM 3792 C C . GLY 166 166 ? B 6.313 -14.249 -0.008 1.000 2 B GLY 92.538 1
ATOM 3793 O O . GLY 166 166 ? B 5.496 -13.375 0.266 1.000 2 B GLY 91.376 1
ATOM 3794 N N . LEU 167 167 ? B 6.844 -14.414 -1.196 1.000 2 B LEU 91.832 1
ATOM 3795 C CA . LEU 167 167 ? B 6.600 -13.508 -2.292 1.000 2 B LEU 92.226 1
ATOM 3796 C C . LEU 167 167 ? B 5.830 -14.209 -3.400 1.000 2 B LEU 91.348 1
ATOM 3797 O O . LEU 167 167 ? B 5.798 -15.453 -3.470 1.000 2 B LEU 89.390 1
ATOM 3798 C CB . LEU 167 167 ? B 7.898 -12.947 -2.865 1.000 2 B LEU 92.121 1
ATOM 3799 C CG . LEU 167 167 ? B 8.767 -12.137 -1.922 1.000 2 B LEU 92.287 1
ATOM 3800 C CD1 . LEU 167 167 ? B 8.084 -10.826 -1.553 1.000 2 B LEU 92.265 1
ATOM 3801 C CD2 . LEU 167 167 ? B 10.120 -11.863 -2.554 1.000 2 B LEU 91.809 1
ATOM 3802 N N . GLU 168 168 ? B 5.213 -13.425 -4.245 1.000 2 B GLU 90.213 1
ATOM 3803 C CA . GLU 168 168 ? B 4.630 -13.872 -5.478 1.000 2 B GLU 88.570 1
ATOM 3804 C C . GLU 168 168 ? B 4.998 -12.861 -6.554 1.000 2 B GLU 87.665 1
ATOM 3805 O O . GLU 168 168 ? B 5.224 -11.697 -6.253 1.000 2 B GLU 86.585 1
ATOM 3806 C CB . GLU 168 168 ? B 3.116 -14.057 -5.384 1.000 2 B GLU 85.897 1
ATOM 3807 C CG . GLU 168 168 ? B 2.349 -12.812 -4.996 1.000 2 B GLU 79.600 1
ATOM 3808 C CD . GLU 168 168 ? B 0.867 -13.054 -4.851 1.000 2 B GLU 80.070 1
ATOM 3809 O OE1 . GLU 168 168 ? B 0.408 -14.199 -5.103 1.000 2 B GLU 74.038 1
ATOM 3810 O OE2 . GLU 168 168 ? B 0.147 -12.091 -4.506 1.000 2 B GLU 70.501 1
ATOM 3811 N N . MET 169 169 ? B 5.061 -13.306 -7.795 1.000 2 B MET 84.383 1
ATOM 3812 C CA . MET 169 169 ? B 5.543 -12.492 -8.900 1.000 2 B MET 83.961 1
ATOM 3813 C C . MET 169 169 ? B 4.429 -12.191 -9.889 1.000 2 B MET 81.766 1
ATOM 3814 O O . MET 169 169 ? B 3.519 -12.980 -10.089 1.000 2 B MET 78.950 1
ATOM 3815 C CB . MET 169 169 ? B 6.690 -13.192 -9.622 1.000 2 B MET 82.162 1
ATOM 3816 C CG . MET 169 169 ? B 7.908 -13.436 -8.751 1.000 2 B MET 76.739 1
ATOM 3817 S SD . MET 169 169 ? B 9.103 -14.568 -9.486 1.000 2 B MET 74.071 1
ATOM 3818 C CE . MET 169 169 ? B 9.441 -13.756 -11.051 1.000 2 B MET 66.756 1
ATOM 3819 N N . GLU 170 170 ? B 4.515 -11.012 -10.474 1.000 2 B GLU 78.935 1
ATOM 3820 C CA . GLU 170 170 ? B 3.604 -10.610 -11.534 1.000 2 B GLU 76.217 1
ATOM 3821 C C . GLU 170 170 ? B 4.431 -9.997 -12.642 1.000 2 B GLU 75.149 1
ATOM 3822 O O . GLU 170 170 ? B 4.984 -8.907 -12.494 1.000 2 B GLU 73.281 1
ATOM 3823 C CB . GLU 170 170 ? B 2.554 -9.636 -11.024 1.000 2 B GLU 72.321 1
ATOM 3824 C CG . GLU 170 170 ? B 1.509 -9.280 -12.057 1.000 2 B GLU 65.727 1
ATOM 3825 C CD . GLU 170 170 ? B 0.349 -8.459 -11.497 1.000 2 B GLU 63.687 1
ATOM 3826 O OE1 . GLU 170 170 ? B 0.364 -8.175 -10.281 1.000 2 B GLU 61.115 1
ATOM 3827 O OE2 . GLU 170 170 ? B -0.573 -8.145 -12.281 1.000 2 B GLU 56.712 1
ATOM 3828 N N . LYS 171 171 ? B 4.523 -10.698 -13.776 1.000 2 B LYS 74.279 1
ATOM 3829 C CA . LYS 171 171 ? B 5.381 -10.300 -14.887 1.000 2 B LYS 72.614 1
ATOM 3830 C C . LYS 171 171 ? B 4.580 -9.843 -16.065 1.000 2 B LYS 70.665 1
ATOM 3831 O O . LYS 171 171 ? B 3.410 -10.256 -16.240 1.000 2 B LYS 67.780 1
ATOM 3832 C CB . LYS 171 171 ? B 6.308 -11.454 -15.260 1.000 2 B LYS 68.249 1
ATOM 3833 C CG . LYS 171 171 ? B 7.447 -11.087 -16.186 1.000 2 B LYS 62.888 1
ATOM 3834 C CD . LYS 171 171 ? B 8.387 -12.249 -16.415 1.000 2 B LYS 59.584 1
ATOM 3835 C CE . LYS 171 171 ? B 9.527 -11.877 -17.324 1.000 2 B LYS 54.496 1
ATOM 3836 N NZ . LYS 171 171 ? B 10.469 -12.985 -17.547 1.000 2 B LYS 47.617 1
ATOM 3837 N N . CYS 172 172 ? B 5.157 -9.011 -16.880 1.000 2 B CYS 61.967 1
ATOM 3838 C CA . CYS 172 172 ? B 4.532 -8.549 -18.100 1.000 2 B CYS 62.104 1
ATOM 3839 C C . CYS 172 172 ? B 4.511 -9.643 -19.172 1.000 2 B CYS 60.430 1
ATOM 3840 O O . CYS 172 172 ? B 5.199 -10.681 -19.028 1.000 2 B CYS 57.418 1
ATOM 3841 C CB . CYS 172 172 ? B 5.220 -7.299 -18.651 1.000 2 B CYS 57.667 1
ATOM 3842 S SG . CYS 172 172 ? B 5.234 -5.947 -17.482 1.000 2 B CYS 58.050 1
#
#
loop_
_atom_type.symbol
C
N
O
S
#
#
loop_
_ma_qa_metric.id
_ma_qa_metric.name
_ma_qa_metric.description
_ma_qa_metric.type
_ma_qa_metric.mode
_ma_qa_metric.type_other_details
_ma_qa_metric.software_group_id
1 pLDDT 'Predicted lddt' pLDDT local . .
#
#
loop_
_ma_qa_metric_local.ordinal_id
_ma_qa_metric_local.model_id
_ma_qa_metric_local.label_asym_id
_ma_qa_metric_local.label_seq_id
_ma_qa_metric_local.label_comp_id
_ma_qa_metric_local.metric_id
_ma_qa_metric_local.metric_value
1 1 A 1 MET 1 18.412
2 1 A 2 PHE 1 24.267
3 1 A 3 GLY 1 29.837
4 1 A 4 LEU 1 31.492
5 1 A 5 ARG 1 29.677
6 1 A 6 ARG 1 32.534
7 1 A 7 ASN 1 33.512
8 1 A 8 ALA 1 33.336
9 1 A 9 VAL 1 34.198
10 1 A 10 ILE 1 31.999
11 1 A 11 GLY 1 30.800
12 1 A 12 LEU 1 35.340
13 1 A 13 ASN 1 32.011
14 1 A 14 LEU 1 33.230
15 1 A 15 TYR 1 31.319
16 1 A 16 CYS 1 32.692
17 1 A 17 GLY 1 31.697
18 1 A 18 GLY 1 31.549
19 1 A 19 ALA 1 34.046
20 1 A 20 SER 1 35.475
21 1 A 21 LEU 1 34.776
22 1 A 22 GLY 1 31.269
23 1 A 23 ALA 1 35.517
24 1 A 24 GLY 1 33.524
25 1 A 25 GLY 1 34.148
26 1 A 26 GLY 1 35.598
27 1 A 27 SER 1 42.008
28 1 A 28 PRO 1 45.248
29 1 A 29 ALA 1 47.905
30 1 A 30 GLY 1 44.974
31 1 A 31 ALA 1 46.388
32 1 A 32 ARG 1 50.988
33 1 A 33 LEU 1 49.398
34 1 A 34 VAL 1 49.587
35 1 A 35 ALA 1 48.667
36 1 A 36 GLU 1 50.088
37 1 A 37 GLU 1 48.188
38 1 A 38 ALA 1 50.265
39 1 A 39 LYS 1 57.544
40 1 A 40 ALA 1 55.404
41 1 A 41 ARG 1 52.015
42 1 A 42 ARG 1 49.717
43 1 A 43 GLU 1 57.501
44 1 A 44 GLY 1 51.834
45 1 A 45 GLY 1 44.555
46 1 A 46 GLY 1 41.081
47 1 A 47 GLU 1 42.227
48 1 A 48 ALA 1 38.792
49 1 A 49 ALA 1 38.924
50 1 A 50 LEU 1 36.731
51 1 A 51 LEU 1 37.163
52 1 A 52 PRO 1 37.611
53 1 A 53 GLY 1 35.938
54 1 A 54 ALA 1 35.257
55 1 A 55 ARG 1 32.951
56 1 A 56 VAL 1 36.643
57 1 A 57 VAL 1 34.891
58 1 A 58 ALA 1 39.749
59 1 A 59 ARG 1 40.197
60 1 A 60 PRO 1 41.571
61 1 A 61 PRO 1 38.310
62 1 A 62 PRO 1 39.488
63 1 A 63 VAL 1 39.536
64 1 A 64 GLY 1 36.838
65 1 A 65 ALA 1 43.255
66 1 A 66 GLU 1 42.857
67 1 A 67 ASP 1 45.339
68 1 A 68 PRO 1 45.887
69 1 A 69 ASP 1 45.517
70 1 A 70 VAL 1 40.048
71 1 A 71 THR 1 44.252
72 1 A 72 ALA 1 45.002
73 1 A 73 SER 1 45.263
74 1 A 74 ALA 1 41.257
75 1 A 75 GLU 1 41.335
76 1 A 76 ARG 1 40.695
77 1 A 77 ARG 1 38.540
78 1 A 78 LEU 1 39.479
79 1 A 79 HIS 1 36.409
80 1 A 80 LYS 1 40.806
81 1 A 81 SER 1 34.549
82 1 A 82 PRO 1 34.449
83 1 A 83 GLY 1 29.771
84 1 A 84 LEU 1 35.127
85 1 A 85 LEU 1 36.618
86 1 A 86 ALA 1 38.288
87 1 A 87 VAL 1 39.604
88 1 A 88 PRO 1 37.704
89 1 A 89 PRO 1 39.081
90 1 A 90 GLU 1 41.900
91 1 A 91 GLU 1 40.977
92 1 A 92 MET 1 37.672
93 1 A 93 ALA 1 40.391
94 1 A 94 ALA 1 41.780
95 1 A 95 SER 1 41.073
96 1 A 96 ALA 1 38.764
97 1 A 97 ALA 1 40.474
98 1 A 98 ALA 1 41.015
99 1 A 99 ALA 1 37.899
100 1 A 100 ILE 1 35.035
101 1 A 101 VAL 1 37.037
102 1 A 102 SER 1 35.696
103 1 A 103 PRO 1 39.399
104 1 A 104 GLU 1 40.426
105 1 A 105 GLU 1 43.168
106 1 A 106 GLU 1 40.357
107 1 A 107 LEU 1 38.584
108 1 A 108 ASP 1 39.705
109 1 A 109 GLY 1 35.315
110 1 A 110 CYS 1 33.830
111 1 A 111 GLU 1 37.209
112 1 A 112 PRO 1 33.515
113 1 A 113 GLU 1 35.110
114 1 A 114 ALA 1 36.126
115 1 A 115 ILE 1 34.428
116 1 A 116 GLY 1 33.383
117 1 A 117 LYS 1 36.357
118 1 A 118 ARG 1 33.601
119 1 A 119 PRO 1 36.615
120 1 A 120 ALA 1 34.724
121 1 A 121 VAL 1 35.687
122 1 A 122 LEU 1 42.230
123 1 A 123 PRO 1 42.571
124 1 A 124 LEU 1 39.868
125 1 A 125 LEU 1 43.422
126 1 A 126 GLU 1 47.408
127 1 A 127 ARG 1 44.486
128 1 A 128 VAL 1 43.165
129 1 A 129 SER 1 48.225
130 1 A 130 GLU 1 51.446
131 1 A 131 ALA 1 46.515
132 1 A 132 ALA 1 45.381
133 1 A 133 LYS 1 49.985
134 1 A 134 SER 1 47.495
135 1 A 135 SER 1 45.669
136 1 A 136 GLY 1 40.161
137 1 A 137 ALA 1 40.999
138 1 A 138 ASP 1 42.165
139 1 A 139 GLY 1 38.647
140 1 A 140 SER 1 41.224
141 1 A 141 LEU 1 43.391
142 1 A 142 PRO 1 43.185
143 1 A 143 SER 1 50.348
144 1 A 144 THR 1 49.908
145 1 A 145 PRO 1 50.171
146 1 A 146 PRO 1 51.300
147 1 A 147 PRO 1 54.875
148 1 A 148 PRO 1 55.961
149 1 A 149 GLU 1 63.588
150 1 A 150 GLU 1 62.159
151 1 A 151 GLU 1 60.529
152 1 A 152 GLU 1 64.906
153 1 A 153 ASP 1 71.692
154 1 A 154 ASP 1 82.380
155 1 A 155 LEU 1 86.634
156 1 A 156 TYR 1 86.666
157 1 A 157 ARG 1 85.571
158 1 A 158 GLN 1 90.115
159 1 A 159 SER 1 91.892
160 1 A 160 LEU 1 91.623
161 1 A 161 GLU 1 91.678
162 1 A 162 ILE 1 93.095
163 1 A 163 ILE 1 94.122
164 1 A 164 SER 1 93.118
165 1 A 165 ARG 1 93.297
166 1 A 166 TYR 1 94.013
167 1 A 167 LEU 1 94.186
168 1 A 168 ARG 1 92.736
169 1 A 169 GLU 1 92.304
170 1 A 170 GLN 1 92.896
171 1 A 171 ALA 1 92.816
172 1 A 172 THR 1 91.450
173 1 A 173 GLY 1 89.103
174 1 A 174 SER 1 88.194
175 1 A 175 LYS 1 83.931
176 1 A 176 ASP 1 82.700
177 1 A 177 SER 1 80.253
178 1 A 178 LYS 1 83.344
179 1 A 179 PRO 1 81.568
180 1 A 180 LEU 1 83.662
181 1 A 181 GLY 1 80.870
182 1 A 182 GLU 1 78.507
183 1 A 183 ALA 1 80.800
184 1 A 184 GLY 1 81.508
185 1 A 185 ALA 1 83.135
186 1 A 186 ALA 1 84.221
187 1 A 187 GLY 1 88.779
188 1 A 188 ARG 1 86.542
189 1 A 189 ARG 1 85.712
190 1 A 190 ALA 1 89.511
191 1 A 191 LEU 1 90.021
192 1 A 192 GLU 1 84.402
193 1 A 193 THR 1 83.422
194 1 A 194 LEU 1 88.201
195 1 A 195 ARG 1 86.432
196 1 A 196 ARG 1 77.738
197 1 A 197 VAL 1 76.868
198 1 A 198 GLY 1 80.080
199 1 A 199 ASP 1 79.785
200 1 A 200 GLY 1 72.871
201 1 A 201 VAL 1 73.953
202 1 A 202 GLN 1 79.831
203 1 A 203 ARG 1 73.059
204 1 A 204 ASN 1 66.152
205 1 A 205 HIS 1 66.262
206 1 A 206 GLU 1 73.946
207 1 A 207 THR 1 64.146
208 1 A 208 ALA 1 63.465
209 1 A 209 PHE 1 76.201
210 1 A 210 GLN 1 75.030
211 1 A 211 GLY 1 63.925
212 1 A 212 MET 1 65.634
213 1 A 213 LEU 1 75.043
214 1 A 214 ARG 1 67.789
215 1 A 215 LYS 1 62.657
216 1 A 216 LEU 1 67.064
217 1 A 217 ASP 1 64.039
218 1 A 218 ILE 1 63.603
219 1 A 219 LYS 1 64.438
220 1 A 220 ASN 1 64.348
221 1 A 221 GLU 1 63.297
222 1 A 222 GLY 1 62.026
223 1 A 223 ASP 1 66.011
224 1 A 224 VAL 1 68.712
225 1 A 225 LYS 1 65.486
226 1 A 226 SER 1 63.312
227 1 A 227 PHE 1 71.184
228 1 A 228 SER 1 69.119
229 1 A 229 ARG 1 63.691
230 1 A 230 VAL 1 63.523
231 1 A 231 MET 1 68.655
232 1 A 232 VAL 1 66.256
233 1 A 233 HIS 1 61.879
234 1 A 234 VAL 1 64.802
235 1 A 235 PHE 1 65.619
236 1 A 236 LYS 1 61.830
237 1 A 237 ASP 1 61.500
238 1 A 238 GLY 1 63.909
239 1 A 239 VAL 1 65.624
240 1 A 240 THR 1 73.725
241 1 A 241 ASN 1 68.167
242 1 A 242 TRP 1 78.171
243 1 A 243 GLY 1 68.673
244 1 A 244 ARG 1 72.652
245 1 A 245 ILE 1 80.175
246 1 A 246 VAL 1 78.250
247 1 A 247 THR 1 74.479
248 1 A 248 LEU 1 79.835
249 1 A 249 ILE 1 87.331
250 1 A 250 SER 1 85.253
251 1 A 251 PHE 1 82.588
252 1 A 252 GLY 1 88.176
253 1 A 253 ALA 1 91.307
254 1 A 254 PHE 1 86.305
255 1 A 255 VAL 1 86.205
256 1 A 256 ALA 1 90.129
257 1 A 257 LYS 1 89.155
258 1 A 258 HIS 1 85.980
259 1 A 259 LEU 1 86.198
260 1 A 260 LYS 1 88.082
261 1 A 261 SER 1 87.417
262 1 A 262 VAL 1 82.623
263 1 A 263 ASN 1 84.424
264 1 A 264 GLN 1 82.715
265 1 A 265 GLU 1 86.733
266 1 A 266 SER 1 85.641
267 1 A 267 PHE 1 84.023
268 1 A 268 ILE 1 88.963
269 1 A 269 GLU 1 87.732
270 1 A 270 PRO 1 85.795
271 1 A 271 LEU 1 86.819
272 1 A 272 ALA 1 89.786
273 1 A 273 GLU 1 86.046
274 1 A 274 THR 1 82.002
275 1 A 275 ILE 1 85.271
276 1 A 276 THR 1 86.836
277 1 A 277 ASP 1 79.923
278 1 A 278 VAL 1 77.446
279 1 A 279 LEU 1 81.817
280 1 A 280 VAL 1 82.036
281 1 A 281 ARG 1 75.165
282 1 A 282 THR 1 73.677
283 1 A 283 LYS 1 77.595
284 1 A 284 ARG 1 78.660
285 1 A 285 ASP 1 77.923
286 1 A 286 TRP 1 77.374
287 1 A 287 LEU 1 84.073
288 1 A 288 VAL 1 81.963
289 1 A 289 LYS 1 75.982
290 1 A 290 GLN 1 78.606
291 1 A 291 ARG 1 80.855
292 1 A 292 GLY 1 85.726
293 1 A 293 TRP 1 87.807
294 1 A 294 ASP 1 83.878
295 1 A 295 GLY 1 80.586
296 1 A 296 PHE 1 84.928
297 1 A 297 VAL 1 81.912
298 1 A 298 GLU 1 71.964
299 1 A 299 PHE 1 70.185
300 1 A 300 PHE 1 72.634
301 1 A 301 HIS 1 64.379
302 1 A 302 VAL 1 55.630
303 1 A 303 GLN 1 48.017
304 1 A 304 ASP 1 44.939
305 1 A 305 LEU 1 49.153
306 1 A 306 GLU 1 46.113
307 1 A 307 GLY 1 40.321
308 1 A 308 GLY 1 41.656
309 1 A 309 ILE 1 44.163
310 1 A 310 ARG 1 40.974
311 1 A 311 ASN 1 41.061
312 1 A 312 VAL 1 42.815
313 1 A 313 LEU 1 41.987
314 1 A 314 LEU 1 41.534
315 1 A 315 ALA 1 42.717
316 1 A 316 PHE 1 41.101
317 1 A 317 ALA 1 40.858
318 1 A 318 GLY 1 38.922
319 1 A 319 VAL 1 39.095
320 1 A 320 ALA 1 39.589
321 1 A 321 GLY 1 39.119
322 1 A 322 VAL 1 38.353
323 1 A 323 GLY 1 38.044
324 1 A 324 ALA 1 40.009
325 1 A 325 GLY 1 36.763
326 1 A 326 LEU 1 38.840
327 1 A 327 ALA 1 39.048
328 1 A 328 TYR 1 39.170
329 1 A 329 LEU 1 39.896
330 1 A 330 ILE 1 31.182
331 1 A 331 ARG 1 26.401
332 1 B 1 MET 1 70.641
333 1 B 2 ILE 1 79.839
334 1 B 3 ILE 1 78.478
335 1 B 4 TYR 1 86.374
336 1 B 5 ARG 1 83.535
337 1 B 6 ASP 1 87.399
338 1 B 7 LEU 1 87.481
339 1 B 8 ILE 1 84.429
340 1 B 9 SER 1 80.708
341 1 B 10 HIS 1 81.232
342 1 B 11 ASP 1 79.341
343 1 B 12 GLU 1 78.802
344 1 B 13 LEU 1 86.275
345 1 B 14 PHE 1 85.927
346 1 B 15 SER 1 80.949
347 1 B 16 ASP 1 81.496
348 1 B 17 ILE 1 75.694
349 1 B 18 TYR 1 84.739
350 1 B 19 LYS 1 88.071
351 1 B 20 ILE 1 90.550
352 1 B 21 ARG 1 92.530
353 1 B 22 GLU 1 92.396
354 1 B 23 ILE 1 88.978
355 1 B 24 ALA 1 86.307
356 1 B 25 ASP 1 85.070
357 1 B 26 GLY 1 87.390
358 1 B 27 LEU 1 88.400
359 1 B 28 CYS 1 90.916
360 1 B 29 LEU 1 92.103
361 1 B 30 GLU 1 91.448
362 1 B 31 VAL 1 91.500
363 1 B 32 GLU 1 87.946
364 1 B 33 GLY 1 84.065
365 1 B 34 LYS 1 77.401
366 1 B 35 MET 1 70.673
367 1 B 36 VAL 1 70.752
368 1 B 37 SER 1 66.689
369 1 B 38 ARG 1 63.099
370 1 B 39 THR 1 58.119
371 1 B 40 GLU 1 53.312
372 1 B 41 GLY 1 49.120
373 1 B 42 ALA 1 46.366
374 1 B 43 ILE 1 43.996
375 1 B 44 ASP 1 45.941
376 1 B 45 ASP 1 46.114
377 1 B 46 SER 1 46.116
378 1 B 47 LEU 1 43.093
379 1 B 48 ILE 1 41.657
380 1 B 49 GLY 1 41.998
381 1 B 50 GLY 1 41.039
382 1 B 51 ASN 1 42.244
383 1 B 52 ALA 1 44.656
384 1 B 53 SER 1 42.992
385 1 B 54 ALA 1 43.998
386 1 B 55 GLU 1 45.188
387 1 B 56 GLY 1 41.379
388 1 B 57 PRO 1 44.931
389 1 B 58 GLU 1 44.306
390 1 B 59 GLY 1 42.601
391 1 B 60 GLU 1 44.038
392 1 B 61 GLY 1 41.659
393 1 B 62 THR 1 46.043
394 1 B 63 GLU 1 48.899
395 1 B 64 SER 1 54.739
396 1 B 65 THR 1 55.390
397 1 B 66 VAL 1 60.557
398 1 B 67 VAL 1 61.792
399 1 B 68 THR 1 65.289
400 1 B 69 GLY 1 67.774
401 1 B 70 VAL 1 75.745
402 1 B 71 ASP 1 78.056
403 1 B 72 ILE 1 81.252
404 1 B 73 VAL 1 76.781
405 1 B 74 MET 1 70.804
406 1 B 75 ASN 1 72.248
407 1 B 76 HIS 1 75.412
408 1 B 77 HIS 1 71.084
409 1 B 78 LEU 1 78.420
410 1 B 79 GLN 1 71.459
411 1 B 80 GLU 1 72.520
412 1 B 81 THR 1 70.905
413 1 B 82 SER 1 66.900
414 1 B 83 PHE 1 73.305
415 1 B 84 THR 1 68.568
416 1 B 85 LYS 1 75.042
417 1 B 86 GLU 1 72.672
418 1 B 87 ALA 1 73.105
419 1 B 88 TYR 1 80.333
420 1 B 89 LYS 1 76.581
421 1 B 90 LYS 1 75.293
422 1 B 91 TYR 1 80.376
423 1 B 92 ILE 1 81.830
424 1 B 93 LYS 1 78.476
425 1 B 94 ASP 1 80.176
426 1 B 95 TYR 1 86.029
427 1 B 96 MET 1 82.138
428 1 B 97 LYS 1 80.815
429 1 B 98 SER 1 84.137
430 1 B 99 LEU 1 87.845
431 1 B 100 LYS 1 82.339
432 1 B 101 GLY 1 83.840
433 1 B 102 LYS 1 85.665
434 1 B 103 LEU 1 86.882
435 1 B 104 GLU 1 85.765
436 1 B 105 GLU 1 86.372
437 1 B 106 GLN 1 86.855
438 1 B 107 LYS 1 83.273
439 1 B 108 PRO 1 87.588
440 1 B 109 GLU 1 87.166
441 1 B 110 ARG 1 86.186
442 1 B 111 VAL 1 82.991
443 1 B 112 LYS 1 80.931
444 1 B 113 PRO 1 83.207
445 1 B 114 PHE 1 82.927
446 1 B 115 MET 1 77.013
447 1 B 116 THR 1 77.923
448 1 B 117 GLY 1 82.274
449 1 B 118 ALA 1 80.525
450 1 B 119 ALA 1 76.528
451 1 B 120 GLU 1 80.716
452 1 B 121 GLN 1 82.586
453 1 B 122 ILE 1 79.737
454 1 B 123 LYS 1 78.835
455 1 B 124 HIS 1 81.477
456 1 B 125 ILE 1 83.677
457 1 B 126 LEU 1 78.030
458 1 B 127 ALA 1 77.716
459 1 B 128 ASN 1 76.718
460 1 B 129 PHE 1 76.972
461 1 B 130 ASN 1 69.059
462 1 B 131 ASN 1 70.930
463 1 B 132 TYR 1 78.481
464 1 B 133 GLN 1 72.677
465 1 B 134 PHE 1 78.336
466 1 B 135 PHE 1 79.753
467 1 B 136 ILE 1 78.058
468 1 B 137 GLY 1 77.205
469 1 B 138 GLU 1 70.469
470 1 B 139 ASN 1 68.602
471 1 B 140 MET 1 66.023
472 1 B 141 ASN 1 71.385
473 1 B 142 PRO 1 68.498
474 1 B 143 ASP 1 75.943
475 1 B 144 GLY 1 81.704
476 1 B 145 MET 1 87.165
477 1 B 146 VAL 1 86.123
478 1 B 147 ALA 1 87.087
479 1 B 148 LEU 1 87.718
480 1 B 149 LEU 1 81.148
481 1 B 150 ASP 1 79.630
482 1 B 151 TYR 1 74.074
483 1 B 152 ARG 1 77.120
484 1 B 153 GLU 1 69.813
485 1 B 154 ASP 1 69.588
486 1 B 155 GLY 1 62.231
487 1 B 156 VAL 1 68.452
488 1 B 157 THR 1 76.324
489 1 B 158 PRO 1 79.633
490 1 B 159 PHE 1 86.708
491 1 B 160 MET 1 89.143
492 1 B 161 ILE 1 90.388
493 1 B 162 PHE 1 92.862
494 1 B 163 PHE 1 91.539
495 1 B 164 LYS 1 91.784
496 1 B 165 ASP 1 90.608
497 1 B 166 GLY 1 91.467
498 1 B 167 LEU 1 92.226
499 1 B 168 GLU 1 88.570
500 1 B 169 MET 1 83.961
501 1 B 170 GLU 1 76.217
502 1 B 171 LYS 1 72.614
503 1 B 172 CYS 1 62.104
#
