# Supplementary material for: PLM-interact: extending protein language models to predict protein-protein interactions
Source: Nat Commun. 2025 Oct 27;16:9012. doi: 10.1038/s41467-025-64512-w (PMC12559430; doi:10.1038/s41467-025-64512-w)
Supplement: Supplementary file 4 — Source Data [file 41467_2025_64512_MOESM4_ESM.zip › Source Data/Figure3_Chai-1_protein-protein structures/Fly.cif]

data_model
_entry.id model
_struct.entry_id model
_struct.pdbx_model_details .
_struct.pdbx_structure_determination_methodology computational
_struct.title 'Chai-1 predicted structure'
_audit_conform.dict_location https://raw.githubusercontent.com/ihmwg/ModelCIF/80e1e22/dist/mmcif_ma.dic
_audit_conform.dict_name mmcif_ma.dic
_audit_conform.dict_version 1.4.7
#
loop_
_audit_author.name
_audit_author.pdbx_ordinal
'Chai Discovery team' 1
#
#
loop_
_chem_comp.id
_chem_comp.type
_chem_comp.name
_chem_comp.formula
_chem_comp.formula_weight
_chem_comp.ma_provenance
ALA 'L-peptide linking' . . . 'CCD Core'
ARG 'L-peptide linking' . . . 'CCD Core'
ASN 'L-peptide linking' . . . 'CCD Core'
ASP 'L-peptide linking' . . . 'CCD Core'
CYS 'L-peptide linking' . . . 'CCD Core'
GLN 'L-peptide linking' . . . 'CCD Core'
GLU 'L-peptide linking' . . . 'CCD Core'
GLY 'L-peptide linking' . . . 'CCD Core'
HIS 'L-peptide linking' . . . 'CCD Core'
ILE 'L-peptide linking' . . . 'CCD Core'
LEU 'L-peptide linking' . . . 'CCD Core'
LYS 'L-peptide linking' . . . 'CCD Core'
MET 'L-peptide linking' . . . 'CCD Core'
PHE 'L-peptide linking' . . . 'CCD Core'
PRO 'L-peptide linking' . . . 'CCD Core'
SER 'L-peptide linking' . . . 'CCD Core'
THR 'L-peptide linking' . . . 'CCD Core'
TRP 'L-peptide linking' . . . 'CCD Core'
TYR 'L-peptide linking' . . . 'CCD Core'
VAL 'L-peptide linking' . . . 'CCD Core'
#
#
loop_
_entity.id
_entity.type
_entity.src_method
_entity.pdbx_description
_entity.formula_weight
_entity.pdbx_number_of_molecules
_entity.details
1 polymer man 'Entity A' . 1 .
2 polymer man 'Entity B' . 1 .
#
#
loop_
_entity_poly.entity_id
_entity_poly.type
_entity_poly.nstd_linkage
_entity_poly.nstd_monomer
_entity_poly.pdbx_strand_id
_entity_poly.pdbx_seq_one_letter_code
_entity_poly.pdbx_seq_one_letter_code_can
1 polypeptide(L) no no A
;MSKIYLKAMEDVVQRNTDNTNRITEQAQGFVVSENAGDSLLHTSFDLTTAQSIVKHLHASFLKLAQSCVR
DLDTDDKLCFLRVKTRKHEFLVSPEEAFTVTVVL
;

;MSKIYLKAMEDVVQRNTDNTNRITEQAQGFVVSENAGDSLLHTSFDLTTAQSIVKHLHASFLKLAQSCVR
DLDTDDKLCFLRVKTRKHEFLVSPEEAFTVTVVL
;

2 polypeptide(L) no no B
;MGDSPEERRSKDVVPETAAKEAETGKGKKEKKEKSAEGTKPRPASSQRGSLTKSHMGVSLPMGAPAAKPT
MRFMPTYRLESKNPLNKERVENIIKAVMNRHYNDEYMFHPKHSLHMAAQVSEEIKNRIKLDNYDRYRYIV
LVTVGEFLMQGLYSMVNFLWDAEKDGFVTYSVERPSYFAVCTTFYLYYD
;

;MGDSPEERRSKDVVPETAAKEAETGKGKKEKKEKSAEGTKPRPASSQRGSLTKSHMGVSLPMGAPAAKPT
MRFMPTYRLESKNPLNKERVENIIKAVMNRHYNDEYMFHPKHSLHMAAQVSEEIKNRIKLDNYDRYRYIV
LVTVGEFLMQGLYSMVNFLWDAEKDGFVTYSVERPSYFAVCTTFYLYYD
;

#
#
loop_
_entity_poly_seq.entity_id
_entity_poly_seq.num
_entity_poly_seq.mon_id
_entity_poly_seq.hetero
1 1 MET .
1 2 SER .
1 3 LYS .
1 4 ILE .
1 5 TYR .
1 6 LEU .
1 7 LYS .
1 8 ALA .
1 9 MET .
1 10 GLU .
1 11 ASP .
1 12 VAL .
1 13 VAL .
1 14 GLN .
1 15 ARG .
1 16 ASN .
1 17 THR .
1 18 ASP .
1 19 ASN .
1 20 THR .
1 21 ASN .
1 22 ARG .
1 23 ILE .
1 24 THR .
1 25 GLU .
1 26 GLN .
1 27 ALA .
1 28 GLN .
1 29 GLY .
1 30 PHE .
1 31 VAL .
1 32 VAL .
1 33 SER .
1 34 GLU .
1 35 ASN .
1 36 ALA .
1 37 GLY .
1 38 ASP .
1 39 SER .
1 40 LEU .
1 41 LEU .
1 42 HIS .
1 43 THR .
1 44 SER .
1 45 PHE .
1 46 ASP .
1 47 LEU .
1 48 THR .
1 49 THR .
1 50 ALA .
1 51 GLN .
1 52 SER .
1 53 ILE .
1 54 VAL .
1 55 LYS .
1 56 HIS .
1 57 LEU .
1 58 HIS .
1 59 ALA .
1 60 SER .
1 61 PHE .
1 62 LEU .
1 63 LYS .
1 64 LEU .
1 65 ALA .
1 66 GLN .
1 67 SER .
1 68 CYS .
1 69 VAL .
1 70 ARG .
1 71 ASP .
1 72 LEU .
1 73 ASP .
1 74 THR .
1 75 ASP .
1 76 ASP .
1 77 LYS .
1 78 LEU .
1 79 CYS .
1 80 PHE .
1 81 LEU .
1 82 ARG .
1 83 VAL .
1 84 LYS .
1 85 THR .
1 86 ARG .
1 87 LYS .
1 88 HIS .
1 89 GLU .
1 90 PHE .
1 91 LEU .
1 92 VAL .
1 93 SER .
1 94 PRO .
1 95 GLU .
1 96 GLU .
1 97 ALA .
1 98 PHE .
1 99 THR .
1 100 VAL .
1 101 THR .
1 102 VAL .
1 103 VAL .
1 104 LEU .
2 1 MET .
2 2 GLY .
2 3 ASP .
2 4 SER .
2 5 PRO .
2 6 GLU .
2 7 GLU .
2 8 ARG .
2 9 ARG .
2 10 SER .
2 11 LYS .
2 12 ASP .
2 13 VAL .
2 14 VAL .
2 15 PRO .
2 16 GLU .
2 17 THR .
2 18 ALA .
2 19 ALA .
2 20 LYS .
2 21 GLU .
2 22 ALA .
2 23 GLU .
2 24 THR .
2 25 GLY .
2 26 LYS .
2 27 GLY .
2 28 LYS .
2 29 LYS .
2 30 GLU .
2 31 LYS .
2 32 LYS .
2 33 GLU .
2 34 LYS .
2 35 SER .
2 36 ALA .
2 37 GLU .
2 38 GLY .
2 39 THR .
2 40 LYS .
2 41 PRO .
2 42 ARG .
2 43 PRO .
2 44 ALA .
2 45 SER .
2 46 SER .
2 47 GLN .
2 48 ARG .
2 49 GLY .
2 50 SER .
2 51 LEU .
2 52 THR .
2 53 LYS .
2 54 SER .
2 55 HIS .
2 56 MET .
2 57 GLY .
2 58 VAL .
2 59 SER .
2 60 LEU .
2 61 PRO .
2 62 MET .
2 63 GLY .
2 64 ALA .
2 65 PRO .
2 66 ALA .
2 67 ALA .
2 68 LYS .
2 69 PRO .
2 70 THR .
2 71 MET .
2 72 ARG .
2 73 PHE .
2 74 MET .
2 75 PRO .
2 76 THR .
2 77 TYR .
2 78 ARG .
2 79 LEU .
2 80 GLU .
2 81 SER .
2 82 LYS .
2 83 ASN .
2 84 PRO .
2 85 LEU .
2 86 ASN .
2 87 LYS .
2 88 GLU .
2 89 ARG .
2 90 VAL .
2 91 GLU .
2 92 ASN .
2 93 ILE .
2 94 ILE .
2 95 LYS .
2 96 ALA .
2 97 VAL .
2 98 MET .
2 99 ASN .
2 100 ARG .
2 101 HIS .
2 102 TYR .
2 103 ASN .
2 104 ASP .
2 105 GLU .
2 106 TYR .
2 107 MET .
2 108 PHE .
2 109 HIS .
2 110 PRO .
2 111 LYS .
2 112 HIS .
2 113 SER .
2 114 LEU .
2 115 HIS .
2 116 MET .
2 117 ALA .
2 118 ALA .
2 119 GLN .
2 120 VAL .
2 121 SER .
2 122 GLU .
2 123 GLU .
2 124 ILE .
2 125 LYS .
2 126 ASN .
2 127 ARG .
2 128 ILE .
2 129 LYS .
2 130 LEU .
2 131 ASP .
2 132 ASN .
2 133 TYR .
2 134 ASP .
2 135 ARG .
2 136 TYR .
2 137 ARG .
2 138 TYR .
2 139 ILE .
2 140 VAL .
2 141 LEU .
2 142 VAL .
2 143 THR .
2 144 VAL .
2 145 GLY .
2 146 GLU .
2 147 PHE .
2 148 LEU .
2 149 MET .
2 150 GLN .
2 151 GLY .
2 152 LEU .
2 153 TYR .
2 154 SER .
2 155 MET .
2 156 VAL .
2 157 ASN .
2 158 PHE .
2 159 LEU .
2 160 TRP .
2 161 ASP .
2 162 ALA .
2 163 GLU .
2 164 LYS .
2 165 ASP .
2 166 GLY .
2 167 PHE .
2 168 VAL .
2 169 THR .
2 170 TYR .
2 171 SER .
2 172 VAL .
2 173 GLU .
2 174 ARG .
2 175 PRO .
2 176 SER .
2 177 TYR .
2 178 PHE .
2 179 ALA .
2 180 VAL .
2 181 CYS .
2 182 THR .
2 183 THR .
2 184 PHE .
2 185 TYR .
2 186 LEU .
2 187 TYR .
2 188 TYR .
2 189 ASP .
#
#
loop_
_struct_asym.id
_struct_asym.entity_id
_struct_asym.details
A 1 'Chain A'
B 2 'Chain B'
#
#
loop_
_pdbx_poly_seq_scheme.asym_id
_pdbx_poly_seq_scheme.entity_id
_pdbx_poly_seq_scheme.seq_id
_pdbx_poly_seq_scheme.mon_id
_pdbx_poly_seq_scheme.pdb_seq_num
_pdbx_poly_seq_scheme.auth_seq_num
_pdbx_poly_seq_scheme.pdb_mon_id
_pdbx_poly_seq_scheme.auth_mon_id
_pdbx_poly_seq_scheme.pdb_strand_id
_pdbx_poly_seq_scheme.pdb_ins_code
A 1 1 MET 1 1 MET MET A .
A 1 2 SER 2 2 SER SER A .
A 1 3 LYS 3 3 LYS LYS A .
A 1 4 ILE 4 4 ILE ILE A .
A 1 5 TYR 5 5 TYR TYR A .
A 1 6 LEU 6 6 LEU LEU A .
A 1 7 LYS 7 7 LYS LYS A .
A 1 8 ALA 8 8 ALA ALA A .
A 1 9 MET 9 9 MET MET A .
A 1 10 GLU 10 10 GLU GLU A .
A 1 11 ASP 11 11 ASP ASP A .
A 1 12 VAL 12 12 VAL VAL A .
A 1 13 VAL 13 13 VAL VAL A .
A 1 14 GLN 14 14 GLN GLN A .
A 1 15 ARG 15 15 ARG ARG A .
A 1 16 ASN 16 16 ASN ASN A .
A 1 17 THR 17 17 THR THR A .
A 1 18 ASP 18 18 ASP ASP A .
A 1 19 ASN 19 19 ASN ASN A .
A 1 20 THR 20 20 THR THR A .
A 1 21 ASN 21 21 ASN ASN A .
A 1 22 ARG 22 22 ARG ARG A .
A 1 23 ILE 23 23 ILE ILE A .
A 1 24 THR 24 24 THR THR A .
A 1 25 GLU 25 25 GLU GLU A .
A 1 26 GLN 26 26 GLN GLN A .
A 1 27 ALA 27 27 ALA ALA A .
A 1 28 GLN 28 28 GLN GLN A .
A 1 29 GLY 29 29 GLY GLY A .
A 1 30 PHE 30 30 PHE PHE A .
A 1 31 VAL 31 31 VAL VAL A .
A 1 32 VAL 32 32 VAL VAL A .
A 1 33 SER 33 33 SER SER A .
A 1 34 GLU 34 34 GLU GLU A .
A 1 35 ASN 35 35 ASN ASN A .
A 1 36 ALA 36 36 ALA ALA A .
A 1 37 GLY 37 37 GLY GLY A .
A 1 38 ASP 38 38 ASP ASP A .
A 1 39 SER 39 39 SER SER A .
A 1 40 LEU 40 40 LEU LEU A .
A 1 41 LEU 41 41 LEU LEU A .
A 1 42 HIS 42 42 HIS HIS A .
A 1 43 THR 43 43 THR THR A .
A 1 44 SER 44 44 SER SER A .
A 1 45 PHE 45 45 PHE PHE A .
A 1 46 ASP 46 46 ASP ASP A .
A 1 47 LEU 47 47 LEU LEU A .
A 1 48 THR 48 48 THR THR A .
A 1 49 THR 49 49 THR THR A .
A 1 50 ALA 50 50 ALA ALA A .
A 1 51 GLN 51 51 GLN GLN A .
A 1 52 SER 52 52 SER SER A .
A 1 53 ILE 53 53 ILE ILE A .
A 1 54 VAL 54 54 VAL VAL A .
A 1 55 LYS 55 55 LYS LYS A .
A 1 56 HIS 56 56 HIS HIS A .
A 1 57 LEU 57 57 LEU LEU A .
A 1 58 HIS 58 58 HIS HIS A .
A 1 59 ALA 59 59 ALA ALA A .
A 1 60 SER 60 60 SER SER A .
A 1 61 PHE 61 61 PHE PHE A .
A 1 62 LEU 62 62 LEU LEU A .
A 1 63 LYS 63 63 LYS LYS A .
A 1 64 LEU 64 64 LEU LEU A .
A 1 65 ALA 65 65 ALA ALA A .
A 1 66 GLN 66 66 GLN GLN A .
A 1 67 SER 67 67 SER SER A .
A 1 68 CYS 68 68 CYS CYS A .
A 1 69 VAL 69 69 VAL VAL A .
A 1 70 ARG 70 70 ARG ARG A .
A 1 71 ASP 71 71 ASP ASP A .
A 1 72 LEU 72 72 LEU LEU A .
A 1 73 ASP 73 73 ASP ASP A .
A 1 74 THR 74 74 THR THR A .
A 1 75 ASP 75 75 ASP ASP A .
A 1 76 ASP 76 76 ASP ASP A .
A 1 77 LYS 77 77 LYS LYS A .
A 1 78 LEU 78 78 LEU LEU A .
A 1 79 CYS 79 79 CYS CYS A .
A 1 80 PHE 80 80 PHE PHE A .
A 1 81 LEU 81 81 LEU LEU A .
A 1 82 ARG 82 82 ARG ARG A .
A 1 83 VAL 83 83 VAL VAL A .
A 1 84 LYS 84 84 LYS LYS A .
A 1 85 THR 85 85 THR THR A .
A 1 86 ARG 86 86 ARG ARG A .
A 1 87 LYS 87 87 LYS LYS A .
A 1 88 HIS 88 88 HIS HIS A .
A 1 89 GLU 89 89 GLU GLU A .
A 1 90 PHE 90 90 PHE PHE A .
A 1 91 LEU 91 91 LEU LEU A .
A 1 92 VAL 92 92 VAL VAL A .
A 1 93 SER 93 93 SER SER A .
A 1 94 PRO 94 94 PRO PRO A .
A 1 95 GLU 95 95 GLU GLU A .
A 1 96 GLU 96 96 GLU GLU A .
A 1 97 ALA 97 97 ALA ALA A .
A 1 98 PHE 98 98 PHE PHE A .
A 1 99 THR 99 99 THR THR A .
A 1 100 VAL 100 100 VAL VAL A .
A 1 101 THR 101 101 THR THR A .
A 1 102 VAL 102 102 VAL VAL A .
A 1 103 VAL 103 103 VAL VAL A .
A 1 104 LEU 104 104 LEU LEU A .
B 2 1 MET 1 1 MET MET B .
B 2 2 GLY 2 2 GLY GLY B .
B 2 3 ASP 3 3 ASP ASP B .
B 2 4 SER 4 4 SER SER B .
B 2 5 PRO 5 5 PRO PRO B .
B 2 6 GLU 6 6 GLU GLU B .
B 2 7 GLU 7 7 GLU GLU B .
B 2 8 ARG 8 8 ARG ARG B .
B 2 9 ARG 9 9 ARG ARG B .
B 2 10 SER 10 10 SER SER B .
B 2 11 LYS 11 11 LYS LYS B .
B 2 12 ASP 12 12 ASP ASP B .
B 2 13 VAL 13 13 VAL VAL B .
B 2 14 VAL 14 14 VAL VAL B .
B 2 15 PRO 15 15 PRO PRO B .
B 2 16 GLU 16 16 GLU GLU B .
B 2 17 THR 17 17 THR THR B .
B 2 18 ALA 18 18 ALA ALA B .
B 2 19 ALA 19 19 ALA ALA B .
B 2 20 LYS 20 20 LYS LYS B .
B 2 21 GLU 21 21 GLU GLU B .
B 2 22 ALA 22 22 ALA ALA B .
B 2 23 GLU 23 23 GLU GLU B .
B 2 24 THR 24 24 THR THR B .
B 2 25 GLY 25 25 GLY GLY B .
B 2 26 LYS 26 26 LYS LYS B .
B 2 27 GLY 27 27 GLY GLY B .
B 2 28 LYS 28 28 LYS LYS B .
B 2 29 LYS 29 29 LYS LYS B .
B 2 30 GLU 30 30 GLU GLU B .
B 2 31 LYS 31 31 LYS LYS B .
B 2 32 LYS 32 32 LYS LYS B .
B 2 33 GLU 33 33 GLU GLU B .
B 2 34 LYS 34 34 LYS LYS B .
B 2 35 SER 35 35 SER SER B .
B 2 36 ALA 36 36 ALA ALA B .
B 2 37 GLU 37 37 GLU GLU B .
B 2 38 GLY 38 38 GLY GLY B .
B 2 39 THR 39 39 THR THR B .
B 2 40 LYS 40 40 LYS LYS B .
B 2 41 PRO 41 41 PRO PRO B .
B 2 42 ARG 42 42 ARG ARG B .
B 2 43 PRO 43 43 PRO PRO B .
B 2 44 ALA 44 44 ALA ALA B .
B 2 45 SER 45 45 SER SER B .
B 2 46 SER 46 46 SER SER B .
B 2 47 GLN 47 47 GLN GLN B .
B 2 48 ARG 48 48 ARG ARG B .
B 2 49 GLY 49 49 GLY GLY B .
B 2 50 SER 50 50 SER SER B .
B 2 51 LEU 51 51 LEU LEU B .
B 2 52 THR 52 52 THR THR B .
B 2 53 LYS 53 53 LYS LYS B .
B 2 54 SER 54 54 SER SER B .
B 2 55 HIS 55 55 HIS HIS B .
B 2 56 MET 56 56 MET MET B .
B 2 57 GLY 57 57 GLY GLY B .
B 2 58 VAL 58 58 VAL VAL B .
B 2 59 SER 59 59 SER SER B .
B 2 60 LEU 60 60 LEU LEU B .
B 2 61 PRO 61 61 PRO PRO B .
B 2 62 MET 62 62 MET MET B .
B 2 63 GLY 63 63 GLY GLY B .
B 2 64 ALA 64 64 ALA ALA B .
B 2 65 PRO 65 65 PRO PRO B .
B 2 66 ALA 66 66 ALA ALA B .
B 2 67 ALA 67 67 ALA ALA B .
B 2 68 LYS 68 68 LYS LYS B .
B 2 69 PRO 69 69 PRO PRO B .
B 2 70 THR 70 70 THR THR B .
B 2 71 MET 71 71 MET MET B .
B 2 72 ARG 72 72 ARG ARG B .
B 2 73 PHE 73 73 PHE PHE B .
B 2 74 MET 74 74 MET MET B .
B 2 75 PRO 75 75 PRO PRO B .
B 2 76 THR 76 76 THR THR B .
B 2 77 TYR 77 77 TYR TYR B .
B 2 78 ARG 78 78 ARG ARG B .
B 2 79 LEU 79 79 LEU LEU B .
B 2 80 GLU 80 80 GLU GLU B .
B 2 81 SER 81 81 SER SER B .
B 2 82 LYS 82 82 LYS LYS B .
B 2 83 ASN 83 83 ASN ASN B .
B 2 84 PRO 84 84 PRO PRO B .
B 2 85 LEU 85 85 LEU LEU B .
B 2 86 ASN 86 86 ASN ASN B .
B 2 87 LYS 87 87 LYS LYS B .
B 2 88 GLU 88 88 GLU GLU B .
B 2 89 ARG 89 89 ARG ARG B .
B 2 90 VAL 90 90 VAL VAL B .
B 2 91 GLU 91 91 GLU GLU B .
B 2 92 ASN 92 92 ASN ASN B .
B 2 93 ILE 93 93 ILE ILE B .
B 2 94 ILE 94 94 ILE ILE B .
B 2 95 LYS 95 95 LYS LYS B .
B 2 96 ALA 96 96 ALA ALA B .
B 2 97 VAL 97 97 VAL VAL B .
B 2 98 MET 98 98 MET MET B .
B 2 99 ASN 99 99 ASN ASN B .
B 2 100 ARG 100 100 ARG ARG B .
B 2 101 HIS 101 101 HIS HIS B .
B 2 102 TYR 102 102 TYR TYR B .
B 2 103 ASN 103 103 ASN ASN B .
B 2 104 ASP 104 104 ASP ASP B .
B 2 105 GLU 105 105 GLU GLU B .
B 2 106 TYR 106 106 TYR TYR B .
B 2 107 MET 107 107 MET MET B .
B 2 108 PHE 108 108 PHE PHE B .
B 2 109 HIS 109 109 HIS HIS B .
B 2 110 PRO 110 110 PRO PRO B .
B 2 111 LYS 111 111 LYS LYS B .
B 2 112 HIS 112 112 HIS HIS B .
B 2 113 SER 113 113 SER SER B .
B 2 114 LEU 114 114 LEU LEU B .
B 2 115 HIS 115 115 HIS HIS B .
B 2 116 MET 116 116 MET MET B .
B 2 117 ALA 117 117 ALA ALA B .
B 2 118 ALA 118 118 ALA ALA B .
B 2 119 GLN 119 119 GLN GLN B .
B 2 120 VAL 120 120 VAL VAL B .
B 2 121 SER 121 121 SER SER B .
B 2 122 GLU 122 122 GLU GLU B .
B 2 123 GLU 123 123 GLU GLU B .
B 2 124 ILE 124 124 ILE ILE B .
B 2 125 LYS 125 125 LYS LYS B .
B 2 126 ASN 126 126 ASN ASN B .
B 2 127 ARG 127 127 ARG ARG B .
B 2 128 ILE 128 128 ILE ILE B .
B 2 129 LYS 129 129 LYS LYS B .
B 2 130 LEU 130 130 LEU LEU B .
B 2 131 ASP 131 131 ASP ASP B .
B 2 132 ASN 132 132 ASN ASN B .
B 2 133 TYR 133 133 TYR TYR B .
B 2 134 ASP 134 134 ASP ASP B .
B 2 135 ARG 135 135 ARG ARG B .
B 2 136 TYR 136 136 TYR TYR B .
B 2 137 ARG 137 137 ARG ARG B .
B 2 138 TYR 138 138 TYR TYR B .
B 2 139 ILE 139 139 ILE ILE B .
B 2 140 VAL 140 140 VAL VAL B .
B 2 141 LEU 141 141 LEU LEU B .
B 2 142 VAL 142 142 VAL VAL B .
B 2 143 THR 143 143 THR THR B .
B 2 144 VAL 144 144 VAL VAL B .
B 2 145 GLY 145 145 GLY GLY B .
B 2 146 GLU 146 146 GLU GLU B .
B 2 147 PHE 147 147 PHE PHE B .
B 2 148 LEU 148 148 LEU LEU B .
B 2 149 MET 149 149 MET MET B .
B 2 150 GLN 150 150 GLN GLN B .
B 2 151 GLY 151 151 GLY GLY B .
B 2 152 LEU 152 152 LEU LEU B .
B 2 153 TYR 153 153 TYR TYR B .
B 2 154 SER 154 154 SER SER B .
B 2 155 MET 155 155 MET MET B .
B 2 156 VAL 156 156 VAL VAL B .
B 2 157 ASN 157 157 ASN ASN B .
B 2 158 PHE 158 158 PHE PHE B .
B 2 159 LEU 159 159 LEU LEU B .
B 2 160 TRP 160 160 TRP TRP B .
B 2 161 ASP 161 161 ASP ASP B .
B 2 162 ALA 162 162 ALA ALA B .
B 2 163 GLU 163 163 GLU GLU B .
B 2 164 LYS 164 164 LYS LYS B .
B 2 165 ASP 165 165 ASP ASP B .
B 2 166 GLY 166 166 GLY GLY B .
B 2 167 PHE 167 167 PHE PHE B .
B 2 168 VAL 168 168 VAL VAL B .
B 2 169 THR 169 169 THR THR B .
B 2 170 TYR 170 170 TYR TYR B .
B 2 171 SER 171 171 SER SER B .
B 2 172 VAL 172 172 VAL VAL B .
B 2 173 GLU 173 173 GLU GLU B .
B 2 174 ARG 174 174 ARG ARG B .
B 2 175 PRO 175 175 PRO PRO B .
B 2 176 SER 176 176 SER SER B .
B 2 177 TYR 177 177 TYR TYR B .
B 2 178 PHE 178 178 PHE PHE B .
B 2 179 ALA 179 179 ALA ALA B .
B 2 180 VAL 180 180 VAL VAL B .
B 2 181 CYS 181 181 CYS CYS B .
B 2 182 THR 182 182 THR THR B .
B 2 183 THR 183 183 THR THR B .
B 2 184 PHE 184 184 PHE PHE B .
B 2 185 TYR 185 185 TYR TYR B .
B 2 186 LEU 186 186 LEU LEU B .
B 2 187 TYR 187 187 TYR TYR B .
B 2 188 TYR 188 188 TYR TYR B .
B 2 189 ASP 189 189 ASP ASP B .
#
#
loop_
_ma_data.id
_ma_data.name
_ma_data.content_type
_ma_data.content_type_other_details
1 'Entity A' target .
2 'Entity B' target .
3 pred_model_1 'model coordinates' .
#
#
loop_
_ma_target_entity.entity_id
_ma_target_entity.data_id
_ma_target_entity.origin
1 1 designed
2 2 designed
#
#
loop_
_ma_target_entity_instance.asym_id
_ma_target_entity_instance.entity_id
_ma_target_entity_instance.details
A 1 'Chain A'
B 2 'Chain B'
#
#
loop_
_ma_model_list.ordinal_id
_ma_model_list.model_name
_ma_model_list.data_id
_ma_model_list.model_type
_ma_model_list.model_type_other_details
1 pred_model_1 3 'Ab initio model' .
#
#
loop_
_ma_model_group.id
_ma_model_group.name
_ma_model_group.details
1 pred .
#
#
loop_
_ma_model_group_link.group_id
_ma_model_group_link.model_id
1 1
#
#
loop_
_atom_site.group_PDB
_atom_site.id
_atom_site.type_symbol
_atom_site.label_atom_id
_atom_site.label_alt_id
_atom_site.label_comp_id
_atom_site.label_seq_id
_atom_site.auth_seq_id
_atom_site.pdbx_PDB_ins_code
_atom_site.label_asym_id
_atom_site.Cartn_x
_atom_site.Cartn_y
_atom_site.Cartn_z
_atom_site.occupancy
_atom_site.label_entity_id
_atom_site.auth_asym_id
_atom_site.auth_comp_id
_atom_site.B_iso_or_equiv
_atom_site.pdbx_PDB_model_num
ATOM 1 N N . MET 1 1 ? A 6.602 7.729 -16.046 1.000 1 A MET 42.557 1
ATOM 2 C CA . MET 1 1 ? A 5.336 7.863 -15.282 1.000 1 A MET 46.177 1
ATOM 3 C C . MET 1 1 ? A 4.177 8.178 -16.236 1.000 1 A MET 47.517 1
ATOM 4 O O . MET 1 1 ? A 3.136 7.518 -16.157 1.000 1 A MET 44.264 1
ATOM 5 C CB . MET 1 1 ? A 5.460 8.949 -14.212 1.000 1 A MET 40.390 1
ATOM 6 C CG . MET 1 1 ? A 6.492 8.679 -13.141 1.000 1 A MET 38.293 1
ATOM 7 S SD . MET 1 1 ? A 6.068 7.284 -12.098 1.000 1 A MET 35.648 1
ATOM 8 C CE . MET 1 1 ? A 4.710 7.992 -11.152 1.000 1 A MET 31.750 1
ATOM 9 N N . SER 2 2 ? A 4.372 9.124 -17.096 1.000 1 A SER 56.969 1
ATOM 10 C CA . SER 2 2 ? A 3.323 9.436 -18.065 1.000 1 A SER 60.623 1
ATOM 11 C C . SER 2 2 ? A 3.045 8.260 -18.979 1.000 1 A SER 62.059 1
ATOM 12 O O . SER 2 2 ? A 1.892 7.969 -19.307 1.000 1 A SER 60.408 1
ATOM 13 C CB . SER 2 2 ? A 3.723 10.652 -18.871 1.000 1 A SER 56.427 1
ATOM 14 O OG . SER 2 2 ? A 3.839 11.796 -18.066 1.000 1 A SER 52.050 1
ATOM 15 N N . LYS 3 3 ? A 4.087 7.568 -19.373 1.000 1 A LYS 62.319 1
ATOM 16 C CA . LYS 3 3 ? A 3.909 6.386 -20.199 1.000 1 A LYS 64.981 1
ATOM 17 C C . LYS 3 3 ? A 3.111 5.323 -19.476 1.000 1 A LYS 66.300 1
ATOM 18 O O . LYS 3 3 ? A 2.221 4.701 -20.053 1.000 1 A LYS 66.729 1
ATOM 19 C CB . LYS 3 3 ? A 5.262 5.814 -20.622 1.000 1 A LYS 63.400 1
ATOM 20 C CG . LYS 3 3 ? A 6.016 6.717 -21.585 1.000 1 A LYS 60.859 1
ATOM 21 C CD . LYS 3 3 ? A 7.350 6.135 -21.954 1.000 1 A LYS 55.595 1
ATOM 22 C CE . LYS 3 3 ? A 8.122 7.034 -22.873 1.000 1 A LYS 51.515 1
ATOM 23 N NZ . LYS 3 3 ? A 9.456 6.490 -23.226 1.000 1 A LYS 44.587 1
ATOM 24 N N . ILE 4 4 ? A 3.412 5.123 -18.187 1.000 1 A ILE 62.099 1
ATOM 25 C CA . ILE 4 4 ? A 2.686 4.138 -17.387 1.000 1 A ILE 64.924 1
ATOM 26 C C . ILE 4 4 ? A 1.219 4.568 -17.257 1.000 1 A ILE 66.225 1
ATOM 27 O O . ILE 4 4 ? A 0.310 3.736 -17.349 1.000 1 A ILE 66.136 1
ATOM 28 C CB . ILE 4 4 ? A 3.347 3.948 -16.025 1.000 1 A ILE 62.607 1
ATOM 29 C CG1 . ILE 4 4 ? A 4.764 3.419 -16.228 1.000 1 A ILE 64.410 1
ATOM 30 C CG2 . ILE 4 4 ? A 2.557 2.976 -15.155 1.000 1 A ILE 62.343 1
ATOM 31 C CD1 . ILE 4 4 ? A 5.616 3.465 -14.999 1.000 1 A ILE 57.665 1
ATOM 32 N N . TYR 5 5 ? A 1.007 5.840 -17.027 1.000 1 A TYR 61.084 1
ATOM 33 C CA . TYR 5 5 ? A -0.343 6.356 -16.896 1.000 1 A TYR 62.626 1
ATOM 34 C C . TYR 5 5 ? A -1.166 6.151 -18.172 1.000 1 A TYR 63.342 1
ATOM 35 O O . TYR 5 5 ? A -2.286 5.641 -18.113 1.000 1 A TYR 63.062 1
ATOM 36 C CB . TYR 5 5 ? A -0.299 7.843 -16.510 1.000 1 A TYR 60.243 1
ATOM 37 C CG . TYR 5 5 ? A -1.664 8.445 -16.244 1.000 1 A TYR 57.525 1
ATOM 38 C CD1 . TYR 5 5 ? A -2.327 9.154 -17.228 1.000 1 A TYR 54.647 1
ATOM 39 C CD2 . TYR 5 5 ? A -2.252 8.323 -14.993 1.000 1 A TYR 54.861 1
ATOM 40 C CE1 . TYR 5 5 ? A -3.546 9.722 -16.984 1.000 1 A TYR 51.561 1
ATOM 41 C CE2 . TYR 5 5 ? A -3.495 8.893 -14.749 1.000 1 A TYR 51.768 1
ATOM 42 C CZ . TYR 5 5 ? A -4.129 9.574 -15.737 1.000 1 A TYR 50.288 1
ATOM 43 O OH . TYR 5 5 ? A -5.350 10.164 -15.515 1.000 1 A TYR 49.748 1
ATOM 44 N N . LEU 6 6 ? A -0.630 6.571 -19.292 1.000 1 A LEU 63.763 1
ATOM 45 C CA . LEU 6 6 ? A -1.338 6.414 -20.555 1.000 1 A LEU 65.169 1
ATOM 46 C C . LEU 6 6 ? A -1.577 4.944 -20.883 1.000 1 A LEU 66.555 1
ATOM 47 O O . LEU 6 6 ? A -2.624 4.571 -21.411 1.000 1 A LEU 66.233 1
ATOM 48 C CB . LEU 6 6 ? A -0.579 7.093 -21.684 1.000 1 A LEU 62.261 1
ATOM 49 C CG . LEU 6 6 ? A -0.559 8.623 -21.634 1.000 1 A LEU 58.498 1
ATOM 50 C CD1 . LEU 6 6 ? A -1.945 9.180 -21.794 1.000 1 A LEU 57.555 1
ATOM 51 C CD2 . LEU 6 6 ? A 0.386 9.148 -22.690 1.000 1 A LEU 57.519 1
ATOM 52 N N . LYS 7 7 ? A -0.592 4.117 -20.588 1.000 1 A LYS 64.448 1
ATOM 53 C CA . LYS 7 7 ? A -0.768 2.691 -20.809 1.000 1 A LYS 65.516 1
ATOM 54 C C . LYS 7 7 ? A -1.840 2.107 -19.917 1.000 1 A LYS 66.573 1
ATOM 55 O O . LYS 7 7 ? A -2.618 1.268 -20.338 1.000 1 A LYS 67.128 1
ATOM 56 C CB . LYS 7 7 ? A 0.572 2.003 -20.576 1.000 1 A LYS 63.018 1
ATOM 57 C CG . LYS 7 7 ? A 0.539 0.500 -20.844 1.000 1 A LYS 59.511 1
ATOM 58 C CD . LYS 7 7 ? A 1.903 -0.101 -20.670 1.000 1 A LYS 55.484 1
ATOM 59 C CE . LYS 7 7 ? A 1.860 -1.599 -20.887 1.000 1 A LYS 52.304 1
ATOM 60 N NZ . LYS 7 7 ? A 3.225 -2.240 -20.743 1.000 1 A LYS 45.020 1
ATOM 61 N N . ALA 8 8 ? A -1.898 2.563 -18.675 1.000 1 A ALA 61.235 1
ATOM 62 C CA . ALA 8 8 ? A -2.947 2.104 -17.759 1.000 1 A ALA 63.641 1
ATOM 63 C C . ALA 8 8 ? A -4.329 2.551 -18.234 1.000 1 A ALA 64.859 1
ATOM 64 O O . ALA 8 8 ? A -5.278 1.757 -18.194 1.000 1 A ALA 65.050 1
ATOM 65 C CB . ALA 8 8 ? A -2.670 2.622 -16.353 1.000 1 A ALA 61.565 1
ATOM 66 N N . MET 9 9 ? A -4.426 3.785 -18.683 1.000 1 A MET 59.971 1
ATOM 67 C CA . MET 9 9 ? A -5.698 4.266 -19.199 1.000 1 A MET 61.925 1
ATOM 68 C C . MET 9 9 ? A -6.117 3.475 -20.439 1.000 1 A MET 62.627 1
ATOM 69 O O . MET 9 9 ? A -7.281 3.108 -20.606 1.000 1 A MET 62.844 1
ATOM 70 C CB . MET 9 9 ? A -5.638 5.749 -19.520 1.000 1 A MET 59.767 1
ATOM 71 C CG . MET 9 9 ? A -5.401 6.618 -18.316 1.000 1 A MET 56.570 1
ATOM 72 S SD . MET 9 9 ? A -6.700 6.477 -17.059 1.000 1 A MET 54.366 1
ATOM 73 C CE . MET 9 9 ? A -5.776 5.529 -15.842 1.000 1 A MET 49.733 1
ATOM 74 N N . GLU 10 10 ? A -5.188 3.233 -21.322 1.000 1 A GLU 62.181 1
ATOM 75 C CA . GLU 10 10 ? A -5.483 2.476 -22.530 1.000 1 A GLU 62.863 1
ATOM 76 C C . GLU 10 10 ? A -5.873 1.037 -22.184 1.000 1 A GLU 63.849 1
ATOM 77 O O . GLU 10 10 ? A -6.735 0.450 -22.854 1.000 1 A GLU 63.993 1
ATOM 78 C CB . GLU 10 10 ? A -4.283 2.458 -23.470 1.000 1 A GLU 59.964 1
ATOM 79 C CG . GLU 10 10 ? A -3.997 3.820 -24.103 1.000 1 A GLU 56.214 1
ATOM 80 C CD . GLU 10 10 ? A -2.797 3.803 -25.011 1.000 1 A GLU 51.235 1
ATOM 81 O OE1 . GLU 10 10 ? A -2.135 2.735 -25.085 1.000 1 A GLU 47.272 1
ATOM 82 O OE2 . GLU 10 10 ? A -2.529 4.841 -25.651 1.000 1 A GLU 44.960 1
ATOM 83 N N . ASP 11 11 ? A -5.259 0.471 -21.140 1.000 1 A ASP 65.350 1
ATOM 84 C CA . ASP 11 11 ? A -5.627 -0.883 -20.722 1.000 1 A ASP 66.595 1
ATOM 85 C C . ASP 11 11 ? A -7.036 -0.918 -20.165 1.000 1 A ASP 66.488 1
ATOM 86 O O . ASP 11 11 ? A -7.801 -1.847 -20.449 1.000 1 A ASP 66.777 1
ATOM 87 C CB . ASP 11 11 ? A -4.621 -1.404 -19.699 1.000 1 A ASP 64.392 1
ATOM 88 C CG . ASP 11 11 ? A -3.277 -1.714 -20.303 1.000 1 A ASP 61.927 1
ATOM 89 O OD1 . ASP 11 11 ? A -3.223 -2.058 -21.506 1.000 1 A ASP 59.426 1
ATOM 90 O OD2 . ASP 11 11 ? A -2.280 -1.631 -19.550 1.000 1 A ASP 60.107 1
ATOM 91 N N . VAL 12 12 ? A -7.391 0.091 -19.357 1.000 1 A VAL 64.115 1
ATOM 92 C CA . VAL 12 12 ? A -8.732 0.110 -18.784 1.000 1 A VAL 64.883 1
ATOM 93 C C . VAL 12 12 ? A -9.784 0.318 -19.860 1.000 1 A VAL 64.623 1
ATOM 94 O O . VAL 12 12 ? A -10.824 -0.337 -19.876 1.000 1 A VAL 63.738 1
ATOM 95 C CB . VAL 12 12 ? A -8.833 1.201 -17.685 1.000 1 A VAL 62.220 1
ATOM 96 C CG1 . VAL 12 12 ? A -7.927 0.835 -16.533 1.000 1 A VAL 64.608 1
ATOM 97 C CG2 . VAL 12 12 ? A -10.255 1.365 -17.207 1.000 1 A VAL 63.114 1
ATOM 98 N N . VAL 13 13 ? A -9.500 1.198 -20.804 1.000 1 A VAL 58.182 1
ATOM 99 C CA . VAL 13 13 ? A -10.457 1.450 -21.881 1.000 1 A VAL 58.699 1
ATOM 100 C C . VAL 13 13 ? A -10.588 0.249 -22.790 1.000 1 A VAL 59.088 1
ATOM 101 O O . VAL 13 13 ? A -11.700 -0.146 -23.156 1.000 1 A VAL 58.411 1
ATOM 102 C CB . VAL 13 13 ? A -10.043 2.702 -22.659 1.000 1 A VAL 55.893 1
ATOM 103 C CG1 . VAL 13 13 ? A -10.166 3.926 -21.755 1.000 1 A VAL 56.447 1
ATOM 104 C CG2 . VAL 13 13 ? A -10.896 2.876 -23.906 1.000 1 A VAL 54.158 1
ATOM 105 N N . GLN 14 14 ? A -9.489 -0.365 -23.123 1.000 1 A GLN 63.319 1
ATOM 106 C CA . GLN 14 14 ? A -9.542 -1.497 -24.026 1.000 1 A GLN 63.398 1
ATOM 107 C C . GLN 14 14 ? A -10.146 -2.726 -23.363 1.000 1 A GLN 63.107 1
ATOM 108 O O . GLN 14 14 ? A -10.702 -3.584 -24.068 1.000 1 A GLN 62.923 1
ATOM 109 C CB . GLN 14 14 ? A -8.155 -1.823 -24.559 1.000 1 A GLN 60.958 1
ATOM 110 C CG . GLN 14 14 ? A -7.618 -0.769 -25.495 1.000 1 A GLN 57.060 1
ATOM 111 C CD . GLN 14 14 ? A -6.209 -1.045 -25.945 1.000 1 A GLN 53.454 1
ATOM 112 O OE1 . GLN 14 14 ? A -5.596 -2.036 -25.523 1.000 1 A GLN 49.286 1
ATOM 113 N NE2 . GLN 14 14 ? A -5.686 -0.196 -26.827 1.000 1 A GLN 47.050 1
ATOM 114 N N . ARG 15 15 ? A -10.075 -2.816 -22.036 1.000 1 A ARG 64.468 1
ATOM 115 C CA . ARG 15 15 ? A -10.692 -3.917 -21.325 1.000 1 A ARG 64.552 1
ATOM 116 C C . ARG 15 15 ? A -12.137 -3.641 -20.931 1.000 1 A ARG 64.004 1
ATOM 117 O O . ARG 15 15 ? A -12.786 -4.516 -20.377 1.000 1 A ARG 62.512 1
ATOM 118 C CB . ARG 15 15 ? A -9.874 -4.286 -20.089 1.000 1 A ARG 62.475 1
ATOM 119 C CG . ARG 15 15 ? A -8.523 -4.877 -20.410 1.000 1 A ARG 59.159 1
ATOM 120 C CD . ARG 15 15 ? A -7.755 -5.179 -19.135 1.000 1 A ARG 56.593 1
ATOM 121 N NE . ARG 15 15 ? A -6.407 -5.694 -19.424 1.000 1 A ARG 52.895 1
ATOM 122 C CZ . ARG 15 15 ? A -5.508 -6.000 -18.504 1.000 1 A ARG 52.955 1
ATOM 123 N NH1 . ARG 15 15 ? A -5.820 -5.854 -17.214 1.000 1 A ARG 46.445 1
ATOM 124 N NH2 . ARG 15 15 ? A -4.322 -6.434 -18.850 1.000 1 A ARG 45.246 1
ATOM 125 N N . ASN 16 16 ? A -12.632 -2.432 -21.168 1.000 1 A ASN 57.132 1
ATOM 126 C CA . ASN 16 16 ? A -13.986 -2.076 -20.830 1.000 1 A ASN 57.287 1
ATOM 127 C C . ASN 16 16 ? A -14.591 -1.349 -22.025 1.000 1 A ASN 57.630 1
ATOM 128 O O . ASN 16 16 ? A -14.937 -0.181 -21.947 1.000 1 A ASN 55.507 1
ATOM 129 C CB . ASN 16 16 ? A -14.048 -1.204 -19.580 1.000 1 A ASN 53.121 1
ATOM 130 C CG . ASN 16 16 ? A -13.594 -1.942 -18.348 1.000 1 A ASN 51.015 1
ATOM 131 O OD1 . ASN 16 16 ? A -14.341 -2.710 -17.753 1.000 1 A ASN 48.849 1
ATOM 132 N ND2 . ASN 16 16 ? A -12.339 -1.702 -17.939 1.000 1 A ASN 48.663 1
ATOM 133 N N . THR 17 17 ? A -14.699 -2.078 -23.141 1.000 1 A THR 54.135 1
ATOM 134 C CA . THR 17 17 ? A -15.220 -1.479 -24.363 1.000 1 A THR 53.916 1
ATOM 135 C C . THR 17 17 ? A -16.666 -1.110 -24.259 1.000 1 A THR 54.982 1
ATOM 136 O O . THR 17 17 ? A -17.109 -0.112 -24.834 1.000 1 A THR 52.186 1
ATOM 137 C CB . THR 17 17 ? A -15.006 -2.440 -25.519 1.000 1 A THR 48.853 1
ATOM 138 O OG1 . THR 17 17 ? A -15.649 -3.711 -25.228 1.000 1 A THR 49.238 1
ATOM 139 C CG2 . THR 17 17 ? A -13.530 -2.688 -25.763 1.000 1 A THR 46.088 1
ATOM 140 N N . ASP 18 18 ? A -17.443 -1.893 -23.497 1.000 1 A ASP 57.119 1
ATOM 141 C CA . ASP 18 18 ? A -18.860 -1.627 -23.353 1.000 1 A ASP 59.311 1
ATOM 142 C C . ASP 18 18 ? A -19.127 -0.354 -22.559 1.000 1 A ASP 60.337 1
ATOM 143 O O . ASP 18 18 ? A -20.150 0.298 -22.747 1.000 1 A ASP 58.250 1
ATOM 144 C CB . ASP 18 18 ? A -19.580 -2.806 -22.687 1.000 1 A ASP 55.029 1
ATOM 145 C CG . ASP 18 18 ? A -19.572 -4.047 -23.561 1.000 1 A ASP 52.567 1
ATOM 146 O OD1 . ASP 18 18 ? A -19.515 -3.913 -24.803 1.000 1 A ASP 47.800 1
ATOM 147 O OD2 . ASP 18 18 ? A -19.613 -5.154 -22.995 1.000 1 A ASP 48.445 1
ATOM 148 N N . ASN 19 19 ? A -18.221 0.003 -21.645 1.000 1 A ASN 59.113 1
ATOM 149 C CA . ASN 19 19 ? A -18.388 1.158 -20.789 1.000 1 A ASN 59.185 1
ATOM 150 C C . ASN 19 19 ? A -17.412 2.276 -21.142 1.000 1 A ASN 61.018 1
ATOM 151 O O . ASN 19 19 ? A -17.042 3.080 -20.291 1.000 1 A ASN 59.054 1
ATOM 152 C CB . ASN 19 19 ? A -18.254 0.763 -19.301 1.000 1 A ASN 53.884 1
ATOM 153 C CG . ASN 19 19 ? A -19.403 -0.081 -18.842 1.000 1 A ASN 51.482 1
ATOM 154 O OD1 . ASN 19 19 ? A -20.557 0.153 -19.220 1.000 1 A ASN 47.121 1
ATOM 155 N ND2 . ASN 19 19 ? A -19.114 -1.080 -17.988 1.000 1 A ASN 48.362 1
ATOM 156 N N . THR 20 20 ? A -16.964 2.294 -22.384 1.000 1 A THR 60.205 1
ATOM 157 C CA . THR 20 20 ? A -16.006 3.318 -22.802 1.000 1 A THR 61.163 1
ATOM 158 C C . THR 20 20 ? A -16.617 4.688 -22.767 1.000 1 A THR 62.876 1
ATOM 159 O O . THR 20 20 ? A -16.041 5.639 -22.221 1.000 1 A THR 61.448 1
ATOM 160 C CB . THR 20 20 ? A -15.486 3.012 -24.230 1.000 1 A THR 57.257 1
ATOM 161 O OG1 . THR 20 20 ? A -14.849 1.726 -24.242 1.000 1 A THR 55.680 1
ATOM 162 C CG2 . THR 20 20 ? A -14.498 4.061 -24.670 1.000 1 A THR 52.413 1
ATOM 163 N N . ASN 21 21 ? A -17.811 4.825 -23.320 1.000 1 A ASN 64.465 1
ATOM 164 C CA . ASN 21 21 ? A -18.491 6.103 -23.322 1.000 1 A ASN 65.247 1
ATOM 165 C C . ASN 21 21 ? A -18.855 6.552 -21.912 1.000 1 A ASN 66.539 1
ATOM 166 O O . ASN 21 21 ? A -18.859 7.744 -21.614 1.000 1 A ASN 66.344 1
ATOM 167 C CB . ASN 21 21 ? A -19.722 6.061 -24.206 1.000 1 A ASN 61.885 1
ATOM 168 C CG . ASN 21 21 ? A -19.397 5.870 -25.685 1.000 1 A ASN 58.858 1
ATOM 169 O OD1 . ASN 21 21 ? A -18.414 6.405 -26.165 1.000 1 A ASN 55.391 1
ATOM 170 N ND2 . ASN 21 21 ? A -20.228 5.110 -26.370 1.000 1 A ASN 55.682 1
ATOM 171 N N . ARG 22 22 ? A -19.164 5.589 -21.054 1.000 1 A ARG 65.828 1
ATOM 172 C CA . ARG 22 22 ? A -19.480 5.908 -19.667 1.000 1 A ARG 67.356 1
ATOM 173 C C . ARG 22 22 ? A -18.263 6.454 -18.961 1.000 1 A ARG 68.315 1
ATOM 174 O O . ARG 22 22 ? A -18.364 7.399 -18.163 1.000 1 A ARG 68.325 1
ATOM 175 C CB . ARG 22 22 ? A -20.074 4.698 -18.968 1.000 1 A ARG 64.582 1
ATOM 176 C CG . ARG 22 22 ? A -20.454 4.936 -17.523 1.000 1 A ARG 60.893 1
ATOM 177 C CD . ARG 22 22 ? A -21.081 3.727 -16.921 1.000 1 A ARG 59.192 1
ATOM 178 N NE . ARG 22 22 ? A -21.455 3.963 -15.528 1.000 1 A ARG 55.353 1
ATOM 179 C CZ . ARG 22 22 ? A -22.025 3.024 -14.759 1.000 1 A ARG 53.878 1
ATOM 180 N NH1 . ARG 22 22 ? A -22.241 1.820 -15.225 1.000 1 A ARG 47.836 1
ATOM 181 N NH2 . ARG 22 22 ? A -22.356 3.342 -13.501 1.000 1 A ARG 46.048 1
ATOM 182 N N . ILE 23 23 ? A -17.128 5.827 -19.183 1.000 1 A ILE 65.176 1
ATOM 183 C CA . ILE 23 23 ? A -15.897 6.269 -18.533 1.000 1 A ILE 66.136 1
ATOM 184 C C . ILE 23 23 ? A -15.467 7.630 -19.061 1.000 1 A ILE 66.927 1
ATOM 185 O O . ILE 23 23 ? A -15.081 8.506 -18.278 1.000 1 A ILE 66.285 1
ATOM 186 C CB . ILE 23 23 ? A -14.795 5.208 -18.748 1.000 1 A ILE 63.663 1
ATOM 187 C CG1 . ILE 23 23 ? A -15.113 3.945 -17.958 1.000 1 A ILE 64.274 1
ATOM 188 C CG2 . ILE 23 23 ? A -13.453 5.772 -18.311 1.000 1 A ILE 60.985 1
ATOM 189 C CD1 . ILE 23 23 ? A -14.219 2.764 -18.326 1.000 1 A ILE 58.029 1
ATOM 190 N N . THR 24 24 ? A -15.555 7.838 -20.352 1.000 1 A THR 67.161 1
ATOM 191 C CA . THR 24 24 ? A -15.118 9.094 -20.944 1.000 1 A THR 67.999 1
ATOM 192 C C . THR 24 24 ? A -16.084 10.244 -20.714 1.000 1 A THR 69.047 1
ATOM 193 O O . THR 24 24 ? A -15.703 11.387 -20.947 1.000 1 A THR 67.806 1
ATOM 194 C CB . THR 24 24 ? A -14.862 8.923 -22.425 1.000 1 A THR 64.430 1
ATOM 195 O OG1 . THR 24 24 ? A -16.062 8.502 -23.094 1.000 1 A THR 63.190 1
ATOM 196 C CG2 . THR 24 24 ? A -13.780 7.873 -22.662 1.000 1 A THR 60.185 1
ATOM 197 N N . GLU 25 25 ? A -17.286 9.946 -20.277 1.000 1 A GLU 71.688 1
ATOM 198 C CA . GLU 25 25 ? A -18.279 11.004 -20.059 1.000 1 A GLU 71.731 1
ATOM 199 C C . GLU 25 25 ? A -18.563 11.221 -18.577 1.000 1 A GLU 72.752 1
ATOM 200 O O . GLU 25 25 ? A -18.955 12.324 -18.204 1.000 1 A GLU 71.735 1
ATOM 201 C CB . GLU 25 25 ? A -19.592 10.680 -20.781 1.000 1 A GLU 69.018 1
ATOM 202 C CG . GLU 25 25 ? A -19.490 10.688 -22.292 1.000 1 A GLU 64.435 1
ATOM 203 C CD . GLU 25 25 ? A -20.794 10.306 -22.964 1.000 1 A GLU 59.545 1
ATOM 204 O OE1 . GLU 25 25 ? A -21.758 9.972 -22.244 1.000 1 A GLU 55.152 1
ATOM 205 O OE2 . GLU 25 25 ? A -20.854 10.313 -24.204 1.000 1 A GLU 53.603 1
ATOM 206 N N . GLN 26 26 ? A -18.401 10.191 -17.770 1.000 1 A GLN 72.687 1
ATOM 207 C CA . GLN 26 26 ? A -18.750 10.250 -16.360 1.000 1 A GLN 73.298 1
ATOM 208 C C . GLN 26 26 ? A -17.554 10.101 -15.441 1.000 1 A GLN 74.006 1
ATOM 209 O O . GLN 26 26 ? A -17.712 10.000 -14.226 1.000 1 A GLN 72.993 1
ATOM 210 C CB . GLN 26 26 ? A -19.805 9.216 -15.999 1.000 1 A GLN 71.023 1
ATOM 211 C CG . GLN 26 26 ? A -21.112 9.377 -16.737 1.000 1 A GLN 67.756 1
ATOM 212 C CD . GLN 26 26 ? A -22.125 8.312 -16.394 1.000 1 A GLN 65.468 1
ATOM 213 O OE1 . GLN 26 26 ? A -21.778 7.338 -15.716 1.000 1 A GLN 62.811 1
ATOM 214 N NE2 . GLN 26 26 ? A -23.355 8.474 -16.844 1.000 1 A GLN 60.327 1
ATOM 215 N N . ALA 27 27 ? A -16.355 10.098 -15.981 1.000 1 A ALA 72.199 1
ATOM 216 C CA . ALA 27 27 ? A -15.160 9.936 -15.169 1.000 1 A ALA 73.203 1
ATOM 217 C C . ALA 27 27 ? A -14.822 11.252 -14.470 1.000 1 A ALA 73.632 1
ATOM 218 O O . ALA 27 27 ? A -14.567 12.267 -15.115 1.000 1 A ALA 70.586 1
ATOM 219 C CB . ALA 27 27 ? A -13.981 9.486 -16.018 1.000 1 A ALA 70.427 1
ATOM 220 N N . GLN 28 28 ? A -14.822 11.210 -13.147 1.000 1 A GLN 74.494 1
ATOM 221 C CA . GLN 28 28 ? A -14.467 12.388 -12.359 1.000 1 A GLN 75.434 1
ATOM 222 C C . GLN 28 28 ? A -12.974 12.450 -12.090 1.000 1 A GLN 74.971 1
ATOM 223 O O . GLN 28 28 ? A -12.444 13.537 -11.821 1.000 1 A GLN 73.118 1
ATOM 224 C CB . GLN 28 28 ? A -15.215 12.375 -11.021 1.000 1 A GLN 73.151 1
ATOM 225 C CG . GLN 28 28 ? A -16.705 12.531 -11.158 1.000 1 A GLN 70.342 1
ATOM 226 C CD . GLN 28 28 ? A -17.418 12.433 -9.838 1.000 1 A GLN 67.033 1
ATOM 227 O OE1 . GLN 28 28 ? A -16.800 12.224 -8.793 1.000 1 A GLN 61.674 1
ATOM 228 N NE2 . GLN 28 28 ? A -18.730 12.590 -9.853 1.000 1 A GLN 59.116 1
ATOM 229 N N . GLY 29 29 ? A -12.301 11.330 -12.200 1.000 1 A GLY 76.404 1
ATOM 230 C CA . GLY 29 29 ? A -10.878 11.333 -11.958 1.000 1 A GLY 76.873 1
ATOM 231 C C . GLY 29 29 ? A -10.296 9.945 -12.100 1.000 1 A GLY 78.323 1
ATOM 232 O O . GLY 29 29 ? A -11.020 8.949 -12.147 1.000 1 A GLY 76.907 1
ATOM 233 N N . PHE 30 30 ? A -8.968 9.880 -12.156 1.000 1 A PHE 73.543 1
ATOM 234 C CA . PHE 30 30 ? A -8.262 8.632 -12.333 1.000 1 A PHE 74.308 1
ATOM 235 C C . PHE 30 30 ? A -7.103 8.595 -11.363 1.000 1 A PHE 75.032 1
ATOM 236 O O . PHE 30 30 ? A -6.467 9.626 -11.126 1.000 1 A PHE 73.774 1
ATOM 237 C CB . PHE 30 30 ? A -7.739 8.467 -13.749 1.000 1 A PHE 71.055 1
ATOM 238 C CG . PHE 30 30 ? A -8.826 8.509 -14.794 1.000 1 A PHE 65.757 1
ATOM 239 C CD1 . PHE 30 30 ? A -9.504 7.364 -15.132 1.000 1 A PHE 60.643 1
ATOM 240 C CD2 . PHE 30 30 ? A -9.174 9.701 -15.427 1.000 1 A PHE 60.185 1
ATOM 241 C CE1 . PHE 30 30 ? A -10.502 7.379 -16.094 1.000 1 A PHE 59.130 1
ATOM 242 C CE2 . PHE 30 30 ? A -10.168 9.737 -16.373 1.000 1 A PHE 60.118 1
ATOM 243 C CZ . PHE 30 30 ? A -10.826 8.577 -16.701 1.000 1 A PHE 55.872 1
ATOM 244 N N . VAL 31 31 ? A -6.865 7.455 -10.780 1.000 1 A VAL 76.587 1
ATOM 245 C CA . VAL 31 31 ? A -5.771 7.267 -9.813 1.000 1 A VAL 77.239 1
ATOM 246 C C . VAL 31 31 ? A -5.067 5.980 -10.196 1.000 1 A VAL 77.473 1
ATOM 247 O O . VAL 31 31 ? A -5.683 4.923 -10.325 1.000 1 A VAL 76.452 1
ATOM 248 C CB . VAL 31 31 ? A -6.292 7.187 -8.373 1.000 1 A VAL 76.266 1
ATOM 249 C CG1 . VAL 31 31 ? A -6.993 8.489 -7.997 1.000 1 A VAL 75.150 1
ATOM 250 C CG2 . VAL 31 31 ? A -5.140 6.892 -7.424 1.000 1 A VAL 75.877 1
ATOM 251 N N . VAL 32 32 ? A -3.760 6.084 -10.365 1.000 1 A VAL 75.645 1
ATOM 252 C CA . VAL 32 32 ? A -2.915 4.949 -10.675 1.000 1 A VAL 75.753 1
ATOM 253 C C . VAL 32 32 ? A -1.977 4.744 -9.507 1.000 1 A VAL 75.995 1
ATOM 254 O O . VAL 32 32 ? A -1.344 5.684 -9.031 1.000 1 A VAL 74.145 1
ATOM 255 C CB . VAL 32 32 ? A -2.127 5.153 -11.977 1.000 1 A VAL 73.385 1
ATOM 256 C CG1 . VAL 32 32 ? A -3.075 5.340 -13.157 1.000 1 A VAL 72.615 1
ATOM 257 C CG2 . VAL 32 32 ? A -1.188 4.003 -12.222 1.000 1 A VAL 72.287 1
ATOM 258 N N . SER 33 33 ? A -1.897 3.519 -9.013 1.000 1 A SER 77.593 1
ATOM 259 C CA . SER 33 33 ? A -1.154 3.214 -7.788 1.000 1 A SER 77.963 1
ATOM 260 C C . SER 33 33 ? A -0.304 1.976 -7.999 1.000 1 A SER 77.225 1
ATOM 261 O O . SER 33 33 ? A -0.458 1.223 -8.965 1.000 1 A SER 75.769 1
ATOM 262 C CB . SER 33 33 ? A -2.106 3.002 -6.614 1.000 1 A SER 76.549 1
ATOM 263 O OG . SER 33 33 ? A -2.866 1.826 -6.817 1.000 1 A SER 70.955 1
ATOM 264 N N . GLU 34 34 ? A 0.571 1.760 -7.044 1.000 1 A GLU 76.105 1
ATOM 265 C CA . GLU 34 34 ? A 1.367 0.544 -7.045 1.000 1 A GLU 75.250 1
ATOM 266 C C . GLU 34 34 ? A 0.570 -0.598 -6.456 1.000 1 A GLU 75.268 1
ATOM 267 O O . GLU 34 34 ? A -0.546 -0.450 -5.973 1.000 1 A GLU 72.850 1
ATOM 268 C CB . GLU 34 34 ? A 2.644 0.756 -6.237 1.000 1 A GLU 72.483 1
ATOM 269 C CG . GLU 34 34 ? A 3.621 1.759 -6.835 1.000 1 A GLU 68.229 1
ATOM 270 C CD . GLU 34 34 ? A 4.848 1.968 -5.985 1.000 1 A GLU 64.291 1
ATOM 271 O OE1 . GLU 34 34 ? A 4.856 1.416 -4.854 1.000 1 A GLU 58.324 1
ATOM 272 O OE2 . GLU 34 34 ? A 5.803 2.626 -6.445 1.000 1 A GLU 56.492 1
ATOM 273 N N . ASN 35 35 ? A 1.159 -1.778 -6.466 1.000 1 A ASN 71.268 1
ATOM 274 C CA . ASN 35 35 ? A 0.498 -2.920 -5.858 1.000 1 A ASN 69.938 1
ATOM 275 C C . ASN 35 35 ? A 0.468 -2.850 -4.330 1.000 1 A ASN 69.724 1
ATOM 276 O O . ASN 35 35 ? A -0.271 -3.601 -3.711 1.000 1 A ASN 66.748 1
ATOM 277 C CB . ASN 35 35 ? A 1.175 -4.218 -6.297 1.000 1 A ASN 66.207 1
ATOM 278 C CG . ASN 35 35 ? A 0.950 -4.524 -7.760 1.000 1 A ASN 63.844 1
ATOM 279 O OD1 . ASN 35 35 ? A -0.135 -4.318 -8.283 1.000 1 A ASN 61.121 1
ATOM 280 N ND2 . ASN 35 35 ? A 1.978 -5.050 -8.408 1.000 1 A ASN 61.571 1
ATOM 281 N N . ALA 36 36 ? A 1.270 -1.977 -3.757 1.000 1 A ALA 67.666 1
ATOM 282 C CA . ALA 36 36 ? A 1.281 -1.776 -2.315 1.000 1 A ALA 67.097 1
ATOM 283 C C . ALA 36 36 ? A 0.347 -0.666 -1.877 1.000 1 A ALA 68.025 1
ATOM 284 O O . ALA 36 36 ? A 0.261 -0.365 -0.684 1.000 1 A ALA 64.864 1
ATOM 285 C CB . ALA 36 36 ? A 2.707 -1.480 -1.837 1.000 1 A ALA 63.093 1
ATOM 286 N N . GLY 37 37 ? A -0.324 -0.040 -2.823 1.000 1 A GLY 68.987 1
ATOM 287 C CA . GLY 37 37 ? A -1.261 1.022 -2.516 1.000 1 A GLY 69.844 1
ATOM 288 C C . GLY 37 37 ? A -0.710 2.423 -2.583 1.000 1 A GLY 71.548 1
ATOM 289 O O . GLY 37 37 ? A -1.437 3.374 -2.364 1.000 1 A GLY 68.782 1
ATOM 290 N N . ASP 38 38 ? A 0.560 2.578 -2.934 1.000 1 A ASP 70.833 1
ATOM 291 C CA . ASP 38 38 ? A 1.177 3.897 -3.050 1.000 1 A ASP 71.617 1
ATOM 292 C C . ASP 38 38 ? A 0.799 4.508 -4.399 1.000 1 A ASP 73.317 1
ATOM 293 O O . ASP 38 38 ? A 1.038 3.904 -5.448 1.000 1 A ASP 72.823 1
ATOM 294 C CB . ASP 38 38 ? A 2.680 3.791 -2.928 1.000 1 A ASP 68.025 1
ATOM 295 C CG . ASP 38 38 ? A 3.111 3.383 -1.525 1.000 1 A ASP 63.166 1
ATOM 296 O OD1 . ASP 38 38 ? A 2.435 3.780 -0.553 1.000 1 A ASP 59.859 1
ATOM 297 O OD2 . ASP 38 38 ? A 4.107 2.663 -1.432 1.000 1 A ASP 60.946 1
ATOM 298 N N . SER 39 39 ? A 0.191 5.662 -4.368 1.000 1 A SER 74.000 1
ATOM 299 C CA . SER 39 39 ? A -0.284 6.302 -5.576 1.000 1 A SER 74.843 1
ATOM 300 C C . SER 39 39 ? A 0.881 6.823 -6.416 1.000 1 A SER 74.723 1
ATOM 301 O O . SER 39 39 ? A 1.832 7.417 -5.890 1.000 1 A SER 73.267 1
ATOM 302 C CB . SER 39 39 ? A -1.234 7.446 -5.232 1.000 1 A SER 72.629 1
ATOM 303 O OG . SER 39 39 ? A -2.387 6.981 -4.557 1.000 1 A SER 66.734 1
ATOM 304 N N . LEU 40 40 ? A 0.787 6.588 -7.703 1.000 1 A LEU 72.499 1
ATOM 305 C CA . LEU 40 40 ? A 1.782 7.055 -8.643 1.000 1 A LEU 72.554 1
ATOM 306 C C . LEU 40 40 ? A 1.292 8.278 -9.394 1.000 1 A LEU 72.718 1
ATOM 307 O O . LEU 40 40 ? A 1.968 9.295 -9.460 1.000 1 A LEU 71.166 1
ATOM 308 C CB . LEU 40 40 ? A 2.123 5.944 -9.645 1.000 1 A LEU 69.858 1
ATOM 309 C CG . LEU 40 40 ? A 2.785 4.688 -9.074 1.000 1 A LEU 66.536 1
ATOM 310 C CD1 . LEU 40 40 ? A 4.126 5.017 -8.478 1.000 1 A LEU 66.761 1
ATOM 311 C CD2 . LEU 40 40 ? A 2.920 3.618 -10.150 1.000 1 A LEU 66.241 1
ATOM 312 N N . LEU 41 41 ? A 0.098 8.177 -9.995 1.000 1 A LEU 71.654 1
ATOM 313 C CA . LEU 41 41 ? A -0.473 9.270 -10.775 1.000 1 A LEU 72.228 1
ATOM 314 C C . LEU 41 41 ? A -1.934 9.445 -10.385 1.000 1 A LEU 73.463 1
ATOM 315 O O . LEU 41 41 ? A -2.613 8.490 -10.000 1.000 1 A LEU 72.377 1
ATOM 316 C CB . LEU 41 41 ? A -0.382 8.990 -12.268 1.000 1 A LEU 68.563 1
ATOM 317 C CG . LEU 41 41 ? A 1.021 8.960 -12.885 1.000 1 A LEU 62.883 1
ATOM 318 C CD1 . LEU 41 41 ? A 1.653 10.313 -12.788 1.000 1 A LEU 60.772 1
ATOM 319 C CD2 . LEU 41 41 ? A 0.989 8.469 -14.326 1.000 1 A LEU 60.538 1
ATOM 320 N N . HIS 42 42 ? A -2.388 10.671 -10.485 1.000 1 A HIS 71.546 1
ATOM 321 C CA . HIS 42 42 ? A -3.770 10.977 -10.172 1.000 1 A HIS 71.824 1
ATOM 322 C C . HIS 42 42 ? A -4.167 12.259 -10.878 1.000 1 A HIS 71.406 1
ATOM 323 O O . HIS 42 42 ? A -3.298 13.109 -11.147 1.000 1 A HIS 69.787 1
ATOM 324 C CB . HIS 42 42 ? A -4.008 11.086 -8.668 1.000 1 A HIS 69.219 1
ATOM 325 C CG . HIS 42 42 ? A -3.212 12.146 -8.007 1.000 1 A HIS 67.755 1
ATOM 326 N ND1 . HIS 42 42 ? A -1.896 11.969 -7.641 1.000 1 A HIS 64.225 1
ATOM 327 C CD2 . HIS 42 42 ? A -3.524 13.406 -7.669 1.000 1 A HIS 63.445 1
ATOM 328 C CE1 . HIS 42 42 ? A -1.437 13.070 -7.066 1.000 1 A HIS 63.442 1
ATOM 329 N NE2 . HIS 42 42 ? A -2.409 13.958 -7.075 1.000 1 A HIS 60.537 1
ATOM 330 N N . THR 43 43 ? A -5.459 12.389 -11.142 1.000 1 A THR 70.463 1
ATOM 331 C CA . THR 43 43 ? A -5.994 13.588 -11.783 1.000 1 A THR 70.646 1
ATOM 332 C C . THR 43 43 ? A -7.173 14.080 -10.980 1.000 1 A THR 70.648 1
ATOM 333 O O . THR 43 43 ? A -8.008 13.295 -10.535 1.000 1 A THR 66.957 1
ATOM 334 C CB . THR 43 43 ? A -6.428 13.287 -13.222 1.000 1 A THR 66.913 1
ATOM 335 O OG1 . THR 43 43 ? A -7.429 12.270 -13.224 1.000 1 A THR 63.179 1
ATOM 336 C CG2 . THR 43 43 ? A -5.231 12.825 -14.034 1.000 1 A THR 61.121 1
ATOM 337 N N . SER 44 44 ? A -7.226 15.348 -10.777 1.000 1 A SER 67.886 1
ATOM 338 C CA . SER 44 44 ? A -8.316 16.055 -10.108 1.000 1 A SER 66.546 1
ATOM 339 C C . SER 44 44 ? A -8.504 15.601 -8.652 1.000 1 A SER 67.623 1
ATOM 340 O O . SER 44 44 ? A -9.549 15.759 -8.079 1.000 1 A SER 64.125 1
ATOM 341 C CB . SER 44 44 ? A -9.643 15.926 -10.878 1.000 1 A SER 62.105 1
ATOM 342 O OG . SER 44 44 ? A -10.115 14.575 -10.888 1.000 1 A SER 56.141 1
ATOM 343 N N . PHE 45 45 ? A -7.443 15.009 -8.080 1.000 1 A PHE 67.204 1
ATOM 344 C CA . PHE 45 45 ? A -7.451 14.613 -6.707 1.000 1 A PHE 68.078 1
ATOM 345 C C . PHE 45 45 ? A -6.132 15.074 -6.061 1.000 1 A PHE 68.251 1
ATOM 346 O O . PHE 45 45 ? A -5.096 15.055 -6.695 1.000 1 A PHE 65.841 1
ATOM 347 C CB . PHE 45 45 ? A -7.587 13.098 -6.532 1.000 1 A PHE 65.584 1
ATOM 348 C CG . PHE 45 45 ? A -8.944 12.585 -6.926 1.000 1 A PHE 65.745 1
ATOM 349 C CD1 . PHE 45 45 ? A -10.033 12.708 -6.064 1.000 1 A PHE 63.624 1
ATOM 350 C CD2 . PHE 45 45 ? A -9.149 11.976 -8.155 1.000 1 A PHE 63.349 1
ATOM 351 C CE1 . PHE 45 45 ? A -11.278 12.228 -6.413 1.000 1 A PHE 60.684 1
ATOM 352 C CE2 . PHE 45 45 ? A -10.400 11.500 -8.514 1.000 1 A PHE 61.740 1
ATOM 353 C CZ . PHE 45 45 ? A -11.453 11.622 -7.646 1.000 1 A PHE 60.725 1
ATOM 354 N N . ASP 46 46 ? A -6.218 15.417 -4.809 1.000 1 A ASP 68.425 1
ATOM 355 C CA . ASP 46 46 ? A -5.025 15.806 -4.064 1.000 1 A ASP 68.577 1
ATOM 356 C C . ASP 46 46 ? A -4.226 14.544 -3.756 1.000 1 A ASP 70.048 1
ATOM 357 O O . ASP 46 46 ? A -4.719 13.415 -3.878 1.000 1 A ASP 66.141 1
ATOM 358 C CB . ASP 46 46 ? A -5.375 16.530 -2.770 1.000 1 A ASP 64.400 1
ATOM 359 C CG . ASP 46 46 ? A -6.031 17.868 -3.040 1.000 1 A ASP 61.463 1
ATOM 360 O OD1 . ASP 46 46 ? A -5.616 18.558 -3.993 1.000 1 A ASP 55.135 1
ATOM 361 O OD2 . ASP 46 46 ? A -6.951 18.239 -2.277 1.000 1 A ASP 56.722 1
ATOM 362 N N . LEU 47 47 ? A -2.975 14.742 -3.389 1.000 1 A LEU 68.750 1
ATOM 363 C CA . LEU 47 47 ? A -2.132 13.603 -3.108 1.000 1 A LEU 70.754 1
ATOM 364 C C . LEU 47 47 ? A -2.618 12.807 -1.908 1.000 1 A LEU 72.561 1
ATOM 365 O O . LEU 47 47 ? A -2.688 11.574 -1.956 1.000 1 A LEU 71.894 1
ATOM 366 C CB . LEU 47 47 ? A -0.696 14.065 -2.887 1.000 1 A LEU 66.998 1
ATOM 367 C CG . LEU 47 47 ? A 0.339 12.969 -2.598 1.000 1 A LEU 63.016 1
ATOM 368 C CD1 . LEU 47 47 ? A 0.480 12.054 -3.811 1.000 1 A LEU 61.733 1
ATOM 369 C CD2 . LEU 47 47 ? A 1.678 13.594 -2.240 1.000 1 A LEU 62.153 1
ATOM 370 N N . THR 48 48 ? A -2.976 13.497 -0.838 1.000 1 A THR 68.259 1
ATOM 371 C CA . THR 48 48 ? A -3.441 12.819 0.360 1.000 1 A THR 68.318 1
ATOM 372 C C . THR 48 48 ? A -4.779 12.126 0.111 1.000 1 A THR 70.207 1
ATOM 373 O O . THR 48 48 ? A -5.001 11.016 0.611 1.000 1 A THR 69.084 1
ATOM 374 C CB . THR 48 48 ? A -3.574 13.812 1.521 1.000 1 A THR 64.700 1
ATOM 375 O OG1 . THR 48 48 ? A -4.523 14.831 1.184 1.000 1 A THR 63.093 1
ATOM 376 C CG2 . THR 48 48 ? A -2.219 14.472 1.766 1.000 1 A THR 59.740 1
ATOM 377 N N . THR 49 49 ? A -5.659 12.757 -0.639 1.000 1 A THR 71.803 1
ATOM 378 C CA . THR 49 49 ? A -6.952 12.144 -0.929 1.000 1 A THR 72.522 1
ATOM 379 C C . THR 49 49 ? A -6.787 10.921 -1.803 1.000 1 A THR 73.677 1
ATOM 380 O O . THR 49 49 ? A -7.384 9.869 -1.559 1.000 1 A THR 72.911 1
ATOM 381 C CB . THR 49 49 ? A -7.877 13.170 -1.596 1.000 1 A THR 69.800 1
ATOM 382 O OG1 . THR 49 49 ? A -8.040 14.311 -0.739 1.000 1 A THR 64.778 1
ATOM 383 C CG2 . THR 49 49 ? A -9.241 12.549 -1.868 1.000 1 A THR 63.218 1
ATOM 384 N N . ALA 50 50 ? A -5.977 11.047 -2.827 1.000 1 A ALA 73.119 1
ATOM 385 C CA . ALA 50 50 ? A -5.756 9.917 -3.724 1.000 1 A ALA 74.934 1
ATOM 386 C C . ALA 50 50 ? A -5.059 8.770 -3.009 1.000 1 A ALA 75.925 1
ATOM 387 O O . ALA 50 50 ? A -5.414 7.606 -3.201 1.000 1 A ALA 73.735 1
ATOM 388 C CB . ALA 50 50 ? A -4.951 10.373 -4.941 1.000 1 A ALA 72.534 1
ATOM 389 N N . GLN 51 51 ? A -4.091 9.089 -2.175 1.000 1 A GLN 71.915 1
ATOM 390 C CA . GLN 51 51 ? A -3.411 8.060 -1.424 1.000 1 A GLN 72.216 1
ATOM 391 C C . GLN 51 51 ? A -4.346 7.369 -0.446 1.000 1 A GLN 72.873 1
ATOM 392 O O . GLN 51 51 ? A -4.322 6.140 -0.299 1.000 1 A GLN 73.071 1
ATOM 393 C CB . GLN 51 51 ? A -2.210 8.632 -0.688 1.000 1 A GLN 69.511 1
ATOM 394 C CG . GLN 51 51 ? A -1.064 9.010 -1.588 1.000 1 A GLN 65.346 1
ATOM 395 C CD . GLN 51 51 ? A 0.088 9.626 -0.835 1.000 1 A GLN 60.336 1
ATOM 396 O OE1 . GLN 51 51 ? A -0.002 9.853 0.382 1.000 1 A GLN 55.054 1
ATOM 397 N NE2 . GLN 51 51 ? A 1.182 9.907 -1.527 1.000 1 A GLN 54.794 1
ATOM 398 N N . SER 52 52 ? A -5.196 8.147 0.195 1.000 1 A SER 73.825 1
ATOM 399 C CA . SER 52 52 ? A -6.157 7.588 1.114 1.000 1 A SER 73.572 1
ATOM 400 C C . SER 52 52 ? A -7.160 6.683 0.396 1.000 1 A SER 74.551 1
ATOM 401 O O . SER 52 52 ? A -7.415 5.546 0.846 1.000 1 A SER 73.295 1
ATOM 402 C CB . SER 52 52 ? A -6.894 8.689 1.864 1.000 1 A SER 70.477 1
ATOM 403 O OG . SER 52 52 ? A -7.896 8.182 2.729 1.000 1 A SER 63.742 1
ATOM 404 N N . ILE 53 53 ? A -7.686 7.143 -0.715 1.000 1 A ILE 72.261 1
ATOM 405 C CA . ILE 53 53 ? A -8.656 6.338 -1.479 1.000 1 A ILE 72.714 1
ATOM 406 C C . ILE 53 53 ? A -8.012 5.037 -1.919 1.000 1 A ILE 73.491 1
ATOM 407 O O . ILE 53 53 ? A -8.581 3.956 -1.753 1.000 1 A ILE 73.253 1
ATOM 408 C CB . ILE 53 53 ? A -9.167 7.159 -2.682 1.000 1 A ILE 70.332 1
ATOM 409 C CG1 . ILE 53 53 ? A -10.052 8.307 -2.211 1.000 1 A ILE 68.572 1
ATOM 410 C CG2 . ILE 53 53 ? A -9.952 6.269 -3.636 1.000 1 A ILE 68.439 1
ATOM 411 C CD1 . ILE 53 53 ? A -10.281 9.335 -3.312 1.000 1 A ILE 62.769 1
ATOM 412 N N . VAL 54 54 ? A -6.828 5.110 -2.482 1.000 1 A VAL 75.204 1
ATOM 413 C CA . VAL 54 54 ? A -6.184 3.921 -3.002 1.000 1 A VAL 75.305 1
ATOM 414 C C . VAL 54 54 ? A -5.821 2.971 -1.884 1.000 1 A VAL 74.564 1
ATOM 415 O O . VAL 54 54 ? A -6.023 1.750 -2.007 1.000 1 A VAL 73.075 1
ATOM 416 C CB . VAL 54 54 ? A -4.943 4.311 -3.829 1.000 1 A VAL 73.804 1
ATOM 417 C CG1 . VAL 54 54 ? A -5.404 5.050 -5.076 1.000 1 A VAL 72.228 1
ATOM 418 C CG2 . VAL 54 54 ? A -4.138 3.084 -4.187 1.000 1 A VAL 73.371 1
ATOM 419 N N . LYS 55 55 ? A -5.342 3.493 -0.764 1.000 1 A LYS 70.054 1
ATOM 420 C CA . LYS 55 55 ? A -4.964 2.614 0.326 1.000 1 A LYS 67.974 1
ATOM 421 C C . LYS 55 55 ? A -6.172 1.935 0.941 1.000 1 A LYS 68.488 1
ATOM 422 O O . LYS 55 55 ? A -6.098 0.762 1.287 1.000 1 A LYS 66.562 1
ATOM 423 C CB . LYS 55 55 ? A -4.183 3.399 1.393 1.000 1 A LYS 63.842 1
ATOM 424 C CG . LYS 55 55 ? A -2.786 3.763 0.941 1.000 1 A LYS 59.073 1
ATOM 425 C CD . LYS 55 55 ? A -2.080 4.590 1.973 1.000 1 A LYS 55.120 1
ATOM 426 C CE . LYS 55 55 ? A -0.687 4.962 1.496 1.000 1 A LYS 49.147 1
ATOM 427 N NZ . LYS 55 55 ? A -0.005 5.854 2.499 1.000 1 A LYS 43.117 1
ATOM 428 N N . HIS 56 56 ? A -7.268 2.661 1.061 1.000 1 A HIS 71.732 1
ATOM 429 C CA . HIS 56 56 ? A -8.478 2.025 1.575 1.000 1 A HIS 71.687 1
ATOM 430 C C . HIS 56 56 ? A -9.032 0.997 0.604 1.000 1 A HIS 72.046 1
ATOM 431 O O . HIS 56 56 ? A -9.523 -0.034 1.035 1.000 1 A HIS 71.171 1
ATOM 432 C CB . HIS 56 56 ? A -9.545 3.074 1.902 1.000 1 A HIS 69.605 1
ATOM 433 C CG . HIS 56 56 ? A -9.275 3.856 3.145 1.000 1 A HIS 65.621 1
ATOM 434 N ND1 . HIS 56 56 ? A -8.369 4.895 3.196 1.000 1 A HIS 61.672 1
ATOM 435 C CD2 . HIS 56 56 ? A -9.805 3.732 4.376 1.000 1 A HIS 61.324 1
ATOM 436 C CE1 . HIS 56 56 ? A -8.368 5.379 4.432 1.000 1 A HIS 59.825 1
ATOM 437 N NE2 . HIS 56 56 ? A -9.205 4.687 5.149 1.000 1 A HIS 56.138 1
ATOM 438 N N . LEU 57 57 ? A -8.963 1.264 -0.683 1.000 1 A LEU 74.160 1
ATOM 439 C CA . LEU 57 57 ? A -9.451 0.307 -1.663 1.000 1 A LEU 75.305 1
ATOM 440 C C . LEU 57 57 ? A -8.566 -0.933 -1.723 1.000 1 A LEU 74.669 1
ATOM 441 O O . LEU 57 57 ? A -9.065 -2.035 -1.940 1.000 1 A LEU 73.809 1
ATOM 442 C CB . LEU 57 57 ? A -9.553 0.950 -3.047 1.000 1 A LEU 74.401 1
ATOM 443 C CG . LEU 57 57 ? A -10.648 2.026 -3.172 1.000 1 A LEU 73.366 1
ATOM 444 C CD1 . LEU 57 57 ? A -12.029 1.420 -2.929 1.000 1 A LEU 72.465 1
ATOM 445 C CD2 . LEU 57 57 ? A -10.569 2.685 -4.535 1.000 1 A LEU 72.433 1
ATOM 446 N N . HIS 58 58 ? A -7.254 -0.746 -1.512 1.000 1 A HIS 73.800 1
ATOM 447 C CA . HIS 58 58 ? A -6.381 -1.915 -1.503 1.000 1 A HIS 72.833 1
ATOM 448 C C . HIS 58 58 ? A -6.545 -2.721 -0.243 1.000 1 A HIS 72.224 1
ATOM 449 O O . HIS 58 58 ? A -6.668 -3.948 -0.260 1.000 1 A HIS 71.016 1
ATOM 450 C CB . HIS 58 58 ? A -4.935 -1.499 -1.690 1.000 1 A HIS 69.845 1
ATOM 451 C CG . HIS 58 58 ? A -4.561 -1.177 -3.102 1.000 1 A HIS 66.438 1
ATOM 452 N ND1 . HIS 58 58 ? A -4.244 -2.152 -4.028 1.000 1 A HIS 65.421 1
ATOM 453 C CD2 . HIS 58 58 ? A -4.444 0.000215 -3.754 1.000 1 A HIS 62.483 1
ATOM 454 C CE1 . HIS 58 58 ? A -3.952 -1.579 -5.180 1.000 1 A HIS 63.938 1
ATOM 455 N NE2 . HIS 58 58 ? A -4.084 -0.269 -5.062 1.000 1 A HIS 59.068 1
ATOM 456 N N . ALA 59 59 ? A -6.545 -2.028 0.908 1.000 1 A ALA 67.800 1
ATOM 457 C CA . ALA 59 59 ? A -6.577 -2.740 2.183 1.000 1 A ALA 67.579 1
ATOM 458 C C . ALA 59 59 ? A -7.932 -3.377 2.454 1.000 1 A ALA 67.810 1
ATOM 459 O O . ALA 59 59 ? A -8.005 -4.502 2.965 1.000 1 A ALA 65.800 1
ATOM 460 C CB . ALA 59 59 ? A -6.208 -1.793 3.321 1.000 1 A ALA 63.818 1
ATOM 461 N N . SER 60 60 ? A -9.013 -2.683 2.105 1.000 1 A SER 67.477 1
ATOM 462 C CA . SER 60 60 ? A -10.347 -3.119 2.516 1.000 1 A SER 68.532 1
ATOM 463 C C . SER 60 60 ? A -11.071 -3.964 1.459 1.000 1 A SER 70.328 1
ATOM 464 O O . SER 60 60 ? A -12.069 -4.581 1.777 1.000 1 A SER 69.936 1
ATOM 465 C CB . SER 60 60 ? A -11.227 -1.924 2.866 1.000 1 A SER 64.816 1
ATOM 466 O OG . SER 60 60 ? A -10.710 -1.176 3.952 1.000 1 A SER 59.413 1
ATOM 467 N N . PHE 61 61 ? A -10.578 -3.976 0.200 1.000 1 A PHE 73.556 1
ATOM 468 C CA . PHE 61 61 ? A -11.320 -4.656 -0.840 1.000 1 A PHE 74.535 1
ATOM 469 C C . PHE 61 61 ? A -10.443 -5.484 -1.741 1.000 1 A PHE 75.527 1
ATOM 470 O O . PHE 61 61 ? A -10.744 -6.645 -2.009 1.000 1 A PHE 75.369 1
ATOM 471 C CB . PHE 61 61 ? A -12.102 -3.634 -1.682 1.000 1 A PHE 73.049 1
ATOM 472 C CG . PHE 61 61 ? A -13.108 -2.854 -0.896 1.000 1 A PHE 72.219 1
ATOM 473 C CD1 . PHE 61 61 ? A -14.308 -3.425 -0.526 1.000 1 A PHE 70.598 1
ATOM 474 C CD2 . PHE 61 61 ? A -12.837 -1.554 -0.530 1.000 1 A PHE 69.931 1
ATOM 475 C CE1 . PHE 61 61 ? A -15.234 -2.701 0.200 1.000 1 A PHE 68.040 1
ATOM 476 C CE2 . PHE 61 61 ? A -13.770 -0.821 0.181 1.000 1 A PHE 67.963 1
ATOM 477 C CZ . PHE 61 61 ? A -14.972 -1.408 0.558 1.000 1 A PHE 67.236 1
ATOM 478 N N . LEU 62 62 ? A -9.372 -4.909 -2.234 1.000 1 A LEU 76.827 1
ATOM 479 C CA . LEU 62 62 ? A -8.674 -5.564 -3.328 1.000 1 A LEU 77.006 1
ATOM 480 C C . LEU 62 62 ? A -7.943 -6.820 -2.883 1.000 1 A LEU 76.178 1
ATOM 481 O O . LEU 62 62 ? A -8.058 -7.872 -3.507 1.000 1 A LEU 74.678 1
ATOM 482 C CB . LEU 62 62 ? A -7.692 -4.571 -3.977 1.000 1 A LEU 75.655 1
ATOM 483 C CG . LEU 62 62 ? A -6.963 -5.094 -5.231 1.000 1 A LEU 73.001 1
ATOM 484 C CD1 . LEU 62 62 ? A -7.968 -5.489 -6.305 1.000 1 A LEU 72.748 1
ATOM 485 C CD2 . LEU 62 62 ? A -6.017 -4.010 -5.741 1.000 1 A LEU 72.525 1
ATOM 486 N N . LYS 63 63 ? A -7.200 -6.723 -1.770 1.000 1 A LYS 71.585 1
ATOM 487 C CA . LYS 63 63 ? A -6.445 -7.883 -1.309 1.000 1 A LYS 70.457 1
ATOM 488 C C . LYS 63 63 ? A -7.386 -9.003 -0.828 1.000 1 A LYS 71.271 1
ATOM 489 O O . LYS 63 63 ? A -7.164 -10.181 -1.111 1.000 1 A LYS 69.648 1
ATOM 490 C CB . LYS 63 63 ? A -5.477 -7.489 -0.212 1.000 1 A LYS 66.251 1
ATOM 491 C CG . LYS 63 63 ? A -4.487 -6.433 -0.627 1.000 1 A LYS 62.778 1
ATOM 492 C CD . LYS 63 63 ? A -3.634 -6.877 -1.807 1.000 1 A LYS 57.069 1
ATOM 493 C CE . LYS 63 63 ? A -2.653 -5.804 -2.215 1.000 1 A LYS 52.274 1
ATOM 494 N NZ . LYS 63 63 ? A -1.859 -6.193 -3.406 1.000 1 A LYS 44.162 1
ATOM 495 N N . LEU 64 64 ? A -8.448 -8.598 -0.146 1.000 1 A LEU 70.181 1
ATOM 496 C CA . LEU 64 64 ? A -9.420 -9.607 0.294 1.000 1 A LEU 70.404 1
ATOM 497 C C . LEU 64 64 ? A -10.168 -10.220 -0.867 1.000 1 A LEU 71.578 1
ATOM 498 O O . LEU 64 64 ? A -10.450 -11.434 -0.860 1.000 1 A LEU 71.425 1
ATOM 499 C CB . LEU 64 64 ? A -10.408 -8.948 1.276 1.000 1 A LEU 67.157 1
ATOM 500 C CG . LEU 64 64 ? A -9.800 -8.450 2.596 1.000 1 A LEU 62.308 1
ATOM 501 C CD1 . LEU 64 64 ? A -9.224 -9.616 3.365 1.000 1 A LEU 63.097 1
ATOM 502 C CD2 . LEU 64 64 ? A -10.815 -7.688 3.405 1.000 1 A LEU 62.950 1
ATOM 503 N N . ALA 65 65 ? A -10.489 -9.417 -1.858 1.000 1 A ALA 78.334 1
ATOM 504 C CA . ALA 65 65 ? A -11.178 -9.951 -3.029 1.000 1 A ALA 79.727 1
ATOM 505 C C . ALA 65 65 ? A -10.286 -10.908 -3.796 1.000 1 A ALA 78.654 1
ATOM 506 O O . ALA 65 65 ? A -10.722 -11.967 -4.241 1.000 1 A ALA 77.300 1
ATOM 507 C CB . ALA 65 65 ? A -11.647 -8.807 -3.921 1.000 1 A ALA 79.941 1
ATOM 508 N N . GLN 66 66 ? A -9.014 -10.529 -3.933 1.000 1 A GLN 77.264 1
ATOM 509 C CA . GLN 66 66 ? A -8.067 -11.413 -4.617 1.000 1 A GLN 76.784 1
ATOM 510 C C . GLN 66 66 ? A -7.901 -12.719 -3.849 1.000 1 A GLN 75.626 1
ATOM 511 O O . GLN 66 66 ? A -7.810 -13.796 -4.464 1.000 1 A GLN 74.545 1
ATOM 512 C CB . GLN 66 66 ? A -6.724 -10.712 -4.788 1.000 1 A GLN 75.176 1
ATOM 513 C CG . GLN 66 66 ? A -6.771 -9.546 -5.754 1.000 1 A GLN 72.047 1
ATOM 514 C CD . GLN 66 66 ? A -5.468 -8.806 -5.854 1.000 1 A GLN 70.715 1
ATOM 515 O OE1 . GLN 66 66 ? A -4.522 -9.072 -5.096 1.000 1 A GLN 68.259 1
ATOM 516 N NE2 . GLN 66 66 ? A -5.384 -7.879 -6.802 1.000 1 A GLN 66.152 1
ATOM 517 N N . SER 67 67 ? A -7.883 -12.639 -2.535 1.000 1 A SER 73.812 1
ATOM 518 C CA . SER 67 67 ? A -7.788 -13.849 -1.717 1.000 1 A SER 72.230 1
ATOM 519 C C . SER 67 67 ? A -9.021 -14.717 -1.865 1.000 1 A SER 72.817 1
ATOM 520 O O . SER 67 67 ? A -8.910 -15.945 -1.923 1.000 1 A SER 70.810 1
ATOM 521 C CB . SER 67 67 ? A -7.564 -13.477 -0.250 1.000 1 A SER 68.566 1
ATOM 522 O OG . SER 67 67 ? A -6.339 -12.782 -0.080 1.000 1 A SER 60.706 1
ATOM 523 N N . CYS 68 68 ? A -10.189 -14.094 -1.937 1.000 1 A CYS 73.843 1
ATOM 524 C CA . CYS 68 68 ? A -11.414 -14.857 -2.112 1.000 1 A CYS 73.973 1
ATOM 525 C C . CYS 68 68 ? A -11.457 -15.526 -3.485 1.000 1 A CYS 74.778 1
ATOM 526 O O . CYS 68 68 ? A -11.885 -16.675 -3.618 1.000 1 A CYS 74.305 1
ATOM 527 C CB . CYS 68 68 ? A -12.644 -13.951 -1.916 1.000 1 A CYS 71.608 1
ATOM 528 S SG . CYS 68 68 ? A -12.824 -13.373 -0.220 1.000 1 A CYS 70.061 1
ATOM 529 N N . VAL 69 69 ? A -11.005 -14.791 -4.500 1.000 1 A VAL 78.493 1
ATOM 530 C CA . VAL 69 69 ? A -10.963 -15.386 -5.836 1.000 1 A VAL 79.258 1
ATOM 531 C C . VAL 69 69 ? A -9.980 -16.549 -5.876 1.000 1 A VAL 78.019 1
ATOM 532 O O . VAL 69 69 ? A -10.250 -17.594 -6.474 1.000 1 A VAL 76.908 1
ATOM 533 C CB . VAL 69 69 ? A -10.624 -14.300 -6.876 1.000 1 A VAL 79.006 1
ATOM 534 C CG1 . VAL 69 69 ? A -11.726 -13.264 -6.928 1.000 1 A VAL 79.381 1
ATOM 535 C CG2 . VAL 69 69 ? A -10.412 -14.917 -8.250 1.000 1 A VAL 79.043 1
ATOM 536 N N . ARG 70 70 ? A -8.848 -16.362 -5.206 1.000 1 A ARG 71.101 1
ATOM 537 C CA . ARG 70 70 ? A -7.871 -17.448 -5.130 1.000 1 A ARG 69.860 1
ATOM 538 C C . ARG 70 70 ? A -8.392 -18.636 -4.339 1.000 1 A ARG 70.270 1
ATOM 539 O O . ARG 70 70 ? A -7.984 -19.793 -4.589 1.000 1 A ARG 67.517 1
ATOM 540 C CB . ARG 70 70 ? A -6.567 -16.969 -4.523 1.000 1 A ARG 65.129 1
ATOM 541 C CG . ARG 70 70 ? A -5.798 -16.034 -5.407 1.000 1 A ARG 60.417 1
ATOM 542 C CD . ARG 70 70 ? A -4.613 -15.476 -4.685 1.000 1 A ARG 57.313 1
ATOM 543 N NE . ARG 70 70 ? A -3.893 -14.516 -5.533 1.000 1 A ARG 51.139 1
ATOM 544 C CZ . ARG 70 70 ? A -2.797 -13.881 -5.161 1.000 1 A ARG 50.711 1
ATOM 545 N NH1 . ARG 70 70 ? A -2.269 -14.071 -3.957 1.000 1 A ARG 44.645 1
ATOM 546 N NH2 . ARG 70 70 ? A -2.208 -13.015 -5.988 1.000 1 A ARG 42.654 1
ATOM 547 N N . ASP 71 71 ? A -9.328 -18.412 -3.411 1.000 1 A ASP 71.942 1
ATOM 548 C CA . ASP 71 71 ? A -9.960 -19.501 -2.675 1.000 1 A ASP 70.827 1
ATOM 549 C C . ASP 71 71 ? A -11.023 -20.199 -3.511 1.000 1 A ASP 71.643 1
ATOM 550 O O . ASP 71 71 ? A -11.201 -21.421 -3.410 1.000 1 A ASP 69.146 1
ATOM 551 C CB . ASP 71 71 ? A -10.564 -18.972 -1.376 1.000 1 A ASP 67.424 1
ATOM 552 C CG . ASP 71 71 ? A -10.984 -20.083 -0.431 1.000 1 A ASP 62.960 1
ATOM 553 O OD1 . ASP 71 71 ? A -10.502 -21.217 -0.590 1.000 1 A ASP 59.540 1
ATOM 554 O OD2 . ASP 71 71 ? A -11.786 -19.801 0.482 1.000 1 A ASP 58.783 1
ATOM 555 N N . LEU 72 72 ? A -11.749 -19.415 -4.323 1.000 1 A LEU 74.402 1
ATOM 556 C CA . LEU 72 72 ? A -12.823 -20.023 -5.114 1.000 1 A LEU 74.318 1
ATOM 557 C C . LEU 72 72 ? A -12.292 -20.793 -6.305 1.000 1 A LEU 75.231 1
ATOM 558 O O . LEU 72 72 ? A -12.865 -21.805 -6.701 1.000 1 A LEU 74.556 1
ATOM 559 C CB . LEU 72 72 ? A -13.809 -18.948 -5.582 1.000 1 A LEU 72.962 1
ATOM 560 C CG . LEU 72 72 ? A -14.637 -18.259 -4.507 1.000 1 A LEU 67.540 1
ATOM 561 C CD1 . LEU 72 72 ? A -15.549 -19.269 -3.830 1.000 1 A LEU 67.739 1
ATOM 562 C CD2 . LEU 72 72 ? A -15.433 -17.109 -5.095 1.000 1 A LEU 68.018 1
ATOM 563 N N . ASP 73 73 ? A -11.202 -20.311 -6.902 1.000 1 A ASP 75.193 1
ATOM 564 C CA . ASP 73 73 ? A -10.670 -20.939 -8.093 1.000 1 A ASP 75.384 1
ATOM 565 C C . ASP 73 73 ? A -9.186 -20.656 -8.192 1.000 1 A ASP 75.879 1
ATOM 566 O O . ASP 73 73 ? A -8.753 -19.503 -8.132 1.000 1 A ASP 73.743 1
ATOM 567 C CB . ASP 73 73 ? A -11.395 -20.436 -9.346 1.000 1 A ASP 73.304 1
ATOM 568 C CG . ASP 73 73 ? A -11.051 -21.226 -10.602 1.000 1 A ASP 69.764 1
ATOM 569 O OD1 . ASP 73 73 ? A -10.240 -22.159 -10.535 1.000 1 A ASP 66.311 1
ATOM 570 O OD2 . ASP 73 73 ? A -11.615 -20.876 -11.666 1.000 1 A ASP 67.391 1
ATOM 571 N N . THR 74 74 ? A -8.408 -21.689 -8.350 1.000 1 A THR 74.461 1
ATOM 572 C CA . THR 74 74 ? A -6.958 -21.529 -8.442 1.000 1 A THR 74.060 1
ATOM 573 C C . THR 74 74 ? A -6.501 -21.031 -9.810 1.000 1 A THR 74.998 1
ATOM 574 O O . THR 74 74 ? A -5.372 -20.537 -9.945 1.000 1 A THR 73.009 1
ATOM 575 C CB . THR 74 74 ? A -6.251 -22.856 -8.158 1.000 1 A THR 70.705 1
ATOM 576 O OG1 . THR 74 74 ? A -6.633 -23.828 -9.114 1.000 1 A THR 67.089 1
ATOM 577 C CG2 . THR 74 74 ? A -6.635 -23.354 -6.769 1.000 1 A THR 65.042 1
ATOM 578 N N . ASP 75 75 ? A -7.350 -21.135 -10.803 1.000 1 A ASP 76.499 1
ATOM 579 C CA . ASP 75 75 ? A -7.027 -20.722 -12.159 1.000 1 A ASP 75.579 1
ATOM 580 C C . ASP 75 75 ? A -7.768 -19.457 -12.549 1.000 1 A ASP 76.059 1
ATOM 581 O O . ASP 75 75 ? A -8.034 -19.248 -13.741 1.000 1 A ASP 73.488 1
ATOM 582 C CB . ASP 75 75 ? A -7.339 -21.836 -13.154 1.000 1 A ASP 72.866 1
ATOM 583 C CG . ASP 75 75 ? A -6.430 -23.035 -12.976 1.000 1 A ASP 68.531 1
ATOM 584 O OD1 . ASP 75 75 ? A -5.263 -22.845 -12.548 1.000 1 A ASP 62.622 1
ATOM 585 O OD2 . ASP 75 75 ? A -6.880 -24.168 -13.258 1.000 1 A ASP 64.744 1
ATOM 586 N N . ASP 76 76 ? A -8.074 -18.627 -11.577 1.000 1 A ASP 76.869 1
ATOM 587 C CA . ASP 76 76 ? A -8.803 -17.410 -11.831 1.000 1 A ASP 77.701 1
ATOM 588 C C . ASP 76 76 ? A -8.226 -16.317 -10.968 1.000 1 A ASP 78.189 1
ATOM 589 O O . ASP 76 76 ? A -7.842 -16.542 -9.813 1.000 1 A ASP 75.897 1
ATOM 590 C CB . ASP 76 76 ? A -10.310 -17.595 -11.554 1.000 1 A ASP 76.386 1
ATOM 591 C CG . ASP 76 76 ? A -11.158 -16.450 -12.036 1.000 1 A ASP 73.978 1
ATOM 592 O OD1 . ASP 76 76 ? A -10.602 -15.530 -12.662 1.000 1 A ASP 70.452 1
ATOM 593 O OD2 . ASP 76 76 ? A -12.370 -16.467 -11.809 1.000 1 A ASP 71.567 1
ATOM 594 N N . LYS 77 77 ? A -8.158 -15.110 -11.505 1.000 1 A LYS 78.350 1
ATOM 595 C CA . LYS 77 77 ? A -7.626 -13.956 -10.802 1.000 1 A LYS 78.127 1
ATOM 596 C C . LYS 77 77 ? A -8.604 -12.801 -10.898 1.000 1 A LYS 78.991 1
ATOM 597 O O . LYS 77 77 ? A -9.403 -12.718 -11.838 1.000 1 A LYS 76.981 1
ATOM 598 C CB . LYS 77 77 ? A -6.268 -13.514 -11.390 1.000 1 A LYS 74.401 1
ATOM 599 C CG . LYS 77 77 ? A -5.180 -14.530 -11.168 1.000 1 A LYS 68.659 1
ATOM 600 C CD . LYS 77 77 ? A -3.870 -14.056 -11.765 1.000 1 A LYS 62.116 1
ATOM 601 C CE . LYS 77 77 ? A -2.748 -15.056 -11.537 1.000 1 A LYS 55.760 1
ATOM 602 N NZ . LYS 77 77 ? A -1.469 -14.630 -12.148 1.000 1 A LYS 48.007 1
ATOM 603 N N . LEU 78 78 ? A -8.574 -11.957 -9.897 1.000 1 A LEU 77.806 1
ATOM 604 C CA . LEU 78 78 ? A -9.458 -10.800 -9.881 1.000 1 A LEU 79.779 1
ATOM 605 C C . LEU 78 78 ? A -9.006 -9.819 -10.940 1.000 1 A LEU 78.941 1
ATOM 606 O O . LEU 78 78 ? A -7.858 -9.407 -10.990 1.000 1 A LEU 76.381 1
ATOM 607 C CB . LEU 78 78 ? A -9.454 -10.149 -8.497 1.000 1 A LEU 78.963 1
ATOM 608 C CG . LEU 78 78 ? A -10.312 -8.889 -8.360 1.000 1 A LEU 80.294 1
ATOM 609 C CD1 . LEU 78 78 ? A -11.778 -9.257 -8.546 1.000 1 A LEU 79.493 1
ATOM 610 C CD2 . LEU 78 78 ? A -10.101 -8.227 -7.001 1.000 1 A LEU 79.768 1
ATOM 611 N N . CYS 79 79 ? A -9.954 -9.398 -11.769 1.000 1 A CYS 80.377 1
ATOM 612 C CA . CYS 79 79 ? A -9.661 -8.501 -12.886 1.000 1 A CYS 79.778 1
ATOM 613 C C . CYS 79 79 ? A -10.494 -7.232 -12.856 1.000 1 A CYS 79.841 1
ATOM 614 O O . CYS 79 79 ? A -10.263 -6.353 -13.703 1.000 1 A CYS 77.531 1
ATOM 615 C CB . CYS 79 79 ? A -9.852 -9.205 -14.216 1.000 1 A CYS 77.737 1
ATOM 616 S SG . CYS 79 79 ? A -8.714 -10.576 -14.481 1.000 1 A CYS 76.755 1
ATOM 617 N N . PHE 80 80 ? A -11.419 -7.113 -11.939 1.000 1 A PHE 77.971 1
ATOM 618 C CA . PHE 80 80 ? A -12.270 -5.928 -11.885 1.000 1 A PHE 78.838 1
ATOM 619 C C . PHE 80 80 ? A -12.929 -5.843 -10.526 1.000 1 A PHE 80.037 1
ATOM 620 O O . PHE 80 80 ? A -13.334 -6.853 -9.961 1.000 1 A PHE 79.542 1
ATOM 621 C CB . PHE 80 80 ? A -13.346 -5.979 -12.981 1.000 1 A PHE 75.701 1
ATOM 622 C CG . PHE 80 80 ? A -14.221 -4.760 -13.028 1.000 1 A PHE 72.894 1
ATOM 623 C CD1 . PHE 80 80 ? A -13.777 -3.605 -13.611 1.000 1 A PHE 71.626 1
ATOM 624 C CD2 . PHE 80 80 ? A -15.505 -4.808 -12.497 1.000 1 A PHE 71.262 1
ATOM 625 C CE1 . PHE 80 80 ? A -14.584 -2.494 -13.670 1.000 1 A PHE 69.509 1
ATOM 626 C CE2 . PHE 80 80 ? A -16.317 -3.695 -12.556 1.000 1 A PHE 70.433 1
ATOM 627 C CZ . PHE 80 80 ? A -15.858 -2.537 -13.126 1.000 1 A PHE 67.626 1
ATOM 628 N N . LEU 81 81 ? A -13.017 -4.639 -10.007 1.000 1 A LEU 79.622 1
ATOM 629 C CA . LEU 81 81 ? A -13.653 -4.395 -8.715 1.000 1 A LEU 80.072 1
ATOM 630 C C . LEU 81 81 ? A -14.479 -3.130 -8.828 1.000 1 A LEU 79.862 1
ATOM 631 O O . LEU 81 81 ? A -13.985 -2.097 -9.255 1.000 1 A LEU 78.669 1
ATOM 632 C CB . LEU 81 81 ? A -12.628 -4.282 -7.589 1.000 1 A LEU 78.808 1
ATOM 633 C CG . LEU 81 81 ? A -13.182 -3.964 -6.202 1.000 1 A LEU 74.528 1
ATOM 634 C CD1 . LEU 81 81 ? A -14.071 -5.122 -5.741 1.000 1 A LEU 72.805 1
ATOM 635 C CD2 . LEU 81 81 ? A -12.056 -3.721 -5.229 1.000 1 A LEU 73.127 1
ATOM 636 N N . ARG 82 82 ? A -15.740 -3.229 -8.423 1.000 1 A ARG 81.101 1
ATOM 637 C CA . ARG 82 82 ? A -16.675 -2.117 -8.560 1.000 1 A ARG 80.683 1
ATOM 638 C C . ARG 82 82 ? A -17.240 -1.808 -7.196 1.000 1 A ARG 80.978 1
ATOM 639 O O . ARG 82 82 ? A -17.807 -2.677 -6.527 1.000 1 A ARG 79.524 1
ATOM 640 C CB . ARG 82 82 ? A -17.790 -2.476 -9.525 1.000 1 A ARG 78.543 1
ATOM 641 C CG . ARG 82 82 ? A -18.805 -1.378 -9.756 1.000 1 A ARG 71.172 1
ATOM 642 C CD . ARG 82 82 ? A -19.811 -1.799 -10.810 1.000 1 A ARG 69.158 1
ATOM 643 N NE . ARG 82 82 ? A -20.815 -0.782 -11.056 1.000 1 A ARG 63.618 1
ATOM 644 C CZ . ARG 82 82 ? A -21.985 -0.710 -10.452 1.000 1 A ARG 60.922 1
ATOM 645 N NH1 . ARG 82 82 ? A -22.313 -1.633 -9.523 1.000 1 A ARG 53.192 1
ATOM 646 N NH2 . ARG 82 82 ? A -22.864 0.223 -10.735 1.000 1 A ARG 51.800 1
ATOM 647 N N . VAL 83 83 ? A -17.098 -0.559 -6.786 1.000 1 A VAL 80.745 1
ATOM 648 C CA . VAL 83 83 ? A -17.591 -0.095 -5.493 1.000 1 A VAL 80.844 1
ATOM 649 C C . VAL 83 83 ? A -18.482 1.098 -5.754 1.000 1 A VAL 80.688 1
ATOM 650 O O . VAL 83 83 ? A -17.993 2.190 -6.025 1.000 1 A VAL 79.379 1
ATOM 651 C CB . VAL 83 83 ? A -16.450 0.256 -4.531 1.000 1 A VAL 79.096 1
ATOM 652 C CG1 . VAL 83 83 ? A -15.571 -0.957 -4.288 1.000 1 A VAL 78.449 1
ATOM 653 C CG2 . VAL 83 83 ? A -16.996 0.772 -3.217 1.000 1 A VAL 79.250 1
ATOM 654 N N . LYS 84 84 ? A -19.771 0.881 -5.696 1.000 1 A LYS 81.874 1
ATOM 655 C CA . LYS 84 84 ? A -20.746 1.897 -6.015 1.000 1 A LYS 81.515 1
ATOM 656 C C . LYS 84 84 ? A -21.360 2.465 -4.755 1.000 1 A LYS 81.273 1
ATOM 657 O O . LYS 84 84 ? A -21.775 1.719 -3.866 1.000 1 A LYS 80.110 1
ATOM 658 C CB . LYS 84 84 ? A -21.833 1.349 -6.919 1.000 1 A LYS 79.453 1
ATOM 659 C CG . LYS 84 84 ? A -22.856 2.398 -7.369 1.000 1 A LYS 74.752 1
ATOM 660 C CD . LYS 84 84 ? A -23.893 1.805 -8.291 1.000 1 A LYS 74.093 1
ATOM 661 C CE . LYS 84 84 ? A -24.883 2.853 -8.744 1.000 1 A LYS 68.808 1
ATOM 662 N NZ . LYS 84 84 ? A -25.919 2.298 -9.661 1.000 1 A LYS 61.410 1
ATOM 663 N N . THR 85 85 ? A -21.439 3.770 -4.662 1.000 1 A THR 81.229 1
ATOM 664 C CA . THR 85 85 ? A -21.999 4.475 -3.524 1.000 1 A THR 81.462 1
ATOM 665 C C . THR 85 85 ? A -23.125 5.359 -4.009 1.000 1 A THR 81.834 1
ATOM 666 O O . THR 85 85 ? A -23.593 5.252 -5.142 1.000 1 A THR 80.066 1
ATOM 667 C CB . THR 85 85 ? A -20.933 5.298 -2.790 1.000 1 A THR 79.590 1
ATOM 668 O OG1 . THR 85 85 ? A -20.483 6.325 -3.682 1.000 1 A THR 76.867 1
ATOM 669 C CG2 . THR 85 85 ? A -19.770 4.414 -2.384 1.000 1 A THR 76.255 1
ATOM 670 N N . ARG 86 86 ? A -23.607 6.216 -3.124 1.000 1 A ARG 82.952 1
ATOM 671 C CA . ARG 86 86 ? A -24.715 7.084 -3.508 1.000 1 A ARG 82.477 1
ATOM 672 C C . ARG 86 86 ? A -24.262 8.225 -4.425 1.000 1 A ARG 82.263 1
ATOM 673 O O . ARG 86 86 ? A -25.013 8.640 -5.294 1.000 1 A ARG 80.637 1
ATOM 674 C CB . ARG 86 86 ? A -25.395 7.662 -2.274 1.000 1 A ARG 81.878 1
ATOM 675 C CG . ARG 86 86 ? A -26.137 6.641 -1.457 1.000 1 A ARG 72.947 1
ATOM 676 C CD . ARG 86 86 ? A -26.795 7.308 -0.278 1.000 1 A ARG 68.005 1
ATOM 677 N NE . ARG 86 86 ? A -27.540 6.355 0.542 1.000 1 A ARG 61.324 1
ATOM 678 C CZ . ARG 86 86 ? A -28.175 6.673 1.666 1.000 1 A ARG 57.678 1
ATOM 679 N NH1 . ARG 86 86 ? A -28.147 7.937 2.102 1.000 1 A ARG 50.172 1
ATOM 680 N NH2 . ARG 86 86 ? A -28.797 5.756 2.365 1.000 1 A ARG 48.078 1
ATOM 681 N N . LYS 87 87 ? A -23.035 8.708 -4.208 1.000 1 A LYS 79.875 1
ATOM 682 C CA . LYS 87 87 ? A -22.542 9.850 -4.977 1.000 1 A LYS 78.855 1
ATOM 683 C C . LYS 87 87 ? A -21.352 9.548 -5.859 1.000 1 A LYS 78.822 1
ATOM 684 O O . LYS 87 87 ? A -21.003 10.385 -6.674 1.000 1 A LYS 77.270 1
ATOM 685 C CB . LYS 87 87 ? A -22.192 10.990 -4.019 1.000 1 A LYS 76.744 1
ATOM 686 C CG . LYS 87 87 ? A -23.357 11.572 -3.266 1.000 1 A LYS 71.299 1
ATOM 687 C CD . LYS 87 87 ? A -22.890 12.682 -2.353 1.000 1 A LYS 67.717 1
ATOM 688 C CE . LYS 87 87 ? A -24.056 13.256 -1.558 1.000 1 A LYS 63.092 1
ATOM 689 N NZ . LYS 87 87 ? A -23.617 14.330 -0.668 1.000 1 A LYS 54.568 1
ATOM 690 N N . HIS 88 88 ? A -20.752 8.376 -5.677 1.000 1 A HIS 77.438 1
ATOM 691 C CA . HIS 88 88 ? A -19.578 8.036 -6.453 1.000 1 A HIS 77.714 1
ATOM 692 C C . HIS 88 88 ? A -19.604 6.587 -6.827 1.000 1 A HIS 78.110 1
ATOM 693 O O . HIS 88 88 ? A -20.328 5.783 -6.254 1.000 1 A HIS 76.344 1
ATOM 694 C CB . HIS 88 88 ? A -18.288 8.331 -5.666 1.000 1 A HIS 75.020 1
ATOM 695 C CG . HIS 88 88 ? A -18.112 9.797 -5.332 1.000 1 A HIS 71.931 1
ATOM 696 N ND1 . HIS 88 88 ? A -17.713 10.709 -6.292 1.000 1 A HIS 66.855 1
ATOM 697 C CD2 . HIS 88 88 ? A -18.297 10.459 -4.181 1.000 1 A HIS 67.845 1
ATOM 698 C CE1 . HIS 88 88 ? A -17.646 11.895 -5.710 1.000 1 A HIS 68.260 1
ATOM 699 N NE2 . HIS 88 88 ? A -18.019 11.775 -4.437 1.000 1 A HIS 65.888 1
ATOM 700 N N . GLU 89 89 ? A -18.796 6.233 -7.793 1.000 1 A GLU 77.999 1
ATOM 701 C CA . GLU 89 89 ? A -18.618 4.848 -8.207 1.000 1 A GLU 78.564 1
ATOM 702 C C . GLU 89 89 ? A -17.149 4.631 -8.504 1.000 1 A GLU 78.832 1
ATOM 703 O O . GLU 89 89 ? A -16.552 5.344 -9.297 1.000 1 A GLU 77.891 1
ATOM 704 C CB . GLU 89 89 ? A -19.465 4.508 -9.442 1.000 1 A GLU 76.945 1
ATOM 705 C CG . GLU 89 89 ? A -19.378 3.074 -9.882 1.000 1 A GLU 70.755 1
ATOM 706 C CD . GLU 89 89 ? A -20.270 2.772 -11.069 1.000 1 A GLU 71.043 1
ATOM 707 O OE1 . GLU 89 89 ? A -20.912 3.704 -11.585 1.000 1 A GLU 68.226 1
ATOM 708 O OE2 . GLU 89 89 ? A -20.312 1.590 -11.490 1.000 1 A GLU 63.869 1
ATOM 709 N N . PHE 90 90 ? A -16.559 3.617 -7.870 1.000 1 A PHE 79.872 1
ATOM 710 C CA . PHE 90 90 ? A -15.154 3.351 -7.963 1.000 1 A PHE 80.260 1
ATOM 711 C C . PHE 90 90 ? A -14.946 2.106 -8.829 1.000 1 A PHE 79.963 1
ATOM 712 O O . PHE 90 90 ? A -15.455 1.044 -8.498 1.000 1 A PHE 78.830 1
ATOM 713 C CB . PHE 90 90 ? A -14.512 3.143 -6.613 1.000 1 A PHE 79.457 1
ATOM 714 C CG . PHE 90 90 ? A -14.571 4.360 -5.737 1.000 1 A PHE 80.340 1
ATOM 715 C CD1 . PHE 90 90 ? A -13.597 5.325 -5.825 1.000 1 A PHE 78.758 1
ATOM 716 C CD2 . PHE 90 90 ? A -15.593 4.514 -4.811 1.000 1 A PHE 78.725 1
ATOM 717 C CE1 . PHE 90 90 ? A -13.647 6.459 -5.033 1.000 1 A PHE 77.433 1
ATOM 718 C CE2 . PHE 90 90 ? A -15.654 5.634 -4.033 1.000 1 A PHE 78.349 1
ATOM 719 C CZ . PHE 90 90 ? A -14.661 6.609 -4.126 1.000 1 A PHE 77.386 1
ATOM 720 N N . LEU 91 91 ? A -14.228 2.254 -9.905 1.000 1 A LEU 77.083 1
ATOM 721 C CA . LEU 91 91 ? A -13.897 1.149 -10.790 1.000 1 A LEU 77.182 1
ATOM 722 C C . LEU 91 91 ? A -12.418 0.855 -10.630 1.000 1 A LEU 78.055 1
ATOM 723 O O . LEU 91 91 ? A -11.554 1.639 -11.074 1.000 1 A LEU 77.115 1
ATOM 724 C CB . LEU 91 91 ? A -14.219 1.464 -12.232 1.000 1 A LEU 74.168 1
ATOM 725 C CG . LEU 91 91 ? A -15.704 1.711 -12.561 1.000 1 A LEU 68.642 1
ATOM 726 C CD1 . LEU 91 91 ? A -16.512 0.466 -12.298 1.000 1 A LEU 68.147 1
ATOM 727 C CD2 . LEU 91 91 ? A -15.864 2.161 -13.987 1.000 1 A LEU 67.615 1
ATOM 728 N N . VAL 92 92 ? A -12.120 -0.257 -10.021 1.000 1 A VAL 79.212 1
ATOM 729 C CA . VAL 92 92 ? A -10.754 -0.649 -9.690 1.000 1 A VAL 79.873 1
ATOM 730 C C . VAL 92 92 ? A -10.353 -1.791 -10.593 1.000 1 A VAL 79.566 1
ATOM 731 O O . VAL 92 92 ? A -10.973 -2.853 -10.574 1.000 1 A VAL 78.627 1
ATOM 732 C CB . VAL 92 92 ? A -10.608 -1.016 -8.221 1.000 1 A VAL 79.548 1
ATOM 733 C CG1 . VAL 92 92 ? A -11.005 0.155 -7.350 1.000 1 A VAL 78.848 1
ATOM 734 C CG2 . VAL 92 92 ? A -9.180 -1.465 -7.914 1.000 1 A VAL 79.865 1
ATOM 735 N N . SER 93 93 ? A -9.304 -1.578 -11.374 1.000 1 A SER 77.258 1
ATOM 736 C CA . SER 93 93 ? A -8.789 -2.577 -12.287 1.000 1 A SER 76.824 1
ATOM 737 C C . SER 93 93 ? A -7.345 -2.892 -11.940 1.000 1 A SER 77.161 1
ATOM 738 O O . SER 93 93 ? A -6.457 -2.110 -12.270 1.000 1 A SER 75.531 1
ATOM 739 C CB . SER 93 93 ? A -8.909 -2.128 -13.744 1.000 1 A SER 74.879 1
ATOM 740 O OG . SER 93 93 ? A -10.280 -2.010 -14.133 1.000 1 A SER 63.651 1
ATOM 741 N N . PRO 94 94 ? A -7.090 -3.994 -11.289 1.000 1 A PRO 77.299 1
ATOM 742 C CA . PRO 94 94 ? A -5.713 -4.339 -10.924 1.000 1 A PRO 77.087 1
ATOM 743 C C . PRO 94 94 ? A -4.925 -4.871 -12.111 1.000 1 A PRO 76.001 1
ATOM 744 O O . PRO 94 94 ? A -5.429 -5.662 -12.878 1.000 1 A PRO 73.588 1
ATOM 745 C CB . PRO 94 94 ? A -5.887 -5.410 -9.831 1.000 1 A PRO 75.958 1
ATOM 746 C CG . PRO 94 94 ? A -7.196 -6.042 -10.159 1.000 1 A PRO 75.016 1
ATOM 747 C CD . PRO 94 94 ? A -8.053 -4.961 -10.725 1.000 1 A PRO 78.080 1
ATOM 748 N N . GLU 95 95 ? A -3.682 -4.395 -12.213 1.000 1 A GLU 74.992 1
ATOM 749 C CA . GLU 95 95 ? A -2.810 -4.819 -13.290 1.000 1 A GLU 74.284 1
ATOM 750 C C . GLU 95 95 ? A -1.686 -5.645 -12.683 1.000 1 A GLU 74.480 1
ATOM 751 O O . GLU 95 95 ? A -1.737 -6.045 -11.532 1.000 1 A GLU 72.493 1
ATOM 752 C CB . GLU 95 95 ? A -2.256 -3.606 -14.045 1.000 1 A GLU 70.923 1
ATOM 753 C CG . GLU 95 95 ? A -3.325 -2.807 -14.733 1.000 1 A GLU 66.252 1
ATOM 754 C CD . GLU 95 95 ? A -3.987 -3.568 -15.862 1.000 1 A GLU 63.689 1
ATOM 755 O OE1 . GLU 95 95 ? A -3.285 -4.331 -16.569 1.000 1 A GLU 58.399 1
ATOM 756 O OE2 . GLU 95 95 ? A -5.226 -3.416 -16.045 1.000 1 A GLU 56.712 1
ATOM 757 N N . GLU 96 96 ? A -0.682 -5.915 -13.480 1.000 1 A GLU 74.912 1
ATOM 758 C CA . GLU 96 96 ? A 0.435 -6.737 -13.021 1.000 1 A GLU 74.288 1
ATOM 759 C C . GLU 96 96 ? A 1.317 -5.989 -12.052 1.000 1 A GLU 74.870 1
ATOM 760 O O . GLU 96 96 ? A 1.641 -6.467 -10.962 1.000 1 A GLU 71.908 1
ATOM 761 C CB . GLU 96 96 ? A 1.254 -7.237 -14.211 1.000 1 A GLU 70.830 1
ATOM 762 C CG . GLU 96 96 ? A 0.501 -8.165 -15.133 1.000 1 A GLU 64.552 1
ATOM 763 C CD . GLU 96 96 ? A 1.353 -8.637 -16.296 1.000 1 A GLU 59.078 1
ATOM 764 O OE1 . GLU 96 96 ? A 2.497 -8.157 -16.436 1.000 1 A GLU 53.883 1
ATOM 765 O OE2 . GLU 96 96 ? A 0.889 -9.524 -17.063 1.000 1 A GLU 51.112 1
ATOM 766 N N . ALA 97 97 ? A 1.705 -4.771 -12.430 1.000 1 A ALA 72.550 1
ATOM 767 C CA . ALA 97 97 ? A 2.625 -3.972 -11.630 1.000 1 A ALA 73.340 1
ATOM 768 C C . ALA 97 97 ? A 2.016 -2.690 -11.096 1.000 1 A ALA 74.855 1
ATOM 769 O O . ALA 97 97 ? A 2.711 -1.907 -10.483 1.000 1 A ALA 73.072 1
ATOM 770 C CB . ALA 97 97 ? A 3.879 -3.653 -12.446 1.000 1 A ALA 69.853 1
ATOM 771 N N . PHE 98 98 ? A 0.717 -2.507 -11.336 1.000 1 A PHE 74.554 1
ATOM 772 C CA . PHE 98 98 ? A 0.056 -1.288 -10.871 1.000 1 A PHE 75.151 1
ATOM 773 C C . PHE 98 98 ? A -1.451 -1.532 -10.858 1.000 1 A PHE 76.547 1
ATOM 774 O O . PHE 98 98 ? A -1.930 -2.580 -11.293 1.000 1 A PHE 75.765 1
ATOM 775 C CB . PHE 98 98 ? A 0.414 -0.090 -11.737 1.000 1 A PHE 72.139 1
ATOM 776 C CG . PHE 98 98 ? A 0.191 -0.305 -13.213 1.000 1 A PHE 69.520 1
ATOM 777 C CD1 . PHE 98 98 ? A 1.207 -0.724 -14.030 1.000 1 A PHE 67.142 1
ATOM 778 C CD2 . PHE 98 98 ? A -1.055 -0.061 -13.780 1.000 1 A PHE 66.344 1
ATOM 779 C CE1 . PHE 98 98 ? A 1.018 -0.917 -15.366 1.000 1 A PHE 64.812 1
ATOM 780 C CE2 . PHE 98 98 ? A -1.283 -0.241 -15.124 1.000 1 A PHE 65.936 1
ATOM 781 C CZ . PHE 98 98 ? A -0.224 -0.671 -15.917 1.000 1 A PHE 62.638 1
ATOM 782 N N . THR 99 99 ? A -2.161 -0.542 -10.377 1.000 1 A THR 77.097 1
ATOM 783 C CA . THR 99 99 ? A -3.611 -0.647 -10.262 1.000 1 A THR 78.247 1
ATOM 784 C C . THR 99 99 ? A -4.212 0.671 -10.706 1.000 1 A THR 78.228 1
ATOM 785 O O . THR 99 99 ? A -3.744 1.736 -10.308 1.000 1 A THR 76.975 1
ATOM 786 C CB . THR 99 99 ? A -4.041 -0.981 -8.841 1.000 1 A THR 77.219 1
ATOM 787 O OG1 . THR 99 99 ? A -3.491 -2.242 -8.458 1.000 1 A THR 70.612 1
ATOM 788 C CG2 . THR 99 99 ? A -5.564 -1.069 -8.734 1.000 1 A THR 70.445 1
ATOM 789 N N . VAL 100 100 ? A -5.256 0.583 -11.511 1.000 1 A VAL 75.529 1
ATOM 790 C CA . VAL 100 100 ? A -5.927 1.757 -12.043 1.000 1 A VAL 75.901 1
ATOM 791 C C . VAL 100 100 ? A -7.288 1.857 -11.370 1.000 1 A VAL 76.504 1
ATOM 792 O O . VAL 100 100 ? A -8.062 0.901 -11.365 1.000 1 A VAL 75.120 1
ATOM 793 C CB . VAL 100 100 ? A -6.100 1.670 -13.564 1.000 1 A VAL 73.315 1
ATOM 794 C CG1 . VAL 100 100 ? A -4.741 1.628 -14.247 1.000 1 A VAL 70.296 1
ATOM 795 C CG2 . VAL 100 100 ? A -6.905 2.859 -14.075 1.000 1 A VAL 71.007 1
ATOM 796 N N . THR 101 101 ? A -7.576 3.034 -10.847 1.000 1 A THR 78.707 1
ATOM 797 C CA . THR 101 101 ? A -8.856 3.293 -10.190 1.000 1 A THR 79.286 1
ATOM 798 C C . THR 101 101 ? A -9.541 4.440 -10.885 1.000 1 A THR 78.700 1
ATOM 799 O O . THR 101 101 ? A -8.969 5.534 -10.994 1.000 1 A THR 77.421 1
ATOM 800 C CB . THR 101 101 ? A -8.649 3.634 -8.707 1.000 1 A THR 78.763 1
ATOM 801 O OG1 . THR 101 101 ? A -8.011 2.542 -8.042 1.000 1 A THR 73.310 1
ATOM 802 C CG2 . THR 101 101 ? A -9.993 3.894 -8.046 1.000 1 A THR 72.395 1
ATOM 803 N N . VAL 102 102 ? A -10.746 4.194 -11.359 1.000 1 A VAL 77.065 1
ATOM 804 C CA . VAL 102 102 ? A -11.531 5.198 -12.059 1.000 1 A VAL 76.932 1
ATOM 805 C C . VAL 102 102 ? A -12.685 5.621 -11.176 1.000 1 A VAL 77.162 1
ATOM 806 O O . VAL 102 102 ? A -13.481 4.794 -10.759 1.000 1 A VAL 75.957 1
ATOM 807 C CB . VAL 102 102 ? A -12.073 4.659 -13.395 1.000 1 A VAL 74.556 1
ATOM 808 C CG1 . VAL 102 102 ? A -10.912 4.258 -14.310 1.000 1 A VAL 73.207 1
ATOM 809 C CG2 . VAL 102 102 ? A -12.951 5.684 -14.087 1.000 1 A VAL 74.432 1
ATOM 810 N N . VAL 103 103 ? A -12.748 6.904 -10.901 1.000 1 A VAL 77.365 1
ATOM 811 C CA . VAL 103 103 ? A -13.783 7.440 -10.018 1.000 1 A VAL 76.887 1
ATOM 812 C C . VAL 103 103 ? A -14.853 8.092 -10.866 1.000 1 A VAL 76.123 1
ATOM 813 O O . VAL 103 103 ? A -14.606 9.100 -11.526 1.000 1 A VAL 73.834 1
ATOM 814 C CB . VAL 103 103 ? A -13.189 8.439 -9.023 1.000 1 A VAL 75.189 1
ATOM 815 C CG1 . VAL 103 103 ? A -12.110 7.787 -8.184 1.000 1 A VAL 74.448 1
ATOM 816 C CG2 . VAL 103 103 ? A -14.282 9.001 -8.111 1.000 1 A VAL 75.450 1
ATOM 817 N N . LEU 104 104 ? A -16.042 7.493 -10.882 1.000 1 A LEU 74.016 1
ATOM 818 C CA . LEU 104 104 ? A -17.163 7.993 -11.658 1.000 1 A LEU 75.173 1
ATOM 819 C C . LEU 104 104 ? A -18.052 8.871 -10.797 1.000 1 A LEU 73.767 1
ATOM 820 O O . LEU 104 104 ? A -17.903 8.966 -9.572 1.000 1 A LEU 70.878 1
ATOM 821 C CB . LEU 104 104 ? A -17.959 6.841 -12.252 1.000 1 A LEU 71.870 1
ATOM 822 C CG . LEU 104 104 ? A -17.192 5.911 -13.190 1.000 1 A LEU 71.715 1
ATOM 823 C CD1 . LEU 104 104 ? A -16.619 6.683 -14.365 1.000 1 A LEU 69.271 1
ATOM 824 C CD2 . LEU 104 104 ? A -18.098 4.794 -13.677 1.000 1 A LEU 68.819 1
ATOM 825 N N . MET 1 1 ? B -10.896 8.409 -24.591 1.000 2 B MET 30.431 1
ATOM 826 C CA . MET 1 1 ? B -10.273 9.357 -23.658 1.000 2 B MET 33.379 1
ATOM 827 C C . MET 1 1 ? B -9.372 10.318 -24.427 1.000 2 B MET 32.905 1
ATOM 828 O O . MET 1 1 ? B -8.836 9.970 -25.471 1.000 2 B MET 30.844 1
ATOM 829 C CB . MET 1 1 ? B -9.434 8.624 -22.590 1.000 2 B MET 28.308 1
ATOM 830 C CG . MET 1 1 ? B -10.241 7.780 -21.632 1.000 2 B MET 29.626 1
ATOM 831 S SD . MET 1 1 ? B -9.204 6.983 -20.413 1.000 2 B MET 30.617 1
ATOM 832 C CE . MET 1 1 ? B -10.467 6.090 -19.480 1.000 2 B MET 25.243 1
ATOM 833 N N . GLY 2 2 ? B -9.250 11.485 -23.879 1.000 2 B GLY 44.901 1
ATOM 834 C CA . GLY 2 2 ? B -8.367 12.461 -24.499 1.000 2 B GLY 47.051 1
ATOM 835 C C . GLY 2 2 ? B -6.912 12.245 -24.111 1.000 2 B GLY 48.973 1
ATOM 836 O O . GLY 2 2 ? B -6.556 12.296 -22.949 1.000 2 B GLY 46.068 1
ATOM 837 N N . ASP 3 3 ? B -6.076 12.009 -25.090 1.000 2 B ASP 46.315 1
ATOM 838 C CA . ASP 3 3 ? B -4.665 11.731 -24.835 1.000 2 B ASP 49.649 1
ATOM 839 C C . ASP 3 3 ? B -3.891 12.988 -24.492 1.000 2 B ASP 49.771 1
ATOM 840 O O . ASP 3 3 ? B -3.014 12.933 -23.623 1.000 2 B ASP 48.253 1
ATOM 841 C CB . ASP 3 3 ? B -4.046 11.042 -26.068 1.000 2 B ASP 45.847 1
ATOM 842 C CG . ASP 3 3 ? B -4.591 9.634 -26.306 1.000 2 B ASP 44.855 1
ATOM 843 O OD1 . ASP 3 3 ? B -5.049 9.021 -25.317 1.000 2 B ASP 38.336 1
ATOM 844 O OD2 . ASP 3 3 ? B -4.589 9.188 -27.474 1.000 2 B ASP 38.249 1
ATOM 845 N N . SER 4 4 ? B -4.183 14.089 -25.130 1.000 2 B SER 52.216 1
ATOM 846 C CA . SER 4 4 ? B -3.470 15.322 -24.862 1.000 2 B SER 54.862 1
ATOM 847 C C . SER 4 4 ? B -3.695 15.855 -23.446 1.000 2 B SER 54.951 1
ATOM 848 O O . SER 4 4 ? B -2.706 16.212 -22.782 1.000 2 B SER 54.108 1
ATOM 849 C CB . SER 4 4 ? B -3.822 16.396 -25.912 1.000 2 B SER 51.603 1
ATOM 850 O OG . SER 4 4 ? B -3.353 16.012 -27.184 1.000 2 B SER 45.345 1
ATOM 851 N N . PRO 5 5 ? B -4.940 15.948 -22.957 1.000 2 B PRO 48.584 1
ATOM 852 C CA . PRO 5 5 ? B -5.089 16.377 -21.562 1.000 2 B PRO 51.025 1
ATOM 853 C C . PRO 5 5 ? B -4.456 15.424 -20.535 1.000 2 B PRO 51.620 1
ATOM 854 O O . PRO 5 5 ? B -3.983 15.864 -19.505 1.000 2 B PRO 51.555 1
ATOM 855 C CB . PRO 5 5 ? B -6.606 16.447 -21.370 1.000 2 B PRO 49.518 1
ATOM 856 C CG . PRO 5 5 ? B -7.123 16.624 -22.765 1.000 2 B PRO 50.346 1
ATOM 857 C CD . PRO 5 5 ? B -6.220 15.827 -23.653 1.000 2 B PRO 52.164 1
ATOM 858 N N . GLU 6 6 ? B -4.494 14.135 -20.827 1.000 2 B GLU 47.531 1
ATOM 859 C CA . GLU 6 6 ? B -3.884 13.179 -19.920 1.000 2 B GLU 49.533 1
ATOM 860 C C . GLU 6 6 ? B -2.374 13.354 -19.873 1.000 2 B GLU 49.778 1
ATOM 861 O O . GLU 6 6 ? B -1.779 13.310 -18.802 1.000 2 B GLU 47.831 1
ATOM 862 C CB . GLU 6 6 ? B -4.244 11.758 -20.331 1.000 2 B GLU 46.918 1
ATOM 863 C CG . GLU 6 6 ? B -5.716 11.419 -20.185 1.000 2 B GLU 45.533 1
ATOM 864 C CD . GLU 6 6 ? B -6.071 10.024 -20.600 1.000 2 B GLU 41.630 1
ATOM 865 O OE1 . GLU 6 6 ? B -5.174 9.320 -21.149 1.000 2 B GLU 38.166 1
ATOM 866 O OE2 . GLU 6 6 ? B -7.242 9.609 -20.401 1.000 2 B GLU 35.829 1
ATOM 867 N N . GLU 7 7 ? B -1.758 13.557 -21.017 1.000 2 B GLU 49.375 1
ATOM 868 C CA . GLU 7 7 ? B -0.317 13.773 -21.066 1.000 2 B GLU 51.382 1
ATOM 869 C C . GLU 7 7 ? B 0.079 15.051 -20.319 1.000 2 B GLU 51.266 1
ATOM 870 O O . GLU 7 7 ? B 1.058 15.073 -19.583 1.000 2 B GLU 50.902 1
ATOM 871 C CB . GLU 7 7 ? B 0.150 13.854 -22.509 1.000 2 B GLU 49.364 1
ATOM 872 C CG . GLU 7 7 ? B 0.049 12.560 -23.274 1.000 2 B GLU 48.364 1
ATOM 873 C CD . GLU 7 7 ? B 0.445 12.709 -24.728 1.000 2 B GLU 45.577 1
ATOM 874 O OE1 . GLU 7 7 ? B 0.632 13.886 -25.172 1.000 2 B GLU 42.002 1
ATOM 875 O OE2 . GLU 7 7 ? B 0.587 11.672 -25.433 1.000 2 B GLU 38.990 1
ATOM 876 N N . ARG 8 8 ? B -0.692 16.108 -20.522 1.000 2 B ARG 49.675 1
ATOM 877 C CA . ARG 8 8 ? B -0.419 17.381 -19.857 1.000 2 B ARG 52.836 1
ATOM 878 C C . ARG 8 8 ? B -0.565 17.275 -18.354 1.000 2 B ARG 52.551 1
ATOM 879 O O . ARG 8 8 ? B 0.243 17.823 -17.594 1.000 2 B ARG 51.281 1
ATOM 880 C CB . ARG 8 8 ? B -1.316 18.480 -20.402 1.000 2 B ARG 49.522 1
ATOM 881 C CG . ARG 8 8 ? B -1.006 18.853 -21.813 1.000 2 B ARG 48.166 1
ATOM 882 C CD . ARG 8 8 ? B -1.936 19.938 -22.322 1.000 2 B ARG 45.211 1
ATOM 883 N NE . ARG 8 8 ? B -1.629 20.288 -23.723 1.000 2 B ARG 40.702 1
ATOM 884 C CZ . ARG 8 8 ? B -2.303 21.205 -24.412 1.000 2 B ARG 40.991 1
ATOM 885 N NH1 . ARG 8 8 ? B -3.321 21.837 -23.846 1.000 2 B ARG 34.525 1
ATOM 886 N NH2 . ARG 8 8 ? B -1.952 21.491 -25.667 1.000 2 B ARG 32.778 1
ATOM 887 N N . ARG 9 9 ? B -1.600 16.548 -17.882 1.000 2 B ARG 46.192 1
ATOM 888 C CA . ARG 9 9 ? B -1.778 16.348 -16.475 1.000 2 B ARG 49.223 1
ATOM 889 C C . ARG 9 9 ? B -0.653 15.518 -15.887 1.000 2 B ARG 48.680 1
ATOM 890 O O . ARG 9 9 ? B -0.180 15.784 -14.763 1.000 2 B ARG 47.946 1
ATOM 891 C CB . ARG 9 9 ? B -3.120 15.704 -16.145 1.000 2 B ARG 45.679 1
ATOM 892 C CG . ARG 9 9 ? B -4.324 16.643 -16.345 1.000 2 B ARG 45.979 1
ATOM 893 C CD . ARG 9 9 ? B -5.620 16.028 -15.865 1.000 2 B ARG 43.127 1
ATOM 894 N NE . ARG 9 9 ? B -5.958 14.819 -16.614 1.000 2 B ARG 37.430 1
ATOM 895 C CZ . ARG 9 9 ? B -6.771 14.762 -17.670 1.000 2 B ARG 35.962 1
ATOM 896 N NH1 . ARG 9 9 ? B -7.347 15.864 -18.099 1.000 2 B ARG 31.133 1
ATOM 897 N NH2 . ARG 9 9 ? B -7.045 13.611 -18.232 1.000 2 B ARG 29.470 1
ATOM 898 N N . SER 10 10 ? B -0.211 14.528 -16.608 1.000 2 B SER 48.290 1
ATOM 899 C CA . SER 10 10 ? B 0.873 13.687 -16.132 1.000 2 B SER 50.634 1
ATOM 900 C C . SER 10 10 ? B 2.169 14.475 -16.047 1.000 2 B SER 50.456 1
ATOM 901 O O . SER 10 10 ? B 2.929 14.355 -15.073 1.000 2 B SER 49.605 1
ATOM 902 C CB . SER 10 10 ? B 1.045 12.465 -17.022 1.000 2 B SER 47.785 1
ATOM 903 O OG . SER 10 10 ? B -0.098 11.633 -16.965 1.000 2 B SER 44.948 1
ATOM 904 N N . LYS 11 11 ? B 2.456 15.283 -17.065 1.000 2 B LYS 44.016 1
ATOM 905 C CA . LYS 11 11 ? B 3.665 16.091 -17.054 1.000 2 B LYS 47.857 1
ATOM 906 C C . LYS 11 11 ? B 3.671 17.148 -15.972 1.000 2 B LYS 47.665 1
ATOM 907 O O . LYS 11 11 ? B 4.740 17.534 -15.502 1.000 2 B LYS 46.275 1
ATOM 908 C CB . LYS 11 11 ? B 3.860 16.758 -18.409 1.000 2 B LYS 44.456 1
ATOM 909 C CG . LYS 11 11 ? B 4.202 15.786 -19.525 1.000 2 B LYS 43.998 1
ATOM 910 C CD . LYS 11 11 ? B 4.336 16.494 -20.845 1.000 2 B LYS 41.046 1
ATOM 911 C CE . LYS 11 11 ? B 4.664 15.532 -21.974 1.000 2 B LYS 35.555 1
ATOM 912 N NZ . LYS 11 11 ? B 4.778 16.212 -23.277 1.000 2 B LYS 32.398 1
ATOM 913 N N . ASP 12 12 ? B 2.523 17.612 -15.568 1.000 2 B ASP 48.994 1
ATOM 914 C CA . ASP 12 12 ? B 2.445 18.674 -14.550 1.000 2 B ASP 51.381 1
ATOM 915 C C . ASP 12 12 ? B 2.422 18.146 -13.119 1.000 2 B ASP 51.294 1
ATOM 916 O O . ASP 12 12 ? B 2.613 18.921 -12.202 1.000 2 B ASP 51.074 1
ATOM 917 C CB . ASP 12 12 ? B 1.213 19.541 -14.799 1.000 2 B ASP 49.038 1
ATOM 918 C CG . ASP 12 12 ? B 1.340 20.357 -16.075 1.000 2 B ASP 48.477 1
ATOM 919 O OD1 . ASP 12 12 ? B 2.474 20.716 -16.430 1.000 2 B ASP 43.978 1
ATOM 920 O OD2 . ASP 12 12 ? B 0.296 20.655 -16.706 1.000 2 B ASP 45.011 1
ATOM 921 N N . VAL 13 13 ? B 2.170 16.845 -12.945 1.000 2 B VAL 48.906 1
ATOM 922 C CA . VAL 13 13 ? B 2.015 16.287 -11.582 1.000 2 B VAL 51.918 1
ATOM 923 C C . VAL 13 13 ? B 3.020 15.177 -11.306 1.000 2 B VAL 52.021 1
ATOM 924 O O . VAL 13 13 ? B 3.324 14.898 -10.134 1.000 2 B VAL 51.202 1
ATOM 925 C CB . VAL 13 13 ? B 0.571 15.790 -11.361 1.000 2 B VAL 48.977 1
ATOM 926 C CG1 . VAL 13 13 ? B -0.407 16.950 -11.543 1.000 2 B VAL 49.765 1
ATOM 927 C CG2 . VAL 13 13 ? B 0.390 15.207 -9.954 1.000 2 B VAL 47.833 1
ATOM 928 N N . VAL 14 14 ? B 3.573 14.579 -12.341 1.000 2 B VAL 45.853 1
ATOM 929 C CA . VAL 14 14 ? B 4.456 13.436 -12.157 1.000 2 B VAL 48.659 1
ATOM 930 C C . VAL 14 14 ? B 5.712 13.718 -11.316 1.000 2 B VAL 48.572 1
ATOM 931 O O . VAL 14 14 ? B 6.033 12.911 -10.427 1.000 2 B VAL 47.655 1
ATOM 932 C CB . VAL 14 14 ? B 4.836 12.817 -13.523 1.000 2 B VAL 46.446 1
ATOM 933 C CG1 . VAL 14 14 ? B 3.632 12.046 -14.074 1.000 2 B VAL 46.150 1
ATOM 934 C CG2 . VAL 14 14 ? B 6.011 11.907 -13.405 1.000 2 B VAL 44.507 1
ATOM 935 N N . PRO 15 15 ? B 6.450 14.819 -11.513 1.000 2 B PRO 45.901 1
ATOM 936 C CA . PRO 15 15 ? B 7.638 15.017 -10.697 1.000 2 B PRO 47.346 1
ATOM 937 C C . PRO 15 15 ? B 7.374 15.205 -9.216 1.000 2 B PRO 47.415 1
ATOM 938 O O . PRO 15 15 ? B 8.049 14.625 -8.373 1.000 2 B PRO 47.125 1
ATOM 939 C CB . PRO 15 15 ? B 8.293 16.267 -11.308 1.000 2 B PRO 45.823 1
ATOM 940 C CG . PRO 15 15 ? B 7.748 16.323 -12.696 1.000 2 B PRO 47.246 1
ATOM 941 C CD . PRO 15 15 ? B 6.361 15.839 -12.563 1.000 2 B PRO 47.369 1
ATOM 942 N N . GLU 16 16 ? B 6.371 15.984 -8.899 1.000 2 B GLU 45.949 1
ATOM 943 C CA . GLU 16 16 ? B 6.019 16.199 -7.505 1.000 2 B GLU 48.371 1
ATOM 944 C C . GLU 16 16 ? B 5.440 14.943 -6.884 1.000 2 B GLU 48.329 1
ATOM 945 O O . GLU 16 16 ? B 5.746 14.630 -5.735 1.000 2 B GLU 45.997 1
ATOM 946 C CB . GLU 16 16 ? B 5.035 17.362 -7.380 1.000 2 B GLU 45.647 1
ATOM 947 C CG . GLU 16 16 ? B 5.627 18.714 -7.742 1.000 2 B GLU 44.539 1
ATOM 948 C CD . GLU 16 16 ? B 4.636 19.863 -7.560 1.000 2 B GLU 41.739 1
ATOM 949 O OE1 . GLU 16 16 ? B 3.463 19.554 -7.308 1.000 2 B GLU 37.961 1
ATOM 950 O OE2 . GLU 16 16 ? B 5.045 21.045 -7.672 1.000 2 B GLU 36.822 1
ATOM 951 N N . THR 17 17 ? B 4.597 14.246 -7.645 1.000 2 B THR 45.626 1
ATOM 952 C CA . THR 17 17 ? B 3.997 13.024 -7.126 1.000 2 B THR 47.388 1
ATOM 953 C C . THR 17 17 ? B 5.066 11.953 -6.937 1.000 2 B THR 47.757 1
ATOM 954 O O . THR 17 17 ? B 5.059 11.241 -5.920 1.000 2 B THR 46.097 1
ATOM 955 C CB . THR 17 17 ? B 2.905 12.527 -8.064 1.000 2 B THR 43.550 1
ATOM 956 O OG1 . THR 17 17 ? B 1.867 13.499 -8.173 1.000 2 B THR 42.716 1
ATOM 957 C CG2 . THR 17 17 ? B 2.324 11.226 -7.572 1.000 2 B THR 40.737 1
ATOM 958 N N . ALA 18 18 ? B 5.966 11.830 -7.862 1.000 2 B ALA 47.214 1
ATOM 959 C CA . ALA 18 18 ? B 7.022 10.838 -7.738 1.000 2 B ALA 50.302 1
ATOM 960 C C . ALA 18 18 ? B 7.919 11.125 -6.544 1.000 2 B ALA 50.488 1
ATOM 961 O O . ALA 18 18 ? B 8.352 10.195 -5.838 1.000 2 B ALA 50.111 1
ATOM 962 C CB . ALA 18 18 ? B 7.854 10.786 -9.022 1.000 2 B ALA 47.788 1
ATOM 963 N N . ALA 19 19 ? B 8.202 12.394 -6.303 1.000 2 B ALA 47.217 1
ATOM 964 C CA . ALA 19 19 ? B 9.027 12.763 -5.146 1.000 2 B ALA 50.604 1
ATOM 965 C C . ALA 19 19 ? B 8.293 12.439 -3.863 1.000 2 B ALA 50.947 1
ATOM 966 O O . ALA 19 19 ? B 8.881 11.899 -2.928 1.000 2 B ALA 50.570 1
ATOM 967 C CB . ALA 19 19 ? B 9.404 14.237 -5.210 1.000 2 B ALA 48.037 1
ATOM 968 N N . LYS 20 20 ? B 7.013 12.738 -3.792 1.000 2 B LYS 44.928 1
ATOM 969 C CA . LYS 20 20 ? B 6.240 12.464 -2.599 1.000 2 B LYS 48.551 1
ATOM 970 C C . LYS 20 20 ? B 6.093 10.977 -2.378 1.000 2 B LYS 48.025 1
ATOM 971 O O . LYS 20 20 ? B 6.143 10.508 -1.235 1.000 2 B LYS 47.041 1
ATOM 972 C CB . LYS 20 20 ? B 4.893 13.146 -2.672 1.000 2 B LYS 46.100 1
ATOM 973 C CG . LYS 20 20 ? B 4.963 14.649 -2.598 1.000 2 B LYS 45.629 1
ATOM 974 C CD . LYS 20 20 ? B 3.583 15.279 -2.649 1.000 2 B LYS 42.398 1
ATOM 975 C CE . LYS 20 20 ? B 3.689 16.793 -2.654 1.000 2 B LYS 37.589 1
ATOM 976 N NZ . LYS 20 20 ? B 2.350 17.442 -2.727 1.000 2 B LYS 35.256 1
ATOM 977 N N . GLU 21 21 ? B 5.900 10.222 -3.465 1.000 2 B GLU 45.678 1
ATOM 978 C CA . GLU 21 21 ? B 5.743 8.793 -3.300 1.000 2 B GLU 48.841 1
ATOM 979 C C . GLU 21 21 ? B 7.074 8.158 -2.902 1.000 2 B GLU 48.755 1
ATOM 980 O O . GLU 21 21 ? B 7.061 7.149 -2.160 1.000 2 B GLU 47.652 1
ATOM 981 C CB . GLU 21 21 ? B 5.209 8.169 -4.599 1.000 2 B GLU 46.422 1
ATOM 982 C CG . GLU 21 21 ? B 3.801 8.602 -4.933 1.000 2 B GLU 45.440 1
ATOM 983 C CD . GLU 21 21 ? B 2.793 8.107 -3.895 1.000 2 B GLU 41.913 1
ATOM 984 O OE1 . GLU 21 21 ? B 2.987 6.995 -3.372 1.000 2 B GLU 39.412 1
ATOM 985 O OE2 . GLU 21 21 ? B 1.816 8.862 -3.603 1.000 2 B GLU 37.783 1
ATOM 986 N N . ALA 22 22 ? B 8.150 8.688 -3.364 1.000 2 B ALA 46.365 1
ATOM 987 C CA . ALA 22 22 ? B 9.450 8.161 -2.954 1.000 2 B ALA 47.712 1
ATOM 988 C C . ALA 22 22 ? B 9.698 8.433 -1.465 1.000 2 B ALA 47.983 1
ATOM 989 O O . ALA 22 22 ? B 10.177 7.555 -0.740 1.000 2 B ALA 47.269 1
ATOM 990 C CB . ALA 22 22 ? B 10.546 8.793 -3.811 1.000 2 B ALA 45.561 1
ATOM 991 N N . GLU 23 23 ? B 9.352 9.637 -1.017 1.000 2 B GLU 49.428 1
ATOM 992 C CA . GLU 23 23 ? B 9.512 9.939 0.391 1.000 2 B GLU 52.535 1
ATOM 993 C C . GLU 23 23 ? B 8.561 9.113 1.230 1.000 2 B GLU 52.225 1
ATOM 994 O O . GLU 23 23 ? B 8.921 8.679 2.339 1.000 2 B GLU 51.741 1
ATOM 995 C CB . GLU 23 23 ? B 9.271 11.428 0.624 1.000 2 B GLU 51.524 1
ATOM 996 C CG . GLU 23 23 ? B 10.338 12.319 0.002 1.000 2 B GLU 50.354 1
ATOM 997 C CD . GLU 23 23 ? B 10.060 13.786 0.203 1.000 2 B GLU 45.460 1
ATOM 998 O OE1 . GLU 23 23 ? B 8.982 14.111 0.776 1.000 2 B GLU 43.061 1
ATOM 999 O OE2 . GLU 23 23 ? B 10.908 14.626 -0.192 1.000 2 B GLU 41.169 1
ATOM 1000 N N . THR 24 24 ? B 7.339 8.904 0.757 1.000 2 B THR 45.397 1
ATOM 1001 C CA . THR 24 24 ? B 6.374 8.111 1.497 1.000 2 B THR 46.952 1
ATOM 1002 C C . THR 24 24 ? B 6.813 6.661 1.561 1.000 2 B THR 46.598 1
ATOM 1003 O O . THR 24 24 ? B 6.698 6.015 2.608 1.000 2 B THR 45.740 1
ATOM 1004 C CB . THR 24 24 ? B 4.991 8.248 0.856 1.000 2 B THR 44.294 1
ATOM 1005 O OG1 . THR 24 24 ? B 4.577 9.632 0.838 1.000 2 B THR 43.480 1
ATOM 1006 C CG2 . THR 24 24 ? B 3.958 7.444 1.651 1.000 2 B THR 41.549 1
ATOM 1007 N N . GLY 25 25 ? B 7.258 6.131 0.446 1.000 2 B GLY 43.045 1
ATOM 1008 C CA . GLY 25 25 ? B 7.671 4.735 0.414 1.000 2 B GLY 42.307 1
ATOM 1009 C C . GLY 25 25 ? B 8.932 4.467 1.228 1.000 2 B GLY 43.257 1
ATOM 1010 O O . GLY 25 25 ? B 9.029 3.451 1.897 1.000 2 B GLY 42.641 1
ATOM 1011 N N . LYS 26 26 ? B 9.908 5.400 1.156 1.000 2 B LYS 44.185 1
ATOM 1012 C CA . LYS 26 26 ? B 11.138 5.214 1.897 1.000 2 B LYS 46.710 1
ATOM 1013 C C . LYS 26 26 ? B 10.960 5.404 3.416 1.000 2 B LYS 46.210 1
ATOM 1014 O O . LYS 26 26 ? B 11.774 4.929 4.186 1.000 2 B LYS 44.633 1
ATOM 1015 C CB . LYS 26 26 ? B 12.179 6.203 1.389 1.000 2 B LYS 44.486 1
ATOM 1016 C CG . LYS 26 26 ? B 12.700 5.855 0.012 1.000 2 B LYS 44.170 1
ATOM 1017 C CD . LYS 26 26 ? B 13.717 6.858 -0.464 1.000 2 B LYS 41.309 1
ATOM 1018 C CE . LYS 26 26 ? B 14.246 6.512 -1.844 1.000 2 B LYS 35.671 1
ATOM 1019 N NZ . LYS 26 26 ? B 15.243 7.505 -2.338 1.000 2 B LYS 33.311 1
ATOM 1020 N N . GLY 27 27 ? B 9.929 6.116 3.779 1.000 2 B GLY 43.123 1
ATOM 1021 C CA . GLY 27 27 ? B 9.647 6.345 5.192 1.000 2 B GLY 44.141 1
ATOM 1022 C C . GLY 27 27 ? B 10.270 7.598 5.780 1.000 2 B GLY 44.778 1
ATOM 1023 O O . GLY 27 27 ? B 10.217 7.798 6.979 1.000 2 B GLY 44.129 1
ATOM 1024 N N . LYS 28 28 ? B 10.886 8.436 4.947 1.000 2 B LYS 41.730 1
ATOM 1025 C CA . LYS 28 28 ? B 11.464 9.685 5.394 1.000 2 B LYS 44.908 1
ATOM 1026 C C . LYS 28 28 ? B 10.349 10.715 5.520 1.000 2 B LYS 44.827 1
ATOM 1027 O O . LYS 28 28 ? B 9.852 11.212 4.520 1.000 2 B LYS 44.186 1
ATOM 1028 C CB . LYS 28 28 ? B 12.547 10.138 4.435 1.000 2 B LYS 43.154 1
ATOM 1029 C CG . LYS 28 28 ? B 13.244 11.410 4.857 1.000 2 B LYS 43.124 1
ATOM 1030 C CD . LYS 28 28 ? B 14.321 11.769 3.884 1.000 2 B LYS 40.364 1
ATOM 1031 C CE . LYS 28 28 ? B 15.037 13.042 4.307 1.000 2 B LYS 34.618 1
ATOM 1032 N NZ . LYS 28 28 ? B 16.128 13.408 3.368 1.000 2 B LYS 32.291 1
ATOM 1033 N N . LYS 29 29 ? B 9.968 10.990 6.751 1.000 2 B LYS 43.005 1
ATOM 1034 C CA . LYS 29 29 ? B 8.818 11.856 7.005 1.000 2 B LYS 43.581 1
ATOM 1035 C C . LYS 29 29 ? B 9.221 13.059 7.843 1.000 2 B LYS 43.198 1
ATOM 1036 O O . LYS 29 29 ? B 10.304 13.123 8.396 1.000 2 B LYS 41.727 1
ATOM 1037 C CB . LYS 29 29 ? B 7.715 11.057 7.721 1.000 2 B LYS 41.918 1
ATOM 1038 C CG . LYS 29 29 ? B 7.135 9.912 6.897 1.000 2 B LYS 41.173 1
ATOM 1039 C CD . LYS 29 29 ? B 6.393 10.435 5.709 1.000 2 B LYS 39.205 1
ATOM 1040 C CE . LYS 29 29 ? B 5.711 9.299 4.932 1.000 2 B LYS 32.504 1
ATOM 1041 N NZ . LYS 29 29 ? B 5.092 9.796 3.691 1.000 2 B LYS 31.182 1
ATOM 1042 N N . GLU 30 30 ? B 8.297 14.002 7.884 1.000 2 B GLU 44.833 1
ATOM 1043 C CA . GLU 30 30 ? B 8.471 15.174 8.696 1.000 2 B GLU 46.827 1
ATOM 1044 C C . GLU 30 30 ? B 7.115 15.490 9.320 1.000 2 B GLU 46.365 1
ATOM 1045 O O . GLU 30 30 ? B 6.087 15.411 8.675 1.000 2 B GLU 46.253 1
ATOM 1046 C CB . GLU 30 30 ? B 8.970 16.362 7.887 1.000 2 B GLU 45.958 1
ATOM 1047 C CG . GLU 30 30 ? B 9.213 17.628 8.689 1.000 2 B GLU 45.028 1
ATOM 1048 C CD . GLU 30 30 ? B 10.335 17.459 9.695 1.000 2 B GLU 41.604 1
ATOM 1049 O OE1 . GLU 30 30 ? B 11.230 16.617 9.502 1.000 2 B GLU 38.925 1
ATOM 1050 O OE2 . GLU 30 30 ? B 10.290 18.176 10.725 1.000 2 B GLU 35.931 1
ATOM 1051 N N . LYS 31 31 ? B 7.146 15.806 10.601 1.000 2 B LYS 38.400 1
ATOM 1052 C CA . LYS 31 31 ? B 5.908 16.087 11.313 1.000 2 B LYS 41.085 1
ATOM 1053 C C . LYS 31 31 ? B 5.190 17.290 10.737 1.000 2 B LYS 40.695 1
ATOM 1054 O O . LYS 31 31 ? B 5.770 18.357 10.532 1.000 2 B LYS 38.933 1
ATOM 1055 C CB . LYS 31 31 ? B 6.205 16.312 12.810 1.000 2 B LYS 38.786 1
ATOM 1056 C CG . LYS 31 31 ? B 4.965 16.583 13.634 1.000 2 B LYS 38.707 1
ATOM 1057 C CD . LYS 31 31 ? B 5.327 16.773 15.088 1.000 2 B LYS 36.697 1
ATOM 1058 C CE . LYS 31 31 ? B 4.098 17.086 15.913 1.000 2 B LYS 30.520 1
ATOM 1059 N NZ . LYS 31 31 ? B 4.398 17.239 17.345 1.000 2 B LYS 28.755 1
ATOM 1060 N N . LYS 32 32 ? B 3.872 17.140 10.547 1.000 2 B LYS 41.083 1
ATOM 1061 C CA . LYS 32 32 ? B 3.017 18.233 10.119 1.000 2 B LYS 43.789 1
ATOM 1062 C C . LYS 32 32 ? B 1.893 18.377 11.138 1.000 2 B LYS 43.288 1
ATOM 1063 O O . LYS 32 32 ? B 1.129 17.467 11.362 1.000 2 B LYS 42.389 1
ATOM 1064 C CB . LYS 32 32 ? B 2.437 17.976 8.728 1.000 2 B LYS 41.626 1
ATOM 1065 C CG . LYS 32 32 ? B 3.464 17.992 7.596 1.000 2 B LYS 41.824 1
ATOM 1066 C CD . LYS 32 32 ? B 2.819 17.750 6.258 1.000 2 B LYS 39.730 1
ATOM 1067 C CE . LYS 32 32 ? B 3.865 17.740 5.148 1.000 2 B LYS 34.375 1
ATOM 1068 N NZ . LYS 32 32 ? B 3.291 17.552 3.821 1.000 2 B LYS 32.477 1
ATOM 1069 N N . GLU 33 33 ? B 1.823 19.561 11.751 1.000 2 B GLU 42.437 1
ATOM 1070 C CA . GLU 33 33 ? B 0.894 19.765 12.841 1.000 2 B GLU 44.522 1
ATOM 1071 C C . GLU 33 33 ? B -0.552 19.806 12.368 1.000 2 B GLU 44.289 1
ATOM 1072 O O . GLU 33 33 ? B -1.447 19.516 13.137 1.000 2 B GLU 43.122 1
ATOM 1073 C CB . GLU 33 33 ? B 1.244 21.063 13.570 1.000 2 B GLU 43.053 1
ATOM 1074 C CG . GLU 33 33 ? B 2.607 21.037 14.210 1.000 2 B GLU 43.301 1
ATOM 1075 C CD . GLU 33 33 ? B 2.935 22.331 14.925 1.000 2 B GLU 40.587 1
ATOM 1076 O OE1 . GLU 33 33 ? B 2.138 23.307 14.806 1.000 2 B GLU 36.869 1
ATOM 1077 O OE2 . GLU 33 33 ? B 3.983 22.385 15.610 1.000 2 B GLU 34.730 1
ATOM 1078 N N . LYS 34 34 ? B -0.779 20.135 11.103 1.000 2 B LYS 47.659 1
ATOM 1079 C CA . LYS 34 34 ? B -2.132 20.208 10.565 1.000 2 B LYS 51.023 1
ATOM 1080 C C . LYS 34 34 ? B -2.572 18.902 9.897 1.000 2 B LYS 50.164 1
ATOM 1081 O O . LYS 34 34 ? B -3.728 18.792 9.525 1.000 2 B LYS 49.113 1
ATOM 1082 C CB . LYS 34 34 ? B -2.207 21.345 9.551 1.000 2 B LYS 48.124 1
ATOM 1083 C CG . LYS 34 34 ? B -2.026 22.739 10.125 1.000 2 B LYS 47.937 1
ATOM 1084 C CD . LYS 34 34 ? B -2.165 23.787 9.051 1.000 2 B LYS 44.348 1
ATOM 1085 C CE . LYS 34 34 ? B -1.973 25.171 9.630 1.000 2 B LYS 39.224 1
ATOM 1086 N NZ . LYS 34 34 ? B -2.053 26.212 8.595 1.000 2 B LYS 36.551 1
ATOM 1087 N N . SER 35 35 ? B -1.678 17.931 9.792 1.000 2 B SER 43.746 1
ATOM 1088 C CA . SER 35 35 ? B -2.029 16.680 9.166 1.000 2 B SER 47.102 1
ATOM 1089 C C . SER 35 35 ? B -2.937 15.851 10.064 1.000 2 B SER 46.598 1
ATOM 1090 O O . SER 35 35 ? B -2.900 15.954 11.285 1.000 2 B SER 45.540 1
ATOM 1091 C CB . SER 35 35 ? B -0.794 15.874 8.792 1.000 2 B SER 44.013 1
ATOM 1092 O OG . SER 35 35 ? B -0.006 16.561 7.834 1.000 2 B SER 41.738 1
ATOM 1093 N N . ALA 36 36 ? B -3.748 15.005 9.433 1.000 2 B ALA 43.069 1
ATOM 1094 C CA . ALA 36 36 ? B -4.608 14.108 10.200 1.000 2 B ALA 46.697 1
ATOM 1095 C C . ALA 36 36 ? B -3.802 12.906 10.661 1.000 2 B ALA 46.720 1
ATOM 1096 O O . ALA 36 36 ? B -3.292 12.134 9.850 1.000 2 B ALA 45.933 1
ATOM 1097 C CB . ALA 36 36 ? B -5.784 13.665 9.352 1.000 2 B ALA 44.182 1
ATOM 1098 N N . GLU 37 37 ? B -3.705 12.738 11.963 1.000 2 B GLU 41.981 1
ATOM 1099 C CA . GLU 37 37 ? B -2.900 11.674 12.535 1.000 2 B GLU 45.644 1
ATOM 1100 C C . GLU 37 37 ? B -3.748 10.863 13.504 1.000 2 B GLU 45.064 1
ATOM 1101 O O . GLU 37 37 ? B -3.440 10.721 14.686 1.000 2 B GLU 42.994 1
ATOM 1102 C CB . GLU 37 37 ? B -1.661 12.230 13.223 1.000 2 B GLU 43.169 1
ATOM 1103 C CG . GLU 37 37 ? B -0.678 12.919 12.289 1.000 2 B GLU 42.456 1
ATOM 1104 C CD . GLU 37 37 ? B 0.513 13.484 13.003 1.000 2 B GLU 39.721 1
ATOM 1105 O OE1 . GLU 37 37 ? B 0.561 13.454 14.249 1.000 2 B GLU 38.157 1
ATOM 1106 O OE2 . GLU 37 37 ? B 1.452 13.967 12.301 1.000 2 B GLU 36.243 1
ATOM 1107 N N . GLY 38 38 ? B -4.860 10.298 12.970 1.000 2 B GLY 43.960 1
ATOM 1108 C CA . GLY 38 38 ? B -5.748 9.508 13.806 1.000 2 B GLY 46.095 1
ATOM 1109 C C . GLY 38 38 ? B -5.167 8.186 14.243 1.000 2 B GLY 47.878 1
ATOM 1110 O O . GLY 38 38 ? B -5.570 7.651 15.278 1.000 2 B GLY 46.548 1
ATOM 1111 N N . THR 39 39 ? B -4.237 7.649 13.461 1.000 2 B THR 44.416 1
ATOM 1112 C CA . THR 39 39 ? B -3.657 6.329 13.772 1.000 2 B THR 46.096 1
ATOM 1113 C C . THR 39 39 ? B -2.331 6.451 14.500 1.000 2 B THR 46.529 1
ATOM 1114 O O . THR 39 39 ? B -1.677 5.434 14.734 1.000 2 B THR 44.797 1
ATOM 1115 C CB . THR 39 39 ? B -3.484 5.527 12.477 1.000 2 B THR 42.775 1
ATOM 1116 O OG1 . THR 39 39 ? B -2.618 6.256 11.582 1.000 2 B THR 40.175 1
ATOM 1117 C CG2 . THR 39 39 ? B -4.806 5.320 11.761 1.000 2 B THR 40.016 1
ATOM 1118 N N . LYS 40 40 ? B -1.943 7.680 14.831 1.000 2 B LYS 46.380 1
ATOM 1119 C CA . LYS 40 40 ? B -0.725 7.854 15.611 1.000 2 B LYS 48.792 1
ATOM 1120 C C . LYS 40 40 ? B -1.027 7.707 17.102 1.000 2 B LYS 48.370 1
ATOM 1121 O O . LYS 40 40 ? B -2.141 7.995 17.536 1.000 2 B LYS 47.503 1
ATOM 1122 C CB . LYS 40 40 ? B -0.109 9.237 15.340 1.000 2 B LYS 46.990 1
ATOM 1123 C CG . LYS 40 40 ? B 0.880 9.253 14.189 1.000 2 B LYS 45.936 1
ATOM 1124 C CD . LYS 40 40 ? B 0.177 8.995 12.858 1.000 2 B LYS 43.047 1
ATOM 1125 C CE . LYS 40 40 ? B 1.128 9.067 11.680 1.000 2 B LYS 37.285 1
ATOM 1126 N NZ . LYS 40 40 ? B 0.454 8.841 10.399 1.000 2 B LYS 32.528 1
ATOM 1127 N N . PRO 41 41 ? B -0.048 7.253 17.909 1.000 2 B PRO 43.714 1
ATOM 1128 C CA . PRO 41 41 ? B -0.276 7.207 19.348 1.000 2 B PRO 46.969 1
ATOM 1129 C C . PRO 41 41 ? B -0.482 8.604 19.969 1.000 2 B PRO 46.951 1
ATOM 1130 O O . PRO 41 41 ? B -1.227 8.710 20.947 1.000 2 B PRO 46.506 1
ATOM 1131 C CB . PRO 41 41 ? B 0.997 6.558 19.887 1.000 2 B PRO 44.459 1
ATOM 1132 C CG . PRO 41 41 ? B 1.523 5.803 18.727 1.000 2 B PRO 45.574 1
ATOM 1133 C CD . PRO 41 41 ? B 1.206 6.599 17.531 1.000 2 B PRO 45.898 1
ATOM 1134 N N . ARG 42 42 ? B 0.124 9.604 19.360 1.000 2 B ARG 42.837 1
ATOM 1135 C CA . ARG 42 42 ? B -0.025 10.971 19.832 1.000 2 B ARG 44.949 1
ATOM 1136 C C . ARG 42 42 ? B -0.535 11.865 18.719 1.000 2 B ARG 44.079 1
ATOM 1137 O O . ARG 42 42 ? B -0.088 11.746 17.590 1.000 2 B ARG 43.589 1
ATOM 1138 C CB . ARG 42 42 ? B 1.299 11.523 20.388 1.000 2 B ARG 43.456 1
ATOM 1139 C CG . ARG 42 42 ? B 1.793 10.833 21.611 1.000 2 B ARG 42.707 1
ATOM 1140 C CD . ARG 42 42 ? B 3.077 11.424 22.102 1.000 2 B ARG 40.645 1
ATOM 1141 N NE . ARG 42 42 ? B 2.911 12.795 22.529 1.000 2 B ARG 33.650 1
ATOM 1142 C CZ . ARG 42 42 ? B 2.664 13.174 23.804 1.000 2 B ARG 34.011 1
ATOM 1143 N NH1 . ARG 42 42 ? B 2.516 12.263 24.755 1.000 2 B ARG 29.608 1
ATOM 1144 N NH2 . ARG 42 42 ? B 2.599 14.450 24.105 1.000 2 B ARG 27.307 1
ATOM 1145 N N . PRO 43 43 ? B -1.403 12.794 19.021 1.000 2 B PRO 42.308 1
ATOM 1146 C CA . PRO 43 43 ? B -1.905 13.699 17.980 1.000 2 B PRO 45.065 1
ATOM 1147 C C . PRO 43 43 ? B -0.868 14.769 17.625 1.000 2 B PRO 44.664 1
ATOM 1148 O O . PRO 43 43 ? B 0.122 14.945 18.330 1.000 2 B PRO 43.735 1
ATOM 1149 C CB . PRO 43 43 ? B -3.155 14.320 18.611 1.000 2 B PRO 42.648 1
ATOM 1150 C CG . PRO 43 43 ? B -2.879 14.277 20.076 1.000 2 B PRO 43.277 1
ATOM 1151 C CD . PRO 43 43 ? B -2.081 13.012 20.299 1.000 2 B PRO 44.073 1
ATOM 1152 N N . ALA 44 44 ? B -1.118 15.466 16.532 1.000 2 B ALA 44.585 1
ATOM 1153 C CA . ALA 44 44 ? B -0.232 16.541 16.117 1.000 2 B ALA 48.319 1
ATOM 1154 C C . ALA 44 44 ? B -0.394 17.704 17.100 1.000 2 B ALA 48.168 1
ATOM 1155 O O . ALA 44 44 ? B -1.514 18.087 17.468 1.000 2 B ALA 47.568 1
ATOM 1156 C CB . ALA 44 44 ? B -0.536 17.008 14.714 1.000 2 B ALA 45.683 1
ATOM 1157 N N . SER 45 45 ? B 0.720 18.283 17.483 1.000 2 B SER 42.502 1
ATOM 1158 C CA . SER 45 45 ? B 0.712 19.367 18.444 1.000 2 B SER 45.230 1
ATOM 1159 C C . SER 45 45 ? B 1.802 20.370 18.084 1.000 2 B SER 44.944 1
ATOM 1160 O O . SER 45 45 ? B 2.660 20.119 17.239 1.000 2 B SER 43.948 1
ATOM 1161 C CB . SER 45 45 ? B 0.913 18.863 19.880 1.000 2 B SER 42.586 1
ATOM 1162 O OG . SER 45 45 ? B 2.176 18.262 20.023 1.000 2 B SER 39.871 1
ATOM 1163 N N . SER 46 46 ? B 1.750 21.507 18.726 1.000 2 B SER 41.532 1
ATOM 1164 C CA . SER 46 46 ? B 2.741 22.530 18.492 1.000 2 B SER 43.630 1
ATOM 1165 C C . SER 46 46 ? B 4.091 22.178 19.108 1.000 2 B SER 43.529 1
ATOM 1166 O O . SER 46 46 ? B 5.136 22.495 18.528 1.000 2 B SER 42.780 1
ATOM 1167 C CB . SER 46 46 ? B 2.276 23.875 19.052 1.000 2 B SER 41.289 1
ATOM 1168 O OG . SER 46 46 ? B 1.100 24.317 18.388 1.000 2 B SER 38.923 1
ATOM 1169 N N . GLN 47 47 ? B 4.074 21.543 20.247 1.000 2 B GLN 40.833 1
ATOM 1170 C CA . GLN 47 47 ? B 5.301 21.145 20.900 1.000 2 B GLN 43.100 1
ATOM 1171 C C . GLN 47 47 ? B 5.945 19.980 20.149 1.000 2 B GLN 43.190 1
ATOM 1172 O O . GLN 47 47 ? B 5.294 19.177 19.476 1.000 2 B GLN 41.593 1
ATOM 1173 C CB . GLN 47 47 ? B 5.044 20.753 22.352 1.000 2 B GLN 40.517 1
ATOM 1174 C CG . GLN 47 47 ? B 4.183 19.534 22.560 1.000 2 B GLN 39.345 1
ATOM 1175 C CD . GLN 47 47 ? B 3.959 19.225 24.006 1.000 2 B GLN 37.488 1
ATOM 1176 O OE1 . GLN 47 47 ? B 4.466 19.916 24.879 1.000 2 B GLN 34.062 1
ATOM 1177 N NE2 . GLN 47 47 ? B 3.188 18.184 24.275 1.000 2 B GLN 29.891 1
ATOM 1178 N N . ARG 48 48 ? B 7.253 19.887 20.276 1.000 2 B ARG 37.008 1
ATOM 1179 C CA . ARG 48 48 ? B 8.011 18.891 19.567 1.000 2 B ARG 39.370 1
ATOM 1180 C C . ARG 48 48 ? B 7.950 17.560 20.300 1.000 2 B ARG 39.169 1
ATOM 1181 O O . ARG 48 48 ? B 7.673 17.508 21.503 1.000 2 B ARG 37.465 1
ATOM 1182 C CB . ARG 48 48 ? B 9.467 19.319 19.368 1.000 2 B ARG 36.541 1
ATOM 1183 C CG . ARG 48 48 ? B 9.609 20.513 18.453 1.000 2 B ARG 35.591 1
ATOM 1184 C CD . ARG 48 48 ? B 11.041 20.867 18.252 1.000 2 B ARG 34.604 1
ATOM 1185 N NE . ARG 48 48 ? B 11.198 22.042 17.381 1.000 2 B ARG 29.406 1
ATOM 1186 C CZ . ARG 48 48 ? B 11.331 22.023 16.060 1.000 2 B ARG 27.237 1
ATOM 1187 N NH1 . ARG 48 48 ? B 11.350 20.865 15.434 1.000 2 B ARG 25.055 1
ATOM 1188 N NH2 . ARG 48 48 ? B 11.435 23.147 15.409 1.000 2 B ARG 23.554 1
ATOM 1189 N N . GLY 49 49 ? B 8.250 16.485 19.593 1.000 2 B GLY 41.502 1
ATOM 1190 C CA . GLY 49 49 ? B 8.284 15.148 20.152 1.000 2 B GLY 42.818 1
ATOM 1191 C C . GLY 49 49 ? B 9.510 14.396 19.680 1.000 2 B GLY 43.452 1
ATOM 1192 O O . GLY 49 49 ? B 9.990 14.593 18.562 1.000 2 B GLY 43.063 1
ATOM 1193 N N . SER 50 50 ? B 9.999 13.540 20.528 1.000 2 B SER 45.545 1
ATOM 1194 C CA . SER 50 50 ? B 11.213 12.785 20.258 1.000 2 B SER 47.654 1
ATOM 1195 C C . SER 50 50 ? B 11.010 11.321 20.617 1.000 2 B SER 47.577 1
ATOM 1196 O O . SER 50 50 ? B 10.189 10.971 21.471 1.000 2 B SER 46.576 1
ATOM 1197 C CB . SER 50 50 ? B 12.394 13.346 21.042 1.000 2 B SER 45.609 1
ATOM 1198 O OG . SER 50 50 ? B 13.575 12.606 20.794 1.000 2 B SER 41.386 1
ATOM 1199 N N . LEU 51 51 ? B 11.734 10.452 19.943 1.000 2 B LEU 45.185 1
ATOM 1200 C CA . LEU 51 51 ? B 11.701 9.029 20.191 1.000 2 B LEU 47.801 1
ATOM 1201 C C . LEU 51 51 ? B 13.142 8.540 20.308 1.000 2 B LEU 47.773 1
ATOM 1202 O O . LEU 51 51 ? B 13.854 8.472 19.300 1.000 2 B LEU 46.956 1
ATOM 1203 C CB . LEU 51 51 ? B 10.952 8.298 19.073 1.000 2 B LEU 45.408 1
ATOM 1204 C CG . LEU 51 51 ? B 10.869 6.755 19.231 1.000 2 B LEU 44.178 1
ATOM 1205 C CD1 . LEU 51 51 ? B 10.036 6.397 20.451 1.000 2 B LEU 43.477 1
ATOM 1206 C CD2 . LEU 51 51 ? B 10.280 6.123 17.964 1.000 2 B LEU 43.254 1
ATOM 1207 N N . THR 52 52 ? B 13.573 8.217 21.518 1.000 2 B THR 45.403 1
ATOM 1208 C CA . THR 52 52 ? B 14.910 7.727 21.760 1.000 2 B THR 48.336 1
ATOM 1209 C C . THR 52 52 ? B 14.976 6.210 21.818 1.000 2 B THR 48.102 1
ATOM 1210 O O . THR 52 52 ? B 16.023 5.658 22.182 1.000 2 B THR 46.991 1
ATOM 1211 C CB . THR 52 52 ? B 15.490 8.335 23.030 1.000 2 B THR 46.043 1
ATOM 1212 O OG1 . THR 52 52 ? B 14.683 7.918 24.152 1.000 2 B THR 43.684 1
ATOM 1213 C CG2 . THR 52 52 ? B 15.470 9.850 22.930 1.000 2 B THR 42.489 1
ATOM 1214 N N . LYS 53 53 ? B 13.899 5.539 21.499 1.000 2 B LYS 43.759 1
ATOM 1215 C CA . LYS 53 53 ? B 13.815 4.090 21.566 1.000 2 B LYS 47.082 1
ATOM 1216 C C . LYS 53 53 ? B 13.379 3.534 20.225 1.000 2 B LYS 46.843 1
ATOM 1217 O O . LYS 53 53 ? B 12.653 4.174 19.478 1.000 2 B LYS 46.264 1
ATOM 1218 C CB . LYS 53 53 ? B 12.854 3.636 22.662 1.000 2 B LYS 45.774 1
ATOM 1219 C CG . LYS 53 53 ? B 13.295 4.044 24.055 1.000 2 B LYS 44.491 1
ATOM 1220 C CD . LYS 53 53 ? B 12.309 3.586 25.097 1.000 2 B LYS 41.766 1
ATOM 1221 C CE . LYS 53 53 ? B 12.759 3.992 26.484 1.000 2 B LYS 37.090 1
ATOM 1222 N NZ . LYS 53 53 ? B 11.778 3.602 27.512 1.000 2 B LYS 35.087 1
ATOM 1223 N N . SER 54 54 ? B 13.825 2.321 19.928 1.000 2 B SER 46.240 1
ATOM 1224 C CA . SER 54 54 ? B 13.446 1.660 18.694 1.000 2 B SER 47.857 1
ATOM 1225 C C . SER 54 54 ? B 12.099 0.970 18.874 1.000 2 B SER 47.562 1
ATOM 1226 O O . SER 54 54 ? B 11.472 0.997 19.919 1.000 2 B SER 46.731 1
ATOM 1227 C CB . SER 54 54 ? B 14.505 0.654 18.275 1.000 2 B SER 45.161 1
ATOM 1228 O OG . SER 54 54 ? B 14.647 -0.365 19.240 1.000 2 B SER 42.341 1
ATOM 1229 N N . HIS 55 55 ? B 11.640 0.323 17.787 1.000 2 B HIS 45.252 1
ATOM 1230 C CA . HIS 55 55 ? B 10.346 -0.340 17.813 1.000 2 B HIS 45.111 1
ATOM 1231 C C . HIS 55 55 ? B 10.402 -1.683 18.533 1.000 2 B HIS 45.093 1
ATOM 1232 O O . HIS 55 55 ? B 9.346 -2.204 18.879 1.000 2 B HIS 44.317 1
ATOM 1233 C CB . HIS 55 55 ? B 9.838 -0.555 16.390 1.000 2 B HIS 42.698 1
ATOM 1234 C CG . HIS 55 55 ? B 9.538 0.729 15.675 1.000 2 B HIS 41.522 1
ATOM 1235 N ND1 . HIS 55 55 ? B 8.400 1.460 15.927 1.000 2 B HIS 35.838 1
ATOM 1236 C CD2 . HIS 55 55 ? B 10.261 1.403 14.756 1.000 2 B HIS 38.607 1
ATOM 1237 C CE1 . HIS 55 55 ? B 8.458 2.554 15.159 1.000 2 B HIS 34.618 1
ATOM 1238 N NE2 . HIS 55 55 ? B 9.548 2.523 14.439 1.000 2 B HIS 29.582 1
ATOM 1239 N N . MET 56 56 ? B 11.553 -2.241 18.745 1.000 2 B MET 44.861 1
ATOM 1240 C CA . MET 56 56 ? B 11.680 -3.494 19.463 1.000 2 B MET 46.601 1
ATOM 1241 C C . MET 56 56 ? B 11.968 -3.257 20.931 1.000 2 B MET 46.409 1
ATOM 1242 O O . MET 56 56 ? B 12.373 -4.188 21.654 1.000 2 B MET 44.984 1
ATOM 1243 C CB . MET 56 56 ? B 12.770 -4.378 18.856 1.000 2 B MET 43.450 1
ATOM 1244 C CG . MET 56 56 ? B 14.160 -3.818 18.966 1.000 2 B MET 42.016 1
ATOM 1245 S SD . MET 56 56 ? B 15.371 -4.886 18.187 1.000 2 B MET 38.963 1
ATOM 1246 C CE . MET 56 56 ? B 15.543 -6.147 19.455 1.000 2 B MET 34.429 1
ATOM 1247 N N . GLY 57 57 ? B 11.796 -2.068 21.411 1.000 2 B GLY 44.228 1
ATOM 1248 C CA . GLY 57 57 ? B 11.967 -1.772 22.825 1.000 2 B GLY 45.041 1
ATOM 1249 C C . GLY 57 57 ? B 10.739 -2.118 23.652 1.000 2 B GLY 46.721 1
ATOM 1250 O O . GLY 57 57 ? B 9.740 -2.613 23.135 1.000 2 B GLY 46.498 1
ATOM 1251 N N . VAL 58 58 ? B 10.807 -1.866 24.928 1.000 2 B VAL 43.222 1
ATOM 1252 C CA . VAL 58 58 ? B 9.734 -2.166 25.857 1.000 2 B VAL 47.594 1
ATOM 1253 C C . VAL 58 58 ? B 8.763 -0.988 26.046 1.000 2 B VAL 47.246 1
ATOM 1254 O O . VAL 58 58 ? B 7.777 -1.131 26.755 1.000 2 B VAL 46.273 1
ATOM 1255 C CB . VAL 58 58 ? B 10.280 -2.597 27.211 1.000 2 B VAL 45.643 1
ATOM 1256 C CG1 . VAL 58 58 ? B 11.137 -3.833 27.054 1.000 2 B VAL 45.395 1
ATOM 1257 C CG2 . VAL 58 58 ? B 11.051 -1.462 27.874 1.000 2 B VAL 43.397 1
ATOM 1258 N N . SER 59 59 ? B 9.068 0.138 25.441 1.000 2 B SER 47.325 1
ATOM 1259 C CA . SER 59 59 ? B 8.195 1.289 25.571 1.000 2 B SER 49.785 1
ATOM 1260 C C . SER 59 59 ? B 7.048 1.254 24.570 1.000 2 B SER 49.137 1
ATOM 1261 O O . SER 59 59 ? B 5.925 1.632 24.910 1.000 2 B SER 48.478 1
ATOM 1262 C CB . SER 59 59 ? B 8.977 2.591 25.399 1.000 2 B SER 47.468 1
ATOM 1263 O OG . SER 59 59 ? B 8.126 3.718 25.502 1.000 2 B SER 45.810 1
ATOM 1264 N N . LEU 60 60 ? B 7.324 0.815 23.346 1.000 2 B LEU 43.791 1
ATOM 1265 C CA . LEU 60 60 ? B 6.317 0.729 22.283 1.000 2 B LEU 46.965 1
ATOM 1266 C C . LEU 60 60 ? B 6.334 -0.656 21.664 1.000 2 B LEU 46.697 1
ATOM 1267 O O . LEU 60 60 ? B 6.929 -0.861 20.620 1.000 2 B LEU 46.233 1
ATOM 1268 C CB . LEU 60 60 ? B 6.546 1.809 21.216 1.000 2 B LEU 44.961 1
ATOM 1269 C CG . LEU 60 60 ? B 6.335 3.259 21.626 1.000 2 B LEU 43.912 1
ATOM 1270 C CD1 . LEU 60 60 ? B 4.875 3.474 22.008 1.000 2 B LEU 43.101 1
ATOM 1271 C CD2 . LEU 60 60 ? B 6.748 4.167 20.482 1.000 2 B LEU 42.161 1
ATOM 1272 N N . PRO 61 61 ? B 5.695 -1.612 22.304 1.000 2 B PRO 41.668 1
ATOM 1273 C CA . PRO 61 61 ? B 5.551 -2.914 21.682 1.000 2 B PRO 43.675 1
ATOM 1274 C C . PRO 61 61 ? B 4.562 -2.851 20.523 1.000 2 B PRO 43.701 1
ATOM 1275 O O . PRO 61 61 ? B 3.608 -2.052 20.550 1.000 2 B PRO 43.155 1
ATOM 1276 C CB . PRO 61 61 ? B 5.068 -3.814 22.808 1.000 2 B PRO 41.351 1
ATOM 1277 C CG . PRO 61 61 ? B 4.342 -2.884 23.711 1.000 2 B PRO 41.923 1
ATOM 1278 C CD . PRO 61 61 ? B 5.117 -1.589 23.651 1.000 2 B PRO 43.286 1
ATOM 1279 N N . MET 62 62 ? B 4.737 -3.716 19.546 1.000 2 B MET 39.861 1
ATOM 1280 C CA . MET 62 62 ? B 3.871 -3.713 18.371 1.000 2 B MET 41.111 1
ATOM 1281 C C . MET 62 62 ? B 2.474 -4.240 18.666 1.000 2 B MET 40.557 1
ATOM 1282 O O . MET 62 62 ? B 1.584 -4.066 17.841 1.000 2 B MET 39.106 1
ATOM 1283 C CB . MET 62 62 ? B 4.505 -4.527 17.250 1.000 2 B MET 38.633 1
ATOM 1284 C CG . MET 62 62 ? B 5.782 -3.921 16.700 1.000 2 B MET 37.600 1
ATOM 1285 S SD . MET 62 62 ? B 6.534 -4.894 15.386 1.000 2 B MET 34.460 1
ATOM 1286 C CE . MET 62 62 ? B 5.280 -4.715 14.124 1.000 2 B MET 30.342 1
ATOM 1287 N N . GLY 63 63 ? B 2.275 -4.881 19.826 1.000 2 B GLY 42.981 1
ATOM 1288 C CA . GLY 63 63 ? B 0.977 -5.347 20.202 1.000 2 B GLY 45.349 1
ATOM 1289 C C . GLY 63 63 ? B 0.185 -4.347 21.017 1.000 2 B GLY 46.517 1
ATOM 1290 O O . GLY 63 63 ? B -0.928 -4.675 21.466 1.000 2 B GLY 45.799 1
ATOM 1291 N N . ALA 64 64 ? B 0.722 -3.158 21.203 1.000 2 B ALA 43.126 1
ATOM 1292 C CA . ALA 64 64 ? B 0.074 -2.116 21.992 1.000 2 B ALA 45.416 1
ATOM 1293 C C . ALA 64 64 ? B -0.049 -0.854 21.171 1.000 2 B ALA 46.228 1
ATOM 1294 O O . ALA 64 64 ? B 0.864 -0.028 21.131 1.000 2 B ALA 45.566 1
ATOM 1295 C CB . ALA 64 64 ? B 0.849 -1.857 23.294 1.000 2 B ALA 42.665 1
ATOM 1296 N N . PRO 65 65 ? B -1.180 -0.670 20.482 1.000 2 B PRO 44.561 1
ATOM 1297 C CA . PRO 65 65 ? B -1.375 0.571 19.705 1.000 2 B PRO 47.118 1
ATOM 1298 C C . PRO 65 65 ? B -1.615 1.785 20.585 1.000 2 B PRO 47.771 1
ATOM 1299 O O . PRO 65 65 ? B -1.420 2.922 20.124 1.000 2 B PRO 46.647 1
ATOM 1300 C CB . PRO 65 65 ? B -2.585 0.273 18.835 1.000 2 B PRO 43.855 1
ATOM 1301 C CG . PRO 65 65 ? B -3.363 -0.717 19.614 1.000 2 B PRO 44.014 1
ATOM 1302 C CD . PRO 65 65 ? B -2.337 -1.572 20.332 1.000 2 B PRO 46.203 1
ATOM 1303 N N . ALA 66 66 ? B -2.037 1.574 21.815 1.000 2 B ALA 46.669 1
ATOM 1304 C CA . ALA 66 66 ? B -2.332 2.675 22.726 1.000 2 B ALA 48.399 1
ATOM 1305 C C . ALA 66 66 ? B -1.091 3.224 23.421 1.000 2 B ALA 48.896 1
ATOM 1306 O O . ALA 66 66 ? B -1.211 4.163 24.205 1.000 2 B ALA 47.849 1
ATOM 1307 C CB . ALA 66 66 ? B -3.334 2.214 23.767 1.000 2 B ALA 45.346 1
ATOM 1308 N N . ALA 67 67 ? B 0.078 2.640 23.150 1.000 2 B ALA 45.232 1
ATOM 1309 C CA . ALA 67 67 ? B 1.302 3.126 23.764 1.000 2 B ALA 48.336 1
ATOM 1310 C C . ALA 67 67 ? B 1.708 4.476 23.186 1.000 2 B ALA 49.067 1
ATOM 1311 O O . ALA 67 67 ? B 1.257 4.865 22.114 1.000 2 B ALA 48.171 1
ATOM 1312 C CB . ALA 67 67 ? B 2.428 2.115 23.602 1.000 2 B ALA 45.773 1
ATOM 1313 N N . LYS 68 68 ? B 2.569 5.163 23.898 1.000 2 B LYS 42.550 1
ATOM 1314 C CA . LYS 68 68 ? B 3.048 6.475 23.507 1.000 2 B LYS 45.929 1
ATOM 1315 C C . LYS 68 68 ? B 4.568 6.499 23.538 1.000 2 B LYS 46.194 1
ATOM 1316 O O . LYS 68 68 ? B 5.173 5.863 24.391 1.000 2 B LYS 45.733 1
ATOM 1317 C CB . LYS 68 68 ? B 2.494 7.553 24.445 1.000 2 B LYS 43.882 1
ATOM 1318 C CG . LYS 68 68 ? B 0.994 7.735 24.350 1.000 2 B LYS 43.057 1
ATOM 1319 C CD . LYS 68 68 ? B 0.506 8.836 25.258 1.000 2 B LYS 40.192 1
ATOM 1320 C CE . LYS 68 68 ? B -0.989 8.979 25.175 1.000 2 B LYS 34.908 1
ATOM 1321 N NZ . LYS 68 68 ? B -1.498 10.008 26.135 1.000 2 B LYS 31.103 1
ATOM 1322 N N . PRO 69 69 ? B 5.196 7.201 22.619 1.000 2 B PRO 43.519 1
ATOM 1323 C CA . PRO 69 69 ? B 6.662 7.266 22.598 1.000 2 B PRO 46.544 1
ATOM 1324 C C . PRO 69 69 ? B 7.184 8.228 23.661 1.000 2 B PRO 47.322 1
ATOM 1325 O O . PRO 69 69 ? B 6.426 8.946 24.331 1.000 2 B PRO 47.192 1
ATOM 1326 C CB . PRO 69 69 ? B 6.973 7.790 21.197 1.000 2 B PRO 44.125 1
ATOM 1327 C CG . PRO 69 69 ? B 5.778 8.599 20.840 1.000 2 B PRO 44.437 1
ATOM 1328 C CD . PRO 69 69 ? B 4.603 7.896 21.484 1.000 2 B PRO 45.017 1
ATOM 1329 N N . THR 70 70 ? B 8.505 8.188 23.829 1.000 2 B THR 47.549 1
ATOM 1330 C CA . THR 70 70 ? B 9.139 9.063 24.809 1.000 2 B THR 50.060 1
ATOM 1331 C C . THR 70 70 ? B 9.305 10.450 24.206 1.000 2 B THR 50.811 1
ATOM 1332 O O . THR 70 70 ? B 9.864 10.590 23.109 1.000 2 B THR 49.776 1
ATOM 1333 C CB . THR 70 70 ? B 10.496 8.499 25.210 1.000 2 B THR 47.471 1
ATOM 1334 O OG1 . THR 70 70 ? B 10.317 7.214 25.828 1.000 2 B THR 43.661 1
ATOM 1335 C CG2 . THR 70 70 ? B 11.190 9.428 26.209 1.000 2 B THR 43.030 1
ATOM 1336 N N . MET 71 71 ? B 8.838 11.446 24.897 1.000 2 B MET 46.207 1
ATOM 1337 C CA . MET 71 71 ? B 8.892 12.812 24.387 1.000 2 B MET 48.934 1
ATOM 1338 C C . MET 71 71 ? B 10.164 13.517 24.829 1.000 2 B MET 48.982 1
ATOM 1339 O O . MET 71 71 ? B 10.660 13.318 25.938 1.000 2 B MET 48.037 1
ATOM 1340 C CB . MET 71 71 ? B 7.675 13.611 24.916 1.000 2 B MET 46.009 1
ATOM 1341 C CG . MET 71 71 ? B 6.331 13.069 24.448 1.000 2 B MET 44.863 1
ATOM 1342 S SD . MET 71 71 ? B 6.127 13.109 22.662 1.000 2 B MET 40.314 1
ATOM 1343 C CE . MET 71 71 ? B 5.936 14.891 22.434 1.000 2 B MET 37.082 1
ATOM 1344 N N . ARG 72 72 ? B 10.696 14.344 23.948 1.000 2 B ARG 47.834 1
ATOM 1345 C CA . ARG 72 72 ? B 11.864 15.154 24.241 1.000 2 B ARG 50.877 1
ATOM 1346 C C . ARG 72 72 ? B 11.620 16.535 23.648 1.000 2 B ARG 51.533 1
ATOM 1347 O O . ARG 72 72 ? B 11.132 16.681 22.542 1.000 2 B ARG 50.690 1
ATOM 1348 C CB . ARG 72 72 ? B 13.145 14.533 23.712 1.000 2 B ARG 47.293 1
ATOM 1349 C CG . ARG 72 72 ? B 14.382 15.351 24.024 1.000 2 B ARG 45.720 1
ATOM 1350 C CD . ARG 72 72 ? B 15.648 14.682 23.525 1.000 2 B ARG 43.693 1
ATOM 1351 N NE . ARG 72 72 ? B 15.957 13.491 24.317 1.000 2 B ARG 37.084 1
ATOM 1352 C CZ . ARG 72 72 ? B 16.908 12.627 24.020 1.000 2 B ARG 36.585 1
ATOM 1353 N NH1 . ARG 72 72 ? B 17.663 12.785 22.944 1.000 2 B ARG 30.903 1
ATOM 1354 N NH2 . ARG 72 72 ? B 17.079 11.563 24.797 1.000 2 B ARG 28.684 1
ATOM 1355 N N . PHE 73 73 ? B 11.971 17.554 24.385 1.000 2 B PHE 48.115 1
ATOM 1356 C CA . PHE 73 73 ? B 11.708 18.933 23.977 1.000 2 B PHE 50.091 1
ATOM 1357 C C . PHE 73 73 ? B 13.003 19.696 23.756 1.000 2 B PHE 50.000 1
ATOM 1358 O O . PHE 73 73 ? B 13.051 20.909 23.937 1.000 2 B PHE 49.694 1
ATOM 1359 C CB . PHE 73 73 ? B 10.843 19.647 25.025 1.000 2 B PHE 47.596 1
ATOM 1360 C CG . PHE 73 73 ? B 9.507 18.994 25.244 1.000 2 B PHE 45.909 1
ATOM 1361 C CD1 . PHE 73 73 ? B 8.452 19.248 24.388 1.000 2 B PHE 44.930 1
ATOM 1362 C CD2 . PHE 73 73 ? B 9.319 18.112 26.290 1.000 2 B PHE 44.427 1
ATOM 1363 C CE1 . PHE 73 73 ? B 7.243 18.666 24.586 1.000 2 B PHE 40.017 1
ATOM 1364 C CE2 . PHE 73 73 ? B 8.096 17.506 26.484 1.000 2 B PHE 40.376 1
ATOM 1365 C CZ . PHE 73 73 ? B 7.059 17.795 25.618 1.000 2 B PHE 38.010 1
ATOM 1366 N N . MET 74 74 ? B 14.034 18.991 23.358 1.000 2 B MET 47.984 1
ATOM 1367 C CA . MET 74 74 ? B 15.297 19.646 23.067 1.000 2 B MET 50.800 1
ATOM 1368 C C . MET 74 74 ? B 15.152 20.471 21.795 1.000 2 B MET 51.313 1
ATOM 1369 O O . MET 74 74 ? B 14.698 19.959 20.762 1.000 2 B MET 50.289 1
ATOM 1370 C CB . MET 74 74 ? B 16.434 18.635 22.939 1.000 2 B MET 48.054 1
ATOM 1371 C CG . MET 74 74 ? B 17.797 19.260 22.761 1.000 2 B MET 46.135 1
ATOM 1372 S SD . MET 74 74 ? B 19.105 18.051 22.843 1.000 2 B MET 41.127 1
ATOM 1373 C CE . MET 74 74 ? B 18.855 17.175 21.322 1.000 2 B MET 38.429 1
ATOM 1374 N N . PRO 75 75 ? B 15.505 21.762 21.790 1.000 2 B PRO 49.127 1
ATOM 1375 C CA . PRO 75 75 ? B 15.275 22.601 20.640 1.000 2 B PRO 51.448 1
ATOM 1376 C C . PRO 75 75 ? B 16.088 22.212 19.412 1.000 2 B PRO 52.810 1
ATOM 1377 O O . PRO 75 75 ? B 15.650 22.447 18.288 1.000 2 B PRO 51.560 1
ATOM 1378 C CB . PRO 75 75 ? B 15.674 23.991 21.117 1.000 2 B PRO 47.660 1
ATOM 1379 C CG . PRO 75 75 ? B 15.593 23.931 22.605 1.000 2 B PRO 48.077 1
ATOM 1380 C CD . PRO 75 75 ? B 15.992 22.535 22.942 1.000 2 B PRO 49.874 1
ATOM 1381 N N . THR 76 76 ? B 17.255 21.629 19.602 1.000 2 B THR 57.465 1
ATOM 1382 C CA . THR 76 76 ? B 18.108 21.271 18.474 1.000 2 B THR 58.838 1
ATOM 1383 C C . THR 76 76 ? B 17.791 19.897 17.887 1.000 2 B THR 59.597 1
ATOM 1384 O O . THR 76 76 ? B 18.449 19.458 16.938 1.000 2 B THR 57.544 1
ATOM 1385 C CB . THR 76 76 ? B 19.571 21.298 18.903 1.000 2 B THR 54.383 1
ATOM 1386 O OG1 . THR 76 76 ? B 19.774 20.381 19.985 1.000 2 B THR 53.888 1
ATOM 1387 C CG2 . THR 76 76 ? B 19.956 22.696 19.328 1.000 2 B THR 51.025 1
ATOM 1388 N N . TYR 77 77 ? B 16.784 19.194 18.417 1.000 2 B TYR 56.814 1
ATOM 1389 C CA . TYR 77 77 ? B 16.400 17.880 17.913 1.000 2 B TYR 58.964 1
ATOM 1390 C C . TYR 77 77 ? B 15.497 18.011 16.714 1.000 2 B TYR 58.944 1
ATOM 1391 O O . TYR 77 77 ? B 14.637 18.875 16.656 1.000 2 B TYR 57.814 1
ATOM 1392 C CB . TYR 77 77 ? B 15.743 17.078 19.027 1.000 2 B TYR 55.046 1
ATOM 1393 C CG . TYR 77 77 ? B 15.342 15.685 18.591 1.000 2 B TYR 52.950 1
ATOM 1394 C CD1 . TYR 77 77 ? B 14.013 15.386 18.323 1.000 2 B TYR 49.389 1
ATOM 1395 C CD2 . TYR 77 77 ? B 16.303 14.674 18.501 1.000 2 B TYR 49.409 1
ATOM 1396 C CE1 . TYR 77 77 ? B 13.659 14.117 17.928 1.000 2 B TYR 44.241 1
ATOM 1397 C CE2 . TYR 77 77 ? B 15.919 13.405 18.113 1.000 2 B TYR 45.513 1
ATOM 1398 C CZ . TYR 77 77 ? B 14.622 13.136 17.831 1.000 2 B TYR 42.512 1
ATOM 1399 O OH . TYR 77 77 ? B 14.249 11.865 17.453 1.000 2 B TYR 44.573 1
ATOM 1400 N N . ARG 78 78 ? B 15.663 17.106 15.755 1.000 2 B ARG 61.920 1
ATOM 1401 C CA . ARG 78 78 ? B 14.865 17.101 14.545 1.000 2 B ARG 62.671 1
ATOM 1402 C C . ARG 78 78 ? B 13.693 16.142 14.711 1.000 2 B ARG 63.331 1
ATOM 1403 O O . ARG 78 78 ? B 13.838 15.041 15.251 1.000 2 B ARG 62.231 1
ATOM 1404 C CB . ARG 78 78 ? B 15.690 16.707 13.331 1.000 2 B ARG 58.657 1
ATOM 1405 C CG . ARG 78 78 ? B 16.826 17.693 13.037 1.000 2 B ARG 55.246 1
ATOM 1406 C CD . ARG 78 78 ? B 17.626 17.211 11.860 1.000 2 B ARG 50.381 1
ATOM 1407 N NE . ARG 78 78 ? B 16.866 17.210 10.598 1.000 2 B ARG 46.051 1
ATOM 1408 C CZ . ARG 78 78 ? B 17.343 16.735 9.445 1.000 2 B ARG 43.974 1
ATOM 1409 N NH1 . ARG 78 78 ? B 18.562 16.255 9.377 1.000 2 B ARG 38.229 1
ATOM 1410 N NH2 . ARG 78 78 ? B 16.593 16.767 8.345 1.000 2 B ARG 36.158 1
ATOM 1411 N N . LEU 79 79 ? B 12.534 16.561 14.225 1.000 2 B LEU 63.686 1
ATOM 1412 C CA . LEU 79 79 ? B 11.340 15.706 14.275 1.000 2 B LEU 64.685 1
ATOM 1413 C C . LEU 79 79 ? B 11.373 14.588 13.257 1.000 2 B LEU 65.805 1
ATOM 1414 O O . LEU 79 79 ? B 10.585 13.645 13.344 1.000 2 B LEU 64.478 1
ATOM 1415 C CB . LEU 79 79 ? B 10.084 16.563 14.064 1.000 2 B LEU 61.059 1
ATOM 1416 C CG . LEU 79 79 ? B 9.726 17.570 15.150 1.000 2 B LEU 57.429 1
ATOM 1417 C CD1 . LEU 79 79 ? B 9.391 16.840 16.435 1.000 2 B LEU 56.947 1
ATOM 1418 C CD2 . LEU 79 79 ? B 8.567 18.437 14.707 1.000 2 B LEU 56.781 1
ATOM 1419 N N . GLU 80 80 ? B 12.265 14.671 12.299 1.000 2 B GLU 69.022 1
ATOM 1420 C CA . GLU 80 80 ? B 12.376 13.632 11.268 1.000 2 B GLU 70.138 1
ATOM 1421 C C . GLU 80 80 ? B 12.987 12.371 11.866 1.000 2 B GLU 70.828 1
ATOM 1422 O O . GLU 80 80 ? B 13.803 12.416 12.793 1.000 2 B GLU 69.713 1
ATOM 1423 C CB . GLU 80 80 ? B 13.236 14.128 10.102 1.000 2 B GLU 66.668 1
ATOM 1424 C CG . GLU 80 80 ? B 13.326 13.160 8.958 1.000 2 B GLU 61.542 1
ATOM 1425 C CD . GLU 80 80 ? B 14.181 13.677 7.816 1.000 2 B GLU 57.405 1
ATOM 1426 O OE1 . GLU 80 80 ? B 14.652 14.826 7.932 1.000 2 B GLU 52.262 1
ATOM 1427 O OE2 . GLU 80 80 ? B 14.382 12.956 6.837 1.000 2 B GLU 48.871 1
ATOM 1428 N N . SER 81 81 ? B 12.561 11.217 11.338 1.000 2 B SER 70.301 1
ATOM 1429 C CA . SER 81 81 ? B 13.051 9.936 11.821 1.000 2 B SER 71.146 1
ATOM 1430 C C . SER 81 81 ? B 14.556 9.821 11.599 1.000 2 B SER 71.403 1
ATOM 1431 O O . SER 81 81 ? B 15.061 10.192 10.522 1.000 2 B SER 68.886 1
ATOM 1432 C CB . SER 81 81 ? B 12.325 8.804 11.123 1.000 2 B SER 68.562 1
ATOM 1433 O OG . SER 81 81 ? B 12.632 8.808 9.732 1.000 2 B SER 62.882 1
ATOM 1434 N N . LYS 82 82 ? B 15.250 9.303 12.584 1.000 2 B LYS 74.152 1
ATOM 1435 C CA . LYS 82 82 ? B 16.676 9.109 12.452 1.000 2 B LYS 74.672 1
ATOM 1436 C C . LYS 82 82 ? B 17.014 7.934 11.557 1.000 2 B LYS 75.498 1
ATOM 1437 O O . LYS 82 82 ? B 18.042 7.959 10.865 1.000 2 B LYS 72.594 1
ATOM 1438 C CB . LYS 82 82 ? B 17.305 8.901 13.840 1.000 2 B LYS 71.012 1
ATOM 1439 C CG . LYS 82 82 ? B 17.226 10.122 14.729 1.000 2 B LYS 65.836 1
ATOM 1440 C CD . LYS 82 82 ? B 17.881 9.852 16.069 1.000 2 B LYS 61.640 1
ATOM 1441 C CE . LYS 82 82 ? B 17.842 11.044 16.985 1.000 2 B LYS 54.930 1
ATOM 1442 N NZ . LYS 82 82 ? B 18.455 10.752 18.295 1.000 2 B LYS 47.050 1
ATOM 1443 N N . ASN 83 83 ? B 16.176 6.919 11.571 1.000 2 B ASN 73.578 1
ATOM 1444 C CA . ASN 83 83 ? B 16.361 5.748 10.729 1.000 2 B ASN 74.212 1
ATOM 1445 C C . ASN 83 83 ? B 15.148 5.622 9.828 1.000 2 B ASN 75.178 1
ATOM 1446 O O . ASN 83 83 ? B 14.154 5.020 10.225 1.000 2 B ASN 73.141 1
ATOM 1447 C CB . ASN 83 83 ? B 16.552 4.507 11.607 1.000 2 B ASN 71.015 1
ATOM 1448 C CG . ASN 83 83 ? B 16.952 3.286 10.798 1.000 2 B ASN 67.145 1
ATOM 1449 O OD1 . ASN 83 83 ? B 17.160 3.353 9.586 1.000 2 B ASN 62.599 1
ATOM 1450 N ND2 . ASN 83 83 ? B 17.044 2.157 11.449 1.000 2 B ASN 61.977 1
ATOM 1451 N N . PRO 84 84 ? B 15.196 6.163 8.603 1.000 2 B PRO 76.351 1
ATOM 1452 C CA . PRO 84 84 ? B 13.998 6.180 7.758 1.000 2 B PRO 75.946 1
ATOM 1453 C C . PRO 84 84 ? B 13.588 4.789 7.305 1.000 2 B PRO 76.810 1
ATOM 1454 O O . PRO 84 84 ? B 14.430 3.904 7.146 1.000 2 B PRO 74.634 1
ATOM 1455 C CB . PRO 84 84 ? B 14.393 7.047 6.566 1.000 2 B PRO 73.084 1
ATOM 1456 C CG . PRO 84 84 ? B 15.880 6.905 6.520 1.000 2 B PRO 71.388 1
ATOM 1457 C CD . PRO 84 84 ? B 16.328 6.779 7.963 1.000 2 B PRO 73.296 1
ATOM 1458 N N . LEU 85 85 ? B 12.302 4.593 7.099 1.000 2 B LEU 75.314 1
ATOM 1459 C CA . LEU 85 85 ? B 11.776 3.303 6.681 1.000 2 B LEU 76.497 1
ATOM 1460 C C . LEU 85 85 ? B 12.161 2.992 5.261 1.000 2 B LEU 76.377 1
ATOM 1461 O O . LEU 85 85 ? B 11.956 3.820 4.363 1.000 2 B LEU 73.438 1
ATOM 1462 C CB . LEU 85 85 ? B 10.260 3.275 6.864 1.000 2 B LEU 73.750 1
ATOM 1463 C CG . LEU 85 85 ? B 9.567 1.981 6.447 1.000 2 B LEU 73.331 1
ATOM 1464 C CD1 . LEU 85 85 ? B 9.936 0.857 7.404 1.000 2 B LEU 70.625 1
ATOM 1465 C CD2 . LEU 85 85 ? B 8.060 2.165 6.402 1.000 2 B LEU 71.199 1
ATOM 1466 N N . ASN 86 86 ? B 12.661 1.807 5.039 1.000 2 B ASN 76.752 1
ATOM 1467 C CA . ASN 86 86 ? B 12.987 1.333 3.706 1.000 2 B ASN 76.360 1
ATOM 1468 C C . ASN 86 86 ? B 11.922 0.331 3.293 1.000 2 B ASN 76.490 1
ATOM 1469 O O . ASN 86 86 ? B 11.922 -0.810 3.757 1.000 2 B ASN 74.633 1
ATOM 1470 C CB . ASN 86 86 ? B 14.372 0.691 3.687 1.000 2 B ASN 74.485 1
ATOM 1471 C CG . ASN 86 86 ? B 14.873 0.418 2.281 1.000 2 B ASN 68.719 1
ATOM 1472 O OD1 . ASN 86 86 ? B 14.114 0.470 1.308 1.000 2 B ASN 64.639 1
ATOM 1473 N ND2 . ASN 86 86 ? B 16.159 0.132 2.178 1.000 2 B ASN 66.115 1
ATOM 1474 N N . LYS 87 87 ? B 11.026 0.753 2.401 1.000 2 B LYS 74.511 1
ATOM 1475 C CA . LYS 87 87 ? B 9.915 -0.085 2.017 1.000 2 B LYS 75.019 1
ATOM 1476 C C . LYS 87 87 ? B 10.399 -1.318 1.268 1.000 2 B LYS 76.150 1
ATOM 1477 O O . LYS 87 87 ? B 9.833 -2.413 1.455 1.000 2 B LYS 75.403 1
ATOM 1478 C CB . LYS 87 87 ? B 8.952 0.725 1.141 1.000 2 B LYS 71.762 1
ATOM 1479 C CG . LYS 87 87 ? B 7.688 -0.028 0.743 1.000 2 B LYS 66.369 1
ATOM 1480 C CD . LYS 87 87 ? B 6.750 0.866 -0.056 1.000 2 B LYS 61.677 1
ATOM 1481 C CE . LYS 87 87 ? B 5.536 0.108 -0.507 1.000 2 B LYS 57.106 1
ATOM 1482 N NZ . LYS 87 87 ? B 4.597 0.953 -1.288 1.000 2 B LYS 50.094 1
ATOM 1483 N N . GLU 88 88 ? B 11.408 -1.163 0.427 1.000 2 B GLU 78.928 1
ATOM 1484 C CA . GLU 88 88 ? B 11.888 -2.317 -0.329 1.000 2 B GLU 78.609 1
ATOM 1485 C C . GLU 88 88 ? B 12.483 -3.381 0.595 1.000 2 B GLU 80.110 1
ATOM 1486 O O . GLU 88 88 ? B 12.313 -4.568 0.375 1.000 2 B GLU 79.208 1
ATOM 1487 C CB . GLU 88 88 ? B 12.947 -1.873 -1.349 1.000 2 B GLU 75.913 1
ATOM 1488 C CG . GLU 88 88 ? B 12.375 -1.084 -2.519 1.000 2 B GLU 67.987 1
ATOM 1489 C CD . GLU 88 88 ? B 12.189 0.396 -2.190 1.000 2 B GLU 59.249 1
ATOM 1490 O OE1 . GLU 88 88 ? B 12.569 0.809 -1.077 1.000 2 B GLU 53.586 1
ATOM 1491 O OE2 . GLU 88 88 ? B 11.645 1.117 -3.043 1.000 2 B GLU 48.696 1
ATOM 1492 N N . ARG 89 89 ? B 13.172 -2.943 1.656 1.000 2 B ARG 79.448 1
ATOM 1493 C CA . ARG 89 89 ? B 13.746 -3.899 2.574 1.000 2 B ARG 80.772 1
ATOM 1494 C C . ARG 89 89 ? B 12.671 -4.624 3.344 1.000 2 B ARG 82.283 1
ATOM 1495 O O . ARG 89 89 ? B 12.766 -5.850 3.561 1.000 2 B ARG 82.340 1
ATOM 1496 C CB . ARG 89 89 ? B 14.735 -3.223 3.521 1.000 2 B ARG 80.255 1
ATOM 1497 C CG . ARG 89 89 ? B 15.354 -4.160 4.544 1.000 2 B ARG 73.219 1
ATOM 1498 C CD . ARG 89 89 ? B 16.479 -3.487 5.295 1.000 2 B ARG 71.981 1
ATOM 1499 N NE . ARG 89 89 ? B 17.005 -4.403 6.317 1.000 2 B ARG 66.757 1
ATOM 1500 C CZ . ARG 89 89 ? B 17.968 -5.306 6.071 1.000 2 B ARG 64.248 1
ATOM 1501 N NH1 . ARG 89 89 ? B 18.482 -5.416 4.873 1.000 2 B ARG 57.680 1
ATOM 1502 N NH2 . ARG 89 89 ? B 18.378 -6.082 7.056 1.000 2 B ARG 56.612 1
ATOM 1503 N N . VAL 90 90 ? B 11.629 -3.919 3.768 1.000 2 B VAL 80.685 1
ATOM 1504 C CA . VAL 90 90 ? B 10.534 -4.552 4.480 1.000 2 B VAL 80.895 1
ATOM 1505 C C . VAL 90 90 ? B 9.826 -5.551 3.563 1.000 2 B VAL 81.320 1
ATOM 1506 O O . VAL 90 90 ? B 9.496 -6.667 3.989 1.000 2 B VAL 80.760 1
ATOM 1507 C CB . VAL 90 90 ? B 9.559 -3.493 5.035 1.000 2 B VAL 79.312 1
ATOM 1508 C CG1 . VAL 90 90 ? B 10.250 -2.657 6.101 1.000 2 B VAL 78.726 1
ATOM 1509 C CG2 . VAL 90 90 ? B 8.341 -4.171 5.640 1.000 2 B VAL 78.115 1
ATOM 1510 N N . GLU 91 91 ? B 9.622 -5.173 2.316 1.000 2 B GLU 76.840 1
ATOM 1511 C CA . GLU 91 91 ? B 9.023 -6.088 1.371 1.000 2 B GLU 77.794 1
ATOM 1512 C C . GLU 91 91 ? B 9.882 -7.321 1.161 1.000 2 B GLU 79.300 1
ATOM 1513 O O . GLU 91 91 ? B 9.367 -8.447 1.091 1.000 2 B GLU 78.970 1
ATOM 1514 C CB . GLU 91 91 ? B 8.774 -5.390 0.017 1.000 2 B GLU 76.074 1
ATOM 1515 C CG . GLU 91 91 ? B 8.015 -6.231 -0.998 1.000 2 B GLU 68.798 1
ATOM 1516 C CD . GLU 91 91 ? B 7.756 -5.467 -2.278 1.000 2 B GLU 63.180 1
ATOM 1517 O OE1 . GLU 91 91 ? B 8.189 -4.293 -2.371 1.000 2 B GLU 57.826 1
ATOM 1518 O OE2 . GLU 91 91 ? B 7.098 -6.050 -3.184 1.000 2 B GLU 53.351 1
ATOM 1519 N N . ASN 92 92 ? B 11.192 -7.141 1.087 1.000 2 B ASN 81.303 1
ATOM 1520 C CA . ASN 92 92 ? B 12.076 -8.271 0.929 1.000 2 B ASN 81.487 1
ATOM 1521 C C . ASN 92 92 ? B 12.084 -9.178 2.154 1.000 2 B ASN 82.996 1
ATOM 1522 O O . ASN 92 92 ? B 12.194 -10.397 2.030 1.000 2 B ASN 82.491 1
ATOM 1523 C CB . ASN 92 92 ? B 13.491 -7.806 0.607 1.000 2 B ASN 80.468 1
ATOM 1524 C CG . ASN 92 92 ? B 13.608 -7.193 -0.764 1.000 2 B ASN 78.839 1
ATOM 1525 O OD1 . ASN 92 92 ? B 12.983 -7.652 -1.718 1.000 2 B ASN 71.196 1
ATOM 1526 N ND2 . ASN 92 92 ? B 14.394 -6.131 -0.869 1.000 2 B ASN 70.477 1
ATOM 1527 N N . ILE 93 93 ? B 11.939 -8.582 3.330 1.000 2 B ILE 81.520 1
ATOM 1528 C CA . ILE 93 93 ? B 11.871 -9.370 4.563 1.000 2 B ILE 81.298 1
ATOM 1529 C C . ILE 93 93 ? B 10.601 -10.233 4.551 1.000 2 B ILE 81.891 1
ATOM 1530 O O . ILE 93 93 ? B 10.659 -11.436 4.880 1.000 2 B ILE 83.056 1
ATOM 1531 C CB . ILE 93 93 ? B 11.934 -8.453 5.789 1.000 2 B ILE 80.798 1
ATOM 1532 C CG1 . ILE 93 93 ? B 13.343 -7.882 5.951 1.000 2 B ILE 81.411 1
ATOM 1533 C CG2 . ILE 93 93 ? B 11.542 -9.222 7.036 1.000 2 B ILE 80.353 1
ATOM 1534 C CD1 . ILE 93 93 ? B 13.411 -6.731 6.894 1.000 2 B ILE 75.560 1
ATOM 1535 N N . ILE 94 94 ? B 9.490 -9.625 4.162 1.000 2 B ILE 83.259 1
ATOM 1536 C CA . ILE 94 94 ? B 8.238 -10.387 4.127 1.000 2 B ILE 83.120 1
ATOM 1537 C C . ILE 94 94 ? B 8.329 -11.503 3.088 1.000 2 B ILE 83.728 1
ATOM 1538 O O . ILE 94 94 ? B 7.914 -12.641 3.349 1.000 2 B ILE 83.992 1
ATOM 1539 C CB . ILE 94 94 ? B 7.052 -9.425 3.833 1.000 2 B ILE 81.604 1
ATOM 1540 C CG1 . ILE 94 94 ? B 6.880 -8.451 4.984 1.000 2 B ILE 76.798 1
ATOM 1541 C CG2 . ILE 94 94 ? B 5.761 -10.223 3.637 1.000 2 B ILE 76.711 1
ATOM 1542 C CD1 . ILE 94 94 ? B 5.942 -7.342 4.671 1.000 2 B ILE 71.056 1
ATOM 1543 N N . LYS 95 95 ? B 8.881 -11.194 1.932 1.000 2 B LYS 83.574 1
ATOM 1544 C CA . LYS 95 95 ? B 9.022 -12.221 0.904 1.000 2 B LYS 83.706 1
ATOM 1545 C C . LYS 95 95 ? B 9.904 -13.368 1.377 1.000 2 B LYS 83.682 1
ATOM 1546 O O . LYS 95 95 ? B 9.606 -14.548 1.138 1.000 2 B LYS 83.510 1
ATOM 1547 C CB . LYS 95 95 ? B 9.599 -11.623 -0.374 1.000 2 B LYS 81.993 1
ATOM 1548 C CG . LYS 95 95 ? B 8.620 -10.704 -1.103 1.000 2 B LYS 75.462 1
ATOM 1549 C CD . LYS 95 95 ? B 9.253 -10.129 -2.335 1.000 2 B LYS 73.336 1
ATOM 1550 C CE . LYS 95 95 ? B 8.290 -9.158 -3.022 1.000 2 B LYS 67.456 1
ATOM 1551 N NZ . LYS 95 95 ? B 8.903 -8.540 -4.224 1.000 2 B LYS 59.617 1
ATOM 1552 N N . ALA 96 96 ? B 10.986 -13.047 2.078 1.000 2 B ALA 86.483 1
ATOM 1553 C CA . ALA 96 96 ? B 11.898 -14.092 2.522 1.000 2 B ALA 86.565 1
ATOM 1554 C C . ALA 96 96 ? B 11.247 -14.980 3.574 1.000 2 B ALA 86.789 1
ATOM 1555 O O . ALA 96 96 ? B 11.387 -16.202 3.522 1.000 2 B ALA 85.209 1
ATOM 1556 C CB . ALA 96 96 ? B 13.173 -13.455 3.079 1.000 2 B ALA 86.295 1
ATOM 1557 N N . VAL 97 97 ? B 10.543 -14.376 4.525 1.000 2 B VAL 85.882 1
ATOM 1558 C CA . VAL 97 97 ? B 9.929 -15.170 5.578 1.000 2 B VAL 85.374 1
ATOM 1559 C C . VAL 97 97 ? B 8.794 -16.024 5.025 1.000 2 B VAL 84.754 1
ATOM 1560 O O . VAL 97 97 ? B 8.686 -17.212 5.354 1.000 2 B VAL 83.871 1
ATOM 1561 C CB . VAL 97 97 ? B 9.436 -14.265 6.720 1.000 2 B VAL 85.207 1
ATOM 1562 C CG1 . VAL 97 97 ? B 10.608 -13.556 7.348 1.000 2 B VAL 85.507 1
ATOM 1563 C CG2 . VAL 97 97 ? B 8.667 -15.059 7.765 1.000 2 B VAL 84.451 1
ATOM 1564 N N . MET 98 98 ? B 7.977 -15.448 4.159 1.000 2 B MET 82.486 1
ATOM 1565 C CA . MET 98 98 ? B 6.853 -16.201 3.610 1.000 2 B MET 82.372 1
ATOM 1566 C C . MET 98 98 ? B 7.342 -17.295 2.647 1.000 2 B MET 81.735 1
ATOM 1567 O O . MET 98 98 ? B 6.802 -18.397 2.671 1.000 2 B MET 80.538 1
ATOM 1568 C CB . MET 98 98 ? B 5.873 -15.280 2.904 1.000 2 B MET 81.871 1
ATOM 1569 C CG . MET 98 98 ? B 5.119 -14.360 3.829 1.000 2 B MET 79.248 1
ATOM 1570 S SD . MET 98 98 ? B 3.905 -13.358 2.957 1.000 2 B MET 74.643 1
ATOM 1571 C CE . MET 98 98 ? B 2.673 -14.593 2.595 1.000 2 B MET 67.392 1
ATOM 1572 N N . ASN 99 99 ? B 8.367 -17.009 1.866 1.000 2 B ASN 85.282 1
ATOM 1573 C CA . ASN 99 99 ? B 8.909 -18.030 0.990 1.000 2 B ASN 84.196 1
ATOM 1574 C C . ASN 99 99 ? B 9.739 -19.062 1.772 1.000 2 B ASN 83.765 1
ATOM 1575 O O . ASN 99 99 ? B 10.099 -20.108 1.223 1.000 2 B ASN 80.901 1
ATOM 1576 C CB . ASN 99 99 ? B 9.758 -17.428 -0.113 1.000 2 B ASN 82.378 1
ATOM 1577 C CG . ASN 99 99 ? B 8.935 -16.639 -1.122 1.000 2 B ASN 78.908 1
ATOM 1578 O OD1 . ASN 99 99 ? B 7.868 -17.083 -1.533 1.000 2 B ASN 73.371 1
ATOM 1579 N ND2 . ASN 99 99 ? B 9.434 -15.482 -1.522 1.000 2 B ASN 72.000 1
ATOM 1580 N N . ARG 100 100 ? B 10.061 -18.767 3.038 1.000 2 B ARG 85.066 1
ATOM 1581 C CA . ARG 100 100 ? B 10.747 -19.734 3.857 1.000 2 B ARG 83.667 1
ATOM 1582 C C . ARG 100 100 ? B 9.778 -20.737 4.458 1.000 2 B ARG 83.227 1
ATOM 1583 O O . ARG 100 100 ? B 10.059 -21.958 4.447 1.000 2 B ARG 81.007 1
ATOM 1584 C CB . ARG 100 100 ? B 11.503 -19.009 4.982 1.000 2 B ARG 81.631 1
ATOM 1585 C CG . ARG 100 100 ? B 12.242 -19.907 5.924 1.000 2 B ARG 73.623 1
ATOM 1586 C CD . ARG 100 100 ? B 12.973 -19.042 6.955 1.000 2 B ARG 70.849 1
ATOM 1587 N NE . ARG 100 100 ? B 13.731 -19.849 7.927 1.000 2 B ARG 64.927 1
ATOM 1588 C CZ . ARG 100 100 ? B 14.412 -19.363 8.943 1.000 2 B ARG 61.274 1
ATOM 1589 N NH1 . ARG 100 100 ? B 14.433 -18.051 9.131 1.000 2 B ARG 54.818 1
ATOM 1590 N NH2 . ARG 100 100 ? B 15.061 -20.161 9.766 1.000 2 B ARG 52.301 1
ATOM 1591 N N . HIS 101 101 ? B 8.652 -20.253 4.981 1.000 2 B HIS 82.401 1
ATOM 1592 C CA . HIS 101 101 ? B 7.697 -21.132 5.631 1.000 2 B HIS 81.549 1
ATOM 1593 C C . HIS 101 101 ? B 6.714 -21.742 4.656 1.000 2 B HIS 80.620 1
ATOM 1594 O O . HIS 101 101 ? B 6.428 -22.945 4.713 1.000 2 B HIS 79.598 1
ATOM 1595 C CB . HIS 101 101 ? B 6.961 -20.391 6.734 1.000 2 B HIS 81.769 1
ATOM 1596 C CG . HIS 101 101 ? B 7.832 -19.917 7.832 1.000 2 B HIS 82.956 1
ATOM 1597 N ND1 . HIS 101 101 ? B 8.274 -20.755 8.830 1.000 2 B HIS 75.900 1
ATOM 1598 C CD2 . HIS 101 101 ? B 8.378 -18.695 8.088 1.000 2 B HIS 76.055 1
ATOM 1599 C CE1 . HIS 101 101 ? B 9.030 -20.068 9.682 1.000 2 B HIS 76.448 1
ATOM 1600 N NE2 . HIS 101 101 ? B 9.100 -18.834 9.240 1.000 2 B HIS 76.848 1
ATOM 1601 N N . TYR 102 102 ? B 6.196 -20.925 3.743 1.000 2 B TYR 78.606 1
ATOM 1602 C CA . TYR 102 102 ? B 5.169 -21.368 2.815 1.000 2 B TYR 78.558 1
ATOM 1603 C C . TYR 102 102 ? B 5.815 -21.801 1.519 1.000 2 B TYR 77.233 1
ATOM 1604 O O . TYR 102 102 ? B 5.860 -21.059 0.539 1.000 2 B TYR 74.692 1
ATOM 1605 C CB . TYR 102 102 ? B 4.130 -20.273 2.584 1.000 2 B TYR 78.114 1
ATOM 1606 C CG . TYR 102 102 ? B 3.384 -19.886 3.840 1.000 2 B TYR 79.938 1
ATOM 1607 C CD1 . TYR 102 102 ? B 2.342 -20.655 4.308 1.000 2 B TYR 79.184 1
ATOM 1608 C CD2 . TYR 102 102 ? B 3.732 -18.737 4.517 1.000 2 B TYR 79.156 1
ATOM 1609 C CE1 . TYR 102 102 ? B 1.685 -20.291 5.454 1.000 2 B TYR 77.621 1
ATOM 1610 C CE2 . TYR 102 102 ? B 3.064 -18.376 5.681 1.000 2 B TYR 78.936 1
ATOM 1611 C CZ . TYR 102 102 ? B 2.038 -19.154 6.126 1.000 2 B TYR 77.993 1
ATOM 1612 O OH . TYR 102 102 ? B 1.358 -18.794 7.265 1.000 2 B TYR 73.056 1
ATOM 1613 N N . ASN 103 103 ? B 6.307 -23.032 1.541 1.000 2 B ASN 78.643 1
ATOM 1614 C CA . ASN 103 103 ? B 6.928 -23.612 0.375 1.000 2 B ASN 76.641 1
ATOM 1615 C C . ASN 103 103 ? B 6.015 -24.650 -0.277 1.000 2 B ASN 76.765 1
ATOM 1616 O O . ASN 103 103 ? B 4.837 -24.747 0.084 1.000 2 B ASN 74.004 1
ATOM 1617 C CB . ASN 103 103 ? B 8.299 -24.206 0.715 1.000 2 B ASN 73.190 1
ATOM 1618 C CG . ASN 103 103 ? B 8.237 -25.235 1.829 1.000 2 B ASN 68.856 1
ATOM 1619 O OD1 . ASN 103 103 ? B 7.149 -25.669 2.256 1.000 2 B ASN 60.169 1
ATOM 1620 N ND2 . ASN 103 103 ? B 9.403 -25.659 2.299 1.000 2 B ASN 63.795 1
ATOM 1621 N N . ASP 104 104 ? B 6.527 -25.432 -1.194 1.000 2 B ASP 77.101 1
ATOM 1622 C CA . ASP 104 104 ? B 5.713 -26.428 -1.876 1.000 2 B ASP 77.109 1
ATOM 1623 C C . ASP 104 104 ? B 5.346 -27.606 -0.974 1.000 2 B ASP 76.955 1
ATOM 1624 O O . ASP 104 104 ? B 4.398 -28.349 -1.275 1.000 2 B ASP 74.363 1
ATOM 1625 C CB . ASP 104 104 ? B 6.430 -26.947 -3.116 1.000 2 B ASP 74.557 1
ATOM 1626 C CG . ASP 104 104 ? B 6.599 -25.882 -4.154 1.000 2 B ASP 70.569 1
ATOM 1627 O OD1 . ASP 104 104 ? B 5.726 -24.998 -4.263 1.000 2 B ASP 64.690 1
ATOM 1628 O OD2 . ASP 104 104 ? B 7.621 -25.920 -4.883 1.000 2 B ASP 66.641 1
ATOM 1629 N N . GLU 105 105 ? B 6.049 -27.772 0.130 1.000 2 B GLU 77.561 1
ATOM 1630 C CA . GLU 105 105 ? B 5.791 -28.873 1.046 1.000 2 B GLU 77.404 1
ATOM 1631 C C . GLU 105 105 ? B 4.723 -28.544 2.091 1.000 2 B GLU 78.073 1
ATOM 1632 O O . GLU 105 105 ? B 4.298 -29.416 2.824 1.000 2 B GLU 75.193 1
ATOM 1633 C CB . GLU 105 105 ? B 7.083 -29.280 1.759 1.000 2 B GLU 74.766 1
ATOM 1634 C CG . GLU 105 105 ? B 8.138 -29.814 0.824 1.000 2 B GLU 67.670 1
ATOM 1635 C CD . GLU 105 105 ? B 9.434 -30.141 1.523 1.000 2 B GLU 62.466 1
ATOM 1636 O OE1 . GLU 105 105 ? B 9.566 -29.819 2.728 1.000 2 B GLU 57.615 1
ATOM 1637 O OE2 . GLU 105 105 ? B 10.325 -30.735 0.862 1.000 2 B GLU 53.121 1
ATOM 1638 N N . TYR 106 106 ? B 4.302 -27.293 2.149 1.000 2 B TYR 75.171 1
ATOM 1639 C CA . TYR 106 106 ? B 3.321 -26.871 3.147 1.000 2 B TYR 75.578 1
ATOM 1640 C C . TYR 106 106 ? B 1.951 -27.372 2.770 1.000 2 B TYR 75.140 1
ATOM 1641 O O . TYR 106 106 ? B 1.527 -27.320 1.614 1.000 2 B TYR 72.621 1
ATOM 1642 C CB . TYR 106 106 ? B 3.336 -25.347 3.276 1.000 2 B TYR 75.517 1
ATOM 1643 C CG . TYR 106 106 ? B 2.313 -24.821 4.238 1.000 2 B TYR 75.828 1
ATOM 1644 C CD1 . TYR 106 106 ? B 2.581 -24.814 5.594 1.000 2 B TYR 76.774 1
ATOM 1645 C CD2 . TYR 106 106 ? B 1.096 -24.336 3.792 1.000 2 B TYR 75.763 1
ATOM 1646 C CE1 . TYR 106 106 ? B 1.647 -24.324 6.500 1.000 2 B TYR 74.150 1
ATOM 1647 C CE2 . TYR 106 106 ? B 0.164 -23.845 4.699 1.000 2 B TYR 75.275 1
ATOM 1648 C CZ . TYR 106 106 ? B 0.464 -23.848 6.032 1.000 2 B TYR 74.527 1
ATOM 1649 O OH . TYR 106 106 ? B -0.468 -23.358 6.938 1.000 2 B TYR 67.472 1
ATOM 1650 N N . MET 107 107 ? B 1.240 -27.914 3.772 1.000 2 B MET 75.523 1
ATOM 1651 C CA . MET 107 107 ? B -0.107 -28.417 3.606 1.000 2 B MET 75.297 1
ATOM 1652 C C . MET 107 107 ? B -1.028 -27.697 4.577 1.000 2 B MET 75.978 1
ATOM 1653 O O . MET 107 107 ? B -0.736 -27.584 5.758 1.000 2 B MET 72.457 1
ATOM 1654 C CB . MET 107 107 ? B -0.163 -29.927 3.843 1.000 2 B MET 71.237 1
ATOM 1655 C CG . MET 107 107 ? B 0.667 -30.732 2.848 1.000 2 B MET 66.092 1
ATOM 1656 S SD . MET 107 107 ? B 0.194 -30.532 1.128 1.000 2 B MET 60.279 1
ATOM 1657 C CE . MET 107 107 ? B -1.419 -31.309 1.148 1.000 2 B MET 52.368 1
ATOM 1658 N N . PHE 108 108 ? B -2.124 -27.231 4.062 1.000 2 B PHE 70.616 1
ATOM 1659 C CA . PHE 108 108 ? B -3.059 -26.466 4.872 1.000 2 B PHE 71.678 1
ATOM 1660 C C . PHE 108 108 ? B -3.777 -27.358 5.876 1.000 2 B PHE 71.788 1
ATOM 1661 O O . PHE 108 108 ? B -4.181 -28.474 5.572 1.000 2 B PHE 68.802 1
ATOM 1662 C CB . PHE 108 108 ? B -4.094 -25.758 4.001 1.000 2 B PHE 69.538 1
ATOM 1663 C CG . PHE 108 108 ? B -5.097 -24.925 4.769 1.000 2 B PHE 67.795 1
ATOM 1664 C CD1 . PHE 108 108 ? B -4.748 -23.669 5.220 1.000 2 B PHE 67.559 1
ATOM 1665 C CD2 . PHE 108 108 ? B -6.353 -25.419 5.035 1.000 2 B PHE 66.872 1
ATOM 1666 C CE1 . PHE 108 108 ? B -5.661 -22.918 5.943 1.000 2 B PHE 66.466 1
ATOM 1667 C CE2 . PHE 108 108 ? B -7.263 -24.667 5.746 1.000 2 B PHE 66.822 1
ATOM 1668 C CZ . PHE 108 108 ? B -6.918 -23.427 6.209 1.000 2 B PHE 64.669 1
ATOM 1669 N N . HIS 109 109 ? B -3.920 -26.861 7.067 1.000 2 B HIS 77.512 1
ATOM 1670 C CA . HIS 109 109 ? B -4.652 -27.530 8.140 1.000 2 B HIS 77.118 1
ATOM 1671 C C . HIS 109 109 ? B -5.130 -26.411 9.073 1.000 2 B HIS 77.476 1
ATOM 1672 O O . HIS 109 109 ? B -4.412 -25.471 9.318 1.000 2 B HIS 75.832 1
ATOM 1673 C CB . HIS 109 109 ? B -3.756 -28.516 8.868 1.000 2 B HIS 75.027 1
ATOM 1674 C CG . HIS 109 109 ? B -4.482 -29.315 9.917 1.000 2 B HIS 71.814 1
ATOM 1675 N ND1 . HIS 109 109 ? B -4.695 -28.831 11.190 1.000 2 B HIS 67.215 1
ATOM 1676 C CD2 . HIS 109 109 ? B -5.042 -30.559 9.863 1.000 2 B HIS 67.470 1
ATOM 1677 C CE1 . HIS 109 109 ? B -5.341 -29.746 11.894 1.000 2 B HIS 65.455 1
ATOM 1678 N NE2 . HIS 109 109 ? B -5.577 -30.796 11.120 1.000 2 B HIS 63.342 1
ATOM 1679 N N . PRO 110 110 ? B -6.356 -26.510 9.583 1.000 2 B PRO 71.969 1
ATOM 1680 C CA . PRO 110 110 ? B -6.881 -25.396 10.389 1.000 2 B PRO 70.784 1
ATOM 1681 C C . PRO 110 110 ? B -6.065 -25.101 11.644 1.000 2 B PRO 70.967 1
ATOM 1682 O O . PRO 110 110 ? B -5.734 -23.929 11.906 1.000 2 B PRO 68.428 1
ATOM 1683 C CB . PRO 110 110 ? B -8.306 -25.843 10.759 1.000 2 B PRO 67.442 1
ATOM 1684 C CG . PRO 110 110 ? B -8.661 -26.774 9.657 1.000 2 B PRO 66.751 1
ATOM 1685 C CD . PRO 110 110 ? B -7.431 -27.502 9.300 1.000 2 B PRO 68.158 1
ATOM 1686 N N . LYS 111 111 ? B -5.740 -26.135 12.402 1.000 2 B LYS 73.778 1
ATOM 1687 C CA . LYS 111 111 ? B -4.982 -25.898 13.623 1.000 2 B LYS 73.848 1
ATOM 1688 C C . LYS 111 111 ? B -3.517 -25.583 13.348 1.000 2 B LYS 75.475 1
ATOM 1689 O O . LYS 111 111 ? B -2.953 -24.641 13.930 1.000 2 B LYS 72.966 1
ATOM 1690 C CB . LYS 111 111 ? B -5.076 -27.134 14.537 1.000 2 B LYS 69.240 1
ATOM 1691 C CG . LYS 111 111 ? B -6.473 -27.391 15.083 1.000 2 B LYS 63.032 1
ATOM 1692 C CD . LYS 111 111 ? B -6.521 -28.607 15.967 1.000 2 B LYS 58.237 1
ATOM 1693 C CE . LYS 111 111 ? B -7.908 -28.830 16.506 1.000 2 B LYS 51.683 1
ATOM 1694 N NZ . LYS 111 111 ? B -8.020 -30.049 17.340 1.000 2 B LYS 45.124 1
ATOM 1695 N N . HIS 112 112 ? B -2.921 -26.319 12.437 1.000 2 B HIS 76.040 1
ATOM 1696 C CA . HIS 112 112 ? B -1.506 -26.107 12.127 1.000 2 B HIS 76.827 1
ATOM 1697 C C . HIS 112 112 ? B -1.271 -24.842 11.311 1.000 2 B HIS 78.472 1
ATOM 1698 O O . HIS 112 112 ? B -0.262 -24.177 11.499 1.000 2 B HIS 77.762 1
ATOM 1699 C CB . HIS 112 112 ? B -0.951 -27.319 11.404 1.000 2 B HIS 74.073 1
ATOM 1700 C CG . HIS 112 112 ? B -0.971 -28.578 12.208 1.000 2 B HIS 67.793 1
ATOM 1701 N ND1 . HIS 112 112 ? B -2.073 -29.391 12.300 1.000 2 B HIS 62.865 1
ATOM 1702 C CD2 . HIS 112 112 ? B -0.001 -29.138 12.980 1.000 2 B HIS 62.233 1
ATOM 1703 C CE1 . HIS 112 112 ? B -1.789 -30.425 13.066 1.000 2 B HIS 61.073 1
ATOM 1704 N NE2 . HIS 112 112 ? B -0.554 -30.303 13.488 1.000 2 B HIS 57.079 1
ATOM 1705 N N . SER 113 113 ? B -2.214 -24.515 10.415 1.000 2 B SER 76.760 1
ATOM 1706 C CA . SER 113 113 ? B -2.046 -23.315 9.613 1.000 2 B SER 77.685 1
ATOM 1707 C C . SER 113 113 ? B -2.184 -22.060 10.438 1.000 2 B SER 77.848 1
ATOM 1708 O O . SER 113 113 ? B -1.498 -21.068 10.191 1.000 2 B SER 76.825 1
ATOM 1709 C CB . SER 113 113 ? B -3.045 -23.307 8.468 1.000 2 B SER 75.549 1
ATOM 1710 O OG . SER 113 113 ? B -2.765 -24.365 7.551 1.000 2 B SER 69.028 1
ATOM 1711 N N . LEU 114 114 ? B -3.038 -22.087 11.432 1.000 2 B LEU 77.048 1
ATOM 1712 C CA . LEU 114 114 ? B -3.184 -20.935 12.321 1.000 2 B LEU 76.345 1
ATOM 1713 C C . LEU 114 114 ? B -1.929 -20.745 13.159 1.000 2 B LEU 77.838 1
ATOM 1714 O O . LEU 114 114 ? B -1.475 -19.607 13.353 1.000 2 B LEU 76.986 1
ATOM 1715 C CB . LEU 114 114 ? B -4.412 -21.094 13.221 1.000 2 B LEU 72.770 1
ATOM 1716 C CG . LEU 114 114 ? B -4.664 -19.955 14.192 1.000 2 B LEU 66.630 1
ATOM 1717 C CD1 . LEU 114 114 ? B -4.944 -18.680 13.427 1.000 2 B LEU 65.073 1
ATOM 1718 C CD2 . LEU 114 114 ? B -5.804 -20.312 15.139 1.000 2 B LEU 65.263 1
ATOM 1719 N N . HIS 115 115 ? B -1.373 -21.836 13.648 1.000 2 B HIS 81.425 1
ATOM 1720 C CA . HIS 115 115 ? B -0.123 -21.741 14.419 1.000 2 B HIS 81.867 1
ATOM 1721 C C . HIS 115 115 ? B 1.039 -21.276 13.555 1.000 2 B HIS 82.680 1
ATOM 1722 O O . HIS 115 115 ? B 1.842 -20.456 13.991 1.000 2 B HIS 82.244 1
ATOM 1723 C CB . HIS 115 115 ? B 0.183 -23.082 15.038 1.000 2 B HIS 80.630 1
ATOM 1724 C CG . HIS 115 115 ? B 1.443 -23.074 15.856 1.000 2 B HIS 76.035 1
ATOM 1725 N ND1 . HIS 115 115 ? B 1.520 -22.450 17.079 1.000 2 B HIS 69.450 1
ATOM 1726 C CD2 . HIS 115 115 ? B 2.653 -23.633 15.629 1.000 2 B HIS 68.878 1
ATOM 1727 C CE1 . HIS 115 115 ? B 2.748 -22.609 17.558 1.000 2 B HIS 68.607 1
ATOM 1728 N NE2 . HIS 115 115 ? B 3.433 -23.332 16.707 1.000 2 B HIS 65.018 1
ATOM 1729 N N . MET 116 116 ? B 1.091 -21.744 12.316 1.000 2 B MET 81.512 1
ATOM 1730 C CA . MET 116 116 ? B 2.156 -21.315 11.423 1.000 2 B MET 81.193 1
ATOM 1731 C C . MET 116 116 ? B 1.971 -19.854 11.041 1.000 2 B MET 82.010 1
ATOM 1732 O O . MET 116 116 ? B 2.969 -19.123 10.900 1.000 2 B MET 82.062 1
ATOM 1733 C CB . MET 116 116 ? B 2.191 -22.197 10.180 1.000 2 B MET 79.913 1
ATOM 1734 C CG . MET 116 116 ? B 3.292 -21.849 9.211 1.000 2 B MET 74.956 1
ATOM 1735 S SD . MET 116 116 ? B 4.943 -22.062 9.940 1.000 2 B MET 71.688 1
ATOM 1736 C CE . MET 116 116 ? B 5.019 -23.850 10.065 1.000 2 B MET 64.300 1
ATOM 1737 N N . ALA 117 117 ? B 0.739 -19.419 10.885 1.000 2 B ALA 78.034 1
ATOM 1738 C CA . ALA 117 117 ? B 0.500 -17.994 10.613 1.000 2 B ALA 78.613 1
ATOM 1739 C C . ALA 117 117 ? B 0.936 -17.133 11.788 1.000 2 B ALA 79.283 1
ATOM 1740 O O . ALA 117 117 ? B 1.470 -16.033 11.607 1.000 2 B ALA 78.223 1
ATOM 1741 C CB . ALA 117 117 ? B -0.972 -17.756 10.305 1.000 2 B ALA 77.106 1
ATOM 1742 N N . ALA 118 118 ? B 0.717 -17.612 12.998 1.000 2 B ALA 80.627 1
ATOM 1743 C CA . ALA 118 118 ? B 1.164 -16.878 14.175 1.000 2 B ALA 80.016 1
ATOM 1744 C C . ALA 118 118 ? B 2.686 -16.825 14.228 1.000 2 B ALA 80.767 1
ATOM 1745 O O . ALA 118 118 ? B 3.263 -15.783 14.585 1.000 2 B ALA 79.860 1
ATOM 1746 C CB . ALA 118 118 ? B 0.617 -17.503 15.440 1.000 2 B ALA 78.627 1
ATOM 1747 N N . GLN 119 119 ? B 3.322 -17.917 13.877 1.000 2 B GLN 84.061 1
ATOM 1748 C CA . GLN 119 119 ? B 4.797 -17.938 13.863 1.000 2 B GLN 83.735 1
ATOM 1749 C C . GLN 119 119 ? B 5.380 -17.016 12.789 1.000 2 B GLN 84.483 1
ATOM 1750 O O . GLN 119 119 ? B 6.361 -16.318 13.052 1.000 2 B GLN 84.894 1
ATOM 1751 C CB . GLN 119 119 ? B 5.297 -19.369 13.680 1.000 2 B GLN 82.336 1
ATOM 1752 C CG . GLN 119 119 ? B 5.041 -20.283 14.867 1.000 2 B GLN 74.752 1
ATOM 1753 C CD . GLN 119 119 ? B 5.563 -21.678 14.651 1.000 2 B GLN 71.812 1
ATOM 1754 O OE1 . GLN 119 119 ? B 6.041 -22.023 13.562 1.000 2 B GLN 67.577 1
ATOM 1755 N NE2 . GLN 119 119 ? B 5.509 -22.507 15.693 1.000 2 B GLN 61.360 1
ATOM 1756 N N . VAL 120 120 ? B 4.769 -17.012 11.621 1.000 2 B VAL 82.710 1
ATOM 1757 C CA . VAL 120 120 ? B 5.273 -16.192 10.524 1.000 2 B VAL 83.041 1
ATOM 1758 C C . VAL 120 120 ? B 5.054 -14.716 10.851 1.000 2 B VAL 83.004 1
ATOM 1759 O O . VAL 120 120 ? B 5.966 -13.900 10.643 1.000 2 B VAL 82.538 1
ATOM 1760 C CB . VAL 120 120 ? B 4.576 -16.590 9.205 1.000 2 B VAL 82.134 1
ATOM 1761 C CG1 . VAL 120 120 ? B 5.016 -17.977 8.801 1.000 2 B VAL 82.100 1
ATOM 1762 C CG2 . VAL 120 120 ? B 4.940 -15.588 8.129 1.000 2 B VAL 81.934 1
ATOM 1763 N N . SER 121 121 ? B 3.890 -14.370 11.384 1.000 2 B SER 81.776 1
ATOM 1764 C CA . SER 121 121 ? B 3.655 -12.980 11.726 1.000 2 B SER 81.507 1
ATOM 1765 C C . SER 121 121 ? B 4.579 -12.514 12.838 1.000 2 B SER 81.315 1
ATOM 1766 O O . SER 121 121 ? B 5.081 -11.388 12.796 1.000 2 B SER 79.794 1
ATOM 1767 C CB . SER 121 121 ? B 2.193 -12.795 12.155 1.000 2 B SER 79.067 1
ATOM 1768 O OG . SER 121 121 ? B 1.881 -13.550 13.313 1.000 2 B SER 71.723 1
ATOM 1769 N N . GLU 122 122 ? B 4.810 -13.364 13.811 1.000 2 B GLU 82.972 1
ATOM 1770 C CA . GLU 122 122 ? B 5.732 -12.994 14.893 1.000 2 B GLU 82.187 1
ATOM 1771 C C . GLU 122 122 ? B 7.156 -12.871 14.378 1.000 2 B GLU 82.694 1
ATOM 1772 O O . GLU 122 122 ? B 7.906 -11.987 14.812 1.000 2 B GLU 82.444 1
ATOM 1773 C CB . GLU 122 122 ? B 5.630 -13.986 16.046 1.000 2 B GLU 80.903 1
ATOM 1774 C CG . GLU 122 122 ? B 6.469 -13.618 17.242 1.000 2 B GLU 73.050 1
ATOM 1775 C CD . GLU 122 122 ? B 6.307 -14.590 18.393 1.000 2 B GLU 66.177 1
ATOM 1776 O OE1 . GLU 122 122 ? B 5.599 -15.609 18.211 1.000 2 B GLU 60.871 1
ATOM 1777 O OE2 . GLU 122 122 ? B 6.886 -14.343 19.468 1.000 2 B GLU 57.752 1
ATOM 1778 N N . GLU 123 123 ? B 7.537 -13.756 13.469 1.000 2 B GLU 83.061 1
ATOM 1779 C CA . GLU 123 123 ? B 8.892 -13.673 12.925 1.000 2 B GLU 83.004 1
ATOM 1780 C C . GLU 123 123 ? B 9.085 -12.411 12.090 1.000 2 B GLU 83.600 1
ATOM 1781 O O . GLU 123 123 ? B 10.129 -11.768 12.195 1.000 2 B GLU 83.631 1
ATOM 1782 C CB . GLU 123 123 ? B 9.180 -14.919 12.083 1.000 2 B GLU 83.065 1
ATOM 1783 C CG . GLU 123 123 ? B 10.605 -14.951 11.545 1.000 2 B GLU 74.527 1
ATOM 1784 C CD . GLU 123 123 ? B 10.914 -16.224 10.784 1.000 2 B GLU 71.515 1
ATOM 1785 O OE1 . GLU 123 123 ? B 10.021 -17.086 10.654 1.000 2 B GLU 68.857 1
ATOM 1786 O OE2 . GLU 123 123 ? B 12.071 -16.383 10.310 1.000 2 B GLU 64.363 1
ATOM 1787 N N . ILE 124 124 ? B 8.086 -12.056 11.303 1.000 2 B ILE 82.283 1
ATOM 1788 C CA . ILE 124 124 ? B 8.182 -10.813 10.521 1.000 2 B ILE 81.762 1
ATOM 1789 C C . ILE 124 124 ? B 8.235 -9.605 11.429 1.000 2 B ILE 81.176 1
ATOM 1790 O O . ILE 124 124 ? B 9.016 -8.663 11.213 1.000 2 B ILE 81.115 1
ATOM 1791 C CB . ILE 124 124 ? B 6.978 -10.725 9.541 1.000 2 B ILE 82.038 1
ATOM 1792 C CG1 . ILE 124 124 ? B 7.116 -11.793 8.456 1.000 2 B ILE 83.004 1
ATOM 1793 C CG2 . ILE 124 124 ? B 6.923 -9.349 8.931 1.000 2 B ILE 82.136 1
ATOM 1794 C CD1 . ILE 124 124 ? B 5.861 -11.969 7.612 1.000 2 B ILE 78.623 1
ATOM 1795 N N . LYS 125 125 ? B 7.432 -9.627 12.490 1.000 2 B LYS 82.660 1
ATOM 1796 C CA . LYS 125 125 ? B 7.444 -8.512 13.410 1.000 2 B LYS 81.277 1
ATOM 1797 C C . LYS 125 125 ? B 8.799 -8.371 14.087 1.000 2 B LYS 81.738 1
ATOM 1798 O O . LYS 125 125 ? B 9.349 -7.263 14.195 1.000 2 B LYS 81.294 1
ATOM 1799 C CB . LYS 125 125 ? B 6.335 -8.698 14.470 1.000 2 B LYS 79.244 1
ATOM 1800 C CG . LYS 125 125 ? B 6.266 -7.637 15.513 1.000 2 B LYS 74.308 1
ATOM 1801 C CD . LYS 125 125 ? B 5.046 -7.800 16.418 1.000 2 B LYS 70.790 1
ATOM 1802 C CE . LYS 125 125 ? B 5.249 -8.957 17.331 1.000 2 B LYS 66.878 1
ATOM 1803 N NZ . LYS 125 125 ? B 4.092 -9.169 18.231 1.000 2 B LYS 59.976 1
ATOM 1804 N N . ASN 126 126 ? B 9.362 -9.488 14.530 1.000 2 B ASN 81.989 1
ATOM 1805 C CA . ASN 126 126 ? B 10.672 -9.438 15.172 1.000 2 B ASN 80.922 1
ATOM 1806 C C . ASN 126 126 ? B 11.777 -9.027 14.183 1.000 2 B ASN 81.699 1
ATOM 1807 O O . ASN 126 126 ? B 12.717 -8.333 14.544 1.000 2 B ASN 80.364 1
ATOM 1808 C CB . ASN 126 126 ? B 11.005 -10.779 15.809 1.000 2 B ASN 79.896 1
ATOM 1809 C CG . ASN 126 126 ? B 10.159 -11.067 17.039 1.000 2 B ASN 78.766 1
ATOM 1810 O OD1 . ASN 126 126 ? B 9.921 -10.199 17.855 1.000 2 B ASN 71.642 1
ATOM 1811 N ND2 . ASN 126 126 ? B 9.704 -12.314 17.148 1.000 2 B ASN 71.240 1
ATOM 1812 N N . ARG 127 127 ? B 11.613 -9.462 12.931 1.000 2 B ARG 83.068 1
ATOM 1813 C CA . ARG 127 127 ? B 12.641 -9.146 11.915 1.000 2 B ARG 82.473 1
ATOM 1814 C C . ARG 127 127 ? B 12.652 -7.661 11.581 1.000 2 B ARG 82.478 1
ATOM 1815 O O . ARG 127 127 ? B 13.708 -7.049 11.407 1.000 2 B ARG 82.395 1
ATOM 1816 C CB . ARG 127 127 ? B 12.383 -9.980 10.674 1.000 2 B ARG 83.367 1
ATOM 1817 C CG . ARG 127 127 ? B 13.356 -9.742 9.553 1.000 2 B ARG 74.922 1
ATOM 1818 C CD . ARG 127 127 ? B 14.766 -10.118 9.997 1.000 2 B ARG 71.655 1
ATOM 1819 N NE . ARG 127 127 ? B 15.705 -9.951 8.890 1.000 2 B ARG 67.022 1
ATOM 1820 C CZ . ARG 127 127 ? B 16.412 -8.818 8.740 1.000 2 B ARG 64.203 1
ATOM 1821 N NH1 . ARG 127 127 ? B 16.276 -7.827 9.620 1.000 2 B ARG 56.522 1
ATOM 1822 N NH2 . ARG 127 127 ? B 17.219 -8.718 7.697 1.000 2 B ARG 55.642 1
ATOM 1823 N N . ILE 128 128 ? B 11.470 -7.077 11.524 1.000 2 B ILE 80.963 1
ATOM 1824 C CA . ILE 128 128 ? B 11.378 -5.653 11.241 1.000 2 B ILE 79.957 1
ATOM 1825 C C . ILE 128 128 ? B 11.930 -4.839 12.417 1.000 2 B ILE 78.811 1
ATOM 1826 O O . ILE 128 128 ? B 12.549 -3.783 12.221 1.000 2 B ILE 77.992 1
ATOM 1827 C CB . ILE 128 128 ? B 9.927 -5.259 10.895 1.000 2 B ILE 79.487 1
ATOM 1828 C CG1 . ILE 128 128 ? B 9.508 -5.922 9.583 1.000 2 B ILE 77.070 1
ATOM 1829 C CG2 . ILE 128 128 ? B 9.782 -3.754 10.774 1.000 2 B ILE 76.299 1
ATOM 1830 C CD1 . ILE 128 128 ? B 8.032 -5.744 9.269 1.000 2 B ILE 73.133 1
ATOM 1831 N N . LYS 129 129 ? B 11.744 -5.345 13.637 1.000 2 B LYS 81.732 1
ATOM 1832 C CA . LYS 129 129 ? B 12.295 -4.660 14.786 1.000 2 B LYS 79.613 1
ATOM 1833 C C . LYS 129 129 ? B 13.818 -4.690 14.819 1.000 2 B LYS 79.526 1
ATOM 1834 O O . LYS 129 129 ? B 14.438 -3.826 15.452 1.000 2 B LYS 78.409 1
ATOM 1835 C CB . LYS 129 129 ? B 11.739 -5.233 16.088 1.000 2 B LYS 77.944 1
ATOM 1836 C CG . LYS 129 129 ? B 10.264 -4.943 16.321 1.000 2 B LYS 70.794 1
ATOM 1837 C CD . LYS 129 129 ? B 9.807 -5.532 17.632 1.000 2 B LYS 69.008 1
ATOM 1838 C CE . LYS 129 129 ? B 8.352 -5.237 17.909 1.000 2 B LYS 60.855 1
ATOM 1839 N NZ . LYS 129 129 ? B 7.932 -5.771 19.223 1.000 2 B LYS 54.520 1
ATOM 1840 N N . LEU 130 130 ? B 14.402 -5.672 14.165 1.000 2 B LEU 80.428 1
ATOM 1841 C CA . LEU 130 130 ? B 15.863 -5.732 14.105 1.000 2 B LEU 79.744 1
ATOM 1842 C C . LEU 130 130 ? B 16.465 -4.605 13.266 1.000 2 B LEU 80.262 1
ATOM 1843 O O . LEU 130 130 ? B 17.627 -4.263 13.434 1.000 2 B LEU 78.535 1
ATOM 1844 C CB . LEU 130 130 ? B 16.324 -7.065 13.553 1.000 2 B LEU 79.000 1
ATOM 1845 C CG . LEU 130 130 ? B 16.079 -8.261 14.464 1.000 2 B LEU 75.277 1
ATOM 1846 C CD1 . LEU 130 130 ? B 16.825 -8.112 15.764 1.000 2 B LEU 74.402 1
ATOM 1847 C CD2 . LEU 130 130 ? B 16.460 -9.569 13.774 1.000 2 B LEU 74.159 1
ATOM 1848 N N . ASP 131 131 ? B 15.666 -4.024 12.369 1.000 2 B ASP 81.167 1
ATOM 1849 C CA . ASP 131 131 ? B 16.150 -2.916 11.547 1.000 2 B ASP 80.298 1
ATOM 1850 C C . ASP 131 131 ? B 16.068 -1.578 12.280 1.000 2 B ASP 79.819 1
ATOM 1851 O O . ASP 131 131 ? B 16.633 -0.605 11.783 1.000 2 B ASP 77.497 1
ATOM 1852 C CB . ASP 131 131 ? B 15.342 -2.831 10.244 1.000 2 B ASP 80.060 1
ATOM 1853 C CG . ASP 131 131 ? B 15.627 -3.982 9.310 1.000 2 B ASP 79.223 1
ATOM 1854 O OD1 . ASP 131 131 ? B 16.743 -4.547 9.379 1.000 2 B ASP 74.756 1
ATOM 1855 O OD2 . ASP 131 131 ? B 14.730 -4.331 8.498 1.000 2 B ASP 75.450 1
ATOM 1856 N N . ASN 132 132 ? B 15.396 -1.529 13.414 1.000 2 B ASN 78.074 1
ATOM 1857 C CA . ASN 132 132 ? B 15.332 -0.337 14.252 1.000 2 B ASN 76.753 1
ATOM 1858 C C . ASN 132 132 ? B 14.813 0.889 13.501 1.000 2 B ASN 76.832 1
ATOM 1859 O O . ASN 132 132 ? B 15.369 1.980 13.589 1.000 2 B ASN 74.183 1
ATOM 1860 C CB . ASN 132 132 ? B 16.702 -0.037 14.887 1.000 2 B ASN 73.007 1
ATOM 1861 C CG . ASN 132 132 ? B 17.113 -1.091 15.879 1.000 2 B ASN 69.593 1
ATOM 1862 O OD1 . ASN 132 132 ? B 16.311 -1.591 16.674 1.000 2 B ASN 64.626 1
ATOM 1863 N ND2 . ASN 132 132 ? B 18.390 -1.456 15.841 1.000 2 B ASN 63.071 1
ATOM 1864 N N . TYR 133 133 ? B 13.715 0.676 12.749 1.000 2 B TYR 76.628 1
ATOM 1865 C CA . TYR 133 133 ? B 13.081 1.802 12.079 1.000 2 B TYR 76.845 1
ATOM 1866 C C . TYR 133 133 ? B 12.304 2.584 13.113 1.000 2 B TYR 75.545 1
ATOM 1867 O O . TYR 133 133 ? B 11.258 2.129 13.603 1.000 2 B TYR 72.507 1
ATOM 1868 C CB . TYR 133 133 ? B 12.156 1.330 10.961 1.000 2 B TYR 77.687 1
ATOM 1869 C CG . TYR 133 133 ? B 12.866 0.655 9.822 1.000 2 B TYR 79.561 1
ATOM 1870 C CD1 . TYR 133 133 ? B 13.694 1.366 8.976 1.000 2 B TYR 79.442 1
ATOM 1871 C CD2 . TYR 133 133 ? B 12.728 -0.715 9.585 1.000 2 B TYR 79.995 1
ATOM 1872 C CE1 . TYR 133 133 ? B 14.362 0.768 7.931 1.000 2 B TYR 77.912 1
ATOM 1873 C CE2 . TYR 133 133 ? B 13.367 -1.319 8.550 1.000 2 B TYR 79.140 1
ATOM 1874 C CZ . TYR 133 133 ? B 14.187 -0.566 7.715 1.000 2 B TYR 79.055 1
ATOM 1875 O OH . TYR 133 133 ? B 14.865 -1.175 6.677 1.000 2 B TYR 72.618 1
ATOM 1876 N N . ASP 134 134 ? B 12.794 3.756 13.456 1.000 2 B ASP 74.341 1
ATOM 1877 C CA . ASP 134 134 ? B 12.104 4.533 14.472 1.000 2 B ASP 73.419 1
ATOM 1878 C C . ASP 134 134 ? B 10.964 5.343 13.871 1.000 2 B ASP 73.941 1
ATOM 1879 O O . ASP 134 134 ? B 10.836 5.428 12.648 1.000 2 B ASP 70.880 1
ATOM 1880 C CB . ASP 134 134 ? B 13.109 5.441 15.219 1.000 2 B ASP 68.935 1
ATOM 1881 C CG . ASP 134 134 ? B 13.867 6.315 14.273 1.000 2 B ASP 65.368 1
ATOM 1882 O OD1 . ASP 134 134 ? B 13.739 6.144 13.040 1.000 2 B ASP 59.392 1
ATOM 1883 O OD2 . ASP 134 134 ? B 14.608 7.183 14.764 1.000 2 B ASP 62.826 1
ATOM 1884 N N . ARG 135 135 ? B 10.137 5.882 14.733 1.000 2 B ARG 74.065 1
ATOM 1885 C CA . ARG 135 135 ? B 9.007 6.698 14.378 1.000 2 B ARG 74.606 1
ATOM 1886 C C . ARG 135 135 ? B 7.972 5.914 13.538 1.000 2 B ARG 75.795 1
ATOM 1887 O O . ARG 135 135 ? B 7.267 6.486 12.739 1.000 2 B ARG 73.348 1
ATOM 1888 C CB . ARG 135 135 ? B 9.404 7.969 13.635 1.000 2 B ARG 70.745 1
ATOM 1889 C CG . ARG 135 135 ? B 10.321 8.867 14.463 1.000 2 B ARG 67.324 1
ATOM 1890 C CD . ARG 135 135 ? B 9.678 9.350 15.764 1.000 2 B ARG 64.445 1
ATOM 1891 N NE . ARG 135 135 ? B 8.535 10.191 15.493 1.000 2 B ARG 61.105 1
ATOM 1892 C CZ . ARG 135 135 ? B 8.574 11.509 15.350 1.000 2 B ARG 59.950 1
ATOM 1893 N NH1 . ARG 135 135 ? B 9.725 12.159 15.422 1.000 2 B ARG 53.800 1
ATOM 1894 N NH2 . ARG 135 135 ? B 7.454 12.192 15.143 1.000 2 B ARG 53.728 1
ATOM 1895 N N . TYR 136 136 ? B 7.840 4.614 13.794 1.000 2 B TYR 74.860 1
ATOM 1896 C CA . TYR 136 136 ? B 6.894 3.766 13.069 1.000 2 B TYR 76.416 1
ATOM 1897 C C . TYR 136 136 ? B 6.471 2.634 13.967 1.000 2 B TYR 76.428 1
ATOM 1898 O O . TYR 136 136 ? B 7.263 2.064 14.696 1.000 2 B TYR 75.444 1
ATOM 1899 C CB . TYR 136 136 ? B 7.489 3.205 11.756 1.000 2 B TYR 75.466 1
ATOM 1900 C CG . TYR 136 136 ? B 7.512 4.207 10.642 1.000 2 B TYR 76.213 1
ATOM 1901 C CD1 . TYR 136 136 ? B 6.344 4.537 9.984 1.000 2 B TYR 75.246 1
ATOM 1902 C CD2 . TYR 136 136 ? B 8.680 4.828 10.260 1.000 2 B TYR 74.567 1
ATOM 1903 C CE1 . TYR 136 136 ? B 6.344 5.446 8.955 1.000 2 B TYR 72.651 1
ATOM 1904 C CE2 . TYR 136 136 ? B 8.696 5.732 9.210 1.000 2 B TYR 73.601 1
ATOM 1905 C CZ . TYR 136 136 ? B 7.511 6.041 8.577 1.000 2 B TYR 72.658 1
ATOM 1906 O OH . TYR 136 136 ? B 7.508 6.963 7.562 1.000 2 B TYR 65.694 1
ATOM 1907 N N . ARG 137 137 ? B 5.174 2.308 13.888 1.000 2 B ARG 76.579 1
ATOM 1908 C CA . ARG 137 137 ? B 4.620 1.135 14.548 1.000 2 B ARG 76.008 1
ATOM 1909 C C . ARG 137 137 ? B 4.067 0.227 13.471 1.000 2 B ARG 77.162 1
ATOM 1910 O O . ARG 137 137 ? B 3.654 0.687 12.397 1.000 2 B ARG 75.736 1
ATOM 1911 C CB . ARG 137 137 ? B 3.547 1.509 15.542 1.000 2 B ARG 72.510 1
ATOM 1912 C CG . ARG 137 137 ? B 2.398 2.255 14.952 1.000 2 B ARG 64.711 1
ATOM 1913 C CD . ARG 137 137 ? B 1.373 2.630 16.003 1.000 2 B ARG 60.392 1
ATOM 1914 N NE . ARG 137 137 ? B 0.354 3.514 15.456 1.000 2 B ARG 50.824 1
ATOM 1915 C CZ . ARG 137 137 ? B -0.640 4.028 16.154 1.000 2 B ARG 50.650 1
ATOM 1916 N NH1 . ARG 137 137 ? B -0.761 3.725 17.433 1.000 2 B ARG 41.670 1
ATOM 1917 N NH2 . ARG 137 137 ? B -1.522 4.841 15.594 1.000 2 B ARG 38.987 1
ATOM 1918 N N . TYR 138 138 ? B 3.999 -1.071 13.752 1.000 2 B TYR 76.482 1
ATOM 1919 C CA . TYR 138 138 ? B 3.730 -2.060 12.718 1.000 2 B TYR 77.862 1
ATOM 1920 C C . TYR 138 138 ? B 2.582 -2.949 13.126 1.000 2 B TYR 77.584 1
ATOM 1921 O O . TYR 138 138 ? B 2.418 -3.317 14.297 1.000 2 B TYR 77.230 1
ATOM 1922 C CB . TYR 138 138 ? B 4.974 -2.909 12.444 1.000 2 B TYR 77.204 1
ATOM 1923 C CG . TYR 138 138 ? B 6.157 -2.094 12.011 1.000 2 B TYR 77.710 1
ATOM 1924 C CD1 . TYR 138 138 ? B 6.291 -1.741 10.669 1.000 2 B TYR 76.078 1
ATOM 1925 C CD2 . TYR 138 138 ? B 7.120 -1.681 12.899 1.000 2 B TYR 75.312 1
ATOM 1926 C CE1 . TYR 138 138 ? B 7.357 -0.986 10.247 1.000 2 B TYR 73.992 1
ATOM 1927 C CE2 . TYR 138 138 ? B 8.209 -0.920 12.488 1.000 2 B TYR 74.754 1
ATOM 1928 C CZ . TYR 138 138 ? B 8.319 -0.580 11.151 1.000 2 B TYR 73.745 1
ATOM 1929 O OH . TYR 138 138 ? B 9.393 0.150 10.714 1.000 2 B TYR 67.439 1
ATOM 1930 N N . ILE 139 139 ? B 1.766 -3.303 12.137 1.000 2 B ILE 76.470 1
ATOM 1931 C CA . ILE 139 139 ? B 0.707 -4.281 12.300 1.000 2 B ILE 76.024 1
ATOM 1932 C C . ILE 139 139 ? B 0.868 -5.307 11.198 1.000 2 B ILE 76.809 1
ATOM 1933 O O . ILE 139 139 ? B 0.771 -4.954 10.025 1.000 2 B ILE 75.371 1
ATOM 1934 C CB . ILE 139 139 ? B -0.695 -3.635 12.231 1.000 2 B ILE 72.113 1
ATOM 1935 C CG1 . ILE 139 139 ? B -0.858 -2.624 13.362 1.000 2 B ILE 72.572 1
ATOM 1936 C CG2 . ILE 139 139 ? B -1.790 -4.694 12.301 1.000 2 B ILE 71.151 1
ATOM 1937 C CD1 . ILE 139 139 ? B -2.112 -1.801 13.235 1.000 2 B ILE 65.583 1
ATOM 1938 N N . VAL 140 140 ? B 1.132 -6.528 11.579 1.000 2 B VAL 76.146 1
ATOM 1939 C CA . VAL 140 140 ? B 1.384 -7.589 10.621 1.000 2 B VAL 76.805 1
ATOM 1940 C C . VAL 140 140 ? B 0.192 -8.538 10.610 1.000 2 B VAL 75.976 1
ATOM 1941 O O . VAL 140 140 ? B -0.149 -9.142 11.610 1.000 2 B VAL 74.272 1
ATOM 1942 C CB . VAL 140 140 ? B 2.659 -8.374 10.980 1.000 2 B VAL 76.653 1
ATOM 1943 C CG1 . VAL 140 140 ? B 3.852 -7.425 10.945 1.000 2 B VAL 76.140 1
ATOM 1944 C CG2 . VAL 140 140 ? B 2.889 -9.519 10.024 1.000 2 B VAL 77.376 1
ATOM 1945 N N . LEU 141 141 ? B -0.434 -8.635 9.438 1.000 2 B LEU 73.199 1
ATOM 1946 C CA . LEU 141 141 ? B -1.592 -9.479 9.264 1.000 2 B LEU 73.134 1
ATOM 1947 C C . LEU 141 141 ? B -1.273 -10.593 8.258 1.000 2 B LEU 73.786 1
ATOM 1948 O O . LEU 141 141 ? B -0.876 -10.297 7.143 1.000 2 B LEU 72.698 1
ATOM 1949 C CB . LEU 141 141 ? B -2.794 -8.674 8.767 1.000 2 B LEU 69.236 1
ATOM 1950 C CG . LEU 141 141 ? B -4.062 -9.476 8.468 1.000 2 B LEU 61.768 1
ATOM 1951 C CD1 . LEU 141 141 ? B -4.596 -10.137 9.734 1.000 2 B LEU 60.435 1
ATOM 1952 C CD2 . LEU 141 141 ? B -5.135 -8.586 7.854 1.000 2 B LEU 60.292 1
ATOM 1953 N N . VAL 142 142 ? B -1.465 -11.807 8.672 1.000 2 B VAL 75.220 1
ATOM 1954 C CA . VAL 142 142 ? B -1.210 -12.971 7.840 1.000 2 B VAL 76.414 1
ATOM 1955 C C . VAL 142 142 ? B -2.486 -13.784 7.749 1.000 2 B VAL 75.245 1
ATOM 1956 O O . VAL 142 142 ? B -3.058 -14.155 8.776 1.000 2 B VAL 73.382 1
ATOM 1957 C CB . VAL 142 142 ? B -0.067 -13.829 8.380 1.000 2 B VAL 76.305 1
ATOM 1958 C CG1 . VAL 142 142 ? B 1.212 -13.034 8.386 1.000 2 B VAL 76.464 1
ATOM 1959 C CG2 . VAL 142 142 ? B 0.101 -15.095 7.547 1.000 2 B VAL 77.297 1
ATOM 1960 N N . THR 143 143 ? B -2.915 -14.048 6.523 1.000 2 B THR 71.714 1
ATOM 1961 C CA . THR 143 143 ? B -4.145 -14.800 6.267 1.000 2 B THR 72.094 1
ATOM 1962 C C . THR 143 143 ? B -3.808 -15.980 5.375 1.000 2 B THR 72.467 1
ATOM 1963 O O . THR 143 143 ? B -3.236 -15.819 4.302 1.000 2 B THR 71.015 1
ATOM 1964 C CB . THR 143 143 ? B -5.205 -13.919 5.583 1.000 2 B THR 68.619 1
ATOM 1965 O OG1 . THR 143 143 ? B -5.527 -12.808 6.429 1.000 2 B THR 64.316 1
ATOM 1966 C CG2 . THR 143 143 ? B -6.475 -14.724 5.291 1.000 2 B THR 61.945 1
ATOM 1967 N N . VAL 144 144 ? B -4.178 -17.156 5.848 1.000 2 B VAL 73.798 1
ATOM 1968 C CA . VAL 144 144 ? B -3.889 -18.408 5.160 1.000 2 B VAL 74.268 1
ATOM 1969 C C . VAL 144 144 ? B -5.211 -19.088 4.838 1.000 2 B VAL 73.016 1
ATOM 1970 O O . VAL 144 144 ? B -6.027 -19.310 5.724 1.000 2 B VAL 70.585 1
ATOM 1971 C CB . VAL 144 144 ? B -2.997 -19.315 5.982 1.000 2 B VAL 72.990 1
ATOM 1972 C CG1 . VAL 144 144 ? B -1.654 -18.654 6.206 1.000 2 B VAL 71.089 1
ATOM 1973 C CG2 . VAL 144 144 ? B -2.803 -20.660 5.283 1.000 2 B VAL 72.392 1
ATOM 1974 N N . GLY 145 145 ? B -5.422 -19.404 3.576 1.000 2 B GLY 73.831 1
ATOM 1975 C CA . GLY 145 145 ? B -6.638 -20.065 3.132 1.000 2 B GLY 73.145 1
ATOM 1976 C C . GLY 145 145 ? B -6.321 -21.079 2.068 1.000 2 B GLY 73.198 1
ATOM 1977 O O . GLY 145 145 ? B -5.260 -21.050 1.456 1.000 2 B GLY 71.024 1
ATOM 1978 N N . GLU 146 146 ? B -7.273 -21.978 1.854 1.000 2 B GLU 71.748 1
ATOM 1979 C CA . GLU 146 146 ? B -7.069 -23.044 0.921 1.000 2 B GLU 69.984 1
ATOM 1980 C C . GLU 146 146 ? B -8.069 -22.922 -0.225 1.000 2 B GLU 69.297 1
ATOM 1981 O O . GLU 146 146 ? B -9.143 -22.310 -0.070 1.000 2 B GLU 65.740 1
ATOM 1982 C CB . GLU 146 146 ? B -7.238 -24.419 1.608 1.000 2 B GLU 67.002 1
ATOM 1983 C CG . GLU 146 146 ? B -8.628 -24.656 2.196 1.000 2 B GLU 62.230 1
ATOM 1984 C CD . GLU 146 146 ? B -8.774 -26.015 2.834 1.000 2 B GLU 59.360 1
ATOM 1985 O OE1 . GLU 146 146 ? B -7.807 -26.796 2.779 1.000 2 B GLU 56.617 1
ATOM 1986 O OE2 . GLU 146 146 ? B -9.847 -26.297 3.388 1.000 2 B GLU 53.434 1
ATOM 1987 N N . PHE 147 147 ? B -7.768 -23.549 -1.355 1.000 2 B PHE 67.140 1
ATOM 1988 C CA . PHE 147 147 ? B -8.632 -23.531 -2.531 1.000 2 B PHE 66.215 1
ATOM 1989 C C . PHE 147 147 ? B -9.577 -24.711 -2.523 1.000 2 B PHE 64.507 1
ATOM 1990 O O . PHE 147 147 ? B -9.733 -25.423 -3.509 1.000 2 B PHE 61.067 1
ATOM 1991 C CB . PHE 147 147 ? B -7.798 -23.549 -3.804 1.000 2 B PHE 62.575 1
ATOM 1992 C CG . PHE 147 147 ? B -6.934 -22.341 -3.989 1.000 2 B PHE 60.918 1
ATOM 1993 C CD1 . PHE 147 147 ? B -7.456 -21.166 -4.479 1.000 2 B PHE 60.419 1
ATOM 1994 C CD2 . PHE 147 147 ? B -5.595 -22.382 -3.651 1.000 2 B PHE 60.308 1
ATOM 1995 C CE1 . PHE 147 147 ? B -6.696 -20.052 -4.627 1.000 2 B PHE 58.663 1
ATOM 1996 C CE2 . PHE 147 147 ? B -4.808 -21.278 -3.817 1.000 2 B PHE 59.379 1
ATOM 1997 C CZ . PHE 147 147 ? B -5.364 -20.109 -4.291 1.000 2 B PHE 56.515 1
ATOM 1998 N N . LEU 148 148 ? B -10.252 -24.914 -1.355 1.000 2 B LEU 63.949 1
ATOM 1999 C CA . LEU 148 148 ? B -11.147 -26.030 -1.193 1.000 2 B LEU 63.752 1
ATOM 2000 C C . LEU 148 148 ? B -12.515 -25.553 -0.751 1.000 2 B LEU 63.649 1
ATOM 2001 O O . LEU 148 148 ? B -13.113 -26.138 0.162 1.000 2 B LEU 59.485 1
ATOM 2002 C CB . LEU 148 148 ? B -10.576 -27.050 -0.204 1.000 2 B LEU 59.711 1
ATOM 2003 C CG . LEU 148 148 ? B -9.276 -27.731 -0.620 1.000 2 B LEU 56.869 1
ATOM 2004 C CD1 . LEU 148 148 ? B -9.505 -28.545 -1.883 1.000 2 B LEU 56.234 1
ATOM 2005 C CD2 . LEU 148 148 ? B -8.745 -28.603 0.495 1.000 2 B LEU 56.114 1
ATOM 2006 N N . MET 149 149 ? B -12.993 -24.481 -1.354 1.000 2 B MET 55.830 1
ATOM 2007 C CA . MET 149 149 ? B -14.315 -23.889 -1.050 1.000 2 B MET 56.190 1
ATOM 2008 C C . MET 149 149 ? B -14.432 -23.480 0.411 1.000 2 B MET 56.635 1
ATOM 2009 O O . MET 149 149 ? B -15.518 -23.516 0.989 1.000 2 B MET 52.941 1
ATOM 2010 C CB . MET 149 149 ? B -15.452 -24.834 -1.442 1.000 2 B MET 51.044 1
ATOM 2011 C CG . MET 149 149 ? B -15.473 -25.151 -2.915 1.000 2 B MET 48.012 1
ATOM 2012 S SD . MET 149 149 ? B -15.848 -23.707 -3.915 1.000 2 B MET 42.688 1
ATOM 2013 C CE . MET 149 149 ? B -17.517 -23.319 -3.385 1.000 2 B MET 39.047 1
ATOM 2014 N N . GLN 150 150 ? B -13.333 -23.085 1.004 1.000 2 B GLN 55.331 1
ATOM 2015 C CA . GLN 150 150 ? B -13.357 -22.660 2.404 1.000 2 B GLN 56.044 1
ATOM 2016 C C . GLN 150 150 ? B -14.003 -21.276 2.540 1.000 2 B GLN 56.755 1
ATOM 2017 O O . GLN 150 150 ? B -14.842 -21.064 3.425 1.000 2 B GLN 55.927 1
ATOM 2018 C CB . GLN 150 150 ? B -11.941 -22.647 2.976 1.000 2 B GLN 52.198 1
ATOM 2019 C CG . GLN 150 150 ? B -11.873 -22.300 4.441 1.000 2 B GLN 49.204 1
ATOM 2020 C CD . GLN 150 150 ? B -10.472 -22.362 5.001 1.000 2 B GLN 44.710 1
ATOM 2021 O OE1 . GLN 150 150 ? B -9.525 -22.690 4.286 1.000 2 B GLN 41.738 1
ATOM 2022 N NE2 . GLN 150 150 ? B -10.360 -22.085 6.296 1.000 2 B GLN 41.841 1
ATOM 2023 N N . GLY 151 151 ? B -13.612 -20.355 1.708 1.000 2 B GLY 56.667 1
ATOM 2024 C CA . GLY 151 151 ? B -14.139 -19.005 1.808 1.000 2 B GLY 57.363 1
ATOM 2025 C C . GLY 151 151 ? B -13.391 -18.193 2.848 1.000 2 B GLY 59.259 1
ATOM 2026 O O . GLY 151 151 ? B -12.672 -18.731 3.711 1.000 2 B GLY 58.678 1
ATOM 2027 N N . LEU 152 152 ? B -13.536 -16.890 2.749 1.000 2 B LEU 55.307 1
ATOM 2028 C CA . LEU 152 152 ? B -12.861 -15.976 3.654 1.000 2 B LEU 56.346 1
ATOM 2029 C C . LEU 152 152 ? B -13.799 -14.815 3.952 1.000 2 B LEU 56.605 1
ATOM 2030 O O . LEU 152 152 ? B -14.396 -14.237 3.038 1.000 2 B LEU 56.003 1
ATOM 2031 C CB . LEU 152 152 ? B -11.540 -15.468 3.061 1.000 2 B LEU 54.194 1
ATOM 2032 C CG . LEU 152 152 ? B -10.827 -14.398 3.884 1.000 2 B LEU 50.339 1
ATOM 2033 C CD1 . LEU 152 152 ? B -10.413 -14.974 5.241 1.000 2 B LEU 47.777 1
ATOM 2034 C CD2 . LEU 152 152 ? B -9.617 -13.867 3.146 1.000 2 B LEU 48.308 1
ATOM 2035 N N . TYR 153 153 ? B -13.926 -14.452 5.198 1.000 2 B TYR 52.424 1
ATOM 2036 C CA . TYR 153 153 ? B -14.702 -13.305 5.636 1.000 2 B TYR 54.299 1
ATOM 2037 C C . TYR 153 153 ? B -13.864 -12.459 6.561 1.000 2 B TYR 54.565 1
ATOM 2038 O O . TYR 153 153 ? B -13.321 -12.952 7.542 1.000 2 B TYR 53.863 1
ATOM 2039 C CB . TYR 153 153 ? B -15.981 -13.753 6.375 1.000 2 B TYR 52.096 1
ATOM 2040 C CG . TYR 153 153 ? B -16.928 -14.576 5.523 1.000 2 B TYR 50.353 1
ATOM 2041 C CD1 . TYR 153 153 ? B -17.735 -13.976 4.577 1.000 2 B TYR 48.251 1
ATOM 2042 C CD2 . TYR 153 153 ? B -16.987 -15.961 5.685 1.000 2 B TYR 48.219 1
ATOM 2043 C CE1 . TYR 153 153 ? B -18.615 -14.718 3.810 1.000 2 B TYR 44.099 1
ATOM 2044 C CE2 . TYR 153 153 ? B -17.861 -16.701 4.922 1.000 2 B TYR 45.899 1
ATOM 2045 C CZ . TYR 153 153 ? B -18.671 -16.080 3.992 1.000 2 B TYR 41.786 1
ATOM 2046 O OH . TYR 153 153 ? B -19.545 -16.824 3.231 1.000 2 B TYR 44.537 1
ATOM 2047 N N . SER 154 154 ? B -13.756 -11.174 6.227 1.000 2 B SER 53.044 1
ATOM 2048 C CA . SER 154 154 ? B -12.955 -10.261 7.011 1.000 2 B SER 56.022 1
ATOM 2049 C C . SER 154 154 ? B -13.590 -8.886 6.962 1.000 2 B SER 55.958 1
ATOM 2050 O O . SER 154 154 ? B -14.358 -8.581 6.044 1.000 2 B SER 55.580 1
ATOM 2051 C CB . SER 154 154 ? B -11.520 -10.219 6.522 1.000 2 B SER 54.695 1
ATOM 2052 O OG . SER 154 154 ? B -10.766 -9.280 7.273 1.000 2 B SER 50.090 1
ATOM 2053 N N . MET 155 155 ? B -13.219 -8.066 7.914 1.000 2 B MET 56.521 1
ATOM 2054 C CA . MET 155 155 ? B -13.708 -6.695 7.979 1.000 2 B MET 58.668 1
ATOM 2055 C C . MET 155 155 ? B -12.546 -5.822 8.437 1.000 2 B MET 59.377 1
ATOM 2056 O O . MET 155 155 ? B -11.842 -6.154 9.393 1.000 2 B MET 57.660 1
ATOM 2057 C CB . MET 155 155 ? B -14.889 -6.568 8.937 1.000 2 B MET 55.898 1
ATOM 2058 C CG . MET 155 155 ? B -15.412 -5.161 9.067 1.000 2 B MET 51.340 1
ATOM 2059 S SD . MET 155 155 ? B -16.868 -5.068 10.104 1.000 2 B MET 45.181 1
ATOM 2060 C CE . MET 155 155 ? B -17.202 -3.308 10.033 1.000 2 B MET 40.513 1
ATOM 2061 N N . VAL 156 156 ? B -12.385 -4.698 7.773 1.000 2 B VAL 54.470 1
ATOM 2062 C CA . VAL 156 156 ? B -11.319 -3.754 8.097 1.000 2 B VAL 57.288 1
ATOM 2063 C C . VAL 156 156 ? B -11.927 -2.370 8.261 1.000 2 B VAL 58.253 1
ATOM 2064 O O . VAL 156 156 ? B -12.668 -1.918 7.388 1.000 2 B VAL 56.976 1
ATOM 2065 C CB . VAL 156 156 ? B -10.230 -3.735 7.013 1.000 2 B VAL 54.869 1
ATOM 2066 C CG1 . VAL 156 156 ? B -9.571 -5.106 6.929 1.000 2 B VAL 54.792 1
ATOM 2067 C CG2 . VAL 156 156 ? B -9.180 -2.672 7.339 1.000 2 B VAL 53.285 1
ATOM 2068 N N . ASN 157 157 ? B -11.599 -1.729 9.366 1.000 2 B ASN 56.309 1
ATOM 2069 C CA . ASN 157 157 ? B -12.111 -0.390 9.654 1.000 2 B ASN 58.548 1
ATOM 2070 C C . ASN 157 157 ? B -11.054 0.369 10.411 1.000 2 B ASN 58.492 1
ATOM 2071 O O . ASN 157 157 ? B -10.756 0.036 11.572 1.000 2 B ASN 57.666 1
ATOM 2072 C CB . ASN 157 157 ? B -13.418 -0.490 10.447 1.000 2 B ASN 56.266 1
ATOM 2073 C CG . ASN 157 157 ? B -14.112 0.858 10.556 1.000 2 B ASN 53.682 1
ATOM 2074 O OD1 . ASN 157 157 ? B -13.660 1.843 10.012 1.000 2 B ASN 49.353 1
ATOM 2075 N ND2 . ASN 157 157 ? B -15.238 0.878 11.260 1.000 2 B ASN 50.923 1
ATOM 2076 N N . PHE 158 158 ? B -10.456 1.388 9.796 1.000 2 B PHE 52.925 1
ATOM 2077 C CA . PHE 158 158 ? B -9.323 2.091 10.379 1.000 2 B PHE 57.387 1
ATOM 2078 C C . PHE 158 158 ? B -9.251 3.501 9.813 1.000 2 B PHE 57.883 1
ATOM 2079 O O . PHE 158 158 ? B -9.938 3.853 8.870 1.000 2 B PHE 56.838 1
ATOM 2080 C CB . PHE 158 158 ? B -8.013 1.333 10.126 1.000 2 B PHE 54.572 1
ATOM 2081 C CG . PHE 158 158 ? B -7.691 1.115 8.679 1.000 2 B PHE 51.675 1
ATOM 2082 C CD1 . PHE 158 158 ? B -8.093 -0.059 8.041 1.000 2 B PHE 49.269 1
ATOM 2083 C CD2 . PHE 158 158 ? B -6.996 2.073 7.948 1.000 2 B PHE 48.466 1
ATOM 2084 C CE1 . PHE 158 158 ? B -7.792 -0.260 6.718 1.000 2 B PHE 43.083 1
ATOM 2085 C CE2 . PHE 158 158 ? B -6.714 1.871 6.627 1.000 2 B PHE 44.844 1
ATOM 2086 C CZ . PHE 158 158 ? B -7.105 0.713 5.989 1.000 2 B PHE 40.029 1
ATOM 2087 N N . LEU 159 159 ? B -8.353 4.279 10.398 1.000 2 B LEU 60.229 1
ATOM 2088 C CA . LEU 159 159 ? B -8.086 5.633 9.950 1.000 2 B LEU 64.420 1
ATOM 2089 C C . LEU 159 159 ? B -6.583 5.868 10.030 1.000 2 B LEU 66.302 1
ATOM 2090 O O . LEU 159 159 ? B -5.954 5.553 11.046 1.000 2 B LEU 64.736 1
ATOM 2091 C CB . LEU 159 159 ? B -8.822 6.654 10.809 1.000 2 B LEU 61.080 1
ATOM 2092 C CG . LEU 159 159 ? B -8.561 8.126 10.432 1.000 2 B LEU 56.335 1
ATOM 2093 C CD1 . LEU 159 159 ? B -9.152 8.422 9.070 1.000 2 B LEU 55.287 1
ATOM 2094 C CD2 . LEU 159 159 ? B -9.113 9.052 11.490 1.000 2 B LEU 55.279 1
ATOM 2095 N N . TRP 160 160 ? B -6.004 6.425 8.971 1.000 2 B TRP 62.640 1
ATOM 2096 C CA . TRP 160 160 ? B -4.579 6.605 8.909 1.000 2 B TRP 63.256 1
ATOM 2097 C C . TRP 160 160 ? B -4.244 7.924 8.222 1.000 2 B TRP 63.646 1
ATOM 2098 O O . TRP 160 160 ? B -5.123 8.589 7.654 1.000 2 B TRP 61.266 1
ATOM 2099 C CB . TRP 160 160 ? B -3.899 5.426 8.238 1.000 2 B TRP 61.518 1
ATOM 2100 C CG . TRP 160 160 ? B -4.220 5.174 6.802 1.000 2 B TRP 61.331 1
ATOM 2101 C CD1 . TRP 160 160 ? B -4.778 6.054 5.906 1.000 2 B TRP 54.954 1
ATOM 2102 C CD2 . TRP 160 160 ? B -4.022 3.947 6.087 1.000 2 B TRP 57.786 1
ATOM 2103 N NE1 . TRP 160 160 ? B -4.933 5.446 4.698 1.000 2 B TRP 48.004 1
ATOM 2104 C CE2 . TRP 160 160 ? B -4.474 4.152 4.758 1.000 2 B TRP 54.925 1
ATOM 2105 C CE3 . TRP 160 160 ? B -3.486 2.708 6.459 1.000 2 B TRP 48.549 1
ATOM 2106 C CZ2 . TRP 160 160 ? B -4.413 3.150 3.815 1.000 2 B TRP 44.833 1
ATOM 2107 C CZ3 . TRP 160 160 ? B -3.448 1.735 5.479 1.000 2 B TRP 45.288 1
ATOM 2108 C CH2 . TRP 160 160 ? B -3.890 1.950 4.191 1.000 2 B TRP 43.877 1
ATOM 2109 N N . ASP 161 161 ? B -2.979 8.283 8.257 1.000 2 B ASP 68.073 1
ATOM 2110 C CA . ASP 161 161 ? B -2.492 9.440 7.546 1.000 2 B ASP 68.948 1
ATOM 2111 C C . ASP 161 161 ? B -1.975 9.002 6.192 1.000 2 B ASP 69.132 1
ATOM 2112 O O . ASP 161 161 ? B -1.078 8.163 6.082 1.000 2 B ASP 67.656 1
ATOM 2113 C CB . ASP 161 161 ? B -1.376 10.120 8.346 1.000 2 B ASP 66.783 1
ATOM 2114 C CG . ASP 161 161 ? B -0.976 11.466 7.759 1.000 2 B ASP 62.336 1
ATOM 2115 O OD1 . ASP 161 161 ? B -1.522 11.856 6.708 1.000 2 B ASP 58.972 1
ATOM 2116 O OD2 . ASP 161 161 ? B -0.109 12.112 8.363 1.000 2 B ASP 59.956 1
ATOM 2117 N N . ALA 162 162 ? B -2.555 9.570 5.136 1.000 2 B ALA 68.015 1
ATOM 2118 C CA . ALA 162 162 ? B -2.178 9.177 3.786 1.000 2 B ALA 67.075 1
ATOM 2119 C C . ALA 162 162 ? B -0.761 9.609 3.436 1.000 2 B ALA 68.395 1
ATOM 2120 O O . ALA 162 162 ? B -0.153 9.005 2.555 1.000 2 B ALA 67.049 1
ATOM 2121 C CB . ALA 162 162 ? B -3.171 9.745 2.778 1.000 2 B ALA 63.351 1
ATOM 2122 N N . GLU 163 163 ? B -0.243 10.626 4.077 1.000 2 B GLU 69.978 1
ATOM 2123 C CA . GLU 163 163 ? B 1.074 11.145 3.747 1.000 2 B GLU 70.100 1
ATOM 2124 C C . GLU 163 163 ? B 2.187 10.407 4.481 1.000 2 B GLU 71.618 1
ATOM 2125 O O . GLU 163 163 ? B 3.309 10.402 4.009 1.000 2 B GLU 70.117 1
ATOM 2126 C CB . GLU 163 163 ? B 1.154 12.615 4.070 1.000 2 B GLU 67.309 1
ATOM 2127 C CG . GLU 163 163 ? B 0.270 13.489 3.192 1.000 2 B GLU 62.250 1
ATOM 2128 C CD . GLU 163 163 ? B 0.381 14.956 3.518 1.000 2 B GLU 57.236 1
ATOM 2129 O OE1 . GLU 163 163 ? B 1.015 15.294 4.549 1.000 2 B GLU 53.093 1
ATOM 2130 O OE2 . GLU 163 163 ? B -0.176 15.778 2.753 1.000 2 B GLU 49.991 1
ATOM 2131 N N . LYS 164 164 ? B 1.876 9.807 5.622 1.000 2 B LYS 69.150 1
ATOM 2132 C CA . LYS 164 164 ? B 2.912 9.216 6.467 1.000 2 B LYS 70.931 1
ATOM 2133 C C . LYS 164 164 ? B 2.683 7.744 6.768 1.000 2 B LYS 72.406 1
ATOM 2134 O O . LYS 164 164 ? B 3.433 7.151 7.540 1.000 2 B LYS 71.922 1
ATOM 2135 C CB . LYS 164 164 ? B 3.022 9.971 7.786 1.000 2 B LYS 68.300 1
ATOM 2136 C CG . LYS 164 164 ? B 3.486 11.403 7.624 1.000 2 B LYS 64.820 1
ATOM 2137 C CD . LYS 164 164 ? B 3.579 12.119 8.955 1.000 2 B LYS 61.041 1
ATOM 2138 C CE . LYS 164 164 ? B 4.042 13.538 8.778 1.000 2 B LYS 56.845 1
ATOM 2139 N NZ . LYS 164 164 ? B 4.139 14.243 10.083 1.000 2 B LYS 50.189 1
ATOM 2140 N N . ASP 165 165 ? B 1.651 7.147 6.169 1.000 2 B ASP 72.761 1
ATOM 2141 C CA . ASP 165 165 ? B 1.309 5.760 6.437 1.000 2 B ASP 73.323 1
ATOM 2142 C C . ASP 165 165 ? B 1.243 4.987 5.152 1.000 2 B ASP 72.961 1
ATOM 2143 O O . ASP 165 165 ? B 1.223 5.551 4.054 1.000 2 B ASP 70.268 1
ATOM 2144 C CB . ASP 165 165 ? B -0.046 5.669 7.159 1.000 2 B ASP 71.010 1
ATOM 2145 C CG . ASP 165 165 ? B -0.011 6.287 8.535 1.000 2 B ASP 70.176 1
ATOM 2146 O OD1 . ASP 165 165 ? B 1.061 6.195 9.205 1.000 2 B ASP 68.042 1
ATOM 2147 O OD2 . ASP 165 165 ? B -1.019 6.883 8.948 1.000 2 B ASP 68.236 1
ATOM 2148 N N . GLY 166 166 ? B 1.197 3.680 5.284 1.000 2 B GLY 72.881 1
ATOM 2149 C CA . GLY 166 166 ? B 1.124 2.786 4.159 1.000 2 B GLY 72.990 1
ATOM 2150 C C . GLY 166 166 ? B 1.158 1.347 4.608 1.000 2 B GLY 74.346 1
ATOM 2151 O O . GLY 166 166 ? B 1.017 1.030 5.766 1.000 2 B GLY 73.001 1
ATOM 2152 N N . PHE 167 167 ? B 1.347 0.462 3.612 1.000 2 B PHE 71.827 1
ATOM 2153 C CA . PHE 167 167 ? B 1.415 -0.952 3.912 1.000 2 B PHE 72.163 1
ATOM 2154 C C . PHE 167 167 ? B 2.201 -1.645 2.814 1.000 2 B PHE 73.498 1
ATOM 2155 O O . PHE 167 167 ? B 2.379 -1.115 1.732 1.000 2 B PHE 72.727 1
ATOM 2156 C CB . PHE 167 167 ? B 0.009 -1.564 4.062 1.000 2 B PHE 68.632 1
ATOM 2157 C CG . PHE 167 167 ? B -0.862 -1.417 2.836 1.000 2 B PHE 66.314 1
ATOM 2158 C CD1 . PHE 167 167 ? B -1.641 -0.290 2.653 1.000 2 B PHE 64.179 1
ATOM 2159 C CD2 . PHE 167 167 ? B -0.907 -2.429 1.875 1.000 2 B PHE 63.650 1
ATOM 2160 C CE1 . PHE 167 167 ? B -2.445 -0.158 1.560 1.000 2 B PHE 61.097 1
ATOM 2161 C CE2 . PHE 167 167 ? B -1.722 -2.307 0.774 1.000 2 B PHE 61.900 1
ATOM 2162 C CZ . PHE 167 167 ? B -2.503 -1.166 0.614 1.000 2 B PHE 59.405 1
ATOM 2163 N N . VAL 168 168 ? B 2.610 -2.849 3.130 1.000 2 B VAL 72.950 1
ATOM 2164 C CA . VAL 168 168 ? B 3.322 -3.711 2.204 1.000 2 B VAL 73.920 1
ATOM 2165 C C . VAL 168 168 ? B 2.644 -5.068 2.230 1.000 2 B VAL 74.455 1
ATOM 2166 O O . VAL 168 168 ? B 2.535 -5.675 3.283 1.000 2 B VAL 73.505 1
ATOM 2167 C CB . VAL 168 168 ? B 4.804 -3.854 2.551 1.000 2 B VAL 72.119 1
ATOM 2168 C CG1 . VAL 168 168 ? B 5.513 -2.507 2.507 1.000 2 B VAL 67.116 1
ATOM 2169 C CG2 . VAL 168 168 ? B 5.490 -4.826 1.629 1.000 2 B VAL 67.767 1
ATOM 2170 N N . THR 169 169 ? B 2.223 -5.529 1.043 1.000 2 B THR 73.429 1
ATOM 2171 C CA . THR 169 169 ? B 1.453 -6.757 0.919 1.000 2 B THR 73.208 1
ATOM 2172 C C . THR 169 169 ? B 2.158 -7.697 -0.024 1.000 2 B THR 74.078 1
ATOM 2173 O O . THR 169 169 ? B 2.577 -7.314 -1.106 1.000 2 B THR 72.738 1
ATOM 2174 C CB . THR 169 169 ? B 0.031 -6.476 0.402 1.000 2 B THR 69.400 1
ATOM 2175 O OG1 . THR 169 169 ? B -0.626 -5.592 1.283 1.000 2 B THR 62.973 1
ATOM 2176 C CG2 . THR 169 169 ? B -0.758 -7.767 0.294 1.000 2 B THR 62.496 1
ATOM 2177 N N . TYR 170 170 ? B 2.272 -8.925 0.416 1.000 2 B TYR 76.379 1
ATOM 2178 C CA . TYR 170 170 ? B 2.880 -9.961 -0.394 1.000 2 B TYR 77.069 1
ATOM 2179 C C . TYR 170 170 ? B 2.107 -11.225 -0.199 1.000 2 B TYR 76.961 1
ATOM 2180 O O . TYR 170 170 ? B 1.760 -11.594 0.920 1.000 2 B TYR 75.387 1
ATOM 2181 C CB . TYR 170 170 ? B 4.357 -10.167 -0.036 1.000 2 B TYR 77.933 1
ATOM 2182 C CG . TYR 170 170 ? B 5.019 -11.257 -0.818 1.000 2 B TYR 77.339 1
ATOM 2183 C CD1 . TYR 170 170 ? B 5.430 -11.045 -2.118 1.000 2 B TYR 78.108 1
ATOM 2184 C CD2 . TYR 170 170 ? B 5.244 -12.502 -0.235 1.000 2 B TYR 77.974 1
ATOM 2185 C CE1 . TYR 170 170 ? B 6.027 -12.057 -2.832 1.000 2 B TYR 76.933 1
ATOM 2186 C CE2 . TYR 170 170 ? B 5.841 -13.514 -0.947 1.000 2 B TYR 77.777 1
ATOM 2187 C CZ . TYR 170 170 ? B 6.241 -13.291 -2.244 1.000 2 B TYR 76.362 1
ATOM 2188 O OH . TYR 170 170 ? B 6.848 -14.306 -2.949 1.000 2 B TYR 70.996 1
ATOM 2189 N N . SER 171 171 ? B 1.815 -11.919 -1.299 1.000 2 B SER 76.322 1
ATOM 2190 C CA . SER 171 171 ? B 1.008 -13.137 -1.251 1.000 2 B SER 76.427 1
ATOM 2191 C C . SER 171 171 ? B 1.745 -14.279 -1.924 1.000 2 B SER 76.740 1
ATOM 2192 O O . SER 171 171 ? B 2.517 -14.063 -2.873 1.000 2 B SER 75.099 1
ATOM 2193 C CB . SER 171 171 ? B -0.349 -12.938 -1.932 1.000 2 B SER 73.147 1
ATOM 2194 O OG . SER 171 171 ? B -0.180 -12.667 -3.302 1.000 2 B SER 66.718 1
ATOM 2195 N N . VAL 172 172 ? B 1.488 -15.461 -1.423 1.000 2 B VAL 76.387 1
ATOM 2196 C CA . VAL 172 172 ? B 2.051 -16.693 -1.948 1.000 2 B VAL 76.977 1
ATOM 2197 C C . VAL 172 172 ? B 0.891 -17.591 -2.317 1.000 2 B VAL 76.487 1
ATOM 2198 O O . VAL 172 172 ? B 0.076 -17.928 -1.468 1.000 2 B VAL 75.855 1
ATOM 2199 C CB . VAL 172 172 ? B 2.980 -17.400 -0.944 1.000 2 B VAL 75.761 1
ATOM 2200 C CG1 . VAL 172 172 ? B 4.190 -16.520 -0.665 1.000 2 B VAL 71.962 1
ATOM 2201 C CG2 . VAL 172 172 ? B 3.440 -18.746 -1.463 1.000 2 B VAL 71.821 1
ATOM 2202 N N . GLU 173 173 ? B 0.825 -17.974 -3.580 1.000 2 B GLU 75.345 1
ATOM 2203 C CA . GLU 173 173 ? B -0.268 -18.794 -4.081 1.000 2 B GLU 75.233 1
ATOM 2204 C C . GLU 173 173 ? B 0.226 -20.171 -4.497 1.000 2 B GLU 75.151 1
ATOM 2205 O O . GLU 173 173 ? B 1.251 -20.301 -5.134 1.000 2 B GLU 72.623 1
ATOM 2206 C CB . GLU 173 173 ? B -0.962 -18.113 -5.280 1.000 2 B GLU 71.357 1
ATOM 2207 C CG . GLU 173 173 ? B -2.182 -18.841 -5.785 1.000 2 B GLU 64.882 1
ATOM 2208 C CD . GLU 173 173 ? B -2.872 -18.122 -6.920 1.000 2 B GLU 59.634 1
ATOM 2209 O OE1 . GLU 173 173 ? B -2.374 -17.038 -7.326 1.000 2 B GLU 55.483 1
ATOM 2210 O OE2 . GLU 173 173 ? B -3.896 -18.605 -7.400 1.000 2 B GLU 51.187 1
ATOM 2211 N N . ARG 174 174 ? B -0.546 -21.147 -4.076 1.000 2 B ARG 76.787 1
ATOM 2212 C CA . ARG 174 174 ? B -0.228 -22.527 -4.374 1.000 2 B ARG 77.426 1
ATOM 2213 C C . ARG 174 174 ? B -1.490 -23.223 -4.846 1.000 2 B ARG 77.529 1
ATOM 2214 O O . ARG 174 174 ? B -2.589 -22.740 -4.582 1.000 2 B ARG 75.491 1
ATOM 2215 C CB . ARG 174 174 ? B 0.331 -23.251 -3.176 1.000 2 B ARG 74.627 1
ATOM 2216 C CG . ARG 174 174 ? B 1.648 -22.669 -2.669 1.000 2 B ARG 71.783 1
ATOM 2217 C CD . ARG 174 174 ? B 2.781 -22.981 -3.630 1.000 2 B ARG 68.052 1
ATOM 2218 N NE . ARG 174 174 ? B 4.072 -22.571 -3.093 1.000 2 B ARG 65.378 1
ATOM 2219 C CZ . ARG 174 174 ? B 4.598 -21.367 -3.284 1.000 2 B ARG 60.814 1
ATOM 2220 N NH1 . ARG 174 174 ? B 3.990 -20.476 -4.019 1.000 2 B ARG 55.152 1
ATOM 2221 N NH2 . ARG 174 174 ? B 5.776 -21.109 -2.752 1.000 2 B ARG 55.197 1
ATOM 2222 N N . PRO 175 175 ? B -1.386 -24.382 -5.552 1.000 2 B PRO 78.034 1
ATOM 2223 C CA . PRO 175 175 ? B -2.602 -25.096 -5.953 1.000 2 B PRO 77.571 1
ATOM 2224 C C . PRO 175 175 ? B -3.458 -25.567 -4.798 1.000 2 B PRO 77.363 1
ATOM 2225 O O . PRO 175 175 ? B -4.663 -25.775 -4.977 1.000 2 B PRO 74.393 1
ATOM 2226 C CB . PRO 175 175 ? B -2.068 -26.261 -6.786 1.000 2 B PRO 76.213 1
ATOM 2227 C CG . PRO 175 175 ? B -0.768 -25.772 -7.282 1.000 2 B PRO 75.621 1
ATOM 2228 C CD . PRO 175 175 ? B -0.202 -24.933 -6.201 1.000 2 B PRO 78.851 1
ATOM 2229 N N . SER 176 176 ? B -2.878 -25.764 -3.613 1.000 2 B SER 73.644 1
ATOM 2230 C CA . SER 176 176 ? B -3.638 -26.258 -2.466 1.000 2 B SER 74.781 1
ATOM 2231 C C . SER 176 176 ? B -3.937 -25.193 -1.417 1.000 2 B SER 75.160 1
ATOM 2232 O O . SER 176 176 ? B -4.781 -25.457 -0.561 1.000 2 B SER 72.851 1
ATOM 2233 C CB . SER 176 176 ? B -2.900 -27.426 -1.814 1.000 2 B SER 71.580 1
ATOM 2234 O OG . SER 176 176 ? B -1.658 -26.991 -1.268 1.000 2 B SER 65.781 1
ATOM 2235 N N . TYR 177 177 ? B -3.279 -24.026 -1.481 1.000 2 B TYR 74.621 1
ATOM 2236 C CA . TYR 177 177 ? B -3.488 -23.014 -0.463 1.000 2 B TYR 75.539 1
ATOM 2237 C C . TYR 177 177 ? B -2.964 -21.668 -0.964 1.000 2 B TYR 75.068 1
ATOM 2238 O O . TYR 177 177 ? B -2.340 -21.596 -2.054 1.000 2 B TYR 74.425 1
ATOM 2239 C CB . TYR 177 177 ? B -2.791 -23.377 0.861 1.000 2 B TYR 73.911 1
ATOM 2240 C CG . TYR 177 177 ? B -1.286 -23.395 0.768 1.000 2 B TYR 75.322 1
ATOM 2241 C CD1 . TYR 177 177 ? B -0.616 -24.552 0.402 1.000 2 B TYR 75.226 1
ATOM 2242 C CD2 . TYR 177 177 ? B -0.528 -22.255 1.067 1.000 2 B TYR 74.729 1
ATOM 2243 C CE1 . TYR 177 177 ? B 0.748 -24.590 0.295 1.000 2 B TYR 72.599 1
ATOM 2244 C CE2 . TYR 177 177 ? B 0.843 -22.291 0.956 1.000 2 B TYR 73.280 1
ATOM 2245 C CZ . TYR 177 177 ? B 1.476 -23.448 0.575 1.000 2 B TYR 73.432 1
ATOM 2246 O OH . TYR 177 177 ? B 2.830 -23.497 0.460 1.000 2 B TYR 67.461 1
ATOM 2247 N N . PHE 178 178 ? B -3.151 -20.656 -0.189 1.000 2 B PHE 75.769 1
ATOM 2248 C CA . PHE 178 178 ? B -2.612 -19.352 -0.464 1.000 2 B PHE 76.050 1
ATOM 2249 C C . PHE 178 178 ? B -2.377 -18.646 0.859 1.000 2 B PHE 76.980 1
ATOM 2250 O O . PHE 178 178 ? B -2.996 -18.952 1.863 1.000 2 B PHE 76.064 1
ATOM 2251 C CB . PHE 178 178 ? B -3.548 -18.540 -1.373 1.000 2 B PHE 72.211 1
ATOM 2252 C CG . PHE 178 178 ? B -4.884 -18.236 -0.743 1.000 2 B PHE 72.416 1
ATOM 2253 C CD1 . PHE 178 178 ? B -5.948 -19.122 -0.895 1.000 2 B PHE 69.927 1
ATOM 2254 C CD2 . PHE 178 178 ? B -5.065 -17.071 -0.007 1.000 2 B PHE 69.454 1
ATOM 2255 C CE1 . PHE 178 178 ? B -7.166 -18.832 -0.327 1.000 2 B PHE 68.004 1
ATOM 2256 C CE2 . PHE 178 178 ? B -6.291 -16.799 0.570 1.000 2 B PHE 69.159 1
ATOM 2257 C CZ . PHE 178 178 ? B -7.332 -17.678 0.409 1.000 2 B PHE 65.953 1
ATOM 2258 N N . ALA 179 179 ? B -1.464 -17.684 0.827 1.000 2 B ALA 76.312 1
ATOM 2259 C CA . ALA 179 179 ? B -1.110 -16.928 2.041 1.000 2 B ALA 77.337 1
ATOM 2260 C C . ALA 179 179 ? B -0.892 -15.478 1.680 1.000 2 B ALA 77.482 1
ATOM 2261 O O . ALA 179 179 ? B -0.202 -15.168 0.695 1.000 2 B ALA 75.561 1
ATOM 2262 C CB . ALA 179 179 ? B 0.126 -17.492 2.704 1.000 2 B ALA 76.413 1
ATOM 2263 N N . VAL 180 180 ? B -1.492 -14.593 2.440 1.000 2 B VAL 75.276 1
ATOM 2264 C CA . VAL 180 180 ? B -1.413 -13.156 2.192 1.000 2 B VAL 74.923 1
ATOM 2265 C C . VAL 180 180 ? B -0.940 -12.492 3.473 1.000 2 B VAL 75.162 1
ATOM 2266 O O . VAL 180 180 ? B -1.517 -12.702 4.535 1.000 2 B VAL 73.434 1
ATOM 2267 C CB . VAL 180 180 ? B -2.772 -12.577 1.755 1.000 2 B VAL 70.932 1
ATOM 2268 C CG1 . VAL 180 180 ? B -3.212 -13.229 0.459 1.000 2 B VAL 69.793 1
ATOM 2269 C CG2 . VAL 180 180 ? B -2.694 -11.084 1.603 1.000 2 B VAL 70.626 1
ATOM 2270 N N . CYS 181 181 ? B 0.098 -11.694 3.353 1.000 2 B CYS 76.630 1
ATOM 2271 C CA . CYS 181 181 ? B 0.659 -10.963 4.488 1.000 2 B CYS 77.369 1
ATOM 2272 C C . CYS 181 181 ? B 0.634 -9.482 4.165 1.000 2 B CYS 77.022 1
ATOM 2273 O O . CYS 181 181 ? B 1.121 -9.042 3.131 1.000 2 B CYS 75.052 1
ATOM 2274 C CB . CYS 181 181 ? B 2.080 -11.422 4.787 1.000 2 B CYS 76.925 1
ATOM 2275 S SG . CYS 181 181 ? B 2.803 -10.539 6.177 1.000 2 B CYS 71.392 1
ATOM 2276 N N . THR 182 182 ? B 0.058 -8.703 5.055 1.000 2 B THR 71.462 1
ATOM 2277 C CA . THR 182 182 ? B -0.046 -7.255 4.898 1.000 2 B THR 71.515 1
ATOM 2278 C C . THR 182 182 ? B 0.533 -6.603 6.133 1.000 2 B THR 72.438 1
ATOM 2279 O O . THR 182 182 ? B 0.042 -6.798 7.246 1.000 2 B THR 70.553 1
ATOM 2280 C CB . THR 182 182 ? B -1.494 -6.818 4.711 1.000 2 B THR 67.542 1
ATOM 2281 O OG1 . THR 182 182 ? B -2.046 -7.466 3.561 1.000 2 B THR 62.118 1
ATOM 2282 C CG2 . THR 182 182 ? B -1.591 -5.313 4.525 1.000 2 B THR 60.257 1
ATOM 2283 N N . THR 183 183 ? B 1.571 -5.819 5.945 1.000 2 B THR 73.260 1
ATOM 2284 C CA . THR 183 183 ? B 2.302 -5.152 7.036 1.000 2 B THR 75.483 1
ATOM 2285 C C . THR 183 183 ? B 2.049 -3.652 6.943 1.000 2 B THR 76.020 1
ATOM 2286 O O . THR 183 183 ? B 2.478 -2.997 6.009 1.000 2 B THR 75.170 1
ATOM 2287 C CB . THR 183 183 ? B 3.790 -5.435 6.993 1.000 2 B THR 75.613 1
ATOM 2288 O OG1 . THR 183 183 ? B 4.003 -6.852 7.124 1.000 2 B THR 67.831 1
ATOM 2289 C CG2 . THR 183 183 ? B 4.497 -4.729 8.130 1.000 2 B THR 66.514 1
ATOM 2290 N N . PHE 184 184 ? B 1.351 -3.130 7.925 1.000 2 B PHE 74.254 1
ATOM 2291 C CA . PHE 184 184 ? B 1.056 -1.716 7.969 1.000 2 B PHE 75.190 1
ATOM 2292 C C . PHE 184 184 ? B 2.123 -0.993 8.772 1.000 2 B PHE 75.788 1
ATOM 2293 O O . PHE 184 184 ? B 2.517 -1.457 9.839 1.000 2 B PHE 74.286 1
ATOM 2294 C CB . PHE 184 184 ? B -0.299 -1.462 8.610 1.000 2 B PHE 72.197 1
ATOM 2295 C CG . PHE 184 184 ? B -1.476 -2.024 7.849 1.000 2 B PHE 71.179 1
ATOM 2296 C CD1 . PHE 184 184 ? B -2.089 -1.277 6.859 1.000 2 B PHE 71.231 1
ATOM 2297 C CD2 . PHE 184 184 ? B -1.947 -3.299 8.113 1.000 2 B PHE 71.062 1
ATOM 2298 C CE1 . PHE 184 184 ? B -3.151 -1.783 6.150 1.000 2 B PHE 69.464 1
ATOM 2299 C CE2 . PHE 184 184 ? B -3.013 -3.798 7.415 1.000 2 B PHE 70.413 1
ATOM 2300 C CZ . PHE 184 184 ? B -3.633 -3.038 6.430 1.000 2 B PHE 68.171 1
ATOM 2301 N N . TYR 185 185 ? B 2.597 0.121 8.245 1.000 2 B TYR 77.491 1
ATOM 2302 C CA . TYR 185 185 ? B 3.527 0.961 8.963 1.000 2 B TYR 77.833 1
ATOM 2303 C C . TYR 185 185 ? B 2.872 2.317 9.192 1.000 2 B TYR 77.499 1
ATOM 2304 O O . TYR 185 185 ? B 2.373 2.940 8.241 1.000 2 B TYR 77.155 1
ATOM 2305 C CB . TYR 185 185 ? B 4.857 1.084 8.224 1.000 2 B TYR 76.915 1
ATOM 2306 C CG . TYR 185 185 ? B 4.763 1.509 6.789 1.000 2 B TYR 76.188 1
ATOM 2307 C CD1 . TYR 185 185 ? B 4.556 0.572 5.771 1.000 2 B TYR 74.662 1
ATOM 2308 C CD2 . TYR 185 185 ? B 4.887 2.852 6.420 1.000 2 B TYR 74.120 1
ATOM 2309 C CE1 . TYR 185 185 ? B 4.469 0.969 4.443 1.000 2 B TYR 72.528 1
ATOM 2310 C CE2 . TYR 185 185 ? B 4.800 3.245 5.091 1.000 2 B TYR 72.947 1
ATOM 2311 C CZ . TYR 185 185 ? B 4.582 2.298 4.130 1.000 2 B TYR 70.936 1
ATOM 2312 O OH . TYR 185 185 ? B 4.473 2.672 2.823 1.000 2 B TYR 65.956 1
ATOM 2313 N N . LEU 186 186 ? B 2.872 2.729 10.439 1.000 2 B LEU 76.225 1
ATOM 2314 C CA . LEU 186 186 ? B 2.159 3.932 10.858 1.000 2 B LEU 76.533 1
ATOM 2315 C C . LEU 186 186 ? B 3.129 4.896 11.504 1.000 2 B LEU 75.904 1
ATOM 2316 O O . LEU 186 186 ? B 3.804 4.558 12.465 1.000 2 B LEU 74.241 1
ATOM 2317 C CB . LEU 186 186 ? B 1.037 3.603 11.827 1.000 2 B LEU 73.773 1
ATOM 2318 C CG . LEU 186 186 ? B -0.040 2.637 11.326 1.000 2 B LEU 69.710 1
ATOM 2319 C CD1 . LEU 186 186 ? B -0.797 3.223 10.152 1.000 2 B LEU 66.254 1
ATOM 2320 C CD2 . LEU 186 186 ? B -1.002 2.281 12.451 1.000 2 B LEU 66.172 1
ATOM 2321 N N . TYR 187 187 ? B 3.181 6.094 10.951 1.000 2 B TYR 75.548 1
ATOM 2322 C CA . TYR 187 187 ? B 4.023 7.135 11.506 1.000 2 B TYR 75.194 1
ATOM 2323 C C . TYR 187 187 ? B 3.390 7.687 12.750 1.000 2 B TYR 72.885 1
ATOM 2324 O O . TYR 187 187 ? B 2.173 7.761 12.911 1.000 2 B TYR 68.693 1
ATOM 2325 C CB . TYR 187 187 ? B 4.207 8.259 10.495 1.000 2 B TYR 73.774 1
ATOM 2326 C CG . TYR 187 187 ? B 5.149 9.336 10.937 1.000 2 B TYR 72.895 1
ATOM 2327 C CD1 . TYR 187 187 ? B 6.528 9.123 10.888 1.000 2 B TYR 73.323 1
ATOM 2328 C CD2 . TYR 187 187 ? B 4.686 10.567 11.394 1.000 2 B TYR 73.181 1
ATOM 2329 C CE1 . TYR 187 187 ? B 7.401 10.100 11.273 1.000 2 B TYR 72.240 1
ATOM 2330 C CE2 . TYR 187 187 ? B 5.571 11.559 11.779 1.000 2 B TYR 72.526 1
ATOM 2331 C CZ . TYR 187 187 ? B 6.915 11.311 11.716 1.000 2 B TYR 71.390 1
ATOM 2332 O OH . TYR 187 187 ? B 7.802 12.295 12.105 1.000 2 B TYR 66.941 1
ATOM 2333 N N . TYR 188 188 ? B 4.245 8.085 13.709 1.000 2 B TYR 66.408 1
ATOM 2334 C CA . TYR 188 188 ? B 3.805 8.699 14.933 1.000 2 B TYR 65.950 1
ATOM 2335 C C . TYR 188 188 ? B 4.869 9.677 15.423 1.000 2 B TYR 64.047 1
ATOM 2336 O O . TYR 188 188 ? B 6.026 9.615 15.000 1.000 2 B TYR 60.216 1
ATOM 2337 C CB . TYR 188 188 ? B 3.484 7.650 16.029 1.000 2 B TYR 61.791 1
ATOM 2338 C CG . TYR 188 188 ? B 4.703 6.864 16.475 1.000 2 B TYR 58.431 1
ATOM 2339 C CD1 . TYR 188 188 ? B 5.105 5.748 15.751 1.000 2 B TYR 53.664 1
ATOM 2340 C CD2 . TYR 188 188 ? B 5.407 7.212 17.611 1.000 2 B TYR 53.861 1
ATOM 2341 C CE1 . TYR 188 188 ? B 6.190 5.002 16.161 1.000 2 B TYR 49.632 1
ATOM 2342 C CE2 . TYR 188 188 ? B 6.488 6.485 18.022 1.000 2 B TYR 50.902 1
ATOM 2343 C CZ . TYR 188 188 ? B 6.876 5.388 17.305 1.000 2 B TYR 46.628 1
ATOM 2344 O OH . TYR 188 188 ? B 7.954 4.675 17.707 1.000 2 B TYR 45.862 1
ATOM 2345 N N . ASP 189 189 ? B 4.448 10.539 16.298 1.000 2 B ASP 65.501 1
ATOM 2346 C CA . ASP 189 189 ? B 5.380 11.503 16.860 1.000 2 B ASP 64.647 1
ATOM 2347 C C . ASP 189 189 ? B 6.136 10.917 18.012 1.000 2 B ASP 62.365 1
ATOM 2348 O O . ASP 189 189 ? B 7.295 11.293 18.240 1.000 2 B ASP 57.798 1
ATOM 2349 C CB . ASP 189 189 ? B 4.622 12.740 17.321 1.000 2 B ASP 59.264 1
ATOM 2350 C CG . ASP 189 189 ? B 4.014 13.507 16.150 1.000 2 B ASP 55.681 1
ATOM 2351 O OD1 . ASP 189 189 ? B 4.602 13.485 15.060 1.000 2 B ASP 51.599 1
ATOM 2352 O OD2 . ASP 189 189 ? B 2.946 14.143 16.345 1.000 2 B ASP 52.252 1
#
#
loop_
_atom_type.symbol
C
N
O
S
#
#
loop_
_ma_qa_metric.id
_ma_qa_metric.name
_ma_qa_metric.description
_ma_qa_metric.type
_ma_qa_metric.mode
_ma_qa_metric.type_other_details
_ma_qa_metric.software_group_id
1 pLDDT 'Predicted lddt' pLDDT local . .
#
#
loop_
_ma_qa_metric_local.ordinal_id
_ma_qa_metric_local.model_id
_ma_qa_metric_local.label_asym_id
_ma_qa_metric_local.label_seq_id
_ma_qa_metric_local.label_comp_id
_ma_qa_metric_local.metric_id
_ma_qa_metric_local.metric_value
1 1 A 1 MET 1 46.177
2 1 A 2 SER 1 60.623
3 1 A 3 LYS 1 64.981
4 1 A 4 ILE 1 64.924
5 1 A 5 TYR 1 62.626
6 1 A 6 LEU 1 65.169
7 1 A 7 LYS 1 65.516
8 1 A 8 ALA 1 63.641
9 1 A 9 MET 1 61.925
10 1 A 10 GLU 1 62.863
11 1 A 11 ASP 1 66.595
12 1 A 12 VAL 1 64.883
13 1 A 13 VAL 1 58.699
14 1 A 14 GLN 1 63.398
15 1 A 15 ARG 1 64.552
16 1 A 16 ASN 1 57.287
17 1 A 17 THR 1 53.916
18 1 A 18 ASP 1 59.311
19 1 A 19 ASN 1 59.185
20 1 A 20 THR 1 61.163
21 1 A 21 ASN 1 65.247
22 1 A 22 ARG 1 67.356
23 1 A 23 ILE 1 66.136
24 1 A 24 THR 1 67.999
25 1 A 25 GLU 1 71.731
26 1 A 26 GLN 1 73.298
27 1 A 27 ALA 1 73.203
28 1 A 28 GLN 1 75.434
29 1 A 29 GLY 1 76.873
30 1 A 30 PHE 1 74.308
31 1 A 31 VAL 1 77.239
32 1 A 32 VAL 1 75.753
33 1 A 33 SER 1 77.963
34 1 A 34 GLU 1 75.250
35 1 A 35 ASN 1 69.938
36 1 A 36 ALA 1 67.097
37 1 A 37 GLY 1 69.844
38 1 A 38 ASP 1 71.617
39 1 A 39 SER 1 74.843
40 1 A 40 LEU 1 72.554
41 1 A 41 LEU 1 72.228
42 1 A 42 HIS 1 71.824
43 1 A 43 THR 1 70.646
44 1 A 44 SER 1 66.546
45 1 A 45 PHE 1 68.078
46 1 A 46 ASP 1 68.577
47 1 A 47 LEU 1 70.754
48 1 A 48 THR 1 68.318
49 1 A 49 THR 1 72.522
50 1 A 50 ALA 1 74.934
51 1 A 51 GLN 1 72.216
52 1 A 52 SER 1 73.572
53 1 A 53 ILE 1 72.714
54 1 A 54 VAL 1 75.305
55 1 A 55 LYS 1 67.974
56 1 A 56 HIS 1 71.687
57 1 A 57 LEU 1 75.305
58 1 A 58 HIS 1 72.833
59 1 A 59 ALA 1 67.579
60 1 A 60 SER 1 68.532
61 1 A 61 PHE 1 74.535
62 1 A 62 LEU 1 77.006
63 1 A 63 LYS 1 70.457
64 1 A 64 LEU 1 70.404
65 1 A 65 ALA 1 79.727
66 1 A 66 GLN 1 76.784
67 1 A 67 SER 1 72.230
68 1 A 68 CYS 1 73.973
69 1 A 69 VAL 1 79.258
70 1 A 70 ARG 1 69.860
71 1 A 71 ASP 1 70.827
72 1 A 72 LEU 1 74.318
73 1 A 73 ASP 1 75.384
74 1 A 74 THR 1 74.060
75 1 A 75 ASP 1 75.579
76 1 A 76 ASP 1 77.701
77 1 A 77 LYS 1 78.127
78 1 A 78 LEU 1 79.779
79 1 A 79 CYS 1 79.778
80 1 A 80 PHE 1 78.838
81 1 A 81 LEU 1 80.072
82 1 A 82 ARG 1 80.683
83 1 A 83 VAL 1 80.844
84 1 A 84 LYS 1 81.515
85 1 A 85 THR 1 81.462
86 1 A 86 ARG 1 82.477
87 1 A 87 LYS 1 78.855
88 1 A 88 HIS 1 77.714
89 1 A 89 GLU 1 78.564
90 1 A 90 PHE 1 80.260
91 1 A 91 LEU 1 77.182
92 1 A 92 VAL 1 79.873
93 1 A 93 SER 1 76.824
94 1 A 94 PRO 1 77.087
95 1 A 95 GLU 1 74.284
96 1 A 96 GLU 1 74.288
97 1 A 97 ALA 1 73.340
98 1 A 98 PHE 1 75.151
99 1 A 99 THR 1 78.247
100 1 A 100 VAL 1 75.901
101 1 A 101 THR 1 79.286
102 1 A 102 VAL 1 76.932
103 1 A 103 VAL 1 76.887
104 1 A 104 LEU 1 75.173
105 1 B 1 MET 1 33.379
106 1 B 2 GLY 1 47.051
107 1 B 3 ASP 1 49.649
108 1 B 4 SER 1 54.862
109 1 B 5 PRO 1 51.025
110 1 B 6 GLU 1 49.533
111 1 B 7 GLU 1 51.382
112 1 B 8 ARG 1 52.836
113 1 B 9 ARG 1 49.223
114 1 B 10 SER 1 50.634
115 1 B 11 LYS 1 47.857
116 1 B 12 ASP 1 51.381
117 1 B 13 VAL 1 51.918
118 1 B 14 VAL 1 48.659
119 1 B 15 PRO 1 47.346
120 1 B 16 GLU 1 48.371
121 1 B 17 THR 1 47.388
122 1 B 18 ALA 1 50.302
123 1 B 19 ALA 1 50.604
124 1 B 20 LYS 1 48.551
125 1 B 21 GLU 1 48.841
126 1 B 22 ALA 1 47.712
127 1 B 23 GLU 1 52.535
128 1 B 24 THR 1 46.952
129 1 B 25 GLY 1 42.307
130 1 B 26 LYS 1 46.710
131 1 B 27 GLY 1 44.141
132 1 B 28 LYS 1 44.908
133 1 B 29 LYS 1 43.581
134 1 B 30 GLU 1 46.827
135 1 B 31 LYS 1 41.085
136 1 B 32 LYS 1 43.789
137 1 B 33 GLU 1 44.522
138 1 B 34 LYS 1 51.023
139 1 B 35 SER 1 47.102
140 1 B 36 ALA 1 46.697
141 1 B 37 GLU 1 45.644
142 1 B 38 GLY 1 46.095
143 1 B 39 THR 1 46.096
144 1 B 40 LYS 1 48.792
145 1 B 41 PRO 1 46.969
146 1 B 42 ARG 1 44.949
147 1 B 43 PRO 1 45.065
148 1 B 44 ALA 1 48.319
149 1 B 45 SER 1 45.230
150 1 B 46 SER 1 43.630
151 1 B 47 GLN 1 43.100
152 1 B 48 ARG 1 39.370
153 1 B 49 GLY 1 42.818
154 1 B 50 SER 1 47.654
155 1 B 51 LEU 1 47.801
156 1 B 52 THR 1 48.336
157 1 B 53 LYS 1 47.082
158 1 B 54 SER 1 47.857
159 1 B 55 HIS 1 45.111
160 1 B 56 MET 1 46.601
161 1 B 57 GLY 1 45.041
162 1 B 58 VAL 1 47.594
163 1 B 59 SER 1 49.785
164 1 B 60 LEU 1 46.965
165 1 B 61 PRO 1 43.675
166 1 B 62 MET 1 41.111
167 1 B 63 GLY 1 45.349
168 1 B 64 ALA 1 45.416
169 1 B 65 PRO 1 47.118
170 1 B 66 ALA 1 48.399
171 1 B 67 ALA 1 48.336
172 1 B 68 LYS 1 45.929
173 1 B 69 PRO 1 46.544
174 1 B 70 THR 1 50.060
175 1 B 71 MET 1 48.934
176 1 B 72 ARG 1 50.877
177 1 B 73 PHE 1 50.091
178 1 B 74 MET 1 50.800
179 1 B 75 PRO 1 51.448
180 1 B 76 THR 1 58.838
181 1 B 77 TYR 1 58.964
182 1 B 78 ARG 1 62.671
183 1 B 79 LEU 1 64.685
184 1 B 80 GLU 1 70.138
185 1 B 81 SER 1 71.146
186 1 B 82 LYS 1 74.672
187 1 B 83 ASN 1 74.212
188 1 B 84 PRO 1 75.946
189 1 B 85 LEU 1 76.497
190 1 B 86 ASN 1 76.360
191 1 B 87 LYS 1 75.019
192 1 B 88 GLU 1 78.609
193 1 B 89 ARG 1 80.772
194 1 B 90 VAL 1 80.895
195 1 B 91 GLU 1 77.794
196 1 B 92 ASN 1 81.487
197 1 B 93 ILE 1 81.298
198 1 B 94 ILE 1 83.120
199 1 B 95 LYS 1 83.706
200 1 B 96 ALA 1 86.565
201 1 B 97 VAL 1 85.374
202 1 B 98 MET 1 82.372
203 1 B 99 ASN 1 84.196
204 1 B 100 ARG 1 83.667
205 1 B 101 HIS 1 81.549
206 1 B 102 TYR 1 78.558
207 1 B 103 ASN 1 76.641
208 1 B 104 ASP 1 77.109
209 1 B 105 GLU 1 77.404
210 1 B 106 TYR 1 75.578
211 1 B 107 MET 1 75.297
212 1 B 108 PHE 1 71.678
213 1 B 109 HIS 1 77.118
214 1 B 110 PRO 1 70.784
215 1 B 111 LYS 1 73.848
216 1 B 112 HIS 1 76.827
217 1 B 113 SER 1 77.685
218 1 B 114 LEU 1 76.345
219 1 B 115 HIS 1 81.867
220 1 B 116 MET 1 81.193
221 1 B 117 ALA 1 78.613
222 1 B 118 ALA 1 80.016
223 1 B 119 GLN 1 83.735
224 1 B 120 VAL 1 83.041
225 1 B 121 SER 1 81.507
226 1 B 122 GLU 1 82.187
227 1 B 123 GLU 1 83.004
228 1 B 124 ILE 1 81.762
229 1 B 125 LYS 1 81.277
230 1 B 126 ASN 1 80.922
231 1 B 127 ARG 1 82.473
232 1 B 128 ILE 1 79.957
233 1 B 129 LYS 1 79.613
234 1 B 130 LEU 1 79.744
235 1 B 131 ASP 1 80.298
236 1 B 132 ASN 1 76.753
237 1 B 133 TYR 1 76.845
238 1 B 134 ASP 1 73.419
239 1 B 135 ARG 1 74.606
240 1 B 136 TYR 1 76.416
241 1 B 137 ARG 1 76.008
242 1 B 138 TYR 1 77.862
243 1 B 139 ILE 1 76.024
244 1 B 140 VAL 1 76.805
245 1 B 141 LEU 1 73.134
246 1 B 142 VAL 1 76.414
247 1 B 143 THR 1 72.094
248 1 B 144 VAL 1 74.268
249 1 B 145 GLY 1 73.145
250 1 B 146 GLU 1 69.984
251 1 B 147 PHE 1 66.215
252 1 B 148 LEU 1 63.752
253 1 B 149 MET 1 56.190
254 1 B 150 GLN 1 56.044
255 1 B 151 GLY 1 57.363
256 1 B 152 LEU 1 56.346
257 1 B 153 TYR 1 54.299
258 1 B 154 SER 1 56.022
259 1 B 155 MET 1 58.668
260 1 B 156 VAL 1 57.288
261 1 B 157 ASN 1 58.548
262 1 B 158 PHE 1 57.387
263 1 B 159 LEU 1 64.420
264 1 B 160 TRP 1 63.256
265 1 B 161 ASP 1 68.948
266 1 B 162 ALA 1 67.075
267 1 B 163 GLU 1 70.100
268 1 B 164 LYS 1 70.931
269 1 B 165 ASP 1 73.323
270 1 B 166 GLY 1 72.990
271 1 B 167 PHE 1 72.163
272 1 B 168 VAL 1 73.920
273 1 B 169 THR 1 73.208
274 1 B 170 TYR 1 77.069
275 1 B 171 SER 1 76.427
276 1 B 172 VAL 1 76.977
277 1 B 173 GLU 1 75.233
278 1 B 174 ARG 1 77.426
279 1 B 175 PRO 1 77.571
280 1 B 176 SER 1 74.781
281 1 B 177 TYR 1 75.539
282 1 B 178 PHE 1 76.050
283 1 B 179 ALA 1 77.337
284 1 B 180 VAL 1 74.923
285 1 B 181 CYS 1 77.369
286 1 B 182 THR 1 71.515
287 1 B 183 THR 1 75.483
288 1 B 184 PHE 1 75.190
289 1 B 185 TYR 1 77.833
290 1 B 186 LEU 1 76.533
291 1 B 187 TYR 1 75.194
292 1 B 188 TYR 1 65.950
293 1 B 189 ASP 1 64.647
#
