# Supplementary material for: PLM-interact: extending protein language models to predict protein-protein interactions
Source: Nat Commun. 2025 Oct 27;16:9012. doi: 10.1038/s41467-025-64512-w (PMC12559430; doi:10.1038/s41467-025-64512-w)
Supplement: Supplementary file 4 — Source Data [file 41467_2025_64512_MOESM4_ESM.zip › Source Data/Figure3_Chai-1_protein-protein structures/Worm.cif]

data_model
_entry.id model
_struct.entry_id model
_struct.pdbx_model_details .
_struct.pdbx_structure_determination_methodology computational
_struct.title 'Chai-1 predicted structure'
_audit_conform.dict_location https://raw.githubusercontent.com/ihmwg/ModelCIF/d18ba38/base/mmcif_ma-core.dic
_audit_conform.dict_name mmcif_ma.dic
_audit_conform.dict_version 1.4.6
#
loop_
_audit_author.name
_audit_author.pdbx_ordinal
'Chai team' 1
#
#
loop_
_chem_comp.id
_chem_comp.type
_chem_comp.name
_chem_comp.formula
_chem_comp.formula_weight
_chem_comp.ma_provenance
ALA 'L-peptide linking' . . . 'CCD Core'
ARG 'L-peptide linking' . . . 'CCD Core'
ASN 'L-peptide linking' . . . 'CCD Core'
ASP 'L-peptide linking' . . . 'CCD Core'
CYS 'L-peptide linking' . . . 'CCD Core'
GLN 'L-peptide linking' . . . 'CCD Core'
GLU 'L-peptide linking' . . . 'CCD Core'
GLY 'L-peptide linking' . . . 'CCD Core'
HIS 'L-peptide linking' . . . 'CCD Core'
ILE 'L-peptide linking' . . . 'CCD Core'
LEU 'L-peptide linking' . . . 'CCD Core'
LYS 'L-peptide linking' . . . 'CCD Core'
MET 'L-peptide linking' . . . 'CCD Core'
PHE 'L-peptide linking' . . . 'CCD Core'
PRO 'L-peptide linking' . . . 'CCD Core'
SER 'L-peptide linking' . . . 'CCD Core'
THR 'L-peptide linking' . . . 'CCD Core'
TRP 'L-peptide linking' . . . 'CCD Core'
TYR 'L-peptide linking' . . . 'CCD Core'
VAL 'L-peptide linking' . . . 'CCD Core'
#
#
loop_
_entity.id
_entity.type
_entity.src_method
_entity.pdbx_description
_entity.formula_weight
_entity.pdbx_number_of_molecules
_entity.details
1 polymer man protein-0-0 . 1 .
2 polymer man protein-1-0 . 1 .
#
#
loop_
_entity_poly.entity_id
_entity_poly.type
_entity_poly.nstd_linkage
_entity_poly.nstd_monomer
_entity_poly.pdbx_strand_id
_entity_poly.pdbx_seq_one_letter_code
_entity_poly.pdbx_seq_one_letter_code_can
1 polypeptide(L) no no A
;MSEEDWPSPKFREHVIQRLEPELARNRQNAPNLPVPGDARQVEEYVFAKCMSKDEYMRTIAKVINAINCN
SKSAAVPSVLQPSQFHSPPCTTAALLGNTPAGGTPGYRAPVPPDPQPTSAQARNPPVTVATTQASTTPSA
PNPPGGLPAPSASATAAVAAAVASFPSPDTSIRPGGQITPGSQAPGGGPTPAPNVPFPNGSSQMNGGPAM
GQPPPQMGAPNMGGPPNGYGGYGMMNGPPGSGAPMGGNPYNQQIKKDMDQARPWDPSAHMYQQQPQWGAM
PPQQPHGYPGRPMNGQGATPTGPSSVLESLINQPQQYPGHHNQMGPPGDRNVAAQRAAAQQQQQQQQQQQ
QQRPGMVPNQGMMSSEDQTVYSAKLRNMRGSCDSLRTRARQCRHEGNHEAAHKLEVMLSVLEGKRVVSLE
YLNHLEMWIARKQDFLNIAPMSQNQNHMGMNDPMMNGEHAMLGNGQVPNPYGGHPGYGHQQYMGPPPPHM
QMHQPPMWHQQQHQQQQRMMPQDHMMMQGGGGPVHGMYRGDMGHDPMTSPVNNHRHAPYPNPAAMRNNMR
MPNGPGPIGRDRNSMSGSSMSGPSSGAPSMNPMGTPNQKMGTPGSMGGMSGLDDLNYDDFLPNPTPIDAL
QPTLHVGQNSMNAGPPVQRSNLNETARKELQILDARFEIDPNHQRHDANHIIVVCKIRNQQFPPLRLVVP
TTYPAGNVTVDRAVIDLDAYLYDDLQNSVYERLSRPGLSSITDYLNAWEEQVNQYQNQTSGGLDVAFNVG
NDFFYDNLNL
;

;MSEEDWPSPKFREHVIQRLEPELARNRQNAPNLPVPGDARQVEEYVFAKCMSKDEYMRTIAKVINAINCN
SKSAAVPSVLQPSQFHSPPCTTAALLGNTPAGGTPGYRAPVPPDPQPTSAQARNPPVTVATTQASTTPSA
PNPPGGLPAPSASATAAVAAAVASFPSPDTSIRPGGQITPGSQAPGGGPTPAPNVPFPNGSSQMNGGPAM
GQPPPQMGAPNMGGPPNGYGGYGMMNGPPGSGAPMGGNPYNQQIKKDMDQARPWDPSAHMYQQQPQWGAM
PPQQPHGYPGRPMNGQGATPTGPSSVLESLINQPQQYPGHHNQMGPPGDRNVAAQRAAAQQQQQQQQQQQ
QQRPGMVPNQGMMSSEDQTVYSAKLRNMRGSCDSLRTRARQCRHEGNHEAAHKLEVMLSVLEGKRVVSLE
YLNHLEMWIARKQDFLNIAPMSQNQNHMGMNDPMMNGEHAMLGNGQVPNPYGGHPGYGHQQYMGPPPPHM
QMHQPPMWHQQQHQQQQRMMPQDHMMMQGGGGPVHGMYRGDMGHDPMTSPVNNHRHAPYPNPAAMRNNMR
MPNGPGPIGRDRNSMSGSSMSGPSSGAPSMNPMGTPNQKMGTPGSMGGMSGLDDLNYDDFLPNPTPIDAL
QPTLHVGQNSMNAGPPVQRSNLNETARKELQILDARFEIDPNHQRHDANHIIVVCKIRNQQFPPLRLVVP
TTYPAGNVTVDRAVIDLDAYLYDDLQNSVYERLSRPGLSSITDYLNAWEEQVNQYQNQTSGGLDVAFNVG
NDFFYDNLNL
;

2 polypeptide(L) no no B
;MNEPSACSGPPVKSKSSKNEPFYTLKALLPPYSEIQGNHDLLMSYELGPVEGGFSGSRRVKEKISSFLPH
IIGEFHLDATKEASSLRALIEKPPIHKEISNLTSSSMQGFKLSAGPVDERYRHLFERRKEEPNLAYSEKL
NLIRVRQQYDAYGFDDDETEKGFPKKHKKKKKDKKRKKEKEELGDAEKRKRAADEPMEF
;

;MNEPSACSGPPVKSKSSKNEPFYTLKALLPPYSEIQGNHDLLMSYELGPVEGGFSGSRRVKEKISSFLPH
IIGEFHLDATKEASSLRALIEKPPIHKEISNLTSSSMQGFKLSAGPVDERYRHLFERRKEEPNLAYSEKL
NLIRVRQQYDAYGFDDDETEKGFPKKHKKKKKDKKRKKEKEELGDAEKRKRAADEPMEF
;

#
#
loop_
_entity_poly_seq.entity_id
_entity_poly_seq.num
_entity_poly_seq.mon_id
_entity_poly_seq.hetero
1 1 MET .
1 2 SER .
1 3 GLU .
1 4 GLU .
1 5 ASP .
1 6 TRP .
1 7 PRO .
1 8 SER .
1 9 PRO .
1 10 LYS .
1 11 PHE .
1 12 ARG .
1 13 GLU .
1 14 HIS .
1 15 VAL .
1 16 ILE .
1 17 GLN .
1 18 ARG .
1 19 LEU .
1 20 GLU .
1 21 PRO .
1 22 GLU .
1 23 LEU .
1 24 ALA .
1 25 ARG .
1 26 ASN .
1 27 ARG .
1 28 GLN .
1 29 ASN .
1 30 ALA .
1 31 PRO .
1 32 ASN .
1 33 LEU .
1 34 PRO .
1 35 VAL .
1 36 PRO .
1 37 GLY .
1 38 ASP .
1 39 ALA .
1 40 ARG .
1 41 GLN .
1 42 VAL .
1 43 GLU .
1 44 GLU .
1 45 TYR .
1 46 VAL .
1 47 PHE .
1 48 ALA .
1 49 LYS .
1 50 CYS .
1 51 MET .
1 52 SER .
1 53 LYS .
1 54 ASP .
1 55 GLU .
1 56 TYR .
1 57 MET .
1 58 ARG .
1 59 THR .
1 60 ILE .
1 61 ALA .
1 62 LYS .
1 63 VAL .
1 64 ILE .
1 65 ASN .
1 66 ALA .
1 67 ILE .
1 68 ASN .
1 69 CYS .
1 70 ASN .
1 71 SER .
1 72 LYS .
1 73 SER .
1 74 ALA .
1 75 ALA .
1 76 VAL .
1 77 PRO .
1 78 SER .
1 79 VAL .
1 80 LEU .
1 81 GLN .
1 82 PRO .
1 83 SER .
1 84 GLN .
1 85 PHE .
1 86 HIS .
1 87 SER .
1 88 PRO .
1 89 PRO .
1 90 CYS .
1 91 THR .
1 92 THR .
1 93 ALA .
1 94 ALA .
1 95 LEU .
1 96 LEU .
1 97 GLY .
1 98 ASN .
1 99 THR .
1 100 PRO .
1 101 ALA .
1 102 GLY .
1 103 GLY .
1 104 THR .
1 105 PRO .
1 106 GLY .
1 107 TYR .
1 108 ARG .
1 109 ALA .
1 110 PRO .
1 111 VAL .
1 112 PRO .
1 113 PRO .
1 114 ASP .
1 115 PRO .
1 116 GLN .
1 117 PRO .
1 118 THR .
1 119 SER .
1 120 ALA .
1 121 GLN .
1 122 ALA .
1 123 ARG .
1 124 ASN .
1 125 PRO .
1 126 PRO .
1 127 VAL .
1 128 THR .
1 129 VAL .
1 130 ALA .
1 131 THR .
1 132 THR .
1 133 GLN .
1 134 ALA .
1 135 SER .
1 136 THR .
1 137 THR .
1 138 PRO .
1 139 SER .
1 140 ALA .
1 141 PRO .
1 142 ASN .
1 143 PRO .
1 144 PRO .
1 145 GLY .
1 146 GLY .
1 147 LEU .
1 148 PRO .
1 149 ALA .
1 150 PRO .
1 151 SER .
1 152 ALA .
1 153 SER .
1 154 ALA .
1 155 THR .
1 156 ALA .
1 157 ALA .
1 158 VAL .
1 159 ALA .
1 160 ALA .
1 161 ALA .
1 162 VAL .
1 163 ALA .
1 164 SER .
1 165 PHE .
1 166 PRO .
1 167 SER .
1 168 PRO .
1 169 ASP .
1 170 THR .
1 171 SER .
1 172 ILE .
1 173 ARG .
1 174 PRO .
1 175 GLY .
1 176 GLY .
1 177 GLN .
1 178 ILE .
1 179 THR .
1 180 PRO .
1 181 GLY .
1 182 SER .
1 183 GLN .
1 184 ALA .
1 185 PRO .
1 186 GLY .
1 187 GLY .
1 188 GLY .
1 189 PRO .
1 190 THR .
1 191 PRO .
1 192 ALA .
1 193 PRO .
1 194 ASN .
1 195 VAL .
1 196 PRO .
1 197 PHE .
1 198 PRO .
1 199 ASN .
1 200 GLY .
1 201 SER .
1 202 SER .
1 203 GLN .
1 204 MET .
1 205 ASN .
1 206 GLY .
1 207 GLY .
1 208 PRO .
1 209 ALA .
1 210 MET .
1 211 GLY .
1 212 GLN .
1 213 PRO .
1 214 PRO .
1 215 PRO .
1 216 GLN .
1 217 MET .
1 218 GLY .
1 219 ALA .
1 220 PRO .
1 221 ASN .
1 222 MET .
1 223 GLY .
1 224 GLY .
1 225 PRO .
1 226 PRO .
1 227 ASN .
1 228 GLY .
1 229 TYR .
1 230 GLY .
1 231 GLY .
1 232 TYR .
1 233 GLY .
1 234 MET .
1 235 MET .
1 236 ASN .
1 237 GLY .
1 238 PRO .
1 239 PRO .
1 240 GLY .
1 241 SER .
1 242 GLY .
1 243 ALA .
1 244 PRO .
1 245 MET .
1 246 GLY .
1 247 GLY .
1 248 ASN .
1 249 PRO .
1 250 TYR .
1 251 ASN .
1 252 GLN .
1 253 GLN .
1 254 ILE .
1 255 LYS .
1 256 LYS .
1 257 ASP .
1 258 MET .
1 259 ASP .
1 260 GLN .
1 261 ALA .
1 262 ARG .
1 263 PRO .
1 264 TRP .
1 265 ASP .
1 266 PRO .
1 267 SER .
1 268 ALA .
1 269 HIS .
1 270 MET .
1 271 TYR .
1 272 GLN .
1 273 GLN .
1 274 GLN .
1 275 PRO .
1 276 GLN .
1 277 TRP .
1 278 GLY .
1 279 ALA .
1 280 MET .
1 281 PRO .
1 282 PRO .
1 283 GLN .
1 284 GLN .
1 285 PRO .
1 286 HIS .
1 287 GLY .
1 288 TYR .
1 289 PRO .
1 290 GLY .
1 291 ARG .
1 292 PRO .
1 293 MET .
1 294 ASN .
1 295 GLY .
1 296 GLN .
1 297 GLY .
1 298 ALA .
1 299 THR .
1 300 PRO .
1 301 THR .
1 302 GLY .
1 303 PRO .
1 304 SER .
1 305 SER .
1 306 VAL .
1 307 LEU .
1 308 GLU .
1 309 SER .
1 310 LEU .
1 311 ILE .
1 312 ASN .
1 313 GLN .
1 314 PRO .
1 315 GLN .
1 316 GLN .
1 317 TYR .
1 318 PRO .
1 319 GLY .
1 320 HIS .
1 321 HIS .
1 322 ASN .
1 323 GLN .
1 324 MET .
1 325 GLY .
1 326 PRO .
1 327 PRO .
1 328 GLY .
1 329 ASP .
1 330 ARG .
1 331 ASN .
1 332 VAL .
1 333 ALA .
1 334 ALA .
1 335 GLN .
1 336 ARG .
1 337 ALA .
1 338 ALA .
1 339 ALA .
1 340 GLN .
1 341 GLN .
1 342 GLN .
1 343 GLN .
1 344 GLN .
1 345 GLN .
1 346 GLN .
1 347 GLN .
1 348 GLN .
1 349 GLN .
1 350 GLN .
1 351 GLN .
1 352 GLN .
1 353 ARG .
1 354 PRO .
1 355 GLY .
1 356 MET .
1 357 VAL .
1 358 PRO .
1 359 ASN .
1 360 GLN .
1 361 GLY .
1 362 MET .
1 363 MET .
1 364 SER .
1 365 SER .
1 366 GLU .
1 367 ASP .
1 368 GLN .
1 369 THR .
1 370 VAL .
1 371 TYR .
1 372 SER .
1 373 ALA .
1 374 LYS .
1 375 LEU .
1 376 ARG .
1 377 ASN .
1 378 MET .
1 379 ARG .
1 380 GLY .
1 381 SER .
1 382 CYS .
1 383 ASP .
1 384 SER .
1 385 LEU .
1 386 ARG .
1 387 THR .
1 388 ARG .
1 389 ALA .
1 390 ARG .
1 391 GLN .
1 392 CYS .
1 393 ARG .
1 394 HIS .
1 395 GLU .
1 396 GLY .
1 397 ASN .
1 398 HIS .
1 399 GLU .
1 400 ALA .
1 401 ALA .
1 402 HIS .
1 403 LYS .
1 404 LEU .
1 405 GLU .
1 406 VAL .
1 407 MET .
1 408 LEU .
1 409 SER .
1 410 VAL .
1 411 LEU .
1 412 GLU .
1 413 GLY .
1 414 LYS .
1 415 ARG .
1 416 VAL .
1 417 VAL .
1 418 SER .
1 419 LEU .
1 420 GLU .
1 421 TYR .
1 422 LEU .
1 423 ASN .
1 424 HIS .
1 425 LEU .
1 426 GLU .
1 427 MET .
1 428 TRP .
1 429 ILE .
1 430 ALA .
1 431 ARG .
1 432 LYS .
1 433 GLN .
1 434 ASP .
1 435 PHE .
1 436 LEU .
1 437 ASN .
1 438 ILE .
1 439 ALA .
1 440 PRO .
1 441 MET .
1 442 SER .
1 443 GLN .
1 444 ASN .
1 445 GLN .
1 446 ASN .
1 447 HIS .
1 448 MET .
1 449 GLY .
1 450 MET .
1 451 ASN .
1 452 ASP .
1 453 PRO .
1 454 MET .
1 455 MET .
1 456 ASN .
1 457 GLY .
1 458 GLU .
1 459 HIS .
1 460 ALA .
1 461 MET .
1 462 LEU .
1 463 GLY .
1 464 ASN .
1 465 GLY .
1 466 GLN .
1 467 VAL .
1 468 PRO .
1 469 ASN .
1 470 PRO .
1 471 TYR .
1 472 GLY .
1 473 GLY .
1 474 HIS .
1 475 PRO .
1 476 GLY .
1 477 TYR .
1 478 GLY .
1 479 HIS .
1 480 GLN .
1 481 GLN .
1 482 TYR .
1 483 MET .
1 484 GLY .
1 485 PRO .
1 486 PRO .
1 487 PRO .
1 488 PRO .
1 489 HIS .
1 490 MET .
1 491 GLN .
1 492 MET .
1 493 HIS .
1 494 GLN .
1 495 PRO .
1 496 PRO .
1 497 MET .
1 498 TRP .
1 499 HIS .
1 500 GLN .
1 501 GLN .
1 502 GLN .
1 503 HIS .
1 504 GLN .
1 505 GLN .
1 506 GLN .
1 507 GLN .
1 508 ARG .
1 509 MET .
1 510 MET .
1 511 PRO .
1 512 GLN .
1 513 ASP .
1 514 HIS .
1 515 MET .
1 516 MET .
1 517 MET .
1 518 GLN .
1 519 GLY .
1 520 GLY .
1 521 GLY .
1 522 GLY .
1 523 PRO .
1 524 VAL .
1 525 HIS .
1 526 GLY .
1 527 MET .
1 528 TYR .
1 529 ARG .
1 530 GLY .
1 531 ASP .
1 532 MET .
1 533 GLY .
1 534 HIS .
1 535 ASP .
1 536 PRO .
1 537 MET .
1 538 THR .
1 539 SER .
1 540 PRO .
1 541 VAL .
1 542 ASN .
1 543 ASN .
1 544 HIS .
1 545 ARG .
1 546 HIS .
1 547 ALA .
1 548 PRO .
1 549 TYR .
1 550 PRO .
1 551 ASN .
1 552 PRO .
1 553 ALA .
1 554 ALA .
1 555 MET .
1 556 ARG .
1 557 ASN .
1 558 ASN .
1 559 MET .
1 560 ARG .
1 561 MET .
1 562 PRO .
1 563 ASN .
1 564 GLY .
1 565 PRO .
1 566 GLY .
1 567 PRO .
1 568 ILE .
1 569 GLY .
1 570 ARG .
1 571 ASP .
1 572 ARG .
1 573 ASN .
1 574 SER .
1 575 MET .
1 576 SER .
1 577 GLY .
1 578 SER .
1 579 SER .
1 580 MET .
1 581 SER .
1 582 GLY .
1 583 PRO .
1 584 SER .
1 585 SER .
1 586 GLY .
1 587 ALA .
1 588 PRO .
1 589 SER .
1 590 MET .
1 591 ASN .
1 592 PRO .
1 593 MET .
1 594 GLY .
1 595 THR .
1 596 PRO .
1 597 ASN .
1 598 GLN .
1 599 LYS .
1 600 MET .
1 601 GLY .
1 602 THR .
1 603 PRO .
1 604 GLY .
1 605 SER .
1 606 MET .
1 607 GLY .
1 608 GLY .
1 609 MET .
1 610 SER .
1 611 GLY .
1 612 LEU .
1 613 ASP .
1 614 ASP .
1 615 LEU .
1 616 ASN .
1 617 TYR .
1 618 ASP .
1 619 ASP .
1 620 PHE .
1 621 LEU .
1 622 PRO .
1 623 ASN .
1 624 PRO .
1 625 THR .
1 626 PRO .
1 627 ILE .
1 628 ASP .
1 629 ALA .
1 630 LEU .
1 631 GLN .
1 632 PRO .
1 633 THR .
1 634 LEU .
1 635 HIS .
1 636 VAL .
1 637 GLY .
1 638 GLN .
1 639 ASN .
1 640 SER .
1 641 MET .
1 642 ASN .
1 643 ALA .
1 644 GLY .
1 645 PRO .
1 646 PRO .
1 647 VAL .
1 648 GLN .
1 649 ARG .
1 650 SER .
1 651 ASN .
1 652 LEU .
1 653 ASN .
1 654 GLU .
1 655 THR .
1 656 ALA .
1 657 ARG .
1 658 LYS .
1 659 GLU .
1 660 LEU .
1 661 GLN .
1 662 ILE .
1 663 LEU .
1 664 ASP .
1 665 ALA .
1 666 ARG .
1 667 PHE .
1 668 GLU .
1 669 ILE .
1 670 ASP .
1 671 PRO .
1 672 ASN .
1 673 HIS .
1 674 GLN .
1 675 ARG .
1 676 HIS .
1 677 ASP .
1 678 ALA .
1 679 ASN .
1 680 HIS .
1 681 ILE .
1 682 ILE .
1 683 VAL .
1 684 VAL .
1 685 CYS .
1 686 LYS .
1 687 ILE .
1 688 ARG .
1 689 ASN .
1 690 GLN .
1 691 GLN .
1 692 PHE .
1 693 PRO .
1 694 PRO .
1 695 LEU .
1 696 ARG .
1 697 LEU .
1 698 VAL .
1 699 VAL .
1 700 PRO .
1 701 THR .
1 702 THR .
1 703 TYR .
1 704 PRO .
1 705 ALA .
1 706 GLY .
1 707 ASN .
1 708 VAL .
1 709 THR .
1 710 VAL .
1 711 ASP .
1 712 ARG .
1 713 ALA .
1 714 VAL .
1 715 ILE .
1 716 ASP .
1 717 LEU .
1 718 ASP .
1 719 ALA .
1 720 TYR .
1 721 LEU .
1 722 TYR .
1 723 ASP .
1 724 ASP .
1 725 LEU .
1 726 GLN .
1 727 ASN .
1 728 SER .
1 729 VAL .
1 730 TYR .
1 731 GLU .
1 732 ARG .
1 733 LEU .
1 734 SER .
1 735 ARG .
1 736 PRO .
1 737 GLY .
1 738 LEU .
1 739 SER .
1 740 SER .
1 741 ILE .
1 742 THR .
1 743 ASP .
1 744 TYR .
1 745 LEU .
1 746 ASN .
1 747 ALA .
1 748 TRP .
1 749 GLU .
1 750 GLU .
1 751 GLN .
1 752 VAL .
1 753 ASN .
1 754 GLN .
1 755 TYR .
1 756 GLN .
1 757 ASN .
1 758 GLN .
1 759 THR .
1 760 SER .
1 761 GLY .
1 762 GLY .
1 763 LEU .
1 764 ASP .
1 765 VAL .
1 766 ALA .
1 767 PHE .
1 768 ASN .
1 769 VAL .
1 770 GLY .
1 771 ASN .
1 772 ASP .
1 773 PHE .
1 774 PHE .
1 775 TYR .
1 776 ASP .
1 777 ASN .
1 778 LEU .
1 779 ASN .
1 780 LEU .
2 1 MET .
2 2 ASN .
2 3 GLU .
2 4 PRO .
2 5 SER .
2 6 ALA .
2 7 CYS .
2 8 SER .
2 9 GLY .
2 10 PRO .
2 11 PRO .
2 12 VAL .
2 13 LYS .
2 14 SER .
2 15 LYS .
2 16 SER .
2 17 SER .
2 18 LYS .
2 19 ASN .
2 20 GLU .
2 21 PRO .
2 22 PHE .
2 23 TYR .
2 24 THR .
2 25 LEU .
2 26 LYS .
2 27 ALA .
2 28 LEU .
2 29 LEU .
2 30 PRO .
2 31 PRO .
2 32 TYR .
2 33 SER .
2 34 GLU .
2 35 ILE .
2 36 GLN .
2 37 GLY .
2 38 ASN .
2 39 HIS .
2 40 ASP .
2 41 LEU .
2 42 LEU .
2 43 MET .
2 44 SER .
2 45 TYR .
2 46 GLU .
2 47 LEU .
2 48 GLY .
2 49 PRO .
2 50 VAL .
2 51 GLU .
2 52 GLY .
2 53 GLY .
2 54 PHE .
2 55 SER .
2 56 GLY .
2 57 SER .
2 58 ARG .
2 59 ARG .
2 60 VAL .
2 61 LYS .
2 62 GLU .
2 63 LYS .
2 64 ILE .
2 65 SER .
2 66 SER .
2 67 PHE .
2 68 LEU .
2 69 PRO .
2 70 HIS .
2 71 ILE .
2 72 ILE .
2 73 GLY .
2 74 GLU .
2 75 PHE .
2 76 HIS .
2 77 LEU .
2 78 ASP .
2 79 ALA .
2 80 THR .
2 81 LYS .
2 82 GLU .
2 83 ALA .
2 84 SER .
2 85 SER .
2 86 LEU .
2 87 ARG .
2 88 ALA .
2 89 LEU .
2 90 ILE .
2 91 GLU .
2 92 LYS .
2 93 PRO .
2 94 PRO .
2 95 ILE .
2 96 HIS .
2 97 LYS .
2 98 GLU .
2 99 ILE .
2 100 SER .
2 101 ASN .
2 102 LEU .
2 103 THR .
2 104 SER .
2 105 SER .
2 106 SER .
2 107 MET .
2 108 GLN .
2 109 GLY .
2 110 PHE .
2 111 LYS .
2 112 LEU .
2 113 SER .
2 114 ALA .
2 115 GLY .
2 116 PRO .
2 117 VAL .
2 118 ASP .
2 119 GLU .
2 120 ARG .
2 121 TYR .
2 122 ARG .
2 123 HIS .
2 124 LEU .
2 125 PHE .
2 126 GLU .
2 127 ARG .
2 128 ARG .
2 129 LYS .
2 130 GLU .
2 131 GLU .
2 132 PRO .
2 133 ASN .
2 134 LEU .
2 135 ALA .
2 136 TYR .
2 137 SER .
2 138 GLU .
2 139 LYS .
2 140 LEU .
2 141 ASN .
2 142 LEU .
2 143 ILE .
2 144 ARG .
2 145 VAL .
2 146 ARG .
2 147 GLN .
2 148 GLN .
2 149 TYR .
2 150 ASP .
2 151 ALA .
2 152 TYR .
2 153 GLY .
2 154 PHE .
2 155 ASP .
2 156 ASP .
2 157 ASP .
2 158 GLU .
2 159 THR .
2 160 GLU .
2 161 LYS .
2 162 GLY .
2 163 PHE .
2 164 PRO .
2 165 LYS .
2 166 LYS .
2 167 HIS .
2 168 LYS .
2 169 LYS .
2 170 LYS .
2 171 LYS .
2 172 LYS .
2 173 ASP .
2 174 LYS .
2 175 LYS .
2 176 ARG .
2 177 LYS .
2 178 LYS .
2 179 GLU .
2 180 LYS .
2 181 GLU .
2 182 GLU .
2 183 LEU .
2 184 GLY .
2 185 ASP .
2 186 ALA .
2 187 GLU .
2 188 LYS .
2 189 ARG .
2 190 LYS .
2 191 ARG .
2 192 ALA .
2 193 ALA .
2 194 ASP .
2 195 GLU .
2 196 PRO .
2 197 MET .
2 198 GLU .
2 199 PHE .
#
#
loop_
_struct_asym.id
_struct_asym.entity_id
_struct_asym.details
A 1 'Chain A'
B 2 'Chain B'
#
#
loop_
_pdbx_poly_seq_scheme.asym_id
_pdbx_poly_seq_scheme.entity_id
_pdbx_poly_seq_scheme.seq_id
_pdbx_poly_seq_scheme.mon_id
_pdbx_poly_seq_scheme.pdb_seq_num
_pdbx_poly_seq_scheme.auth_seq_num
_pdbx_poly_seq_scheme.pdb_mon_id
_pdbx_poly_seq_scheme.auth_mon_id
_pdbx_poly_seq_scheme.pdb_strand_id
_pdbx_poly_seq_scheme.pdb_ins_code
A 1 1 MET 1 1 MET MET A .
A 1 2 SER 2 2 SER SER A .
A 1 3 GLU 3 3 GLU GLU A .
A 1 4 GLU 4 4 GLU GLU A .
A 1 5 ASP 5 5 ASP ASP A .
A 1 6 TRP 6 6 TRP TRP A .
A 1 7 PRO 7 7 PRO PRO A .
A 1 8 SER 8 8 SER SER A .
A 1 9 PRO 9 9 PRO PRO A .
A 1 10 LYS 10 10 LYS LYS A .
A 1 11 PHE 11 11 PHE PHE A .
A 1 12 ARG 12 12 ARG ARG A .
A 1 13 GLU 13 13 GLU GLU A .
A 1 14 HIS 14 14 HIS HIS A .
A 1 15 VAL 15 15 VAL VAL A .
A 1 16 ILE 16 16 ILE ILE A .
A 1 17 GLN 17 17 GLN GLN A .
A 1 18 ARG 18 18 ARG ARG A .
A 1 19 LEU 19 19 LEU LEU A .
A 1 20 GLU 20 20 GLU GLU A .
A 1 21 PRO 21 21 PRO PRO A .
A 1 22 GLU 22 22 GLU GLU A .
A 1 23 LEU 23 23 LEU LEU A .
A 1 24 ALA 24 24 ALA ALA A .
A 1 25 ARG 25 25 ARG ARG A .
A 1 26 ASN 26 26 ASN ASN A .
A 1 27 ARG 27 27 ARG ARG A .
A 1 28 GLN 28 28 GLN GLN A .
A 1 29 ASN 29 29 ASN ASN A .
A 1 30 ALA 30 30 ALA ALA A .
A 1 31 PRO 31 31 PRO PRO A .
A 1 32 ASN 32 32 ASN ASN A .
A 1 33 LEU 33 33 LEU LEU A .
A 1 34 PRO 34 34 PRO PRO A .
A 1 35 VAL 35 35 VAL VAL A .
A 1 36 PRO 36 36 PRO PRO A .
A 1 37 GLY 37 37 GLY GLY A .
A 1 38 ASP 38 38 ASP ASP A .
A 1 39 ALA 39 39 ALA ALA A .
A 1 40 ARG 40 40 ARG ARG A .
A 1 41 GLN 41 41 GLN GLN A .
A 1 42 VAL 42 42 VAL VAL A .
A 1 43 GLU 43 43 GLU GLU A .
A 1 44 GLU 44 44 GLU GLU A .
A 1 45 TYR 45 45 TYR TYR A .
A 1 46 VAL 46 46 VAL VAL A .
A 1 47 PHE 47 47 PHE PHE A .
A 1 48 ALA 48 48 ALA ALA A .
A 1 49 LYS 49 49 LYS LYS A .
A 1 50 CYS 50 50 CYS CYS A .
A 1 51 MET 51 51 MET MET A .
A 1 52 SER 52 52 SER SER A .
A 1 53 LYS 53 53 LYS LYS A .
A 1 54 ASP 54 54 ASP ASP A .
A 1 55 GLU 55 55 GLU GLU A .
A 1 56 TYR 56 56 TYR TYR A .
A 1 57 MET 57 57 MET MET A .
A 1 58 ARG 58 58 ARG ARG A .
A 1 59 THR 59 59 THR THR A .
A 1 60 ILE 60 60 ILE ILE A .
A 1 61 ALA 61 61 ALA ALA A .
A 1 62 LYS 62 62 LYS LYS A .
A 1 63 VAL 63 63 VAL VAL A .
A 1 64 ILE 64 64 ILE ILE A .
A 1 65 ASN 65 65 ASN ASN A .
A 1 66 ALA 66 66 ALA ALA A .
A 1 67 ILE 67 67 ILE ILE A .
A 1 68 ASN 68 68 ASN ASN A .
A 1 69 CYS 69 69 CYS CYS A .
A 1 70 ASN 70 70 ASN ASN A .
A 1 71 SER 71 71 SER SER A .
A 1 72 LYS 72 72 LYS LYS A .
A 1 73 SER 73 73 SER SER A .
A 1 74 ALA 74 74 ALA ALA A .
A 1 75 ALA 75 75 ALA ALA A .
A 1 76 VAL 76 76 VAL VAL A .
A 1 77 PRO 77 77 PRO PRO A .
A 1 78 SER 78 78 SER SER A .
A 1 79 VAL 79 79 VAL VAL A .
A 1 80 LEU 80 80 LEU LEU A .
A 1 81 GLN 81 81 GLN GLN A .
A 1 82 PRO 82 82 PRO PRO A .
A 1 83 SER 83 83 SER SER A .
A 1 84 GLN 84 84 GLN GLN A .
A 1 85 PHE 85 85 PHE PHE A .
A 1 86 HIS 86 86 HIS HIS A .
A 1 87 SER 87 87 SER SER A .
A 1 88 PRO 88 88 PRO PRO A .
A 1 89 PRO 89 89 PRO PRO A .
A 1 90 CYS 90 90 CYS CYS A .
A 1 91 THR 91 91 THR THR A .
A 1 92 THR 92 92 THR THR A .
A 1 93 ALA 93 93 ALA ALA A .
A 1 94 ALA 94 94 ALA ALA A .
A 1 95 LEU 95 95 LEU LEU A .
A 1 96 LEU 96 96 LEU LEU A .
A 1 97 GLY 97 97 GLY GLY A .
A 1 98 ASN 98 98 ASN ASN A .
A 1 99 THR 99 99 THR THR A .
A 1 100 PRO 100 100 PRO PRO A .
A 1 101 ALA 101 101 ALA ALA A .
A 1 102 GLY 102 102 GLY GLY A .
A 1 103 GLY 103 103 GLY GLY A .
A 1 104 THR 104 104 THR THR A .
A 1 105 PRO 105 105 PRO PRO A .
A 1 106 GLY 106 106 GLY GLY A .
A 1 107 TYR 107 107 TYR TYR A .
A 1 108 ARG 108 108 ARG ARG A .
A 1 109 ALA 109 109 ALA ALA A .
A 1 110 PRO 110 110 PRO PRO A .
A 1 111 VAL 111 111 VAL VAL A .
A 1 112 PRO 112 112 PRO PRO A .
A 1 113 PRO 113 113 PRO PRO A .
A 1 114 ASP 114 114 ASP ASP A .
A 1 115 PRO 115 115 PRO PRO A .
A 1 116 GLN 116 116 GLN GLN A .
A 1 117 PRO 117 117 PRO PRO A .
A 1 118 THR 118 118 THR THR A .
A 1 119 SER 119 119 SER SER A .
A 1 120 ALA 120 120 ALA ALA A .
A 1 121 GLN 121 121 GLN GLN A .
A 1 122 ALA 122 122 ALA ALA A .
A 1 123 ARG 123 123 ARG ARG A .
A 1 124 ASN 124 124 ASN ASN A .
A 1 125 PRO 125 125 PRO PRO A .
A 1 126 PRO 126 126 PRO PRO A .
A 1 127 VAL 127 127 VAL VAL A .
A 1 128 THR 128 128 THR THR A .
A 1 129 VAL 129 129 VAL VAL A .
A 1 130 ALA 130 130 ALA ALA A .
A 1 131 THR 131 131 THR THR A .
A 1 132 THR 132 132 THR THR A .
A 1 133 GLN 133 133 GLN GLN A .
A 1 134 ALA 134 134 ALA ALA A .
A 1 135 SER 135 135 SER SER A .
A 1 136 THR 136 136 THR THR A .
A 1 137 THR 137 137 THR THR A .
A 1 138 PRO 138 138 PRO PRO A .
A 1 139 SER 139 139 SER SER A .
A 1 140 ALA 140 140 ALA ALA A .
A 1 141 PRO 141 141 PRO PRO A .
A 1 142 ASN 142 142 ASN ASN A .
A 1 143 PRO 143 143 PRO PRO A .
A 1 144 PRO 144 144 PRO PRO A .
A 1 145 GLY 145 145 GLY GLY A .
A 1 146 GLY 146 146 GLY GLY A .
A 1 147 LEU 147 147 LEU LEU A .
A 1 148 PRO 148 148 PRO PRO A .
A 1 149 ALA 149 149 ALA ALA A .
A 1 150 PRO 150 150 PRO PRO A .
A 1 151 SER 151 151 SER SER A .
A 1 152 ALA 152 152 ALA ALA A .
A 1 153 SER 153 153 SER SER A .
A 1 154 ALA 154 154 ALA ALA A .
A 1 155 THR 155 155 THR THR A .
A 1 156 ALA 156 156 ALA ALA A .
A 1 157 ALA 157 157 ALA ALA A .
A 1 158 VAL 158 158 VAL VAL A .
A 1 159 ALA 159 159 ALA ALA A .
A 1 160 ALA 160 160 ALA ALA A .
A 1 161 ALA 161 161 ALA ALA A .
A 1 162 VAL 162 162 VAL VAL A .
A 1 163 ALA 163 163 ALA ALA A .
A 1 164 SER 164 164 SER SER A .
A 1 165 PHE 165 165 PHE PHE A .
A 1 166 PRO 166 166 PRO PRO A .
A 1 167 SER 167 167 SER SER A .
A 1 168 PRO 168 168 PRO PRO A .
A 1 169 ASP 169 169 ASP ASP A .
A 1 170 THR 170 170 THR THR A .
A 1 171 SER 171 171 SER SER A .
A 1 172 ILE 172 172 ILE ILE A .
A 1 173 ARG 173 173 ARG ARG A .
A 1 174 PRO 174 174 PRO PRO A .
A 1 175 GLY 175 175 GLY GLY A .
A 1 176 GLY 176 176 GLY GLY A .
A 1 177 GLN 177 177 GLN GLN A .
A 1 178 ILE 178 178 ILE ILE A .
A 1 179 THR 179 179 THR THR A .
A 1 180 PRO 180 180 PRO PRO A .
A 1 181 GLY 181 181 GLY GLY A .
A 1 182 SER 182 182 SER SER A .
A 1 183 GLN 183 183 GLN GLN A .
A 1 184 ALA 184 184 ALA ALA A .
A 1 185 PRO 185 185 PRO PRO A .
A 1 186 GLY 186 186 GLY GLY A .
A 1 187 GLY 187 187 GLY GLY A .
A 1 188 GLY 188 188 GLY GLY A .
A 1 189 PRO 189 189 PRO PRO A .
A 1 190 THR 190 190 THR THR A .
A 1 191 PRO 191 191 PRO PRO A .
A 1 192 ALA 192 192 ALA ALA A .
A 1 193 PRO 193 193 PRO PRO A .
A 1 194 ASN 194 194 ASN ASN A .
A 1 195 VAL 195 195 VAL VAL A .
A 1 196 PRO 196 196 PRO PRO A .
A 1 197 PHE 197 197 PHE PHE A .
A 1 198 PRO 198 198 PRO PRO A .
A 1 199 ASN 199 199 ASN ASN A .
A 1 200 GLY 200 200 GLY GLY A .
A 1 201 SER 201 201 SER SER A .
A 1 202 SER 202 202 SER SER A .
A 1 203 GLN 203 203 GLN GLN A .
A 1 204 MET 204 204 MET MET A .
A 1 205 ASN 205 205 ASN ASN A .
A 1 206 GLY 206 206 GLY GLY A .
A 1 207 GLY 207 207 GLY GLY A .
A 1 208 PRO 208 208 PRO PRO A .
A 1 209 ALA 209 209 ALA ALA A .
A 1 210 MET 210 210 MET MET A .
A 1 211 GLY 211 211 GLY GLY A .
A 1 212 GLN 212 212 GLN GLN A .
A 1 213 PRO 213 213 PRO PRO A .
A 1 214 PRO 214 214 PRO PRO A .
A 1 215 PRO 215 215 PRO PRO A .
A 1 216 GLN 216 216 GLN GLN A .
A 1 217 MET 217 217 MET MET A .
A 1 218 GLY 218 218 GLY GLY A .
A 1 219 ALA 219 219 ALA ALA A .
A 1 220 PRO 220 220 PRO PRO A .
A 1 221 ASN 221 221 ASN ASN A .
A 1 222 MET 222 222 MET MET A .
A 1 223 GLY 223 223 GLY GLY A .
A 1 224 GLY 224 224 GLY GLY A .
A 1 225 PRO 225 225 PRO PRO A .
A 1 226 PRO 226 226 PRO PRO A .
A 1 227 ASN 227 227 ASN ASN A .
A 1 228 GLY 228 228 GLY GLY A .
A 1 229 TYR 229 229 TYR TYR A .
A 1 230 GLY 230 230 GLY GLY A .
A 1 231 GLY 231 231 GLY GLY A .
A 1 232 TYR 232 232 TYR TYR A .
A 1 233 GLY 233 233 GLY GLY A .
A 1 234 MET 234 234 MET MET A .
A 1 235 MET 235 235 MET MET A .
A 1 236 ASN 236 236 ASN ASN A .
A 1 237 GLY 237 237 GLY GLY A .
A 1 238 PRO 238 238 PRO PRO A .
A 1 239 PRO 239 239 PRO PRO A .
A 1 240 GLY 240 240 GLY GLY A .
A 1 241 SER 241 241 SER SER A .
A 1 242 GLY 242 242 GLY GLY A .
A 1 243 ALA 243 243 ALA ALA A .
A 1 244 PRO 244 244 PRO PRO A .
A 1 245 MET 245 245 MET MET A .
A 1 246 GLY 246 246 GLY GLY A .
A 1 247 GLY 247 247 GLY GLY A .
A 1 248 ASN 248 248 ASN ASN A .
A 1 249 PRO 249 249 PRO PRO A .
A 1 250 TYR 250 250 TYR TYR A .
A 1 251 ASN 251 251 ASN ASN A .
A 1 252 GLN 252 252 GLN GLN A .
A 1 253 GLN 253 253 GLN GLN A .
A 1 254 ILE 254 254 ILE ILE A .
A 1 255 LYS 255 255 LYS LYS A .
A 1 256 LYS 256 256 LYS LYS A .
A 1 257 ASP 257 257 ASP ASP A .
A 1 258 MET 258 258 MET MET A .
A 1 259 ASP 259 259 ASP ASP A .
A 1 260 GLN 260 260 GLN GLN A .
A 1 261 ALA 261 261 ALA ALA A .
A 1 262 ARG 262 262 ARG ARG A .
A 1 263 PRO 263 263 PRO PRO A .
A 1 264 TRP 264 264 TRP TRP A .
A 1 265 ASP 265 265 ASP ASP A .
A 1 266 PRO 266 266 PRO PRO A .
A 1 267 SER 267 267 SER SER A .
A 1 268 ALA 268 268 ALA ALA A .
A 1 269 HIS 269 269 HIS HIS A .
A 1 270 MET 270 270 MET MET A .
A 1 271 TYR 271 271 TYR TYR A .
A 1 272 GLN 272 272 GLN GLN A .
A 1 273 GLN 273 273 GLN GLN A .
A 1 274 GLN 274 274 GLN GLN A .
A 1 275 PRO 275 275 PRO PRO A .
A 1 276 GLN 276 276 GLN GLN A .
A 1 277 TRP 277 277 TRP TRP A .
A 1 278 GLY 278 278 GLY GLY A .
A 1 279 ALA 279 279 ALA ALA A .
A 1 280 MET 280 280 MET MET A .
A 1 281 PRO 281 281 PRO PRO A .
A 1 282 PRO 282 282 PRO PRO A .
A 1 283 GLN 283 283 GLN GLN A .
A 1 284 GLN 284 284 GLN GLN A .
A 1 285 PRO 285 285 PRO PRO A .
A 1 286 HIS 286 286 HIS HIS A .
A 1 287 GLY 287 287 GLY GLY A .
A 1 288 TYR 288 288 TYR TYR A .
A 1 289 PRO 289 289 PRO PRO A .
A 1 290 GLY 290 290 GLY GLY A .
A 1 291 ARG 291 291 ARG ARG A .
A 1 292 PRO 292 292 PRO PRO A .
A 1 293 MET 293 293 MET MET A .
A 1 294 ASN 294 294 ASN ASN A .
A 1 295 GLY 295 295 GLY GLY A .
A 1 296 GLN 296 296 GLN GLN A .
A 1 297 GLY 297 297 GLY GLY A .
A 1 298 ALA 298 298 ALA ALA A .
A 1 299 THR 299 299 THR THR A .
A 1 300 PRO 300 300 PRO PRO A .
A 1 301 THR 301 301 THR THR A .
A 1 302 GLY 302 302 GLY GLY A .
A 1 303 PRO 303 303 PRO PRO A .
A 1 304 SER 304 304 SER SER A .
A 1 305 SER 305 305 SER SER A .
A 1 306 VAL 306 306 VAL VAL A .
A 1 307 LEU 307 307 LEU LEU A .
A 1 308 GLU 308 308 GLU GLU A .
A 1 309 SER 309 309 SER SER A .
A 1 310 LEU 310 310 LEU LEU A .
A 1 311 ILE 311 311 ILE ILE A .
A 1 312 ASN 312 312 ASN ASN A .
A 1 313 GLN 313 313 GLN GLN A .
A 1 314 PRO 314 314 PRO PRO A .
A 1 315 GLN 315 315 GLN GLN A .
A 1 316 GLN 316 316 GLN GLN A .
A 1 317 TYR 317 317 TYR TYR A .
A 1 318 PRO 318 318 PRO PRO A .
A 1 319 GLY 319 319 GLY GLY A .
A 1 320 HIS 320 320 HIS HIS A .
A 1 321 HIS 321 321 HIS HIS A .
A 1 322 ASN 322 322 ASN ASN A .
A 1 323 GLN 323 323 GLN GLN A .
A 1 324 MET 324 324 MET MET A .
A 1 325 GLY 325 325 GLY GLY A .
A 1 326 PRO 326 326 PRO PRO A .
A 1 327 PRO 327 327 PRO PRO A .
A 1 328 GLY 328 328 GLY GLY A .
A 1 329 ASP 329 329 ASP ASP A .
A 1 330 ARG 330 330 ARG ARG A .
A 1 331 ASN 331 331 ASN ASN A .
A 1 332 VAL 332 332 VAL VAL A .
A 1 333 ALA 333 333 ALA ALA A .
A 1 334 ALA 334 334 ALA ALA A .
A 1 335 GLN 335 335 GLN GLN A .
A 1 336 ARG 336 336 ARG ARG A .
A 1 337 ALA 337 337 ALA ALA A .
A 1 338 ALA 338 338 ALA ALA A .
A 1 339 ALA 339 339 ALA ALA A .
A 1 340 GLN 340 340 GLN GLN A .
A 1 341 GLN 341 341 GLN GLN A .
A 1 342 GLN 342 342 GLN GLN A .
A 1 343 GLN 343 343 GLN GLN A .
A 1 344 GLN 344 344 GLN GLN A .
A 1 345 GLN 345 345 GLN GLN A .
A 1 346 GLN 346 346 GLN GLN A .
A 1 347 GLN 347 347 GLN GLN A .
A 1 348 GLN 348 348 GLN GLN A .
A 1 349 GLN 349 349 GLN GLN A .
A 1 350 GLN 350 350 GLN GLN A .
A 1 351 GLN 351 351 GLN GLN A .
A 1 352 GLN 352 352 GLN GLN A .
A 1 353 ARG 353 353 ARG ARG A .
A 1 354 PRO 354 354 PRO PRO A .
A 1 355 GLY 355 355 GLY GLY A .
A 1 356 MET 356 356 MET MET A .
A 1 357 VAL 357 357 VAL VAL A .
A 1 358 PRO 358 358 PRO PRO A .
A 1 359 ASN 359 359 ASN ASN A .
A 1 360 GLN 360 360 GLN GLN A .
A 1 361 GLY 361 361 GLY GLY A .
A 1 362 MET 362 362 MET MET A .
A 1 363 MET 363 363 MET MET A .
A 1 364 SER 364 364 SER SER A .
A 1 365 SER 365 365 SER SER A .
A 1 366 GLU 366 366 GLU GLU A .
A 1 367 ASP 367 367 ASP ASP A .
A 1 368 GLN 368 368 GLN GLN A .
A 1 369 THR 369 369 THR THR A .
A 1 370 VAL 370 370 VAL VAL A .
A 1 371 TYR 371 371 TYR TYR A .
A 1 372 SER 372 372 SER SER A .
A 1 373 ALA 373 373 ALA ALA A .
A 1 374 LYS 374 374 LYS LYS A .
A 1 375 LEU 375 375 LEU LEU A .
A 1 376 ARG 376 376 ARG ARG A .
A 1 377 ASN 377 377 ASN ASN A .
A 1 378 MET 378 378 MET MET A .
A 1 379 ARG 379 379 ARG ARG A .
A 1 380 GLY 380 380 GLY GLY A .
A 1 381 SER 381 381 SER SER A .
A 1 382 CYS 382 382 CYS CYS A .
A 1 383 ASP 383 383 ASP ASP A .
A 1 384 SER 384 384 SER SER A .
A 1 385 LEU 385 385 LEU LEU A .
A 1 386 ARG 386 386 ARG ARG A .
A 1 387 THR 387 387 THR THR A .
A 1 388 ARG 388 388 ARG ARG A .
A 1 389 ALA 389 389 ALA ALA A .
A 1 390 ARG 390 390 ARG ARG A .
A 1 391 GLN 391 391 GLN GLN A .
A 1 392 CYS 392 392 CYS CYS A .
A 1 393 ARG 393 393 ARG ARG A .
A 1 394 HIS 394 394 HIS HIS A .
A 1 395 GLU 395 395 GLU GLU A .
A 1 396 GLY 396 396 GLY GLY A .
A 1 397 ASN 397 397 ASN ASN A .
A 1 398 HIS 398 398 HIS HIS A .
A 1 399 GLU 399 399 GLU GLU A .
A 1 400 ALA 400 400 ALA ALA A .
A 1 401 ALA 401 401 ALA ALA A .
A 1 402 HIS 402 402 HIS HIS A .
A 1 403 LYS 403 403 LYS LYS A .
A 1 404 LEU 404 404 LEU LEU A .
A 1 405 GLU 405 405 GLU GLU A .
A 1 406 VAL 406 406 VAL VAL A .
A 1 407 MET 407 407 MET MET A .
A 1 408 LEU 408 408 LEU LEU A .
A 1 409 SER 409 409 SER SER A .
A 1 410 VAL 410 410 VAL VAL A .
A 1 411 LEU 411 411 LEU LEU A .
A 1 412 GLU 412 412 GLU GLU A .
A 1 413 GLY 413 413 GLY GLY A .
A 1 414 LYS 414 414 LYS LYS A .
A 1 415 ARG 415 415 ARG ARG A .
A 1 416 VAL 416 416 VAL VAL A .
A 1 417 VAL 417 417 VAL VAL A .
A 1 418 SER 418 418 SER SER A .
A 1 419 LEU 419 419 LEU LEU A .
A 1 420 GLU 420 420 GLU GLU A .
A 1 421 TYR 421 421 TYR TYR A .
A 1 422 LEU 422 422 LEU LEU A .
A 1 423 ASN 423 423 ASN ASN A .
A 1 424 HIS 424 424 HIS HIS A .
A 1 425 LEU 425 425 LEU LEU A .
A 1 426 GLU 426 426 GLU GLU A .
A 1 427 MET 427 427 MET MET A .
A 1 428 TRP 428 428 TRP TRP A .
A 1 429 ILE 429 429 ILE ILE A .
A 1 430 ALA 430 430 ALA ALA A .
A 1 431 ARG 431 431 ARG ARG A .
A 1 432 LYS 432 432 LYS LYS A .
A 1 433 GLN 433 433 GLN GLN A .
A 1 434 ASP 434 434 ASP ASP A .
A 1 435 PHE 435 435 PHE PHE A .
A 1 436 LEU 436 436 LEU LEU A .
A 1 437 ASN 437 437 ASN ASN A .
A 1 438 ILE 438 438 ILE ILE A .
A 1 439 ALA 439 439 ALA ALA A .
A 1 440 PRO 440 440 PRO PRO A .
A 1 441 MET 441 441 MET MET A .
A 1 442 SER 442 442 SER SER A .
A 1 443 GLN 443 443 GLN GLN A .
A 1 444 ASN 444 444 ASN ASN A .
A 1 445 GLN 445 445 GLN GLN A .
A 1 446 ASN 446 446 ASN ASN A .
A 1 447 HIS 447 447 HIS HIS A .
A 1 448 MET 448 448 MET MET A .
A 1 449 GLY 449 449 GLY GLY A .
A 1 450 MET 450 450 MET MET A .
A 1 451 ASN 451 451 ASN ASN A .
A 1 452 ASP 452 452 ASP ASP A .
A 1 453 PRO 453 453 PRO PRO A .
A 1 454 MET 454 454 MET MET A .
A 1 455 MET 455 455 MET MET A .
A 1 456 ASN 456 456 ASN ASN A .
A 1 457 GLY 457 457 GLY GLY A .
A 1 458 GLU 458 458 GLU GLU A .
A 1 459 HIS 459 459 HIS HIS A .
A 1 460 ALA 460 460 ALA ALA A .
A 1 461 MET 461 461 MET MET A .
A 1 462 LEU 462 462 LEU LEU A .
A 1 463 GLY 463 463 GLY GLY A .
A 1 464 ASN 464 464 ASN ASN A .
A 1 465 GLY 465 465 GLY GLY A .
A 1 466 GLN 466 466 GLN GLN A .
A 1 467 VAL 467 467 VAL VAL A .
A 1 468 PRO 468 468 PRO PRO A .
A 1 469 ASN 469 469 ASN ASN A .
A 1 470 PRO 470 470 PRO PRO A .
A 1 471 TYR 471 471 TYR TYR A .
A 1 472 GLY 472 472 GLY GLY A .
A 1 473 GLY 473 473 GLY GLY A .
A 1 474 HIS 474 474 HIS HIS A .
A 1 475 PRO 475 475 PRO PRO A .
A 1 476 GLY 476 476 GLY GLY A .
A 1 477 TYR 477 477 TYR TYR A .
A 1 478 GLY 478 478 GLY GLY A .
A 1 479 HIS 479 479 HIS HIS A .
A 1 480 GLN 480 480 GLN GLN A .
A 1 481 GLN 481 481 GLN GLN A .
A 1 482 TYR 482 482 TYR TYR A .
A 1 483 MET 483 483 MET MET A .
A 1 484 GLY 484 484 GLY GLY A .
A 1 485 PRO 485 485 PRO PRO A .
A 1 486 PRO 486 486 PRO PRO A .
A 1 487 PRO 487 487 PRO PRO A .
A 1 488 PRO 488 488 PRO PRO A .
A 1 489 HIS 489 489 HIS HIS A .
A 1 490 MET 490 490 MET MET A .
A 1 491 GLN 491 491 GLN GLN A .
A 1 492 MET 492 492 MET MET A .
A 1 493 HIS 493 493 HIS HIS A .
A 1 494 GLN 494 494 GLN GLN A .
A 1 495 PRO 495 495 PRO PRO A .
A 1 496 PRO 496 496 PRO PRO A .
A 1 497 MET 497 497 MET MET A .
A 1 498 TRP 498 498 TRP TRP A .
A 1 499 HIS 499 499 HIS HIS A .
A 1 500 GLN 500 500 GLN GLN A .
A 1 501 GLN 501 501 GLN GLN A .
A 1 502 GLN 502 502 GLN GLN A .
A 1 503 HIS 503 503 HIS HIS A .
A 1 504 GLN 504 504 GLN GLN A .
A 1 505 GLN 505 505 GLN GLN A .
A 1 506 GLN 506 506 GLN GLN A .
A 1 507 GLN 507 507 GLN GLN A .
A 1 508 ARG 508 508 ARG ARG A .
A 1 509 MET 509 509 MET MET A .
A 1 510 MET 510 510 MET MET A .
A 1 511 PRO 511 511 PRO PRO A .
A 1 512 GLN 512 512 GLN GLN A .
A 1 513 ASP 513 513 ASP ASP A .
A 1 514 HIS 514 514 HIS HIS A .
A 1 515 MET 515 515 MET MET A .
A 1 516 MET 516 516 MET MET A .
A 1 517 MET 517 517 MET MET A .
A 1 518 GLN 518 518 GLN GLN A .
A 1 519 GLY 519 519 GLY GLY A .
A 1 520 GLY 520 520 GLY GLY A .
A 1 521 GLY 521 521 GLY GLY A .
A 1 522 GLY 522 522 GLY GLY A .
A 1 523 PRO 523 523 PRO PRO A .
A 1 524 VAL 524 524 VAL VAL A .
A 1 525 HIS 525 525 HIS HIS A .
A 1 526 GLY 526 526 GLY GLY A .
A 1 527 MET 527 527 MET MET A .
A 1 528 TYR 528 528 TYR TYR A .
A 1 529 ARG 529 529 ARG ARG A .
A 1 530 GLY 530 530 GLY GLY A .
A 1 531 ASP 531 531 ASP ASP A .
A 1 532 MET 532 532 MET MET A .
A 1 533 GLY 533 533 GLY GLY A .
A 1 534 HIS 534 534 HIS HIS A .
A 1 535 ASP 535 535 ASP ASP A .
A 1 536 PRO 536 536 PRO PRO A .
A 1 537 MET 537 537 MET MET A .
A 1 538 THR 538 538 THR THR A .
A 1 539 SER 539 539 SER SER A .
A 1 540 PRO 540 540 PRO PRO A .
A 1 541 VAL 541 541 VAL VAL A .
A 1 542 ASN 542 542 ASN ASN A .
A 1 543 ASN 543 543 ASN ASN A .
A 1 544 HIS 544 544 HIS HIS A .
A 1 545 ARG 545 545 ARG ARG A .
A 1 546 HIS 546 546 HIS HIS A .
A 1 547 ALA 547 547 ALA ALA A .
A 1 548 PRO 548 548 PRO PRO A .
A 1 549 TYR 549 549 TYR TYR A .
A 1 550 PRO 550 550 PRO PRO A .
A 1 551 ASN 551 551 ASN ASN A .
A 1 552 PRO 552 552 PRO PRO A .
A 1 553 ALA 553 553 ALA ALA A .
A 1 554 ALA 554 554 ALA ALA A .
A 1 555 MET 555 555 MET MET A .
A 1 556 ARG 556 556 ARG ARG A .
A 1 557 ASN 557 557 ASN ASN A .
A 1 558 ASN 558 558 ASN ASN A .
A 1 559 MET 559 559 MET MET A .
A 1 560 ARG 560 560 ARG ARG A .
A 1 561 MET 561 561 MET MET A .
A 1 562 PRO 562 562 PRO PRO A .
A 1 563 ASN 563 563 ASN ASN A .
A 1 564 GLY 564 564 GLY GLY A .
A 1 565 PRO 565 565 PRO PRO A .
A 1 566 GLY 566 566 GLY GLY A .
A 1 567 PRO 567 567 PRO PRO A .
A 1 568 ILE 568 568 ILE ILE A .
A 1 569 GLY 569 569 GLY GLY A .
A 1 570 ARG 570 570 ARG ARG A .
A 1 571 ASP 571 571 ASP ASP A .
A 1 572 ARG 572 572 ARG ARG A .
A 1 573 ASN 573 573 ASN ASN A .
A 1 574 SER 574 574 SER SER A .
A 1 575 MET 575 575 MET MET A .
A 1 576 SER 576 576 SER SER A .
A 1 577 GLY 577 577 GLY GLY A .
A 1 578 SER 578 578 SER SER A .
A 1 579 SER 579 579 SER SER A .
A 1 580 MET 580 580 MET MET A .
A 1 581 SER 581 581 SER SER A .
A 1 582 GLY 582 582 GLY GLY A .
A 1 583 PRO 583 583 PRO PRO A .
A 1 584 SER 584 584 SER SER A .
A 1 585 SER 585 585 SER SER A .
A 1 586 GLY 586 586 GLY GLY A .
A 1 587 ALA 587 587 ALA ALA A .
A 1 588 PRO 588 588 PRO PRO A .
A 1 589 SER 589 589 SER SER A .
A 1 590 MET 590 590 MET MET A .
A 1 591 ASN 591 591 ASN ASN A .
A 1 592 PRO 592 592 PRO PRO A .
A 1 593 MET 593 593 MET MET A .
A 1 594 GLY 594 594 GLY GLY A .
A 1 595 THR 595 595 THR THR A .
A 1 596 PRO 596 596 PRO PRO A .
A 1 597 ASN 597 597 ASN ASN A .
A 1 598 GLN 598 598 GLN GLN A .
A 1 599 LYS 599 599 LYS LYS A .
A 1 600 MET 600 600 MET MET A .
A 1 601 GLY 601 601 GLY GLY A .
A 1 602 THR 602 602 THR THR A .
A 1 603 PRO 603 603 PRO PRO A .
A 1 604 GLY 604 604 GLY GLY A .
A 1 605 SER 605 605 SER SER A .
A 1 606 MET 606 606 MET MET A .
A 1 607 GLY 607 607 GLY GLY A .
A 1 608 GLY 608 608 GLY GLY A .
A 1 609 MET 609 609 MET MET A .
A 1 610 SER 610 610 SER SER A .
A 1 611 GLY 611 611 GLY GLY A .
A 1 612 LEU 612 612 LEU LEU A .
A 1 613 ASP 613 613 ASP ASP A .
A 1 614 ASP 614 614 ASP ASP A .
A 1 615 LEU 615 615 LEU LEU A .
A 1 616 ASN 616 616 ASN ASN A .
A 1 617 TYR 617 617 TYR TYR A .
A 1 618 ASP 618 618 ASP ASP A .
A 1 619 ASP 619 619 ASP ASP A .
A 1 620 PHE 620 620 PHE PHE A .
A 1 621 LEU 621 621 LEU LEU A .
A 1 622 PRO 622 622 PRO PRO A .
A 1 623 ASN 623 623 ASN ASN A .
A 1 624 PRO 624 624 PRO PRO A .
A 1 625 THR 625 625 THR THR A .
A 1 626 PRO 626 626 PRO PRO A .
A 1 627 ILE 627 627 ILE ILE A .
A 1 628 ASP 628 628 ASP ASP A .
A 1 629 ALA 629 629 ALA ALA A .
A 1 630 LEU 630 630 LEU LEU A .
A 1 631 GLN 631 631 GLN GLN A .
A 1 632 PRO 632 632 PRO PRO A .
A 1 633 THR 633 633 THR THR A .
A 1 634 LEU 634 634 LEU LEU A .
A 1 635 HIS 635 635 HIS HIS A .
A 1 636 VAL 636 636 VAL VAL A .
A 1 637 GLY 637 637 GLY GLY A .
A 1 638 GLN 638 638 GLN GLN A .
A 1 639 ASN 639 639 ASN ASN A .
A 1 640 SER 640 640 SER SER A .
A 1 641 MET 641 641 MET MET A .
A 1 642 ASN 642 642 ASN ASN A .
A 1 643 ALA 643 643 ALA ALA A .
A 1 644 GLY 644 644 GLY GLY A .
A 1 645 PRO 645 645 PRO PRO A .
A 1 646 PRO 646 646 PRO PRO A .
A 1 647 VAL 647 647 VAL VAL A .
A 1 648 GLN 648 648 GLN GLN A .
A 1 649 ARG 649 649 ARG ARG A .
A 1 650 SER 650 650 SER SER A .
A 1 651 ASN 651 651 ASN ASN A .
A 1 652 LEU 652 652 LEU LEU A .
A 1 653 ASN 653 653 ASN ASN A .
A 1 654 GLU 654 654 GLU GLU A .
A 1 655 THR 655 655 THR THR A .
A 1 656 ALA 656 656 ALA ALA A .
A 1 657 ARG 657 657 ARG ARG A .
A 1 658 LYS 658 658 LYS LYS A .
A 1 659 GLU 659 659 GLU GLU A .
A 1 660 LEU 660 660 LEU LEU A .
A 1 661 GLN 661 661 GLN GLN A .
A 1 662 ILE 662 662 ILE ILE A .
A 1 663 LEU 663 663 LEU LEU A .
A 1 664 ASP 664 664 ASP ASP A .
A 1 665 ALA 665 665 ALA ALA A .
A 1 666 ARG 666 666 ARG ARG A .
A 1 667 PHE 667 667 PHE PHE A .
A 1 668 GLU 668 668 GLU GLU A .
A 1 669 ILE 669 669 ILE ILE A .
A 1 670 ASP 670 670 ASP ASP A .
A 1 671 PRO 671 671 PRO PRO A .
A 1 672 ASN 672 672 ASN ASN A .
A 1 673 HIS 673 673 HIS HIS A .
A 1 674 GLN 674 674 GLN GLN A .
A 1 675 ARG 675 675 ARG ARG A .
A 1 676 HIS 676 676 HIS HIS A .
A 1 677 ASP 677 677 ASP ASP A .
A 1 678 ALA 678 678 ALA ALA A .
A 1 679 ASN 679 679 ASN ASN A .
A 1 680 HIS 680 680 HIS HIS A .
A 1 681 ILE 681 681 ILE ILE A .
A 1 682 ILE 682 682 ILE ILE A .
A 1 683 VAL 683 683 VAL VAL A .
A 1 684 VAL 684 684 VAL VAL A .
A 1 685 CYS 685 685 CYS CYS A .
A 1 686 LYS 686 686 LYS LYS A .
A 1 687 ILE 687 687 ILE ILE A .
A 1 688 ARG 688 688 ARG ARG A .
A 1 689 ASN 689 689 ASN ASN A .
A 1 690 GLN 690 690 GLN GLN A .
A 1 691 GLN 691 691 GLN GLN A .
A 1 692 PHE 692 692 PHE PHE A .
A 1 693 PRO 693 693 PRO PRO A .
A 1 694 PRO 694 694 PRO PRO A .
A 1 695 LEU 695 695 LEU LEU A .
A 1 696 ARG 696 696 ARG ARG A .
A 1 697 LEU 697 697 LEU LEU A .
A 1 698 VAL 698 698 VAL VAL A .
A 1 699 VAL 699 699 VAL VAL A .
A 1 700 PRO 700 700 PRO PRO A .
A 1 701 THR 701 701 THR THR A .
A 1 702 THR 702 702 THR THR A .
A 1 703 TYR 703 703 TYR TYR A .
A 1 704 PRO 704 704 PRO PRO A .
A 1 705 ALA 705 705 ALA ALA A .
A 1 706 GLY 706 706 GLY GLY A .
A 1 707 ASN 707 707 ASN ASN A .
A 1 708 VAL 708 708 VAL VAL A .
A 1 709 THR 709 709 THR THR A .
A 1 710 VAL 710 710 VAL VAL A .
A 1 711 ASP 711 711 ASP ASP A .
A 1 712 ARG 712 712 ARG ARG A .
A 1 713 ALA 713 713 ALA ALA A .
A 1 714 VAL 714 714 VAL VAL A .
A 1 715 ILE 715 715 ILE ILE A .
A 1 716 ASP 716 716 ASP ASP A .
A 1 717 LEU 717 717 LEU LEU A .
A 1 718 ASP 718 718 ASP ASP A .
A 1 719 ALA 719 719 ALA ALA A .
A 1 720 TYR 720 720 TYR TYR A .
A 1 721 LEU 721 721 LEU LEU A .
A 1 722 TYR 722 722 TYR TYR A .
A 1 723 ASP 723 723 ASP ASP A .
A 1 724 ASP 724 724 ASP ASP A .
A 1 725 LEU 725 725 LEU LEU A .
A 1 726 GLN 726 726 GLN GLN A .
A 1 727 ASN 727 727 ASN ASN A .
A 1 728 SER 728 728 SER SER A .
A 1 729 VAL 729 729 VAL VAL A .
A 1 730 TYR 730 730 TYR TYR A .
A 1 731 GLU 731 731 GLU GLU A .
A 1 732 ARG 732 732 ARG ARG A .
A 1 733 LEU 733 733 LEU LEU A .
A 1 734 SER 734 734 SER SER A .
A 1 735 ARG 735 735 ARG ARG A .
A 1 736 PRO 736 736 PRO PRO A .
A 1 737 GLY 737 737 GLY GLY A .
A 1 738 LEU 738 738 LEU LEU A .
A 1 739 SER 739 739 SER SER A .
A 1 740 SER 740 740 SER SER A .
A 1 741 ILE 741 741 ILE ILE A .
A 1 742 THR 742 742 THR THR A .
A 1 743 ASP 743 743 ASP ASP A .
A 1 744 TYR 744 744 TYR TYR A .
A 1 745 LEU 745 745 LEU LEU A .
A 1 746 ASN 746 746 ASN ASN A .
A 1 747 ALA 747 747 ALA ALA A .
A 1 748 TRP 748 748 TRP TRP A .
A 1 749 GLU 749 749 GLU GLU A .
A 1 750 GLU 750 750 GLU GLU A .
A 1 751 GLN 751 751 GLN GLN A .
A 1 752 VAL 752 752 VAL VAL A .
A 1 753 ASN 753 753 ASN ASN A .
A 1 754 GLN 754 754 GLN GLN A .
A 1 755 TYR 755 755 TYR TYR A .
A 1 756 GLN 756 756 GLN GLN A .
A 1 757 ASN 757 757 ASN ASN A .
A 1 758 GLN 758 758 GLN GLN A .
A 1 759 THR 759 759 THR THR A .
A 1 760 SER 760 760 SER SER A .
A 1 761 GLY 761 761 GLY GLY A .
A 1 762 GLY 762 762 GLY GLY A .
A 1 763 LEU 763 763 LEU LEU A .
A 1 764 ASP 764 764 ASP ASP A .
A 1 765 VAL 765 765 VAL VAL A .
A 1 766 ALA 766 766 ALA ALA A .
A 1 767 PHE 767 767 PHE PHE A .
A 1 768 ASN 768 768 ASN ASN A .
A 1 769 VAL 769 769 VAL VAL A .
A 1 770 GLY 770 770 GLY GLY A .
A 1 771 ASN 771 771 ASN ASN A .
A 1 772 ASP 772 772 ASP ASP A .
A 1 773 PHE 773 773 PHE PHE A .
A 1 774 PHE 774 774 PHE PHE A .
A 1 775 TYR 775 775 TYR TYR A .
A 1 776 ASP 776 776 ASP ASP A .
A 1 777 ASN 777 777 ASN ASN A .
A 1 778 LEU 778 778 LEU LEU A .
A 1 779 ASN 779 779 ASN ASN A .
A 1 780 LEU 780 780 LEU LEU A .
B 2 1 MET 1 1 MET MET B .
B 2 2 ASN 2 2 ASN ASN B .
B 2 3 GLU 3 3 GLU GLU B .
B 2 4 PRO 4 4 PRO PRO B .
B 2 5 SER 5 5 SER SER B .
B 2 6 ALA 6 6 ALA ALA B .
B 2 7 CYS 7 7 CYS CYS B .
B 2 8 SER 8 8 SER SER B .
B 2 9 GLY 9 9 GLY GLY B .
B 2 10 PRO 10 10 PRO PRO B .
B 2 11 PRO 11 11 PRO PRO B .
B 2 12 VAL 12 12 VAL VAL B .
B 2 13 LYS 13 13 LYS LYS B .
B 2 14 SER 14 14 SER SER B .
B 2 15 LYS 15 15 LYS LYS B .
B 2 16 SER 16 16 SER SER B .
B 2 17 SER 17 17 SER SER B .
B 2 18 LYS 18 18 LYS LYS B .
B 2 19 ASN 19 19 ASN ASN B .
B 2 20 GLU 20 20 GLU GLU B .
B 2 21 PRO 21 21 PRO PRO B .
B 2 22 PHE 22 22 PHE PHE B .
B 2 23 TYR 23 23 TYR TYR B .
B 2 24 THR 24 24 THR THR B .
B 2 25 LEU 25 25 LEU LEU B .
B 2 26 LYS 26 26 LYS LYS B .
B 2 27 ALA 27 27 ALA ALA B .
B 2 28 LEU 28 28 LEU LEU B .
B 2 29 LEU 29 29 LEU LEU B .
B 2 30 PRO 30 30 PRO PRO B .
B 2 31 PRO 31 31 PRO PRO B .
B 2 32 TYR 32 32 TYR TYR B .
B 2 33 SER 33 33 SER SER B .
B 2 34 GLU 34 34 GLU GLU B .
B 2 35 ILE 35 35 ILE ILE B .
B 2 36 GLN 36 36 GLN GLN B .
B 2 37 GLY 37 37 GLY GLY B .
B 2 38 ASN 38 38 ASN ASN B .
B 2 39 HIS 39 39 HIS HIS B .
B 2 40 ASP 40 40 ASP ASP B .
B 2 41 LEU 41 41 LEU LEU B .
B 2 42 LEU 42 42 LEU LEU B .
B 2 43 MET 43 43 MET MET B .
B 2 44 SER 44 44 SER SER B .
B 2 45 TYR 45 45 TYR TYR B .
B 2 46 GLU 46 46 GLU GLU B .
B 2 47 LEU 47 47 LEU LEU B .
B 2 48 GLY 48 48 GLY GLY B .
B 2 49 PRO 49 49 PRO PRO B .
B 2 50 VAL 50 50 VAL VAL B .
B 2 51 GLU 51 51 GLU GLU B .
B 2 52 GLY 52 52 GLY GLY B .
B 2 53 GLY 53 53 GLY GLY B .
B 2 54 PHE 54 54 PHE PHE B .
B 2 55 SER 55 55 SER SER B .
B 2 56 GLY 56 56 GLY GLY B .
B 2 57 SER 57 57 SER SER B .
B 2 58 ARG 58 58 ARG ARG B .
B 2 59 ARG 59 59 ARG ARG B .
B 2 60 VAL 60 60 VAL VAL B .
B 2 61 LYS 61 61 LYS LYS B .
B 2 62 GLU 62 62 GLU GLU B .
B 2 63 LYS 63 63 LYS LYS B .
B 2 64 ILE 64 64 ILE ILE B .
B 2 65 SER 65 65 SER SER B .
B 2 66 SER 66 66 SER SER B .
B 2 67 PHE 67 67 PHE PHE B .
B 2 68 LEU 68 68 LEU LEU B .
B 2 69 PRO 69 69 PRO PRO B .
B 2 70 HIS 70 70 HIS HIS B .
B 2 71 ILE 71 71 ILE ILE B .
B 2 72 ILE 72 72 ILE ILE B .
B 2 73 GLY 73 73 GLY GLY B .
B 2 74 GLU 74 74 GLU GLU B .
B 2 75 PHE 75 75 PHE PHE B .
B 2 76 HIS 76 76 HIS HIS B .
B 2 77 LEU 77 77 LEU LEU B .
B 2 78 ASP 78 78 ASP ASP B .
B 2 79 ALA 79 79 ALA ALA B .
B 2 80 THR 80 80 THR THR B .
B 2 81 LYS 81 81 LYS LYS B .
B 2 82 GLU 82 82 GLU GLU B .
B 2 83 ALA 83 83 ALA ALA B .
B 2 84 SER 84 84 SER SER B .
B 2 85 SER 85 85 SER SER B .
B 2 86 LEU 86 86 LEU LEU B .
B 2 87 ARG 87 87 ARG ARG B .
B 2 88 ALA 88 88 ALA ALA B .
B 2 89 LEU 89 89 LEU LEU B .
B 2 90 ILE 90 90 ILE ILE B .
B 2 91 GLU 91 91 GLU GLU B .
B 2 92 LYS 92 92 LYS LYS B .
B 2 93 PRO 93 93 PRO PRO B .
B 2 94 PRO 94 94 PRO PRO B .
B 2 95 ILE 95 95 ILE ILE B .
B 2 96 HIS 96 96 HIS HIS B .
B 2 97 LYS 97 97 LYS LYS B .
B 2 98 GLU 98 98 GLU GLU B .
B 2 99 ILE 99 99 ILE ILE B .
B 2 100 SER 100 100 SER SER B .
B 2 101 ASN 101 101 ASN ASN B .
B 2 102 LEU 102 102 LEU LEU B .
B 2 103 THR 103 103 THR THR B .
B 2 104 SER 104 104 SER SER B .
B 2 105 SER 105 105 SER SER B .
B 2 106 SER 106 106 SER SER B .
B 2 107 MET 107 107 MET MET B .
B 2 108 GLN 108 108 GLN GLN B .
B 2 109 GLY 109 109 GLY GLY B .
B 2 110 PHE 110 110 PHE PHE B .
B 2 111 LYS 111 111 LYS LYS B .
B 2 112 LEU 112 112 LEU LEU B .
B 2 113 SER 113 113 SER SER B .
B 2 114 ALA 114 114 ALA ALA B .
B 2 115 GLY 115 115 GLY GLY B .
B 2 116 PRO 116 116 PRO PRO B .
B 2 117 VAL 117 117 VAL VAL B .
B 2 118 ASP 118 118 ASP ASP B .
B 2 119 GLU 119 119 GLU GLU B .
B 2 120 ARG 120 120 ARG ARG B .
B 2 121 TYR 121 121 TYR TYR B .
B 2 122 ARG 122 122 ARG ARG B .
B 2 123 HIS 123 123 HIS HIS B .
B 2 124 LEU 124 124 LEU LEU B .
B 2 125 PHE 125 125 PHE PHE B .
B 2 126 GLU 126 126 GLU GLU B .
B 2 127 ARG 127 127 ARG ARG B .
B 2 128 ARG 128 128 ARG ARG B .
B 2 129 LYS 129 129 LYS LYS B .
B 2 130 GLU 130 130 GLU GLU B .
B 2 131 GLU 131 131 GLU GLU B .
B 2 132 PRO 132 132 PRO PRO B .
B 2 133 ASN 133 133 ASN ASN B .
B 2 134 LEU 134 134 LEU LEU B .
B 2 135 ALA 135 135 ALA ALA B .
B 2 136 TYR 136 136 TYR TYR B .
B 2 137 SER 137 137 SER SER B .
B 2 138 GLU 138 138 GLU GLU B .
B 2 139 LYS 139 139 LYS LYS B .
B 2 140 LEU 140 140 LEU LEU B .
B 2 141 ASN 141 141 ASN ASN B .
B 2 142 LEU 142 142 LEU LEU B .
B 2 143 ILE 143 143 ILE ILE B .
B 2 144 ARG 144 144 ARG ARG B .
B 2 145 VAL 145 145 VAL VAL B .
B 2 146 ARG 146 146 ARG ARG B .
B 2 147 GLN 147 147 GLN GLN B .
B 2 148 GLN 148 148 GLN GLN B .
B 2 149 TYR 149 149 TYR TYR B .
B 2 150 ASP 150 150 ASP ASP B .
B 2 151 ALA 151 151 ALA ALA B .
B 2 152 TYR 152 152 TYR TYR B .
B 2 153 GLY 153 153 GLY GLY B .
B 2 154 PHE 154 154 PHE PHE B .
B 2 155 ASP 155 155 ASP ASP B .
B 2 156 ASP 156 156 ASP ASP B .
B 2 157 ASP 157 157 ASP ASP B .
B 2 158 GLU 158 158 GLU GLU B .
B 2 159 THR 159 159 THR THR B .
B 2 160 GLU 160 160 GLU GLU B .
B 2 161 LYS 161 161 LYS LYS B .
B 2 162 GLY 162 162 GLY GLY B .
B 2 163 PHE 163 163 PHE PHE B .
B 2 164 PRO 164 164 PRO PRO B .
B 2 165 LYS 165 165 LYS LYS B .
B 2 166 LYS 166 166 LYS LYS B .
B 2 167 HIS 167 167 HIS HIS B .
B 2 168 LYS 168 168 LYS LYS B .
B 2 169 LYS 169 169 LYS LYS B .
B 2 170 LYS 170 170 LYS LYS B .
B 2 171 LYS 171 171 LYS LYS B .
B 2 172 LYS 172 172 LYS LYS B .
B 2 173 ASP 173 173 ASP ASP B .
B 2 174 LYS 174 174 LYS LYS B .
B 2 175 LYS 175 175 LYS LYS B .
B 2 176 ARG 176 176 ARG ARG B .
B 2 177 LYS 177 177 LYS LYS B .
B 2 178 LYS 178 178 LYS LYS B .
B 2 179 GLU 179 179 GLU GLU B .
B 2 180 LYS 180 180 LYS LYS B .
B 2 181 GLU 181 181 GLU GLU B .
B 2 182 GLU 182 182 GLU GLU B .
B 2 183 LEU 183 183 LEU LEU B .
B 2 184 GLY 184 184 GLY GLY B .
B 2 185 ASP 185 185 ASP ASP B .
B 2 186 ALA 186 186 ALA ALA B .
B 2 187 GLU 187 187 GLU GLU B .
B 2 188 LYS 188 188 LYS LYS B .
B 2 189 ARG 189 189 ARG ARG B .
B 2 190 LYS 190 190 LYS LYS B .
B 2 191 ARG 191 191 ARG ARG B .
B 2 192 ALA 192 192 ALA ALA B .
B 2 193 ALA 193 193 ALA ALA B .
B 2 194 ASP 194 194 ASP ASP B .
B 2 195 GLU 195 195 GLU GLU B .
B 2 196 PRO 196 196 PRO PRO B .
B 2 197 MET 197 197 MET MET B .
B 2 198 GLU 198 198 GLU GLU B .
B 2 199 PHE 199 199 PHE PHE B .
#
#
loop_
_ma_data.id
_ma_data.name
_ma_data.content_type
_ma_data.content_type_other_details
1 protein-0-0 target .
2 protein-1-0 target .
3 pred_model_1 'model coordinates' .
#
#
loop_
_ma_target_entity.entity_id
_ma_target_entity.data_id
_ma_target_entity.origin
1 1 designed
2 2 designed
#
#
loop_
_ma_target_entity_instance.asym_id
_ma_target_entity_instance.entity_id
_ma_target_entity_instance.details
A 1 'Chain A'
B 2 'Chain B'
#
#
loop_
_ma_model_list.ordinal_id
_ma_model_list.model_id
_ma_model_list.model_group_id
_ma_model_list.model_name
_ma_model_list.model_group_name
_ma_model_list.data_id
_ma_model_list.model_type
_ma_model_list.model_type_other_details
1 1 1 pred_model_1 pred 3 'Ab initio model' .
#
#
loop_
_atom_site.group_PDB
_atom_site.id
_atom_site.type_symbol
_atom_site.label_atom_id
_atom_site.label_alt_id
_atom_site.label_comp_id
_atom_site.label_seq_id
_atom_site.auth_seq_id
_atom_site.pdbx_PDB_ins_code
_atom_site.label_asym_id
_atom_site.Cartn_x
_atom_site.Cartn_y
_atom_site.Cartn_z
_atom_site.occupancy
_atom_site.label_entity_id
_atom_site.auth_asym_id
_atom_site.auth_comp_id
_atom_site.B_iso_or_equiv
_atom_site.pdbx_PDB_model_num
ATOM 1 N N . MET 1 1 ? A -6.690 -17.364 -15.589 1.000 1 A MET 34.529 1
ATOM 2 C CA . MET 1 1 ? A -6.371 -18.575 -16.322 1.000 1 A MET 36.663 1
ATOM 3 C C . MET 1 1 ? A -5.135 -18.354 -17.180 1.000 1 A MET 36.789 1
ATOM 4 O O . MET 1 1 ? A -4.595 -17.244 -17.220 1.000 1 A MET 34.428 1
ATOM 5 C CB . MET 1 1 ? A -7.559 -18.997 -17.203 1.000 1 A MET 30.905 1
ATOM 6 C CG . MET 1 1 ? A -8.768 -19.492 -16.449 1.000 1 A MET 30.882 1
ATOM 7 S SD . MET 1 1 ? A -10.107 -19.968 -17.514 1.000 1 A MET 32.627 1
ATOM 8 C CE . MET 1 1 ? A -11.325 -20.450 -16.325 1.000 1 A MET 25.234 1
ATOM 9 N N . SER 2 2 ? A -4.702 -19.375 -17.833 1.000 1 A SER 49.415 1
ATOM 10 C CA . SER 2 2 ? A -3.518 -19.316 -18.664 1.000 1 A SER 53.179 1
ATOM 11 C C . SER 2 2 ? A -3.868 -19.331 -20.149 1.000 1 A SER 54.277 1
ATOM 12 O O . SER 2 2 ? A -3.185 -19.921 -20.963 1.000 1 A SER 51.615 1
ATOM 13 C CB . SER 2 2 ? A -2.566 -20.475 -18.345 1.000 1 A SER 47.336 1
ATOM 14 O OG . SER 2 2 ? A -3.141 -21.707 -18.742 1.000 1 A SER 44.836 1
ATOM 15 N N . GLU 3 3 ? A -4.946 -18.659 -20.467 1.000 1 A GLU 50.453 1
ATOM 16 C CA . GLU 3 3 ? A -5.405 -18.593 -21.839 1.000 1 A GLU 54.159 1
ATOM 17 C C . GLU 3 3 ? A -4.746 -17.415 -22.566 1.000 1 A GLU 55.688 1
ATOM 18 O O . GLU 3 3 ? A -4.542 -16.350 -21.973 1.000 1 A GLU 53.074 1
ATOM 19 C CB . GLU 3 3 ? A -6.915 -18.457 -21.903 1.000 1 A GLU 48.925 1
ATOM 20 C CG . GLU 3 3 ? A -7.646 -19.665 -21.353 1.000 1 A GLU 46.123 1
ATOM 21 C CD . GLU 3 3 ? A -9.156 -19.529 -21.409 1.000 1 A GLU 42.050 1
ATOM 22 O OE1 . GLU 3 3 ? A -9.621 -18.425 -21.771 1.000 1 A GLU 39.536 1
ATOM 23 O OE2 . GLU 3 3 ? A -9.849 -20.509 -21.052 1.000 1 A GLU 36.865 1
ATOM 24 N N . GLU 4 4 ? A -4.453 -17.620 -23.804 1.000 1 A GLU 56.688 1
ATOM 25 C CA . GLU 4 4 ? A -3.838 -16.591 -24.640 1.000 1 A GLU 58.059 1
ATOM 26 C C . GLU 4 4 ? A -4.937 -15.841 -25.377 1.000 1 A GLU 59.798 1
ATOM 27 O O . GLU 4 4 ? A -5.114 -15.965 -26.586 1.000 1 A GLU 57.313 1
ATOM 28 C CB . GLU 4 4 ? A -2.847 -17.184 -25.608 1.000 1 A GLU 52.856 1
ATOM 29 C CG . GLU 4 4 ? A -1.619 -17.784 -24.987 1.000 1 A GLU 49.508 1
ATOM 30 C CD . GLU 4 4 ? A -0.624 -18.317 -25.978 1.000 1 A GLU 45.473 1
ATOM 31 O OE1 . GLU 4 4 ? A -0.925 -18.297 -27.184 1.000 1 A GLU 42.103 1
ATOM 32 O OE2 . GLU 4 4 ? A 0.469 -18.785 -25.552 1.000 1 A GLU 39.490 1
ATOM 33 N N . ASP 5 5 ? A -5.676 -15.069 -24.613 1.000 1 A ASP 62.546 1
ATOM 34 C CA . ASP 5 5 ? A -6.758 -14.259 -25.158 1.000 1 A ASP 64.280 1
ATOM 35 C C . ASP 5 5 ? A -7.042 -13.126 -24.185 1.000 1 A ASP 66.565 1
ATOM 36 O O . ASP 5 5 ? A -6.573 -13.158 -23.039 1.000 1 A ASP 64.411 1
ATOM 37 C CB . ASP 5 5 ? A -8.020 -15.103 -25.400 1.000 1 A ASP 58.487 1
ATOM 38 C CG . ASP 5 5 ? A -9.028 -14.402 -26.314 1.000 1 A ASP 54.511 1
ATOM 39 O OD1 . ASP 5 5 ? A -8.734 -13.259 -26.719 1.000 1 A ASP 49.493 1
ATOM 40 O OD2 . ASP 5 5 ? A -10.090 -14.989 -26.601 1.000 1 A ASP 50.639 1
ATOM 41 N N . TRP 6 6 ? A -7.745 -12.151 -24.620 1.000 1 A TRP 67.988 1
ATOM 42 C CA . TRP 6 6 ? A -8.109 -11.014 -23.784 1.000 1 A TRP 68.418 1
ATOM 43 C C . TRP 6 6 ? A -9.041 -11.470 -22.666 1.000 1 A TRP 69.813 1
ATOM 44 O O . TRP 6 6 ? A -9.832 -12.399 -22.850 1.000 1 A TRP 66.036 1
ATOM 45 C CB . TRP 6 6 ? A -8.769 -9.904 -24.615 1.000 1 A TRP 65.556 1
ATOM 46 C CG . TRP 6 6 ? A -7.852 -9.265 -25.591 1.000 1 A TRP 64.897 1
ATOM 47 C CD1 . TRP 6 6 ? A -7.638 -9.650 -26.894 1.000 1 A TRP 60.414 1
ATOM 48 C CD2 . TRP 6 6 ? A -7.006 -8.178 -25.336 1.000 1 A TRP 62.665 1
ATOM 49 N NE1 . TRP 6 6 ? A -6.728 -8.824 -27.459 1.000 1 A TRP 56.222 1
ATOM 50 C CE2 . TRP 6 6 ? A -6.292 -7.926 -26.503 1.000 1 A TRP 58.134 1
ATOM 51 C CE3 . TRP 6 6 ? A -6.762 -7.365 -24.215 1.000 1 A TRP 52.916 1
ATOM 52 C CZ2 . TRP 6 6 ? A -5.360 -6.900 -26.618 1.000 1 A TRP 54.523 1
ATOM 53 C CZ3 . TRP 6 6 ? A -5.831 -6.370 -24.343 1.000 1 A TRP 54.897 1
ATOM 54 C CH2 . TRP 6 6 ? A -5.143 -6.136 -25.507 1.000 1 A TRP 54.469 1
ATOM 55 N N . PRO 7 7 ? A -8.990 -10.878 -21.537 1.000 1 A PRO 74.226 1
ATOM 56 C CA . PRO 7 7 ? A -9.853 -11.310 -20.443 1.000 1 A PRO 75.552 1
ATOM 57 C C . PRO 7 7 ? A -11.311 -10.941 -20.682 1.000 1 A PRO 76.227 1
ATOM 58 O O . PRO 7 7 ? A -11.598 -9.949 -21.343 1.000 1 A PRO 73.636 1
ATOM 59 C CB . PRO 7 7 ? A -9.278 -10.605 -19.216 1.000 1 A PRO 72.371 1
ATOM 60 C CG . PRO 7 7 ? A -8.602 -9.400 -19.784 1.000 1 A PRO 71.246 1
ATOM 61 C CD . PRO 7 7 ? A -8.026 -9.833 -21.077 1.000 1 A PRO 74.186 1
ATOM 62 N N . SER 8 8 ? A -12.156 -11.744 -20.167 1.000 1 A SER 74.718 1
ATOM 63 C CA . SER 8 8 ? A -13.587 -11.523 -20.288 1.000 1 A SER 75.077 1
ATOM 64 C C . SER 8 8 ? A -14.020 -10.328 -19.417 1.000 1 A SER 76.646 1
ATOM 65 O O . SER 8 8 ? A -13.290 -9.919 -18.505 1.000 1 A SER 75.183 1
ATOM 66 C CB . SER 8 8 ? A -14.377 -12.769 -19.880 1.000 1 A SER 71.041 1
ATOM 67 O OG . SER 8 8 ? A -14.205 -13.031 -18.501 1.000 1 A SER 64.481 1
ATOM 68 N N . PRO 9 9 ? A -15.179 -9.759 -19.685 1.000 1 A PRO 78.898 1
ATOM 69 C CA . PRO 9 9 ? A -15.645 -8.667 -18.816 1.000 1 A PRO 78.281 1
ATOM 70 C C . PRO 9 9 ? A -15.950 -9.089 -17.391 1.000 1 A PRO 79.233 1
ATOM 71 O O . PRO 9 9 ? A -15.970 -8.255 -16.480 1.000 1 A PRO 77.133 1
ATOM 72 C CB . PRO 9 9 ? A -16.895 -8.122 -19.508 1.000 1 A PRO 76.130 1
ATOM 73 C CG . PRO 9 9 ? A -17.329 -9.237 -20.390 1.000 1 A PRO 74.759 1
ATOM 74 C CD . PRO 9 9 ? A -16.094 -9.916 -20.835 1.000 1 A PRO 76.651 1
ATOM 75 N N . LYS 10 10 ? A -16.190 -10.371 -17.189 1.000 1 A LYS 76.346 1
ATOM 76 C CA . LYS 10 10 ? A -16.347 -10.851 -15.816 1.000 1 A LYS 75.569 1
ATOM 77 C C . LYS 10 10 ? A -15.036 -10.828 -15.061 1.000 1 A LYS 76.476 1
ATOM 78 O O . LYS 10 10 ? A -15.011 -10.546 -13.859 1.000 1 A LYS 75.665 1
ATOM 79 C CB . LYS 10 10 ? A -16.898 -12.276 -15.811 1.000 1 A LYS 71.872 1
ATOM 80 C CG . LYS 10 10 ? A -18.333 -12.385 -16.308 1.000 1 A LYS 66.299 1
ATOM 81 C CD . LYS 10 10 ? A -18.818 -13.804 -16.229 1.000 1 A LYS 61.155 1
ATOM 82 C CE . LYS 10 10 ? A -20.225 -13.897 -16.745 1.000 1 A LYS 54.979 1
ATOM 83 N NZ . LYS 10 10 ? A -20.732 -15.295 -16.672 1.000 1 A LYS 46.757 1
ATOM 84 N N . PHE 11 11 ? A -13.958 -11.052 -15.783 1.000 1 A PHE 77.664 1
ATOM 85 C CA . PHE 11 11 ? A -12.640 -10.940 -15.154 1.000 1 A PHE 77.922 1
ATOM 86 C C . PHE 11 11 ? A -12.272 -9.502 -14.916 1.000 1 A PHE 78.851 1
ATOM 87 O O . PHE 11 11 ? A -11.630 -9.182 -13.905 1.000 1 A PHE 78.737 1
ATOM 88 C CB . PHE 11 11 ? A -11.590 -11.624 -15.998 1.000 1 A PHE 76.064 1
ATOM 89 C CG . PHE 11 11 ? A -10.189 -11.564 -15.431 1.000 1 A PHE 75.675 1
ATOM 90 C CD1 . PHE 11 11 ? A -9.838 -12.365 -14.375 1.000 1 A PHE 76.216 1
ATOM 91 C CD2 . PHE 11 11 ? A -9.250 -10.695 -15.955 1.000 1 A PHE 75.826 1
ATOM 92 C CE1 . PHE 11 11 ? A -8.569 -12.313 -13.835 1.000 1 A PHE 74.162 1
ATOM 93 C CE2 . PHE 11 11 ? A -7.982 -10.638 -15.428 1.000 1 A PHE 74.492 1
ATOM 94 C CZ . PHE 11 11 ? A -7.649 -11.449 -14.383 1.000 1 A PHE 74.841 1
ATOM 95 N N . ARG 12 12 ? A -12.713 -8.628 -15.803 1.000 1 A ARG 80.066 1
ATOM 96 C CA . ARG 12 12 ? A -12.465 -7.186 -15.578 1.000 1 A ARG 80.444 1
ATOM 97 C C . ARG 12 12 ? A -13.284 -6.672 -14.406 1.000 1 A ARG 81.072 1
ATOM 98 O O . ARG 12 12 ? A -12.832 -5.773 -13.709 1.000 1 A ARG 81.092 1
ATOM 99 C CB . ARG 12 12 ? A -12.838 -6.391 -16.850 1.000 1 A ARG 80.101 1
ATOM 100 C CG . ARG 12 12 ? A -11.963 -6.732 -18.042 1.000 1 A ARG 79.076 1
ATOM 101 C CD . ARG 12 12 ? A -12.450 -6.029 -19.279 1.000 1 A ARG 78.356 1
ATOM 102 N NE . ARG 12 12 ? A -12.324 -4.564 -19.141 1.000 1 A ARG 77.535 1
ATOM 103 C CZ . ARG 12 12 ? A -12.838 -3.716 -20.006 1.000 1 A ARG 76.489 1
ATOM 104 N NH1 . ARG 12 12 ? A -13.497 -4.134 -21.061 1.000 1 A ARG 68.049 1
ATOM 105 N NH2 . ARG 12 12 ? A -12.686 -2.406 -19.801 1.000 1 A ARG 68.528 1
ATOM 106 N N . GLU 13 13 ? A -14.447 -7.218 -14.226 1.000 1 A GLU 80.267 1
ATOM 107 C CA . GLU 13 13 ? A -15.225 -6.876 -13.042 1.000 1 A GLU 79.914 1
ATOM 108 C C . GLU 13 13 ? A -14.614 -7.435 -11.779 1.000 1 A GLU 79.858 1
ATOM 109 O O . GLU 13 13 ? A -14.729 -6.817 -10.717 1.000 1 A GLU 77.992 1
ATOM 110 C CB . GLU 13 13 ? A -16.657 -7.368 -13.191 1.000 1 A GLU 79.190 1
ATOM 111 C CG . GLU 13 13 ? A -17.452 -6.641 -14.254 1.000 1 A GLU 74.107 1
ATOM 112 C CD . GLU 13 13 ? A -18.838 -7.178 -14.458 1.000 1 A GLU 69.957 1
ATOM 113 O OE1 . GLU 13 13 ? A -19.171 -8.180 -13.779 1.000 1 A GLU 66.334 1
ATOM 114 O OE2 . GLU 13 13 ? A -19.612 -6.615 -15.285 1.000 1 A GLU 61.977 1
ATOM 115 N N . HIS 14 14 ? A -13.955 -8.557 -11.909 1.000 1 A HIS 78.247 1
ATOM 116 C CA . HIS 14 14 ? A -13.220 -9.100 -10.765 1.000 1 A HIS 77.242 1
ATOM 117 C C . HIS 14 14 ? A -12.035 -8.231 -10.419 1.000 1 A HIS 78.467 1
ATOM 118 O O . HIS 14 14 ? A -11.681 -8.098 -9.252 1.000 1 A HIS 77.063 1
ATOM 119 C CB . HIS 14 14 ? A -12.769 -10.517 -11.052 1.000 1 A HIS 73.881 1
ATOM 120 C CG . HIS 14 14 ? A -12.046 -11.162 -9.929 1.000 1 A HIS 67.697 1
ATOM 121 N ND1 . HIS 14 14 ? A -12.664 -11.599 -8.782 1.000 1 A HIS 62.425 1
ATOM 122 C CD2 . HIS 14 14 ? A -10.723 -11.453 -9.782 1.000 1 A HIS 62.755 1
ATOM 123 C CE1 . HIS 14 14 ? A -11.763 -12.113 -7.972 1.000 1 A HIS 62.097 1
ATOM 124 N NE2 . HIS 14 14 ? A -10.581 -12.053 -8.561 1.000 1 A HIS 59.031 1
ATOM 125 N N . VAL 15 15 ? A -11.435 -7.650 -11.434 1.000 1 A VAL 80.850 1
ATOM 126 C CA . VAL 15 15 ? A -10.304 -6.746 -11.206 1.000 1 A VAL 80.610 1
ATOM 127 C C . VAL 15 15 ? A -10.784 -5.477 -10.514 1.000 1 A VAL 80.975 1
ATOM 128 O O . VAL 15 15 ? A -10.121 -4.947 -9.619 1.000 1 A VAL 79.435 1
ATOM 129 C CB . VAL 15 15 ? A -9.574 -6.437 -12.531 1.000 1 A VAL 79.610 1
ATOM 130 C CG1 . VAL 15 15 ? A -8.967 -7.715 -13.069 1.000 1 A VAL 79.467 1
ATOM 131 C CG2 . VAL 15 15 ? A -8.528 -5.391 -12.353 1.000 1 A VAL 78.610 1
ATOM 132 N N . ILE 16 16 ? A -11.926 -4.994 -10.912 1.000 1 A ILE 81.402 1
ATOM 133 C CA . ILE 16 16 ? A -12.491 -3.791 -10.301 1.000 1 A ILE 80.512 1
ATOM 134 C C . ILE 16 16 ? A -12.853 -4.055 -8.847 1.000 1 A ILE 80.742 1
ATOM 135 O O . ILE 16 16 ? A -12.591 -3.230 -7.971 1.000 1 A ILE 79.671 1
ATOM 136 C CB . ILE 16 16 ? A -13.719 -3.293 -11.108 1.000 1 A ILE 80.188 1
ATOM 137 C CG1 . ILE 16 16 ? A -13.295 -2.842 -12.495 1.000 1 A ILE 79.073 1
ATOM 138 C CG2 . ILE 16 16 ? A -14.422 -2.159 -10.413 1.000 1 A ILE 77.989 1
ATOM 139 C CD1 . ILE 16 16 ? A -14.435 -2.619 -13.452 1.000 1 A ILE 76.210 1
ATOM 140 N N . GLN 17 17 ? A -13.416 -5.196 -8.602 1.000 1 A GLN 80.239 1
ATOM 141 C CA . GLN 17 17 ? A -13.733 -5.572 -7.222 1.000 1 A GLN 78.941 1
ATOM 142 C C . GLN 17 17 ? A -12.500 -5.855 -6.393 1.000 1 A GLN 78.111 1
ATOM 143 O O . GLN 17 17 ? A -12.544 -5.728 -5.168 1.000 1 A GLN 77.404 1
ATOM 144 C CB . GLN 17 17 ? A -14.649 -6.796 -7.223 1.000 1 A GLN 78.308 1
ATOM 145 C CG . GLN 17 17 ? A -16.056 -6.538 -7.736 1.000 1 A GLN 72.958 1
ATOM 146 C CD . GLN 17 17 ? A -16.894 -7.774 -7.762 1.000 1 A GLN 70.209 1
ATOM 147 O OE1 . GLN 17 17 ? A -16.395 -8.872 -7.502 1.000 1 A GLN 67.601 1
ATOM 148 N NE2 . GLN 17 17 ? A -18.165 -7.630 -8.049 1.000 1 A GLN 61.804 1
ATOM 149 N N . ARG 18 18 ? A -11.404 -6.183 -7.073 1.000 1 A ARG 78.793 1
ATOM 150 C CA . ARG 18 18 ? A -10.162 -6.406 -6.347 1.000 1 A ARG 77.498 1
ATOM 151 C C . ARG 18 18 ? A -9.453 -5.095 -6.101 1.000 1 A ARG 78.155 1
ATOM 152 O O . ARG 18 18 ? A -8.829 -4.938 -5.031 1.000 1 A ARG 75.919 1
ATOM 153 C CB . ARG 18 18 ? A -9.273 -7.371 -7.101 1.000 1 A ARG 74.291 1
ATOM 154 C CG . ARG 18 18 ? A -8.003 -7.712 -6.394 1.000 1 A ARG 67.164 1
ATOM 155 C CD . ARG 18 18 ? A -8.272 -8.571 -5.166 1.000 1 A ARG 62.399 1
ATOM 156 N NE . ARG 18 18 ? A -7.029 -8.897 -4.446 1.000 1 A ARG 54.865 1
ATOM 157 C CZ . ARG 18 18 ? A -6.998 -9.541 -3.309 1.000 1 A ARG 55.073 1
ATOM 158 N NH1 . ARG 18 18 ? A -8.140 -9.926 -2.724 1.000 1 A ARG 46.786 1
ATOM 159 N NH2 . ARG 18 18 ? A -5.840 -9.829 -2.706 1.000 1 A ARG 45.873 1
ATOM 160 N N . LEU 19 19 ? A -9.532 -4.203 -7.051 1.000 1 A LEU 79.090 1
ATOM 161 C CA . LEU 19 19 ? A -8.828 -2.926 -6.918 1.000 1 A LEU 78.991 1
ATOM 162 C C . LEU 19 19 ? A -9.592 -1.906 -6.074 1.000 1 A LEU 78.212 1
ATOM 163 O O . LEU 19 19 ? A -9.004 -0.913 -5.688 1.000 1 A LEU 76.602 1
ATOM 164 C CB . LEU 19 19 ? A -8.543 -2.324 -8.289 1.000 1 A LEU 77.835 1
ATOM 165 C CG . LEU 19 19 ? A -7.532 -3.020 -9.186 1.000 1 A LEU 75.850 1
ATOM 166 C CD1 . LEU 19 19 ? A -6.157 -2.973 -8.538 1.000 1 A LEU 75.659 1
ATOM 167 C CD2 . LEU 19 19 ? A -7.527 -2.395 -10.550 1.000 1 A LEU 75.338 1
ATOM 168 N N . GLU 20 20 ? A -10.852 -2.155 -5.839 1.000 1 A GLU 80.009 1
ATOM 169 C CA . GLU 20 20 ? A -11.651 -1.158 -5.124 1.000 1 A GLU 79.373 1
ATOM 170 C C . GLU 20 20 ? A -11.288 -1.019 -3.662 1.000 1 A GLU 78.803 1
ATOM 171 O O . GLU 20 20 ? A -11.222 0.119 -3.180 1.000 1 A GLU 76.944 1
ATOM 172 C CB . GLU 20 20 ? A -13.141 -1.467 -5.289 1.000 1 A GLU 77.630 1
ATOM 173 C CG . GLU 20 20 ? A -14.017 -0.398 -4.712 1.000 1 A GLU 71.210 1
ATOM 174 C CD . GLU 20 20 ? A -13.961 0.904 -5.471 1.000 1 A GLU 67.068 1
ATOM 175 O OE1 . GLU 20 20 ? A -13.797 0.847 -6.703 1.000 1 A GLU 62.851 1
ATOM 176 O OE2 . GLU 20 20 ? A -14.069 1.983 -4.862 1.000 1 A GLU 58.912 1
ATOM 177 N N . PRO 21 21 ? A -11.058 -2.050 -2.904 1.000 1 A PRO 78.226 1
ATOM 178 C CA . PRO 21 21 ? A -10.629 -1.869 -1.502 1.000 1 A PRO 76.959 1
ATOM 179 C C . PRO 21 21 ? A -9.235 -1.324 -1.387 1.000 1 A PRO 76.454 1
ATOM 180 O O . PRO 21 21 ? A -8.916 -0.651 -0.409 1.000 1 A PRO 74.756 1
ATOM 181 C CB . PRO 21 21 ? A -10.722 -3.250 -0.869 1.000 1 A PRO 75.685 1
ATOM 182 C CG . PRO 21 21 ? A -11.600 -4.035 -1.777 1.000 1 A PRO 75.208 1
ATOM 183 C CD . PRO 21 21 ? A -11.330 -3.527 -3.139 1.000 1 A PRO 79.156 1
ATOM 184 N N . GLU 22 22 ? A -8.406 -1.582 -2.375 1.000 1 A GLU 73.951 1
ATOM 185 C CA . GLU 22 22 ? A -7.043 -1.052 -2.334 1.000 1 A GLU 73.433 1
ATOM 186 C C . GLU 22 22 ? A -7.051 0.450 -2.597 1.000 1 A GLU 73.600 1
ATOM 187 O O . GLU 22 22 ? A -6.290 1.188 -1.985 1.000 1 A GLU 72.196 1
ATOM 188 C CB . GLU 22 22 ? A -6.147 -1.770 -3.346 1.000 1 A GLU 70.521 1
ATOM 189 C CG . GLU 22 22 ? A -5.958 -3.230 -3.037 1.000 1 A GLU 67.321 1
ATOM 190 C CD . GLU 22 22 ? A -5.096 -3.955 -4.034 1.000 1 A GLU 63.375 1
ATOM 191 O OE1 . GLU 22 22 ? A -4.679 -3.303 -5.020 1.000 1 A GLU 58.901 1
ATOM 192 O OE2 . GLU 22 22 ? A -4.848 -5.176 -3.849 1.000 1 A GLU 56.852 1
ATOM 193 N N . LEU 23 23 ? A -7.916 0.875 -3.480 1.000 1 A LEU 75.801 1
ATOM 194 C CA . LEU 23 23 ? A -8.037 2.315 -3.725 1.000 1 A LEU 75.062 1
ATOM 195 C C . LEU 23 23 ? A -8.726 3.013 -2.568 1.000 1 A LEU 74.222 1
ATOM 196 O O . LEU 23 23 ? A -8.429 4.169 -2.274 1.000 1 A LEU 72.809 1
ATOM 197 C CB . LEU 23 23 ? A -8.822 2.571 -5.006 1.000 1 A LEU 73.941 1
ATOM 198 C CG . LEU 23 23 ? A -8.143 2.184 -6.321 1.000 1 A LEU 71.469 1
ATOM 199 C CD1 . LEU 23 23 ? A -6.935 3.049 -6.503 1.000 1 A LEU 71.086 1
ATOM 200 C CD2 . LEU 23 23 ? A -9.099 2.344 -7.490 1.000 1 A LEU 71.175 1
ATOM 201 N N . ALA 24 24 ? A -9.640 2.322 -1.940 1.000 1 A ALA 75.636 1
ATOM 202 C CA . ALA 24 24 ? A -10.313 2.918 -0.785 1.000 1 A ALA 75.063 1
ATOM 203 C C . ALA 24 24 ? A -9.379 2.995 0.420 1.000 1 A ALA 74.480 1
ATOM 204 O O . ALA 24 24 ? A -9.442 3.940 1.204 1.000 1 A ALA 73.019 1
ATOM 205 C CB . ALA 24 24 ? A -11.559 2.118 -0.437 1.000 1 A ALA 73.524 1
ATOM 206 N N . ARG 25 25 ? A -8.507 2.031 0.552 1.000 1 A ARG 70.699 1
ATOM 207 C CA . ARG 25 25 ? A -7.577 2.044 1.652 1.000 1 A ARG 70.312 1
ATOM 208 C C . ARG 25 25 ? A -6.494 3.095 1.434 1.000 1 A ARG 70.274 1
ATOM 209 O O . ARG 25 25 ? A -6.028 3.714 2.380 1.000 1 A ARG 69.372 1
ATOM 210 C CB . ARG 25 25 ? A -6.941 0.636 1.820 1.000 1 A ARG 67.608 1
ATOM 211 C CG . ARG 25 25 ? A -5.960 0.572 3.007 1.000 1 A ARG 62.241 1
ATOM 212 C CD . ARG 25 25 ? A -5.410 -0.838 3.160 1.000 1 A ARG 60.142 1
ATOM 213 N NE . ARG 25 25 ? A -6.471 -1.776 3.598 1.000 1 A ARG 54.801 1
ATOM 214 C CZ . ARG 25 25 ? A -6.310 -3.061 3.768 1.000 1 A ARG 54.148 1
ATOM 215 N NH1 . ARG 25 25 ? A -5.132 -3.608 3.505 1.000 1 A ARG 46.820 1
ATOM 216 N NH2 . ARG 25 25 ? A -7.325 -3.826 4.172 1.000 1 A ARG 46.161 1
ATOM 217 N N . ASN 26 26 ? A -6.094 3.276 0.195 1.000 1 A ASN 70.549 1
ATOM 218 C CA . ASN 26 26 ? A -5.067 4.271 -0.094 1.000 1 A ASN 69.626 1
ATOM 219 C C . ASN 26 26 ? A -5.598 5.681 0.098 1.000 1 A ASN 69.042 1
ATOM 220 O O . ASN 26 26 ? A -4.866 6.555 0.571 1.000 1 A ASN 68.003 1
ATOM 221 C CB . ASN 26 26 ? A -4.525 4.085 -1.519 1.000 1 A ASN 66.731 1
ATOM 222 C CG . ASN 26 26 ? A -3.233 4.859 -1.760 1.000 1 A ASN 62.823 1
ATOM 223 O OD1 . ASN 26 26 ? A -2.662 5.427 -0.839 1.000 1 A ASN 59.579 1
ATOM 224 N ND2 . ASN 26 26 ? A -2.772 4.850 -3.013 1.000 1 A ASN 61.033 1
ATOM 225 N N . ARG 27 27 ? A -6.835 5.912 -0.258 1.000 1 A ARG 71.199 1
ATOM 226 C CA . ARG 27 27 ? A -7.401 7.234 -0.078 1.000 1 A ARG 70.806 1
ATOM 227 C C . ARG 27 27 ? A -7.697 7.526 1.391 1.000 1 A ARG 70.148 1
ATOM 228 O O . ARG 27 27 ? A -7.628 8.691 1.795 1.000 1 A ARG 70.469 1
ATOM 229 C CB . ARG 27 27 ? A -8.683 7.394 -0.909 1.000 1 A ARG 69.209 1
ATOM 230 C CG . ARG 27 27 ? A -8.396 7.543 -2.404 1.000 1 A ARG 64.813 1
ATOM 231 C CD . ARG 27 27 ? A -9.668 7.661 -3.215 1.000 1 A ARG 63.605 1
ATOM 232 N NE . ARG 27 27 ? A -10.439 6.393 -3.167 1.000 1 A ARG 61.803 1
ATOM 233 C CZ . ARG 27 27 ? A -11.604 6.232 -3.751 1.000 1 A ARG 60.037 1
ATOM 234 N NH1 . ARG 27 27 ? A -12.150 7.243 -4.384 1.000 1 A ARG 53.661 1
ATOM 235 N NH2 . ARG 27 27 ? A -12.214 5.052 -3.702 1.000 1 A ARG 54.234 1
ATOM 236 N N . GLN 28 28 ? A -8.009 6.515 2.148 1.000 1 A GLN 70.580 1
ATOM 237 C CA . GLN 28 28 ? A -8.240 6.760 3.566 1.000 1 A GLN 69.707 1
ATOM 238 C C . GLN 28 28 ? A -6.949 6.918 4.332 1.000 1 A GLN 69.846 1
ATOM 239 O O . GLN 28 28 ? A -6.899 7.681 5.295 1.000 1 A GLN 68.885 1
ATOM 240 C CB . GLN 28 28 ? A -9.054 5.627 4.157 1.000 1 A GLN 67.426 1
ATOM 241 C CG . GLN 28 28 ? A -10.510 5.571 3.683 1.000 1 A GLN 62.441 1
ATOM 242 C CD . GLN 28 28 ? A -11.307 4.435 4.271 1.000 1 A GLN 58.459 1
ATOM 243 O OE1 . GLN 28 28 ? A -10.736 3.610 5.011 1.000 1 A GLN 55.488 1
ATOM 244 N NE2 . GLN 28 28 ? A -12.574 4.378 3.974 1.000 1 A GLN 52.992 1
ATOM 245 N N . ASN 29 29 ? A -5.911 6.237 3.889 1.000 1 A ASN 66.196 1
ATOM 246 C CA . ASN 29 29 ? A -4.618 6.380 4.558 1.000 1 A ASN 65.365 1
ATOM 247 C C . ASN 29 29 ? A -3.871 7.602 4.048 1.000 1 A ASN 65.307 1
ATOM 248 O O . ASN 29 29 ? A -3.174 8.266 4.805 1.000 1 A ASN 63.773 1
ATOM 249 C CB . ASN 29 29 ? A -3.778 5.125 4.380 1.000 1 A ASN 61.783 1
ATOM 250 C CG . ASN 29 29 ? A -4.364 3.949 5.144 1.000 1 A ASN 58.386 1
ATOM 251 O OD1 . ASN 29 29 ? A -4.826 4.082 6.262 1.000 1 A ASN 54.439 1
ATOM 252 N ND2 . ASN 29 29 ? A -4.319 2.770 4.525 1.000 1 A ASN 56.639 1
ATOM 253 N N . ALA 30 30 ? A -4.003 7.851 2.767 1.000 1 A ALA 63.029 1
ATOM 254 C CA . ALA 30 30 ? A -3.331 8.990 2.148 1.000 1 A ALA 63.585 1
ATOM 255 C C . ALA 30 30 ? A -4.334 9.792 1.336 1.000 1 A ALA 63.867 1
ATOM 256 O O . ALA 30 30 ? A -4.435 9.621 0.114 1.000 1 A ALA 63.708 1
ATOM 257 C CB . ALA 30 30 ? A -2.164 8.537 1.284 1.000 1 A ALA 60.714 1
ATOM 258 N N . PRO 31 31 ? A -5.122 10.656 1.969 1.000 1 A PRO 64.079 1
ATOM 259 C CA . PRO 31 31 ? A -6.115 11.399 1.245 1.000 1 A PRO 63.851 1
ATOM 260 C C . PRO 31 31 ? A -5.562 12.521 0.398 1.000 1 A PRO 64.520 1
ATOM 261 O O . PRO 31 31 ? A -6.254 13.020 -0.502 1.000 1 A PRO 62.744 1
ATOM 262 C CB . PRO 31 31 ? A -7.018 11.963 2.349 1.000 1 A PRO 60.983 1
ATOM 263 C CG . PRO 31 31 ? A -6.117 12.054 3.537 1.000 1 A PRO 60.742 1
ATOM 264 C CD . PRO 31 31 ? A -5.176 10.929 3.428 1.000 1 A PRO 62.601 1
ATOM 265 N N . ASN 32 32 ? A -4.321 12.912 0.642 1.000 1 A ASN 62.870 1
ATOM 266 C CA . ASN 32 32 ? A -3.714 13.981 -0.136 1.000 1 A ASN 61.341 1
ATOM 267 C C . ASN 32 32 ? A -3.224 13.499 -1.487 1.000 1 A ASN 62.409 1
ATOM 268 O O . ASN 32 32 ? A -2.908 14.304 -2.349 1.000 1 A ASN 60.639 1
ATOM 269 C CB . ASN 32 32 ? A -2.563 14.593 0.653 1.000 1 A ASN 57.118 1
ATOM 270 C CG . ASN 32 32 ? A -3.041 15.371 1.866 1.000 1 A ASN 54.040 1
ATOM 271 O OD1 . ASN 32 32 ? A -4.070 16.025 1.838 1.000 1 A ASN 48.334 1
ATOM 272 N ND2 . ASN 32 32 ? A -2.259 15.280 2.935 1.000 1 A ASN 52.012 1
ATOM 273 N N . LEU 33 33 ? A -3.141 12.195 -1.663 1.000 1 A LEU 59.121 1
ATOM 274 C CA . LEU 33 33 ? A -2.628 11.647 -2.916 1.000 1 A LEU 60.294 1
ATOM 275 C C . LEU 33 33 ? A -3.712 11.699 -3.999 1.000 1 A LEU 61.297 1
ATOM 276 O O . LEU 33 33 ? A -4.892 11.572 -3.704 1.000 1 A LEU 61.617 1
ATOM 277 C CB . LEU 33 33 ? A -2.151 10.214 -2.699 1.000 1 A LEU 57.362 1
ATOM 278 C CG . LEU 33 33 ? A -0.940 10.060 -1.781 1.000 1 A LEU 53.639 1
ATOM 279 C CD1 . LEU 33 33 ? A 0.262 10.791 -2.341 1.000 1 A LEU 51.674 1
ATOM 280 C CD2 . LEU 33 33 ? A -0.629 8.595 -1.573 1.000 1 A LEU 51.507 1
ATOM 281 N N . PRO 34 34 ? A -3.317 11.863 -5.234 1.000 1 A PRO 60.544 1
ATOM 282 C CA . PRO 34 34 ? A -4.292 11.865 -6.332 1.000 1 A PRO 62.017 1
ATOM 283 C C . PRO 34 34 ? A -4.721 10.472 -6.735 1.000 1 A PRO 63.493 1
ATOM 284 O O . PRO 34 34 ? A -4.491 10.015 -7.852 1.000 1 A PRO 62.253 1
ATOM 285 C CB . PRO 34 34 ? A -3.560 12.588 -7.466 1.000 1 A PRO 58.278 1
ATOM 286 C CG . PRO 34 34 ? A -2.133 12.315 -7.194 1.000 1 A PRO 56.749 1
ATOM 287 C CD . PRO 34 34 ? A -1.996 12.341 -5.703 1.000 1 A PRO 57.643 1
ATOM 288 N N . VAL 35 35 ? A -5.339 9.800 -5.802 1.000 1 A VAL 61.225 1
ATOM 289 C CA . VAL 35 35 ? A -5.814 8.432 -6.010 1.000 1 A VAL 62.431 1
ATOM 290 C C . VAL 35 35 ? A -7.083 8.480 -6.846 1.000 1 A VAL 63.027 1
ATOM 291 O O . VAL 35 35 ? A -7.946 9.322 -6.616 1.000 1 A VAL 62.137 1
ATOM 292 C CB . VAL 35 35 ? A -6.064 7.731 -4.666 1.000 1 A VAL 59.020 1
ATOM 293 C CG1 . VAL 35 35 ? A -4.813 7.775 -3.813 1.000 1 A VAL 57.045 1
ATOM 294 C CG2 . VAL 35 35 ? A -6.513 6.305 -4.859 1.000 1 A VAL 56.648 1
ATOM 295 N N . PRO 36 36 ? A -7.185 7.638 -7.860 1.000 1 A PRO 62.984 1
ATOM 296 C CA . PRO 36 36 ? A -8.388 7.600 -8.678 1.000 1 A PRO 64.318 1
ATOM 297 C C . PRO 36 36 ? A -9.629 7.260 -7.875 1.000 1 A PRO 65.241 1
ATOM 298 O O . PRO 36 36 ? A -9.570 6.495 -6.910 1.000 1 A PRO 62.887 1
ATOM 299 C CB . PRO 36 36 ? A -8.097 6.554 -9.731 1.000 1 A PRO 60.722 1
ATOM 300 C CG . PRO 36 36 ? A -6.630 6.519 -9.834 1.000 1 A PRO 59.683 1
ATOM 301 C CD . PRO 36 36 ? A -6.118 6.768 -8.440 1.000 1 A PRO 61.543 1
ATOM 302 N N . GLY 37 37 ? A -10.737 7.857 -8.280 1.000 1 A GLY 67.329 1
ATOM 303 C CA . GLY 37 37 ? A -11.963 7.710 -7.529 1.000 1 A GLY 67.222 1
ATOM 304 C C . GLY 37 37 ? A -12.577 6.337 -7.616 1.000 1 A GLY 69.732 1
ATOM 305 O O . GLY 37 37 ? A -13.062 5.809 -6.616 1.000 1 A GLY 66.870 1
ATOM 306 N N . ASP 38 38 ? A -12.536 5.730 -8.783 1.000 1 A ASP 75.313 1
ATOM 307 C CA . ASP 38 38 ? A -13.127 4.410 -8.968 1.000 1 A ASP 76.104 1
ATOM 308 C C . ASP 38 38 ? A -12.109 3.468 -9.533 1.000 1 A ASP 77.551 1
ATOM 309 O O . ASP 38 38 ? A -11.239 3.869 -10.312 1.000 1 A ASP 76.979 1
ATOM 310 C CB . ASP 38 38 ? A -14.347 4.471 -9.901 1.000 1 A ASP 73.230 1
ATOM 311 C CG . ASP 38 38 ? A -15.539 5.197 -9.287 1.000 1 A ASP 69.995 1
ATOM 312 O OD1 . ASP 38 38 ? A -15.688 5.108 -8.040 1.000 1 A ASP 66.392 1
ATOM 313 O OD2 . ASP 38 38 ? A -16.301 5.843 -10.028 1.000 1 A ASP 68.373 1
ATOM 314 N N . ALA 39 39 ? A -12.222 2.222 -9.156 1.000 1 A ALA 76.857 1
ATOM 315 C CA . ALA 39 39 ? A -11.310 1.206 -9.666 1.000 1 A ALA 78.887 1
ATOM 316 C C . ALA 39 39 ? A -11.677 0.799 -11.091 1.000 1 A ALA 80.362 1
ATOM 317 O O . ALA 39 39 ? A -10.841 0.241 -11.797 1.000 1 A ALA 79.845 1
ATOM 318 C CB . ALA 39 39 ? A -11.323 -0.011 -8.758 1.000 1 A ALA 77.847 1
ATOM 319 N N . ARG 40 40 ? A -12.891 1.081 -11.492 1.000 1 A ARG 80.646 1
ATOM 320 C CA . ARG 40 40 ? A -13.295 0.759 -12.850 1.000 1 A ARG 80.742 1
ATOM 321 C C . ARG 40 40 ? A -12.586 1.646 -13.846 1.000 1 A ARG 80.975 1
ATOM 322 O O . ARG 40 40 ? A -12.256 1.207 -14.948 1.000 1 A ARG 80.285 1
ATOM 323 C CB . ARG 40 40 ? A -14.817 0.886 -12.981 1.000 1 A ARG 79.764 1
ATOM 324 C CG . ARG 40 40 ? A -15.375 0.527 -14.350 1.000 1 A ARG 75.862 1
ATOM 325 C CD . ARG 40 40 ? A -16.881 0.585 -14.341 1.000 1 A ARG 74.617 1
ATOM 326 N NE . ARG 40 40 ? A -17.334 1.970 -14.096 1.000 1 A ARG 66.880 1
ATOM 327 C CZ . ARG 40 40 ? A -17.530 2.857 -15.074 1.000 1 A ARG 65.248 1
ATOM 328 N NH1 . ARG 40 40 ? A -17.290 2.539 -16.336 1.000 1 A ARG 56.585 1
ATOM 329 N NH2 . ARG 40 40 ? A -17.958 4.072 -14.758 1.000 1 A ARG 56.829 1
ATOM 330 N N . GLN 41 41 ? A -12.370 2.885 -13.498 1.000 1 A GLN 81.837 1
ATOM 331 C CA . GLN 41 41 ? A -11.692 3.821 -14.378 1.000 1 A GLN 80.282 1
ATOM 332 C C . GLN 41 41 ? A -10.239 3.461 -14.533 1.000 1 A GLN 79.963 1
ATOM 333 O O . GLN 41 41 ? A -9.650 3.657 -15.599 1.000 1 A GLN 79.340 1
ATOM 334 C CB . GLN 41 41 ? A -11.847 5.246 -13.842 1.000 1 A GLN 78.545 1
ATOM 335 C CG . GLN 41 41 ? A -13.276 5.722 -13.810 1.000 1 A GLN 72.457 1
ATOM 336 C CD . GLN 41 41 ? A -13.409 7.116 -13.239 1.000 1 A GLN 69.055 1
ATOM 337 O OE1 . GLN 41 41 ? A -12.407 7.695 -12.804 1.000 1 A GLN 64.505 1
ATOM 338 N NE2 . GLN 41 41 ? A -14.597 7.648 -13.259 1.000 1 A GLN 60.337 1
ATOM 339 N N . VAL 42 42 ? A -9.657 2.945 -13.475 1.000 1 A VAL 79.846 1
ATOM 340 C CA . VAL 42 42 ? A -8.282 2.473 -13.533 1.000 1 A VAL 79.952 1
ATOM 341 C C . VAL 42 42 ? A -8.190 1.233 -14.404 1.000 1 A VAL 80.030 1
ATOM 342 O O . VAL 42 42 ? A -7.255 1.082 -15.196 1.000 1 A VAL 78.328 1
ATOM 343 C CB . VAL 42 42 ? A -7.726 2.216 -12.123 1.000 1 A VAL 77.843 1
ATOM 344 C CG1 . VAL 42 42 ? A -7.781 3.478 -11.286 1.000 1 A VAL 76.739 1
ATOM 345 C CG2 . VAL 42 42 ? A -6.306 1.684 -12.174 1.000 1 A VAL 76.828 1
ATOM 346 N N . GLU 43 43 ? A -9.153 0.354 -14.249 1.000 1 A GLU 81.659 1
ATOM 347 C CA . GLU 43 43 ? A -9.164 -0.861 -15.039 1.000 1 A GLU 81.953 1
ATOM 348 C C . GLU 43 43 ? A -9.447 -0.569 -16.494 1.000 1 A GLU 81.965 1
ATOM 349 O O . GLU 43 43 ? A -8.856 -1.201 -17.388 1.000 1 A GLU 80.851 1
ATOM 350 C CB . GLU 43 43 ? A -10.182 -1.844 -14.467 1.000 1 A GLU 81.781 1
ATOM 351 C CG . GLU 43 43 ? A -9.997 -3.270 -14.938 1.000 1 A GLU 79.443 1
ATOM 352 C CD . GLU 43 43 ? A -10.706 -3.531 -16.258 1.000 1 A GLU 77.626 1
ATOM 353 O OE1 . GLU 43 43 ? A -11.699 -2.821 -16.537 1.000 1 A GLU 73.177 1
ATOM 354 O OE2 . GLU 43 43 ? A -10.285 -4.427 -16.999 1.000 1 A GLU 71.589 1
ATOM 355 N N . GLU 44 44 ? A -10.286 0.387 -16.779 1.000 1 A GLU 79.733 1
ATOM 356 C CA . GLU 44 44 ? A -10.547 0.753 -18.164 1.000 1 A GLU 79.304 1
ATOM 357 C C . GLU 44 44 ? A -9.374 1.465 -18.787 1.000 1 A GLU 78.772 1
ATOM 358 O O . GLU 44 44 ? A -9.169 1.406 -19.982 1.000 1 A GLU 76.951 1
ATOM 359 C CB . GLU 44 44 ? A -11.791 1.615 -18.263 1.000 1 A GLU 78.573 1
ATOM 360 C CG . GLU 44 44 ? A -13.078 0.875 -17.957 1.000 1 A GLU 71.608 1
ATOM 361 C CD . GLU 44 44 ? A -14.283 1.772 -17.979 1.000 1 A GLU 67.332 1
ATOM 362 O OE1 . GLU 44 44 ? A -14.108 3.000 -18.114 1.000 1 A GLU 62.904 1
ATOM 363 O OE2 . GLU 44 44 ? A -15.420 1.233 -17.844 1.000 1 A GLU 56.759 1
ATOM 364 N N . TYR 45 45 ? A -8.616 2.163 -17.947 1.000 1 A TYR 76.823 1
ATOM 365 C CA . TYR 45 45 ? A -7.422 2.830 -18.448 1.000 1 A TYR 75.841 1
ATOM 366 C C . TYR 45 45 ? A -6.321 1.824 -18.764 1.000 1 A TYR 76.193 1
ATOM 367 O O . TYR 45 45 ? A -5.619 1.971 -19.756 1.000 1 A TYR 75.614 1
ATOM 368 C CB . TYR 45 45 ? A -6.931 3.836 -17.424 1.000 1 A TYR 73.250 1
ATOM 369 C CG . TYR 45 45 ? A -5.681 4.561 -17.858 1.000 1 A TYR 71.225 1
ATOM 370 C CD1 . TYR 45 45 ? A -5.720 5.558 -18.823 1.000 1 A TYR 70.808 1
ATOM 371 C CD2 . TYR 45 45 ? A -4.443 4.240 -17.277 1.000 1 A TYR 70.151 1
ATOM 372 C CE1 . TYR 45 45 ? A -4.564 6.214 -19.202 1.000 1 A TYR 67.749 1
ATOM 373 C CE2 . TYR 45 45 ? A -3.296 4.907 -17.676 1.000 1 A TYR 68.482 1
ATOM 374 C CZ . TYR 45 45 ? A -3.363 5.883 -18.635 1.000 1 A TYR 67.541 1
ATOM 375 O OH . TYR 45 45 ? A -2.229 6.558 -19.024 1.000 1 A TYR 61.258 1
ATOM 376 N N . VAL 46 46 ? A -6.198 0.833 -17.930 1.000 1 A VAL 80.093 1
ATOM 377 C CA . VAL 46 46 ? A -5.182 -0.201 -18.139 1.000 1 A VAL 79.961 1
ATOM 378 C C . VAL 46 46 ? A -5.569 -1.074 -19.326 1.000 1 A VAL 79.075 1
ATOM 379 O O . VAL 46 46 ? A -4.721 -1.477 -20.112 1.000 1 A VAL 76.707 1
ATOM 380 C CB . VAL 46 46 ? A -4.960 -1.014 -16.861 1.000 1 A VAL 78.874 1
ATOM 381 C CG1 . VAL 46 46 ? A -4.336 -0.119 -15.784 1.000 1 A VAL 78.896 1
ATOM 382 C CG2 . VAL 46 46 ? A -4.050 -2.195 -17.100 1.000 1 A VAL 77.714 1
ATOM 383 N N . PHE 47 47 ? A -6.852 -1.351 -19.438 1.000 1 A PHE 79.728 1
ATOM 384 C CA . PHE 47 47 ? A -7.321 -2.179 -20.539 1.000 1 A PHE 79.517 1
ATOM 385 C C . PHE 47 47 ? A -7.166 -1.504 -21.894 1.000 1 A PHE 78.434 1
ATOM 386 O O . PHE 47 47 ? A -6.890 -2.166 -22.884 1.000 1 A PHE 75.692 1
ATOM 387 C CB . PHE 47 47 ? A -8.763 -2.580 -20.312 1.000 1 A PHE 78.913 1
ATOM 388 C CG . PHE 47 47 ? A -9.330 -3.469 -21.359 1.000 1 A PHE 77.915 1
ATOM 389 C CD1 . PHE 47 47 ? A -8.964 -4.812 -21.397 1.000 1 A PHE 78.994 1
ATOM 390 C CD2 . PHE 47 47 ? A -10.214 -3.005 -22.327 1.000 1 A PHE 78.246 1
ATOM 391 C CE1 . PHE 47 47 ? A -9.475 -5.651 -22.368 1.000 1 A PHE 76.635 1
ATOM 392 C CE2 . PHE 47 47 ? A -10.717 -3.834 -23.297 1.000 1 A PHE 77.447 1
ATOM 393 C CZ . PHE 47 47 ? A -10.346 -5.161 -23.316 1.000 1 A PHE 77.666 1
ATOM 394 N N . ALA 48 48 ? A -7.354 -0.197 -21.914 1.000 1 A ALA 80.073 1
ATOM 395 C CA . ALA 48 48 ? A -7.213 0.529 -23.180 1.000 1 A ALA 78.311 1
ATOM 396 C C . ALA 48 48 ? A -5.777 0.872 -23.491 1.000 1 A ALA 77.903 1
ATOM 397 O O . ALA 48 48 ? A -5.399 0.955 -24.652 1.000 1 A ALA 75.158 1
ATOM 398 C CB . ALA 48 48 ? A -8.053 1.811 -23.125 1.000 1 A ALA 77.227 1
ATOM 399 N N . LYS 49 49 ? A -4.979 1.092 -22.450 1.000 1 A LYS 75.560 1
ATOM 400 C CA . LYS 49 49 ? A -3.580 1.466 -22.687 1.000 1 A LYS 73.381 1
ATOM 401 C C . LYS 49 49 ? A -2.743 0.270 -23.119 1.000 1 A LYS 73.711 1
ATOM 402 O O . LYS 49 49 ? A -1.867 0.402 -23.990 1.000 1 A LYS 71.611 1
ATOM 403 C CB . LYS 49 49 ? A -2.987 2.093 -21.443 1.000 1 A LYS 69.887 1
ATOM 404 C CG . LYS 49 49 ? A -1.567 2.610 -21.576 1.000 1 A LYS 65.470 1
ATOM 405 C CD . LYS 49 49 ? A -1.511 3.729 -22.588 1.000 1 A LYS 61.637 1
ATOM 406 C CE . LYS 49 49 ? A -0.126 4.301 -22.754 1.000 1 A LYS 56.672 1
ATOM 407 N NZ . LYS 49 49 ? A -0.033 5.369 -23.714 1.000 1 A LYS 49.172 1
ATOM 408 N N . CYS 50 50 ? A -3.023 -0.893 -22.569 1.000 1 A CYS 75.543 1
ATOM 409 C CA . CYS 50 50 ? A -2.204 -2.048 -22.845 1.000 1 A CYS 74.777 1
ATOM 410 C C . CYS 50 50 ? A -2.537 -2.636 -24.219 1.000 1 A CYS 74.124 1
ATOM 411 O O . CYS 50 50 ? A -3.582 -2.351 -24.803 1.000 1 A CYS 70.157 1
ATOM 412 C CB . CYS 50 50 ? A -2.356 -3.116 -21.753 1.000 1 A CYS 72.924 1
ATOM 413 S SG . CYS 50 50 ? A -1.738 -2.576 -20.127 1.000 1 A CYS 74.064 1
ATOM 414 N N . MET 51 51 ? A -1.650 -3.476 -24.669 1.000 1 A MET 74.358 1
ATOM 415 C CA . MET 51 51 ? A -1.797 -4.061 -25.991 1.000 1 A MET 72.894 1
ATOM 416 C C . MET 51 51 ? A -1.956 -5.575 -25.950 1.000 1 A MET 73.989 1
ATOM 417 O O . MET 51 51 ? A -2.489 -6.149 -26.895 1.000 1 A MET 71.364 1
ATOM 418 C CB . MET 51 51 ? A -0.591 -3.698 -26.876 1.000 1 A MET 69.038 1
ATOM 419 C CG . MET 51 51 ? A -0.482 -2.233 -27.220 1.000 1 A MET 65.721 1
ATOM 420 S SD . MET 51 51 ? A 1.006 -1.820 -28.137 1.000 1 A MET 61.203 1
ATOM 421 C CE . MET 51 51 ? A 0.625 -2.565 -29.696 1.000 1 A MET 54.829 1
ATOM 422 N N . SER 52 52 ? A -1.458 -6.183 -24.938 1.000 1 A SER 74.316 1
ATOM 423 C CA . SER 52 52 ? A -1.507 -7.634 -24.807 1.000 1 A SER 74.567 1
ATOM 424 C C . SER 52 52 ? A -2.109 -8.023 -23.463 1.000 1 A SER 75.598 1
ATOM 425 O O . SER 52 52 ? A -2.244 -7.193 -22.549 1.000 1 A SER 74.956 1
ATOM 426 C CB . SER 52 52 ? A -0.118 -8.246 -24.941 1.000 1 A SER 71.767 1
ATOM 427 O OG . SER 52 52 ? A 0.697 -7.880 -23.850 1.000 1 A SER 68.709 1
ATOM 428 N N . LYS 53 53 ? A -2.464 -9.252 -23.365 1.000 1 A LYS 73.650 1
ATOM 429 C CA . LYS 53 53 ? A -3.025 -9.767 -22.116 1.000 1 A LYS 73.954 1
ATOM 430 C C . LYS 53 53 ? A -1.981 -9.863 -21.015 1.000 1 A LYS 75.115 1
ATOM 431 O O . LYS 53 53 ? A -2.277 -9.602 -19.845 1.000 1 A LYS 73.560 1
ATOM 432 C CB . LYS 53 53 ? A -3.673 -11.118 -22.342 1.000 1 A LYS 70.362 1
ATOM 433 C CG . LYS 53 53 ? A -4.462 -11.689 -21.145 1.000 1 A LYS 63.498 1
ATOM 434 C CD . LYS 53 53 ? A -5.120 -12.979 -21.487 1.000 1 A LYS 58.030 1
ATOM 435 C CE . LYS 53 53 ? A -5.886 -13.544 -20.306 1.000 1 A LYS 53.163 1
ATOM 436 N NZ . LYS 53 53 ? A -6.541 -14.835 -20.594 1.000 1 A LYS 46.023 1
ATOM 437 N N . ASP 54 54 ? A -0.759 -10.201 -21.387 1.000 1 A ASP 74.630 1
ATOM 438 C CA . ASP 54 54 ? A 0.313 -10.270 -20.401 1.000 1 A ASP 74.959 1
ATOM 439 C C . ASP 54 54 ? A 0.707 -8.865 -19.953 1.000 1 A ASP 76.641 1
ATOM 440 O O . ASP 54 54 ? A 1.045 -8.681 -18.781 1.000 1 A ASP 75.967 1
ATOM 441 C CB . ASP 54 54 ? A 1.525 -10.988 -20.970 1.000 1 A ASP 71.229 1
ATOM 442 C CG . ASP 54 54 ? A 1.253 -12.457 -21.218 1.000 1 A ASP 67.355 1
ATOM 443 O OD1 . ASP 54 54 ? A 0.422 -13.035 -20.496 1.000 1 A ASP 63.066 1
ATOM 444 O OD2 . ASP 54 54 ? A 1.875 -13.034 -22.144 1.000 1 A ASP 63.754 1
ATOM 445 N N . GLU 55 55 ? A 0.651 -7.916 -20.850 1.000 1 A GLU 76.044 1
ATOM 446 C CA . GLU 55 55 ? A 0.902 -6.537 -20.473 1.000 1 A GLU 76.775 1
ATOM 447 C C . GLU 55 55 ? A -0.226 -6.004 -19.615 1.000 1 A GLU 78.238 1
ATOM 448 O O . GLU 55 55 ? A -0.018 -5.156 -18.746 1.000 1 A GLU 77.451 1
ATOM 449 C CB . GLU 55 55 ? A 1.095 -5.658 -21.710 1.000 1 A GLU 74.456 1
ATOM 450 C CG . GLU 55 55 ? A 1.504 -4.241 -21.406 1.000 1 A GLU 71.608 1
ATOM 451 C CD . GLU 55 55 ? A 1.711 -3.412 -22.672 1.000 1 A GLU 67.745 1
ATOM 452 O OE1 . GLU 55 55 ? A 1.523 -3.966 -23.765 1.000 1 A GLU 64.412 1
ATOM 453 O OE2 . GLU 55 55 ? A 2.037 -2.215 -22.552 1.000 1 A GLU 60.983 1
ATOM 454 N N . TYR 56 56 ? A -1.430 -6.505 -19.835 1.000 1 A TYR 80.667 1
ATOM 455 C CA . TYR 56 56 ? A -2.572 -6.103 -19.040 1.000 1 A TYR 81.676 1
ATOM 456 C C . TYR 56 56 ? A -2.458 -6.625 -17.608 1.000 1 A TYR 80.930 1
ATOM 457 O O . TYR 56 56 ? A -2.712 -5.901 -16.640 1.000 1 A TYR 80.207 1
ATOM 458 C CB . TYR 56 56 ? A -3.859 -6.595 -19.688 1.000 1 A TYR 82.267 1
ATOM 459 C CG . TYR 56 56 ? A -5.107 -6.323 -18.884 1.000 1 A TYR 83.260 1
ATOM 460 C CD1 . TYR 56 56 ? A -5.630 -5.045 -18.827 1.000 1 A TYR 83.467 1
ATOM 461 C CD2 . TYR 56 56 ? A -5.752 -7.344 -18.210 1.000 1 A TYR 83.035 1
ATOM 462 C CE1 . TYR 56 56 ? A -6.765 -4.793 -18.110 1.000 1 A TYR 81.356 1
ATOM 463 C CE2 . TYR 56 56 ? A -6.899 -7.099 -17.503 1.000 1 A TYR 81.949 1
ATOM 464 C CZ . TYR 56 56 ? A -7.398 -5.836 -17.468 1.000 1 A TYR 82.344 1
ATOM 465 O OH . TYR 56 56 ? A -8.548 -5.567 -16.763 1.000 1 A TYR 77.253 1
ATOM 466 N N . MET 57 57 ? A -2.016 -7.859 -17.485 1.000 1 A MET 78.598 1
ATOM 467 C CA . MET 57 57 ? A -1.876 -8.432 -16.148 1.000 1 A MET 78.141 1
ATOM 468 C C . MET 57 57 ? A -0.663 -7.865 -15.430 1.000 1 A MET 79.099 1
ATOM 469 O O . MET 57 57 ? A -0.689 -7.767 -14.187 1.000 1 A MET 76.866 1
ATOM 470 C CB . MET 57 57 ? A -1.761 -9.945 -16.250 1.000 1 A MET 76.086 1
ATOM 471 C CG . MET 57 57 ? A -3.039 -10.623 -16.770 1.000 1 A MET 72.125 1
ATOM 472 S SD . MET 57 57 ? A -4.447 -10.374 -15.671 1.000 1 A MET 70.767 1
ATOM 473 C CE . MET 57 57 ? A -3.895 -11.301 -14.227 1.000 1 A MET 62.167 1
ATOM 474 N N . ARG 58 58 ? A 0.358 -7.516 -16.161 1.000 1 A ARG 76.017 1
ATOM 475 C CA . ARG 58 58 ? A 1.527 -6.905 -15.539 1.000 1 A ARG 75.391 1
ATOM 476 C C . ARG 58 58 ? A 1.272 -5.445 -15.186 1.000 1 A ARG 76.485 1
ATOM 477 O O . ARG 58 58 ? A 1.810 -4.947 -14.213 1.000 1 A ARG 75.474 1
ATOM 478 C CB . ARG 58 58 ? A 2.747 -6.990 -16.455 1.000 1 A ARG 73.167 1
ATOM 479 C CG . ARG 58 58 ? A 3.273 -8.403 -16.615 1.000 1 A ARG 67.360 1
ATOM 480 C CD . ARG 58 58 ? A 4.412 -8.449 -17.584 1.000 1 A ARG 64.316 1
ATOM 481 N NE . ARG 58 58 ? A 4.904 -9.811 -17.772 1.000 1 A ARG 56.818 1
ATOM 482 C CZ . ARG 58 58 ? A 5.823 -10.171 -18.640 1.000 1 A ARG 56.281 1
ATOM 483 N NH1 . ARG 58 58 ? A 6.411 -9.211 -19.397 1.000 1 A ARG 49.101 1
ATOM 484 N NH2 . ARG 58 58 ? A 6.220 -11.433 -18.763 1.000 1 A ARG 48.111 1
ATOM 485 N N . THR 59 59 ? A 0.433 -4.792 -15.952 1.000 1 A THR 78.228 1
ATOM 486 C CA . THR 59 59 ? A 0.112 -3.399 -15.650 1.000 1 A THR 77.512 1
ATOM 487 C C . THR 59 59 ? A -0.829 -3.299 -14.455 1.000 1 A THR 77.540 1
ATOM 488 O O . THR 59 59 ? A -0.759 -2.332 -13.700 1.000 1 A THR 76.314 1
ATOM 489 C CB . THR 59 59 ? A -0.478 -2.701 -16.886 1.000 1 A THR 76.101 1
ATOM 490 O OG1 . THR 59 59 ? A 0.386 -2.907 -17.999 1.000 1 A THR 70.407 1
ATOM 491 C CG2 . THR 59 59 ? A -0.590 -1.217 -16.677 1.000 1 A THR 70.817 1
ATOM 492 N N . ILE 60 60 ? A -1.671 -4.276 -14.303 1.000 1 A ILE 79.230 1
ATOM 493 C CA . ILE 60 60 ? A -2.525 -4.319 -13.115 1.000 1 A ILE 78.588 1
ATOM 494 C C . ILE 60 60 ? A -1.692 -4.485 -11.858 1.000 1 A ILE 77.421 1
ATOM 495 O O . ILE 60 60 ? A -1.949 -3.837 -10.826 1.000 1 A ILE 76.008 1
ATOM 496 C CB . ILE 60 60 ? A -3.584 -5.433 -13.252 1.000 1 A ILE 78.063 1
ATOM 497 C CG1 . ILE 60 60 ? A -4.619 -4.976 -14.284 1.000 1 A ILE 75.851 1
ATOM 498 C CG2 . ILE 60 60 ? A -4.290 -5.690 -11.969 1.000 1 A ILE 73.495 1
ATOM 499 C CD1 . ILE 60 60 ? A -5.588 -6.056 -14.657 1.000 1 A ILE 70.660 1
ATOM 500 N N . ALA 61 61 ? A -0.691 -5.311 -11.951 1.000 1 A ALA 75.765 1
ATOM 501 C CA . ALA 61 61 ? A 0.212 -5.464 -10.793 1.000 1 A ALA 74.910 1
ATOM 502 C C . ALA 61 61 ? A 1.005 -4.195 -10.527 1.000 1 A ALA 74.908 1
ATOM 503 O O . ALA 61 61 ? A 1.314 -3.892 -9.370 1.000 1 A ALA 72.828 1
ATOM 504 C CB . ALA 61 61 ? A 1.159 -6.633 -11.038 1.000 1 A ALA 72.402 1
ATOM 505 N N . LYS 62 62 ? A 1.325 -3.480 -11.564 1.000 1 A LYS 72.247 1
ATOM 506 C CA . LYS 62 62 ? A 2.009 -2.201 -11.376 1.000 1 A LYS 71.041 1
ATOM 507 C C . LYS 62 62 ? A 1.084 -1.139 -10.821 1.000 1 A LYS 71.672 1
ATOM 508 O O . LYS 62 62 ? A 1.532 -0.258 -10.115 1.000 1 A LYS 71.283 1
ATOM 509 C CB . LYS 62 62 ? A 2.634 -1.720 -12.679 1.000 1 A LYS 68.269 1
ATOM 510 C CG . LYS 62 62 ? A 3.792 -2.556 -13.169 1.000 1 A LYS 63.990 1
ATOM 511 C CD . LYS 62 62 ? A 4.342 -2.020 -14.464 1.000 1 A LYS 63.478 1
ATOM 512 C CE . LYS 62 62 ? A 5.519 -2.881 -14.972 1.000 1 A LYS 59.531 1
ATOM 513 N NZ . LYS 62 62 ? A 6.051 -2.371 -16.249 1.000 1 A LYS 53.442 1
ATOM 514 N N . VAL 63 63 ? A -0.184 -1.248 -11.127 1.000 1 A VAL 76.612 1
ATOM 515 C CA . VAL 63 63 ? A -1.146 -0.308 -10.577 1.000 1 A VAL 76.297 1
ATOM 516 C C . VAL 63 63 ? A -1.380 -0.583 -9.100 1.000 1 A VAL 75.012 1
ATOM 517 O O . VAL 63 63 ? A -1.466 0.330 -8.292 1.000 1 A VAL 73.458 1
ATOM 518 C CB . VAL 63 63 ? A -2.459 -0.373 -11.386 1.000 1 A VAL 75.612 1
ATOM 519 C CG1 . VAL 63 63 ? A -2.233 0.205 -12.777 1.000 1 A VAL 75.141 1
ATOM 520 C CG2 . VAL 63 63 ? A -3.596 0.372 -10.708 1.000 1 A VAL 73.731 1
ATOM 521 N N . ILE 64 64 ? A -1.444 -1.847 -8.752 1.000 1 A ILE 74.330 1
ATOM 522 C CA . ILE 64 64 ? A -1.597 -2.208 -7.350 1.000 1 A ILE 73.221 1
ATOM 523 C C . ILE 64 64 ? A -0.379 -1.817 -6.550 1.000 1 A ILE 72.376 1
ATOM 524 O O . ILE 64 64 ? A -0.499 -1.311 -5.419 1.000 1 A ILE 70.008 1
ATOM 525 C CB . ILE 64 64 ? A -1.902 -3.734 -7.228 1.000 1 A ILE 71.120 1
ATOM 526 C CG1 . ILE 64 64 ? A -3.246 -4.051 -7.898 1.000 1 A ILE 72.307 1
ATOM 527 C CG2 . ILE 64 64 ? A -1.913 -4.192 -5.795 1.000 1 A ILE 69.756 1
ATOM 528 C CD1 . ILE 64 64 ? A -3.508 -5.511 -8.057 1.000 1 A ILE 68.446 1
ATOM 529 N N . ASN 65 65 ? A 0.770 -2.010 -7.126 1.000 1 A ASN 69.483 1
ATOM 530 C CA . ASN 65 65 ? A 2.014 -1.591 -6.475 1.000 1 A ASN 67.372 1
ATOM 531 C C . ASN 65 65 ? A 2.117 -0.075 -6.373 1.000 1 A ASN 66.887 1
ATOM 532 O O . ASN 65 65 ? A 2.740 0.432 -5.464 1.000 1 A ASN 66.272 1
ATOM 533 C CB . ASN 65 65 ? A 3.229 -2.175 -7.184 1.000 1 A ASN 64.772 1
ATOM 534 C CG . ASN 65 65 ? A 3.370 -3.665 -7.004 1.000 1 A ASN 61.585 1
ATOM 535 O OD1 . ASN 65 65 ? A 3.159 -4.178 -5.924 1.000 1 A ASN 59.097 1
ATOM 536 N ND2 . ASN 65 65 ? A 3.753 -4.347 -8.085 1.000 1 A ASN 58.894 1
ATOM 537 N N . ALA 66 66 ? A 1.512 0.611 -7.320 1.000 1 A ALA 69.413 1
ATOM 538 C CA . ALA 66 66 ? A 1.567 2.070 -7.270 1.000 1 A ALA 68.897 1
ATOM 539 C C . ALA 66 66 ? A 0.564 2.649 -6.310 1.000 1 A ALA 68.082 1
ATOM 540 O O . ALA 66 66 ? A 0.767 3.712 -5.744 1.000 1 A ALA 67.210 1
ATOM 541 C CB . ALA 66 66 ? A 1.374 2.637 -8.672 1.000 1 A ALA 66.680 1
ATOM 542 N N . ILE 67 67 ? A -0.543 1.957 -6.145 1.000 1 A ILE 71.248 1
ATOM 543 C CA . ILE 67 67 ? A -1.576 2.439 -5.222 1.000 1 A ILE 71.170 1
ATOM 544 C C . ILE 67 67 ? A -1.141 2.214 -3.807 1.000 1 A ILE 69.585 1
ATOM 545 O O . ILE 67 67 ? A -1.278 3.079 -2.946 1.000 1 A ILE 67.455 1
ATOM 546 C CB . ILE 67 67 ? A -2.928 1.769 -5.550 1.000 1 A ILE 70.242 1
ATOM 547 C CG1 . ILE 67 67 ? A -3.452 2.313 -6.875 1.000 1 A ILE 70.518 1
ATOM 548 C CG2 . ILE 67 67 ? A -3.937 2.049 -4.477 1.000 1 A ILE 68.081 1
ATOM 549 C CD1 . ILE 67 67 ? A -4.630 1.520 -7.409 1.000 1 A ILE 67.799 1
ATOM 550 N N . ASN 68 68 ? A -0.563 1.065 -3.541 1.000 1 A ASN 65.173 1
ATOM 551 C CA . ASN 68 68 ? A -0.145 0.729 -2.192 1.000 1 A ASN 64.618 1
ATOM 552 C C . ASN 68 68 ? A 1.171 1.401 -1.799 1.000 1 A ASN 63.643 1
ATOM 553 O O . ASN 68 68 ? A 1.530 1.405 -0.651 1.000 1 A ASN 61.691 1
ATOM 554 C CB . ASN 68 68 ? A -0.034 -0.785 -2.045 1.000 1 A ASN 60.903 1
ATOM 555 C CG . ASN 68 68 ? A -1.386 -1.478 -2.118 1.000 1 A ASN 57.407 1
ATOM 556 O OD1 . ASN 68 68 ? A -2.323 -1.078 -1.444 1.000 1 A ASN 54.193 1
ATOM 557 N ND2 . ASN 68 68 ? A -1.477 -2.502 -2.929 1.000 1 A ASN 54.933 1
ATOM 558 N N . CYS 69 69 ? A 1.877 1.913 -2.770 1.000 1 A CYS 61.494 1
ATOM 559 C CA . CYS 69 69 ? A 3.088 2.645 -2.446 1.000 1 A CYS 60.298 1
ATOM 560 C C . CYS 69 69 ? A 2.740 3.997 -1.839 1.000 1 A CYS 60.202 1
ATOM 561 O O . CYS 69 69 ? A 1.903 4.729 -2.322 1.000 1 A CYS 57.534 1
ATOM 562 C CB . CYS 69 69 ? A 3.983 2.835 -3.674 1.000 1 A CYS 56.250 1
ATOM 563 S SG . CYS 69 69 ? A 4.821 1.332 -4.259 1.000 1 A CYS 60.572 1
ATOM 564 N N . ASN 70 70 ? A 3.441 4.299 -0.778 1.000 1 A ASN 52.061 1
ATOM 565 C CA . ASN 70 70 ? A 3.166 5.511 -0.012 1.000 1 A ASN 51.915 1
ATOM 566 C C . ASN 70 70 ? A 4.236 6.554 -0.344 1.000 1 A ASN 52.113 1
ATOM 567 O O . ASN 70 70 ? A 5.390 6.401 0.010 1.000 1 A ASN 50.207 1
ATOM 568 C CB . ASN 70 70 ? A 3.127 5.222 1.471 1.000 1 A ASN 47.754 1
ATOM 569 C CG . ASN 70 70 ? A 1.980 4.286 1.850 1.000 1 A ASN 45.611 1
ATOM 570 O OD1 . ASN 70 70 ? A 0.883 4.415 1.333 1.000 1 A ASN 41.878 1
ATOM 571 N ND2 . ASN 70 70 ? A 2.256 3.336 2.732 1.000 1 A ASN 42.789 1
ATOM 572 N N . SER 71 71 ? A 3.809 7.574 -1.018 1.000 1 A SER 49.781 1
ATOM 573 C CA . SER 71 71 ? A 4.729 8.636 -1.409 1.000 1 A SER 50.776 1
ATOM 574 C C . SER 71 71 ? A 4.922 9.598 -0.243 1.000 1 A SER 50.844 1
ATOM 575 O O . SER 71 71 ? A 4.454 9.384 0.873 1.000 1 A SER 49.601 1
ATOM 576 C CB . SER 71 71 ? A 4.185 9.382 -2.616 1.000 1 A SER 47.438 1
ATOM 577 O OG . SER 71 71 ? A 3.003 10.085 -2.310 1.000 1 A SER 43.966 1
ATOM 578 N N . LYS 72 72 ? A 5.660 10.652 -0.506 1.000 1 A LYS 47.450 1
ATOM 579 C CA . LYS 72 72 ? A 5.935 11.655 0.522 1.000 1 A LYS 48.782 1
ATOM 580 C C . LYS 72 72 ? A 4.748 12.602 0.699 1.000 1 A LYS 49.872 1
ATOM 581 O O . LYS 72 72 ? A 3.760 12.524 -0.010 1.000 1 A LYS 48.623 1
ATOM 582 C CB . LYS 72 72 ? A 7.212 12.428 0.188 1.000 1 A LYS 45.830 1
ATOM 583 C CG . LYS 72 72 ? A 8.470 11.586 0.204 1.000 1 A LYS 43.161 1
ATOM 584 C CD . LYS 72 72 ? A 9.685 12.403 -0.101 1.000 1 A LYS 40.557 1
ATOM 585 C CE . LYS 72 72 ? A 10.927 11.561 -0.081 1.000 1 A LYS 33.954 1
ATOM 586 N NZ . LYS 72 72 ? A 12.151 12.335 -0.442 1.000 1 A LYS 32.150 1
ATOM 587 N N . SER 73 73 ? A 4.904 13.458 1.650 1.000 1 A SER 49.646 1
ATOM 588 C CA . SER 73 73 ? A 3.850 14.401 1.946 1.000 1 A SER 51.349 1
ATOM 589 C C . SER 73 73 ? A 3.854 15.565 0.958 1.000 1 A SER 52.404 1
ATOM 590 O O . SER 73 73 ? A 4.793 15.758 0.198 1.000 1 A SER 51.535 1
ATOM 591 C CB . SER 73 73 ? A 3.976 14.936 3.381 1.000 1 A SER 47.796 1
ATOM 592 O OG . SER 73 73 ? A 3.811 13.904 4.350 1.000 1 A SER 45.298 1
ATOM 593 N N . ALA 74 74 ? A 2.785 16.310 0.989 1.000 1 A ALA 46.379 1
ATOM 594 C CA . ALA 74 74 ? A 2.652 17.458 0.111 1.000 1 A ALA 47.568 1
ATOM 595 C C . ALA 74 74 ? A 3.544 18.601 0.599 1.000 1 A ALA 48.361 1
ATOM 596 O O . ALA 74 74 ? A 3.757 18.763 1.796 1.000 1 A ALA 48.316 1
ATOM 597 C CB . ALA 74 74 ? A 1.211 17.915 0.023 1.000 1 A ALA 45.398 1
ATOM 598 N N . ALA 75 75 ? A 4.031 19.360 -0.317 1.000 1 A ALA 50.318 1
ATOM 599 C CA . ALA 75 75 ? A 4.913 20.460 0.003 1.000 1 A ALA 51.096 1
ATOM 600 C C . ALA 75 75 ? A 4.114 21.679 0.468 1.000 1 A ALA 52.283 1
ATOM 601 O O . ALA 75 75 ? A 2.886 21.723 0.382 1.000 1 A ALA 51.727 1
ATOM 602 C CB . ALA 75 75 ? A 5.806 20.797 -1.192 1.000 1 A ALA 48.923 1
ATOM 603 N N . VAL 76 76 ? A 4.816 22.655 0.927 1.000 1 A VAL 44.341 1
ATOM 604 C CA . VAL 76 76 ? A 4.207 23.873 1.453 1.000 1 A VAL 46.961 1
ATOM 605 C C . VAL 76 76 ? A 4.749 25.066 0.692 1.000 1 A VAL 47.365 1
ATOM 606 O O . VAL 76 76 ? A 5.911 25.042 0.256 1.000 1 A VAL 46.417 1
ATOM 607 C CB . VAL 76 76 ? A 4.477 24.026 2.960 1.000 1 A VAL 44.220 1
ATOM 608 C CG1 . VAL 76 76 ? A 3.728 22.958 3.714 1.000 1 A VAL 45.523 1
ATOM 609 C CG2 . VAL 76 76 ? A 5.952 23.976 3.288 1.000 1 A VAL 42.201 1
ATOM 610 N N . PRO 77 77 ? A 3.979 26.123 0.536 1.000 1 A PRO 46.620 1
ATOM 611 C CA . PRO 77 77 ? A 2.589 26.263 0.946 1.000 1 A PRO 48.757 1
ATOM 612 C C . PRO 77 77 ? A 1.594 25.676 -0.040 1.000 1 A PRO 49.627 1
ATOM 613 O O . PRO 77 77 ? A 1.757 25.790 -1.240 1.000 1 A PRO 49.327 1
ATOM 614 C CB . PRO 77 77 ? A 2.390 27.767 1.043 1.000 1 A PRO 46.517 1
ATOM 615 C CG . PRO 77 77 ? A 3.310 28.315 0.017 1.000 1 A PRO 45.904 1
ATOM 616 C CD . PRO 77 77 ? A 4.484 27.380 -0.003 1.000 1 A PRO 47.847 1
ATOM 617 N N . SER 78 78 ? A 0.556 25.092 0.521 1.000 1 A SER 48.603 1
ATOM 618 C CA . SER 78 78 ? A -0.489 24.511 -0.286 1.000 1 A SER 49.744 1
ATOM 619 C C . SER 78 78 ? A -1.790 25.288 -0.043 1.000 1 A SER 49.277 1
ATOM 620 O O . SER 78 78 ? A -2.178 25.518 1.107 1.000 1 A SER 48.995 1
ATOM 621 C CB . SER 78 78 ? A -0.672 23.028 0.033 1.000 1 A SER 47.378 1
ATOM 622 O OG . SER 78 78 ? A -1.095 22.855 1.362 1.000 1 A SER 43.324 1
ATOM 623 N N . VAL 79 79 ? A -2.421 25.646 -1.123 1.000 1 A VAL 43.673 1
ATOM 624 C CA . VAL 79 79 ? A -3.658 26.425 -1.001 1.000 1 A VAL 47.258 1
ATOM 625 C C . VAL 79 79 ? A -4.837 25.498 -0.777 1.000 1 A VAL 46.975 1
ATOM 626 O O . VAL 79 79 ? A -5.774 25.860 -0.051 1.000 1 A VAL 46.219 1
ATOM 627 C CB . VAL 79 79 ? A -3.858 27.271 -2.273 1.000 1 A VAL 44.904 1
ATOM 628 C CG1 . VAL 79 79 ? A -2.666 28.201 -2.458 1.000 1 A VAL 46.538 1
ATOM 629 C CG2 . VAL 79 79 ? A -5.145 28.075 -2.193 1.000 1 A VAL 44.249 1
ATOM 630 N N . LEU 80 80 ? A -4.820 24.351 -1.388 1.000 1 A LEU 47.009 1
ATOM 631 C CA . LEU 80 80 ? A -5.923 23.417 -1.266 1.000 1 A LEU 50.324 1
ATOM 632 C C . LEU 80 80 ? A -5.981 22.806 0.124 1.000 1 A LEU 50.678 1
ATOM 633 O O . LEU 80 80 ? A -4.963 22.360 0.681 1.000 1 A LEU 50.375 1
ATOM 634 C CB . LEU 80 80 ? A -5.795 22.300 -2.313 1.000 1 A LEU 48.192 1
ATOM 635 C CG . LEU 80 80 ? A -6.875 21.217 -2.306 1.000 1 A LEU 46.018 1
ATOM 636 C CD1 . LEU 80 80 ? A -8.226 21.829 -2.627 1.000 1 A LEU 46.140 1
ATOM 637 C CD2 . LEU 80 80 ? A -6.547 20.148 -3.334 1.000 1 A LEU 46.506 1
ATOM 638 N N . GLN 81 81 ? A -7.163 22.810 0.678 1.000 1 A GLN 45.365 1
ATOM 639 C CA . GLN 81 81 ? A -7.356 22.180 1.973 1.000 1 A GLN 47.333 1
ATOM 640 C C . GLN 81 81 ? A -7.415 20.658 1.797 1.000 1 A GLN 46.859 1
ATOM 641 O O . GLN 81 81 ? A -8.197 20.163 0.992 1.000 1 A GLN 46.073 1
ATOM 642 C CB . GLN 81 81 ? A -8.613 22.685 2.663 1.000 1 A GLN 44.799 1
ATOM 643 C CG . GLN 81 81 ? A -8.833 22.096 4.052 1.000 1 A GLN 42.117 1
ATOM 644 C CD . GLN 81 81 ? A -10.048 22.681 4.730 1.000 1 A GLN 39.591 1
ATOM 645 O OE1 . GLN 81 81 ? A -10.730 23.524 4.147 1.000 1 A GLN 36.700 1
ATOM 646 N NE2 . GLN 81 81 ? A -10.333 22.224 5.940 1.000 1 A GLN 33.957 1
ATOM 647 N N . PRO 82 82 ? A -6.631 19.911 2.545 1.000 1 A PRO 43.120 1
ATOM 648 C CA . PRO 82 82 ? A -6.627 18.449 2.356 1.000 1 A PRO 45.369 1
ATOM 649 C C . PRO 82 82 ? A -7.823 17.757 2.965 1.000 1 A PRO 45.643 1
ATOM 650 O O . PRO 82 82 ? A -8.301 16.773 2.438 1.000 1 A PRO 45.358 1
ATOM 651 C CB . PRO 82 82 ? A -5.331 18.004 3.048 1.000 1 A PRO 43.306 1
ATOM 652 C CG . PRO 82 82 ? A -5.090 19.035 4.044 1.000 1 A PRO 43.517 1
ATOM 653 C CD . PRO 82 82 ? A -5.560 20.350 3.454 1.000 1 A PRO 45.750 1
ATOM 654 N N . SER 83 83 ? A -8.311 18.293 4.065 1.000 1 A SER 44.980 1
ATOM 655 C CA . SER 83 83 ? A -9.417 17.702 4.755 1.000 1 A SER 45.318 1
ATOM 656 C C . SER 83 83 ? A -10.514 18.714 5.023 1.000 1 A SER 45.159 1
ATOM 657 O O . SER 83 83 ? A -10.210 19.842 5.445 1.000 1 A SER 44.681 1
ATOM 658 C CB . SER 83 83 ? A -8.987 17.047 6.073 1.000 1 A SER 44.372 1
ATOM 659 O OG . SER 83 83 ? A -8.511 18.057 6.965 1.000 1 A SER 40.002 1
ATOM 660 N N . GLN 84 84 ? A -11.721 18.329 4.807 1.000 1 A GLN 41.459 1
ATOM 661 C CA . GLN 84 84 ? A -12.855 19.184 5.072 1.000 1 A GLN 43.307 1
ATOM 662 C C . GLN 84 84 ? A -13.942 18.390 5.807 1.000 1 A GLN 43.279 1
ATOM 663 O O . GLN 84 84 ? A -14.236 17.258 5.454 1.000 1 A GLN 44.074 1
ATOM 664 C CB . GLN 84 84 ? A -13.437 19.753 3.789 1.000 1 A GLN 42.205 1
ATOM 665 C CG . GLN 84 84 ? A -12.533 20.736 3.062 1.000 1 A GLN 41.754 1
ATOM 666 C CD . GLN 84 84 ? A -13.145 21.274 1.800 1.000 1 A GLN 39.456 1
ATOM 667 O OE1 . GLN 84 84 ? A -14.245 20.914 1.450 1.000 1 A GLN 35.812 1
ATOM 668 N NE2 . GLN 84 84 ? A -12.404 22.154 1.141 1.000 1 A GLN 31.988 1
ATOM 669 N N . PHE 85 85 ? A -14.475 19.019 6.814 1.000 1 A PHE 46.010 1
ATOM 670 C CA . PHE 85 85 ? A -15.518 18.346 7.579 1.000 1 A PHE 51.718 1
ATOM 671 C C . PHE 85 85 ? A -16.834 18.374 6.805 1.000 1 A PHE 51.261 1
ATOM 672 O O . PHE 85 85 ? A -17.486 17.356 6.631 1.000 1 A PHE 49.109 1
ATOM 673 C CB . PHE 85 85 ? A -15.704 19.004 8.946 1.000 1 A PHE 49.069 1
ATOM 674 C CG . PHE 85 85 ? A -16.742 18.343 9.814 1.000 1 A PHE 45.926 1
ATOM 675 C CD1 . PHE 85 85 ? A -16.505 17.125 10.395 1.000 1 A PHE 47.462 1
ATOM 676 C CD2 . PHE 85 85 ? A -17.957 18.966 10.019 1.000 1 A PHE 46.069 1
ATOM 677 C CE1 . PHE 85 85 ? A -17.451 16.515 11.180 1.000 1 A PHE 41.243 1
ATOM 678 C CE2 . PHE 85 85 ? A -18.939 18.363 10.803 1.000 1 A PHE 42.833 1
ATOM 679 C CZ . PHE 85 85 ? A -18.674 17.138 11.375 1.000 1 A PHE 38.090 1
ATOM 680 N N . HIS 86 86 ? A -17.188 19.538 6.341 1.000 1 A HIS 59.831 1
ATOM 681 C CA . HIS 86 86 ? A -18.335 19.686 5.484 1.000 1 A HIS 57.340 1
ATOM 682 C C . HIS 86 86 ? A -17.852 20.045 4.080 1.000 1 A HIS 57.485 1
ATOM 683 O O . HIS 86 86 ? A -17.408 21.165 3.858 1.000 1 A HIS 56.744 1
ATOM 684 C CB . HIS 86 86 ? A -19.293 20.755 6.000 1.000 1 A HIS 54.493 1
ATOM 685 C CG . HIS 86 86 ? A -19.889 20.448 7.325 1.000 1 A HIS 52.174 1
ATOM 686 N ND1 . HIS 86 86 ? A -20.781 19.397 7.506 1.000 1 A HIS 49.447 1
ATOM 687 C CD2 . HIS 86 86 ? A -19.735 21.048 8.530 1.000 1 A HIS 51.059 1
ATOM 688 C CE1 . HIS 86 86 ? A -21.130 19.370 8.762 1.000 1 A HIS 51.434 1
ATOM 689 N NE2 . HIS 86 86 ? A -20.523 20.359 9.417 1.000 1 A HIS 51.728 1
ATOM 690 N N . SER 87 87 ? A -17.889 19.060 3.229 1.000 1 A SER 48.421 1
ATOM 691 C CA . SER 87 87 ? A -17.375 19.286 1.881 1.000 1 A SER 50.444 1
ATOM 692 C C . SER 87 87 ? A -18.454 20.007 1.073 1.000 1 A SER 50.113 1
ATOM 693 O O . SER 87 87 ? A -19.542 19.469 0.880 1.000 1 A SER 50.750 1
ATOM 694 C CB . SER 87 87 ? A -16.988 17.961 1.215 1.000 1 A SER 49.159 1
ATOM 695 O OG . SER 87 87 ? A -18.148 17.154 1.052 1.000 1 A SER 43.482 1
ATOM 696 N N . PRO 88 88 ? A -18.185 21.195 0.603 1.000 1 A PRO 50.802 1
ATOM 697 C CA . PRO 88 88 ? A -19.178 21.917 -0.192 1.000 1 A PRO 51.540 1
ATOM 698 C C . PRO 88 88 ? A -19.246 21.364 -1.621 1.000 1 A PRO 52.427 1
ATOM 699 O O . PRO 88 88 ? A -18.281 20.749 -2.108 1.000 1 A PRO 52.851 1
ATOM 700 C CB . PRO 88 88 ? A -18.681 23.368 -0.166 1.000 1 A PRO 50.254 1
ATOM 701 C CG . PRO 88 88 ? A -17.221 23.248 0.013 1.000 1 A PRO 49.603 1
ATOM 702 C CD . PRO 88 88 ? A -16.995 22.028 0.856 1.000 1 A PRO 50.520 1
ATOM 703 N N . PRO 89 89 ? A -20.373 21.604 -2.289 1.000 1 A PRO 56.687 1
ATOM 704 C CA . PRO 89 89 ? A -20.457 21.186 -3.698 1.000 1 A PRO 57.357 1
ATOM 705 C C . PRO 89 89 ? A -19.502 21.937 -4.589 1.000 1 A PRO 57.976 1
ATOM 706 O O . PRO 89 89 ? A -19.033 21.405 -5.598 1.000 1 A PRO 57.538 1
ATOM 707 C CB . PRO 89 89 ? A -21.913 21.482 -4.054 1.000 1 A PRO 55.900 1
ATOM 708 C CG . PRO 89 89 ? A -22.622 21.455 -2.744 1.000 1 A PRO 56.262 1
ATOM 709 C CD . PRO 89 89 ? A -21.687 22.011 -1.772 1.000 1 A PRO 58.601 1
ATOM 710 N N . CYS 90 90 ? A -19.250 23.182 -4.248 1.000 1 A CYS 48.927 1
ATOM 711 C CA . CYS 90 90 ? A -18.329 24.004 -5.031 1.000 1 A CYS 51.859 1
ATOM 712 C C . CYS 90 90 ? A -17.276 24.586 -4.089 1.000 1 A CYS 51.840 1
ATOM 713 O O . CYS 90 90 ? A -17.604 25.260 -3.104 1.000 1 A CYS 51.674 1
ATOM 714 C CB . CYS 90 90 ? A -19.061 25.106 -5.775 1.000 1 A CYS 49.475 1
ATOM 715 S SG . CYS 90 90 ? A -17.959 26.102 -6.822 1.000 1 A CYS 51.984 1
ATOM 716 N N . THR 91 91 ? A -16.040 24.362 -4.419 1.000 1 A THR 54.015 1
ATOM 717 C CA . THR 91 91 ? A -14.915 24.855 -3.626 1.000 1 A THR 53.366 1
ATOM 718 C C . THR 91 91 ? A -14.135 25.937 -4.385 1.000 1 A THR 52.529 1
ATOM 719 O O . THR 91 91 ? A -12.996 26.227 -4.007 1.000 1 A THR 51.209 1
ATOM 720 C CB . THR 91 91 ? A -13.969 23.705 -3.253 1.000 1 A THR 50.189 1
ATOM 721 O OG1 . THR 91 91 ? A -13.446 23.132 -4.458 1.000 1 A THR 46.947 1
ATOM 722 C CG2 . THR 91 91 ? A -14.722 22.646 -2.482 1.000 1 A THR 45.066 1
ATOM 723 N N . THR 92 92 ? A -14.714 26.465 -5.400 1.000 1 A THR 54.824 1
ATOM 724 C CA . THR 92 92 ? A -14.031 27.510 -6.148 1.000 1 A THR 54.507 1
ATOM 725 C C . THR 92 92 ? A -13.961 28.795 -5.329 1.000 1 A THR 54.960 1
ATOM 726 O O . THR 92 92 ? A -12.947 29.496 -5.301 1.000 1 A THR 53.868 1
ATOM 727 C CB . THR 92 92 ? A -14.714 27.749 -7.501 1.000 1 A THR 52.111 1
ATOM 728 O OG1 . THR 92 92 ? A -14.738 26.530 -8.237 1.000 1 A THR 52.058 1
ATOM 729 C CG2 . THR 92 92 ? A -13.979 28.802 -8.300 1.000 1 A THR 49.941 1
ATOM 730 N N . ALA 93 93 ? A -15.070 29.115 -4.646 1.000 1 A ALA 56.129 1
ATOM 731 C CA . ALA 93 93 ? A -15.075 30.312 -3.821 1.000 1 A ALA 56.784 1
ATOM 732 C C . ALA 93 93 ? A -14.270 30.128 -2.538 1.000 1 A ALA 56.980 1
ATOM 733 O O . ALA 93 93 ? A -13.812 31.114 -1.944 1.000 1 A ALA 57.129 1
ATOM 734 C CB . ALA 93 93 ? A -16.510 30.701 -3.472 1.000 1 A ALA 54.710 1
ATOM 735 N N . ALA 94 94 ? A -14.110 28.898 -2.112 1.000 1 A ALA 51.564 1
ATOM 736 C CA . ALA 94 94 ? A -13.312 28.626 -0.920 1.000 1 A ALA 52.516 1
ATOM 737 C C . ALA 94 94 ? A -11.816 28.750 -1.238 1.000 1 A ALA 52.358 1
ATOM 738 O O . ALA 94 94 ? A -11.036 29.172 -0.359 1.000 1 A ALA 53.300 1
ATOM 739 C CB . ALA 94 94 ? A -13.607 27.246 -0.363 1.000 1 A ALA 51.599 1
ATOM 740 N N . LEU 95 95 ? A -11.445 28.427 -2.428 1.000 1 A LEU 47.758 1
ATOM 741 C CA . LEU 95 95 ? A -10.029 28.544 -2.804 1.000 1 A LEU 48.775 1
ATOM 742 C C . LEU 95 95 ? A -9.670 29.975 -3.199 1.000 1 A LEU 48.157 1
ATOM 743 O O . LEU 95 95 ? A -8.512 30.363 -3.079 1.000 1 A LEU 46.315 1
ATOM 744 C CB . LEU 95 95 ? A -9.692 27.598 -3.944 1.000 1 A LEU 45.544 1
ATOM 745 C CG . LEU 95 95 ? A -9.732 26.103 -3.607 1.000 1 A LEU 43.018 1
ATOM 746 C CD1 . LEU 95 95 ? A -8.690 25.782 -2.564 1.000 1 A LEU 42.457 1
ATOM 747 C CD2 . LEU 95 95 ? A -9.515 25.280 -4.860 1.000 1 A LEU 42.060 1
ATOM 748 N N . LEU 96 96 ? A -10.647 30.706 -3.691 1.000 1 A LEU 51.560 1
ATOM 749 C CA . LEU 96 96 ? A -10.371 32.100 -4.027 1.000 1 A LEU 54.001 1
ATOM 750 C C . LEU 96 96 ? A -10.326 32.989 -2.787 1.000 1 A LEU 54.190 1
ATOM 751 O O . LEU 96 96 ? A -9.763 34.065 -2.832 1.000 1 A LEU 52.578 1
ATOM 752 C CB . LEU 96 96 ? A -11.439 32.629 -4.992 1.000 1 A LEU 51.743 1
ATOM 753 C CG . LEU 96 96 ? A -11.418 32.045 -6.397 1.000 1 A LEU 49.553 1
ATOM 754 C CD1 . LEU 96 96 ? A -10.126 32.408 -7.090 1.000 1 A LEU 50.460 1
ATOM 755 C CD2 . LEU 96 96 ? A -12.629 32.549 -7.154 1.000 1 A LEU 49.384 1
ATOM 756 N N . GLY 97 97 ? A -10.941 32.515 -1.723 1.000 1 A GLY 46.301 1
ATOM 757 C CA . GLY 97 97 ? A -10.915 33.293 -0.487 1.000 1 A GLY 46.526 1
ATOM 758 C C . GLY 97 97 ? A -9.630 33.174 0.286 1.000 1 A GLY 48.181 1
ATOM 759 O O . GLY 97 97 ? A -9.292 34.074 1.084 1.000 1 A GLY 46.992 1
ATOM 760 N N . ASN 98 98 ? A -8.898 32.098 0.072 1.000 1 A ASN 45.108 1
ATOM 761 C CA . ASN 98 98 ? A -7.648 31.869 0.760 1.000 1 A ASN 45.240 1
ATOM 762 C C . ASN 98 98 ? A -6.489 32.384 -0.081 1.000 1 A ASN 45.078 1
ATOM 763 O O . ASN 98 98 ? A -6.079 31.747 -1.039 1.000 1 A ASN 43.701 1
ATOM 764 C CB . ASN 98 98 ? A -7.459 30.381 1.056 1.000 1 A ASN 42.712 1
ATOM 765 C CG . ASN 98 98 ? A -8.492 29.860 2.050 1.000 1 A ASN 40.234 1
ATOM 766 O OD1 . ASN 98 98 ? A -8.854 30.531 3.016 1.000 1 A ASN 36.134 1
ATOM 767 N ND2 . ASN 98 98 ? A -8.957 28.644 1.825 1.000 1 A ASN 36.808 1
ATOM 768 N N . THR 99 99 ? A -6.016 33.551 0.305 1.000 1 A THR 50.955 1
ATOM 769 C CA . THR 99 99 ? A -4.889 34.139 -0.406 1.000 1 A THR 50.098 1
ATOM 770 C C . THR 99 99 ? A -3.580 33.549 0.114 1.000 1 A THR 50.367 1
ATOM 771 O O . THR 99 99 ? A -3.425 33.345 1.305 1.000 1 A THR 49.830 1
ATOM 772 C CB . THR 99 99 ? A -4.891 35.648 -0.247 1.000 1 A THR 48.608 1
ATOM 773 O OG1 . THR 99 99 ? A -4.753 35.955 1.149 1.000 1 A THR 43.652 1
ATOM 774 C CG2 . THR 99 99 ? A -6.184 36.254 -0.764 1.000 1 A THR 44.006 1
ATOM 775 N N . PRO 100 100 ? A -2.646 33.290 -0.764 1.000 1 A PRO 48.549 1
ATOM 776 C CA . PRO 100 100 ? A -1.365 32.751 -0.307 1.000 1 A PRO 51.179 1
ATOM 777 C C . PRO 100 100 ? A -0.509 33.817 0.363 1.000 1 A PRO 51.438 1
ATOM 778 O O . PRO 100 100 ? A -0.656 34.999 0.073 1.000 1 A PRO 51.243 1
ATOM 779 C CB . PRO 100 100 ? A -0.695 32.221 -1.577 1.000 1 A PRO 48.862 1
ATOM 780 C CG . PRO 100 100 ? A -1.310 33.033 -2.650 1.000 1 A PRO 48.342 1
ATOM 781 C CD . PRO 100 100 ? A -2.701 33.312 -2.225 1.000 1 A PRO 49.712 1
ATOM 782 N N . ALA 101 101 ? A 0.370 33.365 1.214 1.000 1 A ALA 48.091 1
ATOM 783 C CA . ALA 101 101 ? A 1.227 34.309 1.919 1.000 1 A ALA 48.262 1
ATOM 784 C C . ALA 101 101 ? A 2.304 34.874 1.003 1.000 1 A ALA 47.793 1
ATOM 785 O O . ALA 101 101 ? A 2.592 36.081 1.071 1.000 1 A ALA 45.779 1
ATOM 786 C CB . ALA 101 101 ? A 1.891 33.619 3.106 1.000 1 A ALA 45.968 1
ATOM 787 N N . GLY 102 102 ? A 2.854 34.057 0.170 1.000 1 A GLY 50.852 1
ATOM 788 C CA . GLY 102 102 ? A 3.895 34.525 -0.740 1.000 1 A GLY 50.037 1
ATOM 789 C C . GLY 102 102 ? A 3.779 33.852 -2.086 1.000 1 A GLY 51.644 1
ATOM 790 O O . GLY 102 102 ? A 2.952 32.945 -2.291 1.000 1 A GLY 49.986 1
ATOM 791 N N . GLY 103 103 ? A 4.588 34.283 -2.995 1.000 1 A GLY 43.310 1
ATOM 792 C CA . GLY 103 103 ? A 4.575 33.717 -4.321 1.000 1 A GLY 43.870 1
ATOM 793 C C . GLY 103 103 ? A 5.270 32.368 -4.381 1.000 1 A GLY 45.591 1
ATOM 794 O O . GLY 103 103 ? A 6.401 32.228 -3.911 1.000 1 A GLY 44.525 1
ATOM 795 N N . THR 104 104 ? A 4.601 31.422 -4.956 1.000 1 A THR 43.001 1
ATOM 796 C CA . THR 104 104 ? A 5.138 30.068 -5.068 1.000 1 A THR 39.446 1
ATOM 797 C C . THR 104 104 ? A 5.496 29.794 -6.536 1.000 1 A THR 39.785 1
ATOM 798 O O . THR 104 104 ? A 4.769 30.183 -7.432 1.000 1 A THR 38.993 1
ATOM 799 C CB . THR 104 104 ? A 4.147 29.033 -4.572 1.000 1 A THR 39.006 1
ATOM 800 O OG1 . THR 104 104 ? A 2.939 29.095 -5.337 1.000 1 A THR 37.001 1
ATOM 801 C CG2 . THR 104 104 ? A 3.829 29.283 -3.106 1.000 1 A THR 36.911 1
ATOM 802 N N . PRO 105 105 ? A 6.588 29.134 -6.786 1.000 1 A PRO 50.456 1
ATOM 803 C CA . PRO 105 105 ? A 6.910 28.753 -8.163 1.000 1 A PRO 52.917 1
ATOM 804 C C . PRO 105 105 ? A 6.090 27.578 -8.663 1.000 1 A PRO 52.700 1
ATOM 805 O O . PRO 105 105 ? A 6.132 27.302 -9.879 1.000 1 A PRO 51.458 1
ATOM 806 C CB . PRO 105 105 ? A 8.394 28.389 -8.096 1.000 1 A PRO 51.078 1
ATOM 807 C CG . PRO 105 105 ? A 8.585 27.900 -6.704 1.000 1 A PRO 50.854 1
ATOM 808 C CD . PRO 105 105 ? A 7.704 28.756 -5.849 1.000 1 A PRO 52.652 1
ATOM 809 N N . GLY 106 106 ? A 5.352 26.945 -7.806 1.000 1 A GLY 43.384 1
ATOM 810 C CA . GLY 106 106 ? A 4.506 25.848 -8.194 1.000 1 A GLY 42.368 1
ATOM 811 C C . GLY 106 106 ? A 3.103 26.298 -8.491 1.000 1 A GLY 44.198 1
ATOM 812 O O . GLY 106 106 ? A 2.659 27.391 -8.122 1.000 1 A GLY 43.267 1
ATOM 813 N N . TYR 107 107 ? A 2.368 25.415 -9.130 1.000 1 A TYR 45.702 1
ATOM 814 C CA . TYR 107 107 ? A 0.998 25.686 -9.465 1.000 1 A TYR 50.946 1
ATOM 815 C C . TYR 107 107 ? A 0.102 25.391 -8.297 1.000 1 A TYR 51.000 1
ATOM 816 O O . TYR 107 107 ? A 0.441 24.593 -7.430 1.000 1 A TYR 49.578 1
ATOM 817 C CB . TYR 107 107 ? A 0.534 24.913 -10.678 1.000 1 A TYR 48.492 1
ATOM 818 C CG . TYR 107 107 ? A 1.213 25.320 -11.973 1.000 1 A TYR 46.247 1
ATOM 819 C CD1 . TYR 107 107 ? A 2.274 24.563 -12.456 1.000 1 A TYR 45.129 1
ATOM 820 C CD2 . TYR 107 107 ? A 0.801 26.450 -12.659 1.000 1 A TYR 45.146 1
ATOM 821 C CE1 . TYR 107 107 ? A 2.904 24.906 -13.639 1.000 1 A TYR 39.907 1
ATOM 822 C CE2 . TYR 107 107 ? A 1.422 26.794 -13.841 1.000 1 A TYR 39.376 1
ATOM 823 C CZ . TYR 107 107 ? A 2.492 26.031 -14.318 1.000 1 A TYR 39.206 1
ATOM 824 O OH . TYR 107 107 ? A 3.118 26.374 -15.490 1.000 1 A TYR 48.329 1
ATOM 825 N N . ARG 108 108 ? A -1.061 26.012 -8.236 1.000 1 A ARG 55.602 1
ATOM 826 C CA . ARG 108 108 ? A -2.001 25.763 -7.159 1.000 1 A ARG 58.195 1
ATOM 827 C C . ARG 108 108 ? A -2.663 24.400 -7.324 1.000 1 A ARG 58.632 1
ATOM 828 O O . ARG 108 108 ? A -2.673 23.605 -6.384 1.000 1 A ARG 55.156 1
ATOM 829 C CB . ARG 108 108 ? A -3.044 26.860 -7.071 1.000 1 A ARG 54.297 1
ATOM 830 C CG . ARG 108 108 ? A -3.976 26.697 -5.909 1.000 1 A ARG 50.386 1
ATOM 831 C CD . ARG 108 108 ? A -4.977 27.840 -5.816 1.000 1 A ARG 47.207 1
ATOM 832 N NE . ARG 108 108 ? A -4.311 29.081 -5.408 1.000 1 A ARG 42.610 1
ATOM 833 C CZ . ARG 108 108 ? A -4.898 30.287 -5.394 1.000 1 A ARG 40.831 1
ATOM 834 N NH1 . ARG 108 108 ? A -6.145 30.377 -5.813 1.000 1 A ARG 34.036 1
ATOM 835 N NH2 . ARG 108 108 ? A -4.240 31.332 -4.962 1.000 1 A ARG 33.036 1
ATOM 836 N N . ALA 109 109 ? A -3.192 24.162 -8.470 1.000 1 A ALA 42.201 1
ATOM 837 C CA . ALA 109 109 ? A -3.858 22.912 -8.770 1.000 1 A ALA 43.714 1
ATOM 838 C C . ALA 109 109 ? A -3.214 22.280 -10.000 1.000 1 A ALA 43.839 1
ATOM 839 O O . ALA 109 109 ? A -2.768 22.996 -10.893 1.000 1 A ALA 44.289 1
ATOM 840 C CB . ALA 109 109 ? A -5.339 23.122 -9.013 1.000 1 A ALA 42.223 1
ATOM 841 N N . PRO 110 110 ? A -3.165 20.986 -10.063 1.000 1 A PRO 41.031 1
ATOM 842 C CA . PRO 110 110 ? A -2.596 20.346 -11.234 1.000 1 A PRO 43.687 1
ATOM 843 C C . PRO 110 110 ? A -3.482 20.485 -12.470 1.000 1 A PRO 44.079 1
ATOM 844 O O . PRO 110 110 ? A -4.696 20.622 -12.362 1.000 1 A PRO 43.450 1
ATOM 845 C CB . PRO 110 110 ? A -2.454 18.874 -10.811 1.000 1 A PRO 41.859 1
ATOM 846 C CG . PRO 110 110 ? A -3.466 18.695 -9.769 1.000 1 A PRO 42.003 1
ATOM 847 C CD . PRO 110 110 ? A -3.496 20.004 -9.019 1.000 1 A PRO 44.068 1
ATOM 848 N N . VAL 111 111 ? A -2.834 20.493 -13.584 1.000 1 A VAL 44.789 1
ATOM 849 C CA . VAL 111 111 ? A -3.547 20.695 -14.841 1.000 1 A VAL 47.924 1
ATOM 850 C C . VAL 111 111 ? A -4.292 19.418 -15.211 1.000 1 A VAL 47.893 1
ATOM 851 O O . VAL 111 111 ? A -3.696 18.348 -15.234 1.000 1 A VAL 47.815 1
ATOM 852 C CB . VAL 111 111 ? A -2.576 21.089 -15.967 1.000 1 A VAL 46.210 1
ATOM 853 C CG1 . VAL 111 111 ? A -1.845 22.371 -15.577 1.000 1 A VAL 47.524 1
ATOM 854 C CG2 . VAL 111 111 ? A -3.292 21.255 -17.287 1.000 1 A VAL 45.056 1
ATOM 855 N N . PRO 112 112 ? A -5.568 19.516 -15.466 1.000 1 A PRO 45.495 1
ATOM 856 C CA . PRO 112 112 ? A -6.313 18.328 -15.831 1.000 1 A PRO 48.537 1
ATOM 857 C C . PRO 112 112 ? A -5.947 17.850 -17.241 1.000 1 A PRO 49.365 1
ATOM 858 O O . PRO 112 112 ? A -5.752 18.665 -18.135 1.000 1 A PRO 49.098 1
ATOM 859 C CB . PRO 112 112 ? A -7.772 18.783 -15.773 1.000 1 A PRO 46.357 1
ATOM 860 C CG . PRO 112 112 ? A -7.681 20.245 -15.982 1.000 1 A PRO 45.965 1
ATOM 861 C CD . PRO 112 112 ? A -6.421 20.676 -15.327 1.000 1 A PRO 47.683 1
ATOM 862 N N . PRO 113 113 ? A -5.824 16.591 -17.447 1.000 1 A PRO 46.868 1
ATOM 863 C CA . PRO 113 113 ? A -5.501 16.080 -18.762 1.000 1 A PRO 47.734 1
ATOM 864 C C . PRO 113 113 ? A -6.702 16.113 -19.715 1.000 1 A PRO 48.229 1
ATOM 865 O O . PRO 113 113 ? A -7.806 16.443 -19.328 1.000 1 A PRO 47.478 1
ATOM 866 C CB . PRO 113 113 ? A -5.016 14.670 -18.494 1.000 1 A PRO 46.046 1
ATOM 867 C CG . PRO 113 113 ? A -5.717 14.245 -17.268 1.000 1 A PRO 44.987 1
ATOM 868 C CD . PRO 113 113 ? A -5.842 15.487 -16.444 1.000 1 A PRO 46.578 1
ATOM 869 N N . ASP 114 114 ? A -6.434 15.714 -20.911 1.000 1 A ASP 47.192 1
ATOM 870 C CA . ASP 114 114 ? A -7.487 15.670 -21.919 1.000 1 A ASP 48.308 1
ATOM 871 C C . ASP 114 114 ? A -8.434 14.494 -21.638 1.000 1 A ASP 48.573 1
ATOM 872 O O . ASP 114 114 ? A -7.990 13.356 -21.578 1.000 1 A ASP 48.927 1
ATOM 873 C CB . ASP 114 114 ? A -6.863 15.542 -23.319 1.000 1 A ASP 47.211 1
ATOM 874 C CG . ASP 114 114 ? A -7.860 15.821 -24.433 1.000 1 A ASP 44.724 1
ATOM 875 O OD1 . ASP 114 114 ? A -8.995 16.206 -24.119 1.000 1 A ASP 38.184 1
ATOM 876 O OD2 . ASP 114 114 ? A -7.465 15.663 -25.604 1.000 1 A ASP 39.681 1
ATOM 877 N N . PRO 115 115 ? A -9.712 14.750 -21.465 1.000 1 A PRO 51.621 1
ATOM 878 C CA . PRO 115 115 ? A -10.622 13.661 -21.139 1.000 1 A PRO 52.982 1
ATOM 879 C C . PRO 115 115 ? A -11.047 12.801 -22.312 1.000 1 A PRO 53.231 1
ATOM 880 O O . PRO 115 115 ? A -11.924 11.966 -22.173 1.000 1 A PRO 53.799 1
ATOM 881 C CB . PRO 115 115 ? A -11.830 14.392 -20.541 1.000 1 A PRO 51.280 1
ATOM 882 C CG . PRO 115 115 ? A -11.829 15.686 -21.265 1.000 1 A PRO 50.731 1
ATOM 883 C CD . PRO 115 115 ? A -10.380 16.049 -21.427 1.000 1 A PRO 52.160 1
ATOM 884 N N . GLN 116 116 ? A -10.457 13.030 -23.474 1.000 1 A GLN 52.392 1
ATOM 885 C CA . GLN 116 116 ? A -10.789 12.265 -24.659 1.000 1 A GLN 54.733 1
ATOM 886 C C . GLN 116 116 ? A -10.435 10.786 -24.538 1.000 1 A GLN 55.151 1
ATOM 887 O O . GLN 116 116 ? A -11.313 9.954 -24.816 1.000 1 A GLN 55.461 1
ATOM 888 C CB . GLN 116 116 ? A -10.151 12.872 -25.909 1.000 1 A GLN 53.254 1
ATOM 889 C CG . GLN 116 116 ? A -10.642 14.266 -26.229 1.000 1 A GLN 50.593 1
ATOM 890 C CD . GLN 116 116 ? A -12.096 14.263 -26.662 1.000 1 A GLN 46.348 1
ATOM 891 O OE1 . GLN 116 116 ? A -12.544 13.376 -27.360 1.000 1 A GLN 44.654 1
ATOM 892 N NE2 . GLN 116 116 ? A -12.816 15.280 -26.257 1.000 1 A GLN 43.039 1
ATOM 893 N N . PRO 117 117 ? A -9.244 10.413 -24.161 1.000 1 A PRO 55.257 1
ATOM 894 C CA . PRO 117 117 ? A -8.982 8.966 -24.008 1.000 1 A PRO 57.060 1
ATOM 895 C C . PRO 117 117 ? A -9.659 8.341 -22.776 1.000 1 A PRO 58.411 1
ATOM 896 O O . PRO 117 117 ? A -9.949 7.157 -22.753 1.000 1 A PRO 57.822 1
ATOM 897 C CB . PRO 117 117 ? A -7.464 8.862 -23.909 1.000 1 A PRO 54.802 1
ATOM 898 C CG . PRO 117 117 ? A -7.067 10.158 -23.338 1.000 1 A PRO 53.788 1
ATOM 899 C CD . PRO 117 117 ? A -7.999 11.150 -23.975 1.000 1 A PRO 56.719 1
ATOM 900 N N . THR 118 118 ? A -9.910 9.159 -21.764 1.000 1 A THR 54.367 1
ATOM 901 C CA . THR 118 118 ? A -10.595 8.648 -20.588 1.000 1 A THR 54.982 1
ATOM 902 C C . THR 118 118 ? A -12.088 8.460 -20.864 1.000 1 A THR 54.918 1
ATOM 903 O O . THR 118 118 ? A -12.704 7.579 -20.227 1.000 1 A THR 53.480 1
ATOM 904 C CB . THR 118 118 ? A -10.396 9.586 -19.393 1.000 1 A THR 51.092 1
ATOM 905 O OG1 . THR 118 118 ? A -10.994 10.855 -19.684 1.000 1 A THR 48.972 1
ATOM 906 C CG2 . THR 118 118 ? A -8.902 9.785 -19.129 1.000 1 A THR 47.764 1
ATOM 907 N N . SER 119 119 ? A -12.632 9.233 -21.738 1.000 1 A SER 55.385 1
ATOM 908 C CA . SER 119 119 ? A -14.013 9.033 -22.121 1.000 1 A SER 56.911 1
ATOM 909 C C . SER 119 119 ? A -14.145 7.824 -23.038 1.000 1 A SER 57.217 1
ATOM 910 O O . SER 119 119 ? A -15.200 7.194 -23.085 1.000 1 A SER 56.202 1
ATOM 911 C CB . SER 119 119 ? A -14.567 10.275 -22.804 1.000 1 A SER 52.945 1
ATOM 912 O OG . SER 119 119 ? A -13.910 10.494 -24.041 1.000 1 A SER 49.878 1
ATOM 913 N N . ALA 120 120 ? A -13.092 7.508 -23.748 1.000 1 A ALA 59.846 1
ATOM 914 C CA . ALA 120 120 ? A -13.121 6.308 -24.587 1.000 1 A ALA 60.345 1
ATOM 915 C C . ALA 120 120 ? A -12.947 5.043 -23.761 1.000 1 A ALA 61.146 1
ATOM 916 O O . ALA 120 120 ? A -13.425 3.980 -24.136 1.000 1 A ALA 61.060 1
ATOM 917 C CB . ALA 120 120 ? A -12.044 6.381 -25.659 1.000 1 A ALA 59.744 1
ATOM 918 N N . GLN 121 121 ? A -12.246 5.172 -22.653 1.000 1 A GLN 53.451 1
ATOM 919 C CA . GLN 121 121 ? A -12.066 4.032 -21.746 1.000 1 A GLN 55.051 1
ATOM 920 C C . GLN 121 121 ? A -13.335 3.737 -20.957 1.000 1 A GLN 55.161 1
ATOM 921 O O . GLN 121 121 ? A -13.532 2.631 -20.488 1.000 1 A GLN 55.004 1
ATOM 922 C CB . GLN 121 121 ? A -10.906 4.271 -20.768 1.000 1 A GLN 52.715 1
ATOM 923 C CG . GLN 121 121 ? A -9.557 4.256 -21.446 1.000 1 A GLN 49.616 1
ATOM 924 C CD . GLN 121 121 ? A -8.438 4.544 -20.489 1.000 1 A GLN 46.256 1
ATOM 925 O OE1 . GLN 121 121 ? A -8.683 4.806 -19.321 1.000 1 A GLN 43.412 1
ATOM 926 N NE2 . GLN 121 121 ? A -7.212 4.496 -20.979 1.000 1 A GLN 42.488 1
ATOM 927 N N . ALA 122 122 ? A -14.158 4.761 -20.777 1.000 1 A ALA 52.925 1
ATOM 928 C CA . ALA 122 122 ? A -15.412 4.567 -20.069 1.000 1 A ALA 54.502 1
ATOM 929 C C . ALA 122 122 ? A -16.504 3.977 -20.964 1.000 1 A ALA 54.169 1
ATOM 930 O O . ALA 122 122 ? A -17.462 3.388 -20.458 1.000 1 A ALA 53.562 1
ATOM 931 C CB . ALA 122 122 ? A -15.862 5.885 -19.460 1.000 1 A ALA 51.742 1
ATOM 932 N N . ARG 123 123 ? A -16.346 4.133 -22.245 1.000 1 A ARG 58.678 1
ATOM 933 C CA . ARG 123 123 ? A -17.331 3.642 -23.192 1.000 1 A ARG 60.404 1
ATOM 934 C C . ARG 123 123 ? A -16.977 2.278 -23.752 1.000 1 A ARG 61.086 1
ATOM 935 O O . ARG 123 123 ? A -17.763 1.719 -24.517 1.000 1 A ARG 58.925 1
ATOM 936 C CB . ARG 123 123 ? A -17.505 4.618 -24.341 1.000 1 A ARG 57.416 1
ATOM 937 C CG . ARG 123 123 ? A -18.116 5.933 -23.950 1.000 1 A ARG 53.388 1
ATOM 938 C CD . ARG 123 123 ? A -18.234 6.869 -25.133 1.000 1 A ARG 50.990 1
ATOM 939 N NE . ARG 123 123 ? A -18.799 8.144 -24.760 1.000 1 A ARG 47.566 1
ATOM 940 C CZ . ARG 123 123 ? A -18.975 9.147 -25.617 1.000 1 A ARG 45.675 1
ATOM 941 N NH1 . ARG 123 123 ? A -18.617 8.992 -26.873 1.000 1 A ARG 38.564 1
ATOM 942 N NH2 . ARG 123 123 ? A -19.498 10.288 -25.195 1.000 1 A ARG 37.565 1
ATOM 943 N N . ASN 124 124 ? A -15.843 1.747 -23.329 1.000 1 A ASN 54.492 1
ATOM 944 C CA . ASN 124 124 ? A -15.444 0.439 -23.810 1.000 1 A ASN 56.186 1
ATOM 945 C C . ASN 124 124 ? A -16.236 -0.708 -23.171 1.000 1 A ASN 55.972 1
ATOM 946 O O . ASN 124 124 ? A -16.825 -1.508 -23.893 1.000 1 A ASN 54.796 1
ATOM 947 C CB . ASN 124 124 ? A -13.930 0.226 -23.617 1.000 1 A ASN 53.623 1
ATOM 948 C CG . ASN 124 124 ? A -13.107 1.053 -24.554 1.000 1 A ASN 51.689 1
ATOM 949 O OD1 . ASN 124 124 ? A -13.513 1.288 -25.694 1.000 1 A ASN 44.366 1
ATOM 950 N ND2 . ASN 124 124 ? A -11.953 1.503 -24.108 1.000 1 A ASN 46.278 1
ATOM 951 N N . PRO 125 125 ? A -16.256 -0.834 -21.859 1.000 1 A PRO 53.010 1
ATOM 952 C CA . PRO 125 125 ? A -17.059 -1.917 -21.281 1.000 1 A PRO 55.196 1
ATOM 953 C C . PRO 125 125 ? A -18.521 -1.503 -21.111 1.000 1 A PRO 55.345 1
ATOM 954 O O . PRO 125 125 ? A -18.819 -0.322 -20.906 1.000 1 A PRO 55.203 1
ATOM 955 C CB . PRO 125 125 ? A -16.411 -2.161 -19.934 1.000 1 A PRO 52.947 1
ATOM 956 C CG . PRO 125 125 ? A -15.895 -0.852 -19.538 1.000 1 A PRO 52.127 1
ATOM 957 C CD . PRO 125 125 ? A -15.504 -0.148 -20.790 1.000 1 A PRO 53.832 1
ATOM 958 N N . PRO 126 126 ? A -19.432 -2.435 -21.171 1.000 1 A PRO 51.870 1
ATOM 959 C CA . PRO 126 126 ? A -20.835 -2.126 -20.887 1.000 1 A PRO 53.946 1
ATOM 960 C C . PRO 126 126 ? A -21.095 -2.042 -19.396 1.000 1 A PRO 54.170 1
ATOM 961 O O . PRO 126 126 ? A -20.510 -2.770 -18.586 1.000 1 A PRO 53.310 1
ATOM 962 C CB . PRO 126 126 ? A -21.586 -3.310 -21.506 1.000 1 A PRO 51.286 1
ATOM 963 C CG . PRO 126 126 ? A -20.636 -4.448 -21.407 1.000 1 A PRO 50.312 1
ATOM 964 C CD . PRO 126 126 ? A -19.285 -3.826 -21.621 1.000 1 A PRO 51.433 1
ATOM 965 N N . VAL 127 127 ? A -21.961 -1.143 -19.020 1.000 1 A VAL 53.967 1
ATOM 966 C CA . VAL 127 127 ? A -22.273 -0.951 -17.609 1.000 1 A VAL 57.278 1
ATOM 967 C C . VAL 127 127 ? A -23.248 -2.045 -17.190 1.000 1 A VAL 56.870 1
ATOM 968 O O . VAL 127 127 ? A -24.369 -2.131 -17.713 1.000 1 A VAL 56.358 1
ATOM 969 C CB . VAL 127 127 ? A -22.858 0.450 -17.340 1.000 1 A VAL 54.740 1
ATOM 970 C CG1 . VAL 127 127 ? A -21.842 1.512 -17.723 1.000 1 A VAL 56.279 1
ATOM 971 C CG2 . VAL 127 127 ? A -23.249 0.587 -15.881 1.000 1 A VAL 53.745 1
ATOM 972 N N . THR 128 128 ? A -22.805 -2.865 -16.281 1.000 1 A THR 51.042 1
ATOM 973 C CA . THR 128 128 ? A -23.654 -3.941 -15.811 1.000 1 A THR 53.119 1
ATOM 974 C C . THR 128 128 ? A -24.626 -3.417 -14.776 1.000 1 A THR 52.933 1
ATOM 975 O O . THR 128 128 ? A -24.235 -3.010 -13.664 1.000 1 A THR 51.716 1
ATOM 976 C CB . THR 128 128 ? A -22.799 -5.058 -15.196 1.000 1 A THR 50.727 1
ATOM 977 O OG1 . THR 128 128 ? A -22.073 -4.553 -14.065 1.000 1 A THR 48.739 1
ATOM 978 C CG2 . THR 128 128 ? A -21.804 -5.582 -16.229 1.000 1 A THR 46.093 1
ATOM 979 N N . VAL 129 129 ? A -25.877 -3.434 -15.107 1.000 1 A VAL 50.779 1
ATOM 980 C CA . VAL 129 129 ? A -26.929 -2.983 -14.202 1.000 1 A VAL 53.132 1
ATOM 981 C C . VAL 129 129 ? A -27.591 -4.193 -13.560 1.000 1 A VAL 53.089 1
ATOM 982 O O . VAL 129 129 ? A -28.092 -5.069 -14.272 1.000 1 A VAL 52.116 1
ATOM 983 C CB . VAL 129 129 ? A -27.982 -2.129 -14.940 1.000 1 A VAL 51.838 1
ATOM 984 C CG1 . VAL 129 129 ? A -27.302 -0.918 -15.533 1.000 1 A VAL 52.385 1
ATOM 985 C CG2 . VAL 129 129 ? A -29.088 -1.699 -13.983 1.000 1 A VAL 50.223 1
ATOM 986 N N . ALA 130 130 ? A -27.540 -4.243 -12.265 1.000 1 A ALA 50.232 1
ATOM 987 C CA . ALA 130 130 ? A -28.119 -5.370 -11.546 1.000 1 A ALA 53.402 1
ATOM 988 C C . ALA 130 130 ? A -29.619 -5.172 -11.412 1.000 1 A ALA 53.361 1
ATOM 989 O O . ALA 130 130 ? A -30.079 -4.156 -10.893 1.000 1 A ALA 52.623 1
ATOM 990 C CB . ALA 130 130 ? A -27.453 -5.535 -10.178 1.000 1 A ALA 51.218 1
ATOM 991 N N . THR 131 131 ? A -30.351 -6.141 -11.820 1.000 1 A THR 54.999 1
ATOM 992 C CA . THR 131 131 ? A -31.798 -6.109 -11.736 1.000 1 A THR 56.267 1
ATOM 993 C C . THR 131 131 ? A -32.276 -6.866 -10.496 1.000 1 A THR 55.832 1
ATOM 994 O O . THR 131 131 ? A -31.694 -7.887 -10.119 1.000 1 A THR 55.484 1
ATOM 995 C CB . THR 131 131 ? A -32.466 -6.688 -12.976 1.000 1 A THR 54.354 1
ATOM 996 O OG1 . THR 131 131 ? A -32.070 -8.066 -13.119 1.000 1 A THR 52.426 1
ATOM 997 C CG2 . THR 131 131 ? A -32.049 -5.918 -14.222 1.000 1 A THR 50.656 1
ATOM 998 N N . THR 132 132 ? A -33.286 -6.371 -9.898 1.000 1 A THR 50.541 1
ATOM 999 C CA . THR 132 132 ? A -33.827 -6.956 -8.689 1.000 1 A THR 52.511 1
ATOM 1000 C C . THR 132 132 ? A -35.194 -7.593 -8.953 1.000 1 A THR 52.062 1
ATOM 1001 O O . THR 132 132 ? A -36.058 -6.975 -9.612 1.000 1 A THR 51.377 1
ATOM 1002 C CB . THR 132 132 ? A -33.955 -5.929 -7.564 1.000 1 A THR 51.164 1
ATOM 1003 O OG1 . THR 132 132 ? A -34.836 -4.867 -7.962 1.000 1 A THR 47.760 1
ATOM 1004 C CG2 . THR 132 132 ? A -32.588 -5.352 -7.215 1.000 1 A THR 46.737 1
ATOM 1005 N N . GLN 133 133 ? A -35.353 -8.783 -8.474 1.000 1 A GLN 52.446 1
ATOM 1006 C CA . GLN 133 133 ? A -36.632 -9.483 -8.632 1.000 1 A GLN 54.494 1
ATOM 1007 C C . GLN 133 133 ? A -37.526 -9.278 -7.441 1.000 1 A GLN 54.258 1
ATOM 1008 O O . GLN 133 133 ? A -38.749 -9.165 -7.585 1.000 1 A GLN 53.173 1
ATOM 1009 C CB . GLN 133 133 ? A -36.375 -10.976 -8.857 1.000 1 A GLN 52.586 1
ATOM 1010 C CG . GLN 133 133 ? A -35.652 -11.299 -10.143 1.000 1 A GLN 49.854 1
ATOM 1011 C CD . GLN 133 133 ? A -35.454 -12.789 -10.328 1.000 1 A GLN 47.609 1
ATOM 1012 O OE1 . GLN 133 133 ? A -35.776 -13.587 -9.452 1.000 1 A GLN 44.167 1
ATOM 1013 N NE2 . GLN 133 133 ? A -34.940 -13.175 -11.479 1.000 1 A GLN 42.000 1
ATOM 1014 N N . ALA 134 134 ? A -36.931 -9.221 -6.270 1.000 1 A ALA 47.760 1
ATOM 1015 C CA . ALA 134 134 ? A -37.713 -9.040 -5.046 1.000 1 A ALA 49.614 1
ATOM 1016 C C . ALA 134 134 ? A -37.425 -7.668 -4.470 1.000 1 A ALA 49.872 1
ATOM 1017 O O . ALA 134 134 ? A -36.285 -7.219 -4.436 1.000 1 A ALA 49.281 1
ATOM 1018 C CB . ALA 134 134 ? A -37.378 -10.110 -4.021 1.000 1 A ALA 48.248 1
ATOM 1019 N N . SER 135 135 ? A -38.445 -7.018 -4.027 1.000 1 A SER 45.402 1
ATOM 1020 C CA . SER 135 135 ? A -38.314 -5.693 -3.431 1.000 1 A SER 50.054 1
ATOM 1021 C C . SER 135 135 ? A -37.731 -5.829 -2.050 1.000 1 A SER 49.561 1
ATOM 1022 O O . SER 135 135 ? A -38.224 -6.580 -1.209 1.000 1 A SER 48.461 1
ATOM 1023 C CB . SER 135 135 ? A -39.671 -4.979 -3.391 1.000 1 A SER 47.318 1
ATOM 1024 O OG . SER 135 135 ? A -40.561 -5.699 -2.562 1.000 1 A SER 43.924 1
ATOM 1025 N N . THR 136 136 ? A -36.680 -5.066 -1.815 1.000 1 A THR 52.317 1
ATOM 1026 C CA . THR 136 136 ? A -36.004 -5.111 -0.531 1.000 1 A THR 53.871 1
ATOM 1027 C C . THR 136 136 ? A -36.621 -4.081 0.415 1.000 1 A THR 53.340 1
ATOM 1028 O O . THR 136 136 ? A -36.383 -2.869 0.282 1.000 1 A THR 52.094 1
ATOM 1029 C CB . THR 136 136 ? A -34.512 -4.855 -0.698 1.000 1 A THR 51.172 1
ATOM 1030 O OG1 . THR 136 136 ? A -34.319 -3.498 -1.142 1.000 1 A THR 51.060 1
ATOM 1031 C CG2 . THR 136 136 ? A -33.923 -5.799 -1.734 1.000 1 A THR 48.051 1
ATOM 1032 N N . THR 137 137 ? A -37.398 -4.547 1.326 1.000 1 A THR 47.329 1
ATOM 1033 C CA . THR 137 137 ? A -38.006 -3.658 2.313 1.000 1 A THR 48.718 1
ATOM 1034 C C . THR 137 137 ? A -37.060 -3.473 3.471 1.000 1 A THR 48.590 1
ATOM 1035 O O . THR 137 137 ? A -36.648 -4.446 4.123 1.000 1 A THR 47.838 1
ATOM 1036 C CB . THR 137 137 ? A -39.337 -4.192 2.811 1.000 1 A THR 46.842 1
ATOM 1037 O OG1 . THR 137 137 ? A -39.142 -5.484 3.404 1.000 1 A THR 42.223 1
ATOM 1038 C CG2 . THR 137 137 ? A -40.305 -4.361 1.671 1.000 1 A THR 41.511 1
ATOM 1039 N N . PRO 138 138 ? A -36.657 -2.258 3.775 1.000 1 A PRO 47.980 1
ATOM 1040 C CA . PRO 138 138 ? A -35.737 -2.021 4.862 1.000 1 A PRO 49.774 1
ATOM 1041 C C . PRO 138 138 ? A -36.439 -2.128 6.198 1.000 1 A PRO 49.900 1
ATOM 1042 O O . PRO 138 138 ? A -37.606 -1.718 6.349 1.000 1 A PRO 49.269 1
ATOM 1043 C CB . PRO 138 138 ? A -35.192 -0.609 4.617 1.000 1 A PRO 47.111 1
ATOM 1044 C CG . PRO 138 138 ? A -36.277 0.052 3.874 1.000 1 A PRO 46.946 1
ATOM 1045 C CD . PRO 138 138 ? A -36.915 -1.019 3.031 1.000 1 A PRO 48.624 1
ATOM 1046 N N . SER 139 139 ? A -35.747 -2.652 7.161 1.000 1 A SER 52.619 1
ATOM 1047 C CA . SER 139 139 ? A -36.288 -2.815 8.495 1.000 1 A SER 53.900 1
ATOM 1048 C C . SER 139 139 ? A -36.251 -1.483 9.219 1.000 1 A SER 53.167 1
ATOM 1049 O O . SER 139 139 ? A -35.198 -0.884 9.408 1.000 1 A SER 52.226 1
ATOM 1050 C CB . SER 139 139 ? A -35.510 -3.855 9.278 1.000 1 A SER 51.412 1
ATOM 1051 O OG . SER 139 139 ? A -34.155 -3.456 9.475 1.000 1 A SER 48.784 1
ATOM 1052 N N . ALA 140 140 ? A -37.404 -1.027 9.607 1.000 1 A ALA 47.051 1
ATOM 1053 C CA . ALA 140 140 ? A -37.513 0.274 10.251 1.000 1 A ALA 48.894 1
ATOM 1054 C C . ALA 140 140 ? A -38.712 0.281 11.192 1.000 1 A ALA 49.010 1
ATOM 1055 O O . ALA 140 140 ? A -39.684 -0.433 10.955 1.000 1 A ALA 49.021 1
ATOM 1056 C CB . ALA 140 140 ? A -37.644 1.405 9.237 1.000 1 A ALA 46.912 1
ATOM 1057 N N . PRO 141 141 ? A -38.663 1.038 12.271 1.000 1 A PRO 49.776 1
ATOM 1058 C CA . PRO 141 141 ? A -39.826 1.143 13.158 1.000 1 A PRO 51.007 1
ATOM 1059 C C . PRO 141 141 ? A -40.986 1.916 12.528 1.000 1 A PRO 51.171 1
ATOM 1060 O O . PRO 141 141 ? A -42.135 1.680 12.855 1.000 1 A PRO 50.491 1
ATOM 1061 C CB . PRO 141 141 ? A -39.296 1.838 14.394 1.000 1 A PRO 49.713 1
ATOM 1062 C CG . PRO 141 141 ? A -38.116 2.615 13.899 1.000 1 A PRO 49.125 1
ATOM 1063 C CD . PRO 141 141 ? A -37.520 1.773 12.803 1.000 1 A PRO 51.749 1
ATOM 1064 N N . ASN 142 142 ? A -40.669 2.846 11.650 1.000 1 A ASN 47.926 1
ATOM 1065 C CA . ASN 142 142 ? A -41.700 3.618 10.998 1.000 1 A ASN 49.540 1
ATOM 1066 C C . ASN 142 142 ? A -42.257 2.840 9.808 1.000 1 A ASN 48.929 1
ATOM 1067 O O . ASN 142 142 ? A -41.499 2.268 9.027 1.000 1 A ASN 48.355 1
ATOM 1068 C CB . ASN 142 142 ? A -41.167 4.969 10.550 1.000 1 A ASN 47.272 1
ATOM 1069 C CG . ASN 142 142 ? A -40.891 5.899 11.705 1.000 1 A ASN 45.285 1
ATOM 1070 O OD1 . ASN 142 142 ? A -41.660 5.955 12.672 1.000 1 A ASN 39.845 1
ATOM 1071 N ND2 . ASN 142 142 ? A -39.805 6.637 11.639 1.000 1 A ASN 41.930 1
ATOM 1072 N N . PRO 143 143 ? A -43.544 2.818 9.645 1.000 1 A PRO 51.643 1
ATOM 1073 C CA . PRO 143 143 ? A -44.123 2.087 8.519 1.000 1 A PRO 52.271 1
ATOM 1074 C C . PRO 143 143 ? A -43.871 2.800 7.185 1.000 1 A PRO 52.368 1
ATOM 1075 O O . PRO 143 143 ? A -43.875 4.045 7.131 1.000 1 A PRO 52.600 1
ATOM 1076 C CB . PRO 143 143 ? A -45.628 2.052 8.853 1.000 1 A PRO 50.822 1
ATOM 1077 C CG . PRO 143 143 ? A -45.840 3.239 9.695 1.000 1 A PRO 50.913 1
ATOM 1078 C CD . PRO 143 143 ? A -44.581 3.373 10.513 1.000 1 A PRO 52.493 1
ATOM 1079 N N . PRO 144 144 ? A -43.661 2.058 6.132 1.000 1 A PRO 47.266 1
ATOM 1080 C CA . PRO 144 144 ? A -43.433 2.666 4.816 1.000 1 A PRO 49.130 1
ATOM 1081 C C . PRO 144 144 ? A -44.702 3.215 4.230 1.000 1 A PRO 48.946 1
ATOM 1082 O O . PRO 144 144 ? A -45.809 2.802 4.586 1.000 1 A PRO 47.375 1
ATOM 1083 C CB . PRO 144 144 ? A -42.853 1.544 3.975 1.000 1 A PRO 46.663 1
ATOM 1084 C CG . PRO 144 144 ? A -43.460 0.314 4.578 1.000 1 A PRO 46.884 1
ATOM 1085 C CD . PRO 144 144 ? A -43.565 0.586 6.052 1.000 1 A PRO 50.478 1
ATOM 1086 N N . GLY 145 145 ? A -44.538 4.134 3.338 1.000 1 A GLY 52.342 1
ATOM 1087 C CA . GLY 145 145 ? A -45.682 4.763 2.698 1.000 1 A GLY 52.082 1
ATOM 1088 C C . GLY 145 145 ? A -45.563 4.737 1.182 1.000 1 A GLY 53.974 1
ATOM 1089 O O . GLY 145 145 ? A -44.491 4.917 0.633 1.000 1 A GLY 51.324 1
ATOM 1090 N N . GLY 146 146 ? A -46.675 4.496 0.551 1.000 1 A GLY 49.097 1
ATOM 1091 C CA . GLY 146 146 ? A -46.712 4.449 -0.889 1.000 1 A GLY 49.346 1
ATOM 1092 C C . GLY 146 146 ? A -46.210 3.098 -1.422 1.000 1 A GLY 51.329 1
ATOM 1093 O O . GLY 146 146 ? A -46.440 2.043 -0.813 1.000 1 A GLY 49.952 1
ATOM 1094 N N . LEU 147 147 ? A -45.513 3.170 -2.516 1.000 1 A LEU 52.131 1
ATOM 1095 C CA . LEU 147 147 ? A -44.987 1.970 -3.170 1.000 1 A LEU 55.036 1
ATOM 1096 C C . LEU 147 147 ? A -43.476 2.089 -3.265 1.000 1 A LEU 55.213 1
ATOM 1097 O O . LEU 147 147 ? A -42.966 2.758 -4.175 1.000 1 A LEU 54.904 1
ATOM 1098 C CB . LEU 147 147 ? A -45.606 1.781 -4.553 1.000 1 A LEU 53.139 1
ATOM 1099 C CG . LEU 147 147 ? A -47.089 1.437 -4.576 1.000 1 A LEU 50.117 1
ATOM 1100 C CD1 . LEU 147 147 ? A -47.355 0.109 -3.902 1.000 1 A LEU 49.527 1
ATOM 1101 C CD2 . LEU 147 147 ? A -47.600 1.408 -6.004 1.000 1 A LEU 49.256 1
ATOM 1102 N N . PRO 148 148 ? A -42.741 1.465 -2.366 1.000 1 A PRO 50.472 1
ATOM 1103 C CA . PRO 148 148 ? A -41.276 1.501 -2.460 1.000 1 A PRO 53.558 1
ATOM 1104 C C . PRO 148 148 ? A -40.701 0.551 -3.503 1.000 1 A PRO 53.961 1
ATOM 1105 O O . PRO 148 148 ? A -39.501 0.608 -3.778 1.000 1 A PRO 53.822 1
ATOM 1106 C CB . PRO 148 148 ? A -40.830 1.104 -1.056 1.000 1 A PRO 51.459 1
ATOM 1107 C CG . PRO 148 148 ? A -41.916 0.218 -0.590 1.000 1 A PRO 50.940 1
ATOM 1108 C CD . PRO 148 148 ? A -43.201 0.727 -1.185 1.000 1 A PRO 53.099 1
ATOM 1109 N N . ALA 149 149 ? A -41.506 -0.321 -4.068 1.000 1 A ALA 48.314 1
ATOM 1110 C CA . ALA 149 149 ? A -40.990 -1.321 -4.992 1.000 1 A ALA 49.515 1
ATOM 1111 C C . ALA 149 149 ? A -40.528 -0.766 -6.334 1.000 1 A ALA 49.126 1
ATOM 1112 O O . ALA 149 149 ? A -39.431 -1.132 -6.768 1.000 1 A ALA 48.649 1
ATOM 1113 C CB . ALA 149 149 ? A -42.049 -2.415 -5.200 1.000 1 A ALA 47.387 1
ATOM 1114 N N . PRO 150 150 ? A -41.246 0.104 -6.996 1.000 1 A PRO 52.581 1
ATOM 1115 C CA . PRO 150 150 ? A -40.701 0.657 -8.255 1.000 1 A PRO 53.945 1
ATOM 1116 C C . PRO 150 150 ? A -39.623 1.700 -8.011 1.000 1 A PRO 54.240 1
ATOM 1117 O O . PRO 150 150 ? A -38.708 1.833 -8.823 1.000 1 A PRO 53.396 1
ATOM 1118 C CB . PRO 150 150 ? A -41.912 1.305 -8.944 1.000 1 A PRO 51.864 1
ATOM 1119 C CG . PRO 150 150 ? A -43.092 0.661 -8.271 1.000 1 A PRO 51.751 1
ATOM 1120 C CD . PRO 150 150 ? A -42.669 0.453 -6.873 1.000 1 A PRO 54.095 1
ATOM 1121 N N . SER 151 151 ? A -39.701 2.426 -6.903 1.000 1 A SER 50.025 1
ATOM 1122 C CA . SER 151 151 ? A -38.687 3.449 -6.647 1.000 1 A SER 52.453 1
ATOM 1123 C C . SER 151 151 ? A -37.390 2.858 -6.151 1.000 1 A SER 52.487 1
ATOM 1124 O O . SER 151 151 ? A -36.318 3.411 -6.381 1.000 1 A SER 51.769 1
ATOM 1125 C CB . SER 151 151 ? A -39.229 4.467 -5.634 1.000 1 A SER 49.932 1
ATOM 1126 O OG . SER 151 151 ? A -39.450 3.847 -4.380 1.000 1 A SER 47.937 1
ATOM 1127 N N . ALA 152 152 ? A -37.454 1.716 -5.490 1.000 1 A ALA 49.443 1
ATOM 1128 C CA . ALA 152 152 ? A -36.238 1.072 -5.004 1.000 1 A ALA 50.980 1
ATOM 1129 C C . ALA 152 152 ? A -35.465 0.430 -6.137 1.000 1 A ALA 51.635 1
ATOM 1130 O O . ALA 152 152 ? A -34.233 0.402 -6.123 1.000 1 A ALA 50.855 1
ATOM 1131 C CB . ALA 152 152 ? A -36.556 0.044 -3.937 1.000 1 A ALA 49.035 1
ATOM 1132 N N . SER 153 153 ? A -36.175 -0.082 -7.110 1.000 1 A SER 48.162 1
ATOM 1133 C CA . SER 153 153 ? A -35.500 -0.687 -8.259 1.000 1 A SER 50.550 1
ATOM 1134 C C . SER 153 153 ? A -34.908 0.386 -9.165 1.000 1 A SER 50.469 1
ATOM 1135 O O . SER 153 153 ? A -33.936 0.139 -9.866 1.000 1 A SER 49.356 1
ATOM 1136 C CB . SER 153 153 ? A -36.486 -1.564 -9.038 1.000 1 A SER 47.799 1
ATOM 1137 O OG . SER 153 153 ? A -37.528 -0.778 -9.603 1.000 1 A SER 46.004 1
ATOM 1138 N N . ALA 154 154 ? A -35.536 1.542 -9.189 1.000 1 A ALA 49.220 1
ATOM 1139 C CA . ALA 154 154 ? A -35.023 2.628 -10.021 1.000 1 A ALA 51.070 1
ATOM 1140 C C . ALA 154 154 ? A -33.792 3.265 -9.411 1.000 1 A ALA 51.981 1
ATOM 1141 O O . ALA 154 154 ? A -32.844 3.611 -10.118 1.000 1 A ALA 50.987 1
ATOM 1142 C CB . ALA 154 154 ? A -36.108 3.678 -10.249 1.000 1 A ALA 48.525 1
ATOM 1143 N N . THR 155 155 ? A -33.801 3.446 -8.103 1.000 1 A THR 48.487 1
ATOM 1144 C CA . THR 155 155 ? A -32.631 4.044 -7.446 1.000 1 A THR 50.241 1
ATOM 1145 C C . THR 155 155 ? A -31.480 3.039 -7.333 1.000 1 A THR 50.950 1
ATOM 1146 O O . THR 155 155 ? A -30.330 3.455 -7.247 1.000 1 A THR 49.974 1
ATOM 1147 C CB . THR 155 155 ? A -32.994 4.533 -6.038 1.000 1 A THR 47.634 1
ATOM 1148 O OG1 . THR 155 155 ? A -33.517 3.451 -5.260 1.000 1 A THR 46.541 1
ATOM 1149 C CG2 . THR 155 155 ? A -34.041 5.636 -6.139 1.000 1 A THR 44.205 1
ATOM 1150 N N . ALA 156 156 ? A -31.781 1.772 -7.331 1.000 1 A ALA 50.875 1
ATOM 1151 C CA . ALA 156 156 ? A -30.712 0.769 -7.353 1.000 1 A ALA 52.847 1
ATOM 1152 C C . ALA 156 156 ? A -30.075 0.686 -8.721 1.000 1 A ALA 53.157 1
ATOM 1153 O O . ALA 156 156 ? A -28.910 0.318 -8.831 1.000 1 A ALA 52.978 1
ATOM 1154 C CB . ALA 156 156 ? A -31.247 -0.591 -6.933 1.000 1 A ALA 51.042 1
ATOM 1155 N N . ALA 157 157 ? A -30.849 0.985 -9.748 1.000 1 A ALA 48.772 1
ATOM 1156 C CA . ALA 157 157 ? A -30.292 0.974 -11.094 1.000 1 A ALA 52.079 1
ATOM 1157 C C . ALA 157 157 ? A -29.499 2.255 -11.374 1.000 1 A ALA 52.703 1
ATOM 1158 O O . ALA 157 157 ? A -28.519 2.244 -12.134 1.000 1 A ALA 52.303 1
ATOM 1159 C CB . ALA 157 157 ? A -31.404 0.820 -12.139 1.000 1 A ALA 49.849 1
ATOM 1160 N N . VAL 158 158 ? A -29.919 3.346 -10.758 1.000 1 A VAL 46.800 1
ATOM 1161 C CA . VAL 158 158 ? A -29.173 4.595 -10.895 1.000 1 A VAL 50.216 1
ATOM 1162 C C . VAL 158 158 ? A -27.866 4.529 -10.142 1.000 1 A VAL 50.738 1
ATOM 1163 O O . VAL 158 158 ? A -26.819 4.962 -10.643 1.000 1 A VAL 49.908 1
ATOM 1164 C CB . VAL 158 158 ? A -30.054 5.797 -10.439 1.000 1 A VAL 47.877 1
ATOM 1165 C CG1 . VAL 158 158 ? A -31.222 5.982 -11.417 1.000 1 A VAL 51.215 1
ATOM 1166 C CG2 . VAL 158 158 ? A -29.230 7.062 -10.378 1.000 1 A VAL 48.466 1
ATOM 1167 N N . ALA 159 159 ? A -27.906 3.999 -8.951 1.000 1 A ALA 49.066 1
ATOM 1168 C CA . ALA 159 159 ? A -26.698 3.891 -8.150 1.000 1 A ALA 51.766 1
ATOM 1169 C C . ALA 159 159 ? A -25.755 2.822 -8.696 1.000 1 A ALA 52.163 1
ATOM 1170 O O . ALA 159 159 ? A -24.536 2.913 -8.483 1.000 1 A ALA 52.263 1
ATOM 1171 C CB . ALA 159 159 ? A -27.044 3.587 -6.698 1.000 1 A ALA 50.215 1
ATOM 1172 N N . ALA 160 160 ? A -26.304 1.854 -9.353 1.000 1 A ALA 48.496 1
ATOM 1173 C CA . ALA 160 160 ? A -25.450 0.841 -9.981 1.000 1 A ALA 50.555 1
ATOM 1174 C C . ALA 160 160 ? A -24.852 1.372 -11.272 1.000 1 A ALA 50.640 1
ATOM 1175 O O . ALA 160 160 ? A -23.758 0.956 -11.667 1.000 1 A ALA 50.624 1
ATOM 1176 C CB . ALA 160 160 ? A -26.239 -0.429 -10.257 1.000 1 A ALA 48.901 1
ATOM 1177 N N . ALA 161 161 ? A -25.540 2.279 -11.910 1.000 1 A ALA 44.755 1
ATOM 1178 C CA . ALA 161 161 ? A -25.000 2.882 -13.107 1.000 1 A ALA 47.199 1
ATOM 1179 C C . ALA 161 161 ? A -23.966 3.950 -12.790 1.000 1 A ALA 47.666 1
ATOM 1180 O O . ALA 161 161 ? A -23.032 4.172 -13.538 1.000 1 A ALA 48.199 1
ATOM 1181 C CB . ALA 161 161 ? A -26.129 3.484 -13.941 1.000 1 A ALA 45.326 1
ATOM 1182 N N . VAL 162 162 ? A -24.153 4.611 -11.671 1.000 1 A VAL 44.230 1
ATOM 1183 C CA . VAL 162 162 ? A -23.191 5.635 -11.249 1.000 1 A VAL 48.327 1
ATOM 1184 C C . VAL 162 162 ? A -21.984 4.991 -10.611 1.000 1 A VAL 48.556 1
ATOM 1185 O O . VAL 162 162 ? A -20.837 5.337 -10.906 1.000 1 A VAL 48.109 1
ATOM 1186 C CB . VAL 162 162 ? A -23.866 6.658 -10.306 1.000 1 A VAL 46.112 1
ATOM 1187 C CG1 . VAL 162 162 ? A -24.931 7.435 -11.068 1.000 1 A VAL 48.594 1
ATOM 1188 C CG2 . VAL 162 162 ? A -22.826 7.618 -9.753 1.000 1 A VAL 46.008 1
ATOM 1189 N N . ALA 163 163 ? A -22.222 4.069 -9.714 1.000 1 A ALA 45.564 1
ATOM 1190 C CA . ALA 163 163 ? A -21.111 3.409 -9.025 1.000 1 A ALA 47.289 1
ATOM 1191 C C . ALA 163 163 ? A -20.395 2.393 -9.889 1.000 1 A ALA 47.685 1
ATOM 1192 O O . ALA 163 163 ? A -19.240 2.062 -9.600 1.000 1 A ALA 47.013 1
ATOM 1193 C CB . ALA 163 163 ? A -21.604 2.732 -7.747 1.000 1 A ALA 45.106 1
ATOM 1194 N N . SER 164 164 ? A -21.084 1.899 -10.882 1.000 1 A SER 46.652 1
ATOM 1195 C CA . SER 164 164 ? A -20.532 0.968 -11.875 1.000 1 A SER 47.971 1
ATOM 1196 C C . SER 164 164 ? A -19.911 -0.266 -11.204 1.000 1 A SER 47.746 1
ATOM 1197 O O . SER 164 164 ? A -18.812 -0.704 -11.548 1.000 1 A SER 46.802 1
ATOM 1198 C CB . SER 164 164 ? A -19.513 1.648 -12.795 1.000 1 A SER 45.745 1
ATOM 1199 O OG . SER 164 164 ? A -18.366 2.039 -12.079 1.000 1 A SER 42.829 1
ATOM 1200 N N . PHE 165 165 ? A -20.630 -0.803 -10.271 1.000 1 A PHE 49.433 1
ATOM 1201 C CA . PHE 165 165 ? A -20.199 -1.988 -9.580 1.000 1 A PHE 51.270 1
ATOM 1202 C C . PHE 165 165 ? A -20.779 -3.214 -10.300 1.000 1 A PHE 50.981 1
ATOM 1203 O O . PHE 165 165 ? A -21.975 -3.265 -10.515 1.000 1 A PHE 50.378 1
ATOM 1204 C CB . PHE 165 165 ? A -20.626 -1.974 -8.113 1.000 1 A PHE 49.893 1
ATOM 1205 C CG . PHE 165 165 ? A -20.049 -3.103 -7.292 1.000 1 A PHE 47.578 1
ATOM 1206 C CD1 . PHE 165 165 ? A -18.715 -3.049 -6.905 1.000 1 A PHE 45.486 1
ATOM 1207 C CD2 . PHE 165 165 ? A -20.807 -4.174 -6.926 1.000 1 A PHE 45.565 1
ATOM 1208 C CE1 . PHE 165 165 ? A -18.165 -4.063 -6.144 1.000 1 A PHE 41.983 1
ATOM 1209 C CE2 . PHE 165 165 ? A -20.267 -5.189 -6.143 1.000 1 A PHE 41.208 1
ATOM 1210 C CZ . PHE 165 165 ? A -18.966 -5.115 -5.754 1.000 1 A PHE 40.000 1
ATOM 1211 N N . PRO 166 166 ? A -19.976 -4.177 -10.649 1.000 1 A PRO 46.294 1
ATOM 1212 C CA . PRO 166 166 ? A -20.489 -5.292 -11.469 1.000 1 A PRO 49.330 1
ATOM 1213 C C . PRO 166 166 ? A -21.443 -6.216 -10.742 1.000 1 A PRO 49.888 1
ATOM 1214 O O . PRO 166 166 ? A -22.434 -6.671 -11.323 1.000 1 A PRO 49.162 1
ATOM 1215 C CB . PRO 166 166 ? A -19.229 -6.031 -11.890 1.000 1 A PRO 47.456 1
ATOM 1216 C CG . PRO 166 166 ? A -18.222 -5.682 -10.860 1.000 1 A PRO 47.525 1
ATOM 1217 C CD . PRO 166 166 ? A -18.538 -4.290 -10.455 1.000 1 A PRO 50.207 1
ATOM 1218 N N . SER 167 167 ? A -21.170 -6.475 -9.472 1.000 1 A SER 42.356 1
ATOM 1219 C CA . SER 167 167 ? A -22.052 -7.317 -8.683 1.000 1 A SER 43.538 1
ATOM 1220 C C . SER 167 167 ? A -22.322 -6.656 -7.337 1.000 1 A SER 43.101 1
ATOM 1221 O O . SER 167 167 ? A -21.689 -7.001 -6.317 1.000 1 A SER 42.475 1
ATOM 1222 C CB . SER 167 167 ? A -21.452 -8.710 -8.485 1.000 1 A SER 41.713 1
ATOM 1223 O OG . SER 167 167 ? A -20.231 -8.633 -7.755 1.000 1 A SER 38.060 1
ATOM 1224 N N . PRO 168 168 ? A -23.216 -5.703 -7.301 1.000 1 A PRO 47.501 1
ATOM 1225 C CA . PRO 168 168 ? A -23.484 -5.028 -6.025 1.000 1 A PRO 50.053 1
ATOM 1226 C C . PRO 168 168 ? A -24.334 -5.857 -5.079 1.000 1 A PRO 50.762 1
ATOM 1227 O O . PRO 168 168 ? A -25.191 -6.626 -5.495 1.000 1 A PRO 50.102 1
ATOM 1228 C CB . PRO 168 168 ? A -24.203 -3.748 -6.456 1.000 1 A PRO 47.585 1
ATOM 1229 C CG . PRO 168 168 ? A -24.917 -4.156 -7.713 1.000 1 A PRO 47.579 1
ATOM 1230 C CD . PRO 168 168 ? A -24.017 -5.142 -8.391 1.000 1 A PRO 49.416 1
ATOM 1231 N N . ASP 169 169 ? A -24.069 -5.657 -3.830 1.000 1 A ASP 49.942 1
ATOM 1232 C CA . ASP 169 169 ? A -24.887 -6.302 -2.808 1.000 1 A ASP 51.623 1
ATOM 1233 C C . ASP 169 169 ? A -26.165 -5.513 -2.584 1.000 1 A ASP 51.880 1
ATOM 1234 O O . ASP 169 169 ? A -26.236 -4.314 -2.885 1.000 1 A ASP 51.008 1
ATOM 1235 C CB . ASP 169 169 ? A -24.078 -6.421 -1.506 1.000 1 A ASP 48.453 1
ATOM 1236 C CG . ASP 169 169 ? A -24.701 -7.397 -0.516 1.000 1 A ASP 46.323 1
ATOM 1237 O OD1 . ASP 169 169 ? A -25.760 -7.989 -0.847 1.000 1 A ASP 40.642 1
ATOM 1238 O OD2 . ASP 169 169 ? A -24.142 -7.555 0.592 1.000 1 A ASP 42.381 1
ATOM 1239 N N . THR 170 170 ? A -27.165 -6.164 -2.085 1.000 1 A THR 48.110 1
ATOM 1240 C CA . THR 170 170 ? A -28.435 -5.512 -1.846 1.000 1 A THR 49.823 1
ATOM 1241 C C . THR 170 170 ? A -28.394 -4.552 -0.670 1.000 1 A THR 49.472 1
ATOM 1242 O O . THR 170 170 ? A -29.281 -3.713 -0.539 1.000 1 A THR 48.449 1
ATOM 1243 C CB . THR 170 170 ? A -29.532 -6.554 -1.605 1.000 1 A THR 46.644 1
ATOM 1244 O OG1 . THR 170 170 ? A -29.223 -7.281 -0.420 1.000 1 A THR 45.497 1
ATOM 1245 C CG2 . THR 170 170 ? A -29.610 -7.513 -2.778 1.000 1 A THR 43.353 1
ATOM 1246 N N . SER 171 171 ? A -27.379 -4.666 0.155 1.000 1 A SER 49.989 1
ATOM 1247 C CA . SER 171 171 ? A -27.243 -3.754 1.277 1.000 1 A SER 52.790 1
ATOM 1248 C C . SER 171 171 ? A -26.705 -2.406 0.863 1.000 1 A SER 53.040 1
ATOM 1249 O O . SER 171 171 ? A -27.042 -1.390 1.482 1.000 1 A SER 51.701 1
ATOM 1250 C CB . SER 171 171 ? A -26.348 -4.341 2.354 1.000 1 A SER 49.620 1
ATOM 1251 O OG . SER 171 171 ? A -25.022 -4.513 1.850 1.000 1 A SER 46.528 1
ATOM 1252 N N . ILE 172 172 ? A -25.882 -2.366 -0.163 1.000 1 A ILE 48.181 1
ATOM 1253 C CA . ILE 172 172 ? A -25.312 -1.124 -0.638 1.000 1 A ILE 50.358 1
ATOM 1254 C C . ILE 172 172 ? A -26.220 -0.420 -1.661 1.000 1 A ILE 50.133 1
ATOM 1255 O O . ILE 172 172 ? A -25.921 0.691 -2.083 1.000 1 A ILE 49.350 1
ATOM 1256 C CB . ILE 172 172 ? A -23.911 -1.356 -1.229 1.000 1 A ILE 48.693 1
ATOM 1257 C CG1 . ILE 172 172 ? A -24.002 -2.197 -2.494 1.000 1 A ILE 49.301 1
ATOM 1258 C CG2 . ILE 172 172 ? A -23.009 -2.017 -0.208 1.000 1 A ILE 46.351 1
ATOM 1259 C CD1 . ILE 172 172 ? A -22.709 -2.340 -3.230 1.000 1 A ILE 45.044 1
ATOM 1260 N N . ARG 173 173 ? A -27.274 -1.079 -2.062 1.000 1 A ARG 46.156 1
ATOM 1261 C CA . ARG 173 173 ? A -28.218 -0.458 -2.980 1.000 1 A ARG 46.685 1
ATOM 1262 C C . ARG 173 173 ? A -29.012 0.637 -2.291 1.000 1 A ARG 45.649 1
ATOM 1263 O O . ARG 173 173 ? A -29.382 0.475 -1.117 1.000 1 A ARG 45.126 1
ATOM 1264 C CB . ARG 173 173 ? A -29.167 -1.485 -3.590 1.000 1 A ARG 46.510 1
ATOM 1265 C CG . ARG 173 173 ? A -28.497 -2.482 -4.485 1.000 1 A ARG 43.357 1
ATOM 1266 C CD . ARG 173 173 ? A -29.461 -3.481 -5.045 1.000 1 A ARG 42.651 1
ATOM 1267 N NE . ARG 173 173 ? A -28.788 -4.509 -5.851 1.000 1 A ARG 38.804 1
ATOM 1268 C CZ . ARG 173 173 ? A -29.397 -5.513 -6.446 1.000 1 A ARG 35.893 1
ATOM 1269 N NH1 . ARG 173 173 ? A -30.709 -5.655 -6.310 1.000 1 A ARG 33.754 1
ATOM 1270 N NH2 . ARG 173 173 ? A -28.712 -6.382 -7.162 1.000 1 A ARG 30.993 1
ATOM 1271 N N . PRO 174 174 ? A -29.284 1.740 -2.955 1.000 1 A PRO 48.329 1
ATOM 1272 C CA . PRO 174 174 ? A -30.039 2.805 -2.301 1.000 1 A PRO 50.618 1
ATOM 1273 C C . PRO 174 174 ? A -31.524 2.476 -2.146 1.000 1 A PRO 50.283 1
ATOM 1274 O O . PRO 174 174 ? A -32.191 3.060 -1.285 1.000 1 A PRO 48.790 1
ATOM 1275 C CB . PRO 174 174 ? A -29.844 4.005 -3.237 1.000 1 A PRO 48.511 1
ATOM 1276 C CG . PRO 174 174 ? A -29.637 3.376 -4.568 1.000 1 A PRO 48.802 1
ATOM 1277 C CD . PRO 174 174 ? A -28.876 2.131 -4.310 1.000 1 A PRO 51.202 1
ATOM 1278 N N . GLY 175 175 ? A -31.996 1.551 -2.950 1.000 1 A GLY 44.991 1
ATOM 1279 C CA . GLY 175 175 ? A -33.358 1.118 -2.767 1.000 1 A GLY 45.102 1
ATOM 1280 C C . GLY 175 175 ? A -33.586 0.347 -1.492 1.000 1 A GLY 47.036 1
ATOM 1281 O O . GLY 175 175 ? A -34.652 0.469 -0.874 1.000 1 A GLY 45.297 1
ATOM 1282 N N . GLY 176 176 ? A -32.603 -0.407 -1.074 1.000 1 A GLY 46.951 1
ATOM 1283 C CA . GLY 176 176 ? A -32.683 -1.126 0.179 1.000 1 A GLY 48.943 1
ATOM 1284 C C . GLY 176 176 ? A -32.342 -0.295 1.388 1.000 1 A GLY 50.242 1
ATOM 1285 O O . GLY 176 176 ? A -32.624 -0.702 2.521 1.000 1 A GLY 49.996 1
ATOM 1286 N N . GLN 177 177 ? A -31.752 0.853 1.149 1.000 1 A GLN 46.594 1
ATOM 1287 C CA . GLN 177 177 ? A -31.388 1.757 2.236 1.000 1 A GLN 50.304 1
ATOM 1288 C C . GLN 177 177 ? A -32.413 2.863 2.438 1.000 1 A GLN 50.343 1
ATOM 1289 O O . GLN 177 177 ? A -32.146 3.792 3.224 1.000 1 A GLN 49.248 1
ATOM 1290 C CB . GLN 177 177 ? A -29.998 2.345 1.996 1.000 1 A GLN 48.185 1
ATOM 1291 C CG . GLN 177 177 ? A -28.901 1.324 1.993 1.000 1 A GLN 45.485 1
ATOM 1292 C CD . GLN 177 177 ? A -28.647 0.714 3.353 1.000 1 A GLN 43.172 1
ATOM 1293 O OE1 . GLN 177 177 ? A -28.783 1.382 4.364 1.000 1 A GLN 40.894 1
ATOM 1294 N NE2 . GLN 177 177 ? A -28.266 -0.553 3.368 1.000 1 A GLN 38.533 1
ATOM 1295 N N . ILE 178 178 ? A -33.503 2.778 1.772 1.000 1 A ILE 43.042 1
ATOM 1296 C CA . ILE 178 178 ? A -34.543 3.798 1.902 1.000 1 A ILE 46.266 1
ATOM 1297 C C . ILE 178 178 ? A -35.266 3.599 3.219 1.000 1 A ILE 45.489 1
ATOM 1298 O O . ILE 178 178 ? A -35.868 2.545 3.475 1.000 1 A ILE 44.776 1
ATOM 1299 C CB . ILE 178 178 ? A -35.520 3.774 0.710 1.000 1 A ILE 44.432 1
ATOM 1300 C CG1 . ILE 178 178 ? A -34.797 4.101 -0.585 1.000 1 A ILE 47.911 1
ATOM 1301 C CG2 . ILE 178 178 ? A -36.636 4.768 0.936 1.000 1 A ILE 44.831 1
ATOM 1302 C CD1 . ILE 178 178 ? A -35.632 3.861 -1.789 1.000 1 A ILE 42.682 1
ATOM 1303 N N . THR 179 179 ? A -35.205 4.604 4.056 1.000 1 A THR 49.296 1
ATOM 1304 C CA . THR 179 179 ? A -35.876 4.540 5.334 1.000 1 A THR 50.256 1
ATOM 1305 C C . THR 179 179 ? A -37.381 4.721 5.119 1.000 1 A THR 48.710 1
ATOM 1306 O O . THR 179 179 ? A -37.786 5.669 4.437 1.000 1 A THR 48.947 1
ATOM 1307 C CB . THR 179 179 ? A -35.331 5.620 6.306 1.000 1 A THR 48.972 1
ATOM 1308 O OG1 . THR 179 179 ? A -33.936 5.410 6.473 1.000 1 A THR 43.424 1
ATOM 1309 C CG2 . THR 179 179 ? A -36.027 5.514 7.653 1.000 1 A THR 44.141 1
ATOM 1310 N N . PRO 180 180 ? A -38.209 3.866 5.684 1.000 1 A PRO 52.792 1
ATOM 1311 C CA . PRO 180 180 ? A -39.643 4.013 5.469 1.000 1 A PRO 56.250 1
ATOM 1312 C C . PRO 180 180 ? A -40.221 5.262 6.092 1.000 1 A PRO 55.625 1
ATOM 1313 O O . PRO 180 180 ? A -41.238 5.764 5.636 1.000 1 A PRO 54.090 1
ATOM 1314 C CB . PRO 180 180 ? A -40.238 2.760 6.145 1.000 1 A PRO 53.303 1
ATOM 1315 C CG . PRO 180 180 ? A -39.102 1.793 6.127 1.000 1 A PRO 53.026 1
ATOM 1316 C CD . PRO 180 180 ? A -37.869 2.610 6.323 1.000 1 A PRO 54.445 1
ATOM 1317 N N . GLY 181 181 ? A -39.564 5.793 7.120 1.000 1 A GLY 49.066 1
ATOM 1318 C CA . GLY 181 181 ? A -39.997 7.051 7.699 1.000 1 A GLY 49.314 1
ATOM 1319 C C . GLY 181 181 ? A -39.635 8.266 6.886 1.000 1 A GLY 51.514 1
ATOM 1320 O O . GLY 181 181 ? A -40.256 9.315 7.030 1.000 1 A GLY 50.200 1
ATOM 1321 N N . SER 182 182 ? A -38.639 8.109 6.042 1.000 1 A SER 49.588 1
ATOM 1322 C CA . SER 182 182 ? A -38.191 9.180 5.183 1.000 1 A SER 52.642 1
ATOM 1323 C C . SER 182 182 ? A -38.741 9.054 3.764 1.000 1 A SER 52.110 1
ATOM 1324 O O . SER 182 182 ? A -38.465 9.911 2.916 1.000 1 A SER 51.262 1
ATOM 1325 C CB . SER 182 182 ? A -36.668 9.223 5.129 1.000 1 A SER 50.999 1
ATOM 1326 O OG . SER 182 182 ? A -36.152 8.067 4.489 1.000 1 A SER 48.730 1
ATOM 1327 N N . GLN 183 183 ? A -39.482 8.017 3.502 1.000 1 A GLN 45.364 1
ATOM 1328 C CA . GLN 183 183 ? A -40.065 7.813 2.182 1.000 1 A GLN 47.498 1
ATOM 1329 C C . GLN 183 183 ? A -41.184 8.814 1.959 1.000 1 A GLN 46.720 1
ATOM 1330 O O . GLN 183 183 ? A -41.979 9.100 2.857 1.000 1 A GLN 45.922 1
ATOM 1331 C CB . GLN 183 183 ? A -40.577 6.386 2.015 1.000 1 A GLN 46.141 1
ATOM 1332 C CG . GLN 183 183 ? A -39.500 5.338 1.939 1.000 1 A GLN 43.957 1
ATOM 1333 C CD . GLN 183 183 ? A -40.040 3.949 1.774 1.000 1 A GLN 42.177 1
ATOM 1334 O OE1 . GLN 183 183 ? A -41.252 3.725 1.754 1.000 1 A GLN 40.754 1
ATOM 1335 N NE2 . GLN 183 183 ? A -39.145 2.974 1.651 1.000 1 A GLN 36.051 1
ATOM 1336 N N . ALA 184 184 ? A -41.236 9.307 0.762 1.000 1 A ALA 44.636 1
ATOM 1337 C CA . ALA 184 184 ? A -42.253 10.276 0.378 1.000 1 A ALA 46.251 1
ATOM 1338 C C . ALA 184 184 ? A -43.603 9.573 0.257 1.000 1 A ALA 46.143 1
ATOM 1339 O O . ALA 184 184 ? A -43.693 8.460 -0.261 1.000 1 A ALA 45.453 1
ATOM 1340 C CB . ALA 184 184 ? A -41.893 10.945 -0.942 1.000 1 A ALA 45.232 1
ATOM 1341 N N . PRO 185 185 ? A -44.646 10.190 0.723 1.000 1 A PRO 52.848 1
ATOM 1342 C CA . PRO 185 185 ? A -45.977 9.582 0.605 1.000 1 A PRO 54.449 1
ATOM 1343 C C . PRO 185 185 ? A -46.496 9.603 -0.840 1.000 1 A PRO 53.957 1
ATOM 1344 O O . PRO 185 185 ? A -46.401 10.606 -1.546 1.000 1 A PRO 52.291 1
ATOM 1345 C CB . PRO 185 185 ? A -46.847 10.443 1.520 1.000 1 A PRO 52.019 1
ATOM 1346 C CG . PRO 185 185 ? A -46.176 11.765 1.536 1.000 1 A PRO 52.474 1
ATOM 1347 C CD . PRO 185 185 ? A -44.710 11.477 1.435 1.000 1 A PRO 55.099 1
ATOM 1348 N N . GLY 186 186 ? A -47.006 8.475 -1.263 1.000 1 A GLY 51.844 1
ATOM 1349 C CA . GLY 186 186 ? A -47.529 8.379 -2.604 1.000 1 A GLY 51.973 1
ATOM 1350 C C . GLY 186 186 ? A -46.624 7.780 -3.619 1.000 1 A GLY 53.124 1
ATOM 1351 O O . GLY 186 186 ? A -46.921 7.808 -4.803 1.000 1 A GLY 50.499 1
ATOM 1352 N N . GLY 187 187 ? A -45.500 7.243 -3.177 1.000 1 A GLY 50.362 1
ATOM 1353 C CA . GLY 187 187 ? A -44.558 6.625 -4.102 1.000 1 A GLY 50.883 1
ATOM 1354 C C . GLY 187 187 ? A -43.769 7.601 -4.933 1.000 1 A GLY 52.059 1
ATOM 1355 O O . GLY 187 187 ? A -43.341 7.274 -6.039 1.000 1 A GLY 51.153 1
ATOM 1356 N N . GLY 188 188 ? A -43.574 8.788 -4.406 1.000 1 A GLY 52.762 1
ATOM 1357 C CA . GLY 188 188 ? A -42.823 9.795 -5.129 1.000 1 A GLY 52.174 1
ATOM 1358 C C . GLY 188 188 ? A -41.329 9.565 -5.013 1.000 1 A GLY 53.724 1
ATOM 1359 O O . GLY 188 188 ? A -40.880 8.667 -4.301 1.000 1 A GLY 53.340 1
ATOM 1360 N N . PRO 189 189 ? A -40.537 10.365 -5.670 1.000 1 A PRO 55.725 1
ATOM 1361 C CA . PRO 189 189 ? A -39.092 10.219 -5.585 1.000 1 A PRO 57.227 1
ATOM 1362 C C . PRO 189 189 ? A -38.582 10.669 -4.219 1.000 1 A PRO 57.529 1
ATOM 1363 O O . PRO 189 189 ? A -38.715 11.845 -3.837 1.000 1 A PRO 56.892 1
ATOM 1364 C CB . PRO 189 189 ? A -38.554 11.098 -6.700 1.000 1 A PRO 55.079 1
ATOM 1365 C CG . PRO 189 189 ? A -39.616 12.122 -6.908 1.000 1 A PRO 54.888 1
ATOM 1366 C CD . PRO 189 189 ? A -40.898 11.408 -6.642 1.000 1 A PRO 57.537 1
ATOM 1367 N N . THR 190 190 ? A -37.987 9.740 -3.507 1.000 1 A THR 47.016 1
ATOM 1368 C CA . THR 190 190 ? A -37.496 10.027 -2.160 1.000 1 A THR 47.731 1
ATOM 1369 C C . THR 190 190 ? A -36.081 10.600 -2.252 1.000 1 A THR 46.377 1
ATOM 1370 O O . THR 190 190 ? A -35.261 10.136 -3.054 1.000 1 A THR 45.756 1
ATOM 1371 C CB . THR 190 190 ? A -37.507 8.754 -1.326 1.000 1 A THR 45.744 1
ATOM 1372 O OG1 . THR 190 190 ? A -36.629 7.786 -1.929 1.000 1 A THR 44.136 1
ATOM 1373 C CG2 . THR 190 190 ? A -38.885 8.171 -1.205 1.000 1 A THR 43.832 1
ATOM 1374 N N . PRO 191 191 ? A -35.738 11.606 -1.452 1.000 1 A PRO 50.761 1
ATOM 1375 C CA . PRO 191 191 ? A -34.370 12.101 -1.430 1.000 1 A PRO 52.650 1
ATOM 1376 C C . PRO 191 191 ? A -33.440 11.242 -0.574 1.000 1 A PRO 52.787 1
ATOM 1377 O O . PRO 191 191 ? A -32.268 11.573 -0.425 1.000 1 A PRO 51.854 1
ATOM 1378 C CB . PRO 191 191 ? A -34.522 13.490 -0.811 1.000 1 A PRO 50.260 1
ATOM 1379 C CG . PRO 191 191 ? A -35.726 13.377 0.061 1.000 1 A PRO 50.199 1
ATOM 1380 C CD . PRO 191 191 ? A -36.654 12.425 -0.624 1.000 1 A PRO 52.462 1
ATOM 1381 N N . ALA 192 192 ? A -33.946 10.167 -0.043 1.000 1 A ALA 47.235 1
ATOM 1382 C CA . ALA 192 192 ? A -33.158 9.262 0.780 1.000 1 A ALA 48.852 1
ATOM 1383 C C . ALA 192 192 ? A -31.983 8.631 0.024 1.000 1 A ALA 49.014 1
ATOM 1384 O O . ALA 192 192 ? A -30.844 8.686 0.510 1.000 1 A ALA 48.726 1
ATOM 1385 C CB . ALA 192 192 ? A -34.038 8.192 1.405 1.000 1 A ALA 47.595 1
ATOM 1386 N N . PRO 193 193 ? A -32.185 8.019 -1.175 1.000 1 A PRO 49.289 1
ATOM 1387 C CA . PRO 193 193 ? A -31.005 7.527 -1.909 1.000 1 A PRO 51.306 1
ATOM 1388 C C . PRO 193 193 ? A -30.216 8.641 -2.554 1.000 1 A PRO 51.879 1
ATOM 1389 O O . PRO 193 193 ? A -30.540 9.113 -3.650 1.000 1 A PRO 51.297 1
ATOM 1390 C CB . PRO 193 193 ? A -31.612 6.569 -2.924 1.000 1 A PRO 49.988 1
ATOM 1391 C CG . PRO 193 193 ? A -32.981 7.095 -3.152 1.000 1 A PRO 50.366 1
ATOM 1392 C CD . PRO 193 193 ? A -33.425 7.638 -1.831 1.000 1 A PRO 51.979 1
ATOM 1393 N N . ASN 194 194 ? A -29.202 9.093 -1.864 1.000 1 A ASN 45.225 1
ATOM 1394 C CA . ASN 194 194 ? A -28.370 10.179 -2.345 1.000 1 A ASN 47.821 1
ATOM 1395 C C . ASN 194 194 ? A -27.288 9.651 -3.267 1.000 1 A ASN 47.512 1
ATOM 1396 O O . ASN 194 194 ? A -26.434 8.877 -2.844 1.000 1 A ASN 45.862 1
ATOM 1397 C CB . ASN 194 194 ? A -27.753 10.941 -1.168 1.000 1 A ASN 44.713 1
ATOM 1398 C CG . ASN 194 194 ? A -28.799 11.683 -0.365 1.000 1 A ASN 43.259 1
ATOM 1399 O OD1 . ASN 194 194 ? A -29.657 12.346 -0.923 1.000 1 A ASN 36.447 1
ATOM 1400 N ND2 . ASN 194 194 ? A -28.722 11.573 0.942 1.000 1 A ASN 38.858 1
ATOM 1401 N N . VAL 195 195 ? A -27.363 10.067 -4.503 1.000 1 A VAL 48.535 1
ATOM 1402 C CA . VAL 195 195 ? A -26.350 9.697 -5.469 1.000 1 A VAL 52.622 1
ATOM 1403 C C . VAL 195 195 ? A -25.131 10.578 -5.278 1.000 1 A VAL 51.897 1
ATOM 1404 O O . VAL 195 195 ? A -25.239 11.807 -5.362 1.000 1 A VAL 51.362 1
ATOM 1405 C CB . VAL 195 195 ? A -26.926 9.827 -6.895 1.000 1 A VAL 50.791 1
ATOM 1406 C CG1 . VAL 195 195 ? A -25.839 9.511 -7.911 1.000 1 A VAL 50.123 1
ATOM 1407 C CG2 . VAL 195 195 ? A -28.112 8.900 -7.057 1.000 1 A VAL 48.196 1
ATOM 1408 N N . PRO 196 196 ? A -24.005 10.038 -5.018 1.000 1 A PRO 49.367 1
ATOM 1409 C CA . PRO 196 196 ? A -22.826 10.877 -4.800 1.000 1 A PRO 52.457 1
ATOM 1410 C C . PRO 196 196 ? A -22.254 11.409 -6.088 1.000 1 A PRO 52.175 1
ATOM 1411 O O . PRO 196 196 ? A -22.568 10.949 -7.199 1.000 1 A PRO 51.257 1
ATOM 1412 C CB . PRO 196 196 ? A -21.817 9.965 -4.119 1.000 1 A PRO 50.432 1
ATOM 1413 C CG . PRO 196 196 ? A -22.182 8.620 -4.618 1.000 1 A PRO 50.213 1
ATOM 1414 C CD . PRO 196 196 ? A -23.688 8.604 -4.797 1.000 1 A PRO 52.266 1
ATOM 1415 N N . PHE 197 197 ? A -21.402 12.360 -5.956 1.000 1 A PHE 39.969 1
ATOM 1416 C CA . PHE 197 197 ? A -20.713 12.932 -7.125 1.000 1 A PHE 42.045 1
ATOM 1417 C C . PHE 197 197 ? A -19.622 11.978 -7.570 1.000 1 A PHE 41.464 1
ATOM 1418 O O . PHE 197 197 ? A -18.752 11.603 -6.782 1.000 1 A PHE 41.629 1
ATOM 1419 C CB . PHE 197 197 ? A -20.133 14.292 -6.772 1.000 1 A PHE 41.906 1
ATOM 1420 C CG . PHE 197 197 ? A -19.440 14.971 -7.938 1.000 1 A PHE 40.192 1
ATOM 1421 C CD1 . PHE 197 197 ? A -20.166 15.592 -8.917 1.000 1 A PHE 37.945 1
ATOM 1422 C CD2 . PHE 197 197 ? A -18.081 14.984 -8.019 1.000 1 A PHE 39.548 1
ATOM 1423 C CE1 . PHE 197 197 ? A -19.554 16.217 -9.971 1.000 1 A PHE 36.111 1
ATOM 1424 C CE2 . PHE 197 197 ? A -17.441 15.612 -9.078 1.000 1 A PHE 34.404 1
ATOM 1425 C CZ . PHE 197 197 ? A -18.204 16.232 -10.046 1.000 1 A PHE 35.057 1
ATOM 1426 N N . PRO 198 198 ? A -19.626 11.605 -8.823 1.000 1 A PRO 44.019 1
ATOM 1427 C CA . PRO 198 198 ? A -18.602 10.647 -9.291 1.000 1 A PRO 45.451 1
ATOM 1428 C C . PRO 198 198 ? A -17.233 11.314 -9.404 1.000 1 A PRO 45.143 1
ATOM 1429 O O . PRO 198 198 ? A -16.991 12.128 -10.320 1.000 1 A PRO 43.593 1
ATOM 1430 C CB . PRO 198 198 ? A -19.124 10.210 -10.661 1.000 1 A PRO 43.747 1
ATOM 1431 C CG . PRO 198 198 ? A -20.055 11.308 -11.099 1.000 1 A PRO 44.034 1
ATOM 1432 C CD . PRO 198 198 ? A -20.645 11.855 -9.842 1.000 1 A PRO 47.449 1
ATOM 1433 N N . ASN 199 199 ? A -16.359 10.998 -8.502 1.000 1 A ASN 40.026 1
ATOM 1434 C CA . ASN 199 199 ? A -15.030 11.550 -8.507 1.000 1 A ASN 42.575 1
ATOM 1435 C C . ASN 199 199 ? A -14.191 10.885 -9.572 1.000 1 A ASN 41.528 1
ATOM 1436 O O . ASN 199 199 ? A -14.253 9.668 -9.766 1.000 1 A ASN 39.989 1
ATOM 1437 C CB . ASN 199 199 ? A -14.353 11.405 -7.148 1.000 1 A ASN 40.735 1
ATOM 1438 C CG . ASN 199 199 ? A -14.982 12.299 -6.087 1.000 1 A ASN 38.911 1
ATOM 1439 O OD1 . ASN 199 199 ? A -15.375 13.419 -6.389 1.000 1 A ASN 33.205 1
ATOM 1440 N ND2 . ASN 199 199 ? A -15.081 11.785 -4.877 1.000 1 A ASN 35.443 1
ATOM 1441 N N . GLY 200 200 ? A -13.422 11.677 -10.234 1.000 1 A GLY 45.130 1
ATOM 1442 C CA . GLY 200 200 ? A -12.564 11.150 -11.291 1.000 1 A GLY 44.634 1
ATOM 1443 C C . GLY 200 200 ? A -11.324 10.452 -10.755 1.000 1 A GLY 46.946 1
ATOM 1444 O O . GLY 200 200 ? A -10.899 10.681 -9.637 1.000 1 A GLY 45.103 1
ATOM 1445 N N . SER 201 201 ? A -10.753 9.627 -11.571 1.000 1 A SER 49.886 1
ATOM 1446 C CA . SER 201 201 ? A -9.536 8.926 -11.198 1.000 1 A SER 52.641 1
ATOM 1447 C C . SER 201 201 ? A -8.367 9.886 -11.307 1.000 1 A SER 52.545 1
ATOM 1448 O O . SER 201 201 ? A -7.970 10.290 -12.396 1.000 1 A SER 51.759 1
ATOM 1449 C CB . SER 201 201 ? A -9.324 7.713 -12.099 1.000 1 A SER 50.910 1
ATOM 1450 O OG . SER 201 201 ? A -9.050 8.120 -13.427 1.000 1 A SER 50.639 1
ATOM 1451 N N . SER 202 202 ? A -7.830 10.234 -10.188 1.000 1 A SER 47.722 1
ATOM 1452 C CA . SER 202 202 ? A -6.692 11.163 -10.164 1.000 1 A SER 49.616 1
ATOM 1453 C C . SER 202 202 ? A -5.413 10.417 -10.510 1.000 1 A SER 48.793 1
ATOM 1454 O O . SER 202 202 ? A -5.367 9.187 -10.648 1.000 1 A SER 47.440 1
ATOM 1455 C CB . SER 202 202 ? A -6.578 11.808 -8.790 1.000 1 A SER 47.351 1
ATOM 1456 O OG . SER 202 202 ? A -6.295 10.868 -7.797 1.000 1 A SER 44.988 1
ATOM 1457 N N . GLN 203 203 ? A -4.355 11.164 -10.632 1.000 1 A GLN 46.425 1
ATOM 1458 C CA . GLN 203 203 ? A -3.051 10.606 -10.908 1.000 1 A GLN 49.753 1
ATOM 1459 C C . GLN 203 203 ? A -2.414 10.107 -9.625 1.000 1 A GLN 48.367 1
ATOM 1460 O O . GLN 203 203 ? A -2.903 10.322 -8.524 1.000 1 A GLN 47.514 1
ATOM 1461 C CB . GLN 203 203 ? A -2.138 11.595 -11.621 1.000 1 A GLN 48.112 1
ATOM 1462 C CG . GLN 203 203 ? A -2.617 11.972 -12.991 1.000 1 A GLN 46.498 1
ATOM 1463 C CD . GLN 203 203 ? A -1.711 12.938 -13.716 1.000 1 A GLN 44.273 1
ATOM 1464 O OE1 . GLN 203 203 ? A -0.723 13.390 -13.144 1.000 1 A GLN 43.755 1
ATOM 1465 N NE2 . GLN 203 203 ? A -1.987 13.244 -14.964 1.000 1 A GLN 40.506 1
ATOM 1466 N N . MET 204 204 ? A -1.275 9.482 -9.768 1.000 1 A MET 39.072 1
ATOM 1467 C CA . MET 204 204 ? A -0.565 8.908 -8.631 1.000 1 A MET 39.574 1
ATOM 1468 C C . MET 204 204 ? A 0.724 9.653 -8.371 1.000 1 A MET 38.604 1
ATOM 1469 O O . MET 204 204 ? A 1.320 10.257 -9.248 1.000 1 A MET 36.486 1
ATOM 1470 C CB . MET 204 204 ? A -0.295 7.428 -8.861 1.000 1 A MET 36.755 1
ATOM 1471 C CG . MET 204 204 ? A -1.546 6.555 -8.881 1.000 1 A MET 35.636 1
ATOM 1472 S SD . MET 204 204 ? A -1.159 4.830 -9.137 1.000 1 A MET 34.247 1
ATOM 1473 C CE . MET 204 204 ? A -2.827 4.157 -9.174 1.000 1 A MET 28.893 1
ATOM 1474 N N . ASN 205 205 ? A 1.163 9.525 -7.122 1.000 1 A ASN 43.495 1
ATOM 1475 C CA . ASN 205 205 ? A 2.408 10.146 -6.714 1.000 1 A ASN 43.692 1
ATOM 1476 C C . ASN 205 205 ? A 3.601 9.217 -6.836 1.000 1 A ASN 42.532 1
ATOM 1477 O O . ASN 205 205 ? A 4.728 9.620 -6.548 1.000 1 A ASN 39.823 1
ATOM 1478 C CB . ASN 205 205 ? A 2.297 10.656 -5.285 1.000 1 A ASN 40.448 1
ATOM 1479 C CG . ASN 205 205 ? A 1.327 11.830 -5.180 1.000 1 A ASN 39.427 1
ATOM 1480 O OD1 . ASN 205 205 ? A 1.316 12.706 -6.043 1.000 1 A ASN 34.975 1
ATOM 1481 N ND2 . ASN 205 205 ? A 0.540 11.838 -4.118 1.000 1 A ASN 37.598 1
ATOM 1482 N N . GLY 206 206 ? A 3.336 7.967 -7.199 1.000 1 A GLY 43.360 1
ATOM 1483 C CA . GLY 206 206 ? A 4.427 7.029 -7.343 1.000 1 A GLY 44.278 1
ATOM 1484 C C . GLY 206 206 ? A 5.246 7.345 -8.584 1.000 1 A GLY 45.944 1
ATOM 1485 O O . GLY 206 206 ? A 4.776 7.280 -9.724 1.000 1 A GLY 44.473 1
ATOM 1486 N N . GLY 207 207 ? A 6.471 7.692 -8.335 1.000 1 A GLY 45.720 1
ATOM 1487 C CA . GLY 207 207 ? A 7.376 8.065 -9.413 1.000 1 A GLY 45.809 1
ATOM 1488 C C . GLY 207 207 ? A 8.072 6.878 -10.043 1.000 1 A GLY 47.966 1
ATOM 1489 O O . GLY 207 207 ? A 8.409 5.933 -9.338 1.000 1 A GLY 47.736 1
ATOM 1490 N N . PRO 208 208 ? A 8.322 6.928 -11.330 1.000 1 A PRO 43.869 1
ATOM 1491 C CA . PRO 208 208 ? A 8.992 5.812 -11.986 1.000 1 A PRO 46.658 1
ATOM 1492 C C . PRO 208 208 ? A 10.517 5.876 -11.780 1.000 1 A PRO 47.045 1
ATOM 1493 O O . PRO 208 208 ? A 11.002 6.733 -11.049 1.000 1 A PRO 47.388 1
ATOM 1494 C CB . PRO 208 208 ? A 8.645 6.013 -13.459 1.000 1 A PRO 45.871 1
ATOM 1495 C CG . PRO 208 208 ? A 8.511 7.510 -13.594 1.000 1 A PRO 45.908 1
ATOM 1496 C CD . PRO 208 208 ? A 7.880 7.938 -12.322 1.000 1 A PRO 48.061 1
ATOM 1497 N N . ALA 209 209 ? A 11.189 4.980 -12.451 1.000 1 A ALA 42.562 1
ATOM 1498 C CA . ALA 209 209 ? A 12.642 4.979 -12.391 1.000 1 A ALA 43.802 1
ATOM 1499 C C . ALA 209 209 ? A 13.197 6.097 -13.293 1.000 1 A ALA 43.953 1
ATOM 1500 O O . ALA 209 209 ? A 12.463 6.880 -13.879 1.000 1 A ALA 43.629 1
ATOM 1501 C CB . ALA 209 209 ? A 13.184 3.630 -12.820 1.000 1 A ALA 42.843 1
ATOM 1502 N N . MET 210 210 ? A 14.479 6.158 -13.346 1.000 1 A MET 42.832 1
ATOM 1503 C CA . MET 210 210 ? A 15.121 7.161 -14.155 1.000 1 A MET 42.212 1
ATOM 1504 C C . MET 210 210 ? A 14.963 6.840 -15.638 1.000 1 A MET 41.820 1
ATOM 1505 O O . MET 210 210 ? A 15.305 5.754 -16.086 1.000 1 A MET 40.383 1
ATOM 1506 C CB . MET 210 210 ? A 16.601 7.296 -13.823 1.000 1 A MET 40.335 1
ATOM 1507 C CG . MET 210 210 ? A 17.267 8.449 -14.517 1.000 1 A MET 38.637 1
ATOM 1508 S SD . MET 210 210 ? A 18.947 8.641 -14.036 1.000 1 A MET 36.898 1
ATOM 1509 C CE . MET 210 210 ? A 19.415 10.002 -15.095 1.000 1 A MET 31.131 1
ATOM 1510 N N . GLY 211 211 ? A 14.441 7.801 -16.367 1.000 1 A GLY 44.271 1
ATOM 1511 C CA . GLY 211 211 ? A 14.214 7.623 -17.795 1.000 1 A GLY 47.294 1
ATOM 1512 C C . GLY 211 211 ? A 12.889 7.039 -18.159 1.000 1 A GLY 49.871 1
ATOM 1513 O O . GLY 211 211 ? A 12.428 7.164 -19.282 1.000 1 A GLY 47.942 1
ATOM 1514 N N . GLN 212 212 ? A 12.238 6.408 -17.191 1.000 1 A GLN 48.401 1
ATOM 1515 C CA . GLN 212 212 ? A 10.954 5.800 -17.446 1.000 1 A GLN 51.133 1
ATOM 1516 C C . GLN 212 212 ? A 9.860 6.837 -17.338 1.000 1 A GLN 50.841 1
ATOM 1517 O O . GLN 212 212 ? A 9.931 7.720 -16.491 1.000 1 A GLN 51.051 1
ATOM 1518 C CB . GLN 212 212 ? A 10.697 4.638 -16.469 1.000 1 A GLN 49.813 1
ATOM 1519 C CG . GLN 212 212 ? A 11.680 3.521 -16.610 1.000 1 A GLN 46.907 1
ATOM 1520 C CD . GLN 212 212 ? A 11.514 2.794 -17.928 1.000 1 A GLN 43.886 1
ATOM 1521 O OE1 . GLN 212 212 ? A 10.422 2.621 -18.389 1.000 1 A GLN 41.046 1
ATOM 1522 N NE2 . GLN 212 212 ? A 12.622 2.377 -18.526 1.000 1 A GLN 37.836 1
ATOM 1523 N N . PRO 213 213 ? A 8.826 6.725 -18.123 1.000 1 A PRO 50.646 1
ATOM 1524 C CA . PRO 213 213 ? A 7.712 7.667 -17.997 1.000 1 A PRO 55.694 1
ATOM 1525 C C . PRO 213 213 ? A 6.862 7.358 -16.767 1.000 1 A PRO 56.216 1
ATOM 1526 O O . PRO 213 213 ? A 6.827 6.221 -16.276 1.000 1 A PRO 56.466 1
ATOM 1527 C CB . PRO 213 213 ? A 6.921 7.464 -19.289 1.000 1 A PRO 54.125 1
ATOM 1528 C CG . PRO 213 213 ? A 7.219 6.071 -19.668 1.000 1 A PRO 52.833 1
ATOM 1529 C CD . PRO 213 213 ? A 8.634 5.827 -19.255 1.000 1 A PRO 55.923 1
ATOM 1530 N N . PRO 214 214 ? A 6.154 8.325 -16.263 1.000 1 A PRO 49.715 1
ATOM 1531 C CA . PRO 214 214 ? A 5.272 8.067 -15.109 1.000 1 A PRO 52.253 1
ATOM 1532 C C . PRO 214 214 ? A 4.091 7.192 -15.494 1.000 1 A PRO 52.366 1
ATOM 1533 O O . PRO 214 214 ? A 3.776 7.070 -16.681 1.000 1 A PRO 52.943 1
ATOM 1534 C CB . PRO 214 214 ? A 4.827 9.461 -14.660 1.000 1 A PRO 51.627 1
ATOM 1535 C CG . PRO 214 214 ? A 4.949 10.287 -15.891 1.000 1 A PRO 50.694 1
ATOM 1536 C CD . PRO 214 214 ? A 6.153 9.776 -16.588 1.000 1 A PRO 52.893 1
ATOM 1537 N N . PRO 215 215 ? A 3.438 6.606 -14.523 1.000 1 A PRO 51.065 1
ATOM 1538 C CA . PRO 215 215 ? A 2.268 5.790 -14.828 1.000 1 A PRO 53.768 1
ATOM 1539 C C . PRO 215 215 ? A 1.118 6.634 -15.399 1.000 1 A PRO 53.364 1
ATOM 1540 O O . PRO 215 215 ? A 0.707 7.634 -14.816 1.000 1 A PRO 53.182 1
ATOM 1541 C CB . PRO 215 215 ? A 1.880 5.170 -13.486 1.000 1 A PRO 52.141 1
ATOM 1542 C CG . PRO 215 215 ? A 2.460 6.092 -12.497 1.000 1 A PRO 51.474 1
ATOM 1543 C CD . PRO 215 215 ? A 3.749 6.602 -13.098 1.000 1 A PRO 53.302 1
ATOM 1544 N N . GLN 216 216 ? A 0.647 6.219 -16.526 1.000 1 A GLN 50.828 1
ATOM 1545 C CA . GLN 216 216 ? A -0.359 6.955 -17.271 1.000 1 A GLN 51.740 1
ATOM 1546 C C . GLN 216 216 ? A -1.758 6.603 -16.738 1.000 1 A GLN 50.666 1
ATOM 1547 O O . GLN 216 216 ? A -2.330 5.569 -17.072 1.000 1 A GLN 49.193 1
ATOM 1548 C CB . GLN 216 216 ? A -0.274 6.670 -18.765 1.000 1 A GLN 50.054 1
ATOM 1549 C CG . GLN 216 216 ? A 1.023 7.145 -19.378 1.000 1 A GLN 47.778 1
ATOM 1550 C CD . GLN 216 216 ? A 1.127 6.818 -20.850 1.000 1 A GLN 46.817 1
ATOM 1551 O OE1 . GLN 216 216 ? A 0.272 6.133 -21.388 1.000 1 A GLN 44.843 1
ATOM 1552 N NE2 . GLN 216 216 ? A 2.154 7.303 -21.502 1.000 1 A GLN 41.001 1
ATOM 1553 N N . MET 217 217 ? A -2.237 7.498 -15.907 1.000 1 A MET 47.262 1
ATOM 1554 C CA . MET 217 217 ? A -3.587 7.351 -15.362 1.000 1 A MET 47.379 1
ATOM 1555 C C . MET 217 217 ? A -4.534 8.222 -16.161 1.000 1 A MET 46.150 1
ATOM 1556 O O . MET 217 217 ? A -4.166 8.936 -17.081 1.000 1 A MET 43.672 1
ATOM 1557 C CB . MET 217 217 ? A -3.615 7.708 -13.889 1.000 1 A MET 44.117 1
ATOM 1558 C CG . MET 217 217 ? A -2.773 6.770 -13.001 1.000 1 A MET 42.802 1
ATOM 1559 S SD . MET 217 217 ? A -3.445 5.127 -12.844 1.000 1 A MET 42.471 1
ATOM 1560 C CE . MET 217 217 ? A -2.244 4.209 -13.824 1.000 1 A MET 36.171 1
ATOM 1561 N N . GLY 218 218 ? A -5.793 8.165 -15.763 1.000 1 A GLY 45.026 1
ATOM 1562 C CA . GLY 218 218 ? A -6.794 8.927 -16.498 1.000 1 A GLY 46.160 1
ATOM 1563 C C . GLY 218 218 ? A -8.115 8.917 -15.786 1.000 1 A GLY 47.279 1
ATOM 1564 O O . GLY 218 218 ? A -8.322 8.218 -14.794 1.000 1 A GLY 45.741 1
ATOM 1565 N N . ALA 219 219 ? A -9.010 9.729 -16.264 1.000 1 A ALA 45.936 1
ATOM 1566 C CA . ALA 219 219 ? A -10.335 9.846 -15.704 1.000 1 A ALA 47.573 1
ATOM 1567 C C . ALA 219 219 ? A -11.306 10.348 -16.775 1.000 1 A ALA 48.301 1
ATOM 1568 O O . ALA 219 219 ? A -10.936 11.137 -17.630 1.000 1 A ALA 47.972 1
ATOM 1569 C CB . ALA 219 219 ? A -10.362 10.793 -14.492 1.000 1 A ALA 46.989 1
ATOM 1570 N N . PRO 220 220 ? A -12.546 9.892 -16.765 1.000 1 A PRO 46.521 1
ATOM 1571 C CA . PRO 220 220 ? A -13.492 10.385 -17.728 1.000 1 A PRO 48.635 1
ATOM 1572 C C . PRO 220 220 ? A -13.970 11.797 -17.371 1.000 1 A PRO 48.719 1
ATOM 1573 O O . PRO 220 220 ? A -13.795 12.278 -16.256 1.000 1 A PRO 48.489 1
ATOM 1574 C CB . PRO 220 220 ? A -14.641 9.387 -17.651 1.000 1 A PRO 47.526 1
ATOM 1575 C CG . PRO 220 220 ? A -14.571 8.863 -16.261 1.000 1 A PRO 47.746 1
ATOM 1576 C CD . PRO 220 220 ? A -13.106 8.808 -15.927 1.000 1 A PRO 50.114 1
ATOM 1577 N N . ASN 221 221 ? A -14.525 12.455 -18.328 1.000 1 A ASN 48.208 1
ATOM 1578 C CA . ASN 221 221 ? A -15.055 13.785 -18.130 1.000 1 A ASN 48.684 1
ATOM 1579 C C . ASN 221 221 ? A -16.391 13.677 -17.394 1.000 1 A ASN 47.407 1
ATOM 1580 O O . ASN 221 221 ? A -17.314 13.029 -17.865 1.000 1 A ASN 46.196 1
ATOM 1581 C CB . ASN 221 221 ? A -15.215 14.511 -19.441 1.000 1 A ASN 46.972 1
ATOM 1582 C CG . ASN 221 221 ? A -15.519 15.998 -19.272 1.000 1 A ASN 44.974 1
ATOM 1583 O OD1 . ASN 221 221 ? A -15.662 16.498 -18.171 1.000 1 A ASN 39.320 1
ATOM 1584 N ND2 . ASN 221 221 ? A -15.626 16.702 -20.400 1.000 1 A ASN 42.165 1
ATOM 1585 N N . MET 222 222 ? A -16.454 14.321 -16.277 1.000 1 A MET 44.494 1
ATOM 1586 C CA . MET 222 222 ? A -17.646 14.272 -15.446 1.000 1 A MET 45.403 1
ATOM 1587 C C . MET 222 222 ? A -18.382 15.608 -15.500 1.000 1 A MET 44.787 1
ATOM 1588 O O . MET 222 222 ? A -17.812 16.657 -15.733 1.000 1 A MET 42.468 1
ATOM 1589 C CB . MET 222 222 ? A -17.312 13.899 -14.005 1.000 1 A MET 42.574 1
ATOM 1590 C CG . MET 222 222 ? A -16.774 12.483 -13.848 1.000 1 A MET 40.660 1
ATOM 1591 S SD . MET 222 222 ? A -16.357 12.104 -12.141 1.000 1 A MET 38.334 1
ATOM 1592 C CE . MET 222 222 ? A -15.677 10.475 -12.370 1.000 1 A MET 33.754 1
ATOM 1593 N N . GLY 223 223 ? A -19.651 15.539 -15.241 1.000 1 A GLY 45.962 1
ATOM 1594 C CA . GLY 223 223 ? A -20.474 16.728 -15.230 1.000 1 A GLY 46.933 1
ATOM 1595 C C . GLY 223 223 ? A -20.683 17.252 -13.838 1.000 1 A GLY 48.347 1
ATOM 1596 O O . GLY 223 223 ? A -19.947 16.926 -12.899 1.000 1 A GLY 46.442 1
ATOM 1597 N N . GLY 224 224 ? A -21.694 18.081 -13.717 1.000 1 A GLY 47.081 1
ATOM 1598 C CA . GLY 224 224 ? A -22.011 18.633 -12.416 1.000 1 A GLY 48.311 1
ATOM 1599 C C . GLY 224 224 ? A -21.344 19.967 -12.134 1.000 1 A GLY 49.959 1
ATOM 1600 O O . GLY 224 224 ? A -20.693 20.548 -13.024 1.000 1 A GLY 49.807 1
ATOM 1601 N N . PRO 225 225 ? A -21.500 20.488 -10.971 1.000 1 A PRO 48.762 1
ATOM 1602 C CA . PRO 225 225 ? A -20.911 21.787 -10.626 1.000 1 A PRO 50.075 1
ATOM 1603 C C . PRO 225 225 ? A -19.408 21.672 -10.411 1.000 1 A PRO 50.607 1
ATOM 1604 O O . PRO 225 225 ? A -18.892 20.616 -10.035 1.000 1 A PRO 50.281 1
ATOM 1605 C CB . PRO 225 225 ? A -21.616 22.187 -9.332 1.000 1 A PRO 49.622 1
ATOM 1606 C CG . PRO 225 225 ? A -22.005 20.880 -8.731 1.000 1 A PRO 49.270 1
ATOM 1607 C CD . PRO 225 225 ? A -22.348 19.976 -9.891 1.000 1 A PRO 52.422 1
ATOM 1608 N N . PRO 226 226 ? A -18.699 22.748 -10.665 1.000 1 A PRO 48.255 1
ATOM 1609 C CA . PRO 226 226 ? A -17.243 22.699 -10.442 1.000 1 A PRO 50.658 1
ATOM 1610 C C . PRO 226 226 ? A -16.894 22.701 -8.962 1.000 1 A PRO 50.367 1
ATOM 1611 O O . PRO 226 226 ? A -17.539 23.410 -8.174 1.000 1 A PRO 49.563 1
ATOM 1612 C CB . PRO 226 226 ? A -16.740 23.955 -11.146 1.000 1 A PRO 49.799 1
ATOM 1613 C CG . PRO 226 226 ? A -17.909 24.857 -11.109 1.000 1 A PRO 49.973 1
ATOM 1614 C CD . PRO 226 226 ? A -19.120 23.990 -11.244 1.000 1 A PRO 51.731 1
ATOM 1615 N N . ASN 227 227 ? A -15.899 21.961 -8.619 1.000 1 A ASN 41.281 1
ATOM 1616 C CA . ASN 227 227 ? A -15.471 21.828 -7.235 1.000 1 A ASN 42.527 1
ATOM 1617 C C . ASN 227 227 ? A -14.233 22.651 -6.932 1.000 1 A ASN 41.318 1
ATOM 1618 O O . ASN 227 227 ? A -13.567 22.426 -5.921 1.000 1 A ASN 39.932 1
ATOM 1619 C CB . ASN 227 227 ? A -15.224 20.348 -6.872 1.000 1 A ASN 40.606 1
ATOM 1620 C CG . ASN 227 227 ? A -16.489 19.538 -6.889 1.000 1 A ASN 38.926 1
ATOM 1621 O OD1 . ASN 227 227 ? A -17.545 20.019 -6.474 1.000 1 A ASN 34.451 1
ATOM 1622 N ND2 . ASN 227 227 ? A -16.401 18.295 -7.357 1.000 1 A ASN 36.791 1
ATOM 1623 N N . GLY 228 228 ? A -13.937 23.591 -7.807 1.000 1 A GLY 46.254 1
ATOM 1624 C CA . GLY 228 228 ? A -12.808 24.455 -7.572 1.000 1 A GLY 44.370 1
ATOM 1625 C C . GLY 228 228 ? A -11.511 23.876 -8.143 1.000 1 A GLY 45.998 1
ATOM 1626 O O . GLY 228 228 ? A -11.517 23.060 -9.037 1.000 1 A GLY 43.862 1
ATOM 1627 N N . TYR 229 229 ? A -10.421 24.340 -7.611 1.000 1 A TYR 42.166 1
ATOM 1628 C CA . TYR 229 229 ? A -9.120 23.908 -8.074 1.000 1 A TYR 45.168 1
ATOM 1629 C C . TYR 229 229 ? A -8.772 22.533 -7.525 1.000 1 A TYR 44.000 1
ATOM 1630 O O . TYR 229 229 ? A -8.117 21.749 -8.175 1.000 1 A TYR 42.265 1
ATOM 1631 C CB . TYR 229 229 ? A -8.044 24.921 -7.718 1.000 1 A TYR 42.497 1
ATOM 1632 C CG . TYR 229 229 ? A -8.113 26.203 -8.522 1.000 1 A TYR 42.064 1
ATOM 1633 C CD1 . TYR 229 229 ? A -8.862 26.249 -9.695 1.000 1 A TYR 41.290 1
ATOM 1634 C CD2 . TYR 229 229 ? A -7.415 27.311 -8.141 1.000 1 A TYR 41.286 1
ATOM 1635 C CE1 . TYR 229 229 ? A -8.936 27.403 -10.424 1.000 1 A TYR 36.958 1
ATOM 1636 C CE2 . TYR 229 229 ? A -7.474 28.485 -8.868 1.000 1 A TYR 35.223 1
ATOM 1637 C CZ . TYR 229 229 ? A -8.228 28.520 -10.019 1.000 1 A TYR 36.195 1
ATOM 1638 O OH . TYR 229 229 ? A -8.321 29.678 -10.761 1.000 1 A TYR 40.763 1
ATOM 1639 N N . GLY 230 230 ? A -9.207 22.267 -6.320 1.000 1 A GLY 42.364 1
ATOM 1640 C CA . GLY 230 230 ? A -8.964 20.974 -5.743 1.000 1 A GLY 44.449 1
ATOM 1641 C C . GLY 230 230 ? A -9.800 19.874 -6.380 1.000 1 A GLY 45.398 1
ATOM 1642 O O . GLY 230 230 ? A -9.366 18.712 -6.483 1.000 1 A GLY 44.043 1
ATOM 1643 N N . GLY 231 231 ? A -10.974 20.222 -6.801 1.000 1 A GLY 41.687 1
ATOM 1644 C CA . GLY 231 231 ? A -11.830 19.266 -7.483 1.000 1 A GLY 41.729 1
ATOM 1645 C C . GLY 231 231 ? A -11.372 18.976 -8.900 1.000 1 A GLY 43.490 1
ATOM 1646 O O . GLY 231 231 ? A -11.506 17.872 -9.403 1.000 1 A GLY 41.756 1
ATOM 1647 N N . TYR 232 232 ? A -10.812 19.981 -9.545 1.000 1 A TYR 43.345 1
ATOM 1648 C CA . TYR 232 232 ? A -10.271 19.826 -10.886 1.000 1 A TYR 46.150 1
ATOM 1649 C C . TYR 232 232 ? A -9.029 18.967 -10.863 1.000 1 A TYR 45.452 1
ATOM 1650 O O . TYR 232 232 ? A -8.774 18.217 -11.798 1.000 1 A TYR 44.264 1
ATOM 1651 C CB . TYR 232 232 ? A -9.966 21.145 -11.538 1.000 1 A TYR 44.600 1
ATOM 1652 C CG . TYR 232 232 ? A -11.180 21.986 -11.887 1.000 1 A TYR 42.771 1
ATOM 1653 C CD1 . TYR 232 232 ? A -11.030 23.346 -12.043 1.000 1 A TYR 42.038 1
ATOM 1654 C CD2 . TYR 232 232 ? A -12.433 21.428 -12.051 1.000 1 A TYR 42.592 1
ATOM 1655 C CE1 . TYR 232 232 ? A -12.091 24.158 -12.363 1.000 1 A TYR 36.871 1
ATOM 1656 C CE2 . TYR 232 232 ? A -13.510 22.226 -12.373 1.000 1 A TYR 36.728 1
ATOM 1657 C CZ . TYR 232 232 ? A -13.326 23.588 -12.537 1.000 1 A TYR 35.687 1
ATOM 1658 O OH . TYR 232 232 ? A -14.388 24.378 -12.844 1.000 1 A TYR 40.745 1
ATOM 1659 N N . GLY 233 233 ? A -8.255 19.101 -9.801 1.000 1 A GLY 41.636 1
ATOM 1660 C CA . GLY 233 233 ? A -7.055 18.277 -9.696 1.000 1 A GLY 42.712 1
ATOM 1661 C C . GLY 233 233 ? A -7.341 16.841 -9.305 1.000 1 A GLY 44.058 1
ATOM 1662 O O . GLY 233 233 ? A -6.566 15.938 -9.646 1.000 1 A GLY 43.271 1
ATOM 1663 N N . MET 234 234 ? A -8.436 16.636 -8.625 1.000 1 A MET 42.938 1
ATOM 1664 C CA . MET 234 234 ? A -8.803 15.273 -8.243 1.000 1 A MET 44.716 1
ATOM 1665 C C . MET 234 234 ? A -9.401 14.503 -9.421 1.000 1 A MET 44.153 1
ATOM 1666 O O . MET 234 234 ? A -9.065 13.340 -9.609 1.000 1 A MET 42.692 1
ATOM 1667 C CB . MET 234 234 ? A -9.780 15.285 -7.072 1.000 1 A MET 42.857 1
ATOM 1668 C CG . MET 234 234 ? A -9.199 15.727 -5.745 1.000 1 A MET 40.913 1
ATOM 1669 S SD . MET 234 234 ? A -10.406 15.724 -4.430 1.000 1 A MET 38.631 1
ATOM 1670 C CE . MET 234 234 ? A -9.396 16.351 -3.070 1.000 1 A MET 33.288 1
ATOM 1671 N N . MET 235 235 ? A -10.230 15.134 -10.147 1.000 1 A MET 41.660 1
ATOM 1672 C CA . MET 235 235 ? A -10.848 14.501 -11.280 1.000 1 A MET 41.802 1
ATOM 1673 C C . MET 235 235 ? A -9.990 14.666 -12.531 1.000 1 A MET 40.585 1
ATOM 1674 O O . MET 235 235 ? A -8.863 15.158 -12.471 1.000 1 A MET 39.261 1
ATOM 1675 C CB . MET 235 235 ? A -12.251 15.059 -11.516 1.000 1 A MET 40.179 1
ATOM 1676 C CG . MET 235 235 ? A -12.311 16.533 -11.886 1.000 1 A MET 39.209 1
ATOM 1677 S SD . MET 235 235 ? A -13.973 17.087 -12.099 1.000 1 A MET 35.848 1
ATOM 1678 C CE . MET 235 235 ? A -14.553 17.165 -10.409 1.000 1 A MET 31.927 1
ATOM 1679 N N . ASN 236 236 ? A -10.538 14.242 -13.665 1.000 1 A ASN 47.586 1
ATOM 1680 C CA . ASN 236 236 ? A -9.781 14.337 -14.911 1.000 1 A ASN 49.163 1
ATOM 1681 C C . ASN 236 236 ? A -9.714 15.795 -15.395 1.000 1 A ASN 48.438 1
ATOM 1682 O O . ASN 236 236 ? A -8.643 16.369 -15.552 1.000 1 A ASN 46.542 1
ATOM 1683 C CB . ASN 236 236 ? A -10.430 13.455 -15.973 1.000 1 A ASN 45.655 1
ATOM 1684 C CG . ASN 236 236 ? A -9.563 13.329 -17.227 1.000 1 A ASN 43.339 1
ATOM 1685 O OD1 . ASN 236 236 ? A -8.450 13.844 -17.294 1.000 1 A ASN 37.941 1
ATOM 1686 N ND2 . ASN 236 236 ? A -10.079 12.608 -18.216 1.000 1 A ASN 40.807 1
ATOM 1687 N N . GLY 237 237 ? A -10.862 16.334 -15.602 1.000 1 A GLY 47.902 1
ATOM 1688 C CA . GLY 237 237 ? A -10.956 17.671 -16.150 1.000 1 A GLY 48.357 1
ATOM 1689 C C . GLY 237 237 ? A -12.120 18.452 -15.575 1.000 1 A GLY 49.390 1
ATOM 1690 O O . GLY 237 237 ? A -12.669 18.073 -14.548 1.000 1 A GLY 50.321 1
ATOM 1691 N N . PRO 238 238 ? A -12.476 19.557 -16.196 1.000 1 A PRO 46.930 1
ATOM 1692 C CA . PRO 238 238 ? A -13.588 20.341 -15.684 1.000 1 A PRO 47.688 1
ATOM 1693 C C . PRO 238 238 ? A -14.929 19.637 -15.866 1.000 1 A PRO 48.180 1
ATOM 1694 O O . PRO 238 238 ? A -15.061 18.768 -16.719 1.000 1 A PRO 48.231 1
ATOM 1695 C CB . PRO 238 238 ? A -13.506 21.635 -16.479 1.000 1 A PRO 47.647 1
ATOM 1696 C CG . PRO 238 238 ? A -12.824 21.244 -17.747 1.000 1 A PRO 47.734 1
ATOM 1697 C CD . PRO 238 238 ? A -11.834 20.200 -17.339 1.000 1 A PRO 51.416 1
ATOM 1698 N N . PRO 239 239 ? A -15.913 20.005 -15.074 1.000 1 A PRO 49.924 1
ATOM 1699 C CA . PRO 239 239 ? A -17.215 19.383 -15.214 1.000 1 A PRO 53.670 1
ATOM 1700 C C . PRO 239 239 ? A -17.905 19.788 -16.488 1.000 1 A PRO 53.267 1
ATOM 1701 O O . PRO 239 239 ? A -18.071 20.960 -16.804 1.000 1 A PRO 51.837 1
ATOM 1702 C CB . PRO 239 239 ? A -17.986 19.877 -13.981 1.000 1 A PRO 51.013 1
ATOM 1703 C CG . PRO 239 239 ? A -17.287 21.133 -13.627 1.000 1 A PRO 51.033 1
ATOM 1704 C CD . PRO 239 239 ? A -15.855 20.889 -13.906 1.000 1 A PRO 52.444 1
ATOM 1705 N N . GLY 240 240 ? A -18.268 18.797 -17.265 1.000 1 A GLY 46.138 1
ATOM 1706 C CA . GLY 240 240 ? A -18.880 19.021 -18.562 1.000 1 A GLY 45.804 1
ATOM 1707 C C . GLY 240 240 ? A -20.182 18.255 -18.708 1.000 1 A GLY 47.704 1
ATOM 1708 O O . GLY 240 240 ? A -20.748 17.758 -17.742 1.000 1 A GLY 45.945 1
ATOM 1709 N N . SER 241 241 ? A -20.654 18.190 -19.912 1.000 1 A SER 48.808 1
ATOM 1710 C CA . SER 241 241 ? A -21.907 17.529 -20.217 1.000 1 A SER 50.659 1
ATOM 1711 C C . SER 241 241 ? A -21.669 16.395 -21.184 1.000 1 A SER 50.726 1
ATOM 1712 O O . SER 241 241 ? A -20.809 16.457 -22.051 1.000 1 A SER 48.179 1
ATOM 1713 C CB . SER 241 241 ? A -22.910 18.537 -20.798 1.000 1 A SER 48.307 1
ATOM 1714 O OG . SER 241 241 ? A -22.445 19.063 -22.024 1.000 1 A SER 46.908 1
ATOM 1715 N N . GLY 242 242 ? A -22.467 15.367 -21.039 1.000 1 A GLY 44.362 1
ATOM 1716 C CA . GLY 242 242 ? A -22.356 14.191 -21.879 1.000 1 A GLY 46.213 1
ATOM 1717 C C . GLY 242 242 ? A -21.287 13.212 -21.502 1.000 1 A GLY 48.510 1
ATOM 1718 O O . GLY 242 242 ? A -21.069 12.220 -22.205 1.000 1 A GLY 46.322 1
ATOM 1719 N N . ALA 243 243 ? A -20.607 13.472 -20.401 1.000 1 A ALA 48.363 1
ATOM 1720 C CA . ALA 243 243 ? A -19.560 12.578 -19.942 1.000 1 A ALA 51.217 1
ATOM 1721 C C . ALA 243 243 ? A -20.180 11.354 -19.255 1.000 1 A ALA 51.227 1
ATOM 1722 O O . ALA 243 243 ? A -21.249 11.456 -18.643 1.000 1 A ALA 50.830 1
ATOM 1723 C CB . ALA 243 243 ? A -18.615 13.307 -18.975 1.000 1 A ALA 50.357 1
ATOM 1724 N N . PRO 244 244 ? A -19.528 10.230 -19.328 1.000 1 A PRO 46.708 1
ATOM 1725 C CA . PRO 244 244 ? A -20.047 9.030 -18.668 1.000 1 A PRO 48.364 1
ATOM 1726 C C . PRO 244 244 ? A -19.947 9.135 -17.153 1.000 1 A PRO 48.383 1
ATOM 1727 O O . PRO 244 244 ? A -18.962 9.665 -16.622 1.000 1 A PRO 47.771 1
ATOM 1728 C CB . PRO 244 244 ? A -19.216 7.893 -19.213 1.000 1 A PRO 47.130 1
ATOM 1729 C CG . PRO 244 244 ? A -17.948 8.539 -19.624 1.000 1 A PRO 47.263 1
ATOM 1730 C CD . PRO 244 244 ? A -18.339 9.910 -20.110 1.000 1 A PRO 50.835 1
ATOM 1731 N N . MET 245 245 ? A -20.933 8.631 -16.498 1.000 1 A MET 44.212 1
ATOM 1732 C CA . MET 245 245 ? A -20.990 8.710 -15.053 1.000 1 A MET 46.166 1
ATOM 1733 C C . MET 245 245 ? A -19.960 7.769 -14.443 1.000 1 A MET 45.049 1
ATOM 1734 O O . MET 245 245 ? A -19.709 6.696 -14.955 1.000 1 A MET 43.372 1
ATOM 1735 C CB . MET 245 245 ? A -22.401 8.390 -14.530 1.000 1 A MET 43.568 1
ATOM 1736 C CG . MET 245 245 ? A -23.421 9.413 -14.956 1.000 1 A MET 42.577 1
ATOM 1737 S SD . MET 245 245 ? A -23.102 11.088 -14.394 1.000 1 A MET 40.526 1
ATOM 1738 C CE . MET 245 245 ? A -23.289 10.864 -12.637 1.000 1 A MET 34.973 1
ATOM 1739 N N . GLY 246 246 ? A -19.407 8.187 -13.334 1.000 1 A GLY 43.320 1
ATOM 1740 C CA . GLY 246 246 ? A -18.414 7.368 -12.661 1.000 1 A GLY 44.758 1
ATOM 1741 C C . GLY 246 246 ? A -19.005 6.643 -11.469 1.000 1 A GLY 46.348 1
ATOM 1742 O O . GLY 246 246 ? A -20.071 6.021 -11.561 1.000 1 A GLY 44.542 1
ATOM 1743 N N . GLY 247 247 ? A -18.339 6.739 -10.376 1.000 1 A GLY 47.835 1
ATOM 1744 C CA . GLY 247 247 ? A -18.803 6.081 -9.176 1.000 1 A GLY 48.321 1
ATOM 1745 C C . GLY 247 247 ? A -18.107 6.610 -7.947 1.000 1 A GLY 50.043 1
ATOM 1746 O O . GLY 247 247 ? A -17.252 7.474 -8.038 1.000 1 A GLY 48.972 1
ATOM 1747 N N . ASN 248 248 ? A -18.495 6.122 -6.811 1.000 1 A ASN 45.647 1
ATOM 1748 C CA . ASN 248 248 ? A -17.875 6.514 -5.560 1.000 1 A ASN 47.183 1
ATOM 1749 C C . ASN 248 248 ? A -17.788 5.289 -4.657 1.000 1 A ASN 47.800 1
ATOM 1750 O O . ASN 248 248 ? A -18.812 4.787 -4.233 1.000 1 A ASN 49.414 1
ATOM 1751 C CB . ASN 248 248 ? A -18.667 7.632 -4.885 1.000 1 A ASN 48.265 1
ATOM 1752 C CG . ASN 248 248 ? A -17.898 8.281 -3.742 1.000 1 A ASN 45.506 1
ATOM 1753 O OD1 . ASN 248 248 ? A -16.787 7.861 -3.380 1.000 1 A ASN 39.557 1
ATOM 1754 N ND2 . ASN 248 248 ? A -18.471 9.295 -3.142 1.000 1 A ASN 41.037 1
ATOM 1755 N N . PRO 249 249 ? A -16.608 4.790 -4.388 1.000 1 A PRO 51.502 1
ATOM 1756 C CA . PRO 249 249 ? A -16.502 3.636 -3.492 1.000 1 A PRO 53.423 1
ATOM 1757 C C . PRO 249 249 ? A -16.750 3.966 -2.046 1.000 1 A PRO 53.481 1
ATOM 1758 O O . PRO 249 249 ? A -17.079 3.090 -1.251 1.000 1 A PRO 53.226 1
ATOM 1759 C CB . PRO 249 249 ? A -15.077 3.130 -3.719 1.000 1 A PRO 50.969 1
ATOM 1760 C CG . PRO 249 249 ? A -14.345 4.372 -4.090 1.000 1 A PRO 51.218 1
ATOM 1761 C CD . PRO 249 249 ? A -15.306 5.185 -4.908 1.000 1 A PRO 52.833 1
ATOM 1762 N N . TYR 250 250 ? A -16.587 5.241 -1.703 1.000 1 A TYR 47.180 1
ATOM 1763 C CA . TYR 250 250 ? A -16.809 5.610 -0.312 1.000 1 A TYR 50.729 1
ATOM 1764 C C . TYR 250 250 ? A -18.295 5.630 0.014 1.000 1 A TYR 50.825 1
ATOM 1765 O O . TYR 250 250 ? A -18.670 5.405 1.159 1.000 1 A TYR 49.856 1
ATOM 1766 C CB . TYR 250 250 ? A -16.163 6.985 -0.027 1.000 1 A TYR 48.639 1
ATOM 1767 C CG . TYR 250 250 ? A -14.659 6.959 -0.033 1.000 1 A TYR 47.121 1
ATOM 1768 C CD1 . TYR 250 250 ? A -13.975 6.568 1.096 1.000 1 A TYR 46.303 1
ATOM 1769 C CD2 . TYR 250 250 ? A -13.950 7.325 -1.157 1.000 1 A TYR 45.763 1
ATOM 1770 C CE1 . TYR 250 250 ? A -12.605 6.561 1.106 1.000 1 A TYR 39.633 1
ATOM 1771 C CE2 . TYR 250 250 ? A -12.575 7.297 -1.167 1.000 1 A TYR 40.264 1
ATOM 1772 C CZ . TYR 250 250 ? A -11.919 6.915 -0.022 1.000 1 A TYR 38.433 1
ATOM 1773 O OH . TYR 250 250 ? A -10.538 6.894 0.003 1.000 1 A TYR 40.962 1
ATOM 1774 N N . ASN 251 251 ? A -19.089 5.909 -0.974 1.000 1 A ASN 48.599 1
ATOM 1775 C CA . ASN 251 251 ? A -20.526 5.854 -0.762 1.000 1 A ASN 50.447 1
ATOM 1776 C C . ASN 251 251 ? A -20.980 4.421 -0.555 1.000 1 A ASN 50.511 1
ATOM 1777 O O . ASN 251 251 ? A -21.890 4.149 0.245 1.000 1 A ASN 49.324 1
ATOM 1778 C CB . ASN 251 251 ? A -21.246 6.479 -1.956 1.000 1 A ASN 47.552 1
ATOM 1779 C CG . ASN 251 251 ? A -22.717 6.714 -1.670 1.000 1 A ASN 45.672 1
ATOM 1780 O OD1 . ASN 251 251 ? A -23.192 6.562 -0.554 1.000 1 A ASN 38.925 1
ATOM 1781 N ND2 . ASN 251 251 ? A -23.444 7.090 -2.715 1.000 1 A ASN 41.650 1
ATOM 1782 N N . GLN 252 252 ? A -20.338 3.486 -1.257 1.000 1 A GLN 50.785 1
ATOM 1783 C CA . GLN 252 252 ? A -20.677 2.088 -1.080 1.000 1 A GLN 52.442 1
ATOM 1784 C C . GLN 252 252 ? A -20.209 1.560 0.266 1.000 1 A GLN 52.180 1
ATOM 1785 O O . GLN 252 252 ? A -20.821 0.685 0.836 1.000 1 A GLN 52.563 1
ATOM 1786 C CB . GLN 252 252 ? A -20.100 1.267 -2.216 1.000 1 A GLN 51.029 1
ATOM 1787 C CG . GLN 252 252 ? A -20.666 1.613 -3.577 1.000 1 A GLN 49.690 1
ATOM 1788 C CD . GLN 252 252 ? A -20.061 0.816 -4.685 1.000 1 A GLN 45.586 1
ATOM 1789 O OE1 . GLN 252 252 ? A -19.152 0.018 -4.480 1.000 1 A GLN 43.065 1
ATOM 1790 N NE2 . GLN 252 252 ? A -20.569 1.025 -5.895 1.000 1 A GLN 40.537 1
ATOM 1791 N N . GLN 253 253 ? A -19.096 2.114 0.721 1.000 1 A GLN 52.763 1
ATOM 1792 C CA . GLN 253 253 ? A -18.579 1.695 2.016 1.000 1 A GLN 55.608 1
ATOM 1793 C C . GLN 253 253 ? A -19.414 2.248 3.160 1.000 1 A GLN 55.977 1
ATOM 1794 O O . GLN 253 253 ? A -19.533 1.626 4.213 1.000 1 A GLN 55.744 1
ATOM 1795 C CB . GLN 253 253 ? A -17.117 2.095 2.166 1.000 1 A GLN 52.663 1
ATOM 1796 C CG . GLN 253 253 ? A -16.178 1.386 1.217 1.000 1 A GLN 50.100 1
ATOM 1797 C CD . GLN 253 253 ? A -14.764 1.825 1.382 1.000 1 A GLN 46.684 1
ATOM 1798 O OE1 . GLN 253 253 ? A -14.453 2.655 2.235 1.000 1 A GLN 45.438 1
ATOM 1799 N NE2 . GLN 253 253 ? A -13.857 1.270 0.567 1.000 1 A GLN 43.635 1
ATOM 1800 N N . ILE 254 254 ? A -19.929 3.439 2.966 1.000 1 A ILE 51.974 1
ATOM 1801 C CA . ILE 254 254 ? A -20.799 4.031 3.959 1.000 1 A ILE 54.595 1
ATOM 1802 C C . ILE 254 254 ? A -22.100 3.236 4.058 1.000 1 A ILE 54.996 1
ATOM 1803 O O . ILE 254 254 ? A -22.601 2.964 5.170 1.000 1 A ILE 54.151 1
ATOM 1804 C CB . ILE 254 254 ? A -21.056 5.514 3.655 1.000 1 A ILE 51.526 1
ATOM 1805 C CG1 . ILE 254 254 ? A -19.771 6.310 3.825 1.000 1 A ILE 56.134 1
ATOM 1806 C CG2 . ILE 254 254 ? A -22.125 6.099 4.546 1.000 1 A ILE 52.044 1
ATOM 1807 C CD1 . ILE 254 254 ? A -19.848 7.722 3.276 1.000 1 A ILE 48.150 1
ATOM 1808 N N . LYS 255 255 ? A -22.617 2.819 2.939 1.000 1 A LYS 55.639 1
ATOM 1809 C CA . LYS 255 255 ? A -23.831 2.022 2.955 1.000 1 A LYS 56.836 1
ATOM 1810 C C . LYS 255 255 ? A -23.604 0.634 3.481 1.000 1 A LYS 56.021 1
ATOM 1811 O O . LYS 255 255 ? A -24.542 0.040 4.067 1.000 1 A LYS 55.457 1
ATOM 1812 C CB . LYS 255 255 ? A -24.430 1.947 1.560 1.000 1 A LYS 54.627 1
ATOM 1813 C CG . LYS 255 255 ? A -24.978 3.262 1.032 1.000 1 A LYS 52.224 1
ATOM 1814 C CD . LYS 255 255 ? A -25.534 3.072 -0.356 1.000 1 A LYS 49.424 1
ATOM 1815 C CE . LYS 255 255 ? A -26.033 4.389 -0.905 1.000 1 A LYS 45.162 1
ATOM 1816 N NZ . LYS 255 255 ? A -26.589 4.273 -2.239 1.000 1 A LYS 41.408 1
ATOM 1817 N N . LYS 256 256 ? A -22.393 0.139 3.333 1.000 1 A LYS 56.355 1
ATOM 1818 C CA . LYS 256 256 ? A -22.082 -1.142 3.954 1.000 1 A LYS 58.754 1
ATOM 1819 C C . LYS 256 256 ? A -21.868 -1.016 5.451 1.000 1 A LYS 58.115 1
ATOM 1820 O O . LYS 256 256 ? A -22.043 -1.982 6.192 1.000 1 A LYS 56.448 1
ATOM 1821 C CB . LYS 256 256 ? A -20.838 -1.755 3.302 1.000 1 A LYS 55.836 1
ATOM 1822 C CG . LYS 256 256 ? A -21.060 -2.278 1.882 1.000 1 A LYS 53.385 1
ATOM 1823 C CD . LYS 256 256 ? A -19.796 -2.888 1.302 1.000 1 A LYS 50.606 1
ATOM 1824 C CE . LYS 256 256 ? A -20.029 -3.416 -0.093 1.000 1 A LYS 45.425 1
ATOM 1825 N NZ . LYS 256 256 ? A -18.803 -4.009 -0.666 1.000 1 A LYS 42.384 1
ATOM 1826 N N . ASP 257 257 ? A -21.455 0.158 5.877 1.000 1 A ASP 51.047 1
ATOM 1827 C CA . ASP 257 257 ? A -21.285 0.375 7.308 1.000 1 A ASP 51.038 1
ATOM 1828 C C . ASP 257 257 ? A -22.626 0.651 8.014 1.000 1 A ASP 50.436 1
ATOM 1829 O O . ASP 257 257 ? A -22.777 0.315 9.180 1.000 1 A ASP 50.175 1
ATOM 1830 C CB . ASP 257 257 ? A -20.329 1.547 7.568 1.000 1 A ASP 48.888 1
ATOM 1831 C CG . ASP 257 257 ? A -18.894 1.216 7.194 1.000 1 A ASP 46.810 1
ATOM 1832 O OD1 . ASP 257 257 ? A -18.513 0.034 7.262 1.000 1 A ASP 42.434 1
ATOM 1833 O OD2 . ASP 257 257 ? A -18.145 2.160 6.837 1.000 1 A ASP 43.672 1
ATOM 1834 N N . MET 258 258 ? A -23.542 1.237 7.293 1.000 1 A MET 52.202 1
ATOM 1835 C CA . MET 258 258 ? A -24.849 1.473 7.874 1.000 1 A MET 54.242 1
ATOM 1836 C C . MET 258 258 ? A -25.686 0.190 7.906 1.000 1 A MET 53.966 1
ATOM 1837 O O . MET 258 258 ? A -26.672 0.123 8.625 1.000 1 A MET 53.117 1
ATOM 1838 C CB . MET 258 258 ? A -25.589 2.565 7.105 1.000 1 A MET 52.181 1
ATOM 1839 C CG . MET 258 258 ? A -24.969 3.935 7.249 1.000 1 A MET 50.246 1
ATOM 1840 S SD . MET 258 258 ? A -25.921 5.227 6.485 1.000 1 A MET 48.608 1
ATOM 1841 C CE . MET 258 258 ? A -25.672 4.843 4.763 1.000 1 A MET 42.874 1
ATOM 1842 N N . ASP 259 259 ? A -25.292 -0.761 7.108 1.000 1 A ASP 51.252 1
ATOM 1843 C CA . ASP 259 259 ? A -26.007 -2.018 7.085 1.000 1 A ASP 53.612 1
ATOM 1844 C C . ASP 259 259 ? A -25.628 -2.913 8.265 1.000 1 A ASP 53.618 1
ATOM 1845 O O . ASP 259 259 ? A -26.377 -3.849 8.580 1.000 1 A ASP 52.417 1
ATOM 1846 C CB . ASP 259 259 ? A -25.744 -2.748 5.744 1.000 1 A ASP 50.989 1
ATOM 1847 C CG . ASP 259 259 ? A -26.754 -3.838 5.464 1.000 1 A ASP 48.902 1
ATOM 1848 O OD1 . ASP 259 259 ? A -27.751 -3.925 6.194 1.000 1 A ASP 43.177 1
ATOM 1849 O OD2 . ASP 259 259 ? A -26.521 -4.599 4.506 1.000 1 A ASP 44.413 1
ATOM 1850 N N . GLN 260 260 ? A -24.491 -2.655 8.859 1.000 1 A GLN 51.246 1
ATOM 1851 C CA . GLN 260 260 ? A -24.043 -3.477 9.974 1.000 1 A GLN 54.019 1
ATOM 1852 C C . GLN 260 260 ? A -24.954 -3.296 11.187 1.000 1 A GLN 53.073 1
ATOM 1853 O O . GLN 260 260 ? A -25.499 -2.216 11.437 1.000 1 A GLN 52.245 1
ATOM 1854 C CB . GLN 260 260 ? A -22.615 -3.160 10.362 1.000 1 A GLN 51.474 1
ATOM 1855 C CG . GLN 260 260 ? A -21.591 -3.353 9.272 1.000 1 A GLN 48.753 1
ATOM 1856 C CD . GLN 260 260 ? A -21.497 -4.776 8.816 1.000 1 A GLN 45.327 1
ATOM 1857 O OE1 . GLN 260 260 ? A -21.572 -5.692 9.608 1.000 1 A GLN 44.927 1
ATOM 1858 N NE2 . GLN 260 260 ? A -21.344 -4.977 7.520 1.000 1 A GLN 41.449 1
ATOM 1859 N N . ALA 261 261 ? A -25.118 -4.346 11.917 1.000 1 A ALA 47.618 1
ATOM 1860 C CA . ALA 261 261 ? A -25.960 -4.305 13.100 1.000 1 A ALA 50.524 1
ATOM 1861 C C . ALA 261 261 ? A -25.250 -3.643 14.269 1.000 1 A ALA 51.363 1
ATOM 1862 O O . ALA 261 261 ? A -25.903 -3.140 15.192 1.000 1 A ALA 50.317 1
ATOM 1863 C CB . ALA 261 261 ? A -26.397 -5.696 13.479 1.000 1 A ALA 47.432 1
ATOM 1864 N N . ARG 262 262 ? A -23.929 -3.648 14.241 1.000 1 A ARG 49.925 1
ATOM 1865 C CA . ARG 262 262 ? A -23.150 -2.981 15.273 1.000 1 A ARG 51.543 1
ATOM 1866 C C . ARG 262 262 ? A -23.218 -1.490 15.073 1.000 1 A ARG 51.170 1
ATOM 1867 O O . ARG 262 262 ? A -23.194 -1.026 13.924 1.000 1 A ARG 50.956 1
ATOM 1868 C CB . ARG 262 262 ? A -21.691 -3.455 15.220 1.000 1 A ARG 50.909 1
ATOM 1869 C CG . ARG 262 262 ? A -20.831 -2.896 16.344 1.000 1 A ARG 46.467 1
ATOM 1870 C CD . ARG 262 262 ? A -19.394 -3.407 16.236 1.000 1 A ARG 44.204 1
ATOM 1871 N NE . ARG 262 262 ? A -19.312 -4.845 16.430 1.000 1 A ARG 40.031 1
ATOM 1872 C CZ . ARG 262 262 ? A -19.200 -5.455 17.625 1.000 1 A ARG 38.794 1
ATOM 1873 N NH1 . ARG 262 262 ? A -19.151 -4.710 18.705 1.000 1 A ARG 34.078 1
ATOM 1874 N NH2 . ARG 262 262 ? A -19.140 -6.772 17.700 1.000 1 A ARG 32.891 1
ATOM 1875 N N . PRO 263 263 ? A -23.339 -0.698 16.155 1.000 1 A PRO 51.207 1
ATOM 1876 C CA . PRO 263 263 ? A -23.392 0.774 16.004 1.000 1 A PRO 54.994 1
ATOM 1877 C C . PRO 263 263 ? A -22.119 1.306 15.334 1.000 1 A PRO 54.980 1
ATOM 1878 O O . PRO 263 263 ? A -21.012 1.095 15.801 1.000 1 A PRO 53.756 1
ATOM 1879 C CB . PRO 263 263 ? A -23.501 1.267 17.445 1.000 1 A PRO 51.396 1
ATOM 1880 C CG . PRO 263 263 ? A -24.124 0.119 18.147 1.000 1 A PRO 50.634 1
ATOM 1881 C CD . PRO 263 263 ? A -23.571 -1.121 17.523 1.000 1 A PRO 51.826 1
ATOM 1882 N N . TRP 264 264 ? A -22.322 1.974 14.245 1.000 1 A TRP 49.858 1
ATOM 1883 C CA . TRP 264 264 ? A -21.245 2.400 13.370 1.000 1 A TRP 50.728 1
ATOM 1884 C C . TRP 264 264 ? A -20.390 3.453 14.061 1.000 1 A TRP 50.352 1
ATOM 1885 O O . TRP 264 264 ? A -20.835 4.218 14.906 1.000 1 A TRP 48.509 1
ATOM 1886 C CB . TRP 264 264 ? A -21.822 2.967 12.063 1.000 1 A TRP 49.667 1
ATOM 1887 C CG . TRP 264 264 ? A -20.808 3.335 11.020 1.000 1 A TRP 50.739 1
ATOM 1888 C CD1 . TRP 264 264 ? A -19.993 2.457 10.371 1.000 1 A TRP 44.340 1
ATOM 1889 C CD2 . TRP 264 264 ? A -20.495 4.642 10.561 1.000 1 A TRP 47.316 1
ATOM 1890 N NE1 . TRP 264 264 ? A -19.197 3.171 9.499 1.000 1 A TRP 40.172 1
ATOM 1891 C CE2 . TRP 264 264 ? A -19.473 4.495 9.602 1.000 1 A TRP 45.170 1
ATOM 1892 C CE3 . TRP 264 264 ? A -20.955 5.900 10.885 1.000 1 A TRP 40.503 1
ATOM 1893 C CZ2 . TRP 264 264 ? A -18.928 5.597 8.935 1.000 1 A TRP 37.143 1
ATOM 1894 C CZ3 . TRP 264 264 ? A -20.406 6.966 10.192 1.000 1 A TRP 37.846 1
ATOM 1895 C CH2 . TRP 264 264 ? A -19.426 6.815 9.236 1.000 1 A TRP 36.113 1
ATOM 1896 N N . ASP 265 265 ? A -19.148 3.508 13.643 1.000 1 A ASP 48.474 1
ATOM 1897 C CA . ASP 265 265 ? A -18.216 4.491 14.190 1.000 1 A ASP 52.423 1
ATOM 1898 C C . ASP 265 265 ? A -18.391 5.811 13.421 1.000 1 A ASP 52.067 1
ATOM 1899 O O . ASP 265 265 ? A -18.202 5.828 12.219 1.000 1 A ASP 50.985 1
ATOM 1900 C CB . ASP 265 265 ? A -16.776 4.003 14.092 1.000 1 A ASP 49.567 1
ATOM 1901 C CG . ASP 265 265 ? A -15.812 4.853 14.889 1.000 1 A ASP 47.296 1
ATOM 1902 O OD1 . ASP 265 265 ? A -16.221 5.817 15.544 1.000 1 A ASP 40.546 1
ATOM 1903 O OD2 . ASP 265 265 ? A -14.595 4.539 14.872 1.000 1 A ASP 40.883 1
ATOM 1904 N N . PRO 266 266 ? A -18.766 6.863 14.114 1.000 1 A PRO 54.706 1
ATOM 1905 C CA . PRO 266 266 ? A -18.908 8.149 13.394 1.000 1 A PRO 56.689 1
ATOM 1906 C C . PRO 266 266 ? A -17.609 8.744 12.921 1.000 1 A PRO 57.172 1
ATOM 1907 O O . PRO 266 266 ? A -17.616 9.568 12.009 1.000 1 A PRO 56.459 1
ATOM 1908 C CB . PRO 266 266 ? A -19.562 9.054 14.433 1.000 1 A PRO 53.299 1
ATOM 1909 C CG . PRO 266 266 ? A -20.159 8.119 15.425 1.000 1 A PRO 53.494 1
ATOM 1910 C CD . PRO 266 266 ? A -19.236 6.953 15.499 1.000 1 A PRO 55.786 1
ATOM 1911 N N . SER 267 267 ? A -16.483 8.328 13.482 1.000 1 A SER 48.962 1
ATOM 1912 C CA . SER 267 267 ? A -15.190 8.841 13.039 1.000 1 A SER 51.829 1
ATOM 1913 C C . SER 267 267 ? A -14.822 8.290 11.673 1.000 1 A SER 51.841 1
ATOM 1914 O O . SER 267 267 ? A -14.213 8.999 10.850 1.000 1 A SER 50.541 1
ATOM 1915 C CB . SER 267 267 ? A -14.097 8.514 14.048 1.000 1 A SER 49.239 1
ATOM 1916 O OG . SER 267 267 ? A -14.333 9.196 15.259 1.000 1 A SER 45.500 1
ATOM 1917 N N . ALA 268 268 ? A -15.204 7.065 11.443 1.000 1 A ALA 51.230 1
ATOM 1918 C CA . ALA 268 268 ? A -14.928 6.464 10.122 1.000 1 A ALA 51.912 1
ATOM 1919 C C . ALA 268 268 ? A -15.859 7.038 9.053 1.000 1 A ALA 52.363 1
ATOM 1920 O O . ALA 268 268 ? A -15.495 7.087 7.879 1.000 1 A ALA 52.166 1
ATOM 1921 C CB . ALA 268 268 ? A -15.065 4.952 10.179 1.000 1 A ALA 50.583 1
ATOM 1922 N N . HIS 269 269 ? A -17.023 7.412 9.466 1.000 1 A HIS 53.143 1
ATOM 1923 C CA . HIS 269 269 ? A -17.956 8.031 8.538 1.000 1 A HIS 55.043 1
ATOM 1924 C C . HIS 269 269 ? A -17.542 9.430 8.175 1.000 1 A HIS 54.407 1
ATOM 1925 O O . HIS 269 269 ? A -17.695 9.884 7.024 1.000 1 A HIS 53.903 1
ATOM 1926 C CB . HIS 269 269 ? A -19.347 8.039 9.134 1.000 1 A HIS 52.996 1
ATOM 1927 C CG . HIS 269 269 ? A -20.368 8.735 8.266 1.000 1 A HIS 50.320 1
ATOM 1928 N ND1 . HIS 269 269 ? A -20.848 8.166 7.106 1.000 1 A HIS 47.086 1
ATOM 1929 C CD2 . HIS 269 269 ? A -20.963 9.943 8.367 1.000 1 A HIS 47.700 1
ATOM 1930 C CE1 . HIS 269 269 ? A -21.724 9.003 6.562 1.000 1 A HIS 43.246 1
ATOM 1931 N NE2 . HIS 269 269 ? A -21.804 10.083 7.305 1.000 1 A HIS 41.371 1
ATOM 1932 N N . MET 270 270 ? A -16.944 10.119 9.117 1.000 1 A MET 48.226 1
ATOM 1933 C CA . MET 270 270 ? A -16.426 11.450 8.830 1.000 1 A MET 51.094 1
ATOM 1934 C C . MET 270 270 ? A -15.123 11.393 8.063 1.000 1 A MET 51.086 1
ATOM 1935 O O . MET 270 270 ? A -14.801 12.331 7.336 1.000 1 A MET 49.789 1
ATOM 1936 C CB . MET 270 270 ? A -16.247 12.233 10.131 1.000 1 A MET 48.973 1
ATOM 1937 C CG . MET 270 270 ? A -17.509 12.590 10.884 1.000 1 A MET 47.168 1
ATOM 1938 S SD . MET 270 270 ? A -18.501 13.795 10.039 1.000 1 A MET 44.433 1
ATOM 1939 C CE . MET 270 270 ? A -19.887 12.761 9.527 1.000 1 A MET 38.764 1
ATOM 1940 N N . TYR 271 271 ? A -14.411 10.324 8.246 1.000 1 A TYR 44.135 1
ATOM 1941 C CA . TYR 271 271 ? A -13.147 10.158 7.514 1.000 1 A TYR 50.072 1
ATOM 1942 C C . TYR 271 271 ? A -13.409 9.839 6.044 1.000 1 A TYR 50.258 1
ATOM 1943 O O . TYR 271 271 ? A -12.666 10.270 5.166 1.000 1 A TYR 49.719 1
ATOM 1944 C CB . TYR 271 271 ? A -12.284 9.098 8.182 1.000 1 A TYR 48.561 1
ATOM 1945 C CG . TYR 271 271 ? A -10.950 8.886 7.485 1.000 1 A TYR 45.847 1
ATOM 1946 C CD1 . TYR 271 271 ? A -9.899 9.774 7.638 1.000 1 A TYR 43.999 1
ATOM 1947 C CD2 . TYR 271 271 ? A -10.780 7.780 6.665 1.000 1 A TYR 43.610 1
ATOM 1948 C CE1 . TYR 271 271 ? A -8.699 9.577 7.011 1.000 1 A TYR 38.562 1
ATOM 1949 C CE2 . TYR 271 271 ? A -9.560 7.567 6.022 1.000 1 A TYR 38.329 1
ATOM 1950 C CZ . TYR 271 271 ? A -8.539 8.486 6.207 1.000 1 A TYR 38.121 1
ATOM 1951 O OH . TYR 271 271 ? A -7.324 8.276 5.578 1.000 1 A TYR 42.199 1
ATOM 1952 N N . GLN 272 272 ? A -14.400 9.027 5.814 1.000 1 A GLN 52.161 1
ATOM 1953 C CA . GLN 272 272 ? A -14.682 8.581 4.451 1.000 1 A GLN 55.481 1
ATOM 1954 C C . GLN 272 272 ? A -15.336 9.667 3.597 1.000 1 A GLN 55.059 1
ATOM 1955 O O . GLN 272 272 ? A -15.266 9.603 2.387 1.000 1 A GLN 54.661 1
ATOM 1956 C CB . GLN 272 272 ? A -15.576 7.352 4.458 1.000 1 A GLN 53.339 1
ATOM 1957 C CG . GLN 272 272 ? A -14.917 6.098 5.016 1.000 1 A GLN 49.791 1
ATOM 1958 C CD . GLN 272 272 ? A -15.866 4.940 5.083 1.000 1 A GLN 46.353 1
ATOM 1959 O OE1 . GLN 272 272 ? A -17.037 5.070 4.797 1.000 1 A GLN 43.120 1
ATOM 1960 N NE2 . GLN 272 272 ? A -15.347 3.772 5.442 1.000 1 A GLN 40.729 1
ATOM 1961 N N . GLN 273 273 ? A -15.924 10.627 4.231 1.000 1 A GLN 54.921 1
ATOM 1962 C CA . GLN 273 273 ? A -16.537 11.729 3.500 1.000 1 A GLN 57.471 1
ATOM 1963 C C . GLN 273 273 ? A -15.570 12.830 3.142 1.000 1 A GLN 57.179 1
ATOM 1964 O O . GLN 273 273 ? A -15.948 13.791 2.471 1.000 1 A GLN 56.189 1
ATOM 1965 C CB . GLN 273 273 ? A -17.719 12.292 4.283 1.000 1 A GLN 55.341 1
ATOM 1966 C CG . GLN 273 273 ? A -18.902 11.335 4.385 1.000 1 A GLN 51.296 1
ATOM 1967 C CD . GLN 273 273 ? A -20.053 11.959 5.107 1.000 1 A GLN 47.411 1
ATOM 1968 O OE1 . GLN 273 273 ? A -19.908 13.028 5.733 1.000 1 A GLN 42.221 1
ATOM 1969 N NE2 . GLN 273 273 ? A -21.210 11.306 5.039 1.000 1 A GLN 39.416 1
ATOM 1970 N N . GLN 274 274 ? A -14.354 12.704 3.597 1.000 1 A GLN 53.639 1
ATOM 1971 C CA . GLN 274 274 ? A -13.347 13.710 3.264 1.000 1 A GLN 55.506 1
ATOM 1972 C C . GLN 274 274 ? A -12.966 13.730 1.796 1.000 1 A GLN 54.937 1
ATOM 1973 O O . GLN 274 274 ? A -12.886 14.828 1.240 1.000 1 A GLN 54.735 1
ATOM 1974 C CB . GLN 274 274 ? A -12.105 13.503 4.137 1.000 1 A GLN 54.251 1
ATOM 1975 C CG . GLN 274 274 ? A -12.331 13.803 5.606 1.000 1 A GLN 50.867 1
ATOM 1976 C CD . GLN 274 274 ? A -11.094 13.615 6.446 1.000 1 A GLN 47.628 1
ATOM 1977 O OE1 . GLN 274 274 ? A -10.049 13.202 5.927 1.000 1 A GLN 44.717 1
ATOM 1978 N NE2 . GLN 274 274 ? A -11.193 13.882 7.721 1.000 1 A GLN 41.583 1
ATOM 1979 N N . PRO 275 275 ? A -12.747 12.622 1.110 1.000 1 A PRO 49.596 1
ATOM 1980 C CA . PRO 275 275 ? A -12.494 12.694 -0.331 1.000 1 A PRO 52.571 1
ATOM 1981 C C . PRO 275 275 ? A -13.764 12.769 -1.165 1.000 1 A PRO 52.386 1
ATOM 1982 O O . PRO 275 275 ? A -13.668 12.834 -2.387 1.000 1 A PRO 51.410 1
ATOM 1983 C CB . PRO 275 275 ? A -11.716 11.428 -0.656 1.000 1 A PRO 50.285 1
ATOM 1984 C CG . PRO 275 275 ? A -12.243 10.452 0.309 1.000 1 A PRO 49.119 1
ATOM 1985 C CD . PRO 275 275 ? A -12.479 11.245 1.606 1.000 1 A PRO 50.292 1
ATOM 1986 N N . GLN 276 276 ? A -14.915 12.776 -0.535 1.000 1 A GLN 51.508 1
ATOM 1987 C CA . GLN 276 276 ? A -16.166 12.906 -1.259 1.000 1 A GLN 52.622 1
ATOM 1988 C C . GLN 276 276 ? A -16.390 14.357 -1.653 1.000 1 A GLN 52.359 1
ATOM 1989 O O . GLN 276 276 ? A -16.423 15.245 -0.805 1.000 1 A GLN 50.830 1
ATOM 1990 C CB . GLN 276 276 ? A -17.337 12.373 -0.440 1.000 1 A GLN 50.711 1
ATOM 1991 C CG . GLN 276 276 ? A -18.646 12.373 -1.200 1.000 1 A GLN 46.903 1
ATOM 1992 C CD . GLN 276 276 ? A -19.796 11.778 -0.409 1.000 1 A GLN 44.363 1
ATOM 1993 O OE1 . GLN 276 276 ? A -19.596 11.398 0.750 1.000 1 A GLN 41.846 1
ATOM 1994 N NE2 . GLN 276 276 ? A -20.943 11.706 -1.013 1.000 1 A GLN 38.065 1
ATOM 1995 N N . TRP 277 277 ? A -16.583 14.561 -2.919 1.000 1 A TRP 46.742 1
ATOM 1996 C CA . TRP 277 277 ? A -16.801 15.895 -3.436 1.000 1 A TRP 47.117 1
ATOM 1997 C C . TRP 277 277 ? A -18.028 15.879 -4.318 1.000 1 A TRP 46.894 1
ATOM 1998 O O . TRP 277 277 ? A -18.006 15.377 -5.464 1.000 1 A TRP 44.659 1
ATOM 1999 C CB . TRP 277 277 ? A -15.599 16.404 -4.225 1.000 1 A TRP 44.490 1
ATOM 2000 C CG . TRP 277 277 ? A -14.376 16.559 -3.395 1.000 1 A TRP 46.693 1
ATOM 2001 C CD1 . TRP 277 277 ? A -13.308 15.704 -3.372 1.000 1 A TRP 43.430 1
ATOM 2002 C CD2 . TRP 277 277 ? A -14.052 17.648 -2.496 1.000 1 A TRP 45.522 1
ATOM 2003 N NE1 . TRP 277 277 ? A -12.358 16.190 -2.484 1.000 1 A TRP 39.055 1
ATOM 2004 C CE2 . TRP 277 277 ? A -12.796 17.374 -1.936 1.000 1 A TRP 43.000 1
ATOM 2005 C CE3 . TRP 277 277 ? A -14.722 18.804 -2.118 1.000 1 A TRP 38.183 1
ATOM 2006 C CZ2 . TRP 277 277 ? A -12.204 18.224 -1.042 1.000 1 A TRP 36.414 1
ATOM 2007 C CZ3 . TRP 277 277 ? A -14.106 19.625 -1.218 1.000 1 A TRP 36.860 1
ATOM 2008 C CH2 . TRP 277 277 ? A -12.863 19.363 -0.671 1.000 1 A TRP 34.788 1
ATOM 2009 N N . GLY 278 278 ? A -19.097 16.384 -3.828 1.000 1 A GLY 49.880 1
ATOM 2010 C CA . GLY 278 278 ? A -20.329 16.432 -4.572 1.000 1 A GLY 50.314 1
ATOM 2011 C C . GLY 278 278 ? A -21.358 17.297 -3.884 1.000 1 A GLY 52.182 1
ATOM 2012 O O . GLY 278 278 ? A -21.068 18.080 -2.985 1.000 1 A GLY 50.142 1
ATOM 2013 N N . ALA 279 279 ? A -22.578 17.150 -4.303 1.000 1 A ALA 53.545 1
ATOM 2014 C CA . ALA 279 279 ? A -23.685 17.903 -3.760 1.000 1 A ALA 55.326 1
ATOM 2015 C C . ALA 279 279 ? A -24.426 17.007 -2.765 1.000 1 A ALA 55.802 1
ATOM 2016 O O . ALA 279 279 ? A -25.068 16.025 -3.164 1.000 1 A ALA 54.979 1
ATOM 2017 C CB . ALA 279 279 ? A -24.614 18.373 -4.845 1.000 1 A ALA 53.230 1
ATOM 2018 N N . MET 280 280 ? A -24.357 17.366 -1.519 1.000 1 A MET 48.233 1
ATOM 2019 C CA . MET 280 280 ? A -25.034 16.609 -0.495 1.000 1 A MET 51.561 1
ATOM 2020 C C . MET 280 280 ? A -26.254 17.366 0.019 1.000 1 A MET 51.006 1
ATOM 2021 O O . MET 280 280 ? A -26.171 18.578 0.265 1.000 1 A MET 50.322 1
ATOM 2022 C CB . MET 280 280 ? A -24.077 16.243 0.642 1.000 1 A MET 49.516 1
ATOM 2023 C CG . MET 280 280 ? A -23.430 17.428 1.368 1.000 1 A MET 47.242 1
ATOM 2024 S SD . MET 280 280 ? A -22.317 16.905 2.661 1.000 1 A MET 44.545 1
ATOM 2025 C CE . MET 280 280 ? A -21.822 18.504 3.340 1.000 1 A MET 38.073 1
ATOM 2026 N N . PRO 281 281 ? A -27.370 16.725 0.202 1.000 1 A PRO 52.412 1
ATOM 2027 C CA . PRO 281 281 ? A -28.529 17.415 0.768 1.000 1 A PRO 55.578 1
ATOM 2028 C C . PRO 281 281 ? A -28.352 17.633 2.277 1.000 1 A PRO 56.091 1
ATOM 2029 O O . PRO 281 281 ? A -27.666 16.854 2.950 1.000 1 A PRO 56.311 1
ATOM 2030 C CB . PRO 281 281 ? A -29.675 16.456 0.496 1.000 1 A PRO 53.824 1
ATOM 2031 C CG . PRO 281 281 ? A -29.007 15.128 0.400 1.000 1 A PRO 52.243 1
ATOM 2032 C CD . PRO 281 281 ? A -27.676 15.377 -0.226 1.000 1 A PRO 54.278 1
ATOM 2033 N N . PRO 282 282 ? A -28.934 18.676 2.808 1.000 1 A PRO 53.444 1
ATOM 2034 C CA . PRO 282 282 ? A -28.772 18.977 4.238 1.000 1 A PRO 55.692 1
ATOM 2035 C C . PRO 282 282 ? A -29.479 17.984 5.148 1.000 1 A PRO 55.782 1
ATOM 2036 O O . PRO 282 282 ? A -29.094 17.787 6.276 1.000 1 A PRO 55.752 1
ATOM 2037 C CB . PRO 282 282 ? A -29.292 20.388 4.398 1.000 1 A PRO 54.057 1
ATOM 2038 C CG . PRO 282 282 ? A -30.285 20.525 3.283 1.000 1 A PRO 52.822 1
ATOM 2039 C CD . PRO 282 282 ? A -29.733 19.726 2.139 1.000 1 A PRO 54.052 1
ATOM 2040 N N . GLN 283 283 ? A -30.555 17.407 4.648 1.000 1 A GLN 56.980 1
ATOM 2041 C CA . GLN 283 283 ? A -31.310 16.441 5.420 1.000 1 A GLN 58.946 1
ATOM 2042 C C . GLN 283 283 ? A -31.255 15.089 4.704 1.000 1 A GLN 58.531 1
ATOM 2043 O O . GLN 283 283 ? A -31.805 14.939 3.625 1.000 1 A GLN 57.766 1
ATOM 2044 C CB . GLN 283 283 ? A -32.763 16.882 5.607 1.000 1 A GLN 57.473 1
ATOM 2045 C CG . GLN 283 283 ? A -32.936 18.131 6.451 1.000 1 A GLN 54.152 1
ATOM 2046 C CD . GLN 283 283 ? A -34.366 18.577 6.581 1.000 1 A GLN 49.463 1
ATOM 2047 O OE1 . GLN 283 283 ? A -35.236 17.966 5.974 1.000 1 A GLN 44.187 1
ATOM 2048 N NE2 . GLN 283 283 ? A -34.607 19.615 7.339 1.000 1 A GLN 42.633 1
ATOM 2049 N N . GLN 284 284 ? A -30.584 14.170 5.336 1.000 1 A GLN 49.874 1
ATOM 2050 C CA . GLN 284 284 ? A -30.361 12.868 4.758 1.000 1 A GLN 53.078 1
ATOM 2051 C C . GLN 284 284 ? A -30.786 11.774 5.720 1.000 1 A GLN 51.750 1
ATOM 2052 O O . GLN 284 284 ? A -30.434 11.829 6.899 1.000 1 A GLN 51.880 1
ATOM 2053 C CB . GLN 284 284 ? A -28.891 12.671 4.354 1.000 1 A GLN 51.960 1
ATOM 2054 C CG . GLN 284 284 ? A -28.426 13.579 3.247 1.000 1 A GLN 49.498 1
ATOM 2055 C CD . GLN 284 284 ? A -26.993 13.372 2.897 1.000 1 A GLN 47.040 1
ATOM 2056 O OE1 . GLN 284 284 ? A -26.310 12.579 3.545 1.000 1 A GLN 44.332 1
ATOM 2057 N NE2 . GLN 284 284 ? A -26.511 14.089 1.896 1.000 1 A GLN 40.644 1
ATOM 2058 N N . PRO 285 285 ? A -31.529 10.789 5.291 1.000 1 A PRO 50.039 1
ATOM 2059 C CA . PRO 285 285 ? A -31.823 9.654 6.153 1.000 1 A PRO 52.660 1
ATOM 2060 C C . PRO 285 285 ? A -30.614 8.764 6.400 1.000 1 A PRO 52.555 1
ATOM 2061 O O . PRO 285 285 ? A -30.559 8.122 7.446 1.000 1 A PRO 51.425 1
ATOM 2062 C CB . PRO 285 285 ? A -32.911 8.893 5.372 1.000 1 A PRO 50.219 1
ATOM 2063 C CG . PRO 285 285 ? A -33.453 9.891 4.396 1.000 1 A PRO 49.640 1
ATOM 2064 C CD . PRO 285 285 ? A -32.312 10.755 4.051 1.000 1 A PRO 52.007 1
ATOM 2065 N N . HIS 286 286 ? A -29.707 8.713 5.423 1.000 1 A HIS 46.344 1
ATOM 2066 C CA . HIS 286 286 ? A -28.509 7.891 5.548 1.000 1 A HIS 47.613 1
ATOM 2067 C C . HIS 286 286 ? A -27.282 8.743 5.333 1.000 1 A HIS 46.228 1
ATOM 2068 O O . HIS 286 286 ? A -27.351 9.847 4.788 1.000 1 A HIS 45.502 1
ATOM 2069 C CB . HIS 286 286 ? A -28.540 6.756 4.534 1.000 1 A HIS 46.168 1
ATOM 2070 C CG . HIS 286 286 ? A -29.675 5.785 4.739 1.000 1 A HIS 44.515 1
ATOM 2071 N ND1 . HIS 286 286 ? A -29.674 4.805 5.711 1.000 1 A HIS 39.691 1
ATOM 2072 C CD2 . HIS 286 286 ? A -30.853 5.681 4.059 1.000 1 A HIS 41.869 1
ATOM 2073 C CE1 . HIS 286 286 ? A -30.810 4.127 5.625 1.000 1 A HIS 38.258 1
ATOM 2074 N NE2 . HIS 286 286 ? A -31.537 4.626 4.629 1.000 1 A HIS 32.671 1
ATOM 2075 N N . GLY 287 287 ? A -26.178 8.212 5.760 1.000 1 A GLY 46.504 1
ATOM 2076 C CA . GLY 287 287 ? A -24.911 8.909 5.613 1.000 1 A GLY 46.093 1
ATOM 2077 C C . GLY 287 287 ? A -24.535 9.777 6.798 1.000 1 A GLY 48.065 1
ATOM 2078 O O . GLY 287 287 ? A -23.566 10.528 6.717 1.000 1 A GLY 46.672 1
ATOM 2079 N N . TYR 288 288 ? A -25.288 9.689 7.846 1.000 1 A TYR 44.691 1
ATOM 2080 C CA . TYR 288 288 ? A -25.029 10.424 9.061 1.000 1 A TYR 48.346 1
ATOM 2081 C C . TYR 288 288 ? A -25.137 9.492 10.255 1.000 1 A TYR 47.944 1
ATOM 2082 O O . TYR 288 288 ? A -25.845 8.464 10.194 1.000 1 A TYR 47.051 1
ATOM 2083 C CB . TYR 288 288 ? A -25.994 11.606 9.223 1.000 1 A TYR 47.289 1
ATOM 2084 C CG . TYR 288 288 ? A -25.728 12.726 8.244 1.000 1 A TYR 44.911 1
ATOM 2085 C CD1 . TYR 288 288 ? A -26.434 12.800 7.053 1.000 1 A TYR 42.474 1
ATOM 2086 C CD2 . TYR 288 288 ? A -24.765 13.671 8.522 1.000 1 A TYR 43.650 1
ATOM 2087 C CE1 . TYR 288 288 ? A -26.171 13.822 6.141 1.000 1 A TYR 38.051 1
ATOM 2088 C CE2 . TYR 288 288 ? A -24.496 14.698 7.622 1.000 1 A TYR 35.609 1
ATOM 2089 C CZ . TYR 288 288 ? A -25.212 14.749 6.446 1.000 1 A TYR 36.587 1
ATOM 2090 O OH . TYR 288 288 ? A -24.958 15.763 5.546 1.000 1 A TYR 43.314 1
ATOM 2091 N N . PRO 289 289 ? A -24.514 9.813 11.357 1.000 1 A PRO 47.926 1
ATOM 2092 C CA . PRO 289 289 ? A -24.631 8.975 12.534 1.000 1 A PRO 50.793 1
ATOM 2093 C C . PRO 289 289 ? A -25.997 9.106 13.189 1.000 1 A PRO 50.452 1
ATOM 2094 O O . PRO 289 289 ? A -26.611 10.184 13.215 1.000 1 A PRO 48.604 1
ATOM 2095 C CB . PRO 289 289 ? A -23.526 9.481 13.478 1.000 1 A PRO 48.342 1
ATOM 2096 C CG . PRO 289 289 ? A -23.302 10.869 13.031 1.000 1 A PRO 48.216 1
ATOM 2097 C CD . PRO 289 289 ? A -23.530 10.875 11.561 1.000 1 A PRO 50.496 1
ATOM 2098 N N . GLY 290 290 ? A -26.473 8.014 13.716 1.000 1 A GLY 45.023 1
ATOM 2099 C CA . GLY 290 290 ? A -27.760 8.024 14.377 1.000 1 A GLY 43.698 1
ATOM 2100 C C . GLY 290 290 ? A -28.931 7.827 13.419 1.000 1 A GLY 45.958 1
ATOM 2101 O O . GLY 290 290 ? A -29.934 8.544 13.497 1.000 1 A GLY 44.549 1
ATOM 2102 N N . ARG 291 291 ? A -28.806 6.855 12.548 1.000 1 A ARG 43.034 1
ATOM 2103 C CA . ARG 291 291 ? A -29.846 6.570 11.588 1.000 1 A ARG 46.136 1
ATOM 2104 C C . ARG 291 291 ? A -30.250 5.098 11.696 1.000 1 A ARG 44.932 1
ATOM 2105 O O . ARG 291 291 ? A -29.468 4.273 12.125 1.000 1 A ARG 44.770 1
ATOM 2106 C CB . ARG 291 291 ? A -29.409 6.888 10.164 1.000 1 A ARG 45.699 1
ATOM 2107 C CG . ARG 291 291 ? A -29.107 8.342 9.930 1.000 1 A ARG 43.174 1
ATOM 2108 C CD . ARG 291 291 ? A -30.398 9.152 9.933 1.000 1 A ARG 41.185 1
ATOM 2109 N NE . ARG 291 291 ? A -30.129 10.583 9.648 1.000 1 A ARG 34.912 1
ATOM 2110 C CZ . ARG 291 291 ? A -31.052 11.522 9.648 1.000 1 A ARG 33.649 1
ATOM 2111 N NH1 . ARG 291 291 ? A -32.287 11.222 9.932 1.000 1 A ARG 30.553 1
ATOM 2112 N NH2 . ARG 291 291 ? A -30.727 12.794 9.399 1.000 1 A ARG 27.801 1
ATOM 2113 N N . PRO 292 292 ? A -31.486 4.768 11.357 1.000 1 A PRO 48.844 1
ATOM 2114 C CA . PRO 292 292 ? A -31.898 3.359 11.394 1.000 1 A PRO 53.230 1
ATOM 2115 C C . PRO 292 292 ? A -31.211 2.525 10.329 1.000 1 A PRO 53.050 1
ATOM 2116 O O . PRO 292 292 ? A -30.969 2.993 9.210 1.000 1 A PRO 52.667 1
ATOM 2117 C CB . PRO 292 292 ? A -33.420 3.412 11.186 1.000 1 A PRO 50.857 1
ATOM 2118 C CG . PRO 292 292 ? A -33.620 4.684 10.448 1.000 1 A PRO 50.580 1
ATOM 2119 C CD . PRO 292 292 ? A -32.618 5.634 11.010 1.000 1 A PRO 52.290 1
ATOM 2120 N N . MET 293 293 ? A -30.879 1.314 10.673 1.000 1 A MET 45.695 1
ATOM 2121 C CA . MET 293 293 ? A -30.175 0.420 9.790 1.000 1 A MET 44.067 1
ATOM 2122 C C . MET 293 293 ? A -31.124 -0.612 9.194 1.000 1 A MET 42.564 1
ATOM 2123 O O . MET 293 293 ? A -32.146 -0.959 9.799 1.000 1 A MET 40.790 1
ATOM 2124 C CB . MET 293 293 ? A -29.014 -0.273 10.496 1.000 1 A MET 42.967 1
ATOM 2125 C CG . MET 293 293 ? A -27.897 0.670 10.902 1.000 1 A MET 41.261 1
ATOM 2126 S SD . MET 293 293 ? A -26.531 -0.198 11.683 1.000 1 A MET 37.122 1
ATOM 2127 C CE . MET 293 293 ? A -25.485 1.164 12.098 1.000 1 A MET 31.859 1
ATOM 2128 N N . ASN 294 294 ? A -30.766 -1.099 8.047 1.000 1 A ASN 43.471 1
ATOM 2129 C CA . ASN 294 294 ? A -31.569 -2.078 7.366 1.000 1 A ASN 45.564 1
ATOM 2130 C C . ASN 294 294 ? A -31.055 -3.484 7.655 1.000 1 A ASN 44.154 1
ATOM 2131 O O . ASN 294 294 ? A -29.857 -3.704 7.847 1.000 1 A ASN 42.111 1
ATOM 2132 C CB . ASN 294 294 ? A -31.574 -1.847 5.859 1.000 1 A ASN 42.861 1
ATOM 2133 C CG . ASN 294 294 ? A -32.322 -0.589 5.471 1.000 1 A ASN 41.334 1
ATOM 2134 O OD1 . ASN 294 294 ? A -33.397 -0.320 5.957 1.000 1 A ASN 36.486 1
ATOM 2135 N ND2 . ASN 294 294 ? A -31.730 0.156 4.541 1.000 1 A ASN 38.708 1
ATOM 2136 N N . GLY 295 295 ? A -31.969 -4.428 7.695 1.000 1 A GLY 46.015 1
ATOM 2137 C CA . GLY 295 295 ? A -31.592 -5.806 7.962 1.000 1 A GLY 45.802 1
ATOM 2138 C C . GLY 295 295 ? A -32.074 -6.795 6.918 1.000 1 A GLY 47.881 1
ATOM 2139 O O . GLY 295 295 ? A -31.794 -7.981 7.008 1.000 1 A GLY 45.666 1
ATOM 2140 N N . GLN 296 296 ? A -32.797 -6.305 5.950 1.000 1 A GLN 42.345 1
ATOM 2141 C CA . GLN 296 296 ? A -33.354 -7.149 4.900 1.000 1 A GLN 44.869 1
ATOM 2142 C C . GLN 296 296 ? A -32.635 -6.862 3.596 1.000 1 A GLN 44.753 1
ATOM 2143 O O . GLN 296 296 ? A -32.536 -5.702 3.159 1.000 1 A GLN 42.788 1
ATOM 2144 C CB . GLN 296 296 ? A -34.849 -6.931 4.731 1.000 1 A GLN 42.022 1
ATOM 2145 C CG . GLN 296 296 ? A -35.678 -7.322 5.959 1.000 1 A GLN 40.457 1
ATOM 2146 C CD . GLN 296 296 ? A -37.155 -7.076 5.755 1.000 1 A GLN 39.722 1
ATOM 2147 O OE1 . GLN 296 296 ? A -37.562 -6.606 4.699 1.000 1 A GLN 38.007 1
ATOM 2148 N NE2 . GLN 296 296 ? A -37.947 -7.425 6.748 1.000 1 A GLN 33.109 1
ATOM 2149 N N . GLY 297 297 ? A -32.145 -7.899 2.979 1.000 1 A GLY 42.141 1
ATOM 2150 C CA . GLY 297 297 ? A -31.419 -7.773 1.723 1.000 1 A GLY 43.478 1
ATOM 2151 C C . GLY 297 297 ? A -31.651 -8.977 0.835 1.000 1 A GLY 44.781 1
ATOM 2152 O O . GLY 297 297 ? A -31.401 -10.110 1.227 1.000 1 A GLY 43.274 1
ATOM 2153 N N . ALA 298 298 ? A -32.137 -8.719 -0.339 1.000 1 A ALA 47.493 1
ATOM 2154 C CA . ALA 298 298 ? A -32.445 -9.774 -1.287 1.000 1 A ALA 49.436 1
ATOM 2155 C C . ALA 298 298 ? A -31.171 -10.229 -1.993 1.000 1 A ALA 49.641 1
ATOM 2156 O O . ALA 298 298 ? A -30.165 -9.528 -2.034 1.000 1 A ALA 48.936 1
ATOM 2157 C CB . ALA 298 298 ? A -33.473 -9.292 -2.313 1.000 1 A ALA 47.897 1
ATOM 2158 N N . THR 299 299 ? A -31.257 -11.420 -2.501 1.000 1 A THR 49.109 1
ATOM 2159 C CA . THR 299 299 ? A -30.133 -11.994 -3.242 1.000 1 A THR 51.541 1
ATOM 2160 C C . THR 299 299 ? A -30.010 -11.326 -4.607 1.000 1 A THR 50.773 1
ATOM 2161 O O . THR 299 299 ? A -31.023 -11.036 -5.258 1.000 1 A THR 50.383 1
ATOM 2162 C CB . THR 299 299 ? A -30.285 -13.504 -3.387 1.000 1 A THR 49.419 1
ATOM 2163 O OG1 . THR 299 299 ? A -31.499 -13.771 -4.113 1.000 1 A THR 48.916 1
ATOM 2164 C CG2 . THR 299 299 ? A -30.339 -14.184 -2.031 1.000 1 A THR 46.765 1
ATOM 2165 N N . PRO 300 300 ? A -28.799 -11.097 -5.071 1.000 1 A PRO 47.895 1
ATOM 2166 C CA . PRO 300 300 ? A -28.626 -10.443 -6.358 1.000 1 A PRO 49.867 1
ATOM 2167 C C . PRO 300 300 ? A -28.996 -11.377 -7.515 1.000 1 A PRO 50.211 1
ATOM 2168 O O . PRO 300 300 ? A -28.745 -12.596 -7.439 1.000 1 A PRO 49.019 1
ATOM 2169 C CB . PRO 300 300 ? A -27.149 -10.098 -6.407 1.000 1 A PRO 47.176 1
ATOM 2170 C CG . PRO 300 300 ? A -26.493 -11.061 -5.473 1.000 1 A PRO 47.369 1
ATOM 2171 C CD . PRO 300 300 ? A -27.525 -11.280 -4.385 1.000 1 A PRO 49.380 1
ATOM 2172 N N . THR 301 301 ? A -29.570 -10.823 -8.533 1.000 1 A THR 52.879 1
ATOM 2173 C CA . THR 301 301 ? A -29.987 -11.583 -9.699 1.000 1 A THR 53.547 1
ATOM 2174 C C . THR 301 301 ? A -28.884 -11.787 -10.712 1.000 1 A THR 52.486 1
ATOM 2175 O O . THR 301 301 ? A -29.076 -12.492 -11.693 1.000 1 A THR 50.641 1
ATOM 2176 C CB . THR 301 301 ? A -31.179 -10.904 -10.364 1.000 1 A THR 50.737 1
ATOM 2177 O OG1 . THR 301 301 ? A -30.802 -9.605 -10.812 1.000 1 A THR 51.057 1
ATOM 2178 C CG2 . THR 301 301 ? A -32.347 -10.800 -9.389 1.000 1 A THR 48.380 1
ATOM 2179 N N . GLY 302 302 ? A -27.760 -11.133 -10.507 1.000 1 A GLY 46.500 1
ATOM 2180 C CA . GLY 302 302 ? A -26.653 -11.242 -11.420 1.000 1 A GLY 46.406 1
ATOM 2181 C C . GLY 302 302 ? A -25.919 -12.572 -11.282 1.000 1 A GLY 48.195 1
ATOM 2182 O O . GLY 302 302 ? A -26.095 -13.287 -10.306 1.000 1 A GLY 47.746 1
ATOM 2183 N N . PRO 303 303 ? A -25.132 -12.905 -12.266 1.000 1 A PRO 46.795 1
ATOM 2184 C CA . PRO 303 303 ? A -24.352 -14.147 -12.200 1.000 1 A PRO 48.772 1
ATOM 2185 C C . PRO 303 303 ? A -23.201 -14.022 -11.208 1.000 1 A PRO 49.594 1
ATOM 2186 O O . PRO 303 303 ? A -22.326 -13.170 -11.333 1.000 1 A PRO 48.472 1
ATOM 2187 C CB . PRO 303 303 ? A -23.858 -14.328 -13.641 1.000 1 A PRO 46.587 1
ATOM 2188 C CG . PRO 303 303 ? A -23.794 -12.961 -14.197 1.000 1 A PRO 47.010 1
ATOM 2189 C CD . PRO 303 303 ? A -24.938 -12.221 -13.564 1.000 1 A PRO 49.359 1
ATOM 2190 N N . SER 304 304 ? A -23.213 -14.849 -10.211 1.000 1 A SER 45.787 1
ATOM 2191 C CA . SER 304 304 ? A -22.227 -14.825 -9.161 1.000 1 A SER 48.992 1
ATOM 2192 C C . SER 304 304 ? A -21.524 -16.158 -9.096 1.000 1 A SER 49.417 1
ATOM 2193 O O . SER 304 304 ? A -22.108 -17.218 -9.367 1.000 1 A SER 48.989 1
ATOM 2194 C CB . SER 304 304 ? A -22.834 -14.489 -7.803 1.000 1 A SER 46.836 1
ATOM 2195 O OG . SER 304 304 ? A -23.704 -15.521 -7.383 1.000 1 A SER 45.619 1
ATOM 2196 N N . SER 305 305 ? A -20.274 -16.101 -8.733 1.000 1 A SER 51.878 1
ATOM 2197 C CA . SER 305 305 ? A -19.476 -17.309 -8.610 1.000 1 A SER 55.415 1
ATOM 2198 C C . SER 305 305 ? A -19.743 -17.942 -7.246 1.000 1 A SER 56.174 1
ATOM 2199 O O . SER 305 305 ? A -20.580 -17.518 -6.455 1.000 1 A SER 55.998 1
ATOM 2200 C CB . SER 305 305 ? A -18.003 -17.002 -8.827 1.000 1 A SER 52.557 1
ATOM 2201 O OG . SER 305 305 ? A -17.507 -16.165 -7.792 1.000 1 A SER 50.591 1
ATOM 2202 N N . VAL 306 306 ? A -18.939 -18.971 -6.974 1.000 1 A VAL 50.636 1
ATOM 2203 C CA . VAL 306 306 ? A -19.013 -19.615 -5.667 1.000 1 A VAL 53.551 1
ATOM 2204 C C . VAL 306 306 ? A -18.515 -18.707 -4.576 1.000 1 A VAL 54.438 1
ATOM 2205 O O . VAL 306 306 ? A -19.036 -18.661 -3.481 1.000 1 A VAL 54.767 1
ATOM 2206 C CB . VAL 306 306 ? A -18.251 -20.948 -5.707 1.000 1 A VAL 52.181 1
ATOM 2207 C CG1 . VAL 306 306 ? A -18.796 -21.853 -6.800 1.000 1 A VAL 54.791 1
ATOM 2208 C CG2 . VAL 306 306 ? A -18.342 -21.660 -4.364 1.000 1 A VAL 52.720 1
ATOM 2209 N N . LEU 307 307 ? A -17.456 -17.944 -4.922 1.000 1 A LEU 53.386 1
ATOM 2210 C CA . LEU 307 307 ? A -16.893 -17.005 -3.962 1.000 1 A LEU 54.990 1
ATOM 2211 C C . LEU 307 307 ? A -17.838 -15.866 -3.673 1.000 1 A LEU 55.258 1
ATOM 2212 O O . LEU 307 307 ? A -17.948 -15.413 -2.520 1.000 1 A LEU 54.817 1
ATOM 2213 C CB . LEU 307 307 ? A -15.544 -16.486 -4.476 1.000 1 A LEU 53.574 1
ATOM 2214 C CG . LEU 307 307 ? A -14.780 -15.515 -3.582 1.000 1 A LEU 50.763 1
ATOM 2215 C CD1 . LEU 307 307 ? A -14.415 -16.199 -2.277 1.000 1 A LEU 52.067 1
ATOM 2216 C CD2 . LEU 307 307 ? A -13.514 -15.036 -4.273 1.000 1 A LEU 51.465 1
ATOM 2217 N N . GLU 308 308 ? A -18.499 -15.353 -4.701 1.000 1 A GLU 49.546 1
ATOM 2218 C CA . GLU 308 308 ? A -19.437 -14.257 -4.515 1.000 1 A GLU 50.913 1
ATOM 2219 C C . GLU 308 308 ? A -20.686 -14.708 -3.788 1.000 1 A GLU 50.900 1
ATOM 2220 O O . GLU 308 308 ? A -21.328 -13.910 -3.114 1.000 1 A GLU 50.190 1
ATOM 2221 C CB . GLU 308 308 ? A -19.780 -13.637 -5.863 1.000 1 A GLU 49.788 1
ATOM 2222 C CG . GLU 308 308 ? A -18.651 -12.902 -6.520 1.000 1 A GLU 47.291 1
ATOM 2223 C CD . GLU 308 308 ? A -19.066 -12.275 -7.830 1.000 1 A GLU 44.768 1
ATOM 2224 O OE1 . GLU 308 308 ? A -20.208 -12.513 -8.263 1.000 1 A GLU 41.965 1
ATOM 2225 O OE2 . GLU 308 308 ? A -18.229 -11.566 -8.426 1.000 1 A GLU 38.842 1
ATOM 2226 N N . SER 309 309 ? A -21.016 -15.970 -3.916 1.000 1 A SER 50.356 1
ATOM 2227 C CA . SER 309 309 ? A -22.173 -16.493 -3.200 1.000 1 A SER 52.391 1
ATOM 2228 C C . SER 309 309 ? A -21.859 -16.711 -1.727 1.000 1 A SER 51.974 1
ATOM 2229 O O . SER 309 309 ? A -22.759 -16.638 -0.880 1.000 1 A SER 52.069 1
ATOM 2230 C CB . SER 309 309 ? A -22.648 -17.802 -3.826 1.000 1 A SER 50.866 1
ATOM 2231 O OG . SER 309 309 ? A -21.684 -18.822 -3.675 1.000 1 A SER 46.559 1
ATOM 2232 N N . LEU 310 310 ? A -20.594 -16.951 -1.433 1.000 1 A LEU 47.503 1
ATOM 2233 C CA . LEU 310 310 ? A -20.222 -17.113 -0.034 1.000 1 A LEU 50.964 1
ATOM 2234 C C . LEU 310 310 ? A -20.039 -15.788 0.673 1.000 1 A LEU 51.252 1
ATOM 2235 O O . LEU 310 310 ? A -20.172 -15.715 1.890 1.000 1 A LEU 51.029 1
ATOM 2236 C CB . LEU 310 310 ? A -18.931 -17.931 0.075 1.000 1 A LEU 49.018 1
ATOM 2237 C CG . LEU 310 310 ? A -19.044 -19.405 -0.344 1.000 1 A LEU 47.206 1
ATOM 2238 C CD1 . LEU 310 310 ? A -19.986 -20.140 0.572 1.000 1 A LEU 49.496 1
ATOM 2239 C CD2 . LEU 310 310 ? A -17.682 -20.049 -0.341 1.000 1 A LEU 48.933 1
ATOM 2240 N N . ILE 311 311 ? A -19.721 -14.760 -0.089 1.000 1 A ILE 50.261 1
ATOM 2241 C CA . ILE 311 311 ? A -19.547 -13.429 0.487 1.000 1 A ILE 52.299 1
ATOM 2242 C C . ILE 311 311 ? A -20.897 -12.806 0.774 1.000 1 A ILE 53.026 1
ATOM 2243 O O . ILE 311 311 ? A -21.112 -12.168 1.804 1.000 1 A ILE 52.037 1
ATOM 2244 C CB . ILE 311 311 ? A -18.678 -12.555 -0.433 1.000 1 A ILE 51.111 1
ATOM 2245 C CG1 . ILE 311 311 ? A -17.279 -13.140 -0.534 1.000 1 A ILE 55.287 1
ATOM 2246 C CG2 . ILE 311 311 ? A -18.592 -11.129 0.106 1.000 1 A ILE 51.260 1
ATOM 2247 C CD1 . ILE 311 311 ? A -16.421 -12.492 -1.554 1.000 1 A ILE 49.525 1
ATOM 2248 N N . ASN 312 312 ? A -21.842 -13.008 -0.117 1.000 1 A ASN 47.325 1
ATOM 2249 C CA . ASN 312 312 ? A -23.161 -12.420 0.005 1.000 1 A ASN 48.183 1
ATOM 2250 C C . ASN 312 312 ? A -24.081 -13.188 0.969 1.000 1 A ASN 48.118 1
ATOM 2251 O O . ASN 312 312 ? A -25.199 -12.753 1.208 1.000 1 A ASN 46.798 1
ATOM 2252 C CB . ASN 312 312 ? A -23.835 -12.298 -1.353 1.000 1 A ASN 45.130 1
ATOM 2253 C CG . ASN 312 312 ? A -23.154 -11.294 -2.255 1.000 1 A ASN 43.517 1
ATOM 2254 O OD1 . ASN 312 312 ? A -22.720 -10.247 -1.825 1.000 1 A ASN 38.711 1
ATOM 2255 N ND2 . ASN 312 312 ? A -23.072 -11.639 -3.529 1.000 1 A ASN 40.920 1
ATOM 2256 N N . GLN 313 313 ? A -23.620 -14.293 1.453 1.000 1 A GLN 43.975 1
ATOM 2257 C CA . GLN 313 313 ? A -24.394 -15.062 2.420 1.000 1 A GLN 46.296 1
ATOM 2258 C C . GLN 313 313 ? A -24.623 -14.359 3.755 1.000 1 A GLN 45.842 1
ATOM 2259 O O . GLN 313 313 ? A -25.736 -14.458 4.286 1.000 1 A GLN 45.996 1
ATOM 2260 C CB . GLN 313 313 ? A -23.772 -16.436 2.661 1.000 1 A GLN 45.004 1
ATOM 2261 C CG . GLN 313 313 ? A -23.933 -17.397 1.492 1.000 1 A GLN 43.077 1
ATOM 2262 C CD . GLN 313 313 ? A -23.292 -18.732 1.757 1.000 1 A GLN 39.501 1
ATOM 2263 O OE1 . GLN 313 313 ? A -22.651 -18.931 2.816 1.000 1 A GLN 38.046 1
ATOM 2264 N NE2 . GLN 313 313 ? A -23.464 -19.689 0.849 1.000 1 A GLN 34.403 1
ATOM 2265 N N . PRO 314 314 ? A -23.655 -13.688 4.333 1.000 1 A PRO 44.339 1
ATOM 2266 C CA . PRO 314 314 ? A -23.930 -13.055 5.622 1.000 1 A PRO 47.006 1
ATOM 2267 C C . PRO 314 314 ? A -24.895 -11.882 5.518 1.000 1 A PRO 47.819 1
ATOM 2268 O O . PRO 314 314 ? A -24.749 -10.998 4.689 1.000 1 A PRO 47.547 1
ATOM 2269 C CB . PRO 314 314 ? A -22.562 -12.566 6.127 1.000 1 A PRO 44.556 1
ATOM 2270 C CG . PRO 314 314 ? A -21.593 -13.401 5.395 1.000 1 A PRO 44.478 1
ATOM 2271 C CD . PRO 314 314 ? A -22.206 -13.615 4.035 1.000 1 A PRO 46.768 1
ATOM 2272 N N . GLN 315 315 ? A -25.876 -11.922 6.386 1.000 1 A GLN 43.348 1
ATOM 2273 C CA . GLN 315 315 ? A -26.915 -10.904 6.392 1.000 1 A GLN 43.962 1
ATOM 2274 C C . GLN 315 315 ? A -27.394 -10.701 7.797 1.000 1 A GLN 43.444 1
ATOM 2275 O O . GLN 315 315 ? A -27.140 -11.507 8.704 1.000 1 A GLN 42.669 1
ATOM 2276 C CB . GLN 315 315 ? A -28.062 -11.279 5.483 1.000 1 A GLN 43.187 1
ATOM 2277 C CG . GLN 315 315 ? A -28.809 -12.539 5.863 1.000 1 A GLN 41.180 1
ATOM 2278 C CD . GLN 315 315 ? A -29.895 -12.884 4.871 1.000 1 A GLN 38.832 1
ATOM 2279 O OE1 . GLN 315 315 ? A -30.143 -12.125 3.951 1.000 1 A GLN 38.276 1
ATOM 2280 N NE2 . GLN 315 315 ? A -30.533 -14.024 5.075 1.000 1 A GLN 35.044 1
ATOM 2281 N N . GLN 316 316 ? A -28.086 -9.621 8.026 1.000 1 A GLN 46.772 1
ATOM 2282 C CA . GLN 316 316 ? A -28.575 -9.299 9.348 1.000 1 A GLN 48.629 1
ATOM 2283 C C . GLN 316 316 ? A -29.894 -9.990 9.654 1.000 1 A GLN 47.908 1
ATOM 2284 O O . GLN 316 316 ? A -30.552 -10.571 8.782 1.000 1 A GLN 47.565 1
ATOM 2285 C CB . GLN 316 316 ? A -28.712 -7.783 9.516 1.000 1 A GLN 46.496 1
ATOM 2286 C CG . GLN 316 316 ? A -27.398 -7.040 9.433 1.000 1 A GLN 44.282 1
ATOM 2287 C CD . GLN 316 316 ? A -27.574 -5.536 9.547 1.000 1 A GLN 42.876 1
ATOM 2288 O OE1 . GLN 316 316 ? A -28.693 -5.051 9.671 1.000 1 A GLN 40.571 1
ATOM 2289 N NE2 . GLN 316 316 ? A -26.460 -4.816 9.515 1.000 1 A GLN 36.315 1
ATOM 2290 N N . TYR 317 317 ? A -30.276 -9.914 10.895 1.000 1 A TYR 43.373 1
ATOM 2291 C CA . TYR 317 317 ? A -31.548 -10.483 11.335 1.000 1 A TYR 45.095 1
ATOM 2292 C C . TYR 317 317 ? A -32.686 -9.581 10.869 1.000 1 A TYR 44.834 1
ATOM 2293 O O . TYR 317 317 ? A -32.562 -8.359 10.878 1.000 1 A TYR 44.382 1
ATOM 2294 C CB . TYR 317 317 ? A -31.589 -10.635 12.839 1.000 1 A TYR 43.719 1
ATOM 2295 C CG . TYR 317 317 ? A -30.626 -11.672 13.386 1.000 1 A TYR 41.689 1
ATOM 2296 C CD1 . TYR 317 317 ? A -30.987 -13.010 13.423 1.000 1 A TYR 39.671 1
ATOM 2297 C CD2 . TYR 317 317 ? A -29.372 -11.328 13.868 1.000 1 A TYR 39.927 1
ATOM 2298 C CE1 . TYR 317 317 ? A -30.120 -13.979 13.931 1.000 1 A TYR 34.517 1
ATOM 2299 C CE2 . TYR 317 317 ? A -28.527 -12.275 14.365 1.000 1 A TYR 33.459 1
ATOM 2300 C CZ . TYR 317 317 ? A -28.899 -13.598 14.392 1.000 1 A TYR 33.320 1
ATOM 2301 O OH . TYR 317 317 ? A -28.040 -14.544 14.914 1.000 1 A TYR 37.783 1
ATOM 2302 N N . PRO 318 318 ? A -33.787 -10.165 10.471 1.000 1 A PRO 43.783 1
ATOM 2303 C CA . PRO 318 318 ? A -34.939 -9.367 10.024 1.000 1 A PRO 46.169 1
ATOM 2304 C C . PRO 318 318 ? A -35.554 -8.585 11.179 1.000 1 A PRO 46.148 1
ATOM 2305 O O . PRO 318 318 ? A -35.772 -9.107 12.271 1.000 1 A PRO 44.647 1
ATOM 2306 C CB . PRO 318 318 ? A -35.928 -10.403 9.500 1.000 1 A PRO 43.754 1
ATOM 2307 C CG . PRO 318 318 ? A -35.079 -11.580 9.194 1.000 1 A PRO 43.698 1
ATOM 2308 C CD . PRO 318 318 ? A -34.025 -11.589 10.237 1.000 1 A PRO 46.125 1
ATOM 2309 N N . GLY 319 319 ? A -35.820 -7.329 10.894 1.000 1 A GLY 40.887 1
ATOM 2310 C CA . GLY 319 319 ? A -36.434 -6.480 11.885 1.000 1 A GLY 40.308 1
ATOM 2311 C C . GLY 319 319 ? A -35.479 -5.816 12.855 1.000 1 A GLY 42.141 1
ATOM 2312 O O . GLY 319 319 ? A -35.926 -5.148 13.787 1.000 1 A GLY 40.989 1
ATOM 2313 N N . HIS 320 320 ? A -34.202 -5.952 12.612 1.000 1 A HIS 41.920 1
ATOM 2314 C CA . HIS 320 320 ? A -33.203 -5.364 13.489 1.000 1 A HIS 43.827 1
ATOM 2315 C C . HIS 320 320 ? A -32.805 -4.012 12.941 1.000 1 A HIS 43.404 1
ATOM 2316 O O . HIS 320 320 ? A -32.485 -3.863 11.780 1.000 1 A HIS 42.250 1
ATOM 2317 C CB . HIS 320 320 ? A -31.968 -6.264 13.607 1.000 1 A HIS 40.436 1
ATOM 2318 C CG . HIS 320 320 ? A -30.889 -5.692 14.463 1.000 1 A HIS 39.807 1
ATOM 2319 N ND1 . HIS 320 320 ? A -30.984 -5.631 15.850 1.000 1 A HIS 38.251 1
ATOM 2320 C CD2 . HIS 320 320 ? A -29.700 -5.118 14.147 1.000 1 A HIS 38.509 1
ATOM 2321 C CE1 . HIS 320 320 ? A -29.890 -5.073 16.327 1.000 1 A HIS 35.257 1
ATOM 2322 N NE2 . HIS 320 320 ? A -29.099 -4.766 15.312 1.000 1 A HIS 29.407 1
ATOM 2323 N N . HIS 321 321 ? A -32.825 -3.037 13.802 1.000 1 A HIS 43.369 1
ATOM 2324 C CA . HIS 321 321 ? A -32.492 -1.670 13.423 1.000 1 A HIS 47.320 1
ATOM 2325 C C . HIS 321 321 ? A -31.734 -1.008 14.550 1.000 1 A HIS 46.971 1
ATOM 2326 O O . HIS 321 321 ? A -31.945 -1.319 15.724 1.000 1 A HIS 45.734 1
ATOM 2327 C CB . HIS 321 321 ? A -33.736 -0.871 13.055 1.000 1 A HIS 43.641 1
ATOM 2328 C CG . HIS 321 321 ? A -34.717 -0.736 14.174 1.000 1 A HIS 42.455 1
ATOM 2329 N ND1 . HIS 321 321 ? A -35.632 -1.719 14.485 1.000 1 A HIS 40.363 1
ATOM 2330 C CD2 . HIS 321 321 ? A -34.898 0.248 15.070 1.000 1 A HIS 40.596 1
ATOM 2331 C CE1 . HIS 321 321 ? A -36.336 -1.333 15.525 1.000 1 A HIS 37.794 1
ATOM 2332 N NE2 . HIS 321 321 ? A -35.916 -0.147 15.900 1.000 1 A HIS 32.684 1
ATOM 2333 N N . ASN 322 322 ? A -30.846 -0.102 14.183 1.000 1 A ASN 47.754 1
ATOM 2334 C CA . ASN 322 322 ? A -30.019 0.590 15.152 1.000 1 A ASN 47.945 1
ATOM 2335 C C . ASN 322 322 ? A -30.203 2.092 14.967 1.000 1 A ASN 47.644 1
ATOM 2336 O O . ASN 322 322 ? A -29.905 2.632 13.914 1.000 1 A ASN 46.150 1
ATOM 2337 C CB . ASN 322 322 ? A -28.534 0.226 15.002 1.000 1 A ASN 45.329 1
ATOM 2338 C CG . ASN 322 322 ? A -28.266 -1.199 15.412 1.000 1 A ASN 43.295 1
ATOM 2339 O OD1 . ASN 322 322 ? A -28.816 -1.699 16.384 1.000 1 A ASN 36.760 1
ATOM 2340 N ND2 . ASN 322 322 ? A -27.408 -1.886 14.653 1.000 1 A ASN 38.844 1
ATOM 2341 N N . GLN 323 323 ? A -30.657 2.716 16.018 1.000 1 A GLN 40.068 1
ATOM 2342 C CA . GLN 323 323 ? A -30.872 4.169 16.005 1.000 1 A GLN 39.933 1
ATOM 2343 C C . GLN 323 323 ? A -29.732 4.842 16.767 1.000 1 A GLN 40.046 1
ATOM 2344 O O . GLN 323 323 ? A -29.585 4.663 17.972 1.000 1 A GLN 38.299 1
ATOM 2345 C CB . GLN 323 323 ? A -32.219 4.518 16.608 1.000 1 A GLN 38.962 1
ATOM 2346 C CG . GLN 323 323 ? A -33.395 4.000 15.808 1.000 1 A GLN 37.354 1
ATOM 2347 C CD . GLN 323 323 ? A -34.724 4.357 16.422 1.000 1 A GLN 36.670 1
ATOM 2348 O OE1 . GLN 323 323 ? A -34.775 4.938 17.514 1.000 1 A GLN 34.959 1
ATOM 2349 N NE2 . GLN 323 323 ? A -35.802 4.028 15.730 1.000 1 A GLN 28.733 1
ATOM 2350 N N . MET 324 324 ? A -28.961 5.598 16.016 1.000 1 A MET 45.212 1
ATOM 2351 C CA . MET 324 324 ? A -27.785 6.248 16.607 1.000 1 A MET 46.739 1
ATOM 2352 C C . MET 324 324 ? A -28.078 7.688 17.056 1.000 1 A MET 46.508 1
ATOM 2353 O O . MET 324 324 ? A -27.182 8.372 17.502 1.000 1 A MET 44.712 1
ATOM 2354 C CB . MET 324 324 ? A -26.608 6.240 15.616 1.000 1 A MET 43.945 1
ATOM 2355 C CG . MET 324 324 ? A -26.107 4.840 15.329 1.000 1 A MET 41.998 1
ATOM 2356 S SD . MET 324 324 ? A -24.762 4.828 14.128 1.000 1 A MET 38.267 1
ATOM 2357 C CE . MET 324 324 ? A -23.450 5.530 15.132 1.000 1 A MET 34.260 1
ATOM 2358 N N . GLY 325 325 ? A -29.326 8.091 16.935 1.000 1 A GLY 47.300 1
ATOM 2359 C CA . GLY 325 325 ? A -29.679 9.443 17.328 1.000 1 A GLY 48.695 1
ATOM 2360 C C . GLY 325 325 ? A -29.527 10.442 16.201 1.000 1 A GLY 50.178 1
ATOM 2361 O O . GLY 325 325 ? A -29.072 10.110 15.106 1.000 1 A GLY 50.008 1
ATOM 2362 N N . PRO 326 326 ? A -29.940 11.649 16.432 1.000 1 A PRO 49.303 1
ATOM 2363 C CA . PRO 326 326 ? A -29.867 12.681 15.399 1.000 1 A PRO 51.029 1
ATOM 2364 C C . PRO 326 326 ? A -28.436 13.140 15.131 1.000 1 A PRO 51.849 1
ATOM 2365 O O . PRO 326 326 ? A -27.599 13.080 16.048 1.000 1 A PRO 51.269 1
ATOM 2366 C CB . PRO 326 326 ? A -30.714 13.814 15.956 1.000 1 A PRO 48.874 1
ATOM 2367 C CG . PRO 326 326 ? A -30.674 13.624 17.417 1.000 1 A PRO 48.106 1
ATOM 2368 C CD . PRO 326 326 ? A -30.595 12.156 17.634 1.000 1 A PRO 49.860 1
ATOM 2369 N N . PRO 327 327 ? A -28.139 13.599 13.965 1.000 1 A PRO 52.692 1
ATOM 2370 C CA . PRO 327 327 ? A -26.769 14.063 13.672 1.000 1 A PRO 54.564 1
ATOM 2371 C C . PRO 327 327 ? A -26.536 15.454 14.248 1.000 1 A PRO 54.658 1
ATOM 2372 O O . PRO 327 327 ? A -27.471 16.163 14.623 1.000 1 A PRO 53.269 1
ATOM 2373 C CB . PRO 327 327 ? A -26.706 14.076 12.144 1.000 1 A PRO 51.578 1
ATOM 2374 C CG . PRO 327 327 ? A -28.118 14.275 11.732 1.000 1 A PRO 51.315 1
ATOM 2375 C CD . PRO 327 327 ? A -28.961 13.545 12.745 1.000 1 A PRO 52.779 1
ATOM 2376 N N . GLY 328 328 ? A -25.294 15.817 14.307 1.000 1 A GLY 53.707 1
ATOM 2377 C CA . GLY 328 328 ? A -24.918 17.138 14.812 1.000 1 A GLY 54.550 1
ATOM 2378 C C . GLY 328 328 ? A -23.693 17.051 15.682 1.000 1 A GLY 56.158 1
ATOM 2379 O O . GLY 328 328 ? A -22.572 17.282 15.234 1.000 1 A GLY 55.242 1
ATOM 2380 N N . ASP 329 329 ? A -23.915 16.768 16.945 1.000 1 A ASP 58.931 1
ATOM 2381 C CA . ASP 329 329 ? A -22.819 16.690 17.889 1.000 1 A ASP 60.364 1
ATOM 2382 C C . ASP 329 329 ? A -22.121 15.353 17.749 1.000 1 A ASP 61.022 1
ATOM 2383 O O . ASP 329 329 ? A -22.736 14.304 17.856 1.000 1 A ASP 59.326 1
ATOM 2384 C CB . ASP 329 329 ? A -23.326 16.876 19.315 1.000 1 A ASP 56.993 1
ATOM 2385 C CG . ASP 329 329 ? A -22.209 17.109 20.316 1.000 1 A ASP 53.795 1
ATOM 2386 O OD1 . ASP 329 329 ? A -21.029 17.164 19.898 1.000 1 A ASP 47.275 1
ATOM 2387 O OD2 . ASP 329 329 ? A -22.509 17.194 21.523 1.000 1 A ASP 49.816 1
ATOM 2388 N N . ARG 330 330 ? A -20.851 15.415 17.497 1.000 1 A ARG 59.079 1
ATOM 2389 C CA . ARG 330 330 ? A -20.054 14.212 17.340 1.000 1 A ARG 61.639 1
ATOM 2390 C C . ARG 330 330 ? A -19.815 13.514 18.662 1.000 1 A ARG 62.267 1
ATOM 2391 O O . ARG 330 330 ? A -19.674 12.299 18.714 1.000 1 A ARG 60.666 1
ATOM 2392 C CB . ARG 330 330 ? A -18.717 14.509 16.674 1.000 1 A ARG 57.867 1
ATOM 2393 C CG . ARG 330 330 ? A -18.830 14.972 15.209 1.000 1 A ARG 53.919 1
ATOM 2394 C CD . ARG 330 330 ? A -17.493 15.243 14.608 1.000 1 A ARG 50.161 1
ATOM 2395 N NE . ARG 330 330 ? A -16.852 16.392 15.253 1.000 1 A ARG 45.817 1
ATOM 2396 C CZ . ARG 330 330 ? A -15.605 16.768 15.032 1.000 1 A ARG 44.512 1
ATOM 2397 N NH1 . ARG 330 330 ? A -14.866 16.078 14.201 1.000 1 A ARG 36.563 1
ATOM 2398 N NH2 . ARG 330 330 ? A -15.093 17.829 15.663 1.000 1 A ARG 34.534 1
ATOM 2399 N N . ASN 331 331 ? A -19.743 14.289 19.751 1.000 1 A ASN 60.019 1
ATOM 2400 C CA . ASN 331 331 ? A -19.470 13.705 21.048 1.000 1 A ASN 61.289 1
ATOM 2401 C C . ASN 331 331 ? A -20.685 12.974 21.604 1.000 1 A ASN 62.045 1
ATOM 2402 O O . ASN 331 331 ? A -20.554 11.944 22.277 1.000 1 A ASN 61.728 1
ATOM 2403 C CB . ASN 331 331 ? A -19.004 14.783 22.028 1.000 1 A ASN 58.047 1
ATOM 2404 C CG . ASN 331 331 ? A -17.676 15.352 21.655 1.000 1 A ASN 54.770 1
ATOM 2405 O OD1 . ASN 331 331 ? A -16.755 14.620 21.264 1.000 1 A ASN 49.246 1
ATOM 2406 N ND2 . ASN 331 331 ? A -17.527 16.668 21.771 1.000 1 A ASN 51.556 1
ATOM 2407 N N . VAL 332 332 ? A -21.839 13.489 21.317 1.000 1 A VAL 63.315 1
ATOM 2408 C CA . VAL 332 332 ? A -23.079 12.842 21.735 1.000 1 A VAL 64.982 1
ATOM 2409 C C . VAL 332 332 ? A -23.338 11.598 20.908 1.000 1 A VAL 65.826 1
ATOM 2410 O O . VAL 332 332 ? A -23.758 10.566 21.444 1.000 1 A VAL 64.924 1
ATOM 2411 C CB . VAL 332 332 ? A -24.254 13.840 21.686 1.000 1 A VAL 62.353 1
ATOM 2412 C CG1 . VAL 332 332 ? A -23.981 15.019 22.602 1.000 1 A VAL 63.647 1
ATOM 2413 C CG2 . VAL 332 332 ? A -25.564 13.178 22.068 1.000 1 A VAL 62.615 1
ATOM 2414 N N . ALA 333 333 ? A -23.074 11.698 19.621 1.000 1 A ALA 65.578 1
ATOM 2415 C CA . ALA 333 333 ? A -23.277 10.542 18.757 1.000 1 A ALA 66.690 1
ATOM 2416 C C . ALA 333 333 ? A -22.271 9.442 19.051 1.000 1 A ALA 67.266 1
ATOM 2417 O O . ALA 333 333 ? A -22.577 8.258 18.910 1.000 1 A ALA 67.760 1
ATOM 2418 C CB . ALA 333 333 ? A -23.194 10.958 17.299 1.000 1 A ALA 65.659 1
ATOM 2419 N N . ALA 334 334 ? A -21.079 9.839 19.464 1.000 1 A ALA 64.177 1
ATOM 2420 C CA . ALA 334 334 ? A -20.087 8.832 19.826 1.000 1 A ALA 65.464 1
ATOM 2421 C C . ALA 334 334 ? A -20.418 8.199 21.164 1.000 1 A ALA 66.119 1
ATOM 2422 O O . ALA 334 334 ? A -20.171 7.016 21.360 1.000 1 A ALA 66.626 1
ATOM 2423 C CB . ALA 334 334 ? A -18.705 9.474 19.869 1.000 1 A ALA 64.123 1
ATOM 2424 N N . GLN 335 335 ? A -20.956 8.988 22.078 1.000 1 A GLN 62.241 1
ATOM 2425 C CA . GLN 335 335 ? A -21.344 8.440 23.379 1.000 1 A GLN 63.349 1
ATOM 2426 C C . GLN 335 335 ? A -22.593 7.577 23.270 1.000 1 A GLN 64.243 1
ATOM 2427 O O . GLN 335 335 ? A -22.745 6.629 24.031 1.000 1 A GLN 64.854 1
ATOM 2428 C CB . GLN 335 335 ? A -21.562 9.575 24.374 1.000 1 A GLN 60.785 1
ATOM 2429 C CG . GLN 335 335 ? A -20.302 10.280 24.809 1.000 1 A GLN 56.864 1
ATOM 2430 C CD . GLN 335 335 ? A -20.580 11.437 25.735 1.000 1 A GLN 52.576 1
ATOM 2431 O OE1 . GLN 335 335 ? A -21.737 11.721 26.051 1.000 1 A GLN 49.265 1
ATOM 2432 N NE2 . GLN 335 335 ? A -19.529 12.106 26.202 1.000 1 A GLN 46.375 1
ATOM 2433 N N . ARG 336 336 ? A -23.469 7.906 22.347 1.000 1 A ARG 68.660 1
ATOM 2434 C CA . ARG 336 336 ? A -24.636 7.061 22.115 1.000 1 A ARG 68.985 1
ATOM 2435 C C . ARG 336 336 ? A -24.265 5.778 21.409 1.000 1 A ARG 69.655 1
ATOM 2436 O O . ARG 336 336 ? A -24.866 4.731 21.681 1.000 1 A ARG 69.930 1
ATOM 2437 C CB . ARG 336 336 ? A -25.701 7.806 21.318 1.000 1 A ARG 67.967 1
ATOM 2438 C CG . ARG 336 336 ? A -26.379 8.895 22.106 1.000 1 A ARG 62.177 1
ATOM 2439 C CD . ARG 336 336 ? A -27.357 9.636 21.212 1.000 1 A ARG 59.813 1
ATOM 2440 N NE . ARG 336 336 ? A -28.008 10.710 21.955 1.000 1 A ARG 55.082 1
ATOM 2441 C CZ . ARG 336 336 ? A -28.889 11.560 21.416 1.000 1 A ARG 52.088 1
ATOM 2442 N NH1 . ARG 336 336 ? A -29.253 11.405 20.149 1.000 1 A ARG 46.787 1
ATOM 2443 N NH2 . ARG 336 336 ? A -29.431 12.515 22.144 1.000 1 A ARG 44.496 1
ATOM 2444 N N . ALA 337 337 ? A -23.275 5.873 20.528 1.000 1 A ALA 65.833 1
ATOM 2445 C CA . ALA 337 337 ? A -22.795 4.669 19.843 1.000 1 A ALA 66.080 1
ATOM 2446 C C . ALA 337 337 ? A -22.036 3.759 20.803 1.000 1 A ALA 66.642 1
ATOM 2447 O O . ALA 337 337 ? A -22.094 2.542 20.677 1.000 1 A ALA 67.051 1
ATOM 2448 C CB . ALA 337 337 ? A -21.928 5.049 18.668 1.000 1 A ALA 64.851 1
ATOM 2449 N N . ALA 338 338 ? A -21.340 4.373 21.731 1.000 1 A ALA 63.818 1
ATOM 2450 C CA . ALA 338 338 ? A -20.623 3.578 22.728 1.000 1 A ALA 65.080 1
ATOM 2451 C C . ALA 338 338 ? A -21.566 2.993 23.764 1.000 1 A ALA 66.035 1
ATOM 2452 O O . ALA 338 338 ? A -21.334 1.917 24.309 1.000 1 A ALA 66.405 1
ATOM 2453 C CB . ALA 338 338 ? A -19.546 4.435 23.390 1.000 1 A ALA 63.640 1
ATOM 2454 N N . ALA 339 339 ? A -22.617 3.729 24.064 1.000 1 A ALA 63.623 1
ATOM 2455 C CA . ALA 339 339 ? A -23.586 3.232 25.041 1.000 1 A ALA 64.729 1
ATOM 2456 C C . ALA 339 339 ? A -24.412 2.097 24.457 1.000 1 A ALA 65.748 1
ATOM 2457 O O . ALA 339 339 ? A -24.763 1.150 25.173 1.000 1 A ALA 66.761 1
ATOM 2458 C CB . ALA 339 339 ? A -24.489 4.355 25.528 1.000 1 A ALA 63.918 1
ATOM 2459 N N . GLN 340 340 ? A -24.689 2.170 23.180 1.000 1 A GLN 64.211 1
ATOM 2460 C CA . GLN 340 340 ? A -25.409 1.058 22.543 1.000 1 A GLN 64.096 1
ATOM 2461 C C . GLN 340 340 ? A -24.538 -0.158 22.384 1.000 1 A GLN 65.181 1
ATOM 2462 O O . GLN 340 340 ? A -25.025 -1.279 22.445 1.000 1 A GLN 67.505 1
ATOM 2463 C CB . GLN 340 340 ? A -25.941 1.493 21.179 1.000 1 A GLN 62.588 1
ATOM 2464 C CG . GLN 340 340 ? A -27.074 2.494 21.224 1.000 1 A GLN 57.717 1
ATOM 2465 C CD . GLN 340 340 ? A -27.545 2.906 19.857 1.000 1 A GLN 53.383 1
ATOM 2466 O OE1 . GLN 340 340 ? A -27.002 2.460 18.855 1.000 1 A GLN 51.845 1
ATOM 2467 N NE2 . GLN 340 340 ? A -28.567 3.717 19.800 1.000 1 A GLN 47.508 1
ATOM 2468 N N . GLN 341 341 ? A -23.252 0.076 22.189 1.000 1 A GLN 66.723 1
ATOM 2469 C CA . GLN 341 341 ? A -22.330 -1.063 22.113 1.000 1 A GLN 65.864 1
ATOM 2470 C C . GLN 341 341 ? A -22.127 -1.705 23.482 1.000 1 A GLN 66.688 1
ATOM 2471 O O . GLN 341 341 ? A -21.921 -2.930 23.571 1.000 1 A GLN 68.352 1
ATOM 2472 C CB . GLN 341 341 ? A -20.987 -0.610 21.562 1.000 1 A GLN 64.508 1
ATOM 2473 C CG . GLN 341 341 ? A -20.997 -0.253 20.091 1.000 1 A GLN 58.953 1
ATOM 2474 C CD . GLN 341 341 ? A -19.675 0.223 19.573 1.000 1 A GLN 55.637 1
ATOM 2475 O OE1 . GLN 341 341 ? A -18.695 0.301 20.323 1.000 1 A GLN 54.553 1
ATOM 2476 N NE2 . GLN 341 341 ? A -19.591 0.525 18.293 1.000 1 A GLN 49.064 1
ATOM 2477 N N . GLN 342 342 ? A -22.171 -0.915 24.527 1.000 1 A GLN 67.033 1
ATOM 2478 C CA . GLN 342 342 ? A -22.079 -1.493 25.862 1.000 1 A GLN 66.067 1
ATOM 2479 C C . GLN 342 342 ? A -23.328 -2.231 26.260 1.000 1 A GLN 66.860 1
ATOM 2480 O O . GLN 342 342 ? A -23.280 -3.236 26.958 1.000 1 A GLN 68.201 1
ATOM 2481 C CB . GLN 342 342 ? A -21.754 -0.406 26.890 1.000 1 A GLN 64.688 1
ATOM 2482 C CG . GLN 342 342 ? A -20.370 0.174 26.771 1.000 1 A GLN 58.525 1
ATOM 2483 C CD . GLN 342 342 ? A -20.100 1.276 27.772 1.000 1 A GLN 54.920 1
ATOM 2484 O OE1 . GLN 342 342 ? A -21.012 1.623 28.544 1.000 1 A GLN 53.908 1
ATOM 2485 N NE2 . GLN 342 342 ? A -18.909 1.807 27.783 1.000 1 A GLN 48.470 1
ATOM 2486 N N . GLN 343 343 ? A -24.460 -1.719 25.824 1.000 1 A GLN 67.412 1
ATOM 2487 C CA . GLN 343 343 ? A -25.718 -2.408 26.104 1.000 1 A GLN 66.273 1
ATOM 2488 C C . GLN 343 343 ? A -25.885 -3.680 25.290 1.000 1 A GLN 66.638 1
ATOM 2489 O O . GLN 343 343 ? A -26.442 -4.655 25.764 1.000 1 A GLN 68.173 1
ATOM 2490 C CB . GLN 343 343 ? A -26.905 -1.481 25.868 1.000 1 A GLN 65.227 1
ATOM 2491 C CG . GLN 343 343 ? A -26.997 -0.339 26.850 1.000 1 A GLN 59.030 1
ATOM 2492 C CD . GLN 343 343 ? A -28.171 0.583 26.574 1.000 1 A GLN 55.922 1
ATOM 2493 O OE1 . GLN 343 343 ? A -28.914 0.363 25.614 1.000 1 A GLN 55.183 1
ATOM 2494 N NE2 . GLN 343 343 ? A -28.350 1.592 27.389 1.000 1 A GLN 48.065 1
ATOM 2495 N N . GLN 344 344 ? A -25.366 -3.652 24.075 1.000 1 A GLN 67.836 1
ATOM 2496 C CA . GLN 344 344 ? A -25.416 -4.854 23.242 1.000 1 A GLN 66.556 1
ATOM 2497 C C . GLN 344 344 ? A -24.434 -5.909 23.714 1.000 1 A GLN 66.984 1
ATOM 2498 O O . GLN 344 344 ? A -24.715 -7.091 23.598 1.000 1 A GLN 67.997 1
ATOM 2499 C CB . GLN 344 344 ? A -25.170 -4.505 21.781 1.000 1 A GLN 65.059 1
ATOM 2500 C CG . GLN 344 344 ? A -26.302 -3.737 21.131 1.000 1 A GLN 61.782 1
ATOM 2501 C CD . GLN 344 344 ? A -25.997 -3.355 19.716 1.000 1 A GLN 58.872 1
ATOM 2502 O OE1 . GLN 344 344 ? A -24.909 -3.627 19.203 1.000 1 A GLN 58.226 1
ATOM 2503 N NE2 . GLN 344 344 ? A -26.954 -2.729 19.059 1.000 1 A GLN 52.392 1
ATOM 2504 N N . GLN 345 345 ? A -23.318 -5.457 24.212 1.000 1 A GLN 67.284 1
ATOM 2505 C CA . GLN 345 345 ? A -22.355 -6.406 24.745 1.000 1 A GLN 66.109 1
ATOM 2506 C C . GLN 345 345 ? A -22.806 -6.982 26.086 1.000 1 A GLN 66.263 1
ATOM 2507 O O . GLN 345 345 ? A -22.491 -8.142 26.394 1.000 1 A GLN 67.191 1
ATOM 2508 C CB . GLN 345 345 ? A -20.988 -5.749 24.909 1.000 1 A GLN 64.559 1
ATOM 2509 C CG . GLN 345 345 ? A -20.272 -5.434 23.604 1.000 1 A GLN 61.112 1
ATOM 2510 C CD . GLN 345 345 ? A -18.960 -4.736 23.794 1.000 1 A GLN 58.360 1
ATOM 2511 O OE1 . GLN 345 345 ? A -18.567 -4.462 24.930 1.000 1 A GLN 57.295 1
ATOM 2512 N NE2 . GLN 345 345 ? A -18.275 -4.469 22.710 1.000 1 A GLN 51.369 1
ATOM 2513 N N . GLN 346 346 ? A -23.537 -6.217 26.845 1.000 1 A GLN 67.494 1
ATOM 2514 C CA . GLN 346 346 ? A -24.069 -6.732 28.108 1.000 1 A GLN 66.310 1
ATOM 2515 C C . GLN 346 346 ? A -25.236 -7.682 27.887 1.000 1 A GLN 66.309 1
ATOM 2516 O O . GLN 346 346 ? A -25.411 -8.621 28.647 1.000 1 A GLN 66.993 1
ATOM 2517 C CB . GLN 346 346 ? A -24.489 -5.576 29.014 1.000 1 A GLN 64.828 1
ATOM 2518 C CG . GLN 346 346 ? A -23.351 -4.754 29.574 1.000 1 A GLN 61.615 1
ATOM 2519 C CD . GLN 346 346 ? A -23.847 -3.584 30.399 1.000 1 A GLN 59.085 1
ATOM 2520 O OE1 . GLN 346 346 ? A -25.043 -3.356 30.483 1.000 1 A GLN 58.229 1
ATOM 2521 N NE2 . GLN 346 346 ? A -22.917 -2.869 30.993 1.000 1 A GLN 52.368 1
ATOM 2522 N N . GLN 347 347 ? A -25.976 -7.441 26.838 1.000 1 A GLN 66.895 1
ATOM 2523 C CA . GLN 347 347 ? A -27.064 -8.364 26.509 1.000 1 A GLN 65.697 1
ATOM 2524 C C . GLN 347 347 ? A -26.546 -9.648 25.897 1.000 1 A GLN 65.772 1
ATOM 2525 O O . GLN 347 347 ? A -27.150 -10.700 26.064 1.000 1 A GLN 66.333 1
ATOM 2526 C CB . GLN 347 347 ? A -28.072 -7.682 25.577 1.000 1 A GLN 64.216 1
ATOM 2527 C CG . GLN 347 347 ? A -28.875 -6.572 26.220 1.000 1 A GLN 61.177 1
ATOM 2528 C CD . GLN 347 347 ? A -29.774 -5.869 25.252 1.000 1 A GLN 58.512 1
ATOM 2529 O OE1 . GLN 347 347 ? A -29.789 -6.211 24.068 1.000 1 A GLN 57.475 1
ATOM 2530 N NE2 . GLN 347 347 ? A -30.523 -4.913 25.742 1.000 1 A GLN 52.077 1
ATOM 2531 N N . GLN 348 348 ? A -25.452 -9.533 25.174 1.000 1 A GLN 65.724 1
ATOM 2532 C CA . GLN 348 348 ? A -24.841 -10.733 24.613 1.000 1 A GLN 64.471 1
ATOM 2533 C C . GLN 348 348 ? A -24.091 -11.548 25.657 1.000 1 A GLN 64.578 1
ATOM 2534 O O . GLN 348 348 ? A -24.018 -12.772 25.543 1.000 1 A GLN 64.678 1
ATOM 2535 C CB . GLN 348 348 ? A -23.921 -10.376 23.456 1.000 1 A GLN 62.693 1
ATOM 2536 C CG . GLN 348 348 ? A -24.636 -9.892 22.230 1.000 1 A GLN 59.241 1
ATOM 2537 C CD . GLN 348 348 ? A -23.711 -9.473 21.126 1.000 1 A GLN 56.290 1
ATOM 2538 O OE1 . GLN 348 348 ? A -22.483 -9.588 21.273 1.000 1 A GLN 54.627 1
ATOM 2539 N NE2 . GLN 348 348 ? A -24.246 -9.007 20.023 1.000 1 A GLN 49.785 1
ATOM 2540 N N . GLN 349 349 ? A -23.582 -10.879 26.652 1.000 1 A GLN 64.423 1
ATOM 2541 C CA . GLN 349 349 ? A -22.932 -11.583 27.762 1.000 1 A GLN 63.668 1
ATOM 2542 C C . GLN 349 349 ? A -23.965 -12.261 28.669 1.000 1 A GLN 63.684 1
ATOM 2543 O O . GLN 349 349 ? A -23.673 -13.265 29.295 1.000 1 A GLN 63.474 1
ATOM 2544 C CB . GLN 349 349 ? A -22.061 -10.638 28.588 1.000 1 A GLN 61.835 1
ATOM 2545 C CG . GLN 349 349 ? A -20.837 -10.187 27.859 1.000 1 A GLN 58.290 1
ATOM 2546 C CD . GLN 349 349 ? A -20.011 -9.175 28.678 1.000 1 A GLN 55.355 1
ATOM 2547 O OE1 . GLN 349 349 ? A -20.436 -8.818 29.774 1.000 1 A GLN 53.440 1
ATOM 2548 N NE2 . GLN 349 349 ? A -18.894 -8.756 28.147 1.000 1 A GLN 49.238 1
ATOM 2549 N N . GLN 350 350 ? A -25.146 -11.704 28.717 1.000 1 A GLN 62.228 1
ATOM 2550 C CA . GLN 350 350 ? A -26.209 -12.336 29.470 1.000 1 A GLN 61.285 1
ATOM 2551 C C . GLN 350 350 ? A -26.837 -13.505 28.714 1.000 1 A GLN 61.713 1
ATOM 2552 O O . GLN 350 350 ? A -27.307 -14.445 29.326 1.000 1 A GLN 61.736 1
ATOM 2553 C CB . GLN 350 350 ? A -27.285 -11.306 29.837 1.000 1 A GLN 59.474 1
ATOM 2554 C CG . GLN 350 350 ? A -26.839 -10.266 30.826 1.000 1 A GLN 56.117 1
ATOM 2555 C CD . GLN 350 350 ? A -27.900 -9.228 31.115 1.000 1 A GLN 53.167 1
ATOM 2556 O OE1 . GLN 350 350 ? A -28.945 -9.238 30.469 1.000 1 A GLN 51.160 1
ATOM 2557 N NE2 . GLN 350 350 ? A -27.635 -8.358 32.056 1.000 1 A GLN 47.467 1
ATOM 2558 N N . GLN 351 351 ? A -26.808 -13.424 27.395 1.000 1 A GLN 61.623 1
ATOM 2559 C CA . GLN 351 351 ? A -27.345 -14.489 26.583 1.000 1 A GLN 61.500 1
ATOM 2560 C C . GLN 351 351 ? A -26.381 -15.608 26.354 1.000 1 A GLN 61.607 1
ATOM 2561 O O . GLN 351 351 ? A -26.778 -16.725 26.014 1.000 1 A GLN 60.945 1
ATOM 2562 C CB . GLN 351 351 ? A -27.854 -13.926 25.251 1.000 1 A GLN 59.199 1
ATOM 2563 C CG . GLN 351 351 ? A -29.065 -13.055 25.358 1.000 1 A GLN 55.594 1
ATOM 2564 C CD . GLN 351 351 ? A -29.482 -12.498 24.030 1.000 1 A GLN 52.019 1
ATOM 2565 O OE1 . GLN 351 351 ? A -28.858 -12.746 23.011 1.000 1 A GLN 48.405 1
ATOM 2566 N NE2 . GLN 351 351 ? A -30.548 -11.706 24.038 1.000 1 A GLN 44.877 1
ATOM 2567 N N . GLN 352 352 ? A -25.085 -15.340 26.496 1.000 1 A GLN 54.737 1
ATOM 2568 C CA . GLN 352 352 ? A -24.063 -16.361 26.318 1.000 1 A GLN 56.780 1
ATOM 2569 C C . GLN 352 352 ? A -23.998 -17.238 27.554 1.000 1 A GLN 56.602 1
ATOM 2570 O O . GLN 352 352 ? A -23.314 -16.944 28.531 1.000 1 A GLN 55.998 1
ATOM 2571 C CB . GLN 352 352 ? A -22.726 -15.719 26.035 1.000 1 A GLN 53.878 1
ATOM 2572 C CG . GLN 352 352 ? A -22.612 -15.108 24.655 1.000 1 A GLN 50.630 1
ATOM 2573 C CD . GLN 352 352 ? A -21.287 -14.427 24.413 1.000 1 A GLN 47.858 1
ATOM 2574 O OE1 . GLN 352 352 ? A -20.436 -14.378 25.324 1.000 1 A GLN 45.438 1
ATOM 2575 N NE2 . GLN 352 352 ? A -21.080 -13.922 23.222 1.000 1 A GLN 40.480 1
ATOM 2576 N N . ARG 353 353 ? A -24.728 -18.299 27.514 1.000 1 A ARG 56.390 1
ATOM 2577 C CA . ARG 353 353 ? A -24.799 -19.285 28.592 1.000 1 A ARG 56.991 1
ATOM 2578 C C . ARG 353 353 ? A -24.512 -20.646 28.042 1.000 1 A ARG 57.051 1
ATOM 2579 O O . ARG 353 353 ? A -24.778 -20.930 26.869 1.000 1 A ARG 55.010 1
ATOM 2580 C CB . ARG 353 353 ? A -26.166 -19.231 29.278 1.000 1 A ARG 52.227 1
ATOM 2581 C CG . ARG 353 353 ? A -26.454 -17.969 30.047 1.000 1 A ARG 47.854 1
ATOM 2582 C CD . ARG 353 353 ? A -27.800 -18.012 30.709 1.000 1 A ARG 45.894 1
ATOM 2583 N NE . ARG 353 353 ? A -28.115 -16.778 31.408 1.000 1 A ARG 42.247 1
ATOM 2584 C CZ . ARG 353 353 ? A -29.245 -16.563 32.079 1.000 1 A ARG 38.539 1
ATOM 2585 N NH1 . ARG 353 353 ? A -30.171 -17.499 32.116 1.000 1 A ARG 33.135 1
ATOM 2586 N NH2 . ARG 353 353 ? A -29.456 -15.408 32.670 1.000 1 A ARG 30.109 1
ATOM 2587 N N . PRO 354 354 ? A -23.938 -21.545 28.829 1.000 1 A PRO 56.494 1
ATOM 2588 C CA . PRO 354 354 ? A -23.669 -22.892 28.320 1.000 1 A PRO 57.767 1
ATOM 2589 C C . PRO 354 354 ? A -24.918 -23.720 28.078 1.000 1 A PRO 57.402 1
ATOM 2590 O O . PRO 354 354 ? A -24.894 -24.642 27.286 1.000 1 A PRO 55.347 1
ATOM 2591 C CB . PRO 354 354 ? A -22.793 -23.513 29.412 1.000 1 A PRO 54.753 1
ATOM 2592 C CG . PRO 354 354 ? A -23.169 -22.774 30.649 1.000 1 A PRO 54.724 1
ATOM 2593 C CD . PRO 354 354 ? A -23.431 -21.369 30.203 1.000 1 A PRO 55.852 1
ATOM 2594 N N . GLY 355 355 ? A -26.004 -23.375 28.726 1.000 1 A GLY 50.498 1
ATOM 2595 C CA . GLY 355 355 ? A -27.245 -24.102 28.538 1.000 1 A GLY 50.644 1
ATOM 2596 C C . GLY 355 355 ? A -28.299 -23.340 27.770 1.000 1 A GLY 52.198 1
ATOM 2597 O O . GLY 355 355 ? A -29.438 -23.778 27.710 1.000 1 A GLY 50.508 1
ATOM 2598 N N . MET 356 356 ? A -27.902 -22.223 27.186 1.000 1 A MET 43.839 1
ATOM 2599 C CA . MET 356 356 ? A -28.851 -21.408 26.432 1.000 1 A MET 46.133 1
ATOM 2600 C C . MET 356 356 ? A -28.572 -21.558 24.966 1.000 1 A MET 45.349 1
ATOM 2601 O O . MET 356 356 ? A -27.427 -21.470 24.517 1.000 1 A MET 43.696 1
ATOM 2602 C CB . MET 356 356 ? A -28.762 -19.942 26.862 1.000 1 A MET 42.934 1
ATOM 2603 C CG . MET 356 356 ? A -29.790 -19.033 26.232 1.000 1 A MET 41.291 1
ATOM 2604 S SD . MET 356 356 ? A -29.673 -17.345 26.835 1.000 1 A MET 38.130 1
ATOM 2605 C CE . MET 356 356 ? A -31.043 -16.610 25.941 1.000 1 A MET 33.374 1
ATOM 2606 N N . VAL 357 357 ? A -29.607 -21.777 24.204 1.000 1 A VAL 42.484 1
ATOM 2607 C CA . VAL 357 357 ? A -29.498 -21.927 22.763 1.000 1 A VAL 44.901 1
ATOM 2608 C C . VAL 357 357 ? A -29.296 -20.534 22.160 1.000 1 A VAL 44.909 1
ATOM 2609 O O . VAL 357 357 ? A -30.055 -19.629 22.445 1.000 1 A VAL 44.515 1
ATOM 2610 C CB . VAL 357 357 ? A -30.743 -22.606 22.178 1.000 1 A VAL 42.122 1
ATOM 2611 C CG1 . VAL 357 357 ? A -30.862 -24.004 22.759 1.000 1 A VAL 43.590 1
ATOM 2612 C CG2 . VAL 357 357 ? A -30.654 -22.705 20.661 1.000 1 A VAL 41.701 1
ATOM 2613 N N . PRO 358 358 ? A -28.264 -20.376 21.319 1.000 1 A PRO 45.667 1
ATOM 2614 C CA . PRO 358 358 ? A -28.061 -19.064 20.691 1.000 1 A PRO 47.731 1
ATOM 2615 C C . PRO 358 358 ? A -29.091 -18.785 19.590 1.000 1 A PRO 47.983 1
ATOM 2616 O O . PRO 358 358 ? A -29.970 -19.606 19.332 1.000 1 A PRO 47.117 1
ATOM 2617 C CB . PRO 358 358 ? A -26.665 -19.167 20.107 1.000 1 A PRO 44.547 1
ATOM 2618 C CG . PRO 358 358 ? A -26.461 -20.610 19.863 1.000 1 A PRO 44.696 1
ATOM 2619 C CD . PRO 358 358 ? A -27.180 -21.300 20.993 1.000 1 A PRO 46.103 1
ATOM 2620 N N . ASN 359 359 ? A -28.958 -17.641 19.002 1.000 1 A ASN 43.806 1
ATOM 2621 C CA . ASN 359 359 ? A -29.875 -17.231 17.953 1.000 1 A ASN 44.516 1
ATOM 2622 C C . ASN 359 359 ? A -29.758 -18.139 16.746 1.000 1 A ASN 44.852 1
ATOM 2623 O O . ASN 359 359 ? A -28.684 -18.391 16.232 1.000 1 A ASN 42.718 1
ATOM 2624 C CB . ASN 359 359 ? A -29.603 -15.782 17.537 1.000 1 A ASN 41.374 1
ATOM 2625 C CG . ASN 359 359 ? A -29.926 -14.798 18.632 1.000 1 A ASN 39.528 1
ATOM 2626 O OD1 . ASN 359 359 ? A -30.941 -14.927 19.322 1.000 1 A ASN 34.667 1
ATOM 2627 N ND2 . ASN 359 359 ? A -29.074 -13.811 18.804 1.000 1 A ASN 36.372 1
ATOM 2628 N N . GLN 360 360 ? A -30.884 -18.640 16.314 1.000 1 A GLN 46.243 1
ATOM 2629 C CA . GLN 360 360 ? A -30.942 -19.591 15.238 1.000 1 A GLN 47.630 1
ATOM 2630 C C . GLN 360 360 ? A -31.486 -18.931 13.978 1.000 1 A GLN 48.252 1
ATOM 2631 O O . GLN 360 360 ? A -32.413 -18.102 14.037 1.000 1 A GLN 47.621 1
ATOM 2632 C CB . GLN 360 360 ? A -31.820 -20.782 15.607 1.000 1 A GLN 44.341 1
ATOM 2633 C CG . GLN 360 360 ? A -31.269 -21.622 16.751 1.000 1 A GLN 42.131 1
ATOM 2634 C CD . GLN 360 360 ? A -32.165 -22.757 17.152 1.000 1 A GLN 39.455 1
ATOM 2635 O OE1 . GLN 360 360 ? A -33.301 -22.867 16.657 1.000 1 A GLN 36.791 1
ATOM 2636 N NE2 . GLN 360 360 ? A -31.675 -23.620 18.032 1.000 1 A GLN 34.748 1
ATOM 2637 N N . GLY 361 361 ? A -30.900 -19.269 12.875 1.000 1 A GLY 50.781 1
ATOM 2638 C CA . GLY 361 361 ? A -31.323 -18.706 11.586 1.000 1 A GLY 51.981 1
ATOM 2639 C C . GLY 361 361 ? A -32.197 -19.666 10.802 1.000 1 A GLY 54.308 1
ATOM 2640 O O . GLY 361 361 ? A -32.769 -20.605 11.377 1.000 1 A GLY 53.655 1
ATOM 2641 N N . MET 362 362 ? A -32.283 -19.425 9.524 1.000 1 A MET 50.557 1
ATOM 2642 C CA . MET 362 362 ? A -33.069 -20.272 8.631 1.000 1 A MET 52.259 1
ATOM 2643 C C . MET 362 362 ? A -32.224 -21.459 8.178 1.000 1 A MET 54.347 1
ATOM 2644 O O . MET 362 362 ? A -31.765 -21.489 7.047 1.000 1 A MET 53.397 1
ATOM 2645 C CB . MET 362 362 ? A -33.579 -19.466 7.457 1.000 1 A MET 48.246 1
ATOM 2646 C CG . MET 362 362 ? A -34.542 -18.349 7.829 1.000 1 A MET 44.839 1
ATOM 2647 S SD . MET 362 362 ? A -35.954 -18.905 8.728 1.000 1 A MET 41.292 1
ATOM 2648 C CE . MET 362 362 ? A -36.815 -19.782 7.431 1.000 1 A MET 35.620 1
ATOM 2649 N N . MET 363 363 ? A -32.006 -22.374 9.072 1.000 1 A MET 59.888 1
ATOM 2650 C CA . MET 363 363 ? A -31.214 -23.542 8.784 1.000 1 A MET 61.581 1
ATOM 2651 C C . MET 363 363 ? A -31.897 -24.787 9.312 1.000 1 A MET 61.839 1
ATOM 2652 O O . MET 363 363 ? A -32.902 -24.697 10.040 1.000 1 A MET 61.794 1
ATOM 2653 C CB . MET 363 363 ? A -29.808 -23.427 9.394 1.000 1 A MET 59.127 1
ATOM 2654 C CG . MET 363 363 ? A -28.934 -22.393 8.729 1.000 1 A MET 57.057 1
ATOM 2655 S SD . MET 363 363 ? A -27.271 -22.367 9.456 1.000 1 A MET 59.946 1
ATOM 2656 C CE . MET 363 363 ? A -27.656 -21.648 11.045 1.000 1 A MET 53.175 1
ATOM 2657 N N . SER 364 364 ? A -31.385 -25.927 8.947 1.000 1 A SER 68.061 1
ATOM 2658 C CA . SER 364 364 ? A -31.943 -27.173 9.415 1.000 1 A SER 69.871 1
ATOM 2659 C C . SER 364 364 ? A -31.534 -27.414 10.868 1.000 1 A SER 71.004 1
ATOM 2660 O O . SER 364 364 ? A -30.719 -26.693 11.442 1.000 1 A SER 70.032 1
ATOM 2661 C CB . SER 364 364 ? A -31.472 -28.312 8.514 1.000 1 A SER 66.514 1
ATOM 2662 O OG . SER 364 364 ? A -30.072 -28.507 8.612 1.000 1 A SER 61.007 1
ATOM 2663 N N . SER 365 365 ? A -32.097 -28.437 11.447 1.000 1 A SER 71.468 1
ATOM 2664 C CA . SER 365 365 ? A -31.820 -28.725 12.853 1.000 1 A SER 71.848 1
ATOM 2665 C C . SER 365 365 ? A -30.404 -29.245 13.040 1.000 1 A SER 73.361 1
ATOM 2666 O O . SER 365 365 ? A -29.806 -29.018 14.097 1.000 1 A SER 72.600 1
ATOM 2667 C CB . SER 365 365 ? A -32.835 -29.738 13.388 1.000 1 A SER 68.252 1
ATOM 2668 O OG . SER 365 365 ? A -32.676 -30.993 12.738 1.000 1 A SER 61.148 1
ATOM 2669 N N . GLU 366 366 ? A -29.852 -29.894 12.029 1.000 1 A GLU 72.345 1
ATOM 2670 C CA . GLU 366 366 ? A -28.488 -30.378 12.118 1.000 1 A GLU 72.383 1
ATOM 2671 C C . GLU 366 366 ? A -27.499 -29.237 11.878 1.000 1 A GLU 73.769 1
ATOM 2672 O O . GLU 366 366 ? A -26.421 -29.228 12.465 1.000 1 A GLU 72.969 1
ATOM 2673 C CB . GLU 366 366 ? A -28.253 -31.497 11.130 1.000 1 A GLU 69.608 1
ATOM 2674 C CG . GLU 366 366 ? A -29.024 -32.775 11.418 1.000 1 A GLU 64.069 1
ATOM 2675 C CD . GLU 366 366 ? A -28.755 -33.850 10.413 1.000 1 A GLU 57.670 1
ATOM 2676 O OE1 . GLU 366 366 ? A -28.046 -33.597 9.417 1.000 1 A GLU 53.468 1
ATOM 2677 O OE2 . GLU 366 366 ? A -29.259 -34.978 10.610 1.000 1 A GLU 49.025 1
ATOM 2678 N N . ASP 367 367 ? A -27.891 -28.332 11.001 1.000 1 A ASP 70.156 1
ATOM 2679 C CA . ASP 367 367 ? A -27.016 -27.180 10.754 1.000 1 A ASP 71.676 1
ATOM 2680 C C . ASP 367 367 ? A -27.076 -26.163 11.883 1.000 1 A ASP 73.302 1
ATOM 2681 O O . ASP 367 367 ? A -26.127 -25.401 12.075 1.000 1 A ASP 72.803 1
ATOM 2682 C CB . ASP 367 367 ? A -27.416 -26.493 9.440 1.000 1 A ASP 68.233 1
ATOM 2683 C CG . ASP 367 367 ? A -27.141 -27.352 8.236 1.000 1 A ASP 65.051 1
ATOM 2684 O OD1 . ASP 367 367 ? A -26.204 -28.172 8.305 1.000 1 A ASP 60.688 1
ATOM 2685 O OD2 . ASP 367 367 ? A -27.852 -27.204 7.225 1.000 1 A ASP 62.868 1
ATOM 2686 N N . GLN 368 368 ? A -28.152 -26.173 12.623 1.000 1 A GLN 72.049 1
ATOM 2687 C CA . GLN 368 368 ? A -28.267 -25.267 13.769 1.000 1 A GLN 72.495 1
ATOM 2688 C C . GLN 368 368 ? A -27.397 -25.718 14.921 1.000 1 A GLN 73.392 1
ATOM 2689 O O . GLN 368 368 ? A -26.891 -24.885 15.682 1.000 1 A GLN 73.880 1
ATOM 2690 C CB . GLN 368 368 ? A -29.706 -25.127 14.218 1.000 1 A GLN 69.754 1
ATOM 2691 C CG . GLN 368 368 ? A -30.566 -24.357 13.263 1.000 1 A GLN 64.280 1
ATOM 2692 C CD . GLN 368 368 ? A -32.012 -24.307 13.692 1.000 1 A GLN 59.766 1
ATOM 2693 O OE1 . GLN 368 368 ? A -32.377 -24.891 14.708 1.000 1 A GLN 55.798 1
ATOM 2694 N NE2 . GLN 368 368 ? A -32.855 -23.616 12.924 1.000 1 A GLN 53.632 1
ATOM 2695 N N . THR 369 369 ? A -27.218 -27.007 15.045 1.000 1 A THR 76.478 1
ATOM 2696 C CA . THR 369 369 ? A -26.333 -27.509 16.102 1.000 1 A THR 75.528 1
ATOM 2697 C C . THR 369 369 ? A -24.892 -27.275 15.767 1.000 1 A THR 76.460 1
ATOM 2698 O O . THR 369 369 ? A -24.077 -27.024 16.672 1.000 1 A THR 76.251 1
ATOM 2699 C CB . THR 369 369 ? A -26.601 -29.008 16.333 1.000 1 A THR 72.930 1
ATOM 2700 O OG1 . THR 369 369 ? A -26.315 -29.745 15.102 1.000 1 A THR 69.574 1
ATOM 2701 C CG2 . THR 369 369 ? A -28.022 -29.241 16.746 1.000 1 A THR 65.842 1
ATOM 2702 N N . VAL 370 370 ? A -24.538 -27.340 14.506 1.000 1 A VAL 79.057 1
ATOM 2703 C CA . VAL 370 370 ? A -23.178 -27.023 14.081 1.000 1 A VAL 78.354 1
ATOM 2704 C C . VAL 370 370 ? A -22.925 -25.535 14.200 1.000 1 A VAL 78.406 1
ATOM 2705 O O . VAL 370 370 ? A -21.842 -25.103 14.600 1.000 1 A VAL 77.936 1
ATOM 2706 C CB . VAL 370 370 ? A -22.916 -27.530 12.667 1.000 1 A VAL 75.549 1
ATOM 2707 C CG1 . VAL 370 370 ? A -23.061 -29.040 12.604 1.000 1 A VAL 75.176 1
ATOM 2708 C CG2 . VAL 370 370 ? A -21.530 -27.148 12.181 1.000 1 A VAL 75.649 1
ATOM 2709 N N . TYR 371 371 ? A -23.939 -24.737 13.885 1.000 1 A TYR 77.205 1
ATOM 2710 C CA . TYR 371 371 ? A -23.798 -23.297 13.996 1.000 1 A TYR 77.421 1
ATOM 2711 C C . TYR 371 371 ? A -23.668 -22.855 15.446 1.000 1 A TYR 78.093 1
ATOM 2712 O O . TYR 371 371 ? A -22.917 -21.939 15.754 1.000 1 A TYR 77.278 1
ATOM 2713 C CB . TYR 371 371 ? A -25.002 -22.626 13.335 1.000 1 A TYR 75.748 1
ATOM 2714 C CG . TYR 371 371 ? A -24.932 -21.119 13.338 1.000 1 A TYR 75.071 1
ATOM 2715 C CD1 . TYR 371 371 ? A -24.143 -20.450 12.434 1.000 1 A TYR 75.279 1
ATOM 2716 C CD2 . TYR 371 371 ? A -25.668 -20.374 14.267 1.000 1 A TYR 74.377 1
ATOM 2717 C CE1 . TYR 371 371 ? A -24.084 -19.078 12.432 1.000 1 A TYR 72.789 1
ATOM 2718 C CE2 . TYR 371 371 ? A -25.620 -19.008 14.238 1.000 1 A TYR 73.276 1
ATOM 2719 C CZ . TYR 371 371 ? A -24.823 -18.364 13.323 1.000 1 A TYR 72.955 1
ATOM 2720 O OH . TYR 371 371 ? A -24.755 -17.004 13.304 1.000 1 A TYR 68.414 1
ATOM 2721 N N . SER 372 372 ? A -24.402 -23.491 16.302 1.000 1 A SER 77.191 1
ATOM 2722 C CA . SER 372 372 ? A -24.327 -23.147 17.723 1.000 1 A SER 76.590 1
ATOM 2723 C C . SER 372 372 ? A -23.055 -23.697 18.348 1.000 1 A SER 76.753 1
ATOM 2724 O O . SER 372 372 ? A -22.591 -23.161 19.358 1.000 1 A SER 76.047 1
ATOM 2725 C CB . SER 372 372 ? A -25.550 -23.676 18.473 1.000 1 A SER 74.766 1
ATOM 2726 O OG . SER 372 372 ? A -25.562 -25.102 18.467 1.000 1 A SER 66.515 1
ATOM 2727 N N . ALA 373 373 ? A -22.514 -24.747 17.784 1.000 1 A ALA 76.824 1
ATOM 2728 C CA . ALA 373 373 ? A -21.262 -25.275 18.287 1.000 1 A ALA 76.167 1
ATOM 2729 C C . ALA 373 373 ? A -20.072 -24.448 17.828 1.000 1 A ALA 76.866 1
ATOM 2730 O O . ALA 373 373 ? A -19.080 -24.314 18.555 1.000 1 A ALA 76.036 1
ATOM 2731 C CB . ALA 373 373 ? A -21.070 -26.727 17.849 1.000 1 A ALA 74.803 1
ATOM 2732 N N . LYS 374 374 ? A -20.157 -23.910 16.639 1.000 1 A LYS 77.504 1
ATOM 2733 C CA . LYS 374 374 ? A -19.053 -23.085 16.141 1.000 1 A LYS 75.995 1
ATOM 2734 C C . LYS 374 374 ? A -19.041 -21.707 16.788 1.000 1 A LYS 76.201 1
ATOM 2735 O O . LYS 374 374 ? A -17.972 -21.099 16.915 1.000 1 A LYS 75.949 1
ATOM 2736 C CB . LYS 374 374 ? A -19.132 -22.947 14.627 1.000 1 A LYS 73.794 1
ATOM 2737 C CG . LYS 374 374 ? A -18.795 -24.213 13.887 1.000 1 A LYS 70.911 1
ATOM 2738 C CD . LYS 374 374 ? A -18.907 -24.025 12.398 1.000 1 A LYS 68.757 1
ATOM 2739 C CE . LYS 374 374 ? A -18.587 -25.296 11.678 1.000 1 A LYS 67.271 1
ATOM 2740 N NZ . LYS 374 374 ? A -18.713 -25.133 10.200 1.000 1 A LYS 60.443 1
ATOM 2741 N N . LEU 375 375 ? A -20.198 -21.215 17.171 1.000 1 A LEU 77.128 1
ATOM 2742 C CA . LEU 375 375 ? A -20.226 -19.962 17.901 1.000 1 A LEU 76.181 1
ATOM 2743 C C . LEU 375 375 ? A -19.763 -20.115 19.334 1.000 1 A LEU 76.039 1
ATOM 2744 O O . LEU 375 375 ? A -19.258 -19.144 19.925 1.000 1 A LEU 74.823 1
ATOM 2745 C CB . LEU 375 375 ? A -21.626 -19.365 17.891 1.000 1 A LEU 73.466 1
ATOM 2746 C CG . LEU 375 375 ? A -22.149 -18.839 16.570 1.000 1 A LEU 71.495 1
ATOM 2747 C CD1 . LEU 375 375 ? A -21.281 -17.714 16.063 1.000 1 A LEU 70.308 1
ATOM 2748 C CD2 . LEU 375 375 ? A -23.590 -18.378 16.719 1.000 1 A LEU 69.904 1
ATOM 2749 N N . ARG 376 376 ? A -19.899 -21.279 19.862 1.000 1 A ARG 78.027 1
ATOM 2750 C CA . ARG 376 376 ? A -19.408 -21.519 21.224 1.000 1 A ARG 77.531 1
ATOM 2751 C C . ARG 376 376 ? A -17.899 -21.773 21.266 1.000 1 A ARG 78.047 1
ATOM 2752 O O . ARG 376 376 ? A -17.248 -21.469 22.277 1.000 1 A ARG 76.681 1
ATOM 2753 C CB . ARG 376 376 ? A -20.139 -22.707 21.875 1.000 1 A ARG 77.128 1
ATOM 2754 C CG . ARG 376 376 ? A -21.572 -22.427 22.203 1.000 1 A ARG 69.850 1
ATOM 2755 C CD . ARG 376 376 ? A -22.274 -23.620 22.796 1.000 1 A ARG 65.117 1
ATOM 2756 N NE . ARG 376 376 ? A -23.680 -23.382 23.079 1.000 1 A ARG 59.770 1
ATOM 2757 C CZ . ARG 376 376 ? A -24.524 -24.303 23.548 1.000 1 A ARG 56.836 1
ATOM 2758 N NH1 . ARG 376 376 ? A -24.078 -25.531 23.817 1.000 1 A ARG 49.094 1
ATOM 2759 N NH2 . ARG 376 376 ? A -25.786 -23.998 23.780 1.000 1 A ARG 48.056 1
ATOM 2760 N N . ASN 377 377 ? A -17.363 -22.261 20.159 1.000 1 A ASN 77.246 1
ATOM 2761 C CA . ASN 377 377 ? A -15.948 -22.528 20.103 1.000 1 A ASN 75.785 1
ATOM 2762 C C . ASN 377 377 ? A -15.152 -21.247 19.833 1.000 1 A ASN 75.734 1
ATOM 2763 O O . ASN 377 377 ? A -13.986 -21.180 20.170 1.000 1 A ASN 75.448 1
ATOM 2764 C CB . ASN 377 377 ? A -15.622 -23.581 19.060 1.000 1 A ASN 74.707 1
ATOM 2765 C CG . ASN 377 377 ? A -16.085 -24.949 19.480 1.000 1 A ASN 71.455 1
ATOM 2766 O OD1 . ASN 377 377 ? A -15.972 -25.359 20.625 1.000 1 A ASN 66.804 1
ATOM 2767 N ND2 . ASN 377 377 ? A -16.641 -25.701 18.517 1.000 1 A ASN 66.632 1
ATOM 2768 N N . MET 378 378 ? A -15.786 -20.285 19.209 1.000 1 A MET 77.932 1
ATOM 2769 C CA . MET 378 378 ? A -15.090 -19.057 18.855 1.000 1 A MET 77.752 1
ATOM 2770 C C . MET 378 378 ? A -15.400 -17.903 19.820 1.000 1 A MET 77.703 1
ATOM 2771 O O . MET 378 378 ? A -15.115 -16.754 19.516 1.000 1 A MET 76.092 1
ATOM 2772 C CB . MET 378 378 ? A -15.445 -18.653 17.419 1.000 1 A MET 75.890 1
ATOM 2773 C CG . MET 378 378 ? A -14.948 -19.621 16.374 1.000 1 A MET 74.527 1
ATOM 2774 S SD . MET 378 378 ? A -15.222 -19.047 14.694 1.000 1 A MET 74.144 1
ATOM 2775 C CE . MET 378 378 ? A -16.995 -19.283 14.553 1.000 1 A MET 66.384 1
ATOM 2776 N N . ARG 379 379 ? A -16.029 -18.199 20.923 1.000 1 A ARG 76.826 1
ATOM 2777 C CA . ARG 379 379 ? A -16.274 -17.175 21.931 1.000 1 A ARG 76.740 1
ATOM 2778 C C . ARG 379 379 ? A -15.025 -16.758 22.671 1.000 1 A ARG 76.647 1
ATOM 2779 O O . ARG 379 379 ? A -14.936 -15.630 23.166 1.000 1 A ARG 73.862 1
ATOM 2780 C CB . ARG 379 379 ? A -17.356 -17.632 22.920 1.000 1 A ARG 73.780 1
ATOM 2781 C CG . ARG 379 379 ? A -18.767 -17.669 22.384 1.000 1 A ARG 67.778 1
ATOM 2782 C CD . ARG 379 379 ? A -19.731 -18.169 23.421 1.000 1 A ARG 61.898 1
ATOM 2783 N NE . ARG 379 379 ? A -21.101 -18.285 22.883 1.000 1 A ARG 55.639 1
ATOM 2784 C CZ . ARG 379 379 ? A -22.125 -18.756 23.573 1.000 1 A ARG 52.765 1
ATOM 2785 N NH1 . ARG 379 379 ? A -21.933 -19.174 24.812 1.000 1 A ARG 44.873 1
ATOM 2786 N NH2 . ARG 379 379 ? A -23.304 -18.831 23.030 1.000 1 A ARG 43.920 1
ATOM 2787 N N . GLY 380 380 ? A -14.084 -17.675 22.754 1.000 1 A GLY 76.802 1
ATOM 2788 C CA . GLY 380 380 ? A -12.829 -17.386 23.435 1.000 1 A GLY 75.704 1
ATOM 2789 C C . GLY 380 380 ? A -11.981 -16.370 22.687 1.000 1 A GLY 77.312 1
ATOM 2790 O O . GLY 380 380 ? A -11.171 -15.666 23.315 1.000 1 A GLY 74.968 1
ATOM 2791 N N . SER 381 381 ? A -12.184 -16.271 21.397 1.000 1 A SER 75.167 1
ATOM 2792 C CA . SER 381 381 ? A -11.426 -15.333 20.606 1.000 1 A SER 75.909 1
ATOM 2793 C C . SER 381 381 ? A -12.131 -13.990 20.480 1.000 1 A SER 77.086 1
ATOM 2794 O O . SER 381 381 ? A -11.623 -13.101 19.772 1.000 1 A SER 75.976 1
ATOM 2795 C CB . SER 381 381 ? A -11.174 -15.901 19.215 1.000 1 A SER 73.733 1
ATOM 2796 O OG . SER 381 381 ? A -12.383 -15.998 18.476 1.000 1 A SER 66.722 1
ATOM 2797 N N . CYS 382 382 ? A -13.261 -13.822 21.125 1.000 1 A CYS 78.136 1
ATOM 2798 C CA . CYS 382 382 ? A -13.965 -12.551 21.055 1.000 1 A CYS 79.144 1
ATOM 2799 C C . CYS 382 382 ? A -13.285 -11.479 21.872 1.000 1 A CYS 79.443 1
ATOM 2800 O O . CYS 382 382 ? A -13.369 -10.305 21.537 1.000 1 A CYS 77.250 1
ATOM 2801 C CB . CYS 382 382 ? A -15.411 -12.727 21.533 1.000 1 A CYS 76.863 1
ATOM 2802 S SG . CYS 382 382 ? A -16.403 -13.725 20.409 1.000 1 A CYS 76.601 1
ATOM 2803 N N . ASP 383 383 ? A -12.610 -11.869 22.919 1.000 1 A ASP 77.927 1
ATOM 2804 C CA . ASP 383 383 ? A -11.895 -10.900 23.738 1.000 1 A ASP 77.085 1
ATOM 2805 C C . ASP 383 383 ? A -10.635 -10.394 23.026 1.000 1 A ASP 77.387 1
ATOM 2806 O O . ASP 383 383 ? A -10.304 -9.226 23.144 1.000 1 A ASP 76.457 1
ATOM 2807 C CB . ASP 383 383 ? A -11.506 -11.498 25.090 1.000 1 A ASP 74.624 1
ATOM 2808 C CG . ASP 383 383 ? A -12.723 -11.772 25.955 1.000 1 A ASP 71.020 1
ATOM 2809 O OD1 . ASP 383 383 ? A -13.699 -11.022 25.865 1.000 1 A ASP 66.168 1
ATOM 2810 O OD2 . ASP 383 383 ? A -12.692 -12.746 26.713 1.000 1 A ASP 66.650 1
ATOM 2811 N N . SER 384 384 ? A -9.997 -11.285 22.284 1.000 1 A SER 78.000 1
ATOM 2812 C CA . SER 384 384 ? A -8.822 -10.877 21.534 1.000 1 A SER 77.828 1
ATOM 2813 C C . SER 384 384 ? A -9.217 -10.030 20.329 1.000 1 A SER 78.314 1
ATOM 2814 O O . SER 384 384 ? A -8.444 -9.201 19.876 1.000 1 A SER 77.235 1
ATOM 2815 C CB . SER 384 384 ? A -8.023 -12.093 21.089 1.000 1 A SER 75.036 1
ATOM 2816 O OG . SER 384 384 ? A -8.761 -12.857 20.149 1.000 1 A SER 65.875 1
ATOM 2817 N N . LEU 385 385 ? A -10.406 -10.253 19.812 1.000 1 A LEU 76.354 1
ATOM 2818 C CA . LEU 385 385 ? A -10.869 -9.437 18.694 1.000 1 A LEU 76.856 1
ATOM 2819 C C . LEU 385 385 ? A -11.257 -8.048 19.133 1.000 1 A LEU 76.981 1
ATOM 2820 O O . LEU 385 385 ? A -11.071 -7.079 18.404 1.000 1 A LEU 75.565 1
ATOM 2821 C CB . LEU 385 385 ? A -12.054 -10.100 17.984 1.000 1 A LEU 75.272 1
ATOM 2822 C CG . LEU 385 385 ? A -11.738 -11.345 17.154 1.000 1 A LEU 74.355 1
ATOM 2823 C CD1 . LEU 385 385 ? A -10.832 -10.945 15.979 1.000 1 A LEU 72.756 1
ATOM 2824 C CD2 . LEU 385 385 ? A -13.016 -11.976 16.618 1.000 1 A LEU 72.510 1
ATOM 2825 N N . ARG 386 386 ? A -11.803 -7.939 20.325 1.000 1 A ARG 79.216 1
ATOM 2826 C CA . ARG 386 386 ? A -12.182 -6.625 20.826 1.000 1 A ARG 78.659 1
ATOM 2827 C C . ARG 386 386 ? A -10.970 -5.805 21.251 1.000 1 A ARG 78.463 1
ATOM 2828 O O . ARG 386 386 ? A -10.948 -4.590 21.062 1.000 1 A ARG 77.978 1
ATOM 2829 C CB . ARG 386 386 ? A -13.172 -6.779 22.017 1.000 1 A ARG 78.125 1
ATOM 2830 C CG . ARG 386 386 ? A -14.570 -7.229 21.576 1.000 1 A ARG 72.977 1
ATOM 2831 C CD . ARG 386 386 ? A -15.511 -7.308 22.737 1.000 1 A ARG 72.457 1
ATOM 2832 N NE . ARG 386 386 ? A -15.113 -8.385 23.656 1.000 1 A ARG 66.618 1
ATOM 2833 C CZ . ARG 386 386 ? A -15.764 -8.683 24.779 1.000 1 A ARG 62.761 1
ATOM 2834 N NH1 . ARG 386 386 ? A -16.802 -7.974 25.148 1.000 1 A ARG 55.257 1
ATOM 2835 N NH2 . ARG 386 386 ? A -15.345 -9.673 25.534 1.000 1 A ARG 55.484 1
ATOM 2836 N N . THR 387 387 ? A -9.994 -6.474 21.797 1.000 1 A THR 78.560 1
ATOM 2837 C CA . THR 387 387 ? A -8.779 -5.746 22.161 1.000 1 A THR 76.271 1
ATOM 2838 C C . THR 387 387 ? A -7.976 -5.358 20.921 1.000 1 A THR 75.510 1
ATOM 2839 O O . THR 387 387 ? A -7.279 -4.355 20.945 1.000 1 A THR 73.582 1
ATOM 2840 C CB . THR 387 387 ? A -7.922 -6.604 23.101 1.000 1 A THR 73.518 1
ATOM 2841 O OG1 . THR 387 387 ? A -7.627 -7.851 22.443 1.000 1 A THR 70.902 1
ATOM 2842 C CG2 . THR 387 387 ? A -8.614 -6.863 24.405 1.000 1 A THR 66.681 1
ATOM 2843 N N . ARG 388 388 ? A -8.113 -6.162 19.881 1.000 1 A ARG 75.133 1
ATOM 2844 C CA . ARG 388 388 ? A -7.430 -5.787 18.627 1.000 1 A ARG 73.904 1
ATOM 2845 C C . ARG 388 388 ? A -8.198 -4.695 17.910 1.000 1 A ARG 73.895 1
ATOM 2846 O O . ARG 388 388 ? A -7.573 -3.837 17.261 1.000 1 A ARG 71.182 1
ATOM 2847 C CB . ARG 388 388 ? A -7.259 -7.017 17.729 1.000 1 A ARG 69.950 1
ATOM 2848 C CG . ARG 388 388 ? A -6.423 -6.774 16.494 1.000 1 A ARG 64.550 1
ATOM 2849 C CD . ARG 388 388 ? A -4.995 -6.405 16.851 1.000 1 A ARG 60.911 1
ATOM 2850 N NE . ARG 388 388 ? A -4.189 -6.171 15.656 1.000 1 A ARG 56.010 1
ATOM 2851 C CZ . ARG 388 388 ? A -2.943 -5.738 15.696 1.000 1 A ARG 54.656 1
ATOM 2852 N NH1 . ARG 388 388 ? A -2.377 -5.470 16.845 1.000 1 A ARG 48.457 1
ATOM 2853 N NH2 . ARG 388 388 ? A -2.269 -5.561 14.582 1.000 1 A ARG 48.128 1
ATOM 2854 N N . ALA 389 389 ? A -9.509 -4.707 18.038 1.000 1 A ALA 76.689 1
ATOM 2855 C CA . ALA 389 389 ? A -10.298 -3.655 17.405 1.000 1 A ALA 76.459 1
ATOM 2856 C C . ALA 389 389 ? A -10.129 -2.323 18.128 1.000 1 A ALA 75.755 1
ATOM 2857 O O . ALA 389 389 ? A -10.204 -1.267 17.500 1.000 1 A ALA 73.103 1
ATOM 2858 C CB . ALA 389 389 ? A -11.769 -4.041 17.379 1.000 1 A ALA 75.683 1
ATOM 2859 N N . ARG 390 390 ? A -9.903 -2.377 19.420 1.000 1 A ARG 76.260 1
ATOM 2860 C CA . ARG 390 390 ? A -9.635 -1.143 20.153 1.000 1 A ARG 75.480 1
ATOM 2861 C C . ARG 390 390 ? A -8.232 -0.605 19.824 1.000 1 A ARG 74.910 1
ATOM 2862 O O . ARG 390 390 ? A -8.044 0.606 19.843 1.000 1 A ARG 73.993 1
ATOM 2863 C CB . ARG 390 390 ? A -9.743 -1.399 21.658 1.000 1 A ARG 74.405 1
ATOM 2864 C CG . ARG 390 390 ? A -11.170 -1.632 22.118 1.000 1 A ARG 68.427 1
ATOM 2865 C CD . ARG 390 390 ? A -11.214 -1.968 23.592 1.000 1 A ARG 66.024 1
ATOM 2866 N NE . ARG 390 390 ? A -12.573 -2.205 24.062 1.000 1 A ARG 61.519 1
ATOM 2867 C CZ . ARG 390 390 ? A -12.870 -2.541 25.289 1.000 1 A ARG 58.261 1
ATOM 2868 N NH1 . ARG 390 390 ? A -11.929 -2.654 26.215 1.000 1 A ARG 51.156 1
ATOM 2869 N NH2 . ARG 390 390 ? A -14.130 -2.810 25.615 1.000 1 A ARG 50.639 1
ATOM 2870 N N . GLN 391 391 ? A -7.316 -1.483 19.556 1.000 1 A GLN 73.360 1
ATOM 2871 C CA . GLN 391 391 ? A -5.996 -1.039 19.119 1.000 1 A GLN 71.753 1
ATOM 2872 C C . GLN 391 391 ? A -6.031 -0.466 17.722 1.000 1 A GLN 71.076 1
ATOM 2873 O O . GLN 391 391 ? A -5.240 0.420 17.413 1.000 1 A GLN 70.786 1
ATOM 2874 C CB . GLN 391 391 ? A -5.009 -2.220 19.150 1.000 1 A GLN 69.112 1
ATOM 2875 C CG . GLN 391 391 ? A -4.649 -2.683 20.540 1.000 1 A GLN 64.446 1
ATOM 2876 C CD . GLN 391 391 ? A -3.674 -3.842 20.532 1.000 1 A GLN 61.052 1
ATOM 2877 O OE1 . GLN 391 391 ? A -3.292 -4.338 19.464 1.000 1 A GLN 57.671 1
ATOM 2878 N NE2 . GLN 391 391 ? A -3.258 -4.286 21.705 1.000 1 A GLN 55.971 1
ATOM 2879 N N . CYS 392 392 ? A -6.951 -0.952 16.914 1.000 1 A CYS 71.959 1
ATOM 2880 C CA . CYS 392 392 ? A -7.103 -0.384 15.582 1.000 1 A CYS 71.304 1
ATOM 2881 C C . CYS 392 392 ? A -7.842 0.941 15.614 1.000 1 A CYS 70.404 1
ATOM 2882 O O . CYS 392 392 ? A -7.655 1.793 14.734 1.000 1 A CYS 67.679 1
ATOM 2883 C CB . CYS 392 392 ? A -7.810 -1.384 14.676 1.000 1 A CYS 68.655 1
ATOM 2884 S SG . CYS 392 392 ? A -6.857 -2.890 14.317 1.000 1 A CYS 70.436 1
ATOM 2885 N N . ARG 393 393 ? A -8.683 1.122 16.604 1.000 1 A ARG 72.738 1
ATOM 2886 C CA . ARG 393 393 ? A -9.374 2.390 16.731 1.000 1 A ARG 71.420 1
ATOM 2887 C C . ARG 393 393 ? A -8.462 3.495 17.271 1.000 1 A ARG 71.146 1
ATOM 2888 O O . ARG 393 393 ? A -8.586 4.635 16.874 1.000 1 A ARG 69.430 1
ATOM 2889 C CB . ARG 393 393 ? A -10.595 2.242 17.644 1.000 1 A ARG 69.188 1
ATOM 2890 C CG . ARG 393 393 ? A -11.715 1.435 17.055 1.000 1 A ARG 64.359 1
ATOM 2891 C CD . ARG 393 393 ? A -12.857 1.275 18.022 1.000 1 A ARG 60.604 1
ATOM 2892 N NE . ARG 393 393 ? A -13.944 0.484 17.449 1.000 1 A ARG 56.306 1
ATOM 2893 C CZ . ARG 393 393 ? A -15.056 0.176 18.125 1.000 1 A ARG 53.774 1
ATOM 2894 N NH1 . ARG 393 393 ? A -15.235 0.637 19.368 1.000 1 A ARG 48.084 1
ATOM 2895 N NH2 . ARG 393 393 ? A -16.001 -0.556 17.556 1.000 1 A ARG 46.998 1
ATOM 2896 N N . HIS 394 394 ? A -7.545 3.119 18.133 1.000 1 A HIS 73.047 1
ATOM 2897 C CA . HIS 394 394 ? A -6.618 4.110 18.649 1.000 1 A HIS 71.384 1
ATOM 2898 C C . HIS 394 394 ? A -5.552 4.476 17.638 1.000 1 A HIS 71.433 1
ATOM 2899 O O . HIS 394 394 ? A -5.101 5.602 17.622 1.000 1 A HIS 70.181 1
ATOM 2900 C CB . HIS 394 394 ? A -5.977 3.621 19.949 1.000 1 A HIS 69.309 1
ATOM 2901 C CG . HIS 394 394 ? A -6.922 3.502 21.103 1.000 1 A HIS 64.854 1
ATOM 2902 N ND1 . HIS 394 394 ? A -7.521 4.589 21.700 1.000 1 A HIS 57.877 1
ATOM 2903 C CD2 . HIS 394 394 ? A -7.366 2.417 21.786 1.000 1 A HIS 58.708 1
ATOM 2904 C CE1 . HIS 394 394 ? A -8.300 4.184 22.691 1.000 1 A HIS 56.451 1
ATOM 2905 N NE2 . HIS 394 394 ? A -8.225 2.867 22.751 1.000 1 A HIS 54.090 1
ATOM 2906 N N . GLU 395 395 ? A -5.164 3.510 16.825 1.000 1 A GLU 69.556 1
ATOM 2907 C CA . GLU 395 395 ? A -4.160 3.781 15.799 1.000 1 A GLU 68.607 1
ATOM 2908 C C . GLU 395 395 ? A -4.734 4.562 14.646 1.000 1 A GLU 68.498 1
ATOM 2909 O O . GLU 395 395 ? A -4.038 5.348 14.021 1.000 1 A GLU 65.875 1
ATOM 2910 C CB . GLU 395 395 ? A -3.549 2.495 15.295 1.000 1 A GLU 65.466 1
ATOM 2911 C CG . GLU 395 395 ? A -2.690 1.772 16.311 1.000 1 A GLU 62.309 1
ATOM 2912 C CD . GLU 395 395 ? A -2.148 0.457 15.826 1.000 1 A GLU 58.502 1
ATOM 2913 O OE1 . GLU 395 395 ? A -2.537 0.053 14.701 1.000 1 A GLU 54.726 1
ATOM 2914 O OE2 . GLU 395 395 ? A -1.355 -0.186 16.558 1.000 1 A GLU 51.755 1
ATOM 2915 N N . GLY 396 396 ? A -5.994 4.320 14.346 1.000 1 A GLY 69.917 1
ATOM 2916 C CA . GLY 396 396 ? A -6.686 5.041 13.285 1.000 1 A GLY 67.949 1
ATOM 2917 C C . GLY 396 396 ? A -7.177 4.157 12.168 1.000 1 A GLY 69.837 1
ATOM 2918 O O . GLY 396 396 ? A -7.900 4.643 11.284 1.000 1 A GLY 66.698 1
ATOM 2919 N N . ASN 397 397 ? A -6.824 2.898 12.208 1.000 1 A ASN 66.765 1
ATOM 2920 C CA . ASN 397 397 ? A -7.242 1.989 11.160 1.000 1 A ASN 67.078 1
ATOM 2921 C C . ASN 397 397 ? A -8.649 1.499 11.479 1.000 1 A ASN 68.644 1
ATOM 2922 O O . ASN 397 397 ? A -8.828 0.486 12.139 1.000 1 A ASN 67.224 1
ATOM 2923 C CB . ASN 397 397 ? A -6.261 0.812 11.052 1.000 1 A ASN 63.016 1
ATOM 2924 C CG . ASN 397 397 ? A -6.487 -0.023 9.806 1.000 1 A ASN 58.687 1
ATOM 2925 O OD1 . ASN 397 397 ? A -7.393 0.231 9.008 1.000 1 A ASN 54.369 1
ATOM 2926 N ND2 . ASN 397 397 ? A -5.650 -1.058 9.644 1.000 1 A ASN 57.611 1
ATOM 2927 N N . HIS 398 398 ? A -9.632 2.186 10.954 1.000 1 A HIS 70.362 1
ATOM 2928 C CA . HIS 398 398 ? A -11.011 1.820 11.206 1.000 1 A HIS 70.306 1
ATOM 2929 C C . HIS 398 398 ? A -11.535 0.776 10.215 1.000 1 A HIS 71.564 1
ATOM 2930 O O . HIS 398 398 ? A -12.605 0.231 10.428 1.000 1 A HIS 71.210 1
ATOM 2931 C CB . HIS 398 398 ? A -11.908 3.043 11.188 1.000 1 A HIS 67.245 1
ATOM 2932 C CG . HIS 398 398 ? A -11.656 3.997 12.315 1.000 1 A HIS 64.045 1
ATOM 2933 N ND1 . HIS 398 398 ? A -12.153 3.756 13.591 1.000 1 A HIS 59.465 1
ATOM 2934 C CD2 . HIS 398 398 ? A -10.961 5.149 12.391 1.000 1 A HIS 59.323 1
ATOM 2935 C CE1 . HIS 398 398 ? A -11.783 4.755 14.390 1.000 1 A HIS 58.506 1
ATOM 2936 N NE2 . HIS 398 398 ? A -11.073 5.595 13.693 1.000 1 A HIS 56.067 1
ATOM 2937 N N . GLU 399 399 ? A -10.756 0.511 9.195 1.000 1 A GLU 70.914 1
ATOM 2938 C CA . GLU 399 399 ? A -11.170 -0.532 8.271 1.000 1 A GLU 70.207 1
ATOM 2939 C C . GLU 399 399 ? A -10.998 -1.904 8.925 1.000 1 A GLU 72.181 1
ATOM 2940 O O . GLU 399 399 ? A -11.882 -2.754 8.835 1.000 1 A GLU 71.376 1
ATOM 2941 C CB . GLU 399 399 ? A -10.375 -0.443 6.971 1.000 1 A GLU 65.648 1
ATOM 2942 C CG . GLU 399 399 ? A -10.661 0.774 6.146 1.000 1 A GLU 60.022 1
ATOM 2943 C CD . GLU 399 399 ? A -9.879 0.795 4.847 1.000 1 A GLU 52.480 1
ATOM 2944 O OE1 . GLU 399 399 ? A -9.011 -0.094 4.656 1.000 1 A GLU 47.709 1
ATOM 2945 O OE2 . GLU 399 399 ? A -10.125 1.704 4.012 1.000 1 A GLU 44.743 1
ATOM 2946 N N . ALA 400 400 ? A -9.873 -2.098 9.549 1.000 1 A ALA 70.127 1
ATOM 2947 C CA . ALA 400 400 ? A -9.669 -3.326 10.274 1.000 1 A ALA 70.522 1
ATOM 2948 C C . ALA 400 400 ? A -10.528 -3.411 11.513 1.000 1 A ALA 72.752 1
ATOM 2949 O O . ALA 400 400 ? A -10.940 -4.505 11.935 1.000 1 A ALA 72.283 1
ATOM 2950 C CB . ALA 400 400 ? A -8.195 -3.469 10.650 1.000 1 A ALA 67.140 1
ATOM 2951 N N . ALA 401 401 ? A -10.787 -2.276 12.113 1.000 1 A ALA 74.322 1
ATOM 2952 C CA . ALA 401 401 ? A -11.676 -2.246 13.265 1.000 1 A ALA 75.608 1
ATOM 2953 C C . ALA 401 401 ? A -13.120 -2.564 12.867 1.000 1 A ALA 76.479 1
ATOM 2954 O O . ALA 401 401 ? A -13.858 -3.203 13.638 1.000 1 A ALA 75.036 1
ATOM 2955 C CB . ALA 401 401 ? A -11.600 -0.915 13.963 1.000 1 A ALA 73.917 1
ATOM 2956 N N . HIS 402 402 ? A -13.489 -2.144 11.680 1.000 1 A HIS 74.053 1
ATOM 2957 C CA . HIS 402 402 ? A -14.830 -2.454 11.225 1.000 1 A HIS 73.719 1
ATOM 2958 C C . HIS 402 402 ? A -14.933 -3.912 10.811 1.000 1 A HIS 75.057 1
ATOM 2959 O O . HIS 402 402 ? A -15.986 -4.514 10.969 1.000 1 A HIS 74.754 1
ATOM 2960 C CB . HIS 402 402 ? A -15.213 -1.550 10.073 1.000 1 A HIS 70.618 1
ATOM 2961 C CG . HIS 402 402 ? A -16.650 -1.649 9.685 1.000 1 A HIS 66.813 1
ATOM 2962 N ND1 . HIS 402 402 ? A -17.052 -2.510 8.684 1.000 1 A HIS 62.360 1
ATOM 2963 C CD2 . HIS 402 402 ? A -17.749 -1.044 10.138 1.000 1 A HIS 62.103 1
ATOM 2964 C CE1 . HIS 402 402 ? A -18.374 -2.409 8.562 1.000 1 A HIS 61.211 1
ATOM 2965 N NE2 . HIS 402 402 ? A -18.827 -1.545 9.426 1.000 1 A HIS 56.313 1
ATOM 2966 N N . LYS 403 403 ? A -13.851 -4.443 10.278 1.000 1 A LYS 73.716 1
ATOM 2967 C CA . LYS 403 403 ? A -13.860 -5.863 9.950 1.000 1 A LYS 73.287 1
ATOM 2968 C C . LYS 403 403 ? A -13.914 -6.737 11.208 1.000 1 A LYS 75.038 1
ATOM 2969 O O . LYS 403 403 ? A -14.502 -7.813 11.198 1.000 1 A LYS 73.768 1
ATOM 2970 C CB . LYS 403 403 ? A -12.622 -6.222 9.132 1.000 1 A LYS 69.628 1
ATOM 2971 C CG . LYS 403 403 ? A -12.640 -5.656 7.728 1.000 1 A LYS 63.762 1
ATOM 2972 C CD . LYS 403 403 ? A -11.381 -5.979 6.981 1.000 1 A LYS 58.705 1
ATOM 2973 C CE . LYS 403 403 ? A -11.385 -5.367 5.600 1.000 1 A LYS 50.892 1
ATOM 2974 N NZ . LYS 403 403 ? A -10.161 -5.659 4.838 1.000 1 A LYS 45.079 1
ATOM 2975 N N . LEU 404 404 ? A -13.282 -6.261 12.254 1.000 1 A LEU 74.712 1
ATOM 2976 C CA . LEU 404 404 ? A -13.375 -6.975 13.516 1.000 1 A LEU 75.804 1
ATOM 2977 C C . LEU 404 404 ? A -14.759 -6.835 14.146 1.000 1 A LEU 76.815 1
ATOM 2978 O O . LEU 404 404 ? A -15.180 -7.739 14.874 1.000 1 A LEU 76.192 1
ATOM 2979 C CB . LEU 404 404 ? A -12.290 -6.481 14.493 1.000 1 A LEU 74.047 1
ATOM 2980 C CG . LEU 404 404 ? A -10.865 -6.860 14.168 1.000 1 A LEU 73.739 1
ATOM 2981 C CD1 . LEU 404 404 ? A -10.686 -8.379 14.224 1.000 1 A LEU 73.015 1
ATOM 2982 C CD2 . LEU 404 404 ? A -9.908 -6.184 15.122 1.000 1 A LEU 72.548 1
ATOM 2983 N N . GLU 405 405 ? A -15.432 -5.752 13.861 1.000 1 A GLU 76.363 1
ATOM 2984 C CA . GLU 405 405 ? A -16.783 -5.610 14.373 1.000 1 A GLU 76.813 1
ATOM 2985 C C . GLU 405 405 ? A -17.754 -6.476 13.587 1.000 1 A GLU 76.792 1
ATOM 2986 O O . GLU 405 405 ? A -18.756 -6.916 14.153 1.000 1 A GLU 75.866 1
ATOM 2987 C CB . GLU 405 405 ? A -17.221 -4.146 14.295 1.000 1 A GLU 75.005 1
ATOM 2988 C CG . GLU 405 405 ? A -16.516 -3.250 15.279 1.000 1 A GLU 70.725 1
ATOM 2989 C CD . GLU 405 405 ? A -16.919 -1.785 15.152 1.000 1 A GLU 68.005 1
ATOM 2990 O OE1 . GLU 405 405 ? A -17.716 -1.495 14.221 1.000 1 A GLU 63.211 1
ATOM 2991 O OE2 . GLU 405 405 ? A -16.455 -0.971 15.947 1.000 1 A GLU 59.970 1
ATOM 2992 N N . VAL 406 406 ? A -17.460 -6.708 12.325 1.000 1 A VAL 74.106 1
ATOM 2993 C CA . VAL 406 406 ? A -18.268 -7.631 11.544 1.000 1 A VAL 72.872 1
ATOM 2994 C C . VAL 406 406 ? A -18.044 -9.051 12.040 1.000 1 A VAL 73.589 1
ATOM 2995 O O . VAL 406 406 ? A -18.976 -9.847 12.155 1.000 1 A VAL 71.974 1
ATOM 2996 C CB . VAL 406 406 ? A -17.949 -7.504 10.059 1.000 1 A VAL 69.257 1
ATOM 2997 C CG1 . VAL 406 406 ? A -18.332 -6.129 9.566 1.000 1 A VAL 68.014 1
ATOM 2998 C CG2 . VAL 406 406 ? A -18.681 -8.555 9.254 1.000 1 A VAL 67.880 1
ATOM 2999 N N . MET 407 407 ? A -16.808 -9.369 12.369 1.000 1 A MET 74.585 1
ATOM 3000 C CA . MET 407 407 ? A -16.500 -10.678 12.923 1.000 1 A MET 74.737 1
ATOM 3001 C C . MET 407 407 ? A -17.131 -10.860 14.308 1.000 1 A MET 75.488 1
ATOM 3002 O O . MET 407 407 ? A -17.603 -11.952 14.660 1.000 1 A MET 74.464 1
ATOM 3003 C CB . MET 407 407 ? A -15.011 -10.894 12.973 1.000 1 A MET 72.633 1
ATOM 3004 C CG . MET 407 407 ? A -14.343 -10.988 11.612 1.000 1 A MET 69.215 1
ATOM 3005 S SD . MET 407 407 ? A -12.584 -11.189 11.728 1.000 1 A MET 65.789 1
ATOM 3006 C CE . MET 407 407 ? A -12.140 -11.057 9.996 1.000 1 A MET 59.807 1
ATOM 3007 N N . LEU 408 408 ? A -17.127 -9.808 15.086 1.000 1 A LEU 78.334 1
ATOM 3008 C CA . LEU 408 408 ? A -17.763 -9.880 16.374 1.000 1 A LEU 78.201 1
ATOM 3009 C C . LEU 408 408 ? A -19.277 -9.923 16.278 1.000 1 A LEU 77.836 1
ATOM 3010 O O . LEU 408 408 ? A -19.936 -10.481 17.136 1.000 1 A LEU 75.898 1
ATOM 3011 C CB . LEU 408 408 ? A -17.345 -8.701 17.257 1.000 1 A LEU 77.236 1
ATOM 3012 C CG . LEU 408 408 ? A -15.905 -8.702 17.761 1.000 1 A LEU 75.330 1
ATOM 3013 C CD1 . LEU 408 408 ? A -15.699 -9.893 18.703 1.000 1 A LEU 76.182 1
ATOM 3014 C CD2 . LEU 408 408 ? A -15.613 -7.414 18.493 1.000 1 A LEU 75.795 1
ATOM 3015 N N . SER 409 409 ? A -19.813 -9.355 15.210 1.000 1 A SER 77.991 1
ATOM 3016 C CA . SER 409 409 ? A -21.239 -9.446 14.997 1.000 1 A SER 77.056 1
ATOM 3017 C C . SER 409 409 ? A -21.644 -10.848 14.553 1.000 1 A SER 76.442 1
ATOM 3018 O O . SER 409 409 ? A -22.807 -11.261 14.757 1.000 1 A SER 74.909 1
ATOM 3019 C CB . SER 409 409 ? A -21.703 -8.402 13.978 1.000 1 A SER 75.184 1
ATOM 3020 O OG . SER 409 409 ? A -21.185 -8.716 12.715 1.000 1 A SER 63.935 1
ATOM 3021 N N . VAL 410 410 ? A -20.721 -11.555 13.937 1.000 1 A VAL 77.825 1
ATOM 3022 C CA . VAL 410 410 ? A -20.990 -12.943 13.572 1.000 1 A VAL 76.876 1
ATOM 3023 C C . VAL 410 410 ? A -20.826 -13.853 14.781 1.000 1 A VAL 76.604 1
ATOM 3024 O O . VAL 410 410 ? A -21.630 -14.757 15.000 1.000 1 A VAL 74.302 1
ATOM 3025 C CB . VAL 410 410 ? A -20.063 -13.390 12.436 1.000 1 A VAL 74.406 1
ATOM 3026 C CG1 . VAL 410 410 ? A -20.402 -12.602 11.177 1.000 1 A VAL 73.720 1
ATOM 3027 C CG2 . VAL 410 410 ? A -20.213 -14.874 12.162 1.000 1 A VAL 73.424 1
ATOM 3028 N N . LEU 411 411 ? A -19.803 -13.604 15.565 1.000 1 A LEU 77.934 1
ATOM 3029 C CA . LEU 411 411 ? A -19.523 -14.459 16.721 1.000 1 A LEU 77.438 1
ATOM 3030 C C . LEU 411 411 ? A -20.508 -14.230 17.859 1.000 1 A LEU 76.652 1
ATOM 3031 O O . LEU 411 411 ? A -20.893 -15.188 18.547 1.000 1 A LEU 74.462 1
ATOM 3032 C CB . LEU 411 411 ? A -18.106 -14.228 17.227 1.000 1 A LEU 76.106 1
ATOM 3033 C CG . LEU 411 411 ? A -16.958 -14.651 16.282 1.000 1 A LEU 76.144 1
ATOM 3034 C CD1 . LEU 411 411 ? A -16.991 -16.144 16.066 1.000 1 A LEU 74.447 1
ATOM 3035 C CD2 . LEU 411 411 ? A -15.627 -14.222 16.871 1.000 1 A LEU 75.100 1
ATOM 3036 N N . GLU 412 412 ? A -20.922 -13.006 18.027 1.000 1 A GLU 77.029 1
ATOM 3037 C CA . GLU 412 412 ? A -21.852 -12.711 19.092 1.000 1 A GLU 76.493 1
ATOM 3038 C C . GLU 412 412 ? A -23.273 -13.080 18.743 1.000 1 A GLU 75.548 1
ATOM 3039 O O . GLU 412 412 ? A -24.123 -13.218 19.641 1.000 1 A GLU 72.439 1
ATOM 3040 C CB . GLU 412 412 ? A -21.772 -11.225 19.459 1.000 1 A GLU 75.522 1
ATOM 3041 C CG . GLU 412 412 ? A -20.494 -10.810 20.111 1.000 1 A GLU 72.644 1
ATOM 3042 C CD . GLU 412 412 ? A -20.422 -9.307 20.405 1.000 1 A GLU 69.751 1
ATOM 3043 O OE1 . GLU 412 412 ? A -21.353 -8.604 20.011 1.000 1 A GLU 65.601 1
ATOM 3044 O OE2 . GLU 412 412 ? A -19.425 -8.880 21.031 1.000 1 A GLU 62.487 1
ATOM 3045 N N . GLY 413 413 ? A -23.556 -13.242 17.493 1.000 1 A GLY 73.804 1
ATOM 3046 C CA . GLY 413 413 ? A -24.863 -13.703 17.045 1.000 1 A GLY 71.851 1
ATOM 3047 C C . GLY 413 413 ? A -25.775 -12.599 16.546 1.000 1 A GLY 72.500 1
ATOM 3048 O O . GLY 413 413 ? A -26.970 -12.569 16.863 1.000 1 A GLY 69.513 1
ATOM 3049 N N . LYS 414 414 ? A -25.212 -11.681 15.800 1.000 1 A LYS 71.073 1
ATOM 3050 C CA . LYS 414 414 ? A -26.005 -10.594 15.223 1.000 1 A LYS 70.232 1
ATOM 3051 C C . LYS 414 414 ? A -26.330 -10.850 13.763 1.000 1 A LYS 70.053 1
ATOM 3052 O O . LYS 414 414 ? A -27.472 -10.617 13.333 1.000 1 A LYS 68.065 1
ATOM 3053 C CB . LYS 414 414 ? A -25.272 -9.268 15.369 1.000 1 A LYS 66.645 1
ATOM 3054 C CG . LYS 414 414 ? A -25.146 -8.807 16.808 1.000 1 A LYS 62.652 1
ATOM 3055 C CD . LYS 414 414 ? A -24.406 -7.475 16.885 1.000 1 A LYS 57.909 1
ATOM 3056 C CE . LYS 414 414 ? A -24.276 -6.997 18.320 1.000 1 A LYS 53.428 1
ATOM 3057 N NZ . LYS 414 414 ? A -23.555 -5.721 18.412 1.000 1 A LYS 46.954 1
ATOM 3058 N N . ARG 415 415 ? A -25.353 -11.332 12.995 1.000 1 A ARG 69.402 1
ATOM 3059 C CA . ARG 415 415 ? A -25.512 -11.586 11.577 1.000 1 A ARG 69.542 1
ATOM 3060 C C . ARG 415 415 ? A -25.716 -13.073 11.312 1.000 1 A ARG 70.516 1
ATOM 3061 O O . ARG 415 415 ? A -24.971 -13.902 11.829 1.000 1 A ARG 69.097 1
ATOM 3062 C CB . ARG 415 415 ? A -24.306 -11.094 10.790 1.000 1 A ARG 65.362 1
ATOM 3063 C CG . ARG 415 415 ? A -24.134 -9.586 10.839 1.000 1 A ARG 60.774 1
ATOM 3064 C CD . ARG 415 415 ? A -22.922 -9.159 10.033 1.000 1 A ARG 56.865 1
ATOM 3065 N NE . ARG 415 415 ? A -23.098 -9.466 8.605 1.000 1 A ARG 51.824 1
ATOM 3066 C CZ . ARG 415 415 ? A -23.657 -8.649 7.721 1.000 1 A ARG 51.308 1
ATOM 3067 N NH1 . ARG 415 415 ? A -24.112 -7.452 8.110 1.000 1 A ARG 43.607 1
ATOM 3068 N NH2 . ARG 415 415 ? A -23.773 -9.008 6.455 1.000 1 A ARG 43.863 1
ATOM 3069 N N . VAL 416 416 ? A -26.726 -13.367 10.550 1.000 1 A VAL 66.581 1
ATOM 3070 C CA . VAL 416 416 ? A -26.998 -14.753 10.158 1.000 1 A VAL 66.862 1
ATOM 3071 C C . VAL 416 416 ? A -26.012 -15.152 9.090 1.000 1 A VAL 67.556 1
ATOM 3072 O O . VAL 416 416 ? A -26.028 -14.612 7.993 1.000 1 A VAL 66.092 1
ATOM 3073 C CB . VAL 416 416 ? A -28.435 -14.915 9.664 1.000 1 A VAL 63.277 1
ATOM 3074 C CG1 . VAL 416 416 ? A -29.427 -14.506 10.751 1.000 1 A VAL 62.574 1
ATOM 3075 C CG2 . VAL 416 416 ? A -28.673 -16.366 9.230 1.000 1 A VAL 62.170 1
ATOM 3076 N N . VAL 417 417 ? A -25.152 -16.070 9.409 1.000 1 A VAL 68.515 1
ATOM 3077 C CA . VAL 417 417 ? A -24.139 -16.535 8.463 1.000 1 A VAL 69.892 1
ATOM 3078 C C . VAL 417 417 ? A -24.311 -18.013 8.240 1.000 1 A VAL 70.456 1
ATOM 3079 O O . VAL 417 417 ? A -24.888 -18.737 9.064 1.000 1 A VAL 68.339 1
ATOM 3080 C CB . VAL 417 417 ? A -22.712 -16.232 8.947 1.000 1 A VAL 66.844 1
ATOM 3081 C CG1 . VAL 417 417 ? A -22.470 -14.741 8.939 1.000 1 A VAL 66.623 1
ATOM 3082 C CG2 . VAL 417 417 ? A -22.486 -16.781 10.359 1.000 1 A VAL 66.097 1
ATOM 3083 N N . SER 418 418 ? A -23.872 -18.451 7.089 1.000 1 A SER 70.627 1
ATOM 3084 C CA . SER 418 418 ? A -23.969 -19.861 6.748 1.000 1 A SER 71.872 1
ATOM 3085 C C . SER 418 418 ? A -22.855 -20.663 7.414 1.000 1 A SER 72.988 1
ATOM 3086 O O . SER 418 418 ? A -21.982 -20.112 8.084 1.000 1 A SER 72.023 1
ATOM 3087 C CB . SER 418 418 ? A -23.908 -20.040 5.228 1.000 1 A SER 68.318 1
ATOM 3088 O OG . SER 418 418 ? A -22.631 -19.676 4.738 1.000 1 A SER 64.135 1
ATOM 3089 N N . LEU 419 419 ? A -22.894 -21.950 7.220 1.000 1 A LEU 71.277 1
ATOM 3090 C CA . LEU 419 419 ? A -21.863 -22.804 7.804 1.000 1 A LEU 71.919 1
ATOM 3091 C C . LEU 419 419 ? A -20.534 -22.681 7.080 1.000 1 A LEU 72.407 1
ATOM 3092 O O . LEU 419 419 ? A -19.490 -22.905 7.684 1.000 1 A LEU 71.637 1
ATOM 3093 C CB . LEU 419 419 ? A -22.291 -24.261 7.782 1.000 1 A LEU 69.410 1
ATOM 3094 C CG . LEU 419 419 ? A -23.456 -24.656 8.709 1.000 1 A LEU 66.990 1
ATOM 3095 C CD1 . LEU 419 419 ? A -23.084 -24.405 10.151 1.000 1 A LEU 67.332 1
ATOM 3096 C CD2 . LEU 419 419 ? A -23.858 -26.093 8.502 1.000 1 A LEU 67.276 1
ATOM 3097 N N . GLU 420 420 ? A -20.575 -22.298 5.813 1.000 1 A GLU 73.117 1
ATOM 3098 C CA . GLU 420 420 ? A -19.353 -22.143 5.069 1.000 1 A GLU 72.879 1
ATOM 3099 C C . GLU 420 420 ? A -18.613 -20.880 5.453 1.000 1 A GLU 73.648 1
ATOM 3100 O O . GLU 420 420 ? A -17.406 -20.847 5.497 1.000 1 A GLU 72.694 1
ATOM 3101 C CB . GLU 420 420 ? A -19.639 -22.152 3.567 1.000 1 A GLU 69.880 1
ATOM 3102 C CG . GLU 420 420 ? A -20.155 -23.475 3.039 1.000 1 A GLU 64.486 1
ATOM 3103 C CD . GLU 420 420 ? A -20.454 -23.457 1.564 1.000 1 A GLU 57.924 1
ATOM 3104 O OE1 . GLU 420 420 ? A -20.379 -22.347 0.967 1.000 1 A GLU 51.873 1
ATOM 3105 O OE2 . GLU 420 420 ? A -20.770 -24.529 1.001 1.000 1 A GLU 48.932 1
ATOM 3106 N N . TYR 421 421 ? A -19.382 -19.857 5.773 1.000 1 A TYR 73.858 1
ATOM 3107 C CA . TYR 421 421 ? A -18.763 -18.630 6.222 1.000 1 A TYR 74.001 1
ATOM 3108 C C . TYR 421 421 ? A -18.190 -18.777 7.639 1.000 1 A TYR 75.163 1
ATOM 3109 O O . TYR 421 421 ? A -17.202 -18.160 7.977 1.000 1 A TYR 74.247 1
ATOM 3110 C CB . TYR 421 421 ? A -19.755 -17.474 6.189 1.000 1 A TYR 71.267 1
ATOM 3111 C CG . TYR 421 421 ? A -19.164 -16.147 6.585 1.000 1 A TYR 67.309 1
ATOM 3112 C CD1 . TYR 421 421 ? A -18.322 -15.464 5.727 1.000 1 A TYR 67.080 1
ATOM 3113 C CD2 . TYR 421 421 ? A -19.461 -15.569 7.813 1.000 1 A TYR 66.225 1
ATOM 3114 C CE1 . TYR 421 421 ? A -17.784 -14.260 6.074 1.000 1 A TYR 65.148 1
ATOM 3115 C CE2 . TYR 421 421 ? A -18.918 -14.364 8.170 1.000 1 A TYR 65.057 1
ATOM 3116 C CZ . TYR 421 421 ? A -18.092 -13.706 7.293 1.000 1 A TYR 63.920 1
ATOM 3117 O OH . TYR 421 421 ? A -17.541 -12.489 7.639 1.000 1 A TYR 56.016 1
ATOM 3118 N N . LEU 422 422 ? A -18.831 -19.629 8.428 1.000 1 A LEU 73.887 1
ATOM 3119 C CA . LEU 422 422 ? A -18.296 -19.911 9.748 1.000 1 A LEU 74.412 1
ATOM 3120 C C . LEU 422 422 ? A -17.024 -20.750 9.658 1.000 1 A LEU 74.822 1
ATOM 3121 O O . LEU 422 422 ? A -16.160 -20.628 10.522 1.000 1 A LEU 74.302 1
ATOM 3122 C CB . LEU 422 422 ? A -19.327 -20.621 10.613 1.000 1 A LEU 72.982 1
ATOM 3123 C CG . LEU 422 422 ? A -20.524 -19.802 11.074 1.000 1 A LEU 70.620 1
ATOM 3124 C CD1 . LEU 422 422 ? A -20.062 -18.648 11.944 1.000 1 A LEU 70.439 1
ATOM 3125 C CD2 . LEU 422 422 ? A -21.508 -20.673 11.793 1.000 1 A LEU 69.970 1
ATOM 3126 N N . ASN 423 423 ? A -16.929 -21.543 8.622 1.000 1 A ASN 76.373 1
ATOM 3127 C CA . ASN 423 423 ? A -15.685 -22.292 8.423 1.000 1 A ASN 74.956 1
ATOM 3128 C C . ASN 423 423 ? A -14.588 -21.365 7.933 1.000 1 A ASN 75.066 1
ATOM 3129 O O . ASN 423 423 ? A -13.440 -21.519 8.313 1.000 1 A ASN 73.503 1
ATOM 3130 C CB . ASN 423 423 ? A -15.909 -23.427 7.435 1.000 1 A ASN 73.251 1
ATOM 3131 C CG . ASN 423 423 ? A -16.747 -24.534 8.001 1.000 1 A ASN 69.445 1
ATOM 3132 O OD1 . ASN 423 423 ? A -16.564 -24.940 9.139 1.000 1 A ASN 64.897 1
ATOM 3133 N ND2 . ASN 423 423 ? A -17.665 -25.040 7.191 1.000 1 A ASN 63.885 1
ATOM 3134 N N . HIS 424 424 ? A -14.941 -20.410 7.104 1.000 1 A HIS 73.141 1
ATOM 3135 C CA . HIS 424 424 ? A -13.950 -19.456 6.640 1.000 1 A HIS 72.132 1
ATOM 3136 C C . HIS 424 424 ? A -13.535 -18.502 7.744 1.000 1 A HIS 73.468 1
ATOM 3137 O O . HIS 424 424 ? A -12.399 -18.047 7.770 1.000 1 A HIS 72.376 1
ATOM 3138 C CB . HIS 424 424 ? A -14.479 -18.663 5.437 1.000 1 A HIS 68.096 1
ATOM 3139 C CG . HIS 424 424 ? A -14.776 -19.489 4.240 1.000 1 A HIS 63.221 1
ATOM 3140 N ND1 . HIS 424 424 ? A -13.982 -20.569 3.908 1.000 1 A HIS 57.484 1
ATOM 3141 C CD2 . HIS 424 424 ? A -15.749 -19.427 3.310 1.000 1 A HIS 56.656 1
ATOM 3142 C CE1 . HIS 424 424 ? A -14.460 -21.130 2.800 1.000 1 A HIS 55.767 1
ATOM 3143 N NE2 . HIS 424 424 ? A -15.536 -20.481 2.433 1.000 1 A HIS 53.367 1
ATOM 3144 N N . LEU 425 425 ? A -14.453 -18.216 8.640 1.000 1 A LEU 74.379 1
ATOM 3145 C CA . LEU 425 425 ? A -14.124 -17.354 9.755 1.000 1 A LEU 74.740 1
ATOM 3146 C C . LEU 425 425 ? A -13.324 -18.119 10.799 1.000 1 A LEU 74.898 1
ATOM 3147 O O . LEU 425 425 ? A -12.447 -17.528 11.456 1.000 1 A LEU 73.504 1
ATOM 3148 C CB . LEU 425 425 ? A -15.394 -16.785 10.370 1.000 1 A LEU 73.657 1
ATOM 3149 C CG . LEU 425 425 ? A -15.243 -15.830 11.563 1.000 1 A LEU 71.506 1
ATOM 3150 C CD1 . LEU 425 425 ? A -14.459 -14.604 11.144 1.000 1 A LEU 70.602 1
ATOM 3151 C CD2 . LEU 425 425 ? A -16.622 -15.416 12.048 1.000 1 A LEU 70.961 1
ATOM 3152 N N . GLU 426 426 ? A -13.591 -19.383 10.943 1.000 1 A GLU 76.764 1
ATOM 3153 C CA . GLU 426 426 ? A -12.845 -20.167 11.896 1.000 1 A GLU 76.444 1
ATOM 3154 C C . GLU 426 426 ? A -11.425 -20.403 11.424 1.000 1 A GLU 75.801 1
ATOM 3155 O O . GLU 426 426 ? A -10.485 -20.426 12.224 1.000 1 A GLU 74.272 1
ATOM 3156 C CB . GLU 426 426 ? A -13.550 -21.530 12.136 1.000 1 A GLU 75.577 1
ATOM 3157 C CG . GLU 426 426 ? A -12.894 -22.394 13.194 1.000 1 A GLU 70.316 1
ATOM 3158 C CD . GLU 426 426 ? A -13.649 -23.668 13.443 1.000 1 A GLU 67.470 1
ATOM 3159 O OE1 . GLU 426 426 ? A -14.669 -23.883 12.777 1.000 1 A GLU 65.701 1
ATOM 3160 O OE2 . GLU 426 426 ? A -13.227 -24.449 14.324 1.000 1 A GLU 60.242 1
ATOM 3161 N N . MET 427 427 ? A -11.271 -20.594 10.138 1.000 1 A MET 71.845 1
ATOM 3162 C CA . MET 427 427 ? A -9.946 -20.779 9.564 1.000 1 A MET 70.351 1
ATOM 3163 C C . MET 427 427 ? A -9.163 -19.473 9.587 1.000 1 A MET 71.270 1
ATOM 3164 O O . MET 427 427 ? A -7.931 -19.482 9.666 1.000 1 A MET 69.849 1
ATOM 3165 C CB . MET 427 427 ? A -10.006 -21.312 8.150 1.000 1 A MET 66.486 1
ATOM 3166 C CG . MET 427 427 ? A -10.512 -22.749 8.077 1.000 1 A MET 62.324 1
ATOM 3167 S SD . MET 427 427 ? A -10.642 -23.305 6.382 1.000 1 A MET 55.160 1
ATOM 3168 C CE . MET 427 427 ? A -8.914 -23.558 5.991 1.000 1 A MET 50.467 1
ATOM 3169 N N . TRP 428 428 ? A -9.849 -18.372 9.501 1.000 1 A TRP 70.255 1
ATOM 3170 C CA . TRP 428 428 ? A -9.182 -17.065 9.600 1.000 1 A TRP 70.549 1
ATOM 3171 C C . TRP 428 428 ? A -8.754 -16.803 11.029 1.000 1 A TRP 71.057 1
ATOM 3172 O O . TRP 428 428 ? A -7.673 -16.280 11.249 1.000 1 A TRP 68.303 1
ATOM 3173 C CB . TRP 428 428 ? A -10.081 -15.937 9.087 1.000 1 A TRP 68.070 1
ATOM 3174 C CG . TRP 428 428 ? A -9.386 -14.621 9.070 1.000 1 A TRP 67.769 1
ATOM 3175 C CD1 . TRP 428 428 ? A -8.582 -14.183 8.076 1.000 1 A TRP 66.655 1
ATOM 3176 C CD2 . TRP 428 428 ? A -9.413 -13.614 10.063 1.000 1 A TRP 68.088 1
ATOM 3177 N NE1 . TRP 428 428 ? A -8.100 -12.925 8.381 1.000 1 A TRP 68.108 1
ATOM 3178 C CE2 . TRP 428 428 ? A -8.590 -12.567 9.605 1.000 1 A TRP 65.913 1
ATOM 3179 C CE3 . TRP 428 428 ? A -10.030 -13.473 11.291 1.000 1 A TRP 63.259 1
ATOM 3180 C CZ2 . TRP 428 428 ? A -8.409 -11.396 10.342 1.000 1 A TRP 67.182 1
ATOM 3181 C CZ3 . TRP 428 428 ? A -9.838 -12.342 12.021 1.000 1 A TRP 64.649 1
ATOM 3182 C CH2 . TRP 428 428 ? A -9.036 -11.287 11.557 1.000 1 A TRP 64.715 1
ATOM 3183 N N . ILE 429 429 ? A -9.582 -17.162 11.969 1.000 1 A ILE 76.127 1
ATOM 3184 C CA . ILE 429 429 ? A -9.229 -16.987 13.368 1.000 1 A ILE 75.675 1
ATOM 3185 C C . ILE 429 429 ? A -8.085 -17.911 13.739 1.000 1 A ILE 74.718 1
ATOM 3186 O O . ILE 429 429 ? A -7.162 -17.520 14.470 1.000 1 A ILE 72.159 1
ATOM 3187 C CB . ILE 429 429 ? A -10.466 -17.191 14.266 1.000 1 A ILE 74.873 1
ATOM 3188 C CG1 . ILE 429 429 ? A -11.452 -16.024 14.084 1.000 1 A ILE 74.870 1
ATOM 3189 C CG2 . ILE 429 429 ? A -10.107 -17.290 15.727 1.000 1 A ILE 73.199 1
ATOM 3190 C CD1 . ILE 429 429 ? A -12.801 -16.284 14.699 1.000 1 A ILE 70.127 1
ATOM 3191 N N . ALA 430 430 ? A -8.101 -19.107 13.219 1.000 1 A ALA 73.533 1
ATOM 3192 C CA . ALA 430 430 ? A -7.019 -20.046 13.483 1.000 1 A ALA 72.016 1
ATOM 3193 C C . ALA 430 430 ? A -5.715 -19.599 12.855 1.000 1 A ALA 71.783 1
ATOM 3194 O O . ALA 430 430 ? A -4.633 -19.890 13.395 1.000 1 A ALA 69.745 1
ATOM 3195 C CB . ALA 430 430 ? A -7.390 -21.424 12.999 1.000 1 A ALA 69.599 1
ATOM 3196 N N . ARG 431 431 ? A -5.776 -18.910 11.739 1.000 1 A ARG 69.819 1
ATOM 3197 C CA . ARG 431 431 ? A -4.567 -18.372 11.113 1.000 1 A ARG 68.579 1
ATOM 3198 C C . ARG 431 431 ? A -4.157 -17.044 11.720 1.000 1 A ARG 69.613 1
ATOM 3199 O O . ARG 431 431 ? A -2.946 -16.795 11.836 1.000 1 A ARG 67.293 1
ATOM 3200 C CB . ARG 431 431 ? A -4.799 -18.199 9.621 1.000 1 A ARG 64.330 1
ATOM 3201 C CG . ARG 431 431 ? A -4.923 -19.499 8.866 1.000 1 A ARG 58.683 1
ATOM 3202 C CD . ARG 431 431 ? A -5.161 -19.271 7.384 1.000 1 A ARG 54.668 1
ATOM 3203 N NE . ARG 431 431 ? A -5.309 -20.522 6.669 1.000 1 A ARG 47.153 1
ATOM 3204 C CZ . ARG 431 431 ? A -5.555 -20.594 5.362 1.000 1 A ARG 46.791 1
ATOM 3205 N NH1 . ARG 431 431 ? A -5.648 -19.499 4.635 1.000 1 A ARG 39.564 1
ATOM 3206 N NH2 . ARG 431 431 ? A -5.670 -21.782 4.754 1.000 1 A ARG 38.445 1
ATOM 3207 N N . LYS 432 432 ? A -5.114 -16.258 12.142 1.000 1 A LYS 68.037 1
ATOM 3208 C CA . LYS 432 432 ? A -4.812 -14.951 12.724 1.000 1 A LYS 68.073 1
ATOM 3209 C C . LYS 432 432 ? A -4.748 -14.978 14.249 1.000 1 A LYS 68.449 1
ATOM 3210 O O . LYS 432 432 ? A -4.902 -13.957 14.893 1.000 1 A LYS 66.828 1
ATOM 3211 C CB . LYS 432 432 ? A -5.847 -13.903 12.249 1.000 1 A LYS 64.291 1
ATOM 3212 C CG . LYS 432 432 ? A -5.882 -13.714 10.763 1.000 1 A LYS 61.470 1
ATOM 3213 C CD . LYS 432 432 ? A -4.603 -13.104 10.231 1.000 1 A LYS 58.017 1
ATOM 3214 C CE . LYS 432 432 ? A -4.704 -12.884 8.735 1.000 1 A LYS 57.594 1
ATOM 3215 N NZ . LYS 432 432 ? A -3.453 -12.335 8.155 1.000 1 A LYS 50.272 1
ATOM 3216 N N . GLN 433 433 ? A -4.533 -16.137 14.794 1.000 1 A GLN 68.554 1
ATOM 3217 C CA . GLN 433 433 ? A -4.352 -16.180 16.242 1.000 1 A GLN 68.825 1
ATOM 3218 C C . GLN 433 433 ? A -3.059 -15.523 16.680 1.000 1 A GLN 68.616 1
ATOM 3219 O O . GLN 433 433 ? A -2.983 -14.905 17.734 1.000 1 A GLN 67.235 1
ATOM 3220 C CB . GLN 433 433 ? A -4.362 -17.631 16.717 1.000 1 A GLN 65.790 1
ATOM 3221 C CG . GLN 433 433 ? A -5.724 -18.273 16.710 1.000 1 A GLN 62.610 1
ATOM 3222 C CD . GLN 433 433 ? A -5.706 -19.689 17.206 1.000 1 A GLN 57.410 1
ATOM 3223 O OE1 . GLN 433 433 ? A -4.647 -20.239 17.527 1.000 1 A GLN 53.110 1
ATOM 3224 N NE2 . GLN 433 433 ? A -6.871 -20.310 17.314 1.000 1 A GLN 52.022 1
ATOM 3225 N N . ASP 434 434 ? A -2.038 -15.666 15.838 1.000 1 A ASP 67.445 1
ATOM 3226 C CA . ASP 434 434 ? A -0.773 -15.007 16.154 1.000 1 A ASP 66.273 1
ATOM 3227 C C . ASP 434 434 ? A -0.864 -13.513 15.913 1.000 1 A ASP 66.538 1
ATOM 3228 O O . ASP 434 434 ? A -0.153 -12.747 16.544 1.000 1 A ASP 64.549 1
ATOM 3229 C CB . ASP 434 434 ? A 0.347 -15.604 15.294 1.000 1 A ASP 61.983 1
ATOM 3230 C CG . ASP 434 434 ? A 0.587 -17.070 15.646 1.000 1 A ASP 58.456 1
ATOM 3231 O OD1 . ASP 434 434 ? A 0.408 -17.445 16.814 1.000 1 A ASP 53.597 1
ATOM 3232 O OD2 . ASP 434 434 ? A 0.982 -17.825 14.723 1.000 1 A ASP 55.354 1
ATOM 3233 N N . PHE 435 435 ? A -1.740 -13.126 15.011 1.000 1 A PHE 67.431 1
ATOM 3234 C CA . PHE 435 435 ? A -1.900 -11.690 14.736 1.000 1 A PHE 68.426 1
ATOM 3235 C C . PHE 435 435 ? A -2.723 -11.021 15.825 1.000 1 A PHE 68.216 1
ATOM 3236 O O . PHE 435 435 ? A -2.524 -9.871 16.137 1.000 1 A PHE 66.940 1
ATOM 3237 C CB . PHE 435 435 ? A -2.539 -11.522 13.354 1.000 1 A PHE 66.065 1
ATOM 3238 C CG . PHE 435 435 ? A -2.810 -10.086 12.971 1.000 1 A PHE 63.824 1
ATOM 3239 C CD1 . PHE 435 435 ? A -1.765 -9.265 12.597 1.000 1 A PHE 64.369 1
ATOM 3240 C CD2 . PHE 435 435 ? A -4.099 -9.567 12.997 1.000 1 A PHE 63.627 1
ATOM 3241 C CE1 . PHE 435 435 ? A -1.983 -7.954 12.249 1.000 1 A PHE 61.885 1
ATOM 3242 C CE2 . PHE 435 435 ? A -4.336 -8.263 12.652 1.000 1 A PHE 62.569 1
ATOM 3243 C CZ . PHE 435 435 ? A -3.287 -7.463 12.279 1.000 1 A PHE 59.694 1
ATOM 3244 N N . LEU 436 436 ? A -3.699 -11.755 16.341 1.000 1 A LEU 68.869 1
ATOM 3245 C CA . LEU 436 436 ? A -4.573 -11.166 17.332 1.000 1 A LEU 69.579 1
ATOM 3246 C C . LEU 436 436 ? A -3.980 -11.201 18.749 1.000 1 A LEU 68.526 1
ATOM 3247 O O . LEU 436 436 ? A -4.367 -10.414 19.601 1.000 1 A LEU 65.683 1
ATOM 3248 C CB . LEU 436 436 ? A -5.922 -11.893 17.353 1.000 1 A LEU 67.612 1
ATOM 3249 C CG . LEU 436 436 ? A -6.788 -11.698 16.114 1.000 1 A LEU 66.917 1
ATOM 3250 C CD1 . LEU 436 436 ? A -7.205 -10.247 16.008 1.000 1 A LEU 68.290 1
ATOM 3251 C CD2 . LEU 436 436 ? A -7.999 -12.606 16.172 1.000 1 A LEU 68.443 1
ATOM 3252 N N . ASN 437 437 ? A -3.058 -12.114 18.959 1.000 1 A ASN 68.165 1
ATOM 3253 C CA . ASN 437 437 ? A -2.462 -12.254 20.270 1.000 1 A ASN 67.118 1
ATOM 3254 C C . ASN 437 437 ? A -1.179 -11.439 20.434 1.000 1 A ASN 66.409 1
ATOM 3255 O O . ASN 437 437 ? A -0.420 -11.678 21.371 1.000 1 A ASN 64.497 1
ATOM 3256 C CB . ASN 437 437 ? A -2.180 -13.716 20.581 1.000 1 A ASN 64.037 1
ATOM 3257 C CG . ASN 437 437 ? A -3.447 -14.533 20.766 1.000 1 A ASN 61.624 1
ATOM 3258 O OD1 . ASN 437 437 ? A -4.414 -14.059 21.375 1.000 1 A ASN 56.434 1
ATOM 3259 N ND2 . ASN 437 437 ? A -3.456 -15.747 20.261 1.000 1 A ASN 57.876 1
ATOM 3260 N N . ILE 438 438 ? A -0.949 -10.517 19.519 1.000 1 A ILE 57.646 1
ATOM 3261 C CA . ILE 438 438 ? A 0.235 -9.660 19.617 1.000 1 A ILE 58.011 1
ATOM 3262 C C . ILE 438 438 ? A -0.033 -8.611 20.679 1.000 1 A ILE 57.579 1
ATOM 3263 O O . ILE 438 438 ? A -1.021 -7.871 20.622 1.000 1 A ILE 55.049 1
ATOM 3264 C CB . ILE 438 438 ? A 0.571 -9.021 18.267 1.000 1 A ILE 54.528 1
ATOM 3265 C CG1 . ILE 438 438 ? A 0.968 -10.104 17.255 1.000 1 A ILE 54.817 1
ATOM 3266 C CG2 . ILE 438 438 ? A 1.699 -8.026 18.424 1.000 1 A ILE 52.012 1
ATOM 3267 C CD1 . ILE 438 438 ? A 1.133 -9.610 15.865 1.000 1 A ILE 48.585 1
ATOM 3268 N N . ALA 439 439 ? A 0.854 -8.536 21.611 1.000 1 A ALA 52.862 1
ATOM 3269 C CA . ALA 439 439 ? A 0.751 -7.586 22.690 1.000 1 A ALA 53.298 1
ATOM 3270 C C . ALA 439 439 ? A 1.110 -6.184 22.208 1.000 1 A ALA 53.874 1
ATOM 3271 O O . ALA 439 439 ? A 1.942 -6.036 21.289 1.000 1 A ALA 53.066 1
ATOM 3272 C CB . ALA 439 439 ? A 1.636 -7.970 23.875 1.000 1 A ALA 49.819 1
ATOM 3273 N N . PRO 440 440 ? A 0.553 -5.166 22.810 1.000 1 A PRO 49.952 1
ATOM 3274 C CA . PRO 440 440 ? A 0.904 -3.813 22.403 1.000 1 A PRO 52.336 1
ATOM 3275 C C . PRO 440 440 ? A 2.302 -3.418 22.860 1.000 1 A PRO 53.009 1
ATOM 3276 O O . PRO 440 440 ? A 2.904 -4.086 23.692 1.000 1 A PRO 51.381 1
ATOM 3277 C CB . PRO 440 440 ? A -0.161 -2.944 23.079 1.000 1 A PRO 48.310 1
ATOM 3278 C CG . PRO 440 440 ? A -0.567 -3.730 24.258 1.000 1 A PRO 47.490 1
ATOM 3279 C CD . PRO 440 440 ? A -0.533 -5.165 23.797 1.000 1 A PRO 48.670 1
ATOM 3280 N N . MET 441 441 ? A 2.779 -2.342 22.275 1.000 1 A MET 45.730 1
ATOM 3281 C CA . MET 441 441 ? A 4.130 -1.885 22.557 1.000 1 A MET 47.171 1
ATOM 3282 C C . MET 441 441 ? A 4.197 -1.330 23.984 1.000 1 A MET 47.465 1
ATOM 3283 O O . MET 441 441 ? A 3.309 -0.627 24.429 1.000 1 A MET 45.887 1
ATOM 3284 C CB . MET 441 441 ? A 4.561 -0.816 21.563 1.000 1 A MET 44.782 1
ATOM 3285 C CG . MET 441 441 ? A 5.966 -0.332 21.724 1.000 1 A MET 42.992 1
ATOM 3286 S SD . MET 441 441 ? A 6.408 0.861 20.465 1.000 1 A MET 37.081 1
ATOM 3287 C CE . MET 441 441 ? A 8.065 1.270 21.000 1.000 1 A MET 33.906 1
ATOM 3288 N N . SER 442 442 ? A 5.261 -1.651 24.660 1.000 1 A SER 46.976 1
ATOM 3289 C CA . SER 442 442 ? A 5.475 -1.140 25.994 1.000 1 A SER 50.059 1
ATOM 3290 C C . SER 442 442 ? A 5.948 0.312 25.934 1.000 1 A SER 50.359 1
ATOM 3291 O O . SER 442 442 ? A 6.487 0.776 24.927 1.000 1 A SER 48.515 1
ATOM 3292 C CB . SER 442 442 ? A 6.482 -1.984 26.756 1.000 1 A SER 46.193 1
ATOM 3293 O OG . SER 442 442 ? A 7.760 -1.899 26.173 1.000 1 A SER 43.069 1
ATOM 3294 N N . GLN 443 443 ? A 5.749 1.010 27.005 1.000 1 A GLN 44.924 1
ATOM 3295 C CA . GLN 443 443 ? A 6.165 2.413 27.051 1.000 1 A GLN 46.248 1
ATOM 3296 C C . GLN 443 443 ? A 7.674 2.548 27.246 1.000 1 A GLN 46.581 1
ATOM 3297 O O . GLN 443 443 ? A 8.240 3.547 26.833 1.000 1 A GLN 44.494 1
ATOM 3298 C CB . GLN 443 443 ? A 5.429 3.148 28.162 1.000 1 A GLN 42.663 1
ATOM 3299 C CG . GLN 443 443 ? A 3.944 3.254 27.954 1.000 1 A GLN 40.809 1
ATOM 3300 C CD . GLN 443 443 ? A 3.254 3.997 29.070 1.000 1 A GLN 40.324 1
ATOM 3301 O OE1 . GLN 443 443 ? A 3.889 4.395 30.049 1.000 1 A GLN 39.694 1
ATOM 3302 N NE2 . GLN 443 443 ? A 1.963 4.186 28.924 1.000 1 A GLN 36.907 1
ATOM 3303 N N . ASN 444 444 ? A 8.278 1.585 27.847 1.000 1 A ASN 43.441 1
ATOM 3304 C CA . ASN 444 444 ? A 9.713 1.649 28.118 1.000 1 A ASN 44.179 1
ATOM 3305 C C . ASN 444 444 ? A 10.532 1.209 26.921 1.000 1 A ASN 44.065 1
ATOM 3306 O O . ASN 444 444 ? A 11.591 1.778 26.654 1.000 1 A ASN 42.404 1
ATOM 3307 C CB . ASN 444 444 ? A 10.085 0.781 29.323 1.000 1 A ASN 41.332 1
ATOM 3308 C CG . ASN 444 444 ? A 9.530 1.336 30.624 1.000 1 A ASN 39.762 1
ATOM 3309 O OD1 . ASN 444 444 ? A 9.506 2.541 30.833 1.000 1 A ASN 35.740 1
ATOM 3310 N ND2 . ASN 444 444 ? A 9.096 0.447 31.503 1.000 1 A ASN 37.469 1
ATOM 3311 N N . GLN 445 445 ? A 10.034 0.225 26.195 1.000 1 A GLN 46.455 1
ATOM 3312 C CA . GLN 445 445 ? A 10.759 -0.283 25.047 1.000 1 A GLN 47.645 1
ATOM 3313 C C . GLN 445 445 ? A 10.544 0.622 23.872 1.000 1 A GLN 47.813 1
ATOM 3314 O O . GLN 445 445 ? A 9.413 0.892 23.464 1.000 1 A GLN 46.272 1
ATOM 3315 C CB . GLN 445 445 ? A 10.313 -1.721 24.719 1.000 1 A GLN 44.803 1
ATOM 3316 C CG . GLN 445 445 ? A 11.072 -2.357 23.556 1.000 1 A GLN 42.547 1
ATOM 3317 C CD . GLN 445 445 ? A 10.698 -3.785 23.337 1.000 1 A GLN 41.191 1
ATOM 3318 O OE1 . GLN 445 445 ? A 9.880 -4.330 24.067 1.000 1 A GLN 39.340 1
ATOM 3319 N NE2 . GLN 445 445 ? A 11.303 -4.407 22.319 1.000 1 A GLN 35.812 1
ATOM 3320 N N . ASN 446 446 ? A 11.617 1.104 23.314 1.000 1 A ASN 43.976 1
ATOM 3321 C CA . ASN 446 446 ? A 11.573 1.969 22.145 1.000 1 A ASN 44.614 1
ATOM 3322 C C . ASN 446 446 ? A 12.273 1.275 20.995 1.000 1 A ASN 44.497 1
ATOM 3323 O O . ASN 446 446 ? A 13.488 1.261 20.917 1.000 1 A ASN 43.212 1
ATOM 3324 C CB . ASN 446 446 ? A 12.228 3.325 22.438 1.000 1 A ASN 42.798 1
ATOM 3325 C CG . ASN 446 446 ? A 11.944 4.352 21.340 1.000 1 A ASN 41.269 1
ATOM 3326 O OD1 . ASN 446 446 ? A 11.285 4.055 20.351 1.000 1 A ASN 36.848 1
ATOM 3327 N ND2 . ASN 446 446 ? A 12.440 5.549 21.534 1.000 1 A ASN 38.488 1
ATOM 3328 N N . HIS 447 447 ? A 11.468 0.707 20.134 1.000 1 A HIS 43.622 1
ATOM 3329 C CA . HIS 447 447 ? A 12.045 -0.011 18.981 1.000 1 A HIS 43.331 1
ATOM 3330 C C . HIS 447 447 ? A 12.451 0.910 17.858 1.000 1 A HIS 42.556 1
ATOM 3331 O O . HIS 447 447 ? A 13.121 0.492 16.923 1.000 1 A HIS 41.314 1
ATOM 3332 C CB . HIS 447 447 ? A 11.070 -1.082 18.481 1.000 1 A HIS 40.753 1
ATOM 3333 C CG . HIS 447 447 ? A 9.801 -0.535 17.965 1.000 1 A HIS 39.784 1
ATOM 3334 N ND1 . HIS 447 447 ? A 8.749 -0.180 18.791 1.000 1 A HIS 34.427 1
ATOM 3335 C CD2 . HIS 447 447 ? A 9.411 -0.262 16.703 1.000 1 A HIS 37.617 1
ATOM 3336 C CE1 . HIS 447 447 ? A 7.746 0.276 18.034 1.000 1 A HIS 33.505 1
ATOM 3337 N NE2 . HIS 447 447 ? A 8.139 0.269 16.773 1.000 1 A HIS 30.938 1
ATOM 3338 N N . MET 448 448 ? A 11.974 2.153 17.907 1.000 1 A MET 41.792 1
ATOM 3339 C CA . MET 448 448 ? A 12.318 3.092 16.852 1.000 1 A MET 41.956 1
ATOM 3340 C C . MET 448 448 ? A 13.665 3.785 17.101 1.000 1 A MET 41.748 1
ATOM 3341 O O . MET 448 448 ? A 14.168 4.433 16.187 1.000 1 A MET 40.592 1
ATOM 3342 C CB . MET 448 448 ? A 11.224 4.142 16.678 1.000 1 A MET 39.314 1
ATOM 3343 C CG . MET 448 448 ? A 9.887 3.610 16.214 1.000 1 A MET 37.835 1
ATOM 3344 S SD . MET 448 448 ? A 8.638 4.843 16.144 1.000 1 A MET 35.619 1
ATOM 3345 C CE . MET 448 448 ? A 7.262 3.870 15.543 1.000 1 A MET 30.478 1
ATOM 3346 N N . GLY 449 449 ? A 14.167 3.677 18.307 1.000 1 A GLY 39.054 1
ATOM 3347 C CA . GLY 449 449 ? A 15.441 4.325 18.618 1.000 1 A GLY 40.002 1
ATOM 3348 C C . GLY 449 449 ? A 15.319 5.812 18.783 1.000 1 A GLY 42.135 1
ATOM 3349 O O . GLY 449 449 ? A 16.304 6.532 18.644 1.000 1 A GLY 40.330 1
ATOM 3350 N N . MET 450 450 ? A 14.131 6.252 19.143 1.000 1 A MET 42.314 1
ATOM 3351 C CA . MET 450 450 ? A 13.916 7.687 19.336 1.000 1 A MET 41.920 1
ATOM 3352 C C . MET 450 450 ? A 14.437 8.160 20.697 1.000 1 A MET 41.977 1
ATOM 3353 O O . MET 450 450 ? A 14.862 9.301 20.835 1.000 1 A MET 40.115 1
ATOM 3354 C CB . MET 450 450 ? A 12.437 8.020 19.198 1.000 1 A MET 40.250 1
ATOM 3355 C CG . MET 450 450 ? A 11.865 7.836 17.806 1.000 1 A MET 39.033 1
ATOM 3356 S SD . MET 450 450 ? A 10.133 8.221 17.733 1.000 1 A MET 36.371 1
ATOM 3357 C CE . MET 450 450 ? A 9.829 7.846 16.000 1.000 1 A MET 32.019 1
ATOM 3358 N N . ASN 451 451 ? A 14.368 7.258 21.665 1.000 1 A ASN 41.161 1
ATOM 3359 C CA . ASN 451 451 ? A 14.774 7.520 23.046 1.000 1 A ASN 42.569 1
ATOM 3360 C C . ASN 451 451 ? A 14.013 8.715 23.620 1.000 1 A ASN 42.641 1
ATOM 3361 O O . ASN 451 451 ? A 14.566 9.548 24.307 1.000 1 A ASN 41.671 1
ATOM 3362 C CB . ASN 451 451 ? A 16.279 7.727 23.174 1.000 1 A ASN 40.432 1
ATOM 3363 C CG . ASN 451 451 ? A 17.070 6.460 22.865 1.000 1 A ASN 38.601 1
ATOM 3364 O OD1 . ASN 451 451 ? A 16.699 5.384 23.309 1.000 1 A ASN 33.979 1
ATOM 3365 N ND2 . ASN 451 451 ? A 18.126 6.590 22.071 1.000 1 A ASN 35.729 1
ATOM 3366 N N . ASP 452 452 ? A 12.715 8.725 23.318 1.000 1 A ASP 46.318 1
ATOM 3367 C CA . ASP 452 452 ? A 11.844 9.800 23.804 1.000 1 A ASP 46.154 1
ATOM 3368 C C . ASP 452 452 ? A 10.499 9.167 24.160 1.000 1 A ASP 45.362 1
ATOM 3369 O O . ASP 452 452 ? A 9.786 8.711 23.280 1.000 1 A ASP 45.426 1
ATOM 3370 C CB . ASP 452 452 ? A 11.675 10.879 22.731 1.000 1 A ASP 45.223 1
ATOM 3371 C CG . ASP 452 452 ? A 11.042 12.147 23.274 1.000 1 A ASP 43.886 1
ATOM 3372 O OD1 . ASP 452 452 ? A 10.779 12.193 24.498 1.000 1 A ASP 38.300 1
ATOM 3373 O OD2 . ASP 452 452 ? A 10.827 13.069 22.483 1.000 1 A ASP 39.367 1
ATOM 3374 N N . PRO 453 453 ? A 10.170 9.138 25.431 1.000 1 A PRO 43.568 1
ATOM 3375 C CA . PRO 453 453 ? A 8.923 8.476 25.839 1.000 1 A PRO 44.674 1
ATOM 3376 C C . PRO 453 453 ? A 7.673 9.217 25.405 1.000 1 A PRO 44.565 1
ATOM 3377 O O . PRO 453 453 ? A 6.610 8.621 25.274 1.000 1 A PRO 44.528 1
ATOM 3378 C CB . PRO 453 453 ? A 9.012 8.417 27.376 1.000 1 A PRO 43.327 1
ATOM 3379 C CG . PRO 453 453 ? A 10.479 8.534 27.655 1.000 1 A PRO 43.681 1
ATOM 3380 C CD . PRO 453 453 ? A 11.016 9.424 26.581 1.000 1 A PRO 45.717 1
ATOM 3381 N N . MET 454 454 ? A 7.808 10.491 25.159 1.000 1 A MET 40.587 1
ATOM 3382 C CA . MET 454 454 ? A 6.662 11.258 24.646 1.000 1 A MET 42.504 1
ATOM 3383 C C . MET 454 454 ? A 6.406 10.991 23.180 1.000 1 A MET 41.964 1
ATOM 3384 O O . MET 454 454 ? A 5.263 10.986 22.743 1.000 1 A MET 40.752 1
ATOM 3385 C CB . MET 454 454 ? A 6.907 12.749 24.885 1.000 1 A MET 39.917 1
ATOM 3386 C CG . MET 454 454 ? A 6.974 13.175 26.337 1.000 1 A MET 38.644 1
ATOM 3387 S SD . MET 454 454 ? A 5.523 12.775 27.250 1.000 1 A MET 37.773 1
ATOM 3388 C CE . MET 454 454 ? A 4.395 13.921 26.516 1.000 1 A MET 31.702 1
ATOM 3389 N N . MET 455 455 ? A 7.476 10.751 22.466 1.000 1 A MET 41.599 1
ATOM 3390 C CA . MET 455 455 ? A 7.391 10.474 21.020 1.000 1 A MET 41.239 1
ATOM 3391 C C . MET 455 455 ? A 7.546 8.999 20.734 1.000 1 A MET 40.297 1
ATOM 3392 O O . MET 455 455 ? A 8.092 8.591 19.729 1.000 1 A MET 39.007 1
ATOM 3393 C CB . MET 455 455 ? A 8.451 11.282 20.255 1.000 1 A MET 39.662 1
ATOM 3394 C CG . MET 455 455 ? A 8.309 12.783 20.388 1.000 1 A MET 38.683 1
ATOM 3395 S SD . MET 455 455 ? A 6.798 13.400 19.672 1.000 1 A MET 36.420 1
ATOM 3396 C CE . MET 455 455 ? A 7.202 13.184 17.942 1.000 1 A MET 32.342 1
ATOM 3397 N N . ASN 456 456 ? A 7.021 8.195 21.642 1.000 1 A ASN 40.678 1
ATOM 3398 C CA . ASN 456 456 ? A 7.204 6.755 21.514 1.000 1 A ASN 40.755 1
ATOM 3399 C C . ASN 456 456 ? A 6.264 6.157 20.460 1.000 1 A ASN 40.289 1
ATOM 3400 O O . ASN 456 456 ? A 6.728 5.549 19.489 1.000 1 A ASN 38.142 1
ATOM 3401 C CB . ASN 456 456 ? A 6.972 6.071 22.875 1.000 1 A ASN 38.499 1
ATOM 3402 C CG . ASN 456 456 ? A 7.465 4.626 22.898 1.000 1 A ASN 37.605 1
ATOM 3403 O OD1 . ASN 456 456 ? A 7.988 4.104 21.911 1.000 1 A ASN 32.626 1
ATOM 3404 N ND2 . ASN 456 456 ? A 7.266 3.987 24.039 1.000 1 A ASN 35.495 1
ATOM 3405 N N . GLY 457 457 ? A 4.991 6.318 20.677 1.000 1 A GLY 41.585 1
ATOM 3406 C CA . GLY 457 457 ? A 4.016 5.753 19.745 1.000 1 A GLY 42.099 1
ATOM 3407 C C . GLY 457 457 ? A 2.615 6.219 20.102 1.000 1 A GLY 44.179 1
ATOM 3408 O O . GLY 457 457 ? A 2.416 7.150 20.898 1.000 1 A GLY 42.897 1
ATOM 3409 N N . GLU 458 458 ? A 1.648 5.566 19.533 1.000 1 A GLU 39.971 1
ATOM 3410 C CA . GLU 458 458 ? A 0.263 5.928 19.796 1.000 1 A GLU 41.861 1
ATOM 3411 C C . GLU 458 458 ? A -0.197 5.423 21.158 1.000 1 A GLU 42.831 1
ATOM 3412 O O . GLU 458 458 ? A -0.961 6.079 21.850 1.000 1 A GLU 40.194 1
ATOM 3413 C CB . GLU 458 458 ? A -0.653 5.387 18.719 1.000 1 A GLU 39.244 1
ATOM 3414 C CG . GLU 458 458 ? A -0.466 6.018 17.352 1.000 1 A GLU 37.525 1
ATOM 3415 C CD . GLU 458 458 ? A -1.444 5.504 16.329 1.000 1 A GLU 37.405 1
ATOM 3416 O OE1 . GLU 458 458 ? A -2.194 4.548 16.668 1.000 1 A GLU 39.431 1
ATOM 3417 O OE2 . GLU 458 458 ? A -1.463 6.045 15.201 1.000 1 A GLU 37.304 1
ATOM 3418 N N . HIS 459 459 ? A 0.288 4.259 21.537 1.000 1 A HIS 45.923 1
ATOM 3419 C CA . HIS 459 459 ? A -0.071 3.738 22.850 1.000 1 A HIS 45.471 1
ATOM 3420 C C . HIS 459 459 ? A 0.637 4.487 23.976 1.000 1 A HIS 45.288 1
ATOM 3421 O O . HIS 459 459 ? A 0.087 4.609 25.064 1.000 1 A HIS 43.833 1
ATOM 3422 C CB . HIS 459 459 ? A 0.236 2.233 22.914 1.000 1 A HIS 43.226 1
ATOM 3423 C CG . HIS 459 459 ? A -0.483 1.427 21.892 1.000 1 A HIS 41.565 1
ATOM 3424 N ND1 . HIS 459 459 ? A -1.824 1.128 22.004 1.000 1 A HIS 37.399 1
ATOM 3425 C CD2 . HIS 459 459 ? A -0.072 0.869 20.731 1.000 1 A HIS 39.920 1
ATOM 3426 C CE1 . HIS 459 459 ? A -2.186 0.416 20.964 1.000 1 A HIS 38.330 1
ATOM 3427 N NE2 . HIS 459 459 ? A -1.140 0.233 20.179 1.000 1 A HIS 37.909 1
ATOM 3428 N N . ALA 460 460 ? A 1.809 4.982 23.681 1.000 1 A ALA 42.163 1
ATOM 3429 C CA . ALA 460 460 ? A 2.529 5.768 24.669 1.000 1 A ALA 43.007 1
ATOM 3430 C C . ALA 460 460 ? A 1.967 7.182 24.757 1.000 1 A ALA 43.216 1
ATOM 3431 O O . ALA 460 460 ? A 2.010 7.786 25.827 1.000 1 A ALA 42.887 1
ATOM 3432 C CB . ALA 460 460 ? A 4.017 5.807 24.382 1.000 1 A ALA 40.953 1
ATOM 3433 N N . MET 461 461 ? A 1.445 7.661 23.661 1.000 1 A MET 45.491 1
ATOM 3434 C CA . MET 461 461 ? A 0.845 8.988 23.655 1.000 1 A MET 45.955 1
ATOM 3435 C C . MET 461 461 ? A -0.507 8.989 24.347 1.000 1 A MET 44.700 1
ATOM 3436 O O . MET 461 461 ? A -0.869 9.947 25.023 1.000 1 A MET 43.244 1
ATOM 3437 C CB . MET 461 461 ? A 0.692 9.504 22.235 1.000 1 A MET 43.921 1
ATOM 3438 C CG . MET 461 461 ? A 1.979 9.823 21.563 1.000 1 A MET 42.558 1
ATOM 3439 S SD . MET 461 461 ? A 1.797 10.310 19.828 1.000 1 A MET 37.436 1
ATOM 3440 C CE . MET 461 461 ? A 1.083 11.900 20.067 1.000 1 A MET 33.546 1
ATOM 3441 N N . LEU 462 462 ? A -1.241 7.908 24.205 1.000 1 A LEU 47.046 1
ATOM 3442 C CA . LEU 462 462 ? A -2.503 7.803 24.936 1.000 1 A LEU 49.110 1
ATOM 3443 C C . LEU 462 462 ? A -2.275 7.570 26.424 1.000 1 A LEU 48.451 1
ATOM 3444 O O . LEU 462 462 ? A -3.121 7.883 27.244 1.000 1 A LEU 47.045 1
ATOM 3445 C CB . LEU 462 462 ? A -3.368 6.705 24.349 1.000 1 A LEU 47.287 1
ATOM 3446 C CG . LEU 462 462 ? A -3.897 6.943 22.923 1.000 1 A LEU 45.621 1
ATOM 3447 C CD1 . LEU 462 462 ? A -4.821 8.152 22.897 1.000 1 A LEU 46.787 1
ATOM 3448 C CD2 . LEU 462 462 ? A -4.595 5.715 22.424 1.000 1 A LEU 45.794 1
ATOM 3449 N N . GLY 463 463 ? A -1.146 6.989 26.748 1.000 1 A GLY 40.598 1
ATOM 3450 C CA . GLY 463 463 ? A -0.813 6.771 28.152 1.000 1 A GLY 38.834 1
ATOM 3451 C C . GLY 463 463 ? A -0.158 7.955 28.815 1.000 1 A GLY 39.813 1
ATOM 3452 O O . GLY 463 463 ? A -0.386 8.203 29.995 1.000 1 A GLY 38.237 1
ATOM 3453 N N . ASN 464 464 ? A 0.630 8.680 28.032 1.000 1 A ASN 36.509 1
ATOM 3454 C CA . ASN 464 464 ? A 1.390 9.806 28.555 1.000 1 A ASN 37.156 1
ATOM 3455 C C . ASN 464 464 ? A 0.904 11.145 28.039 1.000 1 A ASN 37.091 1
ATOM 3456 O O . ASN 464 464 ? A 1.455 12.177 28.404 1.000 1 A ASN 34.746 1
ATOM 3457 C CB . ASN 464 464 ? A 2.879 9.657 28.256 1.000 1 A ASN 33.917 1
ATOM 3458 C CG . ASN 464 464 ? A 3.505 8.514 29.010 1.000 1 A ASN 32.286 1
ATOM 3459 O OD1 . ASN 464 464 ? A 3.240 8.303 30.190 1.000 1 A ASN 28.762 1
ATOM 3460 N ND2 . ASN 464 464 ? A 4.387 7.763 28.316 1.000 1 A ASN 30.953 1
ATOM 3461 N N . GLY 465 465 ? A -0.108 11.121 27.194 1.000 1 A GLY 39.436 1
ATOM 3462 C CA . GLY 465 465 ? A -0.640 12.349 26.641 1.000 1 A GLY 39.655 1
ATOM 3463 C C . GLY 465 465 ? A -0.261 12.538 25.191 1.000 1 A GLY 42.538 1
ATOM 3464 O O . GLY 465 465 ? A 0.703 11.956 24.708 1.000 1 A GLY 40.419 1
ATOM 3465 N N . GLN 466 466 ? A -1.028 13.325 24.511 1.000 1 A GLN 44.666 1
ATOM 3466 C CA . GLN 466 466 ? A -0.824 13.551 23.088 1.000 1 A GLN 46.648 1
ATOM 3467 C C . GLN 466 466 ? A 0.127 14.701 22.852 1.000 1 A GLN 46.708 1
ATOM 3468 O O . GLN 466 466 ? A -0.013 15.767 23.460 1.000 1 A GLN 45.377 1
ATOM 3469 C CB . GLN 466 466 ? A -2.171 13.825 22.390 1.000 1 A GLN 45.500 1
ATOM 3470 C CG . GLN 466 466 ? A -3.134 12.640 22.435 1.000 1 A GLN 42.177 1
ATOM 3471 C CD . GLN 466 466 ? A -4.457 12.943 21.762 1.000 1 A GLN 40.866 1
ATOM 3472 O OE1 . GLN 466 466 ? A -4.640 14.048 21.306 1.000 1 A GLN 39.979 1
ATOM 3473 N NE2 . GLN 466 466 ? A -5.329 11.957 21.686 1.000 1 A GLN 36.136 1
ATOM 3474 N N . VAL 467 467 ? A 1.054 14.474 21.980 1.000 1 A VAL 39.376 1
ATOM 3475 C CA . VAL 467 467 ? A 2.038 15.522 21.650 1.000 1 A VAL 42.354 1
ATOM 3476 C C . VAL 467 467 ? A 1.416 16.448 20.625 1.000 1 A VAL 42.278 1
ATOM 3477 O O . VAL 467 467 ? A 1.005 16.008 19.537 1.000 1 A VAL 41.838 1
ATOM 3478 C CB . VAL 467 467 ? A 3.339 14.911 21.102 1.000 1 A VAL 40.804 1
ATOM 3479 C CG1 . VAL 467 467 ? A 3.938 13.978 22.112 1.000 1 A VAL 41.935 1
ATOM 3480 C CG2 . VAL 467 467 ? A 4.300 16.012 20.716 1.000 1 A VAL 40.226 1
ATOM 3481 N N . PRO 468 468 ? A 1.313 17.741 20.953 1.000 1 A PRO 46.540 1
ATOM 3482 C CA . PRO 468 468 ? A 0.675 18.645 19.986 1.000 1 A PRO 50.131 1
ATOM 3483 C C . PRO 468 468 ? A 1.601 18.933 18.790 1.000 1 A PRO 50.189 1
ATOM 3484 O O . PRO 468 468 ? A 2.787 19.210 18.936 1.000 1 A PRO 49.549 1
ATOM 3485 C CB . PRO 468 468 ? A 0.458 19.921 20.822 1.000 1 A PRO 49.294 1
ATOM 3486 C CG . PRO 468 468 ? A 1.494 19.847 21.874 1.000 1 A PRO 48.593 1
ATOM 3487 C CD . PRO 468 468 ? A 1.667 18.388 22.223 1.000 1 A PRO 51.085 1
ATOM 3488 N N . ASN 469 469 ? A 1.013 18.850 17.625 1.000 1 A ASN 43.062 1
ATOM 3489 C CA . ASN 469 469 ? A 1.693 19.201 16.400 1.000 1 A ASN 43.798 1
ATOM 3490 C C . ASN 469 469 ? A 0.971 20.405 15.801 1.000 1 A ASN 42.933 1
ATOM 3491 O O . ASN 469 469 ? A -0.040 20.239 15.146 1.000 1 A ASN 43.165 1
ATOM 3492 C CB . ASN 469 469 ? A 1.715 18.021 15.424 1.000 1 A ASN 44.063 1
ATOM 3493 C CG . ASN 469 469 ? A 2.611 18.277 14.223 1.000 1 A ASN 42.393 1
ATOM 3494 O OD1 . ASN 469 469 ? A 3.230 19.335 14.089 1.000 1 A ASN 36.919 1
ATOM 3495 N ND2 . ASN 469 469 ? A 2.683 17.291 13.321 1.000 1 A ASN 38.116 1
ATOM 3496 N N . PRO 470 470 ? A 1.496 21.587 16.001 1.000 1 A PRO 47.686 1
ATOM 3497 C CA . PRO 470 470 ? A 0.813 22.771 15.468 1.000 1 A PRO 49.517 1
ATOM 3498 C C . PRO 470 470 ? A 0.899 22.910 13.957 1.000 1 A PRO 49.270 1
ATOM 3499 O O . PRO 470 470 ? A 0.175 23.725 13.370 1.000 1 A PRO 48.337 1
ATOM 3500 C CB . PRO 470 470 ? A 1.514 23.925 16.166 1.000 1 A PRO 48.634 1
ATOM 3501 C CG . PRO 470 470 ? A 2.874 23.404 16.502 1.000 1 A PRO 49.160 1
ATOM 3502 C CD . PRO 470 470 ? A 2.677 21.957 16.796 1.000 1 A PRO 50.468 1
ATOM 3503 N N . TYR 471 471 ? A 1.767 22.124 13.322 1.000 1 A TYR 37.227 1
ATOM 3504 C CA . TYR 471 471 ? A 1.921 22.197 11.890 1.000 1 A TYR 39.846 1
ATOM 3505 C C . TYR 471 471 ? A 1.100 21.114 11.197 1.000 1 A TYR 39.230 1
ATOM 3506 O O . TYR 471 471 ? A 0.884 21.205 9.980 1.000 1 A TYR 36.625 1
ATOM 3507 C CB . TYR 471 471 ? A 3.375 22.099 11.475 1.000 1 A TYR 36.779 1
ATOM 3508 C CG . TYR 471 471 ? A 4.223 23.235 12.053 1.000 1 A TYR 34.578 1
ATOM 3509 C CD1 . TYR 471 471 ? A 4.198 24.467 11.461 1.000 1 A TYR 34.261 1
ATOM 3510 C CD2 . TYR 471 471 ? A 5.038 23.011 13.151 1.000 1 A TYR 34.715 1
ATOM 3511 C CE1 . TYR 471 471 ? A 4.960 25.505 11.961 1.000 1 A TYR 33.689 1
ATOM 3512 C CE2 . TYR 471 471 ? A 5.810 24.042 13.656 1.000 1 A TYR 29.979 1
ATOM 3513 C CZ . TYR 471 471 ? A 5.767 25.283 13.059 1.000 1 A TYR 31.219 1
ATOM 3514 O OH . TYR 471 471 ? A 6.538 26.310 13.535 1.000 1 A TYR 41.652 1
ATOM 3515 N N . GLY 472 472 ? A 0.685 20.128 11.923 1.000 1 A GLY 45.484 1
ATOM 3516 C CA . GLY 472 472 ? A -0.077 19.057 11.327 1.000 1 A GLY 45.835 1
ATOM 3517 C C . GLY 472 472 ? A -1.557 19.402 11.234 1.000 1 A GLY 47.062 1
ATOM 3518 O O . GLY 472 472 ? A -2.007 20.508 11.499 1.000 1 A GLY 45.266 1
ATOM 3519 N N . GLY 473 473 ? A -2.319 18.393 10.812 1.000 1 A GLY 41.891 1
ATOM 3520 C CA . GLY 473 473 ? A -3.738 18.590 10.678 1.000 1 A GLY 42.668 1
ATOM 3521 C C . GLY 473 473 ? A -4.494 18.474 11.987 1.000 1 A GLY 44.501 1
ATOM 3522 O O . GLY 473 473 ? A -5.624 18.960 12.117 1.000 1 A GLY 43.508 1
ATOM 3523 N N . HIS 474 474 ? A -3.874 17.849 12.957 1.000 1 A HIS 42.335 1
ATOM 3524 C CA . HIS 474 474 ? A -4.473 17.649 14.246 1.000 1 A HIS 41.938 1
ATOM 3525 C C . HIS 474 474 ? A -3.381 17.665 15.299 1.000 1 A HIS 41.005 1
ATOM 3526 O O . HIS 474 474 ? A -2.256 17.230 15.044 1.000 1 A HIS 41.313 1
ATOM 3527 C CB . HIS 474 474 ? A -5.255 16.324 14.298 1.000 1 A HIS 41.740 1
ATOM 3528 C CG . HIS 474 474 ? A -4.406 15.131 14.056 1.000 1 A HIS 41.200 1
ATOM 3529 N ND1 . HIS 474 474 ? A -4.004 14.742 12.763 1.000 1 A HIS 36.306 1
ATOM 3530 C CD2 . HIS 474 474 ? A -3.862 14.236 14.899 1.000 1 A HIS 38.929 1
ATOM 3531 C CE1 . HIS 474 474 ? A -3.274 13.649 12.866 1.000 1 A HIS 35.369 1
ATOM 3532 N NE2 . HIS 474 474 ? A -3.175 13.304 14.140 1.000 1 A HIS 36.544 1
ATOM 3533 N N . PRO 475 475 ? A -3.690 18.128 16.472 1.000 1 A PRO 42.623 1
ATOM 3534 C CA . PRO 475 475 ? A -2.668 18.100 17.527 1.000 1 A PRO 44.145 1
ATOM 3535 C C . PRO 475 475 ? A -2.456 16.696 18.076 1.000 1 A PRO 43.906 1
ATOM 3536 O O . PRO 475 475 ? A -3.405 15.950 18.300 1.000 1 A PRO 43.438 1
ATOM 3537 C CB . PRO 475 475 ? A -3.236 19.050 18.577 1.000 1 A PRO 43.191 1
ATOM 3538 C CG . PRO 475 475 ? A -4.723 18.966 18.349 1.000 1 A PRO 43.375 1
ATOM 3539 C CD . PRO 475 475 ? A -4.909 18.806 16.881 1.000 1 A PRO 45.293 1
ATOM 3540 N N . GLY 476 476 ? A -1.210 16.364 18.270 1.000 1 A GLY 41.545 1
ATOM 3541 C CA . GLY 476 476 ? A -0.845 15.088 18.833 1.000 1 A GLY 39.108 1
ATOM 3542 C C . GLY 476 476 ? A -0.496 13.989 17.862 1.000 1 A GLY 40.931 1
ATOM 3543 O O . GLY 476 476 ? A 0.259 13.085 18.208 1.000 1 A GLY 39.573 1
ATOM 3544 N N . TYR 477 477 ? A -1.043 14.071 16.633 1.000 1 A TYR 42.491 1
ATOM 3545 C CA . TYR 477 477 ? A -0.785 13.044 15.640 1.000 1 A TYR 45.646 1
ATOM 3546 C C . TYR 477 477 ? A -0.565 13.701 14.295 1.000 1 A TYR 44.868 1
ATOM 3547 O O . TYR 477 477 ? A -1.082 14.761 13.975 1.000 1 A TYR 43.567 1
ATOM 3548 C CB . TYR 477 477 ? A -1.951 12.062 15.557 1.000 1 A TYR 43.677 1
ATOM 3549 C CG . TYR 477 477 ? A -2.122 11.208 16.784 1.000 1 A TYR 42.345 1
ATOM 3550 C CD1 . TYR 477 477 ? A -1.365 10.055 16.932 1.000 1 A TYR 42.167 1
ATOM 3551 C CD2 . TYR 477 477 ? A -3.035 11.532 17.787 1.000 1 A TYR 42.130 1
ATOM 3552 C CE1 . TYR 477 477 ? A -1.510 9.252 18.041 1.000 1 A TYR 37.425 1
ATOM 3553 C CE2 . TYR 477 477 ? A -3.168 10.746 18.906 1.000 1 A TYR 37.316 1
ATOM 3554 C CZ . TYR 477 477 ? A -2.402 9.610 19.020 1.000 1 A TYR 37.073 1
ATOM 3555 O OH . TYR 477 477 ? A -2.544 8.819 20.149 1.000 1 A TYR 42.113 1
ATOM 3556 N N . GLY 478 478 ? A 0.227 12.996 13.491 1.000 1 A GLY 37.646 1
ATOM 3557 C CA . GLY 478 478 ? A 0.518 13.467 12.140 1.000 1 A GLY 37.441 1
ATOM 3558 C C . GLY 478 478 ? A -0.281 12.706 11.098 1.000 1 A GLY 39.015 1
ATOM 3559 O O . GLY 478 478 ? A -1.386 12.220 11.381 1.000 1 A GLY 37.244 1
ATOM 3560 N N . HIS 479 479 ? A 0.274 12.586 9.933 1.000 1 A HIS 40.991 1
ATOM 3561 C CA . HIS 479 479 ? A -0.388 11.847 8.868 1.000 1 A HIS 41.650 1
ATOM 3562 C C . HIS 479 479 ? A 0.672 11.440 7.863 1.000 1 A HIS 41.051 1
ATOM 3563 O O . HIS 479 479 ? A 1.849 11.779 7.984 1.000 1 A HIS 40.424 1
ATOM 3564 C CB . HIS 479 479 ? A -1.495 12.672 8.209 1.000 1 A HIS 41.108 1
ATOM 3565 C CG . HIS 479 479 ? A -2.494 11.845 7.446 1.000 1 A HIS 39.757 1
ATOM 3566 N ND1 . HIS 479 479 ? A -2.352 11.587 6.094 1.000 1 A HIS 34.479 1
ATOM 3567 C CD2 . HIS 479 479 ? A -3.607 11.247 7.860 1.000 1 A HIS 37.173 1
ATOM 3568 C CE1 . HIS 479 479 ? A -3.385 10.834 5.726 1.000 1 A HIS 33.659 1
ATOM 3569 N NE2 . HIS 479 479 ? A -4.145 10.617 6.753 1.000 1 A HIS 29.671 1
ATOM 3570 N N . GLN 480 480 ? A 0.252 10.660 6.875 1.000 1 A GLN 38.542 1
ATOM 3571 C CA . GLN 480 480 ? A 1.178 10.241 5.824 1.000 1 A GLN 41.144 1
ATOM 3572 C C . GLN 480 480 ? A 1.638 11.438 5.021 1.000 1 A GLN 40.905 1
ATOM 3573 O O . GLN 480 480 ? A 2.830 11.639 4.839 1.000 1 A GLN 39.387 1
ATOM 3574 C CB . GLN 480 480 ? A 0.499 9.220 4.905 1.000 1 A GLN 39.829 1
ATOM 3575 C CG . GLN 480 480 ? A 1.397 8.683 3.800 1.000 1 A GLN 37.657 1
ATOM 3576 C CD . GLN 480 480 ? A 0.712 7.663 2.947 1.000 1 A GLN 36.215 1
ATOM 3577 O OE1 . GLN 480 480 ? A -0.469 7.397 3.134 1.000 1 A GLN 33.727 1
ATOM 3578 N NE2 . GLN 480 480 ? A 1.428 7.085 2.004 1.000 1 A GLN 29.070 1
ATOM 3579 N N . GLN 481 481 ? A 0.692 12.181 4.519 1.000 1 A GLN 40.416 1
ATOM 3580 C CA . GLN 481 481 ? A 1.034 13.385 3.757 1.000 1 A GLN 42.985 1
ATOM 3581 C C . GLN 481 481 ? A 1.077 14.590 4.690 1.000 1 A GLN 42.786 1
ATOM 3582 O O . GLN 481 481 ? A 0.510 14.576 5.791 1.000 1 A GLN 42.550 1
ATOM 3583 C CB . GLN 481 481 ? A 0.005 13.612 2.646 1.000 1 A GLN 42.297 1
ATOM 3584 C CG . GLN 481 481 ? A 0.010 12.546 1.587 1.000 1 A GLN 41.027 1
ATOM 3585 C CD . GLN 481 481 ? A 1.298 12.489 0.805 1.000 1 A GLN 39.774 1
ATOM 3586 O OE1 . GLN 481 481 ? A 1.903 13.517 0.519 1.000 1 A GLN 37.794 1
ATOM 3587 N NE2 . GLN 481 481 ? A 1.711 11.280 0.461 1.000 1 A GLN 32.381 1
ATOM 3588 N N . TYR 482 482 ? A 1.779 15.592 4.243 1.000 1 A TYR 40.211 1
ATOM 3589 C CA . TYR 482 482 ? A 1.935 16.783 5.085 1.000 1 A TYR 45.966 1
ATOM 3590 C C . TYR 482 482 ? A 0.648 17.591 5.027 1.000 1 A TYR 46.607 1
ATOM 3591 O O . TYR 482 482 ? A 0.110 17.872 3.961 1.000 1 A TYR 45.729 1
ATOM 3592 C CB . TYR 482 482 ? A 3.120 17.603 4.646 1.000 1 A TYR 42.505 1
ATOM 3593 C CG . TYR 482 482 ? A 3.393 18.810 5.521 1.000 1 A TYR 40.191 1
ATOM 3594 C CD1 . TYR 482 482 ? A 3.948 18.659 6.774 1.000 1 A TYR 41.297 1
ATOM 3595 C CD2 . TYR 482 482 ? A 3.101 20.090 5.077 1.000 1 A TYR 40.301 1
ATOM 3596 C CE1 . TYR 482 482 ? A 4.210 19.759 7.576 1.000 1 A TYR 34.728 1
ATOM 3597 C CE2 . TYR 482 482 ? A 3.363 21.183 5.862 1.000 1 A TYR 34.239 1
ATOM 3598 C CZ . TYR 482 482 ? A 3.911 21.013 7.093 1.000 1 A TYR 34.331 1
ATOM 3599 O OH . TYR 482 482 ? A 4.174 22.102 7.905 1.000 1 A TYR 45.567 1
ATOM 3600 N N . MET 483 483 ? A 0.211 17.993 6.187 1.000 1 A MET 50.250 1
ATOM 3601 C CA . MET 483 483 ? A -1.036 18.747 6.377 1.000 1 A MET 51.730 1
ATOM 3602 C C . MET 483 483 ? A -2.242 17.929 5.868 1.000 1 A MET 51.874 1
ATOM 3603 O O . MET 483 483 ? A -3.084 18.431 5.163 1.000 1 A MET 49.924 1
ATOM 3604 C CB . MET 483 483 ? A -0.982 20.115 5.755 1.000 1 A MET 49.596 1
ATOM 3605 C CG . MET 483 483 ? A 0.037 21.063 6.363 1.000 1 A MET 46.589 1
ATOM 3606 S SD . MET 483 483 ? A -0.002 22.716 5.659 1.000 1 A MET 42.131 1
ATOM 3607 C CE . MET 483 483 ? A 0.656 22.412 4.043 1.000 1 A MET 37.621 1
ATOM 3608 N N . GLY 484 484 ? A -2.221 16.686 6.259 1.000 1 A GLY 49.132 1
ATOM 3609 C CA . GLY 484 484 ? A -3.317 15.812 5.873 1.000 1 A GLY 51.807 1
ATOM 3610 C C . GLY 484 484 ? A -4.422 15.783 6.906 1.000 1 A GLY 53.015 1
ATOM 3611 O O . GLY 484 484 ? A -4.358 16.474 7.923 1.000 1 A GLY 52.977 1
ATOM 3612 N N . PRO 485 485 ? A -5.448 15.017 6.682 1.000 1 A PRO 48.321 1
ATOM 3613 C CA . PRO 485 485 ? A -6.495 14.873 7.676 1.000 1 A PRO 51.552 1
ATOM 3614 C C . PRO 485 485 ? A -6.017 14.028 8.855 1.000 1 A PRO 52.258 1
ATOM 3615 O O . PRO 485 485 ? A -5.201 13.144 8.702 1.000 1 A PRO 53.298 1
ATOM 3616 C CB . PRO 485 485 ? A -7.628 14.185 6.921 1.000 1 A PRO 50.786 1
ATOM 3617 C CG . PRO 485 485 ? A -6.928 13.425 5.866 1.000 1 A PRO 49.658 1
ATOM 3618 C CD . PRO 485 485 ? A -5.763 14.243 5.461 1.000 1 A PRO 50.503 1
ATOM 3619 N N . PRO 486 486 ? A -6.563 14.281 10.026 1.000 1 A PRO 50.505 1
ATOM 3620 C CA . PRO 486 486 ? A -6.175 13.502 11.189 1.000 1 A PRO 53.064 1
ATOM 3621 C C . PRO 486 486 ? A -6.708 12.080 11.117 1.000 1 A PRO 53.370 1
ATOM 3622 O O . PRO 486 486 ? A -7.543 11.771 10.271 1.000 1 A PRO 53.453 1
ATOM 3623 C CB . PRO 486 486 ? A -6.782 14.274 12.352 1.000 1 A PRO 51.073 1
ATOM 3624 C CG . PRO 486 486 ? A -7.916 14.990 11.758 1.000 1 A PRO 49.266 1
ATOM 3625 C CD . PRO 486 486 ? A -7.529 15.333 10.376 1.000 1 A PRO 49.750 1
ATOM 3626 N N . PRO 487 487 ? A -6.251 11.214 12.005 1.000 1 A PRO 50.489 1
ATOM 3627 C CA . PRO 487 487 ? A -6.808 9.858 12.038 1.000 1 A PRO 54.828 1
ATOM 3628 C C . PRO 487 487 ? A -8.301 9.876 12.377 1.000 1 A PRO 55.846 1
ATOM 3629 O O . PRO 487 487 ? A -8.784 10.838 12.984 1.000 1 A PRO 56.475 1
ATOM 3630 C CB . PRO 487 487 ? A -5.993 9.183 13.128 1.000 1 A PRO 53.429 1
ATOM 3631 C CG . PRO 487 487 ? A -4.704 9.882 13.116 1.000 1 A PRO 51.945 1
ATOM 3632 C CD . PRO 487 487 ? A -5.047 11.315 12.865 1.000 1 A PRO 53.350 1
ATOM 3633 N N . PRO 488 488 ? A -9.034 8.863 11.977 1.000 1 A PRO 54.637 1
ATOM 3634 C CA . PRO 488 488 ? A -10.484 8.888 12.198 1.000 1 A PRO 56.775 1
ATOM 3635 C C . PRO 488 488 ? A -10.891 8.891 13.667 1.000 1 A PRO 57.339 1
ATOM 3636 O O . PRO 488 488 ? A -11.918 9.473 14.021 1.000 1 A PRO 57.009 1
ATOM 3637 C CB . PRO 488 488 ? A -10.945 7.606 11.486 1.000 1 A PRO 55.823 1
ATOM 3638 C CG . PRO 488 488 ? A -9.907 7.338 10.492 1.000 1 A PRO 54.788 1
ATOM 3639 C CD . PRO 488 488 ? A -8.623 7.740 11.144 1.000 1 A PRO 57.038 1
ATOM 3640 N N . HIS 489 489 ? A -10.101 8.273 14.512 1.000 1 A HIS 53.245 1
ATOM 3641 C CA . HIS 489 489 ? A -10.421 8.275 15.938 1.000 1 A HIS 54.564 1
ATOM 3642 C C . HIS 489 489 ? A -10.086 9.583 16.620 1.000 1 A HIS 54.390 1
ATOM 3643 O O . HIS 489 489 ? A -10.496 9.819 17.747 1.000 1 A HIS 54.652 1
ATOM 3644 C CB . HIS 489 489 ? A -9.699 7.111 16.630 1.000 1 A HIS 53.164 1
ATOM 3645 C CG . HIS 489 489 ? A -8.201 7.227 16.653 1.000 1 A HIS 50.875 1
ATOM 3646 N ND1 . HIS 489 489 ? A -7.429 6.897 15.547 1.000 1 A HIS 49.407 1
ATOM 3647 C CD2 . HIS 489 489 ? A -7.369 7.647 17.626 1.000 1 A HIS 49.055 1
ATOM 3648 C CE1 . HIS 489 489 ? A -6.158 7.119 15.870 1.000 1 A HIS 46.990 1
ATOM 3649 N NE2 . HIS 489 489 ? A -6.103 7.550 17.115 1.000 1 A HIS 45.759 1
ATOM 3650 N N . MET 490 490 ? A -9.336 10.431 15.918 1.000 1 A MET 51.296 1
ATOM 3651 C CA . MET 490 490 ? A -9.028 11.760 16.422 1.000 1 A MET 54.027 1
ATOM 3652 C C . MET 490 490 ? A -9.810 12.854 15.701 1.000 1 A MET 53.469 1
ATOM 3653 O O . MET 490 490 ? A -9.677 14.010 16.051 1.000 1 A MET 52.138 1
ATOM 3654 C CB . MET 490 490 ? A -7.517 12.056 16.330 1.000 1 A MET 52.453 1
ATOM 3655 C CG . MET 490 490 ? A -6.678 11.167 17.250 1.000 1 A MET 50.495 1
ATOM 3656 S SD . MET 490 490 ? A -7.042 11.453 18.967 1.000 1 A MET 49.722 1
ATOM 3657 C CE . MET 490 490 ? A -6.225 10.029 19.709 1.000 1 A MET 44.282 1
ATOM 3658 N N . GLN 491 491 ? A -10.593 12.454 14.744 1.000 1 A GLN 54.728 1
ATOM 3659 C CA . GLN 491 491 ? A -11.404 13.449 14.024 1.000 1 A GLN 58.029 1
ATOM 3660 C C . GLN 491 491 ? A -12.634 13.887 14.833 1.000 1 A GLN 57.314 1
ATOM 3661 O O . GLN 491 491 ? A -13.240 14.896 14.534 1.000 1 A GLN 56.284 1
ATOM 3662 C CB . GLN 491 491 ? A -11.854 12.889 12.678 1.000 1 A GLN 55.753 1
ATOM 3663 C CG . GLN 491 491 ? A -10.743 12.758 11.644 1.000 1 A GLN 52.479 1
ATOM 3664 C CD . GLN 491 491 ? A -11.235 12.234 10.315 1.000 1 A GLN 48.863 1
ATOM 3665 O OE1 . GLN 491 491 ? A -12.401 11.963 10.146 1.000 1 A GLN 46.247 1
ATOM 3666 N NE2 . GLN 491 491 ? A -10.331 12.104 9.362 1.000 1 A GLN 45.535 1
ATOM 3667 N N . MET 492 492 ? A -12.942 13.118 15.824 1.000 1 A MET 50.367 1
ATOM 3668 C CA . MET 492 492 ? A -14.040 13.498 16.691 1.000 1 A MET 51.515 1
ATOM 3669 C C . MET 492 492 ? A -13.678 14.715 17.538 1.000 1 A MET 51.180 1
ATOM 3670 O O . MET 492 492 ? A -14.542 15.511 17.875 1.000 1 A MET 49.805 1
ATOM 3671 C CB . MET 492 492 ? A -14.444 12.331 17.599 1.000 1 A MET 49.462 1
ATOM 3672 C CG . MET 492 492 ? A -14.943 11.130 16.840 1.000 1 A MET 47.280 1
ATOM 3673 S SD . MET 492 492 ? A -15.414 9.771 17.883 1.000 1 A MET 47.467 1
ATOM 3674 C CE . MET 492 492 ? A -16.955 10.389 18.556 1.000 1 A MET 40.087 1
ATOM 3675 N N . HIS 493 493 ? A -12.401 14.833 17.834 1.000 1 A HIS 55.922 1
ATOM 3676 C CA . HIS 493 493 ? A -11.900 15.970 18.608 1.000 1 A HIS 57.059 1
ATOM 3677 C C . HIS 493 493 ? A -11.179 16.965 17.718 1.000 1 A HIS 56.687 1
ATOM 3678 O O . HIS 493 493 ? A -10.353 17.737 18.182 1.000 1 A HIS 55.451 1
ATOM 3679 C CB . HIS 493 493 ? A -10.975 15.501 19.731 1.000 1 A HIS 54.649 1
ATOM 3680 C CG . HIS 493 493 ? A -11.656 14.605 20.747 1.000 1 A HIS 52.121 1
ATOM 3681 N ND1 . HIS 493 493 ? A -12.554 15.063 21.657 1.000 1 A HIS 49.076 1
ATOM 3682 C CD2 . HIS 493 493 ? A -11.518 13.260 20.932 1.000 1 A HIS 49.458 1
ATOM 3683 C CE1 . HIS 493 493 ? A -12.943 14.046 22.401 1.000 1 A HIS 47.278 1
ATOM 3684 N NE2 . HIS 493 493 ? A -12.336 12.953 21.971 1.000 1 A HIS 44.376 1
ATOM 3685 N N . GLN 494 494 ? A -11.509 16.906 16.454 1.000 1 A GLN 46.915 1
ATOM 3686 C CA . GLN 494 494 ? A -10.893 17.821 15.516 1.000 1 A GLN 50.101 1
ATOM 3687 C C . GLN 494 494 ? A -11.413 19.245 15.724 1.000 1 A GLN 49.348 1
ATOM 3688 O O . GLN 494 494 ? A -12.602 19.418 15.955 1.000 1 A GLN 49.220 1
ATOM 3689 C CB . GLN 494 494 ? A -11.140 17.353 14.085 1.000 1 A GLN 48.183 1
ATOM 3690 C CG . GLN 494 494 ? A -10.414 18.124 13.003 1.000 1 A GLN 45.359 1
ATOM 3691 C CD . GLN 494 494 ? A -10.627 17.583 11.627 1.000 1 A GLN 43.000 1
ATOM 3692 O OE1 . GLN 494 494 ? A -11.352 16.616 11.445 1.000 1 A GLN 39.578 1
ATOM 3693 N NE2 . GLN 494 494 ? A -9.999 18.198 10.648 1.000 1 A GLN 37.786 1
ATOM 3694 N N . PRO 495 495 ? A -10.549 20.242 15.633 1.000 1 A PRO 52.850 1
ATOM 3695 C CA . PRO 495 495 ? A -11.015 21.616 15.732 1.000 1 A PRO 55.600 1
ATOM 3696 C C . PRO 495 495 ? A -11.871 21.995 14.529 1.000 1 A PRO 56.336 1
ATOM 3697 O O . PRO 495 495 ? A -11.825 21.313 13.504 1.000 1 A PRO 56.436 1
ATOM 3698 C CB . PRO 495 495 ? A -9.736 22.443 15.783 1.000 1 A PRO 53.819 1
ATOM 3699 C CG . PRO 495 495 ? A -8.700 21.578 15.187 1.000 1 A PRO 52.159 1
ATOM 3700 C CD . PRO 495 495 ? A -9.093 20.171 15.573 1.000 1 A PRO 53.905 1
ATOM 3701 N N . PRO 496 496 ? A -12.638 23.049 14.640 1.000 1 A PRO 51.258 1
ATOM 3702 C CA . PRO 496 496 ? A -13.547 23.412 13.549 1.000 1 A PRO 54.820 1
ATOM 3703 C C . PRO 496 496 ? A -12.840 23.818 12.278 1.000 1 A PRO 55.028 1
ATOM 3704 O O . PRO 496 496 ? A -11.606 23.906 12.233 1.000 1 A PRO 54.283 1
ATOM 3705 C CB . PRO 496 496 ? A -14.376 24.557 14.144 1.000 1 A PRO 52.020 1
ATOM 3706 C CG . PRO 496 496 ? A -13.515 25.122 15.201 1.000 1 A PRO 51.022 1
ATOM 3707 C CD . PRO 496 496 ? A -12.813 23.945 15.789 1.000 1 A PRO 53.064 1
ATOM 3708 N N . MET 497 497 ? A -13.621 24.082 11.260 1.000 1 A MET 53.156 1
ATOM 3709 C CA . MET 497 497 ? A -13.052 24.309 9.947 1.000 1 A MET 56.311 1
ATOM 3710 C C . MET 497 497 ? A -12.349 25.662 9.851 1.000 1 A MET 56.332 1
ATOM 3711 O O . MET 497 497 ? A -11.309 25.786 9.211 1.000 1 A MET 53.858 1
ATOM 3712 C CB . MET 497 497 ? A -14.124 24.207 8.877 1.000 1 A MET 53.225 1
ATOM 3713 C CG . MET 497 497 ? A -13.591 24.305 7.466 1.000 1 A MET 50.297 1
ATOM 3714 S SD . MET 497 497 ? A -14.850 24.160 6.239 1.000 1 A MET 48.498 1
ATOM 3715 C CE . MET 497 497 ? A -15.306 22.451 6.437 1.000 1 A MET 43.339 1
ATOM 3716 N N . TRP 498 498 ? A -12.932 26.632 10.483 1.000 1 A TRP 51.482 1
ATOM 3717 C CA . TRP 498 498 ? A -12.321 27.959 10.428 1.000 1 A TRP 52.520 1
ATOM 3718 C C . TRP 498 498 ? A -10.990 28.008 11.157 1.000 1 A TRP 51.940 1
ATOM 3719 O O . TRP 498 498 ? A -10.078 28.746 10.754 1.000 1 A TRP 50.216 1
ATOM 3720 C CB . TRP 498 498 ? A -13.283 29.014 11.026 1.000 1 A TRP 51.458 1
ATOM 3721 C CG . TRP 498 498 ? A -13.648 28.794 12.466 1.000 1 A TRP 52.629 1
ATOM 3722 C CD1 . TRP 498 498 ? A -14.684 28.037 12.916 1.000 1 A TRP 46.876 1
ATOM 3723 C CD2 . TRP 498 498 ? A -12.991 29.320 13.624 1.000 1 A TRP 49.408 1
ATOM 3724 N NE1 . TRP 498 498 ? A -14.718 28.066 14.291 1.000 1 A TRP 41.290 1
ATOM 3725 C CE2 . TRP 498 498 ? A -13.693 28.830 14.753 1.000 1 A TRP 46.799 1
ATOM 3726 C CE3 . TRP 498 498 ? A -11.883 30.139 13.818 1.000 1 A TRP 42.173 1
ATOM 3727 C CZ2 . TRP 498 498 ? A -13.315 29.157 16.029 1.000 1 A TRP 38.073 1
ATOM 3728 C CZ3 . TRP 498 498 ? A -11.522 30.455 15.098 1.000 1 A TRP 38.218 1
ATOM 3729 C CH2 . TRP 498 498 ? A -12.244 29.982 16.211 1.000 1 A TRP 36.063 1
ATOM 3730 N N . HIS 499 499 ? A -10.890 27.265 12.221 1.000 1 A HIS 53.375 1
ATOM 3731 C CA . HIS 499 499 ? A -9.599 27.216 12.921 1.000 1 A HIS 56.336 1
ATOM 3732 C C . HIS 499 499 ? A -8.594 26.407 12.125 1.000 1 A HIS 55.741 1
ATOM 3733 O O . HIS 499 499 ? A -7.389 26.695 12.176 1.000 1 A HIS 55.502 1
ATOM 3734 C CB . HIS 499 499 ? A -9.763 26.617 14.315 1.000 1 A HIS 54.846 1
ATOM 3735 C CG . HIS 499 499 ? A -8.514 26.625 15.145 1.000 1 A HIS 52.443 1
ATOM 3736 N ND1 . HIS 499 499 ? A -7.627 25.583 15.102 1.000 1 A HIS 51.521 1
ATOM 3737 C CD2 . HIS 499 499 ? A -8.041 27.526 16.017 1.000 1 A HIS 50.196 1
ATOM 3738 C CE1 . HIS 499 499 ? A -6.623 25.865 15.920 1.000 1 A HIS 47.336 1
ATOM 3739 N NE2 . HIS 499 499 ? A -6.842 27.029 16.474 1.000 1 A HIS 48.282 1
ATOM 3740 N N . GLN 500 500 ? A -9.067 25.431 11.379 1.000 1 A GLN 55.065 1
ATOM 3741 C CA . GLN 500 500 ? A -8.173 24.664 10.512 1.000 1 A GLN 57.648 1
ATOM 3742 C C . GLN 500 500 ? A -7.712 25.513 9.337 1.000 1 A GLN 57.410 1
ATOM 3743 O O . GLN 500 500 ? A -6.558 25.379 8.893 1.000 1 A GLN 56.794 1
ATOM 3744 C CB . GLN 500 500 ? A -8.855 23.388 10.020 1.000 1 A GLN 56.148 1
ATOM 3745 C CG . GLN 500 500 ? A -7.947 22.455 9.223 1.000 1 A GLN 52.650 1
ATOM 3746 C CD . GLN 500 500 ? A -8.637 21.197 8.797 1.000 1 A GLN 49.735 1
ATOM 3747 O OE1 . GLN 500 500 ? A -9.804 20.981 9.099 1.000 1 A GLN 46.768 1
ATOM 3748 N NE2 . GLN 500 500 ? A -7.916 20.338 8.094 1.000 1 A GLN 44.276 1
ATOM 3749 N N . GLN 501 501 ? A -8.585 26.334 8.837 1.000 1 A GLN 58.004 1
ATOM 3750 C CA . GLN 501 501 ? A -8.176 27.238 7.747 1.000 1 A GLN 60.367 1
ATOM 3751 C C . GLN 501 501 ? A -7.221 28.307 8.216 1.000 1 A GLN 60.156 1
ATOM 3752 O O . GLN 501 501 ? A -6.333 28.717 7.492 1.000 1 A GLN 59.355 1
ATOM 3753 C CB . GLN 501 501 ? A -9.411 27.863 7.092 1.000 1 A GLN 58.694 1
ATOM 3754 C CG . GLN 501 501 ? A -10.292 26.883 6.335 1.000 1 A GLN 54.573 1
ATOM 3755 C CD . GLN 501 501 ? A -11.515 27.537 5.757 1.000 1 A GLN 51.402 1
ATOM 3756 O OE1 . GLN 501 501 ? A -11.737 28.725 5.988 1.000 1 A GLN 47.887 1
ATOM 3757 N NE2 . GLN 501 501 ? A -12.314 26.775 5.009 1.000 1 A GLN 44.555 1
ATOM 3758 N N . GLN 502 502 ? A -7.449 28.773 9.407 1.000 1 A GLN 54.719 1
ATOM 3759 C CA . GLN 502 502 ? A -6.520 29.754 9.973 1.000 1 A GLN 56.413 1
ATOM 3760 C C . GLN 502 502 ? A -5.197 29.134 10.358 1.000 1 A GLN 57.188 1
ATOM 3761 O O . GLN 502 502 ? A -4.150 29.786 10.315 1.000 1 A GLN 56.643 1
ATOM 3762 C CB . GLN 502 502 ? A -7.135 30.447 11.185 1.000 1 A GLN 54.809 1
ATOM 3763 C CG . GLN 502 502 ? A -8.296 31.350 10.856 1.000 1 A GLN 52.042 1
ATOM 3764 C CD . GLN 502 502 ? A -8.901 32.019 12.076 1.000 1 A GLN 50.091 1
ATOM 3765 O OE1 . GLN 502 502 ? A -8.460 31.741 13.205 1.000 1 A GLN 48.716 1
ATOM 3766 N NE2 . GLN 502 502 ? A -9.856 32.884 11.846 1.000 1 A GLN 45.477 1
ATOM 3767 N N . HIS 503 503 ? A -5.238 27.867 10.729 1.000 1 A HIS 53.422 1
ATOM 3768 C CA . HIS 503 503 ? A -3.999 27.181 11.052 1.000 1 A HIS 56.684 1
ATOM 3769 C C . HIS 503 503 ? A -3.194 26.899 9.781 1.000 1 A HIS 56.044 1
ATOM 3770 O O . HIS 503 503 ? A -1.952 26.978 9.803 1.000 1 A HIS 54.738 1
ATOM 3771 C CB . HIS 503 503 ? A -4.283 25.880 11.794 1.000 1 A HIS 53.867 1
ATOM 3772 C CG . HIS 503 503 ? A -3.061 25.072 12.153 1.000 1 A HIS 50.868 1
ATOM 3773 N ND1 . HIS 503 503 ? A -2.187 25.468 13.156 1.000 1 A HIS 46.855 1
ATOM 3774 C CD2 . HIS 503 503 ? A -2.597 23.935 11.628 1.000 1 A HIS 47.654 1
ATOM 3775 C CE1 . HIS 503 503 ? A -1.211 24.582 13.218 1.000 1 A HIS 43.621 1
ATOM 3776 N NE2 . HIS 503 503 ? A -1.442 23.616 12.291 1.000 1 A HIS 41.719 1
ATOM 3777 N N . GLN 504 504 ? A -3.888 26.565 8.718 1.000 1 A GLN 59.569 1
ATOM 3778 C CA . GLN 504 504 ? A -3.203 26.317 7.458 1.000 1 A GLN 61.268 1
ATOM 3779 C C . GLN 504 504 ? A -2.684 27.621 6.834 1.000 1 A GLN 61.068 1
ATOM 3780 O O . GLN 504 504 ? A -1.669 27.598 6.151 1.000 1 A GLN 60.121 1
ATOM 3781 C CB . GLN 504 504 ? A -4.140 25.611 6.470 1.000 1 A GLN 59.468 1
ATOM 3782 C CG . GLN 504 504 ? A -4.474 24.183 6.822 1.000 1 A GLN 55.471 1
ATOM 3783 C CD . GLN 504 504 ? A -5.423 23.554 5.850 1.000 1 A GLN 52.320 1
ATOM 3784 O OE1 . GLN 504 504 ? A -5.886 24.201 4.924 1.000 1 A GLN 49.849 1
ATOM 3785 N NE2 . GLN 504 504 ? A -5.692 22.272 6.040 1.000 1 A GLN 46.957 1
ATOM 3786 N N . GLN 505 505 ? A -3.370 28.707 7.103 1.000 1 A GLN 63.226 1
ATOM 3787 C CA . GLN 505 505 ? A -2.860 30.005 6.684 1.000 1 A GLN 63.914 1
ATOM 3788 C C . GLN 505 505 ? A -1.627 30.405 7.486 1.000 1 A GLN 63.756 1
ATOM 3789 O O . GLN 505 505 ? A -0.742 31.066 6.978 1.000 1 A GLN 63.624 1
ATOM 3790 C CB . GLN 505 505 ? A -3.942 31.058 6.824 1.000 1 A GLN 62.884 1
ATOM 3791 C CG . GLN 505 505 ? A -5.076 30.923 5.824 1.000 1 A GLN 59.137 1
ATOM 3792 C CD . GLN 505 505 ? A -6.144 31.966 6.032 1.000 1 A GLN 56.134 1
ATOM 3793 O OE1 . GLN 505 505 ? A -6.034 32.782 6.932 1.000 1 A GLN 52.299 1
ATOM 3794 N NE2 . GLN 505 505 ? A -7.156 31.952 5.172 1.000 1 A GLN 49.252 1
ATOM 3795 N N . GLN 506 506 ? A -1.607 30.008 8.727 1.000 1 A GLN 59.729 1
ATOM 3796 C CA . GLN 506 506 ? A -0.407 30.237 9.543 1.000 1 A GLN 60.932 1
ATOM 3797 C C . GLN 506 506 ? A 0.753 29.345 9.113 1.000 1 A GLN 60.448 1
ATOM 3798 O O . GLN 506 506 ? A 1.898 29.730 9.243 1.000 1 A GLN 60.195 1
ATOM 3799 C CB . GLN 506 506 ? A -0.711 30.023 11.014 1.000 1 A GLN 59.516 1
ATOM 3800 C CG . GLN 506 506 ? A -1.646 31.054 11.614 1.000 1 A GLN 55.729 1
ATOM 3801 C CD . GLN 506 506 ? A -2.007 30.792 13.050 1.000 1 A GLN 52.148 1
ATOM 3802 O OE1 . GLN 506 506 ? A -1.568 29.767 13.609 1.000 1 A GLN 48.573 1
ATOM 3803 N NE2 . GLN 506 506 ? A -2.799 31.649 13.672 1.000 1 A GLN 45.453 1
ATOM 3804 N N . GLN 507 507 ? A 0.420 28.176 8.618 1.000 1 A GLN 55.310 1
ATOM 3805 C CA . GLN 507 507 ? A 1.463 27.311 8.070 1.000 1 A GLN 56.782 1
ATOM 3806 C C . GLN 507 507 ? A 1.999 27.811 6.753 1.000 1 A GLN 57.014 1
ATOM 3807 O O . GLN 507 507 ? A 3.130 27.536 6.368 1.000 1 A GLN 56.861 1
ATOM 3808 C CB . GLN 507 507 ? A 0.964 25.876 7.931 1.000 1 A GLN 55.147 1
ATOM 3809 C CG . GLN 507 507 ? A 0.685 25.168 9.242 1.000 1 A GLN 51.696 1
ATOM 3810 C CD . GLN 507 507 ? A 0.154 23.773 9.039 1.000 1 A GLN 47.808 1
ATOM 3811 O OE1 . GLN 507 507 ? A -0.207 23.411 7.945 1.000 1 A GLN 44.151 1
ATOM 3812 N NE2 . GLN 507 507 ? A 0.072 23.000 10.109 1.000 1 A GLN 41.104 1
ATOM 3813 N N . ARG 508 508 ? A 1.174 28.556 6.032 1.000 1 A ARG 54.927 1
ATOM 3814 C CA . ARG 508 508 ? A 1.646 29.182 4.796 1.000 1 A ARG 55.103 1
ATOM 3815 C C . ARG 508 508 ? A 2.575 30.350 5.081 1.000 1 A ARG 54.739 1
ATOM 3816 O O . ARG 508 508 ? A 3.467 30.622 4.283 1.000 1 A ARG 53.799 1
ATOM 3817 C CB . ARG 508 508 ? A 0.459 29.649 3.954 1.000 1 A ARG 52.551 1
ATOM 3818 C CG . ARG 508 508 ? A -0.395 28.530 3.418 1.000 1 A ARG 49.534 1
ATOM 3819 C CD . ARG 508 508 ? A -1.619 29.085 2.717 1.000 1 A ARG 47.628 1
ATOM 3820 N NE . ARG 508 508 ? A -2.505 27.989 2.271 1.000 1 A ARG 43.391 1
ATOM 3821 C CZ . ARG 508 508 ? A -3.669 28.209 1.663 1.000 1 A ARG 42.111 1
ATOM 3822 N NH1 . ARG 508 508 ? A -4.087 29.415 1.397 1.000 1 A ARG 35.664 1
ATOM 3823 N NH2 . ARG 508 508 ? A -4.383 27.143 1.308 1.000 1 A ARG 33.355 1
ATOM 3824 N N . MET 509 509 ? A 2.353 31.001 6.190 1.000 1 A MET 52.807 1
ATOM 3825 C CA . MET 509 509 ? A 3.241 32.102 6.592 1.000 1 A MET 54.879 1
ATOM 3826 C C . MET 509 509 ? A 4.575 31.597 7.116 1.000 1 A MET 54.295 1
ATOM 3827 O O . MET 509 509 ? A 5.569 32.341 7.084 1.000 1 A MET 52.619 1
ATOM 3828 C CB . MET 509 509 ? A 2.564 32.970 7.648 1.000 1 A MET 51.711 1
ATOM 3829 C CG . MET 509 509 ? A 1.330 33.699 7.131 1.000 1 A MET 49.198 1
ATOM 3830 S SD . MET 509 509 ? A 0.536 34.654 8.423 1.000 1 A MET 47.075 1
ATOM 3831 C CE . MET 509 509 ? A -0.858 35.302 7.506 1.000 1 A MET 40.072 1
ATOM 3832 N N . MET 510 510 ? A 4.599 30.399 7.627 1.000 1 A MET 48.834 1
ATOM 3833 C CA . MET 510 510 ? A 5.847 29.825 8.113 1.000 1 A MET 51.619 1
ATOM 3834 C C . MET 510 510 ? A 6.745 29.409 6.949 1.000 1 A MET 51.065 1
ATOM 3835 O O . MET 510 510 ? A 6.272 29.110 5.862 1.000 1 A MET 50.719 1
ATOM 3836 C CB . MET 510 510 ? A 5.554 28.609 8.994 1.000 1 A MET 50.090 1
ATOM 3837 C CG . MET 510 510 ? A 4.868 28.919 10.302 1.000 1 A MET 47.500 1
ATOM 3838 S SD . MET 510 510 ? A 5.884 29.910 11.380 1.000 1 A MET 45.342 1
ATOM 3839 C CE . MET 510 510 ? A 4.680 30.372 12.645 1.000 1 A MET 37.903 1
ATOM 3840 N N . PRO 511 511 ? A 8.043 29.437 7.169 1.000 1 A PRO 54.509 1
ATOM 3841 C CA . PRO 511 511 ? A 8.942 29.010 6.088 1.000 1 A PRO 58.045 1
ATOM 3842 C C . PRO 511 511 ? A 8.846 27.509 5.798 1.000 1 A PRO 58.077 1
ATOM 3843 O O . PRO 511 511 ? A 8.413 26.715 6.615 1.000 1 A PRO 56.702 1
ATOM 3844 C CB . PRO 511 511 ? A 10.331 29.383 6.586 1.000 1 A PRO 54.925 1
ATOM 3845 C CG . PRO 511 511 ? A 10.185 29.341 8.057 1.000 1 A PRO 53.935 1
ATOM 3846 C CD . PRO 511 511 ? A 8.819 29.857 8.336 1.000 1 A PRO 55.590 1
ATOM 3847 N N . GLN 512 512 ? A 9.278 27.164 4.601 1.000 1 A GLN 51.577 1
ATOM 3848 C CA . GLN 512 512 ? A 9.154 25.781 4.132 1.000 1 A GLN 53.326 1
ATOM 3849 C C . GLN 512 512 ? A 10.132 24.873 4.838 1.000 1 A GLN 53.077 1
ATOM 3850 O O . GLN 512 512 ? A 9.808 23.716 5.116 1.000 1 A GLN 53.198 1
ATOM 3851 C CB . GLN 512 512 ? A 9.354 25.714 2.621 1.000 1 A GLN 52.000 1
ATOM 3852 C CG . GLN 512 512 ? A 9.120 24.342 2.031 1.000 1 A GLN 49.082 1
ATOM 3853 C CD . GLN 512 512 ? A 9.285 24.338 0.540 1.000 1 A GLN 44.887 1
ATOM 3854 O OE1 . GLN 512 512 ? A 9.593 25.362 -0.059 1.000 1 A GLN 40.800 1
ATOM 3855 N NE2 . GLN 512 512 ? A 9.082 23.192 -0.077 1.000 1 A GLN 38.476 1
ATOM 3856 N N . ASP 513 513 ? A 11.327 25.372 5.107 1.000 1 A ASP 56.002 1
ATOM 3857 C CA . ASP 513 513 ? A 12.344 24.556 5.765 1.000 1 A ASP 56.207 1
ATOM 3858 C C . ASP 513 513 ? A 11.967 24.264 7.211 1.000 1 A ASP 55.595 1
ATOM 3859 O O . ASP 513 513 ? A 12.277 23.203 7.733 1.000 1 A ASP 54.329 1
ATOM 3860 C CB . ASP 513 513 ? A 13.714 25.223 5.728 1.000 1 A ASP 53.875 1
ATOM 3861 C CG . ASP 513 513 ? A 14.270 25.284 4.312 1.000 1 A ASP 51.257 1
ATOM 3862 O OD1 . ASP 513 513 ? A 14.002 24.349 3.521 1.000 1 A ASP 45.265 1
ATOM 3863 O OD2 . ASP 513 513 ? A 14.977 26.265 3.998 1.000 1 A ASP 47.758 1
ATOM 3864 N N . HIS 514 514 ? A 11.289 25.205 7.832 1.000 1 A HIS 53.061 1
ATOM 3865 C CA . HIS 514 514 ? A 10.827 24.988 9.195 1.000 1 A HIS 54.106 1
ATOM 3866 C C . HIS 514 514 ? A 9.623 24.040 9.245 1.000 1 A HIS 52.933 1
ATOM 3867 O O . HIS 514 514 ? A 9.438 23.335 10.227 1.000 1 A HIS 51.902 1
ATOM 3868 C CB . HIS 514 514 ? A 10.494 26.311 9.857 1.000 1 A HIS 52.489 1
ATOM 3869 C CG . HIS 514 514 ? A 10.063 26.190 11.282 1.000 1 A HIS 50.660 1
ATOM 3870 N ND1 . HIS 514 514 ? A 10.943 25.864 12.293 1.000 1 A HIS 45.998 1
ATOM 3871 C CD2 . HIS 514 514 ? A 8.868 26.384 11.852 1.000 1 A HIS 47.275 1
ATOM 3872 C CE1 . HIS 514 514 ? A 10.260 25.846 13.429 1.000 1 A HIS 44.649 1
ATOM 3873 N NE2 . HIS 514 514 ? A 9.015 26.151 13.184 1.000 1 A HIS 42.007 1
ATOM 3874 N N . MET 515 515 ? A 8.821 24.043 8.171 1.000 1 A MET 49.370 1
ATOM 3875 C CA . MET 515 515 ? A 7.707 23.111 8.128 1.000 1 A MET 51.064 1
ATOM 3876 C C . MET 515 515 ? A 8.121 21.690 7.855 1.000 1 A MET 49.918 1
ATOM 3877 O O . MET 515 515 ? A 7.448 20.760 8.289 1.000 1 A MET 48.529 1
ATOM 3878 C CB . MET 515 515 ? A 6.705 23.559 7.086 1.000 1 A MET 49.249 1
ATOM 3879 C CG . MET 515 515 ? A 5.932 24.813 7.428 1.000 1 A MET 47.180 1
ATOM 3880 S SD . MET 515 515 ? A 4.834 25.327 6.114 1.000 1 A MET 44.045 1
ATOM 3881 C CE . MET 515 515 ? A 4.222 26.871 6.786 1.000 1 A MET 38.986 1
ATOM 3882 N N . MET 516 516 ? A 9.251 21.527 7.182 1.000 1 A MET 44.545 1
ATOM 3883 C CA . MET 516 516 ? A 9.750 20.188 6.963 1.000 1 A MET 45.841 1
ATOM 3884 C C . MET 516 516 ? A 10.381 19.608 8.226 1.000 1 A MET 45.155 1
ATOM 3885 O O . MET 516 516 ? A 10.523 18.391 8.337 1.000 1 A MET 43.923 1
ATOM 3886 C CB . MET 516 516 ? A 10.771 20.161 5.805 1.000 1 A MET 44.367 1
ATOM 3887 C CG . MET 516 516 ? A 10.175 20.466 4.471 1.000 1 A MET 42.598 1
ATOM 3888 S SD . MET 516 516 ? A 9.032 19.207 3.934 1.000 1 A MET 40.800 1
ATOM 3889 C CE . MET 516 516 ? A 10.177 17.832 3.737 1.000 1 A MET 35.252 1
ATOM 3890 N N . MET 517 517 ? A 10.741 20.450 9.135 1.000 1 A MET 45.300 1
ATOM 3891 C CA . MET 517 517 ? A 11.349 20.014 10.381 1.000 1 A MET 45.983 1
ATOM 3892 C C . MET 517 517 ? A 10.324 19.804 11.474 1.000 1 A MET 44.960 1
ATOM 3893 O O . MET 517 517 ? A 10.370 18.829 12.198 1.000 1 A MET 42.953 1
ATOM 3894 C CB . MET 517 517 ? A 12.430 20.995 10.829 1.000 1 A MET 44.161 1
ATOM 3895 C CG . MET 517 517 ? A 13.594 21.130 9.851 1.000 1 A MET 42.803 1
ATOM 3896 S SD . MET 517 517 ? A 14.824 22.329 10.377 1.000 1 A MET 39.075 1
ATOM 3897 C CE . MET 517 517 ? A 15.564 21.473 11.775 1.000 1 A MET 34.251 1
ATOM 3898 N N . GLN 518 518 ? A 9.408 20.737 11.571 1.000 1 A GLN 42.860 1
ATOM 3899 C CA . GLN 518 518 ? A 8.417 20.702 12.640 1.000 1 A GLN 42.890 1
ATOM 3900 C C . GLN 518 518 ? A 7.022 20.304 12.136 1.000 1 A GLN 42.010 1
ATOM 3901 O O . GLN 518 518 ? A 6.086 20.323 12.906 1.000 1 A GLN 40.141 1
ATOM 3902 C CB . GLN 518 518 ? A 8.345 22.063 13.345 1.000 1 A GLN 40.225 1
ATOM 3903 C CG . GLN 518 518 ? A 9.608 22.473 14.025 1.000 1 A GLN 39.051 1
ATOM 3904 C CD . GLN 518 518 ? A 10.008 21.565 15.158 1.000 1 A GLN 39.382 1
ATOM 3905 O OE1 . GLN 518 518 ? A 9.139 21.101 15.894 1.000 1 A GLN 38.585 1
ATOM 3906 N NE2 . GLN 518 518 ? A 11.290 21.312 15.278 1.000 1 A GLN 33.329 1
ATOM 3907 N N . GLY 519 519 ? A 6.946 19.976 10.887 1.000 1 A GLY 43.051 1
ATOM 3908 C CA . GLY 519 519 ? A 5.667 19.612 10.323 1.000 1 A GLY 41.985 1
ATOM 3909 C C . GLY 519 519 ? A 5.289 18.175 10.622 1.000 1 A GLY 43.523 1
ATOM 3910 O O . GLY 519 519 ? A 6.071 17.407 11.193 1.000 1 A GLY 41.412 1
ATOM 3911 N N . GLY 520 520 ? A 4.091 17.833 10.250 1.000 1 A GLY 43.363 1
ATOM 3912 C CA . GLY 520 520 ? A 3.641 16.477 10.444 1.000 1 A GLY 43.636 1
ATOM 3913 C C . GLY 520 520 ? A 4.353 15.488 9.548 1.000 1 A GLY 45.170 1
ATOM 3914 O O . GLY 520 520 ? A 4.569 14.343 9.955 1.000 1 A GLY 43.254 1
ATOM 3915 N N . GLY 521 521 ? A 4.736 15.950 8.383 1.000 1 A GLY 41.297 1
ATOM 3916 C CA . GLY 521 521 ? A 5.535 15.137 7.493 1.000 1 A GLY 40.985 1
ATOM 3917 C C . GLY 521 521 ? A 7.011 15.323 7.744 1.000 1 A GLY 42.975 1
ATOM 3918 O O . GLY 521 521 ? A 7.739 15.723 6.840 1.000 1 A GLY 41.681 1
ATOM 3919 N N . GLY 522 522 ? A 7.419 15.033 8.949 1.000 1 A GLY 43.891 1
ATOM 3920 C CA . GLY 522 522 ? A 8.785 15.259 9.375 1.000 1 A GLY 42.885 1
ATOM 3921 C C . GLY 522 522 ? A 9.711 14.120 8.974 1.000 1 A GLY 44.413 1
ATOM 3922 O O . GLY 522 522 ? A 9.436 13.345 8.064 1.000 1 A GLY 44.531 1
ATOM 3923 N N . PRO 523 523 ? A 10.811 13.989 9.641 1.000 1 A PRO 46.421 1
ATOM 3924 C CA . PRO 523 523 ? A 11.775 12.915 9.331 1.000 1 A PRO 48.702 1
ATOM 3925 C C . PRO 523 523 ? A 11.263 11.538 9.694 1.000 1 A PRO 49.040 1
ATOM 3926 O O . PRO 523 523 ? A 11.893 10.556 9.308 1.000 1 A PRO 48.796 1
ATOM 3927 C CB . PRO 523 523 ? A 13.000 13.285 10.174 1.000 1 A PRO 47.685 1
ATOM 3928 C CG . PRO 523 523 ? A 12.448 14.037 11.319 1.000 1 A PRO 47.556 1
ATOM 3929 C CD . PRO 523 523 ? A 11.319 14.838 10.743 1.000 1 A PRO 50.197 1
ATOM 3930 N N . VAL 524 524 ? A 10.169 11.455 10.398 1.000 1 A VAL 42.256 1
ATOM 3931 C CA . VAL 524 524 ? A 9.565 10.158 10.705 1.000 1 A VAL 44.873 1
ATOM 3932 C C . VAL 524 524 ? A 9.003 9.534 9.452 1.000 1 A VAL 44.061 1
ATOM 3933 O O . VAL 524 524 ? A 9.139 8.337 9.213 1.000 1 A VAL 42.678 1
ATOM 3934 C CB . VAL 524 524 ? A 8.487 10.334 11.798 1.000 1 A VAL 43.005 1
ATOM 3935 C CG1 . VAL 524 524 ? A 9.093 10.968 13.051 1.000 1 A VAL 43.808 1
ATOM 3936 C CG2 . VAL 524 524 ? A 7.862 8.984 12.122 1.000 1 A VAL 42.549 1
ATOM 3937 N N . HIS 525 525 ? A 8.391 10.351 8.607 1.000 1 A HIS 44.823 1
ATOM 3938 C CA . HIS 525 525 ? A 7.876 9.851 7.358 1.000 1 A HIS 45.412 1
ATOM 3939 C C . HIS 525 525 ? A 9.004 9.465 6.412 1.000 1 A HIS 44.361 1
ATOM 3940 O O . HIS 525 525 ? A 8.929 8.435 5.740 1.000 1 A HIS 43.277 1
ATOM 3941 C CB . HIS 525 525 ? A 6.956 10.878 6.695 1.000 1 A HIS 43.157 1
ATOM 3942 C CG . HIS 525 525 ? A 5.717 11.177 7.464 1.000 1 A HIS 42.073 1
ATOM 3943 N ND1 . HIS 525 525 ? A 5.682 12.152 8.434 1.000 1 A HIS 36.569 1
ATOM 3944 C CD2 . HIS 525 525 ? A 4.491 10.640 7.400 1.000 1 A HIS 39.769 1
ATOM 3945 C CE1 . HIS 525 525 ? A 4.460 12.194 8.951 1.000 1 A HIS 36.219 1
ATOM 3946 N NE2 . HIS 525 525 ? A 3.717 11.282 8.326 1.000 1 A HIS 33.810 1
ATOM 3947 N N . GLY 526 526 ? A 10.009 10.296 6.367 1.000 1 A GLY 42.021 1
ATOM 3948 C CA . GLY 526 526 ? A 11.163 9.970 5.542 1.000 1 A GLY 40.774 1
ATOM 3949 C C . GLY 526 526 ? A 12.015 8.835 6.100 1.000 1 A GLY 42.080 1
ATOM 3950 O O . GLY 526 526 ? A 12.794 8.200 5.383 1.000 1 A GLY 40.509 1
ATOM 3951 N N . MET 527 527 ? A 11.862 8.589 7.378 1.000 1 A MET 38.312 1
ATOM 3952 C CA . MET 527 527 ? A 12.567 7.480 7.994 1.000 1 A MET 39.806 1
ATOM 3953 C C . MET 527 527 ? A 11.965 6.149 7.547 1.000 1 A MET 40.274 1
ATOM 3954 O O . MET 527 527 ? A 12.683 5.208 7.224 1.000 1 A MET 38.347 1
ATOM 3955 C CB . MET 527 527 ? A 12.514 7.618 9.523 1.000 1 A MET 36.817 1
ATOM 3956 C CG . MET 527 527 ? A 13.164 6.459 10.268 1.000 1 A MET 35.956 1
ATOM 3957 S SD . MET 527 527 ? A 13.180 6.741 12.046 1.000 1 A MET 35.714 1
ATOM 3958 C CE . MET 527 527 ? A 11.460 6.650 12.356 1.000 1 A MET 31.312 1
ATOM 3959 N N . TYR 528 528 ? A 10.651 6.092 7.535 1.000 1 A TYR 43.361 1
ATOM 3960 C CA . TYR 528 528 ? A 9.985 4.867 7.145 1.000 1 A TYR 47.686 1
ATOM 3961 C C . TYR 528 528 ? A 9.745 4.784 5.654 1.000 1 A TYR 46.767 1
ATOM 3962 O O . TYR 528 528 ? A 9.287 3.749 5.171 1.000 1 A TYR 45.250 1
ATOM 3963 C CB . TYR 528 528 ? A 8.666 4.728 7.915 1.000 1 A TYR 45.677 1
ATOM 3964 C CG . TYR 528 528 ? A 8.853 4.394 9.383 1.000 1 A TYR 44.355 1
ATOM 3965 C CD1 . TYR 528 528 ? A 8.753 5.365 10.348 1.000 1 A TYR 43.399 1
ATOM 3966 C CD2 . TYR 528 528 ? A 9.153 3.098 9.780 1.000 1 A TYR 43.926 1
ATOM 3967 C CE1 . TYR 528 528 ? A 8.937 5.073 11.675 1.000 1 A TYR 37.289 1
ATOM 3968 C CE2 . TYR 528 528 ? A 9.341 2.787 11.122 1.000 1 A TYR 38.018 1
ATOM 3969 C CZ . TYR 528 528 ? A 9.233 3.783 12.063 1.000 1 A TYR 37.209 1
ATOM 3970 O OH . TYR 528 528 ? A 9.415 3.493 13.383 1.000 1 A TYR 38.827 1
ATOM 3971 N N . ARG 529 529 ? A 10.049 5.812 4.928 1.000 1 A ARG 46.422 1
ATOM 3972 C CA . ARG 529 529 ? A 9.985 5.733 3.488 1.000 1 A ARG 49.406 1
ATOM 3973 C C . ARG 529 529 ? A 11.164 4.935 2.922 1.000 1 A ARG 47.898 1
ATOM 3974 O O . ARG 529 529 ? A 11.025 4.376 1.835 1.000 1 A ARG 46.033 1
ATOM 3975 C CB . ARG 529 529 ? A 9.968 7.121 2.855 1.000 1 A ARG 46.832 1
ATOM 3976 C CG . ARG 529 529 ? A 8.655 7.839 2.976 1.000 1 A ARG 44.942 1
ATOM 3977 C CD . ARG 529 529 ? A 8.727 9.238 2.404 1.000 1 A ARG 43.298 1
ATOM 3978 N NE . ARG 529 529 ? A 7.511 9.981 2.614 1.000 1 A ARG 41.085 1
ATOM 3979 C CZ . ARG 529 529 ? A 7.356 11.231 2.255 1.000 1 A ARG 39.881 1
ATOM 3980 N NH1 . ARG 529 529 ? A 8.355 11.885 1.661 1.000 1 A ARG 35.325 1
ATOM 3981 N NH2 . ARG 529 529 ? A 6.203 11.878 2.498 1.000 1 A ARG 33.332 1
ATOM 3982 N N . GLY 530 530 ? A 12.233 4.910 3.618 1.000 1 A GLY 45.710 1
ATOM 3983 C CA . GLY 530 530 ? A 13.372 4.104 3.207 1.000 1 A GLY 45.825 1
ATOM 3984 C C . GLY 530 530 ? A 14.481 4.866 2.538 1.000 1 A GLY 47.649 1
ATOM 3985 O O . GLY 530 530 ? A 15.558 4.299 2.288 1.000 1 A GLY 46.495 1
ATOM 3986 N N . ASP 531 531 ? A 14.243 6.121 2.239 1.000 1 A ASP 45.033 1
ATOM 3987 C CA . ASP 531 531 ? A 15.287 6.911 1.594 1.000 1 A ASP 44.207 1
ATOM 3988 C C . ASP 531 531 ? A 16.394 7.328 2.559 1.000 1 A ASP 43.734 1
ATOM 3989 O O . ASP 531 531 ? A 17.500 7.616 2.149 1.000 1 A ASP 42.605 1
ATOM 3990 C CB . ASP 531 531 ? A 14.678 8.164 0.937 1.000 1 A ASP 42.966 1
ATOM 3991 C CG . ASP 531 531 ? A 15.686 8.944 0.110 1.000 1 A ASP 41.857 1
ATOM 3992 O OD1 . ASP 531 531 ? A 16.072 8.466 -0.948 1.000 1 A ASP 36.406 1
ATOM 3993 O OD2 . ASP 531 531 ? A 16.040 10.051 0.566 1.000 1 A ASP 37.707 1
ATOM 3994 N N . MET 532 532 ? A 16.079 7.315 3.830 1.000 1 A MET 40.933 1
ATOM 3995 C CA . MET 532 532 ? A 17.063 7.694 4.831 1.000 1 A MET 42.175 1
ATOM 3996 C C . MET 532 532 ? A 18.057 6.573 5.043 1.000 1 A MET 41.623 1
ATOM 3997 O O . MET 532 532 ? A 17.747 5.395 4.865 1.000 1 A MET 41.014 1
ATOM 3998 C CB . MET 532 532 ? A 16.372 8.081 6.138 1.000 1 A MET 40.866 1
ATOM 3999 C CG . MET 532 532 ? A 15.591 6.926 6.758 1.000 1 A MET 39.727 1
ATOM 4000 S SD . MET 532 532 ? A 14.771 7.329 8.262 1.000 1 A MET 35.007 1
ATOM 4001 C CE . MET 532 532 ? A 16.162 7.433 9.381 1.000 1 A MET 31.748 1
ATOM 4002 N N . GLY 533 533 ? A 19.246 6.939 5.467 1.000 1 A GLY 41.707 1
ATOM 4003 C CA . GLY 533 533 ? A 20.256 5.963 5.790 1.000 1 A GLY 42.980 1
ATOM 4004 C C . GLY 533 533 ? A 20.354 5.710 7.279 1.000 1 A GLY 44.236 1
ATOM 4005 O O . GLY 533 533 ? A 19.742 6.392 8.086 1.000 1 A GLY 43.177 1
ATOM 4006 N N . HIS 534 534 ? A 21.175 4.760 7.622 1.000 1 A HIS 44.434 1
ATOM 4007 C CA . HIS 534 534 ? A 21.364 4.397 9.012 1.000 1 A HIS 46.570 1
ATOM 4008 C C . HIS 534 534 ? A 22.561 5.091 9.639 1.000 1 A HIS 46.549 1
ATOM 4009 O O . HIS 534 534 ? A 22.809 4.941 10.836 1.000 1 A HIS 45.250 1
ATOM 4010 C CB . HIS 534 534 ? A 21.500 2.884 9.164 1.000 1 A HIS 44.113 1
ATOM 4011 C CG . HIS 534 534 ? A 20.263 2.127 8.827 1.000 1 A HIS 42.433 1
ATOM 4012 N ND1 . HIS 534 534 ? A 19.202 2.017 9.702 1.000 1 A HIS 38.382 1
ATOM 4013 C CD2 . HIS 534 534 ? A 19.914 1.449 7.698 1.000 1 A HIS 40.127 1
ATOM 4014 C CE1 . HIS 534 534 ? A 18.237 1.282 9.118 1.000 1 A HIS 36.970 1
ATOM 4015 N NE2 . HIS 534 534 ? A 18.663 0.945 7.906 1.000 1 A HIS 34.885 1
ATOM 4016 N N . ASP 535 535 ? A 23.291 5.870 8.852 1.000 1 A ASP 46.288 1
ATOM 4017 C CA . ASP 535 535 ? A 24.396 6.619 9.388 1.000 1 A ASP 46.850 1
ATOM 4018 C C . ASP 535 535 ? A 23.865 7.771 10.235 1.000 1 A ASP 46.019 1
ATOM 4019 O O . ASP 535 535 ? A 22.813 8.320 9.930 1.000 1 A ASP 46.022 1
ATOM 4020 C CB . ASP 535 535 ? A 25.286 7.150 8.268 1.000 1 A ASP 45.495 1
ATOM 4021 C CG . ASP 535 535 ? A 26.006 6.048 7.537 1.000 1 A ASP 44.195 1
ATOM 4022 O OD1 . ASP 535 535 ? A 26.312 5.010 8.170 1.000 1 A ASP 38.860 1
ATOM 4023 O OD2 . ASP 535 535 ? A 26.297 6.217 6.340 1.000 1 A ASP 40.195 1
ATOM 4024 N N . PRO 536 536 ? A 24.562 8.109 11.293 1.000 1 A PRO 45.654 1
ATOM 4025 C CA . PRO 536 536 ? A 24.073 9.183 12.146 1.000 1 A PRO 47.506 1
ATOM 4026 C C . PRO 536 536 ? A 24.118 10.559 11.511 1.000 1 A PRO 47.778 1
ATOM 4027 O O . PRO 536 536 ? A 23.375 11.458 11.912 1.000 1 A PRO 47.134 1
ATOM 4028 C CB . PRO 536 536 ? A 24.983 9.122 13.369 1.000 1 A PRO 45.715 1
ATOM 4029 C CG . PRO 536 536 ? A 26.220 8.508 12.866 1.000 1 A PRO 46.014 1
ATOM 4030 C CD . PRO 536 536 ? A 25.814 7.530 11.815 1.000 1 A PRO 47.831 1
ATOM 4031 N N . MET 537 537 ? A 24.987 10.723 10.529 1.000 1 A MET 44.843 1
ATOM 4032 C CA . MET 537 537 ? A 25.052 11.994 9.848 1.000 1 A MET 46.278 1
ATOM 4033 C C . MET 537 537 ? A 23.984 12.095 8.760 1.000 1 A MET 45.772 1
ATOM 4034 O O . MET 537 537 ? A 23.577 13.220 8.417 1.000 1 A MET 43.949 1
ATOM 4035 C CB . MET 537 537 ? A 26.436 12.214 9.255 1.000 1 A MET 43.327 1
ATOM 4036 C CG . MET 537 537 ? A 27.548 12.226 10.266 1.000 1 A MET 41.520 1
ATOM 4037 S SD . MET 537 537 ? A 27.365 13.517 11.494 1.000 1 A MET 41.158 1
ATOM 4038 C CE . MET 537 537 ? A 27.571 14.960 10.482 1.000 1 A MET 35.504 1
ATOM 4039 N N . THR 538 538 ? A 23.551 10.976 8.261 1.000 1 A THR 47.388 1
ATOM 4040 C CA . THR 538 538 ? A 22.558 10.988 7.194 1.000 1 A THR 46.805 1
ATOM 4041 C C . THR 538 538 ? A 21.153 10.686 7.712 1.000 1 A THR 46.788 1
ATOM 4042 O O . THR 538 538 ? A 20.188 11.049 7.050 1.000 1 A THR 45.545 1
ATOM 4043 C CB . THR 538 538 ? A 22.914 9.961 6.121 1.000 1 A THR 44.273 1
ATOM 4044 O OG1 . THR 538 538 ? A 22.912 8.641 6.686 1.000 1 A THR 44.429 1
ATOM 4045 C CG2 . THR 538 538 ? A 24.283 10.259 5.548 1.000 1 A THR 42.467 1
ATOM 4046 N N . SER 539 539 ? A 21.054 10.070 8.847 1.000 1 A SER 46.896 1
ATOM 4047 C CA . SER 539 539 ? A 19.752 9.719 9.388 1.000 1 A SER 49.828 1
ATOM 4048 C C . SER 539 539 ? A 19.136 10.963 10.049 1.000 1 A SER 49.228 1
ATOM 4049 O O . SER 539 539 ? A 19.801 11.628 10.853 1.000 1 A SER 48.632 1
ATOM 4050 C CB . SER 539 539 ? A 19.842 8.572 10.377 1.000 1 A SER 47.385 1
ATOM 4051 O OG . SER 539 539 ? A 20.608 8.926 11.506 1.000 1 A SER 44.027 1
ATOM 4052 N N . PRO 540 540 ? A 17.901 11.278 9.774 1.000 1 A PRO 45.317 1
ATOM 4053 C CA . PRO 540 540 ? A 17.255 12.462 10.399 1.000 1 A PRO 48.065 1
ATOM 4054 C C . PRO 540 540 ? A 16.966 12.250 11.879 1.000 1 A PRO 48.241 1
ATOM 4055 O O . PRO 540 540 ? A 16.802 13.224 12.596 1.000 1 A PRO 47.641 1
ATOM 4056 C CB . PRO 540 540 ? A 15.971 12.634 9.608 1.000 1 A PRO 46.413 1
ATOM 4057 C CG . PRO 540 540 ? A 16.190 11.915 8.337 1.000 1 A PRO 46.819 1
ATOM 4058 C CD . PRO 540 540 ? A 17.066 10.733 8.677 1.000 1 A PRO 49.177 1
ATOM 4059 N N . VAL 541 541 ? A 16.918 11.001 12.310 1.000 1 A VAL 44.379 1
ATOM 4060 C CA . VAL 541 541 ? A 16.604 10.739 13.708 1.000 1 A VAL 47.606 1
ATOM 4061 C C . VAL 541 541 ? A 17.777 11.108 14.591 1.000 1 A VAL 47.222 1
ATOM 4062 O O . VAL 541 541 ? A 17.611 11.710 15.657 1.000 1 A VAL 45.537 1
ATOM 4063 C CB . VAL 541 541 ? A 16.218 9.271 13.896 1.000 1 A VAL 44.515 1
ATOM 4064 C CG1 . VAL 541 541 ? A 15.039 8.912 12.993 1.000 1 A VAL 46.985 1
ATOM 4065 C CG2 . VAL 541 541 ? A 15.885 8.973 15.335 1.000 1 A VAL 45.138 1
ATOM 4066 N N . ASN 542 542 ? A 18.981 10.785 14.156 1.000 1 A ASN 43.675 1
ATOM 4067 C CA . ASN 542 542 ? A 20.170 11.095 14.901 1.000 1 A ASN 45.505 1
ATOM 4068 C C . ASN 542 542 ? A 20.561 12.563 14.769 1.000 1 A ASN 45.180 1
ATOM 4069 O O . ASN 542 542 ? A 21.279 13.083 15.609 1.000 1 A ASN 43.157 1
ATOM 4070 C CB . ASN 542 542 ? A 21.346 10.220 14.483 1.000 1 A ASN 42.854 1
ATOM 4071 C CG . ASN 542 542 ? A 21.123 8.755 14.821 1.000 1 A ASN 41.511 1
ATOM 4072 O OD1 . ASN 542 542 ? A 20.624 8.420 15.905 1.000 1 A ASN 35.601 1
ATOM 4073 N ND2 . ASN 542 542 ? A 21.476 7.876 13.907 1.000 1 A ASN 38.450 1
ATOM 4074 N N . ASN 543 543 ? A 20.061 13.190 13.728 1.000 1 A ASN 40.873 1
ATOM 4075 C CA . ASN 543 543 ? A 20.377 14.587 13.537 1.000 1 A ASN 45.021 1
ATOM 4076 C C . ASN 543 543 ? A 19.444 15.444 14.377 1.000 1 A ASN 44.450 1
ATOM 4077 O O . ASN 543 543 ? A 18.277 15.071 14.619 1.000 1 A ASN 43.184 1
ATOM 4078 C CB . ASN 543 543 ? A 20.262 14.981 12.062 1.000 1 A ASN 43.293 1
ATOM 4079 C CG . ASN 543 543 ? A 21.370 14.344 11.252 1.000 1 A ASN 42.227 1
ATOM 4080 O OD1 . ASN 543 543 ? A 22.513 14.285 11.668 1.000 1 A ASN 35.549 1
ATOM 4081 N ND2 . ASN 543 543 ? A 21.014 13.919 10.038 1.000 1 A ASN 37.380 1
ATOM 4082 N N . HIS 544 544 ? A 19.917 16.564 14.808 1.000 1 A HIS 41.203 1
ATOM 4083 C CA . HIS 544 544 ? A 19.154 17.435 15.673 1.000 1 A HIS 42.930 1
ATOM 4084 C C . HIS 544 544 ? A 18.177 18.324 14.912 1.000 1 A HIS 42.481 1
ATOM 4085 O O . HIS 544 544 ? A 17.310 18.950 15.513 1.000 1 A HIS 41.926 1
ATOM 4086 C CB . HIS 544 544 ? A 20.083 18.296 16.522 1.000 1 A HIS 40.728 1
ATOM 4087 C CG . HIS 544 544 ? A 20.949 19.194 15.704 1.000 1 A HIS 39.738 1
ATOM 4088 N ND1 . HIS 544 544 ? A 22.103 18.773 15.115 1.000 1 A HIS 35.822 1
ATOM 4089 C CD2 . HIS 544 544 ? A 20.803 20.496 15.385 1.000 1 A HIS 37.880 1
ATOM 4090 C CE1 . HIS 544 544 ? A 22.651 19.780 14.494 1.000 1 A HIS 34.364 1
ATOM 4091 N NE2 . HIS 544 544 ? A 21.877 20.837 14.628 1.000 1 A HIS 30.722 1
ATOM 4092 N N . ARG 545 545 ? A 18.339 18.389 13.618 1.000 1 A ARG 37.566 1
ATOM 4093 C CA . ARG 545 545 ? A 17.530 19.272 12.798 1.000 1 A ARG 38.318 1
ATOM 4094 C C . ARG 545 545 ? A 16.129 18.696 12.581 1.000 1 A ARG 38.311 1
ATOM 4095 O O . ARG 545 545 ? A 15.226 19.453 12.250 1.000 1 A ARG 36.370 1
ATOM 4096 C CB . ARG 545 545 ? A 18.226 19.539 11.472 1.000 1 A ARG 35.120 1
ATOM 4097 C CG . ARG 545 545 ? A 19.497 20.351 11.565 1.000 1 A ARG 33.757 1
ATOM 4098 C CD . ARG 545 545 ? A 20.123 20.560 10.212 1.000 1 A ARG 34.754 1
ATOM 4099 N NE . ARG 545 545 ? A 20.638 19.328 9.642 1.000 1 A ARG 26.458 1
ATOM 4100 C CZ . ARG 545 545 ? A 21.202 19.232 8.448 1.000 1 A ARG 25.080 1
ATOM 4101 N NH1 . ARG 545 545 ? A 21.297 20.304 7.687 1.000 1 A ARG 22.254 1
ATOM 4102 N NH2 . ARG 545 545 ? A 21.664 18.075 8.008 1.000 1 A ARG 20.370 1
ATOM 4103 N N . HIS 546 546 ? A 15.958 17.401 12.763 1.000 1 A HIS 46.790 1
ATOM 4104 C CA . HIS 546 546 ? A 14.686 16.790 12.497 1.000 1 A HIS 48.465 1
ATOM 4105 C C . HIS 546 546 ? A 14.246 16.026 13.734 1.000 1 A HIS 48.266 1
ATOM 4106 O O . HIS 546 546 ? A 15.023 15.403 14.423 1.000 1 A HIS 46.936 1
ATOM 4107 C CB . HIS 546 546 ? A 14.766 15.826 11.316 1.000 1 A HIS 45.740 1
ATOM 4108 C CG . HIS 546 546 ? A 15.061 16.494 10.003 1.000 1 A HIS 43.185 1
ATOM 4109 N ND1 . HIS 546 546 ? A 14.086 17.178 9.304 1.000 1 A HIS 40.909 1
ATOM 4110 C CD2 . HIS 546 546 ? A 16.192 16.606 9.287 1.000 1 A HIS 41.112 1
ATOM 4111 C CE1 . HIS 546 546 ? A 14.631 17.674 8.213 1.000 1 A HIS 37.799 1
ATOM 4112 N NE2 . HIS 546 546 ? A 15.898 17.329 8.187 1.000 1 A HIS 36.525 1
ATOM 4113 N N . ALA 547 547 ? A 12.959 16.112 14.002 1.000 1 A ALA 43.624 1
ATOM 4114 C CA . ALA 547 547 ? A 12.373 15.447 15.145 1.000 1 A ALA 46.028 1
ATOM 4115 C C . ALA 547 547 ? A 11.372 14.412 14.654 1.000 1 A ALA 46.368 1
ATOM 4116 O O . ALA 547 547 ? A 10.418 14.754 13.946 1.000 1 A ALA 46.747 1
ATOM 4117 C CB . ALA 547 547 ? A 11.680 16.432 16.085 1.000 1 A ALA 45.404 1
ATOM 4118 N N . PRO 548 548 ? A 11.567 13.181 14.987 1.000 1 A PRO 43.333 1
ATOM 4119 C CA . PRO 548 548 ? A 10.645 12.143 14.502 1.000 1 A PRO 44.972 1
ATOM 4120 C C . PRO 548 548 ? A 9.289 12.220 15.183 1.000 1 A PRO 46.082 1
ATOM 4121 O O . PRO 548 548 ? A 9.180 12.448 16.372 1.000 1 A PRO 45.137 1
ATOM 4122 C CB . PRO 548 548 ? A 11.348 10.829 14.814 1.000 1 A PRO 43.964 1
ATOM 4123 C CG . PRO 548 548 ? A 12.223 11.147 15.972 1.000 1 A PRO 43.852 1
ATOM 4124 C CD . PRO 548 548 ? A 12.675 12.564 15.763 1.000 1 A PRO 46.485 1
ATOM 4125 N N . TYR 549 549 ? A 8.279 11.977 14.379 1.000 1 A TYR 47.026 1
ATOM 4126 C CA . TYR 549 549 ? A 6.900 12.026 14.869 1.000 1 A TYR 50.601 1
ATOM 4127 C C . TYR 549 549 ? A 6.323 10.627 14.851 1.000 1 A TYR 49.779 1
ATOM 4128 O O . TYR 549 549 ? A 6.239 10.014 13.802 1.000 1 A TYR 49.724 1
ATOM 4129 C CB . TYR 549 549 ? A 6.047 12.975 14.055 1.000 1 A TYR 50.073 1
ATOM 4130 C CG . TYR 549 549 ? A 4.625 13.111 14.548 1.000 1 A TYR 48.493 1
ATOM 4131 C CD1 . TYR 549 549 ? A 3.622 12.403 13.892 1.000 1 A TYR 46.460 1
ATOM 4132 C CD2 . TYR 549 549 ? A 4.328 13.895 15.632 1.000 1 A TYR 46.199 1
ATOM 4133 C CE1 . TYR 549 549 ? A 2.315 12.516 14.318 1.000 1 A TYR 41.685 1
ATOM 4134 C CE2 . TYR 549 549 ? A 3.008 14.010 16.061 1.000 1 A TYR 40.579 1
ATOM 4135 C CZ . TYR 549 549 ? A 2.037 13.326 15.398 1.000 1 A TYR 40.139 1
ATOM 4136 O OH . TYR 549 549 ? A 0.715 13.432 15.814 1.000 1 A TYR 44.978 1
ATOM 4137 N N . PRO 550 550 ? A 5.939 10.085 16.011 1.000 1 A PRO 43.937 1
ATOM 4138 C CA . PRO 550 550 ? A 5.447 8.720 16.012 1.000 1 A PRO 45.871 1
ATOM 4139 C C . PRO 550 550 ? A 4.009 8.629 15.517 1.000 1 A PRO 46.781 1
ATOM 4140 O O . PRO 550 550 ? A 3.084 9.187 16.136 1.000 1 A PRO 45.860 1
ATOM 4141 C CB . PRO 550 550 ? A 5.542 8.318 17.484 1.000 1 A PRO 44.190 1
ATOM 4142 C CG . PRO 550 550 ? A 5.445 9.595 18.237 1.000 1 A PRO 44.012 1
ATOM 4143 C CD . PRO 550 550 ? A 6.066 10.645 17.356 1.000 1 A PRO 46.592 1
ATOM 4144 N N . ASN 551 551 ? A 3.840 7.961 14.416 1.000 1 A ASN 42.872 1
ATOM 4145 C CA . ASN 551 551 ? A 2.496 7.709 13.886 1.000 1 A ASN 43.619 1
ATOM 4146 C C . ASN 551 551 ? A 2.520 6.368 13.209 1.000 1 A ASN 43.077 1
ATOM 4147 O O . ASN 551 551 ? A 3.031 6.237 12.094 1.000 1 A ASN 42.477 1
ATOM 4148 C CB . ASN 551 551 ? A 2.055 8.824 12.929 1.000 1 A ASN 42.226 1
ATOM 4149 C CG . ASN 551 551 ? A 0.579 8.730 12.592 1.000 1 A ASN 40.962 1
ATOM 4150 O OD1 . ASN 551 551 ? A -0.123 7.835 13.065 1.000 1 A ASN 33.927 1
ATOM 4151 N ND2 . ASN 551 551 ? A 0.106 9.641 11.751 1.000 1 A ASN 35.553 1
ATOM 4152 N N . PRO 552 552 ? A 1.981 5.349 13.823 1.000 1 A PRO 48.359 1
ATOM 4153 C CA . PRO 552 552 ? A 2.058 3.988 13.225 1.000 1 A PRO 50.348 1
ATOM 4154 C C . PRO 552 552 ? A 1.241 3.850 11.962 1.000 1 A PRO 50.629 1
ATOM 4155 O O . PRO 552 552 ? A 1.557 2.997 11.142 1.000 1 A PRO 50.330 1
ATOM 4156 C CB . PRO 552 552 ? A 1.501 3.097 14.318 1.000 1 A PRO 48.618 1
ATOM 4157 C CG . PRO 552 552 ? A 1.696 3.861 15.579 1.000 1 A PRO 48.499 1
ATOM 4158 C CD . PRO 552 552 ? A 1.456 5.274 15.200 1.000 1 A PRO 51.467 1
ATOM 4159 N N . ALA 553 553 ? A 0.209 4.650 11.796 1.000 1 A ALA 51.710 1
ATOM 4160 C CA . ALA 553 553 ? A -0.557 4.602 10.555 1.000 1 A ALA 54.249 1
ATOM 4161 C C . ALA 553 553 ? A 0.174 5.282 9.423 1.000 1 A ALA 54.246 1
ATOM 4162 O O . ALA 553 553 ? A 0.047 4.872 8.265 1.000 1 A ALA 53.796 1
ATOM 4163 C CB . ALA 553 553 ? A -1.917 5.250 10.761 1.000 1 A ALA 52.775 1
ATOM 4164 N N . ALA 554 554 ? A 0.954 6.278 9.734 1.000 1 A ALA 48.305 1
ATOM 4165 C CA . ALA 554 554 ? A 1.736 6.951 8.720 1.000 1 A ALA 50.871 1
ATOM 4166 C C . ALA 554 554 ? A 3.057 6.264 8.466 1.000 1 A ALA 51.518 1
ATOM 4167 O O . ALA 554 554 ? A 3.566 6.272 7.348 1.000 1 A ALA 51.952 1
ATOM 4168 C CB . ALA 554 554 ? A 1.973 8.406 9.096 1.000 1 A ALA 50.044 1
ATOM 4169 N N . MET 555 555 ? A 3.613 5.689 9.499 1.000 1 A MET 46.261 1
ATOM 4170 C CA . MET 555 555 ? A 4.881 4.984 9.330 1.000 1 A MET 48.622 1
ATOM 4171 C C . MET 555 555 ? A 4.697 3.702 8.539 1.000 1 A MET 48.547 1
ATOM 4172 O O . MET 555 555 ? A 5.649 3.247 7.878 1.000 1 A MET 48.103 1
ATOM 4173 C CB . MET 555 555 ? A 5.507 4.656 10.680 1.000 1 A MET 46.773 1
ATOM 4174 C CG . MET 555 555 ? A 5.990 5.859 11.458 1.000 1 A MET 45.385 1
ATOM 4175 S SD . MET 555 555 ? A 6.672 5.424 13.057 1.000 1 A MET 41.313 1
ATOM 4176 C CE . MET 555 555 ? A 7.064 7.055 13.715 1.000 1 A MET 38.052 1
ATOM 4177 N N . ARG 556 556 ? A 3.549 3.133 8.608 1.000 1 A ARG 48.252 1
ATOM 4178 C CA . ARG 556 556 ? A 3.282 1.906 7.826 1.000 1 A ARG 52.057 1
ATOM 4179 C C . ARG 556 556 ? A 2.997 2.239 6.381 1.000 1 A ARG 51.470 1
ATOM 4180 O O . ARG 556 556 ? A 3.358 1.446 5.522 1.000 1 A ARG 50.196 1
ATOM 4181 C CB . ARG 556 556 ? A 2.144 1.121 8.446 1.000 1 A ARG 49.755 1
ATOM 4182 C CG . ARG 556 556 ? A 1.915 -0.266 7.859 1.000 1 A ARG 47.251 1
ATOM 4183 C CD . ARG 556 556 ? A 0.801 -0.981 8.588 1.000 1 A ARG 45.185 1
ATOM 4184 N NE . ARG 556 556 ? A 0.593 -2.314 8.046 1.000 1 A ARG 41.856 1
ATOM 4185 C CZ . ARG 556 556 ? A -0.298 -3.170 8.516 1.000 1 A ARG 41.295 1
ATOM 4186 N NH1 . ARG 556 556 ? A -1.044 -2.850 9.561 1.000 1 A ARG 35.105 1
ATOM 4187 N NH2 . ARG 556 556 ? A -0.419 -4.373 7.952 1.000 1 A ARG 33.016 1
ATOM 4188 N N . ASN 557 557 ? A 2.368 3.339 6.126 1.000 1 A ASN 50.027 1
ATOM 4189 C CA . ASN 557 557 ? A 1.975 3.704 4.785 1.000 1 A ASN 51.590 1
ATOM 4190 C C . ASN 557 557 ? A 2.981 4.618 4.093 1.000 1 A ASN 51.412 1
ATOM 4191 O O . ASN 557 557 ? A 2.734 4.995 2.947 1.000 1 A ASN 50.305 1
ATOM 4192 C CB . ASN 557 557 ? A 0.607 4.382 4.784 1.000 1 A ASN 49.633 1
ATOM 4193 C CG . ASN 557 557 ? A -0.509 3.416 5.088 1.000 1 A ASN 47.702 1
ATOM 4194 O OD1 . ASN 557 557 ? A -0.576 2.337 4.511 1.000 1 A ASN 41.148 1
ATOM 4195 N ND2 . ASN 557 557 ? A -1.412 3.799 5.966 1.000 1 A ASN 43.178 1
ATOM 4196 N N . ASN 558 558 ? A 4.055 4.943 4.742 1.000 1 A ASN 48.518 1
ATOM 4197 C CA . ASN 558 558 ? A 5.069 5.792 4.163 1.000 1 A ASN 49.439 1
ATOM 4198 C C . ASN 558 558 ? A 6.398 5.097 3.941 1.000 1 A ASN 49.317 1
ATOM 4199 O O . ASN 558 558 ? A 7.315 5.690 3.381 1.000 1 A ASN 48.399 1
ATOM 4200 C CB . ASN 558 558 ? A 5.308 7.025 5.020 1.000 1 A ASN 47.651 1
ATOM 4201 C CG . ASN 558 558 ? A 4.132 7.994 4.982 1.000 1 A ASN 46.074 1
ATOM 4202 O OD1 . ASN 558 558 ? A 3.541 8.186 3.926 1.000 1 A ASN 40.407 1
ATOM 4203 N ND2 . ASN 558 558 ? A 3.821 8.628 6.099 1.000 1 A ASN 42.859 1
ATOM 4204 N N . MET 559 559 ? A 6.498 3.878 4.370 1.000 1 A MET 44.923 1
ATOM 4205 C CA . MET 559 559 ? A 7.739 3.158 4.176 1.000 1 A MET 46.504 1
ATOM 4206 C C . MET 559 559 ? A 7.849 2.673 2.725 1.000 1 A MET 46.029 1
ATOM 4207 O O . MET 559 559 ? A 6.868 2.601 1.994 1.000 1 A MET 45.128 1
ATOM 4208 C CB . MET 559 559 ? A 7.822 1.977 5.155 1.000 1 A MET 44.600 1
ATOM 4209 C CG . MET 559 559 ? A 6.827 0.872 4.919 1.000 1 A MET 43.580 1
ATOM 4210 S SD . MET 559 559 ? A 6.967 -0.513 6.057 1.000 1 A MET 39.861 1
ATOM 4211 C CE . MET 559 559 ? A 8.453 -1.255 5.416 1.000 1 A MET 36.408 1
ATOM 4212 N N . ARG 560 560 ? A 9.057 2.284 2.378 1.000 1 A ARG 44.889 1
ATOM 4213 C CA . ARG 560 560 ? A 9.301 1.786 1.049 1.000 1 A ARG 48.097 1
ATOM 4214 C C . ARG 560 560 ? A 9.024 0.289 0.958 1.000 1 A ARG 47.505 1
ATOM 4215 O O . ARG 560 560 ? A 8.633 -0.338 1.926 1.000 1 A ARG 47.335 1
ATOM 4216 C CB . ARG 560 560 ? A 10.733 2.100 0.613 1.000 1 A ARG 46.993 1
ATOM 4217 C CG . ARG 560 560 ? A 10.982 3.560 0.369 1.000 1 A ARG 44.599 1
ATOM 4218 C CD . ARG 560 560 ? A 12.391 3.841 -0.129 1.000 1 A ARG 42.633 1
ATOM 4219 N NE . ARG 560 560 ? A 12.608 5.247 -0.395 1.000 1 A ARG 37.103 1
ATOM 4220 C CZ . ARG 560 560 ? A 13.759 5.761 -0.743 1.000 1 A ARG 36.688 1
ATOM 4221 N NH1 . ARG 560 560 ? A 14.824 4.967 -0.873 1.000 1 A ARG 31.888 1
ATOM 4222 N NH2 . ARG 560 560 ? A 13.895 7.055 -0.969 1.000 1 A ARG 29.863 1
ATOM 4223 N N . MET 561 561 ? A 9.234 -0.237 -0.212 1.000 1 A MET 44.308 1
ATOM 4224 C CA . MET 561 561 ? A 9.003 -1.649 -0.427 1.000 1 A MET 44.952 1
ATOM 4225 C C . MET 561 561 ? A 10.324 -2.338 -0.772 1.000 1 A MET 44.454 1
ATOM 4226 O O . MET 561 561 ? A 11.176 -1.743 -1.426 1.000 1 A MET 43.918 1
ATOM 4227 C CB . MET 561 561 ? A 8.002 -1.878 -1.563 1.000 1 A MET 44.064 1
ATOM 4228 C CG . MET 561 561 ? A 6.580 -1.486 -1.230 1.000 1 A MET 42.864 1
ATOM 4229 S SD . MET 561 561 ? A 5.436 -1.829 -2.548 1.000 1 A MET 39.587 1
ATOM 4230 C CE . MET 561 561 ? A 3.893 -1.236 -1.795 1.000 1 A MET 35.134 1
ATOM 4231 N N . PRO 562 562 ? A 10.460 -3.594 -0.387 1.000 1 A PRO 47.009 1
ATOM 4232 C CA . PRO 562 562 ? A 11.716 -4.264 -0.700 1.000 1 A PRO 48.966 1
ATOM 4233 C C . PRO 562 562 ? A 11.812 -4.645 -2.174 1.000 1 A PRO 49.206 1
ATOM 4234 O O . PRO 562 562 ? A 10.824 -4.576 -2.892 1.000 1 A PRO 47.755 1
ATOM 4235 C CB . PRO 562 562 ? A 11.676 -5.497 0.190 1.000 1 A PRO 47.303 1
ATOM 4236 C CG . PRO 562 562 ? A 10.252 -5.750 0.418 1.000 1 A PRO 47.302 1
ATOM 4237 C CD . PRO 562 562 ? A 9.607 -4.401 0.490 1.000 1 A PRO 49.981 1
ATOM 4238 N N . ASN 563 563 ? A 12.957 -5.056 -2.555 1.000 1 A ASN 49.359 1
ATOM 4239 C CA . ASN 563 563 ? A 13.202 -5.451 -3.934 1.000 1 A ASN 49.450 1
ATOM 4240 C C . ASN 563 563 ? A 12.514 -6.775 -4.237 1.000 1 A ASN 48.017 1
ATOM 4241 O O . ASN 563 563 ? A 12.821 -7.800 -3.617 1.000 1 A ASN 45.837 1
ATOM 4242 C CB . ASN 563 563 ? A 14.689 -5.533 -4.239 1.000 1 A ASN 47.654 1
ATOM 4243 C CG . ASN 563 563 ? A 15.376 -4.188 -4.223 1.000 1 A ASN 45.389 1
ATOM 4244 O OD1 . ASN 563 563 ? A 14.861 -3.215 -4.767 1.000 1 A ASN 39.955 1
ATOM 4245 N ND2 . ASN 563 563 ? A 16.536 -4.125 -3.594 1.000 1 A ASN 42.928 1
ATOM 4246 N N . GLY 564 564 ? A 11.597 -6.736 -5.144 1.000 1 A GLY 44.388 1
ATOM 4247 C CA . GLY 564 564 ? A 10.850 -7.941 -5.494 1.000 1 A GLY 42.886 1
ATOM 4248 C C . GLY 564 564 ? A 11.545 -8.765 -6.547 1.000 1 A GLY 45.030 1
ATOM 4249 O O . GLY 564 564 ? A 12.679 -8.516 -6.938 1.000 1 A GLY 43.675 1
ATOM 4250 N N . PRO 565 565 ? A 10.853 -9.783 -7.044 1.000 1 A PRO 48.189 1
ATOM 4251 C CA . PRO 565 565 ? A 11.448 -10.627 -8.078 1.000 1 A PRO 50.243 1
ATOM 4252 C C . PRO 565 565 ? A 11.434 -10.025 -9.465 1.000 1 A PRO 50.808 1
ATOM 4253 O O . PRO 565 565 ? A 12.003 -10.603 -10.384 1.000 1 A PRO 49.294 1
ATOM 4254 C CB . PRO 565 565 ? A 10.605 -11.894 -8.012 1.000 1 A PRO 48.212 1
ATOM 4255 C CG . PRO 565 565 ? A 9.285 -11.420 -7.554 1.000 1 A PRO 48.727 1
ATOM 4256 C CD . PRO 565 565 ? A 9.559 -10.307 -6.594 1.000 1 A PRO 51.367 1
ATOM 4257 N N . GLY 566 566 ? A 10.799 -8.902 -9.625 1.000 1 A GLY 45.376 1
ATOM 4258 C CA . GLY 566 566 ? A 10.739 -8.261 -10.919 1.000 1 A GLY 43.664 1
ATOM 4259 C C . GLY 566 566 ? A 12.008 -7.547 -11.314 1.000 1 A GLY 45.970 1
ATOM 4260 O O . GLY 566 566 ? A 12.926 -7.408 -10.509 1.000 1 A GLY 45.334 1
ATOM 4261 N N . PRO 567 567 ? A 12.084 -7.070 -12.544 1.000 1 A PRO 49.846 1
ATOM 4262 C CA . PRO 567 567 ? A 13.296 -6.390 -12.998 1.000 1 A PRO 51.602 1
ATOM 4263 C C . PRO 567 567 ? A 13.411 -4.967 -12.477 1.000 1 A PRO 51.941 1
ATOM 4264 O O . PRO 567 567 ? A 14.492 -4.369 -12.568 1.000 1 A PRO 51.329 1
ATOM 4265 C CB . PRO 567 567 ? A 13.150 -6.413 -14.537 1.000 1 A PRO 50.263 1
ATOM 4266 C CG . PRO 567 567 ? A 11.687 -6.379 -14.728 1.000 1 A PRO 50.460 1
ATOM 4267 C CD . PRO 567 567 ? A 11.112 -7.195 -13.626 1.000 1 A PRO 54.079 1
ATOM 4268 N N . ILE 568 568 ? A 12.345 -4.432 -11.960 1.000 1 A ILE 43.305 1
ATOM 4269 C CA . ILE 568 568 ? A 12.398 -3.077 -11.410 1.000 1 A ILE 47.762 1
ATOM 4270 C C . ILE 568 568 ? A 13.060 -3.145 -10.047 1.000 1 A ILE 47.071 1
ATOM 4271 O O . ILE 568 568 ? A 12.495 -3.719 -9.093 1.000 1 A ILE 45.412 1
ATOM 4272 C CB . ILE 568 568 ? A 11.005 -2.432 -11.344 1.000 1 A ILE 45.473 1
ATOM 4273 C CG1 . ILE 568 568 ? A 10.417 -2.304 -12.741 1.000 1 A ILE 49.547 1
ATOM 4274 C CG2 . ILE 568 568 ? A 11.087 -1.072 -10.658 1.000 1 A ILE 45.772 1
ATOM 4275 C CD1 . ILE 568 568 ? A 8.981 -1.913 -12.740 1.000 1 A ILE 43.134 1
ATOM 4276 N N . GLY 569 569 ? A 14.220 -2.554 -9.943 1.000 1 A GLY 42.337 1
ATOM 4277 C CA . GLY 569 569 ? A 14.974 -2.597 -8.710 1.000 1 A GLY 44.050 1
ATOM 4278 C C . GLY 569 569 ? A 14.773 -1.359 -7.844 1.000 1 A GLY 45.613 1
ATOM 4279 O O . GLY 569 569 ? A 13.701 -0.761 -7.828 1.000 1 A GLY 44.547 1
ATOM 4280 N N . ARG 570 570 ? A 15.823 -0.995 -7.155 1.000 1 A ARG 46.664 1
ATOM 4281 C CA . ARG 570 570 ? A 15.799 0.186 -6.333 1.000 1 A ARG 50.844 1
ATOM 4282 C C . ARG 570 570 ? A 16.032 1.414 -7.182 1.000 1 A ARG 50.591 1
ATOM 4283 O O . ARG 570 570 ? A 16.689 1.361 -8.205 1.000 1 A ARG 48.229 1
ATOM 4284 C CB . ARG 570 570 ? A 16.809 0.101 -5.202 1.000 1 A ARG 47.811 1
ATOM 4285 C CG . ARG 570 570 ? A 16.531 -0.972 -4.180 1.000 1 A ARG 45.126 1
ATOM 4286 C CD . ARG 570 570 ? A 17.595 -1.005 -3.105 1.000 1 A ARG 43.748 1
ATOM 4287 N NE . ARG 570 570 ? A 17.344 -2.076 -2.129 1.000 1 A ARG 38.862 1
ATOM 4288 C CZ . ARG 570 570 ? A 18.109 -2.297 -1.080 1.000 1 A ARG 38.237 1
ATOM 4289 N NH1 . ARG 570 570 ? A 19.177 -1.532 -0.867 1.000 1 A ARG 32.508 1
ATOM 4290 N NH2 . ARG 570 570 ? A 17.832 -3.275 -0.218 1.000 1 A ARG 30.009 1
ATOM 4291 N N . ASP 571 571 ? A 15.452 2.505 -6.705 1.000 1 A ASP 51.419 1
ATOM 4292 C CA . ASP 571 571 ? A 15.665 3.791 -7.370 1.000 1 A ASP 53.352 1
ATOM 4293 C C . ASP 571 571 ? A 16.997 4.395 -6.954 1.000 1 A ASP 52.491 1
ATOM 4294 O O . ASP 571 571 ? A 17.700 3.834 -6.106 1.000 1 A ASP 51.616 1
ATOM 4295 C CB . ASP 571 571 ? A 14.488 4.733 -7.078 1.000 1 A ASP 50.846 1
ATOM 4296 C CG . ASP 571 571 ? A 14.266 4.968 -5.610 1.000 1 A ASP 48.647 1
ATOM 4297 O OD1 . ASP 571 571 ? A 14.916 4.290 -4.786 1.000 1 A ASP 44.155 1
ATOM 4298 O OD2 . ASP 571 571 ? A 13.455 5.839 -5.257 1.000 1 A ASP 47.662 1
ATOM 4299 N N . ARG 572 572 ? A 17.314 5.501 -7.549 1.000 1 A ARG 49.126 1
ATOM 4300 C CA . ARG 572 572 ? A 18.572 6.173 -7.214 1.000 1 A ARG 51.442 1
ATOM 4301 C C . ARG 572 572 ? A 18.535 6.829 -5.852 1.000 1 A ARG 50.906 1
ATOM 4302 O O . ARG 572 572 ? A 19.582 7.176 -5.327 1.000 1 A ARG 48.909 1
ATOM 4303 C CB . ARG 572 572 ? A 18.919 7.171 -8.295 1.000 1 A ARG 48.175 1
ATOM 4304 C CG . ARG 572 572 ? A 17.878 8.259 -8.485 1.000 1 A ARG 45.836 1
ATOM 4305 C CD . ARG 572 572 ? A 18.247 9.176 -9.660 1.000 1 A ARG 44.984 1
ATOM 4306 N NE . ARG 572 572 ? A 17.217 10.149 -9.965 1.000 1 A ARG 39.759 1
ATOM 4307 C CZ . ARG 572 572 ? A 16.268 9.952 -10.858 1.000 1 A ARG 38.786 1
ATOM 4308 N NH1 . ARG 572 572 ? A 16.183 8.780 -11.495 1.000 1 A ARG 33.190 1
ATOM 4309 N NH2 . ARG 572 572 ? A 15.357 10.874 -11.079 1.000 1 A ARG 31.029 1
ATOM 4310 N N . ASN 573 573 ? A 17.351 7.011 -5.311 1.000 1 A ASN 45.025 1
ATOM 4311 C CA . ASN 573 573 ? A 17.228 7.645 -4.000 1.000 1 A ASN 46.249 1
ATOM 4312 C C . ASN 573 573 ? A 17.713 6.702 -2.933 1.000 1 A ASN 46.080 1
ATOM 4313 O O . ASN 573 573 ? A 18.392 7.095 -1.987 1.000 1 A ASN 45.253 1
ATOM 4314 C CB . ASN 573 573 ? A 15.786 8.057 -3.747 1.000 1 A ASN 44.606 1
ATOM 4315 C CG . ASN 573 573 ? A 15.345 9.165 -4.686 1.000 1 A ASN 43.236 1
ATOM 4316 O OD1 . ASN 573 573 ? A 16.069 10.116 -4.945 1.000 1 A ASN 38.032 1
ATOM 4317 N ND2 . ASN 573 573 ? A 14.121 9.025 -5.199 1.000 1 A ASN 40.975 1
ATOM 4318 N N . SER 574 574 ? A 17.330 5.431 -3.067 1.000 1 A SER 49.674 1
ATOM 4319 C CA . SER 574 574 ? A 17.783 4.413 -2.112 1.000 1 A SER 51.792 1
ATOM 4320 C C . SER 574 574 ? A 19.242 4.030 -2.351 1.000 1 A SER 50.644 1
ATOM 4321 O O . SER 574 574 ? A 19.925 3.578 -1.421 1.000 1 A SER 50.084 1
ATOM 4322 C CB . SER 574 574 ? A 16.891 3.189 -2.194 1.000 1 A SER 50.373 1
ATOM 4323 O OG . SER 574 574 ? A 17.011 2.576 -3.458 1.000 1 A SER 47.797 1
ATOM 4324 N N . MET 575 575 ? A 19.691 4.180 -3.569 1.000 1 A MET 47.584 1
ATOM 4325 C CA . MET 575 575 ? A 21.095 3.901 -3.843 1.000 1 A MET 49.429 1
ATOM 4326 C C . MET 575 575 ? A 22.009 4.966 -3.257 1.000 1 A MET 48.470 1
ATOM 4327 O O . MET 575 575 ? A 23.129 4.675 -2.854 1.000 1 A MET 46.705 1
ATOM 4328 C CB . MET 575 575 ? A 21.326 3.789 -5.348 1.000 1 A MET 47.481 1
ATOM 4329 C CG . MET 575 575 ? A 20.726 2.561 -5.991 1.000 1 A MET 46.003 1
ATOM 4330 S SD . MET 575 575 ? A 20.929 2.580 -7.766 1.000 1 A MET 40.271 1
ATOM 4331 C CE . MET 575 575 ? A 22.699 2.374 -7.904 1.000 1 A MET 35.801 1
ATOM 4332 N N . SER 576 576 ? A 21.524 6.179 -3.213 1.000 1 A SER 46.679 1
ATOM 4333 C CA . SER 576 576 ? A 22.294 7.235 -2.591 1.000 1 A SER 50.549 1
ATOM 4334 C C . SER 576 576 ? A 22.201 7.182 -1.077 1.000 1 A SER 49.383 1
ATOM 4335 O O . SER 576 576 ? A 23.104 7.659 -0.371 1.000 1 A SER 47.256 1
ATOM 4336 C CB . SER 576 576 ? A 21.831 8.596 -3.084 1.000 1 A SER 48.051 1
ATOM 4337 O OG . SER 576 576 ? A 22.572 9.662 -2.456 1.000 1 A SER 45.901 1
ATOM 4338 N N . GLY 577 577 ? A 21.121 6.629 -0.570 1.000 1 A GLY 45.378 1
ATOM 4339 C CA . GLY 577 577 ? A 20.957 6.551 0.879 1.000 1 A GLY 45.648 1
ATOM 4340 C C . GLY 577 577 ? A 21.704 5.364 1.513 1.000 1 A GLY 47.100 1
ATOM 4341 O O . GLY 577 577 ? A 22.188 5.475 2.641 1.000 1 A GLY 45.204 1
ATOM 4342 N N . SER 578 578 ? A 21.792 4.282 0.789 1.000 1 A SER 47.687 1
ATOM 4343 C CA . SER 578 578 ? A 22.415 3.079 1.306 1.000 1 A SER 50.972 1
ATOM 4344 C C . SER 578 578 ? A 23.916 3.004 1.017 1.000 1 A SER 50.531 1
ATOM 4345 O O . SER 578 578 ? A 24.545 2.051 1.441 1.000 1 A SER 48.913 1
ATOM 4346 C CB . SER 578 578 ? A 21.726 1.835 0.732 1.000 1 A SER 48.486 1
ATOM 4347 O OG . SER 578 578 ? A 21.991 1.735 -0.647 1.000 1 A SER 47.532 1
ATOM 4348 N N . SER 579 579 ? A 24.436 4.003 0.345 1.000 1 A SER 47.307 1
ATOM 4349 C CA . SER 579 579 ? A 25.863 4.013 -0.004 1.000 1 A SER 50.292 1
ATOM 4350 C C . SER 579 579 ? A 26.637 5.074 0.768 1.000 1 A SER 49.429 1
ATOM 4351 O O . SER 579 579 ? A 27.718 5.451 0.359 1.000 1 A SER 48.354 1
ATOM 4352 C CB . SER 579 579 ? A 26.042 4.212 -1.498 1.000 1 A SER 48.046 1
ATOM 4353 O OG . SER 579 579 ? A 25.614 5.502 -1.885 1.000 1 A SER 45.098 1
ATOM 4354 N N . MET 580 580 ? A 26.047 5.547 1.852 1.000 1 A MET 43.832 1
ATOM 4355 C CA . MET 580 580 ? A 26.676 6.580 2.662 1.000 1 A MET 45.692 1
ATOM 4356 C C . MET 580 580 ? A 27.542 5.999 3.753 1.000 1 A MET 44.284 1
ATOM 4357 O O . MET 580 580 ? A 27.981 6.743 4.636 1.000 1 A MET 42.004 1
ATOM 4358 C CB . MET 580 580 ? A 25.638 7.512 3.256 1.000 1 A MET 42.870 1
ATOM 4359 C CG . MET 580 580 ? A 24.895 8.332 2.239 1.000 1 A MET 41.533 1
ATOM 4360 S SD . MET 580 580 ? A 25.975 9.486 1.414 1.000 1 A MET 38.547 1
ATOM 4361 C CE . MET 580 580 ? A 24.969 9.946 0.014 1.000 1 A MET 32.712 1
ATOM 4362 N N . SER 581 581 ? A 27.795 4.729 3.708 1.000 1 A SER 47.124 1
ATOM 4363 C CA . SER 581 581 ? A 28.609 4.106 4.759 1.000 1 A SER 48.996 1
ATOM 4364 C C . SER 581 581 ? A 30.101 4.400 4.607 1.000 1 A SER 48.257 1
ATOM 4365 O O . SER 581 581 ? A 30.857 4.300 5.552 1.000 1 A SER 46.814 1
ATOM 4366 C CB . SER 581 581 ? A 28.391 2.594 4.789 1.000 1 A SER 46.560 1
ATOM 4367 O OG . SER 581 581 ? A 28.882 2.017 3.601 1.000 1 A SER 46.269 1
ATOM 4368 N N . GLY 582 582 ? A 30.473 4.764 3.394 1.000 1 A GLY 47.374 1
ATOM 4369 C CA . GLY 582 582 ? A 31.866 5.078 3.167 1.000 1 A GLY 46.131 1
ATOM 4370 C C . GLY 582 582 ? A 32.215 6.516 3.504 1.000 1 A GLY 47.502 1
ATOM 4371 O O . GLY 582 582 ? A 31.350 7.362 3.619 1.000 1 A GLY 47.327 1
ATOM 4372 N N . PRO 583 583 ? A 33.494 6.782 3.668 1.000 1 A PRO 47.274 1
ATOM 4373 C CA . PRO 583 583 ? A 33.910 8.159 3.981 1.000 1 A PRO 49.566 1
ATOM 4374 C C . PRO 583 583 ? A 33.829 9.059 2.755 1.000 1 A PRO 49.604 1
ATOM 4375 O O . PRO 583 583 ? A 34.649 8.981 1.847 1.000 1 A PRO 48.885 1
ATOM 4376 C CB . PRO 583 583 ? A 35.343 7.982 4.480 1.000 1 A PRO 48.094 1
ATOM 4377 C CG . PRO 583 583 ? A 35.812 6.750 3.806 1.000 1 A PRO 48.813 1
ATOM 4378 C CD . PRO 583 583 ? A 34.618 5.843 3.716 1.000 1 A PRO 52.311 1
ATOM 4379 N N . SER 584 584 ? A 32.799 9.884 2.739 1.000 1 A SER 47.024 1
ATOM 4380 C CA . SER 584 584 ? A 32.587 10.782 1.633 1.000 1 A SER 47.832 1
ATOM 4381 C C . SER 584 584 ? A 32.239 12.160 2.184 1.000 1 A SER 46.501 1
ATOM 4382 O O . SER 584 584 ? A 31.810 12.299 3.328 1.000 1 A SER 44.961 1
ATOM 4383 C CB . SER 584 584 ? A 31.481 10.279 0.704 1.000 1 A SER 45.859 1
ATOM 4384 O OG . SER 584 584 ? A 30.234 10.281 1.362 1.000 1 A SER 45.797 1
ATOM 4385 N N . SER 585 585 ? A 32.405 13.130 1.354 1.000 1 A SER 43.570 1
ATOM 4386 C CA . SER 585 585 ? A 32.125 14.516 1.753 1.000 1 A SER 45.654 1
ATOM 4387 C C . SER 585 585 ? A 30.632 14.828 1.672 1.000 1 A SER 45.111 1
ATOM 4388 O O . SER 585 585 ? A 30.154 15.759 2.284 1.000 1 A SER 42.751 1
ATOM 4389 C CB . SER 585 585 ? A 32.913 15.511 0.913 1.000 1 A SER 42.548 1
ATOM 4390 O OG . SER 585 585 ? A 32.513 15.436 -0.459 1.000 1 A SER 40.918 1
ATOM 4391 N N . GLY 586 586 ? A 29.908 14.020 0.893 1.000 1 A GLY 43.780 1
ATOM 4392 C CA . GLY 586 586 ? A 28.496 14.259 0.742 1.000 1 A GLY 44.575 1
ATOM 4393 C C . GLY 586 586 ? A 27.622 13.531 1.758 1.000 1 A GLY 46.554 1
ATOM 4394 O O . GLY 586 586 ? A 26.390 13.645 1.674 1.000 1 A GLY 44.897 1
ATOM 4395 N N . ALA 587 587 ? A 28.214 12.818 2.667 1.000 1 A ALA 43.817 1
ATOM 4396 C CA . ALA 587 587 ? A 27.466 12.044 3.633 1.000 1 A ALA 44.512 1
ATOM 4397 C C . ALA 587 587 ? A 26.806 12.915 4.708 1.000 1 A ALA 45.476 1
ATOM 4398 O O . ALA 587 587 ? A 25.630 12.695 5.011 1.000 1 A ALA 44.768 1
ATOM 4399 C CB . ALA 587 587 ? A 28.371 10.970 4.265 1.000 1 A ALA 44.073 1
ATOM 4400 N N . PRO 588 588 ? A 27.502 13.855 5.296 1.000 1 A PRO 45.661 1
ATOM 4401 C CA . PRO 588 588 ? A 26.826 14.708 6.290 1.000 1 A PRO 47.385 1
ATOM 4402 C C . PRO 588 588 ? A 25.873 15.720 5.674 1.000 1 A PRO 47.063 1
ATOM 4403 O O . PRO 588 588 ? A 24.964 16.178 6.350 1.000 1 A PRO 46.904 1
ATOM 4404 C CB . PRO 588 588 ? A 27.972 15.437 7.000 1.000 1 A PRO 46.050 1
ATOM 4405 C CG . PRO 588 588 ? A 29.194 14.613 6.706 1.000 1 A PRO 45.710 1
ATOM 4406 C CD . PRO 588 588 ? A 28.977 14.065 5.351 1.000 1 A PRO 48.317 1
ATOM 4407 N N . SER 589 589 ? A 26.043 16.023 4.423 1.000 1 A SER 43.018 1
ATOM 4408 C CA . SER 589 589 ? A 25.224 17.048 3.777 1.000 1 A SER 44.959 1
ATOM 4409 C C . SER 589 589 ? A 24.040 16.442 3.004 1.000 1 A SER 44.516 1
ATOM 4410 O O . SER 589 589 ? A 23.250 17.185 2.412 1.000 1 A SER 43.185 1
ATOM 4411 C CB . SER 589 589 ? A 26.054 17.913 2.828 1.000 1 A SER 43.762 1
ATOM 4412 O OG . SER 589 589 ? A 26.538 17.157 1.734 1.000 1 A SER 39.169 1
ATOM 4413 N N . MET 590 590 ? A 23.911 15.129 3.009 1.000 1 A MET 39.659 1
ATOM 4414 C CA . MET 590 590 ? A 22.821 14.482 2.291 1.000 1 A MET 41.414 1
ATOM 4415 C C . MET 590 590 ? A 21.556 14.564 3.133 1.000 1 A MET 41.124 1
ATOM 4416 O O . MET 590 590 ? A 21.530 14.241 4.321 1.000 1 A MET 39.848 1
ATOM 4417 C CB . MET 590 590 ? A 23.165 13.023 2.001 1.000 1 A MET 39.401 1
ATOM 4418 C CG . MET 590 590 ? A 22.076 12.300 1.227 1.000 1 A MET 37.416 1
ATOM 4419 S SD . MET 590 590 ? A 21.790 12.999 -0.400 1.000 1 A MET 34.981 1
ATOM 4420 C CE . MET 590 590 ? A 20.258 12.137 -0.823 1.000 1 A MET 29.314 1
ATOM 4421 N N . ASN 591 591 ? A 20.489 15.013 2.520 1.000 1 A ASN 43.543 1
ATOM 4422 C CA . ASN 591 591 ? A 19.215 15.158 3.201 1.000 1 A ASN 43.772 1
ATOM 4423 C C . ASN 591 591 ? A 18.227 14.230 2.504 1.000 1 A ASN 43.179 1
ATOM 4424 O O . ASN 591 591 ? A 17.729 14.532 1.434 1.000 1 A ASN 43.327 1
ATOM 4425 C CB . ASN 591 591 ? A 18.735 16.593 3.159 1.000 1 A ASN 43.300 1
ATOM 4426 C CG . ASN 591 591 ? A 17.532 16.845 4.079 1.000 1 A ASN 41.381 1
ATOM 4427 O OD1 . ASN 591 591 ? A 17.021 15.944 4.734 1.000 1 A ASN 35.688 1
ATOM 4428 N ND2 . ASN 591 591 ? A 17.085 18.090 4.103 1.000 1 A ASN 37.215 1
ATOM 4429 N N . PRO 592 592 ? A 17.906 13.087 3.116 1.000 1 A PRO 43.342 1
ATOM 4430 C CA . PRO 592 592 ? A 16.938 12.178 2.499 1.000 1 A PRO 45.049 1
ATOM 4431 C C . PRO 592 592 ? A 15.513 12.670 2.522 1.000 1 A PRO 45.262 1
ATOM 4432 O O . PRO 592 592 ? A 14.668 12.140 1.789 1.000 1 A PRO 44.675 1
ATOM 4433 C CB . PRO 592 592 ? A 17.085 10.895 3.298 1.000 1 A PRO 43.890 1
ATOM 4434 C CG . PRO 592 592 ? A 18.383 11.020 4.002 1.000 1 A PRO 44.173 1
ATOM 4435 C CD . PRO 592 592 ? A 18.525 12.478 4.270 1.000 1 A PRO 46.262 1
ATOM 4436 N N . MET 593 593 ? A 15.230 13.688 3.308 1.000 1 A MET 43.565 1
ATOM 4437 C CA . MET 593 593 ? A 13.869 14.195 3.378 1.000 1 A MET 46.148 1
ATOM 4438 C C . MET 593 593 ? A 13.479 14.952 2.111 1.000 1 A MET 45.927 1
ATOM 4439 O O . MET 593 593 ? A 12.291 14.979 1.754 1.000 1 A MET 43.919 1
ATOM 4440 C CB . MET 593 593 ? A 13.715 15.100 4.602 1.000 1 A MET 44.461 1
ATOM 4441 C CG . MET 593 593 ? A 13.932 14.376 5.915 1.000 1 A MET 42.109 1
ATOM 4442 S SD . MET 593 593 ? A 12.755 13.063 6.237 1.000 1 A MET 39.573 1
ATOM 4443 C CE . MET 593 593 ? A 11.260 14.000 6.385 1.000 1 A MET 34.388 1
ATOM 4444 N N . GLY 594 594 ? A 14.438 15.540 1.476 1.000 1 A GLY 37.749 1
ATOM 4445 C CA . GLY 594 594 ? A 14.164 16.297 0.259 1.000 1 A GLY 38.519 1
ATOM 4446 C C . GLY 594 594 ? A 14.209 15.478 -1.001 1.000 1 A GLY 40.644 1
ATOM 4447 O O . GLY 594 594 ? A 14.015 16.022 -2.095 1.000 1 A GLY 38.718 1
ATOM 4448 N N . THR 595 595 ? A 14.453 14.195 -0.876 1.000 1 A THR 41.313 1
ATOM 4449 C CA . THR 595 595 ? A 14.537 13.308 -2.013 1.000 1 A THR 43.043 1
ATOM 4450 C C . THR 595 595 ? A 13.321 12.388 -2.022 1.000 1 A THR 43.275 1
ATOM 4451 O O . THR 595 595 ? A 12.913 11.885 -0.971 1.000 1 A THR 42.723 1
ATOM 4452 C CB . THR 595 595 ? A 15.828 12.490 -1.989 1.000 1 A THR 41.736 1
ATOM 4453 O OG1 . THR 595 595 ? A 15.838 11.681 -0.813 1.000 1 A THR 41.361 1
ATOM 4454 C CG2 . THR 595 595 ? A 17.039 13.378 -1.966 1.000 1 A THR 40.356 1
ATOM 4455 N N . PRO 596 596 ? A 12.722 12.146 -3.167 1.000 1 A PRO 46.570 1
ATOM 4456 C CA . PRO 596 596 ? A 11.581 11.238 -3.236 1.000 1 A PRO 50.502 1
ATOM 4457 C C . PRO 596 596 ? A 12.028 9.787 -3.122 1.000 1 A PRO 50.690 1
ATOM 4458 O O . PRO 596 596 ? A 13.087 9.392 -3.574 1.000 1 A PRO 50.387 1
ATOM 4459 C CB . PRO 596 596 ? A 10.948 11.531 -4.601 1.000 1 A PRO 48.911 1
ATOM 4460 C CG . PRO 596 596 ? A 12.085 12.026 -5.431 1.000 1 A PRO 48.793 1
ATOM 4461 C CD . PRO 596 596 ? A 12.991 12.767 -4.490 1.000 1 A PRO 50.447 1
ATOM 4462 N N . ASN 597 597 ? A 11.158 8.987 -2.532 1.000 1 A ASN 44.819 1
ATOM 4463 C CA . ASN 597 597 ? A 11.449 7.578 -2.393 1.000 1 A ASN 46.264 1
ATOM 4464 C C . ASN 597 597 ? A 10.280 6.690 -2.786 1.000 1 A ASN 45.757 1
ATOM 4465 O O . ASN 597 597 ? A 10.453 5.528 -3.142 1.000 1 A ASN 44.773 1
ATOM 4466 C CB . ASN 597 597 ? A 11.885 7.260 -0.955 1.000 1 A ASN 44.696 1
ATOM 4467 C CG . ASN 597 597 ? A 10.886 7.724 0.080 1.000 1 A ASN 43.027 1
ATOM 4468 O OD1 . ASN 597 597 ? A 9.837 8.259 -0.240 1.000 1 A ASN 37.073 1
ATOM 4469 N ND2 . ASN 597 597 ? A 11.186 7.472 1.345 1.000 1 A ASN 39.649 1
ATOM 4470 N N . GLN 598 598 ? A 9.074 7.201 -2.706 1.000 1 A GLN 45.980 1
ATOM 4471 C CA . GLN 598 598 ? A 7.896 6.423 -3.030 1.000 1 A GLN 49.494 1
ATOM 4472 C C . GLN 598 598 ? A 7.590 6.563 -4.508 1.000 1 A GLN 49.093 1
ATOM 4473 O O . GLN 598 598 ? A 6.984 7.545 -4.947 1.000 1 A GLN 49.216 1
ATOM 4474 C CB . GLN 598 598 ? A 6.687 6.848 -2.186 1.000 1 A GLN 47.619 1
ATOM 4475 C CG . GLN 598 598 ? A 6.868 6.590 -0.711 1.000 1 A GLN 45.677 1
ATOM 4476 C CD . GLN 598 598 ? A 6.873 5.103 -0.393 1.000 1 A GLN 42.689 1
ATOM 4477 O OE1 . GLN 598 598 ? A 6.098 4.361 -0.940 1.000 1 A GLN 39.705 1
ATOM 4478 N NE2 . GLN 598 598 ? A 7.759 4.705 0.489 1.000 1 A GLN 36.624 1
ATOM 4479 N N . LYS 599 599 ? A 8.015 5.582 -5.235 1.000 1 A LYS 38.502 1
ATOM 4480 C CA . LYS 599 599 ? A 7.794 5.567 -6.665 1.000 1 A LYS 41.617 1
ATOM 4481 C C . LYS 599 599 ? A 6.943 4.351 -7.029 1.000 1 A LYS 41.069 1
ATOM 4482 O O . LYS 599 599 ? A 6.516 3.616 -6.163 1.000 1 A LYS 39.323 1
ATOM 4483 C CB . LYS 599 599 ? A 9.112 5.535 -7.419 1.000 1 A LYS 38.863 1
ATOM 4484 C CG . LYS 599 599 ? A 9.918 6.824 -7.314 1.000 1 A LYS 37.721 1
ATOM 4485 C CD . LYS 599 599 ? A 11.173 6.773 -8.119 1.000 1 A LYS 38.058 1
ATOM 4486 C CE . LYS 599 599 ? A 11.996 8.042 -7.971 1.000 1 A LYS 30.900 1
ATOM 4487 N NZ . LYS 599 599 ? A 13.241 8.003 -8.738 1.000 1 A LYS 32.919 1
ATOM 4488 N N . MET 600 600 ? A 6.701 4.212 -8.291 1.000 1 A MET 43.579 1
ATOM 4489 C CA . MET 600 600 ? A 5.830 3.124 -8.744 1.000 1 A MET 44.376 1
ATOM 4490 C C . MET 600 600 ? A 6.589 1.783 -8.710 1.000 1 A MET 43.751 1
ATOM 4491 O O . MET 600 600 ? A 7.428 1.508 -9.543 1.000 1 A MET 41.956 1
ATOM 4492 C CB . MET 600 600 ? A 5.304 3.394 -10.155 1.000 1 A MET 42.097 1
ATOM 4493 C CG . MET 600 600 ? A 4.290 2.370 -10.626 1.000 1 A MET 40.646 1
ATOM 4494 S SD . MET 600 600 ? A 3.560 2.753 -12.198 1.000 1 A MET 40.754 1
ATOM 4495 C CE . MET 600 600 ? A 2.470 1.358 -12.419 1.000 1 A MET 35.362 1
ATOM 4496 N N . GLY 601 601 ? A 6.242 0.999 -7.728 1.000 1 A GLY 41.185 1
ATOM 4497 C CA . GLY 601 601 ? A 6.861 -0.289 -7.592 1.000 1 A GLY 42.048 1
ATOM 4498 C C . GLY 601 601 ? A 8.253 -0.291 -7.003 1.000 1 A GLY 44.013 1
ATOM 4499 O O . GLY 601 601 ? A 8.934 -1.327 -7.021 1.000 1 A GLY 42.802 1
ATOM 4500 N N . THR 602 602 ? A 8.649 0.816 -6.448 1.000 1 A THR 43.352 1
ATOM 4501 C CA . THR 602 602 ? A 9.982 0.921 -5.882 1.000 1 A THR 43.591 1
ATOM 4502 C C . THR 602 602 ? A 9.974 0.334 -4.464 1.000 1 A THR 43.327 1
ATOM 4503 O O . THR 602 602 ? A 9.074 0.639 -3.672 1.000 1 A THR 42.632 1
ATOM 4504 C CB . THR 602 602 ? A 10.432 2.366 -5.835 1.000 1 A THR 43.004 1
ATOM 4505 O OG1 . THR 602 602 ? A 9.539 3.143 -5.004 1.000 1 A THR 42.082 1
ATOM 4506 C CG2 . THR 602 602 ? A 10.460 2.946 -7.234 1.000 1 A THR 41.084 1
ATOM 4507 N N . PRO 603 603 ? A 10.952 -0.480 -4.155 1.000 1 A PRO 46.534 1
ATOM 4508 C CA . PRO 603 603 ? A 11.024 -1.024 -2.811 1.000 1 A PRO 50.474 1
ATOM 4509 C C . PRO 603 603 ? A 11.576 -0.038 -1.802 1.000 1 A PRO 50.347 1
ATOM 4510 O O . PRO 603 603 ? A 12.200 0.972 -2.140 1.000 1 A PRO 49.279 1
ATOM 4511 C CB . PRO 603 603 ? A 11.929 -2.241 -2.952 1.000 1 A PRO 48.863 1
ATOM 4512 C CG . PRO 603 603 ? A 12.819 -1.853 -4.081 1.000 1 A PRO 49.001 1
ATOM 4513 C CD . PRO 603 603 ? A 11.966 -1.107 -5.028 1.000 1 A PRO 50.231 1
ATOM 4514 N N . GLY 604 604 ? A 11.299 -0.348 -0.543 1.000 1 A GLY 41.633 1
ATOM 4515 C CA . GLY 604 604 ? A 11.820 0.491 0.508 1.000 1 A GLY 42.687 1
ATOM 4516 C C . GLY 604 604 ? A 13.223 0.074 0.912 1.000 1 A GLY 44.118 1
ATOM 4517 O O . GLY 604 604 ? A 13.699 -1.015 0.559 1.000 1 A GLY 42.605 1
ATOM 4518 N N . SER 605 605 ? A 13.852 0.906 1.687 1.000 1 A SER 42.759 1
ATOM 4519 C CA . SER 605 605 ? A 15.202 0.643 2.140 1.000 1 A SER 45.311 1
ATOM 4520 C C . SER 605 605 ? A 15.271 0.287 3.611 1.000 1 A SER 44.674 1
ATOM 4521 O O . SER 605 605 ? A 16.226 -0.321 4.059 1.000 1 A SER 43.511 1
ATOM 4522 C CB . SER 605 605 ? A 16.098 1.862 1.877 1.000 1 A SER 43.995 1
ATOM 4523 O OG . SER 605 605 ? A 16.201 2.116 0.482 1.000 1 A SER 41.303 1
ATOM 4524 N N . MET 606 606 ? A 14.263 0.655 4.354 1.000 1 A MET 36.736 1
ATOM 4525 C CA . MET 606 606 ? A 14.246 0.380 5.785 1.000 1 A MET 37.749 1
ATOM 4526 C C . MET 606 606 ? A 13.965 -1.082 6.030 1.000 1 A MET 37.320 1
ATOM 4527 O O . MET 606 606 ? A 13.198 -1.724 5.315 1.000 1 A MET 35.922 1
ATOM 4528 C CB . MET 606 606 ? A 13.218 1.269 6.493 1.000 1 A MET 35.312 1
ATOM 4529 C CG . MET 606 606 ? A 13.545 2.744 6.461 1.000 1 A MET 34.133 1
ATOM 4530 S SD . MET 606 606 ? A 15.117 3.155 7.247 1.000 1 A MET 32.447 1
ATOM 4531 C CE . MET 606 606 ? A 14.749 2.812 8.946 1.000 1 A MET 28.204 1
ATOM 4532 N N . GLY 607 607 ? A 14.613 -1.590 7.037 1.000 1 A GLY 39.009 1
ATOM 4533 C CA . GLY 607 607 ? A 14.457 -2.999 7.393 1.000 1 A GLY 40.203 1
ATOM 4534 C C . GLY 607 607 ? A 13.611 -3.155 8.642 1.000 1 A GLY 41.639 1
ATOM 4535 O O . GLY 607 607 ? A 13.406 -2.229 9.421 1.000 1 A GLY 40.019 1
ATOM 4536 N N . GLY 608 608 ? A 13.130 -4.360 8.820 1.000 1 A GLY 36.885 1
ATOM 4537 C CA . GLY 608 608 ? A 12.308 -4.682 9.975 1.000 1 A GLY 37.178 1
ATOM 4538 C C . GLY 608 608 ? A 10.866 -4.216 9.899 1.000 1 A GLY 38.831 1
ATOM 4539 O O . GLY 608 608 ? A 10.201 -4.101 10.925 1.000 1 A GLY 36.787 1
ATOM 4540 N N . MET 609 609 ? A 10.400 -3.946 8.724 1.000 1 A MET 36.823 1
ATOM 4541 C CA . MET 609 609 ? A 9.041 -3.490 8.507 1.000 1 A MET 37.365 1
ATOM 4542 C C . MET 609 609 ? A 8.306 -4.489 7.614 1.000 1 A MET 37.125 1
ATOM 4543 O O . MET 609 609 ? A 7.802 -4.149 6.544 1.000 1 A MET 35.390 1
ATOM 4544 C CB . MET 609 609 ? A 9.019 -2.099 7.899 1.000 1 A MET 35.287 1
ATOM 4545 C CG . MET 609 609 ? A 9.567 -1.034 8.817 1.000 1 A MET 34.130 1
ATOM 4546 S SD . MET 609 609 ? A 9.506 0.604 8.090 1.000 1 A MET 31.892 1
ATOM 4547 C CE . MET 609 609 ? A 10.369 1.532 9.391 1.000 1 A MET 28.379 1
ATOM 4548 N N . SER 610 610 ? A 8.249 -5.694 8.081 1.000 1 A SER 39.592 1
ATOM 4549 C CA . SER 610 610 ? A 7.613 -6.750 7.321 1.000 1 A SER 43.669 1
ATOM 4550 C C . SER 610 610 ? A 6.100 -6.686 7.410 1.000 1 A SER 43.444 1
ATOM 4551 O O . SER 610 610 ? A 5.389 -7.289 6.585 1.000 1 A SER 41.934 1
ATOM 4552 C CB . SER 610 610 ? A 8.090 -8.106 7.820 1.000 1 A SER 40.945 1
ATOM 4553 O OG . SER 610 610 ? A 7.686 -8.358 9.165 1.000 1 A SER 39.953 1
ATOM 4554 N N . GLY 611 611 ? A 5.582 -5.958 8.379 1.000 1 A GLY 37.754 1
ATOM 4555 C CA . GLY 611 611 ? A 4.153 -5.831 8.520 1.000 1 A GLY 37.839 1
ATOM 4556 C C . GLY 611 611 ? A 3.600 -4.511 8.094 1.000 1 A GLY 40.096 1
ATOM 4557 O O . GLY 611 611 ? A 2.448 -4.187 8.386 1.000 1 A GLY 38.430 1
ATOM 4558 N N . LEU 612 612 ? A 4.397 -3.745 7.362 1.000 1 A LEU 38.703 1
ATOM 4559 C CA . LEU 612 612 ? A 3.999 -2.415 6.920 1.000 1 A LEU 40.595 1
ATOM 4560 C C . LEU 612 612 ? A 3.928 -2.334 5.411 1.000 1 A LEU 41.034 1
ATOM 4561 O O . LEU 612 612 ? A 3.104 -1.604 4.882 1.000 1 A LEU 39.733 1
ATOM 4562 C CB . LEU 612 612 ? A 4.961 -1.363 7.454 1.000 1 A LEU 38.539 1
ATOM 4563 C CG . LEU 612 612 ? A 4.794 -0.879 8.894 1.000 1 A LEU 37.503 1
ATOM 4564 C CD1 . LEU 612 612 ? A 5.220 -1.903 9.941 1.000 1 A LEU 36.602 1
ATOM 4565 C CD2 . LEU 612 612 ? A 5.537 0.405 9.080 1.000 1 A LEU 35.792 1
ATOM 4566 N N . ASP 613 613 ? A 4.791 -3.041 4.736 1.000 1 A ASP 39.345 1
ATOM 4567 C CA . ASP 613 613 ? A 4.835 -3.000 3.277 1.000 1 A ASP 42.619 1
ATOM 4568 C C . ASP 613 613 ? A 3.971 -4.080 2.620 1.000 1 A ASP 42.136 1
ATOM 4569 O O . ASP 613 613 ? A 3.913 -4.155 1.397 1.000 1 A ASP 40.654 1
ATOM 4570 C CB . ASP 613 613 ? A 6.281 -3.117 2.774 1.000 1 A ASP 40.080 1
ATOM 4571 C CG . ASP 613 613 ? A 6.990 -4.385 3.270 1.000 1 A ASP 38.621 1
ATOM 4572 O OD1 . ASP 613 613 ? A 6.393 -5.136 4.088 1.000 1 A ASP 34.630 1
ATOM 4573 O OD2 . ASP 613 613 ? A 8.141 -4.609 2.850 1.000 1 A ASP 34.784 1
ATOM 4574 N N . ASP 614 614 ? A 3.323 -4.881 3.403 1.000 1 A ASP 45.261 1
ATOM 4575 C CA . ASP 614 614 ? A 2.469 -5.923 2.874 1.000 1 A ASP 47.378 1
ATOM 4576 C C . ASP 614 614 ? A 1.229 -5.309 2.270 1.000 1 A ASP 47.447 1
ATOM 4577 O O . ASP 614 614 ? A 0.565 -4.464 2.868 1.000 1 A ASP 46.137 1
ATOM 4578 C CB . ASP 614 614 ? A 2.082 -6.932 3.968 1.000 1 A ASP 44.719 1
ATOM 4579 C CG . ASP 614 614 ? A 3.230 -7.822 4.386 1.000 1 A ASP 42.680 1
ATOM 4580 O OD1 . ASP 614 614 ? A 4.100 -8.106 3.534 1.000 1 A ASP 37.917 1
ATOM 4581 O OD2 . ASP 614 614 ? A 3.262 -8.228 5.551 1.000 1 A ASP 38.657 1
ATOM 4582 N N . LEU 615 615 ? A 0.905 -5.773 1.066 1.000 1 A LEU 41.586 1
ATOM 4583 C CA . LEU 615 615 ? A -0.234 -5.211 0.366 1.000 1 A LEU 47.022 1
ATOM 4584 C C . LEU 615 615 ? A -1.545 -5.810 0.882 1.000 1 A LEU 46.439 1
ATOM 4585 O O . LEU 615 615 ? A -2.592 -5.167 0.690 1.000 1 A LEU 45.029 1
ATOM 4586 C CB . LEU 615 615 ? A -0.094 -5.463 -1.140 1.000 1 A LEU 44.005 1
ATOM 4587 C CG . LEU 615 615 ? A 1.038 -4.717 -1.843 1.000 1 A LEU 41.649 1
ATOM 4588 C CD1 . LEU 615 615 ? A 1.096 -5.089 -3.302 1.000 1 A LEU 42.735 1
ATOM 4589 C CD2 . LEU 615 615 ? A 0.900 -3.198 -1.670 1.000 1 A LEU 41.167 1
ATOM 4590 N N . ASN 616 616 ? A -1.493 -6.945 1.490 1.000 1 A ASN 43.015 1
ATOM 4591 C CA . ASN 616 616 ? A -2.635 -7.620 2.104 1.000 1 A ASN 44.702 1
ATOM 4592 C C . ASN 616 616 ? A -3.778 -7.855 1.119 1.000 1 A ASN 44.658 1
ATOM 4593 O O . ASN 616 616 ? A -4.876 -7.356 1.281 1.000 1 A ASN 43.918 1
ATOM 4594 C CB . ASN 616 616 ? A -3.120 -6.877 3.340 1.000 1 A ASN 42.802 1
ATOM 4595 C CG . ASN 616 616 ? A -2.128 -6.869 4.461 1.000 1 A ASN 40.970 1
ATOM 4596 O OD1 . ASN 616 616 ? A -1.507 -7.882 4.769 1.000 1 A ASN 36.209 1
ATOM 4597 N ND2 . ASN 616 616 ? A -1.983 -5.724 5.105 1.000 1 A ASN 38.060 1
ATOM 4598 N N . TYR 617 617 ? A -3.461 -8.612 0.075 1.000 1 A TYR 42.381 1
ATOM 4599 C CA . TYR 617 617 ? A -4.458 -8.932 -0.914 1.000 1 A TYR 45.796 1
ATOM 4600 C C . TYR 617 617 ? A -5.451 -9.949 -0.385 1.000 1 A TYR 46.628 1
ATOM 4601 O O . TYR 617 617 ? A -6.656 -9.775 -0.561 1.000 1 A TYR 44.677 1
ATOM 4602 C CB . TYR 617 617 ? A -3.771 -9.459 -2.176 1.000 1 A TYR 41.936 1
ATOM 4603 C CG . TYR 617 617 ? A -2.892 -8.444 -2.876 1.000 1 A TYR 39.910 1
ATOM 4604 C CD1 . TYR 617 617 ? A -3.445 -7.504 -3.718 1.000 1 A TYR 39.944 1
ATOM 4605 C CD2 . TYR 617 617 ? A -1.523 -8.451 -2.686 1.000 1 A TYR 40.493 1
ATOM 4606 C CE1 . TYR 617 617 ? A -2.651 -6.586 -4.357 1.000 1 A TYR 39.321 1
ATOM 4607 C CE2 . TYR 617 617 ? A -0.728 -7.537 -3.320 1.000 1 A TYR 38.100 1
ATOM 4608 C CZ . TYR 617 617 ? A -1.298 -6.594 -4.152 1.000 1 A TYR 35.738 1
ATOM 4609 O OH . TYR 617 617 ? A -0.497 -5.679 -4.796 1.000 1 A TYR 44.796 1
ATOM 4610 N N . ASP 618 618 ? A -4.932 -10.965 0.260 1.000 1 A ASP 44.219 1
ATOM 4611 C CA . ASP 618 618 ? A -5.777 -12.048 0.733 1.000 1 A ASP 47.062 1
ATOM 4612 C C . ASP 618 618 ? A -5.674 -12.156 2.249 1.000 1 A ASP 46.912 1
ATOM 4613 O O . ASP 618 618 ? A -5.255 -13.190 2.793 1.000 1 A ASP 45.051 1
ATOM 4614 C CB . ASP 618 618 ? A -5.387 -13.360 0.062 1.000 1 A ASP 43.540 1
ATOM 4615 C CG . ASP 618 618 ? A -5.690 -13.394 -1.413 1.000 1 A ASP 41.218 1
ATOM 4616 O OD1 . ASP 618 618 ? A -6.686 -12.764 -1.808 1.000 1 A ASP 36.979 1
ATOM 4617 O OD2 . ASP 618 618 ? A -4.936 -14.049 -2.159 1.000 1 A ASP 37.473 1
ATOM 4618 N N . ASP 619 619 ? A -6.053 -11.076 2.909 1.000 1 A ASP 40.281 1
[truncated: 246,751 more chars]
