# Supplementary material for: PLM-interact: extending protein language models to predict protein-protein interactions
Source: Nat Commun. 2025 Oct 27;16:9012. doi: 10.1038/s41467-025-64512-w (PMC12559430; doi:10.1038/s41467-025-64512-w)
Supplement: Supplementary file 4 — Source Data [file 41467_2025_64512_MOESM4_ESM.zip › Source Data/Figure3_Chai-1_protein-protein structures/Yeast.cif]

data_model
_entry.id model
_struct.entry_id model
_struct.pdbx_model_details .
_struct.pdbx_structure_determination_methodology computational
_struct.title 'Chai-1 predicted structure'
_audit_conform.dict_location https://raw.githubusercontent.com/ihmwg/ModelCIF/80e1e22/dist/mmcif_ma.dic
_audit_conform.dict_name mmcif_ma.dic
_audit_conform.dict_version 1.4.7
#
loop_
_audit_author.name
_audit_author.pdbx_ordinal
'Chai Discovery team' 1
#
#
loop_
_chem_comp.id
_chem_comp.type
_chem_comp.name
_chem_comp.formula
_chem_comp.formula_weight
_chem_comp.ma_provenance
ALA 'L-peptide linking' . . . 'CCD Core'
ARG 'L-peptide linking' . . . 'CCD Core'
ASN 'L-peptide linking' . . . 'CCD Core'
ASP 'L-peptide linking' . . . 'CCD Core'
CYS 'L-peptide linking' . . . 'CCD Core'
GLN 'L-peptide linking' . . . 'CCD Core'
GLU 'L-peptide linking' . . . 'CCD Core'
GLY 'L-peptide linking' . . . 'CCD Core'
HIS 'L-peptide linking' . . . 'CCD Core'
ILE 'L-peptide linking' . . . 'CCD Core'
LEU 'L-peptide linking' . . . 'CCD Core'
LYS 'L-peptide linking' . . . 'CCD Core'
MET 'L-peptide linking' . . . 'CCD Core'
PHE 'L-peptide linking' . . . 'CCD Core'
PRO 'L-peptide linking' . . . 'CCD Core'
SER 'L-peptide linking' . . . 'CCD Core'
THR 'L-peptide linking' . . . 'CCD Core'
TRP 'L-peptide linking' . . . 'CCD Core'
TYR 'L-peptide linking' . . . 'CCD Core'
VAL 'L-peptide linking' . . . 'CCD Core'
#
#
loop_
_entity.id
_entity.type
_entity.src_method
_entity.pdbx_description
_entity.formula_weight
_entity.pdbx_number_of_molecules
_entity.details
1 polymer man 'Entity A' . 1 .
2 polymer man 'Entity B' . 1 .
#
#
loop_
_entity_poly.entity_id
_entity_poly.type
_entity_poly.nstd_linkage
_entity_poly.nstd_monomer
_entity_poly.pdbx_strand_id
_entity_poly.pdbx_seq_one_letter_code
_entity_poly.pdbx_seq_one_letter_code_can
1 polypeptide(L) no no A
;MSAPTPLAEASQIPTIPALSPLTAKQSKGNFFSSNPISSFVVDTYKQLHSHRQSLELVNPGTVENLNKEV
SRDVFLSQYFFTGLRADLNKAFSMNPAFQTSHTFSIGSQALPKYAFSALFANDNLFAQGNIDNDLSVSGR
LNYGWDKKNISKVNLQISDGQPTMCQLEQDYQASDFSVNVKTLNPSFSEKGEFTGVAVASFLQSVTPQLA
LGLETLYSRTDGSAPGDAGVSYLTRYVSKKQDWIFSGQLQANGALIASLWRKVAQNVEAGIETTLQAGMV
PITDPLMGTPIGIQPTVEGSTTIGAKYEYRQSVYRGTLDSNGKVACFLERKVLPTLSVLFCGEIDHFKND
TKIGCGLQFETAGNQELLMLQQGLDADGNPLQALPQL
;

;MSAPTPLAEASQIPTIPALSPLTAKQSKGNFFSSNPISSFVVDTYKQLHSHRQSLELVNPGTVENLNKEV
SRDVFLSQYFFTGLRADLNKAFSMNPAFQTSHTFSIGSQALPKYAFSALFANDNLFAQGNIDNDLSVSGR
LNYGWDKKNISKVNLQISDGQPTMCQLEQDYQASDFSVNVKTLNPSFSEKGEFTGVAVASFLQSVTPQLA
LGLETLYSRTDGSAPGDAGVSYLTRYVSKKQDWIFSGQLQANGALIASLWRKVAQNVEAGIETTLQAGMV
PITDPLMGTPIGIQPTVEGSTTIGAKYEYRQSVYRGTLDSNGKVACFLERKVLPTLSVLFCGEIDHFKND
TKIGCGLQFETAGNQELLMLQQGLDADGNPLQALPQL
;

2 polypeptide(L) no no B
MSFLPSFILSDESKERISKILTLTHNVAHYGWIPFVLYLGWAHTSNRPNFLNLLSPLPSV
MSFLPSFILSDESKERISKILTLTHNVAHYGWIPFVLYLGWAHTSNRPNFLNLLSPLPSV
#
#
loop_
_entity_poly_seq.entity_id
_entity_poly_seq.num
_entity_poly_seq.mon_id
_entity_poly_seq.hetero
1 1 MET .
1 2 SER .
1 3 ALA .
1 4 PRO .
1 5 THR .
1 6 PRO .
1 7 LEU .
1 8 ALA .
1 9 GLU .
1 10 ALA .
1 11 SER .
1 12 GLN .
1 13 ILE .
1 14 PRO .
1 15 THR .
1 16 ILE .
1 17 PRO .
1 18 ALA .
1 19 LEU .
1 20 SER .
1 21 PRO .
1 22 LEU .
1 23 THR .
1 24 ALA .
1 25 LYS .
1 26 GLN .
1 27 SER .
1 28 LYS .
1 29 GLY .
1 30 ASN .
1 31 PHE .
1 32 PHE .
1 33 SER .
1 34 SER .
1 35 ASN .
1 36 PRO .
1 37 ILE .
1 38 SER .
1 39 SER .
1 40 PHE .
1 41 VAL .
1 42 VAL .
1 43 ASP .
1 44 THR .
1 45 TYR .
1 46 LYS .
1 47 GLN .
1 48 LEU .
1 49 HIS .
1 50 SER .
1 51 HIS .
1 52 ARG .
1 53 GLN .
1 54 SER .
1 55 LEU .
1 56 GLU .
1 57 LEU .
1 58 VAL .
1 59 ASN .
1 60 PRO .
1 61 GLY .
1 62 THR .
1 63 VAL .
1 64 GLU .
1 65 ASN .
1 66 LEU .
1 67 ASN .
1 68 LYS .
1 69 GLU .
1 70 VAL .
1 71 SER .
1 72 ARG .
1 73 ASP .
1 74 VAL .
1 75 PHE .
1 76 LEU .
1 77 SER .
1 78 GLN .
1 79 TYR .
1 80 PHE .
1 81 PHE .
1 82 THR .
1 83 GLY .
1 84 LEU .
1 85 ARG .
1 86 ALA .
1 87 ASP .
1 88 LEU .
1 89 ASN .
1 90 LYS .
1 91 ALA .
1 92 PHE .
1 93 SER .
1 94 MET .
1 95 ASN .
1 96 PRO .
1 97 ALA .
1 98 PHE .
1 99 GLN .
1 100 THR .
1 101 SER .
1 102 HIS .
1 103 THR .
1 104 PHE .
1 105 SER .
1 106 ILE .
1 107 GLY .
1 108 SER .
1 109 GLN .
1 110 ALA .
1 111 LEU .
1 112 PRO .
1 113 LYS .
1 114 TYR .
1 115 ALA .
1 116 PHE .
1 117 SER .
1 118 ALA .
1 119 LEU .
1 120 PHE .
1 121 ALA .
1 122 ASN .
1 123 ASP .
1 124 ASN .
1 125 LEU .
1 126 PHE .
1 127 ALA .
1 128 GLN .
1 129 GLY .
1 130 ASN .
1 131 ILE .
1 132 ASP .
1 133 ASN .
1 134 ASP .
1 135 LEU .
1 136 SER .
1 137 VAL .
1 138 SER .
1 139 GLY .
1 140 ARG .
1 141 LEU .
1 142 ASN .
1 143 TYR .
1 144 GLY .
1 145 TRP .
1 146 ASP .
1 147 LYS .
1 148 LYS .
1 149 ASN .
1 150 ILE .
1 151 SER .
1 152 LYS .
1 153 VAL .
1 154 ASN .
1 155 LEU .
1 156 GLN .
1 157 ILE .
1 158 SER .
1 159 ASP .
1 160 GLY .
1 161 GLN .
1 162 PRO .
1 163 THR .
1 164 MET .
1 165 CYS .
1 166 GLN .
1 167 LEU .
1 168 GLU .
1 169 GLN .
1 170 ASP .
1 171 TYR .
1 172 GLN .
1 173 ALA .
1 174 SER .
1 175 ASP .
1 176 PHE .
1 177 SER .
1 178 VAL .
1 179 ASN .
1 180 VAL .
1 181 LYS .
1 182 THR .
1 183 LEU .
1 184 ASN .
1 185 PRO .
1 186 SER .
1 187 PHE .
1 188 SER .
1 189 GLU .
1 190 LYS .
1 191 GLY .
1 192 GLU .
1 193 PHE .
1 194 THR .
1 195 GLY .
1 196 VAL .
1 197 ALA .
1 198 VAL .
1 199 ALA .
1 200 SER .
1 201 PHE .
1 202 LEU .
1 203 GLN .
1 204 SER .
1 205 VAL .
1 206 THR .
1 207 PRO .
1 208 GLN .
1 209 LEU .
1 210 ALA .
1 211 LEU .
1 212 GLY .
1 213 LEU .
1 214 GLU .
1 215 THR .
1 216 LEU .
1 217 TYR .
1 218 SER .
1 219 ARG .
1 220 THR .
1 221 ASP .
1 222 GLY .
1 223 SER .
1 224 ALA .
1 225 PRO .
1 226 GLY .
1 227 ASP .
1 228 ALA .
1 229 GLY .
1 230 VAL .
1 231 SER .
1 232 TYR .
1 233 LEU .
1 234 THR .
1 235 ARG .
1 236 TYR .
1 237 VAL .
1 238 SER .
1 239 LYS .
1 240 LYS .
1 241 GLN .
1 242 ASP .
1 243 TRP .
1 244 ILE .
1 245 PHE .
1 246 SER .
1 247 GLY .
1 248 GLN .
1 249 LEU .
1 250 GLN .
1 251 ALA .
1 252 ASN .
1 253 GLY .
1 254 ALA .
1 255 LEU .
1 256 ILE .
1 257 ALA .
1 258 SER .
1 259 LEU .
1 260 TRP .
1 261 ARG .
1 262 LYS .
1 263 VAL .
1 264 ALA .
1 265 GLN .
1 266 ASN .
1 267 VAL .
1 268 GLU .
1 269 ALA .
1 270 GLY .
1 271 ILE .
1 272 GLU .
1 273 THR .
1 274 THR .
1 275 LEU .
1 276 GLN .
1 277 ALA .
1 278 GLY .
1 279 MET .
1 280 VAL .
1 281 PRO .
1 282 ILE .
1 283 THR .
1 284 ASP .
1 285 PRO .
1 286 LEU .
1 287 MET .
1 288 GLY .
1 289 THR .
1 290 PRO .
1 291 ILE .
1 292 GLY .
1 293 ILE .
1 294 GLN .
1 295 PRO .
1 296 THR .
1 297 VAL .
1 298 GLU .
1 299 GLY .
1 300 SER .
1 301 THR .
1 302 THR .
1 303 ILE .
1 304 GLY .
1 305 ALA .
1 306 LYS .
1 307 TYR .
1 308 GLU .
1 309 TYR .
1 310 ARG .
1 311 GLN .
1 312 SER .
1 313 VAL .
1 314 TYR .
1 315 ARG .
1 316 GLY .
1 317 THR .
1 318 LEU .
1 319 ASP .
1 320 SER .
1 321 ASN .
1 322 GLY .
1 323 LYS .
1 324 VAL .
1 325 ALA .
1 326 CYS .
1 327 PHE .
1 328 LEU .
1 329 GLU .
1 330 ARG .
1 331 LYS .
1 332 VAL .
1 333 LEU .
1 334 PRO .
1 335 THR .
1 336 LEU .
1 337 SER .
1 338 VAL .
1 339 LEU .
1 340 PHE .
1 341 CYS .
1 342 GLY .
1 343 GLU .
1 344 ILE .
1 345 ASP .
1 346 HIS .
1 347 PHE .
1 348 LYS .
1 349 ASN .
1 350 ASP .
1 351 THR .
1 352 LYS .
1 353 ILE .
1 354 GLY .
1 355 CYS .
1 356 GLY .
1 357 LEU .
1 358 GLN .
1 359 PHE .
1 360 GLU .
1 361 THR .
1 362 ALA .
1 363 GLY .
1 364 ASN .
1 365 GLN .
1 366 GLU .
1 367 LEU .
1 368 LEU .
1 369 MET .
1 370 LEU .
1 371 GLN .
1 372 GLN .
1 373 GLY .
1 374 LEU .
1 375 ASP .
1 376 ALA .
1 377 ASP .
1 378 GLY .
1 379 ASN .
1 380 PRO .
1 381 LEU .
1 382 GLN .
1 383 ALA .
1 384 LEU .
1 385 PRO .
1 386 GLN .
1 387 LEU .
2 1 MET .
2 2 SER .
2 3 PHE .
2 4 LEU .
2 5 PRO .
2 6 SER .
2 7 PHE .
2 8 ILE .
2 9 LEU .
2 10 SER .
2 11 ASP .
2 12 GLU .
2 13 SER .
2 14 LYS .
2 15 GLU .
2 16 ARG .
2 17 ILE .
2 18 SER .
2 19 LYS .
2 20 ILE .
2 21 LEU .
2 22 THR .
2 23 LEU .
2 24 THR .
2 25 HIS .
2 26 ASN .
2 27 VAL .
2 28 ALA .
2 29 HIS .
2 30 TYR .
2 31 GLY .
2 32 TRP .
2 33 ILE .
2 34 PRO .
2 35 PHE .
2 36 VAL .
2 37 LEU .
2 38 TYR .
2 39 LEU .
2 40 GLY .
2 41 TRP .
2 42 ALA .
2 43 HIS .
2 44 THR .
2 45 SER .
2 46 ASN .
2 47 ARG .
2 48 PRO .
2 49 ASN .
2 50 PHE .
2 51 LEU .
2 52 ASN .
2 53 LEU .
2 54 LEU .
2 55 SER .
2 56 PRO .
2 57 LEU .
2 58 PRO .
2 59 SER .
2 60 VAL .
#
#
loop_
_struct_asym.id
_struct_asym.entity_id
_struct_asym.details
A 1 'Chain A'
B 2 'Chain B'
#
#
loop_
_pdbx_poly_seq_scheme.asym_id
_pdbx_poly_seq_scheme.entity_id
_pdbx_poly_seq_scheme.seq_id
_pdbx_poly_seq_scheme.mon_id
_pdbx_poly_seq_scheme.pdb_seq_num
_pdbx_poly_seq_scheme.auth_seq_num
_pdbx_poly_seq_scheme.pdb_mon_id
_pdbx_poly_seq_scheme.auth_mon_id
_pdbx_poly_seq_scheme.pdb_strand_id
_pdbx_poly_seq_scheme.pdb_ins_code
A 1 1 MET 1 1 MET MET A .
A 1 2 SER 2 2 SER SER A .
A 1 3 ALA 3 3 ALA ALA A .
A 1 4 PRO 4 4 PRO PRO A .
A 1 5 THR 5 5 THR THR A .
A 1 6 PRO 6 6 PRO PRO A .
A 1 7 LEU 7 7 LEU LEU A .
A 1 8 ALA 8 8 ALA ALA A .
A 1 9 GLU 9 9 GLU GLU A .
A 1 10 ALA 10 10 ALA ALA A .
A 1 11 SER 11 11 SER SER A .
A 1 12 GLN 12 12 GLN GLN A .
A 1 13 ILE 13 13 ILE ILE A .
A 1 14 PRO 14 14 PRO PRO A .
A 1 15 THR 15 15 THR THR A .
A 1 16 ILE 16 16 ILE ILE A .
A 1 17 PRO 17 17 PRO PRO A .
A 1 18 ALA 18 18 ALA ALA A .
A 1 19 LEU 19 19 LEU LEU A .
A 1 20 SER 20 20 SER SER A .
A 1 21 PRO 21 21 PRO PRO A .
A 1 22 LEU 22 22 LEU LEU A .
A 1 23 THR 23 23 THR THR A .
A 1 24 ALA 24 24 ALA ALA A .
A 1 25 LYS 25 25 LYS LYS A .
A 1 26 GLN 26 26 GLN GLN A .
A 1 27 SER 27 27 SER SER A .
A 1 28 LYS 28 28 LYS LYS A .
A 1 29 GLY 29 29 GLY GLY A .
A 1 30 ASN 30 30 ASN ASN A .
A 1 31 PHE 31 31 PHE PHE A .
A 1 32 PHE 32 32 PHE PHE A .
A 1 33 SER 33 33 SER SER A .
A 1 34 SER 34 34 SER SER A .
A 1 35 ASN 35 35 ASN ASN A .
A 1 36 PRO 36 36 PRO PRO A .
A 1 37 ILE 37 37 ILE ILE A .
A 1 38 SER 38 38 SER SER A .
A 1 39 SER 39 39 SER SER A .
A 1 40 PHE 40 40 PHE PHE A .
A 1 41 VAL 41 41 VAL VAL A .
A 1 42 VAL 42 42 VAL VAL A .
A 1 43 ASP 43 43 ASP ASP A .
A 1 44 THR 44 44 THR THR A .
A 1 45 TYR 45 45 TYR TYR A .
A 1 46 LYS 46 46 LYS LYS A .
A 1 47 GLN 47 47 GLN GLN A .
A 1 48 LEU 48 48 LEU LEU A .
A 1 49 HIS 49 49 HIS HIS A .
A 1 50 SER 50 50 SER SER A .
A 1 51 HIS 51 51 HIS HIS A .
A 1 52 ARG 52 52 ARG ARG A .
A 1 53 GLN 53 53 GLN GLN A .
A 1 54 SER 54 54 SER SER A .
A 1 55 LEU 55 55 LEU LEU A .
A 1 56 GLU 56 56 GLU GLU A .
A 1 57 LEU 57 57 LEU LEU A .
A 1 58 VAL 58 58 VAL VAL A .
A 1 59 ASN 59 59 ASN ASN A .
A 1 60 PRO 60 60 PRO PRO A .
A 1 61 GLY 61 61 GLY GLY A .
A 1 62 THR 62 62 THR THR A .
A 1 63 VAL 63 63 VAL VAL A .
A 1 64 GLU 64 64 GLU GLU A .
A 1 65 ASN 65 65 ASN ASN A .
A 1 66 LEU 66 66 LEU LEU A .
A 1 67 ASN 67 67 ASN ASN A .
A 1 68 LYS 68 68 LYS LYS A .
A 1 69 GLU 69 69 GLU GLU A .
A 1 70 VAL 70 70 VAL VAL A .
A 1 71 SER 71 71 SER SER A .
A 1 72 ARG 72 72 ARG ARG A .
A 1 73 ASP 73 73 ASP ASP A .
A 1 74 VAL 74 74 VAL VAL A .
A 1 75 PHE 75 75 PHE PHE A .
A 1 76 LEU 76 76 LEU LEU A .
A 1 77 SER 77 77 SER SER A .
A 1 78 GLN 78 78 GLN GLN A .
A 1 79 TYR 79 79 TYR TYR A .
A 1 80 PHE 80 80 PHE PHE A .
A 1 81 PHE 81 81 PHE PHE A .
A 1 82 THR 82 82 THR THR A .
A 1 83 GLY 83 83 GLY GLY A .
A 1 84 LEU 84 84 LEU LEU A .
A 1 85 ARG 85 85 ARG ARG A .
A 1 86 ALA 86 86 ALA ALA A .
A 1 87 ASP 87 87 ASP ASP A .
A 1 88 LEU 88 88 LEU LEU A .
A 1 89 ASN 89 89 ASN ASN A .
A 1 90 LYS 90 90 LYS LYS A .
A 1 91 ALA 91 91 ALA ALA A .
A 1 92 PHE 92 92 PHE PHE A .
A 1 93 SER 93 93 SER SER A .
A 1 94 MET 94 94 MET MET A .
A 1 95 ASN 95 95 ASN ASN A .
A 1 96 PRO 96 96 PRO PRO A .
A 1 97 ALA 97 97 ALA ALA A .
A 1 98 PHE 98 98 PHE PHE A .
A 1 99 GLN 99 99 GLN GLN A .
A 1 100 THR 100 100 THR THR A .
A 1 101 SER 101 101 SER SER A .
A 1 102 HIS 102 102 HIS HIS A .
A 1 103 THR 103 103 THR THR A .
A 1 104 PHE 104 104 PHE PHE A .
A 1 105 SER 105 105 SER SER A .
A 1 106 ILE 106 106 ILE ILE A .
A 1 107 GLY 107 107 GLY GLY A .
A 1 108 SER 108 108 SER SER A .
A 1 109 GLN 109 109 GLN GLN A .
A 1 110 ALA 110 110 ALA ALA A .
A 1 111 LEU 111 111 LEU LEU A .
A 1 112 PRO 112 112 PRO PRO A .
A 1 113 LYS 113 113 LYS LYS A .
A 1 114 TYR 114 114 TYR TYR A .
A 1 115 ALA 115 115 ALA ALA A .
A 1 116 PHE 116 116 PHE PHE A .
A 1 117 SER 117 117 SER SER A .
A 1 118 ALA 118 118 ALA ALA A .
A 1 119 LEU 119 119 LEU LEU A .
A 1 120 PHE 120 120 PHE PHE A .
A 1 121 ALA 121 121 ALA ALA A .
A 1 122 ASN 122 122 ASN ASN A .
A 1 123 ASP 123 123 ASP ASP A .
A 1 124 ASN 124 124 ASN ASN A .
A 1 125 LEU 125 125 LEU LEU A .
A 1 126 PHE 126 126 PHE PHE A .
A 1 127 ALA 127 127 ALA ALA A .
A 1 128 GLN 128 128 GLN GLN A .
A 1 129 GLY 129 129 GLY GLY A .
A 1 130 ASN 130 130 ASN ASN A .
A 1 131 ILE 131 131 ILE ILE A .
A 1 132 ASP 132 132 ASP ASP A .
A 1 133 ASN 133 133 ASN ASN A .
A 1 134 ASP 134 134 ASP ASP A .
A 1 135 LEU 135 135 LEU LEU A .
A 1 136 SER 136 136 SER SER A .
A 1 137 VAL 137 137 VAL VAL A .
A 1 138 SER 138 138 SER SER A .
A 1 139 GLY 139 139 GLY GLY A .
A 1 140 ARG 140 140 ARG ARG A .
A 1 141 LEU 141 141 LEU LEU A .
A 1 142 ASN 142 142 ASN ASN A .
A 1 143 TYR 143 143 TYR TYR A .
A 1 144 GLY 144 144 GLY GLY A .
A 1 145 TRP 145 145 TRP TRP A .
A 1 146 ASP 146 146 ASP ASP A .
A 1 147 LYS 147 147 LYS LYS A .
A 1 148 LYS 148 148 LYS LYS A .
A 1 149 ASN 149 149 ASN ASN A .
A 1 150 ILE 150 150 ILE ILE A .
A 1 151 SER 151 151 SER SER A .
A 1 152 LYS 152 152 LYS LYS A .
A 1 153 VAL 153 153 VAL VAL A .
A 1 154 ASN 154 154 ASN ASN A .
A 1 155 LEU 155 155 LEU LEU A .
A 1 156 GLN 156 156 GLN GLN A .
A 1 157 ILE 157 157 ILE ILE A .
A 1 158 SER 158 158 SER SER A .
A 1 159 ASP 159 159 ASP ASP A .
A 1 160 GLY 160 160 GLY GLY A .
A 1 161 GLN 161 161 GLN GLN A .
A 1 162 PRO 162 162 PRO PRO A .
A 1 163 THR 163 163 THR THR A .
A 1 164 MET 164 164 MET MET A .
A 1 165 CYS 165 165 CYS CYS A .
A 1 166 GLN 166 166 GLN GLN A .
A 1 167 LEU 167 167 LEU LEU A .
A 1 168 GLU 168 168 GLU GLU A .
A 1 169 GLN 169 169 GLN GLN A .
A 1 170 ASP 170 170 ASP ASP A .
A 1 171 TYR 171 171 TYR TYR A .
A 1 172 GLN 172 172 GLN GLN A .
A 1 173 ALA 173 173 ALA ALA A .
A 1 174 SER 174 174 SER SER A .
A 1 175 ASP 175 175 ASP ASP A .
A 1 176 PHE 176 176 PHE PHE A .
A 1 177 SER 177 177 SER SER A .
A 1 178 VAL 178 178 VAL VAL A .
A 1 179 ASN 179 179 ASN ASN A .
A 1 180 VAL 180 180 VAL VAL A .
A 1 181 LYS 181 181 LYS LYS A .
A 1 182 THR 182 182 THR THR A .
A 1 183 LEU 183 183 LEU LEU A .
A 1 184 ASN 184 184 ASN ASN A .
A 1 185 PRO 185 185 PRO PRO A .
A 1 186 SER 186 186 SER SER A .
A 1 187 PHE 187 187 PHE PHE A .
A 1 188 SER 188 188 SER SER A .
A 1 189 GLU 189 189 GLU GLU A .
A 1 190 LYS 190 190 LYS LYS A .
A 1 191 GLY 191 191 GLY GLY A .
A 1 192 GLU 192 192 GLU GLU A .
A 1 193 PHE 193 193 PHE PHE A .
A 1 194 THR 194 194 THR THR A .
A 1 195 GLY 195 195 GLY GLY A .
A 1 196 VAL 196 196 VAL VAL A .
A 1 197 ALA 197 197 ALA ALA A .
A 1 198 VAL 198 198 VAL VAL A .
A 1 199 ALA 199 199 ALA ALA A .
A 1 200 SER 200 200 SER SER A .
A 1 201 PHE 201 201 PHE PHE A .
A 1 202 LEU 202 202 LEU LEU A .
A 1 203 GLN 203 203 GLN GLN A .
A 1 204 SER 204 204 SER SER A .
A 1 205 VAL 205 205 VAL VAL A .
A 1 206 THR 206 206 THR THR A .
A 1 207 PRO 207 207 PRO PRO A .
A 1 208 GLN 208 208 GLN GLN A .
A 1 209 LEU 209 209 LEU LEU A .
A 1 210 ALA 210 210 ALA ALA A .
A 1 211 LEU 211 211 LEU LEU A .
A 1 212 GLY 212 212 GLY GLY A .
A 1 213 LEU 213 213 LEU LEU A .
A 1 214 GLU 214 214 GLU GLU A .
A 1 215 THR 215 215 THR THR A .
A 1 216 LEU 216 216 LEU LEU A .
A 1 217 TYR 217 217 TYR TYR A .
A 1 218 SER 218 218 SER SER A .
A 1 219 ARG 219 219 ARG ARG A .
A 1 220 THR 220 220 THR THR A .
A 1 221 ASP 221 221 ASP ASP A .
A 1 222 GLY 222 222 GLY GLY A .
A 1 223 SER 223 223 SER SER A .
A 1 224 ALA 224 224 ALA ALA A .
A 1 225 PRO 225 225 PRO PRO A .
A 1 226 GLY 226 226 GLY GLY A .
A 1 227 ASP 227 227 ASP ASP A .
A 1 228 ALA 228 228 ALA ALA A .
A 1 229 GLY 229 229 GLY GLY A .
A 1 230 VAL 230 230 VAL VAL A .
A 1 231 SER 231 231 SER SER A .
A 1 232 TYR 232 232 TYR TYR A .
A 1 233 LEU 233 233 LEU LEU A .
A 1 234 THR 234 234 THR THR A .
A 1 235 ARG 235 235 ARG ARG A .
A 1 236 TYR 236 236 TYR TYR A .
A 1 237 VAL 237 237 VAL VAL A .
A 1 238 SER 238 238 SER SER A .
A 1 239 LYS 239 239 LYS LYS A .
A 1 240 LYS 240 240 LYS LYS A .
A 1 241 GLN 241 241 GLN GLN A .
A 1 242 ASP 242 242 ASP ASP A .
A 1 243 TRP 243 243 TRP TRP A .
A 1 244 ILE 244 244 ILE ILE A .
A 1 245 PHE 245 245 PHE PHE A .
A 1 246 SER 246 246 SER SER A .
A 1 247 GLY 247 247 GLY GLY A .
A 1 248 GLN 248 248 GLN GLN A .
A 1 249 LEU 249 249 LEU LEU A .
A 1 250 GLN 250 250 GLN GLN A .
A 1 251 ALA 251 251 ALA ALA A .
A 1 252 ASN 252 252 ASN ASN A .
A 1 253 GLY 253 253 GLY GLY A .
A 1 254 ALA 254 254 ALA ALA A .
A 1 255 LEU 255 255 LEU LEU A .
A 1 256 ILE 256 256 ILE ILE A .
A 1 257 ALA 257 257 ALA ALA A .
A 1 258 SER 258 258 SER SER A .
A 1 259 LEU 259 259 LEU LEU A .
A 1 260 TRP 260 260 TRP TRP A .
A 1 261 ARG 261 261 ARG ARG A .
A 1 262 LYS 262 262 LYS LYS A .
A 1 263 VAL 263 263 VAL VAL A .
A 1 264 ALA 264 264 ALA ALA A .
A 1 265 GLN 265 265 GLN GLN A .
A 1 266 ASN 266 266 ASN ASN A .
A 1 267 VAL 267 267 VAL VAL A .
A 1 268 GLU 268 268 GLU GLU A .
A 1 269 ALA 269 269 ALA ALA A .
A 1 270 GLY 270 270 GLY GLY A .
A 1 271 ILE 271 271 ILE ILE A .
A 1 272 GLU 272 272 GLU GLU A .
A 1 273 THR 273 273 THR THR A .
A 1 274 THR 274 274 THR THR A .
A 1 275 LEU 275 275 LEU LEU A .
A 1 276 GLN 276 276 GLN GLN A .
A 1 277 ALA 277 277 ALA ALA A .
A 1 278 GLY 278 278 GLY GLY A .
A 1 279 MET 279 279 MET MET A .
A 1 280 VAL 280 280 VAL VAL A .
A 1 281 PRO 281 281 PRO PRO A .
A 1 282 ILE 282 282 ILE ILE A .
A 1 283 THR 283 283 THR THR A .
A 1 284 ASP 284 284 ASP ASP A .
A 1 285 PRO 285 285 PRO PRO A .
A 1 286 LEU 286 286 LEU LEU A .
A 1 287 MET 287 287 MET MET A .
A 1 288 GLY 288 288 GLY GLY A .
A 1 289 THR 289 289 THR THR A .
A 1 290 PRO 290 290 PRO PRO A .
A 1 291 ILE 291 291 ILE ILE A .
A 1 292 GLY 292 292 GLY GLY A .
A 1 293 ILE 293 293 ILE ILE A .
A 1 294 GLN 294 294 GLN GLN A .
A 1 295 PRO 295 295 PRO PRO A .
A 1 296 THR 296 296 THR THR A .
A 1 297 VAL 297 297 VAL VAL A .
A 1 298 GLU 298 298 GLU GLU A .
A 1 299 GLY 299 299 GLY GLY A .
A 1 300 SER 300 300 SER SER A .
A 1 301 THR 301 301 THR THR A .
A 1 302 THR 302 302 THR THR A .
A 1 303 ILE 303 303 ILE ILE A .
A 1 304 GLY 304 304 GLY GLY A .
A 1 305 ALA 305 305 ALA ALA A .
A 1 306 LYS 306 306 LYS LYS A .
A 1 307 TYR 307 307 TYR TYR A .
A 1 308 GLU 308 308 GLU GLU A .
A 1 309 TYR 309 309 TYR TYR A .
A 1 310 ARG 310 310 ARG ARG A .
A 1 311 GLN 311 311 GLN GLN A .
A 1 312 SER 312 312 SER SER A .
A 1 313 VAL 313 313 VAL VAL A .
A 1 314 TYR 314 314 TYR TYR A .
A 1 315 ARG 315 315 ARG ARG A .
A 1 316 GLY 316 316 GLY GLY A .
A 1 317 THR 317 317 THR THR A .
A 1 318 LEU 318 318 LEU LEU A .
A 1 319 ASP 319 319 ASP ASP A .
A 1 320 SER 320 320 SER SER A .
A 1 321 ASN 321 321 ASN ASN A .
A 1 322 GLY 322 322 GLY GLY A .
A 1 323 LYS 323 323 LYS LYS A .
A 1 324 VAL 324 324 VAL VAL A .
A 1 325 ALA 325 325 ALA ALA A .
A 1 326 CYS 326 326 CYS CYS A .
A 1 327 PHE 327 327 PHE PHE A .
A 1 328 LEU 328 328 LEU LEU A .
A 1 329 GLU 329 329 GLU GLU A .
A 1 330 ARG 330 330 ARG ARG A .
A 1 331 LYS 331 331 LYS LYS A .
A 1 332 VAL 332 332 VAL VAL A .
A 1 333 LEU 333 333 LEU LEU A .
A 1 334 PRO 334 334 PRO PRO A .
A 1 335 THR 335 335 THR THR A .
A 1 336 LEU 336 336 LEU LEU A .
A 1 337 SER 337 337 SER SER A .
A 1 338 VAL 338 338 VAL VAL A .
A 1 339 LEU 339 339 LEU LEU A .
A 1 340 PHE 340 340 PHE PHE A .
A 1 341 CYS 341 341 CYS CYS A .
A 1 342 GLY 342 342 GLY GLY A .
A 1 343 GLU 343 343 GLU GLU A .
A 1 344 ILE 344 344 ILE ILE A .
A 1 345 ASP 345 345 ASP ASP A .
A 1 346 HIS 346 346 HIS HIS A .
A 1 347 PHE 347 347 PHE PHE A .
A 1 348 LYS 348 348 LYS LYS A .
A 1 349 ASN 349 349 ASN ASN A .
A 1 350 ASP 350 350 ASP ASP A .
A 1 351 THR 351 351 THR THR A .
A 1 352 LYS 352 352 LYS LYS A .
A 1 353 ILE 353 353 ILE ILE A .
A 1 354 GLY 354 354 GLY GLY A .
A 1 355 CYS 355 355 CYS CYS A .
A 1 356 GLY 356 356 GLY GLY A .
A 1 357 LEU 357 357 LEU LEU A .
A 1 358 GLN 358 358 GLN GLN A .
A 1 359 PHE 359 359 PHE PHE A .
A 1 360 GLU 360 360 GLU GLU A .
A 1 361 THR 361 361 THR THR A .
A 1 362 ALA 362 362 ALA ALA A .
A 1 363 GLY 363 363 GLY GLY A .
A 1 364 ASN 364 364 ASN ASN A .
A 1 365 GLN 365 365 GLN GLN A .
A 1 366 GLU 366 366 GLU GLU A .
A 1 367 LEU 367 367 LEU LEU A .
A 1 368 LEU 368 368 LEU LEU A .
A 1 369 MET 369 369 MET MET A .
A 1 370 LEU 370 370 LEU LEU A .
A 1 371 GLN 371 371 GLN GLN A .
A 1 372 GLN 372 372 GLN GLN A .
A 1 373 GLY 373 373 GLY GLY A .
A 1 374 LEU 374 374 LEU LEU A .
A 1 375 ASP 375 375 ASP ASP A .
A 1 376 ALA 376 376 ALA ALA A .
A 1 377 ASP 377 377 ASP ASP A .
A 1 378 GLY 378 378 GLY GLY A .
A 1 379 ASN 379 379 ASN ASN A .
A 1 380 PRO 380 380 PRO PRO A .
A 1 381 LEU 381 381 LEU LEU A .
A 1 382 GLN 382 382 GLN GLN A .
A 1 383 ALA 383 383 ALA ALA A .
A 1 384 LEU 384 384 LEU LEU A .
A 1 385 PRO 385 385 PRO PRO A .
A 1 386 GLN 386 386 GLN GLN A .
A 1 387 LEU 387 387 LEU LEU A .
B 2 1 MET 1 1 MET MET B .
B 2 2 SER 2 2 SER SER B .
B 2 3 PHE 3 3 PHE PHE B .
B 2 4 LEU 4 4 LEU LEU B .
B 2 5 PRO 5 5 PRO PRO B .
B 2 6 SER 6 6 SER SER B .
B 2 7 PHE 7 7 PHE PHE B .
B 2 8 ILE 8 8 ILE ILE B .
B 2 9 LEU 9 9 LEU LEU B .
B 2 10 SER 10 10 SER SER B .
B 2 11 ASP 11 11 ASP ASP B .
B 2 12 GLU 12 12 GLU GLU B .
B 2 13 SER 13 13 SER SER B .
B 2 14 LYS 14 14 LYS LYS B .
B 2 15 GLU 15 15 GLU GLU B .
B 2 16 ARG 16 16 ARG ARG B .
B 2 17 ILE 17 17 ILE ILE B .
B 2 18 SER 18 18 SER SER B .
B 2 19 LYS 19 19 LYS LYS B .
B 2 20 ILE 20 20 ILE ILE B .
B 2 21 LEU 21 21 LEU LEU B .
B 2 22 THR 22 22 THR THR B .
B 2 23 LEU 23 23 LEU LEU B .
B 2 24 THR 24 24 THR THR B .
B 2 25 HIS 25 25 HIS HIS B .
B 2 26 ASN 26 26 ASN ASN B .
B 2 27 VAL 27 27 VAL VAL B .
B 2 28 ALA 28 28 ALA ALA B .
B 2 29 HIS 29 29 HIS HIS B .
B 2 30 TYR 30 30 TYR TYR B .
B 2 31 GLY 31 31 GLY GLY B .
B 2 32 TRP 32 32 TRP TRP B .
B 2 33 ILE 33 33 ILE ILE B .
B 2 34 PRO 34 34 PRO PRO B .
B 2 35 PHE 35 35 PHE PHE B .
B 2 36 VAL 36 36 VAL VAL B .
B 2 37 LEU 37 37 LEU LEU B .
B 2 38 TYR 38 38 TYR TYR B .
B 2 39 LEU 39 39 LEU LEU B .
B 2 40 GLY 40 40 GLY GLY B .
B 2 41 TRP 41 41 TRP TRP B .
B 2 42 ALA 42 42 ALA ALA B .
B 2 43 HIS 43 43 HIS HIS B .
B 2 44 THR 44 44 THR THR B .
B 2 45 SER 45 45 SER SER B .
B 2 46 ASN 46 46 ASN ASN B .
B 2 47 ARG 47 47 ARG ARG B .
B 2 48 PRO 48 48 PRO PRO B .
B 2 49 ASN 49 49 ASN ASN B .
B 2 50 PHE 50 50 PHE PHE B .
B 2 51 LEU 51 51 LEU LEU B .
B 2 52 ASN 52 52 ASN ASN B .
B 2 53 LEU 53 53 LEU LEU B .
B 2 54 LEU 54 54 LEU LEU B .
B 2 55 SER 55 55 SER SER B .
B 2 56 PRO 56 56 PRO PRO B .
B 2 57 LEU 57 57 LEU LEU B .
B 2 58 PRO 58 58 PRO PRO B .
B 2 59 SER 59 59 SER SER B .
B 2 60 VAL 60 60 VAL VAL B .
#
#
loop_
_ma_data.id
_ma_data.name
_ma_data.content_type
_ma_data.content_type_other_details
1 'Entity A' target .
2 'Entity B' target .
3 pred_model_1 'model coordinates' .
#
#
loop_
_ma_target_entity.entity_id
_ma_target_entity.data_id
_ma_target_entity.origin
1 1 designed
2 2 designed
#
#
loop_
_ma_target_entity_instance.asym_id
_ma_target_entity_instance.entity_id
_ma_target_entity_instance.details
A 1 'Chain A'
B 2 'Chain B'
#
#
loop_
_ma_model_list.ordinal_id
_ma_model_list.model_name
_ma_model_list.data_id
_ma_model_list.model_type
_ma_model_list.model_type_other_details
1 pred_model_1 3 'Ab initio model' .
#
#
loop_
_ma_model_group.id
_ma_model_group.name
_ma_model_group.details
1 pred .
#
#
loop_
_ma_model_group_link.group_id
_ma_model_group_link.model_id
1 1
#
#
loop_
_atom_site.group_PDB
_atom_site.id
_atom_site.type_symbol
_atom_site.label_atom_id
_atom_site.label_alt_id
_atom_site.label_comp_id
_atom_site.label_seq_id
_atom_site.auth_seq_id
_atom_site.pdbx_PDB_ins_code
_atom_site.label_asym_id
_atom_site.Cartn_x
_atom_site.Cartn_y
_atom_site.Cartn_z
_atom_site.occupancy
_atom_site.label_entity_id
_atom_site.auth_asym_id
_atom_site.auth_comp_id
_atom_site.B_iso_or_equiv
_atom_site.pdbx_PDB_model_num
ATOM 1 N N . MET 1 1 ? A -1.502 -14.875 -2.911 1.000 1 A MET 55.334 1
ATOM 2 C CA . MET 1 1 ? A -2.800 -14.379 -2.473 1.000 1 A MET 60.600 1
ATOM 3 C C . MET 1 1 ? A -2.837 -12.869 -2.565 1.000 1 A MET 59.166 1
ATOM 4 O O . MET 1 1 ? A -1.817 -12.198 -2.669 1.000 1 A MET 56.582 1
ATOM 5 C CB . MET 1 1 ? A -3.141 -14.821 -1.052 1.000 1 A MET 53.491 1
ATOM 6 C CG . MET 1 1 ? A -2.204 -14.323 0.020 1.000 1 A MET 51.835 1
ATOM 7 S SD . MET 1 1 ? A -2.628 -14.978 1.625 1.000 1 A MET 49.650 1
ATOM 8 C CE . MET 1 1 ? A -1.281 -14.258 2.582 1.000 1 A MET 40.694 1
ATOM 9 N N . SER 2 2 ? A -4.026 -12.327 -2.545 1.000 1 A SER 68.675 1
ATOM 10 C CA . SER 2 2 ? A -4.233 -10.874 -2.558 1.000 1 A SER 69.604 1
ATOM 11 C C . SER 2 2 ? A -4.057 -10.317 -1.165 1.000 1 A SER 69.387 1
ATOM 12 O O . SER 2 2 ? A -3.879 -11.037 -0.168 1.000 1 A SER 65.996 1
ATOM 13 C CB . SER 2 2 ? A -5.627 -10.537 -3.085 1.000 1 A SER 64.650 1
ATOM 14 O OG . SER 2 2 ? A -6.636 -11.031 -2.219 1.000 1 A SER 59.288 1
ATOM 15 N N . ALA 3 3 ? A -4.080 -8.997 -1.049 1.000 1 A ALA 64.592 1
ATOM 16 C CA . ALA 3 3 ? A -4.000 -8.332 0.237 1.000 1 A ALA 65.805 1
ATOM 17 C C . ALA 3 3 ? A -5.264 -8.573 1.055 1.000 1 A ALA 66.434 1
ATOM 18 O O . ALA 3 3 ? A -6.371 -8.614 0.505 1.000 1 A ALA 64.346 1
ATOM 19 C CB . ALA 3 3 ? A -3.771 -6.843 0.063 1.000 1 A ALA 61.010 1
ATOM 20 N N . PRO 4 4 ? A -5.189 -8.719 2.387 1.000 1 A PRO 68.546 1
ATOM 21 C CA . PRO 4 4 ? A -6.389 -8.939 3.174 1.000 1 A PRO 68.104 1
ATOM 22 C C . PRO 4 4 ? A -7.194 -7.693 3.470 1.000 1 A PRO 68.199 1
ATOM 23 O O . PRO 4 4 ? A -8.201 -7.784 4.180 1.000 1 A PRO 66.152 1
ATOM 24 C CB . PRO 4 4 ? A -5.863 -9.573 4.457 1.000 1 A PRO 64.197 1
ATOM 25 C CG . PRO 4 4 ? A -4.493 -8.998 4.565 1.000 1 A PRO 62.926 1
ATOM 26 C CD . PRO 4 4 ? A -3.967 -8.864 3.170 1.000 1 A PRO 66.216 1
ATOM 27 N N . THR 5 5 ? A -6.773 -6.535 2.935 1.000 1 A THR 66.580 1
ATOM 28 C CA . THR 5 5 ? A -7.524 -5.294 3.140 1.000 1 A THR 66.865 1
ATOM 29 C C . THR 5 5 ? A -8.692 -5.232 2.167 1.000 1 A THR 66.505 1
ATOM 30 O O . THR 5 5 ? A -8.488 -5.200 0.961 1.000 1 A THR 63.839 1
ATOM 31 C CB . THR 5 5 ? A -6.616 -4.082 2.989 1.000 1 A THR 61.757 1
ATOM 32 O OG1 . THR 5 5 ? A -6.098 -4.071 1.647 1.000 1 A THR 55.334 1
ATOM 33 C CG2 . THR 5 5 ? A -5.466 -4.208 3.957 1.000 1 A THR 55.221 1
ATOM 34 N N . PRO 6 6 ? A -9.938 -5.148 2.626 1.000 1 A PRO 67.396 1
ATOM 35 C CA . PRO 6 6 ? A -11.060 -4.958 1.710 1.000 1 A PRO 67.853 1
ATOM 36 C C . PRO 6 6 ? A -11.209 -3.534 1.173 1.000 1 A PRO 67.803 1
ATOM 37 O O . PRO 6 6 ? A -11.830 -3.335 0.165 1.000 1 A PRO 65.559 1
ATOM 38 C CB . PRO 6 6 ? A -12.267 -5.348 2.552 1.000 1 A PRO 63.564 1
ATOM 39 C CG . PRO 6 6 ? A -11.870 -4.980 3.932 1.000 1 A PRO 61.787 1
ATOM 40 C CD . PRO 6 6 ? A -10.413 -5.271 4.026 1.000 1 A PRO 63.489 1
ATOM 41 N N . LEU 7 7 ? A -10.589 -2.561 1.855 1.000 1 A LEU 65.651 1
ATOM 42 C CA . LEU 7 7 ? A -10.646 -1.180 1.377 1.000 1 A LEU 65.591 1
ATOM 43 C C . LEU 7 7 ? A -9.770 -0.996 0.135 1.000 1 A LEU 65.369 1
ATOM 44 O O . LEU 7 7 ? A -10.089 -0.181 -0.738 1.000 1 A LEU 62.347 1
ATOM 45 C CB . LEU 7 7 ? A -10.197 -0.249 2.492 1.000 1 A LEU 60.898 1
ATOM 46 C CG . LEU 7 7 ? A -10.263 1.250 2.233 1.000 1 A LEU 56.876 1
ATOM 47 C CD1 . LEU 7 7 ? A -11.689 1.704 1.972 1.000 1 A LEU 54.315 1
ATOM 48 C CD2 . LEU 7 7 ? A -9.676 2.002 3.412 1.000 1 A LEU 53.628 1
ATOM 49 N N . ALA 8 8 ? A -8.679 -1.751 0.027 1.000 1 A ALA 65.085 1
ATOM 50 C CA . ALA 8 8 ? A -7.863 -1.709 -1.180 1.000 1 A ALA 64.694 1
ATOM 51 C C . ALA 8 8 ? A -8.558 -2.378 -2.352 1.000 1 A ALA 65.257 1
ATOM 52 O O . ALA 8 8 ? A -8.310 -2.011 -3.498 1.000 1 A ALA 62.638 1
ATOM 53 C CB . ALA 8 8 ? A -6.516 -2.367 -0.916 1.000 1 A ALA 60.309 1
ATOM 54 N N . GLU 9 9 ? A -9.403 -3.370 -2.079 1.000 1 A GLU 65.702 1
ATOM 55 C CA . GLU 9 9 ? A -10.136 -4.018 -3.165 1.000 1 A GLU 65.542 1
ATOM 56 C C . GLU 9 9 ? A -11.297 -3.157 -3.662 1.000 1 A GLU 65.983 1
ATOM 57 O O . GLU 9 9 ? A -11.638 -3.197 -4.841 1.000 1 A GLU 63.423 1
ATOM 58 C CB . GLU 9 9 ? A -10.694 -5.372 -2.683 1.000 1 A GLU 60.821 1
ATOM 59 C CG . GLU 9 9 ? A -9.628 -6.392 -2.334 1.000 1 A GLU 58.020 1
ATOM 60 C CD . GLU 9 9 ? A -8.874 -6.848 -3.548 1.000 1 A GLU 54.337 1
ATOM 61 O OE1 . GLU 9 9 ? A -9.466 -6.959 -4.644 1.000 1 A GLU 50.065 1
ATOM 62 O OE2 . GLU 9 9 ? A -7.656 -7.116 -3.414 1.000 1 A GLU 48.250 1
ATOM 63 N N . ALA 10 10 ? A -11.884 -2.375 -2.777 1.000 1 A ALA 62.347 1
ATOM 64 C CA . ALA 10 10 ? A -12.978 -1.489 -3.182 1.000 1 A ALA 62.741 1
ATOM 65 C C . ALA 10 10 ? A -12.474 -0.264 -3.903 1.000 1 A ALA 64.116 1
ATOM 66 O O . ALA 10 10 ? A -13.200 0.336 -4.680 1.000 1 A ALA 61.452 1
ATOM 67 C CB . ALA 10 10 ? A -13.776 -1.076 -1.951 1.000 1 A ALA 57.443 1
ATOM 68 N N . SER 11 11 ? A -11.215 0.134 -3.656 1.000 1 A SER 61.845 1
ATOM 69 C CA . SER 11 11 ? A -10.645 1.295 -4.340 1.000 1 A SER 63.508 1
ATOM 70 C C . SER 11 11 ? A -10.039 0.961 -5.695 1.000 1 A SER 65.171 1
ATOM 71 O O . SER 11 11 ? A -9.551 1.840 -6.371 1.000 1 A SER 61.263 1
ATOM 72 C CB . SER 11 11 ? A -9.592 1.933 -3.446 1.000 1 A SER 57.998 1
ATOM 73 O OG . SER 11 11 ? A -8.511 1.052 -3.280 1.000 1 A SER 52.981 1
ATOM 74 N N . GLN 12 12 ? A -10.052 -0.314 -6.096 1.000 1 A GLN 63.412 1
ATOM 75 C CA . GLN 12 12 ? A -9.484 -0.717 -7.374 1.000 1 A GLN 65.408 1
ATOM 76 C C . GLN 12 12 ? A -10.478 -0.512 -8.539 1.000 1 A GLN 66.719 1
ATOM 77 O O . GLN 12 12 ? A -10.090 0.027 -9.584 1.000 1 A GLN 64.294 1
ATOM 78 C CB . GLN 12 12 ? A -9.055 -2.172 -7.318 1.000 1 A GLN 60.996 1
ATOM 79 C CG . GLN 12 12 ? A -7.897 -2.434 -6.373 1.000 1 A GLN 56.848 1
ATOM 80 C CD . GLN 12 12 ? A -7.550 -3.883 -6.273 1.000 1 A GLN 52.539 1
ATOM 81 O OE1 . GLN 12 12 ? A -8.212 -4.736 -6.874 1.000 1 A GLN 48.804 1
ATOM 82 N NE2 . GLN 12 12 ? A -6.516 -4.203 -5.506 1.000 1 A GLN 47.856 1
ATOM 83 N N . ILE 13 13 ? A -11.705 -0.941 -8.362 1.000 1 A ILE 62.576 1
ATOM 84 C CA . ILE 13 13 ? A -12.670 -0.853 -9.456 1.000 1 A ILE 62.656 1
ATOM 85 C C . ILE 13 13 ? A -13.298 0.532 -9.466 1.000 1 A ILE 63.713 1
ATOM 86 O O . ILE 13 13 ? A -13.544 1.129 -8.399 1.000 1 A ILE 61.924 1
ATOM 87 C CB . ILE 13 13 ? A -13.733 -1.971 -9.334 1.000 1 A ILE 58.880 1
ATOM 88 C CG1 . ILE 13 13 ? A -14.422 -1.908 -7.970 1.000 1 A ILE 57.049 1
ATOM 89 C CG2 . ILE 13 13 ? A -13.111 -3.326 -9.538 1.000 1 A ILE 54.501 1
ATOM 90 C CD1 . ILE 13 13 ? A -15.574 -2.851 -7.872 1.000 1 A ILE 51.620 1
ATOM 91 N N . PRO 14 14 ? A -13.565 1.092 -10.639 1.000 1 A PRO 70.255 1
ATOM 92 C CA . PRO 14 14 ? A -14.201 2.410 -10.712 1.000 1 A PRO 69.758 1
ATOM 93 C C . PRO 14 14 ? A -15.711 2.324 -10.537 1.000 1 A PRO 69.940 1
ATOM 94 O O . PRO 14 14 ? A -16.306 1.253 -10.611 1.000 1 A PRO 67.014 1
ATOM 95 C CB . PRO 14 14 ? A -13.809 2.918 -12.088 1.000 1 A PRO 65.411 1
ATOM 96 C CG . PRO 14 14 ? A -13.659 1.686 -12.913 1.000 1 A PRO 62.598 1
ATOM 97 C CD . PRO 14 14 ? A -13.111 0.645 -11.967 1.000 1 A PRO 63.966 1
ATOM 98 N N . THR 15 15 ? A -16.335 3.475 -10.332 1.000 1 A THR 68.303 1
ATOM 99 C CA . THR 15 15 ? A -17.768 3.602 -10.191 1.000 1 A THR 66.948 1
ATOM 100 C C . THR 15 15 ? A -18.234 4.814 -10.970 1.000 1 A THR 67.030 1
ATOM 101 O O . THR 15 15 ? A -17.690 5.903 -10.771 1.000 1 A THR 63.461 1
ATOM 102 C CB . THR 15 15 ? A -18.192 3.707 -8.724 1.000 1 A THR 61.771 1
ATOM 103 O OG1 . THR 15 15 ? A -17.770 2.550 -8.014 1.000 1 A THR 56.865 1
ATOM 104 C CG2 . THR 15 15 ? A -19.709 3.816 -8.611 1.000 1 A THR 57.282 1
ATOM 105 N N . ILE 16 16 ? A -19.220 4.625 -11.842 1.000 1 A ILE 64.163 1
ATOM 106 C CA . ILE 16 16 ? A -19.688 5.700 -12.696 1.000 1 A ILE 64.805 1
ATOM 107 C C . ILE 16 16 ? A -20.447 6.717 -11.836 1.000 1 A ILE 65.435 1
ATOM 108 O O . ILE 16 16 ? A -21.419 6.346 -11.156 1.000 1 A ILE 62.749 1
ATOM 109 C CB . ILE 16 16 ? A -20.587 5.171 -13.814 1.000 1 A ILE 60.450 1
ATOM 110 C CG1 . ILE 16 16 ? A -19.808 4.192 -14.688 1.000 1 A ILE 57.599 1
ATOM 111 C CG2 . ILE 16 16 ? A -21.149 6.311 -14.669 1.000 1 A ILE 56.561 1
ATOM 112 C CD1 . ILE 16 16 ? A -20.637 3.435 -15.645 1.000 1 A ILE 53.063 1
ATOM 113 N N . PRO 17 17 ? A -20.090 7.986 -11.859 1.000 1 A PRO 67.971 1
ATOM 114 C CA . PRO 17 17 ? A -20.773 8.974 -11.025 1.000 1 A PRO 68.139 1
ATOM 115 C C . PRO 17 17 ? A -22.110 9.380 -11.638 1.000 1 A PRO 68.918 1
ATOM 116 O O . PRO 17 17 ? A -22.408 9.112 -12.807 1.000 1 A PRO 66.252 1
ATOM 117 C CB . PRO 17 17 ? A -19.811 10.152 -10.960 1.000 1 A PRO 64.280 1
ATOM 118 C CG . PRO 17 17 ? A -19.028 10.053 -12.220 1.000 1 A PRO 62.781 1
ATOM 119 C CD . PRO 17 17 ? A -18.899 8.577 -12.518 1.000 1 A PRO 64.042 1
ATOM 120 N N . ALA 18 18 ? A -22.927 10.038 -10.858 1.000 1 A ALA 66.386 1
ATOM 121 C CA . ALA 18 18 ? A -24.195 10.557 -11.321 1.000 1 A ALA 66.402 1
ATOM 122 C C . ALA 18 18 ? A -23.998 11.800 -12.178 1.000 1 A ALA 67.180 1
ATOM 123 O O . ALA 18 18 ? A -23.188 12.668 -11.834 1.000 1 A ALA 65.401 1
ATOM 124 C CB . ALA 18 18 ? A -25.129 10.865 -10.166 1.000 1 A ALA 62.719 1
ATOM 125 N N . LEU 19 19 ? A -24.727 11.874 -13.262 1.000 1 A LEU 65.763 1
ATOM 126 C CA . LEU 19 19 ? A -24.621 12.998 -14.192 1.000 1 A LEU 67.453 1
ATOM 127 C C . LEU 19 19 ? A -25.510 14.128 -13.687 1.000 1 A LEU 67.939 1
ATOM 128 O O . LEU 19 19 ? A -26.740 14.017 -13.693 1.000 1 A LEU 66.015 1
ATOM 129 C CB . LEU 19 19 ? A -25.009 12.594 -15.606 1.000 1 A LEU 63.622 1
ATOM 130 C CG . LEU 19 19 ? A -24.075 11.554 -16.268 1.000 1 A LEU 59.506 1
ATOM 131 C CD1 . LEU 19 19 ? A -22.708 12.155 -16.471 1.000 1 A LEU 59.729 1
ATOM 132 C CD2 . LEU 19 19 ? A -24.656 11.082 -17.582 1.000 1 A LEU 58.165 1
ATOM 133 N N . SER 20 20 ? A -24.899 15.227 -13.276 1.000 1 A SER 64.055 1
ATOM 134 C CA . SER 20 20 ? A -25.619 16.395 -12.809 1.000 1 A SER 65.596 1
ATOM 135 C C . SER 20 20 ? A -25.986 17.264 -13.997 1.000 1 A SER 65.975 1
ATOM 136 O O . SER 20 20 ? A -25.232 17.375 -14.960 1.000 1 A SER 64.278 1
ATOM 137 C CB . SER 20 20 ? A -24.803 17.181 -11.814 1.000 1 A SER 60.230 1
ATOM 138 O OG . SER 20 20 ? A -23.610 17.695 -12.407 1.000 1 A SER 55.494 1
ATOM 139 N N . PRO 21 21 ? A -27.162 17.909 -13.967 1.000 1 A PRO 65.334 1
ATOM 140 C CA . PRO 21 21 ? A -27.481 18.841 -15.074 1.000 1 A PRO 65.516 1
ATOM 141 C C . PRO 21 21 ? A -26.728 20.146 -14.970 1.000 1 A PRO 65.852 1
ATOM 142 O O . PRO 21 21 ? A -26.545 20.727 -13.898 1.000 1 A PRO 63.233 1
ATOM 143 C CB . PRO 21 21 ? A -29.005 19.061 -14.898 1.000 1 A PRO 60.842 1
ATOM 144 C CG . PRO 21 21 ? A -29.251 18.824 -13.461 1.000 1 A PRO 59.308 1
ATOM 145 C CD . PRO 21 21 ? A -28.275 17.735 -13.065 1.000 1 A PRO 61.516 1
ATOM 146 N N . LEU 22 22 ? A -26.274 20.640 -16.106 1.000 1 A LEU 63.882 1
ATOM 147 C CA . LEU 22 22 ? A -25.501 21.863 -16.205 1.000 1 A LEU 64.346 1
ATOM 148 C C . LEU 22 22 ? A -26.451 23.060 -16.284 1.000 1 A LEU 65.048 1
ATOM 149 O O . LEU 22 22 ? A -26.762 23.552 -17.366 1.000 1 A LEU 62.152 1
ATOM 150 C CB . LEU 22 22 ? A -24.556 21.819 -17.384 1.000 1 A LEU 59.622 1
ATOM 151 C CG . LEU 22 22 ? A -23.438 20.767 -17.326 1.000 1 A LEU 55.579 1
ATOM 152 C CD1 . LEU 22 22 ? A -22.502 21.056 -16.169 1.000 1 A LEU 52.552 1
ATOM 153 C CD2 . LEU 22 22 ? A -22.689 20.734 -18.633 1.000 1 A LEU 52.121 1
ATOM 154 N N . THR 23 23 ? A -26.940 23.497 -15.120 1.000 1 A THR 64.968 1
ATOM 155 C CA . THR 23 23 ? A -27.861 24.617 -15.022 1.000 1 A THR 64.700 1
ATOM 156 C C . THR 23 23 ? A -27.230 25.758 -14.247 1.000 1 A THR 65.288 1
ATOM 157 O O . THR 23 23 ? A -26.665 25.550 -13.174 1.000 1 A THR 62.219 1
ATOM 158 C CB . THR 23 23 ? A -29.188 24.213 -14.410 1.000 1 A THR 59.341 1
ATOM 159 O OG1 . THR 23 23 ? A -28.974 23.732 -13.052 1.000 1 A THR 58.463 1
ATOM 160 C CG2 . THR 23 23 ? A -29.844 23.104 -15.216 1.000 1 A THR 56.515 1
ATOM 161 N N . ALA 24 24 ? A -27.319 26.967 -14.777 1.000 1 A ALA 64.060 1
ATOM 162 C CA . ALA 24 24 ? A -26.775 28.163 -14.168 1.000 1 A ALA 64.513 1
ATOM 163 C C . ALA 24 24 ? A -27.922 29.040 -13.652 1.000 1 A ALA 64.924 1
ATOM 164 O O . ALA 24 24 ? A -28.894 29.288 -14.387 1.000 1 A ALA 62.856 1
ATOM 165 C CB . ALA 24 24 ? A -25.895 28.971 -15.136 1.000 1 A ALA 60.197 1
ATOM 166 N N . LYS 25 25 ? A -27.797 29.488 -12.410 1.000 1 A LYS 66.039 1
ATOM 167 C CA . LYS 25 25 ? A -28.815 30.360 -11.837 1.000 1 A LYS 66.943 1
ATOM 168 C C . LYS 25 25 ? A -28.768 31.756 -12.465 1.000 1 A LYS 67.069 1
ATOM 169 O O . LYS 25 25 ? A -27.708 32.322 -12.716 1.000 1 A LYS 64.978 1
ATOM 170 C CB . LYS 25 25 ? A -28.653 30.460 -10.338 1.000 1 A LYS 63.108 1
ATOM 171 C CG . LYS 25 25 ? A -28.927 29.181 -9.595 1.000 1 A LYS 60.149 1
ATOM 172 C CD . LYS 25 25 ? A -28.766 29.380 -8.094 1.000 1 A LYS 57.126 1
ATOM 173 C CE . LYS 25 25 ? A -29.042 28.103 -7.366 1.000 1 A LYS 53.916 1
ATOM 174 N NZ . LYS 25 25 ? A -28.869 28.242 -5.894 1.000 1 A LYS 46.598 1
ATOM 175 N N . GLN 26 26 ? A -29.948 32.309 -12.748 1.000 1 A GLN 64.919 1
ATOM 176 C CA . GLN 26 26 ? A -30.037 33.651 -13.306 1.000 1 A GLN 64.743 1
ATOM 177 C C . GLN 26 26 ? A -29.781 34.669 -12.195 1.000 1 A GLN 64.566 1
ATOM 178 O O . GLN 26 26 ? A -30.568 34.779 -11.253 1.000 1 A GLN 61.651 1
ATOM 179 C CB . GLN 26 26 ? A -31.367 33.878 -13.972 1.000 1 A GLN 60.744 1
ATOM 180 C CG . GLN 26 26 ? A -31.483 35.175 -14.717 1.000 1 A GLN 56.659 1
ATOM 181 C CD . GLN 26 26 ? A -32.838 35.349 -15.411 1.000 1 A GLN 52.588 1
ATOM 182 O OE1 . GLN 26 26 ? A -33.690 34.478 -15.292 1.000 1 A GLN 49.553 1
ATOM 183 N NE2 . GLN 26 26 ? A -33.035 36.461 -16.101 1.000 1 A GLN 48.012 1
ATOM 184 N N . SER 27 27 ? A -28.666 35.360 -12.289 1.000 1 A SER 62.293 1
ATOM 185 C CA . SER 27 27 ? A -28.261 36.349 -11.313 1.000 1 A SER 62.760 1
ATOM 186 C C . SER 27 27 ? A -28.145 37.704 -11.958 1.000 1 A SER 63.360 1
ATOM 187 O O . SER 27 27 ? A -28.044 37.838 -13.173 1.000 1 A SER 60.179 1
ATOM 188 C CB . SER 27 27 ? A -26.925 36.012 -10.696 1.000 1 A SER 57.937 1
ATOM 189 O OG . SER 27 27 ? A -27.010 34.836 -9.882 1.000 1 A SER 50.453 1
ATOM 190 N N . LYS 28 28 ? A -28.155 38.752 -11.138 1.000 1 A LYS 65.134 1
ATOM 191 C CA . LYS 28 28 ? A -28.068 40.103 -11.644 1.000 1 A LYS 65.267 1
ATOM 192 C C . LYS 28 28 ? A -26.655 40.441 -12.106 1.000 1 A LYS 65.855 1
ATOM 193 O O . LYS 28 28 ? A -25.664 39.897 -11.592 1.000 1 A LYS 62.954 1
ATOM 194 C CB . LYS 28 28 ? A -28.503 41.129 -10.595 1.000 1 A LYS 60.802 1
ATOM 195 C CG . LYS 28 28 ? A -29.976 41.043 -10.228 1.000 1 A LYS 57.011 1
ATOM 196 C CD . LYS 28 28 ? A -30.341 42.051 -9.166 1.000 1 A LYS 53.222 1
ATOM 197 C CE . LYS 28 28 ? A -31.782 41.956 -8.793 1.000 1 A LYS 47.450 1
ATOM 198 N NZ . LYS 28 28 ? A -32.167 42.919 -7.746 1.000 1 A LYS 42.032 1
ATOM 199 N N . GLY 29 29 ? A -26.521 41.298 -13.081 1.000 1 A GLY 65.062 1
ATOM 200 C CA . GLY 29 29 ? A -25.227 41.688 -13.618 1.000 1 A GLY 65.070 1
ATOM 201 C C . GLY 29 29 ? A -24.532 42.680 -12.730 1.000 1 A GLY 66.919 1
ATOM 202 O O . GLY 29 29 ? A -25.038 43.752 -12.428 1.000 1 A GLY 63.380 1
ATOM 203 N N . ASN 30 30 ? A -23.310 42.285 -12.300 1.000 1 A ASN 68.617 1
ATOM 204 C CA . ASN 30 30 ? A -22.466 43.124 -11.472 1.000 1 A ASN 68.397 1
ATOM 205 C C . ASN 30 30 ? A -21.319 43.683 -12.291 1.000 1 A ASN 69.882 1
ATOM 206 O O . ASN 30 30 ? A -21.307 43.562 -13.528 1.000 1 A ASN 67.215 1
ATOM 207 C CB . ASN 30 30 ? A -21.968 42.351 -10.253 1.000 1 A ASN 63.827 1
ATOM 208 C CG . ASN 30 30 ? A -21.250 41.062 -10.602 1.000 1 A ASN 59.256 1
ATOM 209 O OD1 . ASN 30 30 ? A -21.106 40.710 -11.778 1.000 1 A ASN 54.633 1
ATOM 210 N ND2 . ASN 30 30 ? A -20.848 40.324 -9.578 1.000 1 A ASN 55.352 1
ATOM 211 N N . PHE 31 31 ? A -20.341 44.280 -11.629 1.000 1 A PHE 72.947 1
ATOM 212 C CA . PHE 31 31 ? A -19.169 44.816 -12.347 1.000 1 A PHE 73.684 1
ATOM 213 C C . PHE 31 31 ? A -18.319 43.710 -12.910 1.000 1 A PHE 74.248 1
ATOM 214 O O . PHE 31 31 ? A -17.682 43.896 -13.952 1.000 1 A PHE 72.673 1
ATOM 215 C CB . PHE 31 31 ? A -18.385 45.728 -11.410 1.000 1 A PHE 71.593 1
ATOM 216 C CG . PHE 31 31 ? A -17.176 46.348 -12.062 1.000 1 A PHE 67.004 1
ATOM 217 C CD1 . PHE 31 31 ? A -17.317 47.376 -12.963 1.000 1 A PHE 64.323 1
ATOM 218 C CD2 . PHE 31 31 ? A -15.923 45.882 -11.769 1.000 1 A PHE 62.999 1
ATOM 219 C CE1 . PHE 31 31 ? A -16.226 47.961 -13.560 1.000 1 A PHE 59.926 1
ATOM 220 C CE2 . PHE 31 31 ? A -14.812 46.456 -12.371 1.000 1 A PHE 58.972 1
ATOM 221 C CZ . PHE 31 31 ? A -14.946 47.485 -13.266 1.000 1 A PHE 58.803 1
ATOM 222 N N . PHE 32 32 ? A -18.296 42.521 -12.243 1.000 1 A PHE 71.262 1
ATOM 223 C CA . PHE 32 32 ? A -17.565 41.387 -12.769 1.000 1 A PHE 71.731 1
ATOM 224 C C . PHE 32 32 ? A -18.198 40.850 -14.037 1.000 1 A PHE 72.383 1
ATOM 225 O O . PHE 32 32 ? A -17.493 40.456 -14.976 1.000 1 A PHE 70.019 1
ATOM 226 C CB . PHE 32 32 ? A -17.442 40.291 -11.721 1.000 1 A PHE 67.791 1
ATOM 227 C CG . PHE 32 32 ? A -16.573 39.143 -12.102 1.000 1 A PHE 65.467 1
ATOM 228 C CD1 . PHE 32 32 ? A -17.127 37.962 -12.541 1.000 1 A PHE 63.634 1
ATOM 229 C CD2 . PHE 32 32 ? A -15.195 39.266 -12.064 1.000 1 A PHE 63.224 1
ATOM 230 C CE1 . PHE 32 32 ? A -16.341 36.910 -12.921 1.000 1 A PHE 60.245 1
ATOM 231 C CE2 . PHE 32 32 ? A -14.410 38.223 -12.441 1.000 1 A PHE 60.788 1
ATOM 232 C CZ . PHE 32 32 ? A -14.981 37.042 -12.868 1.000 1 A PHE 59.077 1
ATOM 233 N N . SER 33 33 ? A -19.531 40.775 -14.092 1.000 1 A SER 71.542 1
ATOM 234 C CA . SER 33 33 ? A -20.215 40.267 -15.278 1.000 1 A SER 70.844 1
ATOM 235 C C . SER 33 33 ? A -20.233 41.271 -16.416 1.000 1 A SER 72.097 1
ATOM 236 O O . SER 33 33 ? A -20.380 40.889 -17.575 1.000 1 A SER 69.517 1
ATOM 237 C CB . SER 33 33 ? A -21.649 39.864 -14.949 1.000 1 A SER 65.909 1
ATOM 238 O OG . SER 33 33 ? A -21.640 38.783 -14.028 1.000 1 A SER 60.102 1
ATOM 239 N N . SER 34 34 ? A -20.072 42.557 -16.119 1.000 1 A SER 75.804 1
ATOM 240 C CA . SER 34 34 ? A -20.084 43.581 -17.155 1.000 1 A SER 76.549 1
ATOM 241 C C . SER 34 34 ? A -18.764 43.718 -17.886 1.000 1 A SER 77.669 1
ATOM 242 O O . SER 34 34 ? A -18.713 44.298 -18.974 1.000 1 A SER 74.288 1
ATOM 243 C CB . SER 34 34 ? A -20.477 44.931 -16.561 1.000 1 A SER 73.209 1
ATOM 244 O OG . SER 34 34 ? A -21.790 44.912 -16.038 1.000 1 A SER 66.864 1
ATOM 245 N N . ASN 35 35 ? A -17.658 43.167 -17.299 1.000 1 A ASN 77.691 1
ATOM 246 C CA . ASN 35 35 ? A -16.355 43.231 -17.937 1.000 1 A ASN 78.385 1
ATOM 247 C C . ASN 35 35 ? A -16.309 42.234 -19.082 1.000 1 A ASN 79.243 1
ATOM 248 O O . ASN 35 35 ? A -16.618 41.044 -18.897 1.000 1 A ASN 78.870 1
ATOM 249 C CB . ASN 35 35 ? A -15.269 42.908 -16.917 1.000 1 A ASN 75.619 1
ATOM 250 C CG . ASN 35 35 ? A -13.877 43.240 -17.376 1.000 1 A ASN 71.132 1
ATOM 251 O OD1 . ASN 35 35 ? A -13.653 43.747 -18.480 1.000 1 A ASN 67.390 1
ATOM 252 N ND2 . ASN 35 35 ? A -12.891 42.937 -16.548 1.000 1 A ASN 67.969 1
ATOM 253 N N . PRO 36 36 ? A -15.945 42.645 -20.313 1.000 1 A PRO 83.636 1
ATOM 254 C CA . PRO 36 36 ? A -15.934 41.688 -21.418 1.000 1 A PRO 84.129 1
ATOM 255 C C . PRO 36 36 ? A -14.816 40.647 -21.313 1.000 1 A PRO 84.895 1
ATOM 256 O O . PRO 36 36 ? A -14.954 39.547 -21.867 1.000 1 A PRO 82.529 1
ATOM 257 C CB . PRO 36 36 ? A -15.737 42.563 -22.668 1.000 1 A PRO 82.537 1
ATOM 258 C CG . PRO 36 36 ? A -15.076 43.768 -22.147 1.000 1 A PRO 80.173 1
ATOM 259 C CD . PRO 36 36 ? A -15.645 44.009 -20.775 1.000 1 A PRO 83.459 1
ATOM 260 N N . ILE 37 37 ? A -13.670 40.963 -20.634 1.000 1 A ILE 86.606 1
ATOM 261 C CA . ILE 37 37 ? A -12.626 39.973 -20.434 1.000 1 A ILE 85.950 1
ATOM 262 C C . ILE 37 37 ? A -13.096 38.870 -19.475 1.000 1 A ILE 85.948 1
ATOM 263 O O . ILE 37 37 ? A -12.882 37.703 -19.721 1.000 1 A ILE 84.780 1
ATOM 264 C CB . ILE 37 37 ? A -11.332 40.664 -19.948 1.000 1 A ILE 84.458 1
ATOM 265 C CG1 . ILE 37 37 ? A -10.937 41.748 -20.954 1.000 1 A ILE 79.528 1
ATOM 266 C CG2 . ILE 37 37 ? A -10.233 39.654 -19.794 1.000 1 A ILE 81.248 1
ATOM 267 C CD1 . ILE 37 37 ? A -10.632 41.225 -22.347 1.000 1 A ILE 74.990 1
ATOM 268 N N . SER 38 38 ? A -13.765 39.282 -18.375 1.000 1 A SER 84.934 1
ATOM 269 C CA . SER 38 38 ? A -14.256 38.285 -17.436 1.000 1 A SER 83.287 1
ATOM 270 C C . SER 38 38 ? A -15.418 37.498 -17.993 1.000 1 A SER 83.178 1
ATOM 271 O O . SER 38 38 ? A -15.562 36.321 -17.697 1.000 1 A SER 81.203 1
ATOM 272 C CB . SER 38 38 ? A -14.664 38.990 -16.130 1.000 1 A SER 80.273 1
ATOM 273 O OG . SER 38 38 ? A -15.764 39.843 -16.332 1.000 1 A SER 70.360 1
ATOM 274 N N . SER 39 39 ? A -16.271 38.137 -18.816 1.000 1 A SER 82.770 1
ATOM 275 C CA . SER 39 39 ? A -17.363 37.412 -19.468 1.000 1 A SER 81.915 1
ATOM 276 C C . SER 39 39 ? A -16.826 36.407 -20.474 1.000 1 A SER 82.825 1
ATOM 277 O O . SER 39 39 ? A -17.364 35.303 -20.603 1.000 1 A SER 80.405 1
ATOM 278 C CB . SER 39 39 ? A -18.286 38.395 -20.161 1.000 1 A SER 79.237 1
ATOM 279 O OG . SER 39 39 ? A -18.944 39.214 -19.197 1.000 1 A SER 68.315 1
ATOM 280 N N . PHE 40 40 ? A -15.739 36.726 -21.186 1.000 1 A PHE 86.932 1
ATOM 281 C CA . PHE 40 40 ? A -15.130 35.809 -22.121 1.000 1 A PHE 87.236 1
ATOM 282 C C . PHE 40 40 ? A -14.499 34.628 -21.410 1.000 1 A PHE 86.991 1
ATOM 283 O O . PHE 40 40 ? A -14.614 33.482 -21.860 1.000 1 A PHE 85.892 1
ATOM 284 C CB . PHE 40 40 ? A -14.080 36.527 -22.968 1.000 1 A PHE 87.207 1
ATOM 285 C CG . PHE 40 40 ? A -13.406 35.617 -23.987 1.000 1 A PHE 85.914 1
ATOM 286 C CD1 . PHE 40 40 ? A -14.081 35.253 -25.142 1.000 1 A PHE 85.532 1
ATOM 287 C CD2 . PHE 40 40 ? A -12.141 35.140 -23.747 1.000 1 A PHE 85.498 1
ATOM 288 C CE1 . PHE 40 40 ? A -13.484 34.433 -26.068 1.000 1 A PHE 84.007 1
ATOM 289 C CE2 . PHE 40 40 ? A -11.537 34.306 -24.682 1.000 1 A PHE 84.722 1
ATOM 290 C CZ . PHE 40 40 ? A -12.207 33.961 -25.837 1.000 1 A PHE 83.816 1
ATOM 291 N N . VAL 41 41 ? A -13.830 34.870 -20.250 1.000 1 A VAL 87.098 1
ATOM 292 C CA . VAL 41 41 ? A -13.184 33.792 -19.521 1.000 1 A VAL 86.119 1
ATOM 293 C C . VAL 41 41 ? A -14.230 32.898 -18.877 1.000 1 A VAL 85.509 1
ATOM 294 O O . VAL 41 41 ? A -14.097 31.669 -18.894 1.000 1 A VAL 84.618 1
ATOM 295 C CB . VAL 41 41 ? A -12.211 34.362 -18.480 1.000 1 A VAL 84.913 1
ATOM 296 C CG1 . VAL 41 41 ? A -11.057 35.050 -19.185 1.000 1 A VAL 84.338 1
ATOM 297 C CG2 . VAL 41 41 ? A -11.669 33.295 -17.551 1.000 1 A VAL 83.177 1
ATOM 298 N N . VAL 42 42 ? A -15.322 33.481 -18.350 1.000 1 A VAL 81.989 1
ATOM 299 C CA . VAL 42 42 ? A -16.385 32.685 -17.750 1.000 1 A VAL 80.691 1
ATOM 300 C C . VAL 42 42 ? A -17.128 31.889 -18.813 1.000 1 A VAL 81.275 1
ATOM 301 O O . VAL 42 42 ? A -17.473 30.728 -18.599 1.000 1 A VAL 79.519 1
ATOM 302 C CB . VAL 42 42 ? A -17.329 33.580 -16.932 1.000 1 A VAL 77.509 1
ATOM 303 C CG1 . VAL 42 42 ? A -16.614 34.059 -15.676 1.000 1 A VAL 75.670 1
ATOM 304 C CG2 . VAL 42 42 ? A -18.588 32.835 -16.521 1.000 1 A VAL 74.549 1
ATOM 305 N N . ASP 43 43 ? A -17.369 32.458 -20.003 1.000 1 A ASP 84.832 1
ATOM 306 C CA . ASP 43 43 ? A -18.048 31.716 -21.070 1.000 1 A ASP 85.313 1
ATOM 307 C C . ASP 43 43 ? A -17.155 30.617 -21.628 1.000 1 A ASP 86.445 1
ATOM 308 O O . ASP 43 43 ? A -17.640 29.544 -21.955 1.000 1 A ASP 85.358 1
ATOM 309 C CB . ASP 43 43 ? A -18.465 32.676 -22.195 1.000 1 A ASP 84.086 1
ATOM 310 C CG . ASP 43 43 ? A -19.607 33.584 -21.789 1.000 1 A ASP 75.241 1
ATOM 311 O OD1 . ASP 43 43 ? A -20.426 33.164 -20.937 1.000 1 A ASP 68.797 1
ATOM 312 O OD2 . ASP 43 43 ? A -19.682 34.720 -22.301 1.000 1 A ASP 69.367 1
ATOM 313 N N . THR 44 44 ? A -15.834 30.861 -21.707 1.000 1 A THR 86.967 1
ATOM 314 C CA . THR 44 44 ? A -14.922 29.822 -22.162 1.000 1 A THR 86.631 1
ATOM 315 C C . THR 44 44 ? A -14.822 28.697 -21.143 1.000 1 A THR 86.199 1
ATOM 316 O O . THR 44 44 ? A -14.806 27.518 -21.509 1.000 1 A THR 85.446 1
ATOM 317 C CB . THR 44 44 ? A -13.537 30.412 -22.427 1.000 1 A THR 86.879 1
ATOM 318 O OG1 . THR 44 44 ? A -13.667 31.500 -23.341 1.000 1 A THR 80.863 1
ATOM 319 C CG2 . THR 44 44 ? A -12.603 29.377 -23.019 1.000 1 A THR 80.106 1
ATOM 320 N N . TYR 45 45 ? A -14.796 29.022 -19.819 1.000 1 A TYR 86.895 1
ATOM 321 C CA . TYR 45 45 ? A -14.761 27.997 -18.788 1.000 1 A TYR 85.690 1
ATOM 322 C C . TYR 45 45 ? A -16.056 27.199 -18.748 1.000 1 A TYR 85.162 1
ATOM 323 O O . TYR 45 45 ? A -16.062 25.998 -18.498 1.000 1 A TYR 83.854 1
ATOM 324 C CB . TYR 45 45 ? A -14.478 28.623 -17.429 1.000 1 A TYR 84.709 1
ATOM 325 C CG . TYR 45 45 ? A -14.410 27.610 -16.312 1.000 1 A TYR 82.457 1
ATOM 326 C CD1 . TYR 45 45 ? A -13.290 26.805 -16.158 1.000 1 A TYR 81.938 1
ATOM 327 C CD2 . TYR 45 45 ? A -15.443 27.465 -15.410 1.000 1 A TYR 81.232 1
ATOM 328 C CE1 . TYR 45 45 ? A -13.221 25.888 -15.146 1.000 1 A TYR 78.905 1
ATOM 329 C CE2 . TYR 45 45 ? A -15.380 26.552 -14.394 1.000 1 A TYR 79.448 1
ATOM 330 C CZ . TYR 45 45 ? A -14.261 25.748 -14.272 1.000 1 A TYR 78.728 1
ATOM 331 O OH . TYR 45 45 ? A -14.183 24.826 -13.248 1.000 1 A TYR 74.940 1
ATOM 332 N N . LYS 46 46 ? A -17.189 27.879 -18.946 1.000 1 A LYS 84.523 1
ATOM 333 C CA . LYS 46 46 ? A -18.487 27.211 -18.980 1.000 1 A LYS 83.646 1
ATOM 334 C C . LYS 46 46 ? A -18.629 26.269 -20.182 1.000 1 A LYS 84.748 1
ATOM 335 O O . LYS 46 46 ? A -19.188 25.174 -20.071 1.000 1 A LYS 83.543 1
ATOM 336 C CB . LYS 46 46 ? A -19.608 28.239 -18.993 1.000 1 A LYS 81.804 1
ATOM 337 C CG . LYS 46 46 ? A -20.999 27.676 -18.844 1.000 1 A LYS 75.291 1
ATOM 338 C CD . LYS 46 46 ? A -22.026 28.775 -18.807 1.000 1 A LYS 72.891 1
ATOM 339 C CE . LYS 46 46 ? A -23.419 28.231 -18.651 1.000 1 A LYS 67.864 1
ATOM 340 N NZ . LYS 46 46 ? A -24.438 29.298 -18.641 1.000 1 A LYS 61.201 1
ATOM 341 N N . GLN 47 47 ? A -18.079 26.664 -21.338 1.000 1 A GLN 88.602 1
ATOM 342 C CA . GLN 47 47 ? A -18.087 25.800 -22.513 1.000 1 A GLN 88.589 1
ATOM 343 C C . GLN 47 47 ? A -17.160 24.608 -22.335 1.000 1 A GLN 88.217 1
ATOM 344 O O . GLN 47 47 ? A -17.500 23.487 -22.743 1.000 1 A GLN 87.423 1
ATOM 345 C CB . GLN 47 47 ? A -17.701 26.589 -23.776 1.000 1 A GLN 88.299 1
ATOM 346 C CG . GLN 47 47 ? A -18.748 27.559 -24.233 1.000 1 A GLN 83.594 1
ATOM 347 C CD . GLN 47 47 ? A -18.305 28.353 -25.464 1.000 1 A GLN 81.825 1
ATOM 348 O OE1 . GLN 47 47 ? A -17.195 28.156 -25.952 1.000 1 A GLN 79.081 1
ATOM 349 N NE2 . GLN 47 47 ? A -19.151 29.227 -25.932 1.000 1 A GLN 75.640 1
ATOM 350 N N . LEU 48 48 ? A -15.987 24.828 -21.709 1.000 1 A LEU 87.804 1
ATOM 351 C CA . LEU 48 48 ? A -15.055 23.725 -21.462 1.000 1 A LEU 85.296 1
ATOM 352 C C . LEU 48 48 ? A -15.600 22.775 -20.394 1.000 1 A LEU 85.071 1
ATOM 353 O O . LEU 48 48 ? A -15.419 21.550 -20.488 1.000 1 A LEU 83.208 1
ATOM 354 C CB . LEU 48 48 ? A -13.681 24.235 -21.060 1.000 1 A LEU 83.215 1
ATOM 355 C CG . LEU 48 48 ? A -12.856 24.913 -22.150 1.000 1 A LEU 77.883 1
ATOM 356 C CD1 . LEU 48 48 ? A -12.557 23.934 -23.257 1.000 1 A LEU 75.759 1
ATOM 357 C CD2 . LEU 48 48 ? A -11.567 25.453 -21.546 1.000 1 A LEU 75.843 1
ATOM 358 N N . HIS 49 49 ? A -16.264 23.310 -19.366 1.000 1 A HIS 85.963 1
ATOM 359 C CA . HIS 49 49 ? A -16.874 22.477 -18.334 1.000 1 A HIS 85.139 1
ATOM 360 C C . HIS 49 49 ? A -18.046 21.696 -18.869 1.000 1 A HIS 85.716 1
ATOM 361 O O . HIS 49 49 ? A -18.290 20.549 -18.479 1.000 1 A HIS 83.851 1
ATOM 362 C CB . HIS 49 49 ? A -17.299 23.297 -17.149 1.000 1 A HIS 82.968 1
ATOM 363 C CG . HIS 49 49 ? A -17.728 22.492 -15.973 1.000 1 A HIS 83.384 1
ATOM 364 N ND1 . HIS 49 49 ? A -19.039 22.086 -15.786 1.000 1 A HIS 77.181 1
ATOM 365 C CD2 . HIS 49 49 ? A -17.019 21.981 -14.931 1.000 1 A HIS 76.925 1
ATOM 366 C CE1 . HIS 49 49 ? A -19.103 21.383 -14.675 1.000 1 A HIS 76.601 1
ATOM 367 N NE2 . HIS 49 49 ? A -17.913 21.310 -14.147 1.000 1 A HIS 77.882 1
ATOM 368 N N . SER 50 50 ? A -18.807 22.279 -19.816 1.000 1 A SER 86.535 1
ATOM 369 C CA . SER 50 50 ? A -19.900 21.579 -20.467 1.000 1 A SER 85.718 1
ATOM 370 C C . SER 50 50 ? A -19.367 20.454 -21.350 1.000 1 A SER 85.523 1
ATOM 371 O O . SER 50 50 ? A -19.904 19.341 -21.349 1.000 1 A SER 84.141 1
ATOM 372 C CB . SER 50 50 ? A -20.752 22.532 -21.298 1.000 1 A SER 85.512 1
ATOM 373 O OG . SER 50 50 ? A -21.764 21.797 -21.975 1.000 1 A SER 70.409 1
ATOM 374 N N . HIS 51 51 ? A -18.262 20.703 -22.082 1.000 1 A HIS 88.961 1
ATOM 375 C CA . HIS 51 51 ? A -17.664 19.668 -22.914 1.000 1 A HIS 86.728 1
ATOM 376 C C . HIS 51 51 ? A -17.045 18.586 -22.064 1.000 1 A HIS 86.269 1
ATOM 377 O O . HIS 51 51 ? A -17.094 17.394 -22.426 1.000 1 A HIS 83.541 1
ATOM 378 C CB . HIS 51 51 ? A -16.618 20.284 -23.848 1.000 1 A HIS 84.746 1
ATOM 379 C CG . HIS 51 51 ? A -16.167 19.369 -24.929 1.000 1 A HIS 82.287 1
ATOM 380 N ND1 . HIS 51 51 ? A -15.016 19.572 -25.639 1.000 1 A HIS 73.490 1
ATOM 381 C CD2 . HIS 51 51 ? A -16.704 18.240 -25.435 1.000 1 A HIS 75.803 1
ATOM 382 C CE1 . HIS 51 51 ? A -14.862 18.617 -26.516 1.000 1 A HIS 73.786 1
ATOM 383 N NE2 . HIS 51 51 ? A -15.878 17.784 -26.408 1.000 1 A HIS 74.619 1
ATOM 384 N N . ARG 52 52 ? A -16.487 18.944 -20.889 1.000 1 A ARG 85.840 1
ATOM 385 C CA . ARG 52 52 ? A -15.890 17.975 -19.965 1.000 1 A ARG 84.260 1
ATOM 386 C C . ARG 52 52 ? A -16.950 17.103 -19.344 1.000 1 A ARG 84.265 1
ATOM 387 O O . ARG 52 52 ? A -16.757 15.898 -19.196 1.000 1 A ARG 82.275 1
ATOM 388 C CB . ARG 52 52 ? A -15.058 18.719 -18.902 1.000 1 A ARG 82.193 1
ATOM 389 C CG . ARG 52 52 ? A -14.328 17.816 -17.948 1.000 1 A ARG 75.471 1
ATOM 390 C CD . ARG 52 52 ? A -13.257 17.046 -18.663 1.000 1 A ARG 72.396 1
ATOM 391 N NE . ARG 52 52 ? A -12.519 16.134 -17.778 1.000 1 A ARG 70.285 1
ATOM 392 C CZ . ARG 52 52 ? A -11.486 15.484 -18.174 1.000 1 A ARG 68.412 1
ATOM 393 N NH1 . ARG 52 52 ? A -10.916 14.627 -17.322 1.000 1 A ARG 60.231 1
ATOM 394 N NH2 . ARG 52 52 ? A -11.004 15.638 -19.413 1.000 1 A ARG 61.254 1
ATOM 395 N N . GLN 53 53 ? A -18.090 17.656 -18.952 1.000 1 A GLN 86.162 1
ATOM 396 C CA . GLN 53 53 ? A -19.189 16.907 -18.362 1.000 1 A GLN 85.264 1
ATOM 397 C C . GLN 53 53 ? A -19.915 16.054 -19.404 1.000 1 A GLN 86.565 1
ATOM 398 O O . GLN 53 53 ? A -20.586 15.089 -19.027 1.000 1 A GLN 84.201 1
ATOM 399 C CB . GLN 53 53 ? A -20.165 17.870 -17.665 1.000 1 A GLN 82.930 1
ATOM 400 C CG . GLN 53 53 ? A -21.190 17.188 -16.780 1.000 1 A GLN 74.681 1
ATOM 401 C CD . GLN 53 53 ? A -20.609 16.539 -15.572 1.000 1 A GLN 71.249 1
ATOM 402 O OE1 . GLN 53 53 ? A -19.598 16.986 -15.030 1.000 1 A GLN 65.944 1
ATOM 403 N NE2 . GLN 53 53 ? A -21.270 15.476 -15.123 1.000 1 A GLN 65.432 1
ATOM 404 N N . SER 54 54 ? A -19.795 16.370 -20.692 1.000 1 A SER 89.359 1
ATOM 405 C CA . SER 54 54 ? A -20.505 15.639 -21.714 1.000 1 A SER 88.102 1
ATOM 406 C C . SER 54 54 ? A -19.946 14.235 -21.913 1.000 1 A SER 88.034 1
ATOM 407 O O . SER 54 54 ? A -20.679 13.284 -22.162 1.000 1 A SER 84.534 1
ATOM 408 C CB . SER 54 54 ? A -20.456 16.381 -23.044 1.000 1 A SER 87.628 1
ATOM 409 O OG . SER 54 54 ? A -21.070 15.634 -24.073 1.000 1 A SER 75.265 1
ATOM 410 N N . LEU 55 55 ? A -18.615 14.087 -21.800 1.000 1 A LEU 85.687 1
ATOM 411 C CA . LEU 55 55 ? A -18.004 12.778 -21.931 1.000 1 A LEU 83.996 1
ATOM 412 C C . LEU 55 55 ? A -18.014 12.034 -20.613 1.000 1 A LEU 84.852 1
ATOM 413 O O . LEU 55 55 ? A -18.078 12.624 -19.537 1.000 1 A LEU 80.192 1
ATOM 414 C CB . LEU 55 55 ? A -16.587 12.880 -22.513 1.000 1 A LEU 80.739 1
ATOM 415 C CG . LEU 55 55 ? A -15.522 13.764 -21.875 1.000 1 A LEU 75.894 1
ATOM 416 C CD1 . LEU 55 55 ? A -14.599 14.267 -22.946 1.000 1 A LEU 70.903 1
ATOM 417 C CD2 . LEU 55 55 ? A -14.720 13.000 -20.804 1.000 1 A LEU 71.207 1
ATOM 418 N N . GLU 56 56 ? A -17.941 10.720 -20.689 1.000 1 A GLU 88.433 1
ATOM 419 C CA . GLU 56 56 ? A -18.039 9.877 -19.517 1.000 1 A GLU 88.244 1
ATOM 420 C C . GLU 56 56 ? A -16.662 9.714 -18.881 1.000 1 A GLU 88.851 1
ATOM 421 O O . GLU 56 56 ? A -15.695 9.369 -19.553 1.000 1 A GLU 85.263 1
ATOM 422 C CB . GLU 56 56 ? A -18.602 8.507 -19.874 1.000 1 A GLU 85.895 1
ATOM 423 C CG . GLU 56 56 ? A -20.035 8.534 -20.399 1.000 1 A GLU 80.051 1
ATOM 424 C CD . GLU 56 56 ? A -21.029 8.930 -19.325 1.000 1 A GLU 73.885 1
ATOM 425 O OE1 . GLU 56 56 ? A -20.799 8.631 -18.152 1.000 1 A GLU 67.928 1
ATOM 426 O OE2 . GLU 56 56 ? A -22.057 9.543 -19.683 1.000 1 A GLU 66.775 1
ATOM 427 N N . LEU 57 57 ? A -16.581 9.919 -17.567 1.000 1 A LEU 90.358 1
ATOM 428 C CA . LEU 57 57 ? A -15.355 9.768 -16.812 1.000 1 A LEU 90.615 1
ATOM 429 C C . LEU 57 57 ? A -15.608 8.853 -15.631 1.000 1 A LEU 90.456 1
ATOM 430 O O . LEU 57 57 ? A -16.635 8.930 -14.964 1.000 1 A LEU 86.818 1
ATOM 431 C CB . LEU 57 57 ? A -14.805 11.108 -16.331 1.000 1 A LEU 89.675 1
ATOM 432 C CG . LEU 57 57 ? A -14.295 12.046 -17.417 1.000 1 A LEU 89.542 1
ATOM 433 C CD1 . LEU 57 57 ? A -13.172 11.412 -18.193 1.000 1 A LEU 86.075 1
ATOM 434 C CD2 . LEU 57 57 ? A -13.867 13.359 -16.805 1.000 1 A LEU 86.692 1
ATOM 435 N N . VAL 58 58 ? A -14.637 7.973 -15.355 1.000 1 A VAL 89.336 1
ATOM 436 C CA . VAL 58 58 ? A -14.709 7.042 -14.243 1.000 1 A VAL 89.174 1
ATOM 437 C C . VAL 58 58 ? A -13.590 7.329 -13.271 1.000 1 A VAL 90.261 1
ATOM 438 O O . VAL 58 58 ? A -12.639 8.065 -13.579 1.000 1 A VAL 87.469 1
ATOM 439 C CB . VAL 58 58 ? A -14.653 5.577 -14.725 1.000 1 A VAL 86.416 1
ATOM 440 C CG1 . VAL 58 58 ? A -15.902 5.222 -15.511 1.000 1 A VAL 80.584 1
ATOM 441 C CG2 . VAL 58 58 ? A -13.392 5.337 -15.531 1.000 1 A VAL 80.984 1
ATOM 442 N N . ASN 59 59 ? A -13.680 6.776 -12.054 1.000 1 A ASN 91.801 1
ATOM 443 C CA . ASN 59 59 ? A -12.682 6.984 -11.039 1.000 1 A ASN 92.198 1
ATOM 444 C C . ASN 59 59 ? A -11.487 6.075 -11.318 1.000 1 A ASN 92.401 1
ATOM 445 O O . ASN 59 59 ? A -11.652 4.847 -11.339 1.000 1 A ASN 90.105 1
ATOM 446 C CB . ASN 59 59 ? A -13.255 6.686 -9.655 1.000 1 A ASN 91.174 1
ATOM 447 C CG . ASN 59 59 ? A -12.345 7.143 -8.523 1.000 1 A ASN 91.798 1
ATOM 448 O OD1 . ASN 59 59 ? A -11.290 7.738 -8.767 1.000 1 A ASN 84.271 1
ATOM 449 N ND2 . ASN 59 59 ? A -12.740 6.847 -7.316 1.000 1 A ASN 83.773 1
ATOM 450 N N . PRO 60 60 ? A -10.295 6.607 -11.544 1.000 1 A PRO 93.747 1
ATOM 451 C CA . PRO 60 60 ? A -9.107 5.754 -11.653 1.000 1 A PRO 93.218 1
ATOM 452 C C . PRO 60 60 ? A -8.661 5.274 -10.286 1.000 1 A PRO 92.732 1
ATOM 453 O O . PRO 60 60 ? A -9.085 5.801 -9.260 1.000 1 A PRO 89.601 1
ATOM 454 C CB . PRO 60 60 ? A -8.085 6.669 -12.311 1.000 1 A PRO 92.253 1
ATOM 455 C CG . PRO 60 60 ? A -8.475 8.012 -11.879 1.000 1 A PRO 91.452 1
ATOM 456 C CD . PRO 60 60 ? A -9.985 8.016 -11.757 1.000 1 A PRO 92.856 1
ATOM 457 N N . GLY 61 61 ? A -7.808 4.254 -10.266 1.000 1 A GLY 92.857 1
ATOM 458 C CA . GLY 61 61 ? A -7.285 3.741 -9.024 1.000 1 A GLY 91.369 1
ATOM 459 C C . GLY 61 61 ? A -6.253 4.646 -8.438 1.000 1 A GLY 91.626 1
ATOM 460 O O . GLY 61 61 ? A -5.970 5.743 -8.939 1.000 1 A GLY 90.015 1
ATOM 461 N N . THR 62 62 ? A -5.666 4.205 -7.306 1.000 1 A THR 91.784 1
ATOM 462 C CA . THR 62 62 ? A -4.635 4.979 -6.662 1.000 1 A THR 91.310 1
ATOM 463 C C . THR 62 62 ? A -3.279 4.735 -7.325 1.000 1 A THR 91.629 1
ATOM 464 O O . THR 62 62 ? A -3.161 3.913 -8.234 1.000 1 A THR 88.989 1
ATOM 465 C CB . THR 62 62 ? A -4.562 4.619 -5.183 1.000 1 A THR 89.558 1
ATOM 466 O OG1 . THR 62 62 ? A -4.300 3.235 -5.028 1.000 1 A THR 83.203 1
ATOM 467 C CG2 . THR 62 62 ? A -5.896 4.965 -4.498 1.000 1 A THR 84.192 1
ATOM 468 N N . VAL 63 63 ? A -2.253 5.429 -6.841 1.000 1 A VAL 92.566 1
ATOM 469 C CA . VAL 63 63 ? A -0.913 5.262 -7.383 1.000 1 A VAL 92.539 1
ATOM 470 C C . VAL 63 63 ? A -0.329 3.923 -6.968 1.000 1 A VAL 92.181 1
ATOM 471 O O . VAL 63 63 ? A 0.366 3.274 -7.745 1.000 1 A VAL 90.777 1
ATOM 472 C CB . VAL 63 63 ? A -0.029 6.432 -6.942 1.000 1 A VAL 91.674 1
ATOM 473 C CG1 . VAL 63 63 ? A -0.625 7.740 -7.416 1.000 1 A VAL 89.955 1
ATOM 474 C CG2 . VAL 63 63 ? A 1.391 6.303 -7.504 1.000 1 A VAL 88.545 1
ATOM 475 N N . GLU 64 64 ? A -0.640 3.458 -5.743 1.000 1 A GLU 91.403 1
ATOM 476 C CA . GLU 64 64 ? A -0.176 2.167 -5.277 1.000 1 A GLU 90.407 1
ATOM 477 C C . GLU 64 64 ? A -0.838 1.021 -6.019 1.000 1 A GLU 90.745 1
ATOM 478 O O . GLU 64 64 ? A -0.264 -0.046 -6.152 1.000 1 A GLU 88.206 1
ATOM 479 C CB . GLU 64 64 ? A -0.408 2.007 -3.786 1.000 1 A GLU 88.189 1
ATOM 480 C CG . GLU 64 64 ? A 0.487 2.872 -2.892 1.000 1 A GLU 82.211 1
ATOM 481 C CD . GLU 64 64 ? A 0.010 4.310 -2.770 1.000 1 A GLU 78.797 1
ATOM 482 O OE1 . GLU 64 64 ? A -1.099 4.607 -3.222 1.000 1 A GLU 72.833 1
ATOM 483 O OE2 . GLU 64 64 ? A 0.772 5.159 -2.214 1.000 1 A GLU 71.974 1
ATOM 484 N N . ASN 65 65 ? A -2.041 1.238 -6.546 1.000 1 A ASN 90.934 1
ATOM 485 C CA . ASN 65 65 ? A -2.746 0.225 -7.329 1.000 1 A ASN 89.654 1
ATOM 486 C C . ASN 65 65 ? A -2.573 0.416 -8.818 1.000 1 A ASN 90.553 1
ATOM 487 O O . ASN 65 65 ? A -3.384 -0.066 -9.600 1.000 1 A ASN 87.720 1
ATOM 488 C CB . ASN 65 65 ? A -4.233 0.232 -6.980 1.000 1 A ASN 88.103 1
ATOM 489 C CG . ASN 65 65 ? A -4.489 -0.216 -5.555 1.000 1 A ASN 86.809 1
ATOM 490 O OD1 . ASN 65 65 ? A -5.064 0.514 -4.762 1.000 1 A ASN 80.082 1
ATOM 491 N ND2 . ASN 65 65 ? A -4.040 -1.429 -5.249 1.000 1 A ASN 79.681 1
ATOM 492 N N . LEU 66 66 ? A -1.497 1.104 -9.226 1.000 1 A LEU 92.414 1
ATOM 493 C CA . LEU 66 66 ? A -1.277 1.392 -10.641 1.000 1 A LEU 92.202 1
ATOM 494 C C . LEU 66 66 ? A -0.775 0.147 -11.397 1.000 1 A LEU 91.639 1
ATOM 495 O O . LEU 66 66 ? A -1.251 -0.147 -12.479 1.000 1 A LEU 84.216 1
ATOM 496 C CB . LEU 66 66 ? A -0.282 2.543 -10.780 1.000 1 A LEU 90.557 1
ATOM 497 C CG . LEU 66 66 ? A 0.005 3.082 -12.165 1.000 1 A LEU 89.407 1
ATOM 498 C CD1 . LEU 66 66 ? A -1.253 3.726 -12.715 1.000 1 A LEU 85.813 1
ATOM 499 C CD2 . LEU 66 66 ? A 1.137 4.097 -12.080 1.000 1 A LEU 85.771 1
ATOM 500 N N . ASN 67 67 ? A 0.185 -0.581 -10.764 1.000 1 A ASN 92.785 1
ATOM 501 C CA . ASN 67 67 ? A 0.744 -1.782 -11.361 1.000 1 A ASN 92.575 1
ATOM 502 C C . ASN 67 67 ? A 0.279 -3.026 -10.615 1.000 1 A ASN 92.838 1
ATOM 503 O O . ASN 67 67 ? A 1.009 -4.004 -10.526 1.000 1 A ASN 89.639 1
ATOM 504 C CB . ASN 67 67 ? A 2.270 -1.735 -11.374 1.000 1 A ASN 91.361 1
ATOM 505 C CG . ASN 67 67 ? A 2.822 -0.693 -12.329 1.000 1 A ASN 90.528 1
ATOM 506 O OD1 . ASN 67 67 ? A 2.313 -0.541 -13.444 1.000 1 A ASN 86.098 1
ATOM 507 N ND2 . ASN 67 67 ? A 3.860 0.005 -11.910 1.000 1 A ASN 85.061 1
ATOM 508 N N . LYS 68 68 ? A -0.950 -2.992 -10.064 1.000 1 A LYS 92.046 1
ATOM 509 C CA . LYS 68 68 ? A -1.486 -4.141 -9.361 1.000 1 A LYS 91.842 1
ATOM 510 C C . LYS 68 68 ? A -1.742 -5.301 -10.304 1.000 1 A LYS 92.173 1
ATOM 511 O O . LYS 68 68 ? A -1.586 -6.448 -9.920 1.000 1 A LYS 90.364 1
ATOM 512 C CB . LYS 68 68 ? A -2.742 -3.747 -8.594 1.000 1 A LYS 90.687 1
ATOM 513 C CG . LYS 68 68 ? A -3.351 -4.828 -7.727 1.000 1 A LYS 89.499 1
ATOM 514 C CD . LYS 68 68 ? A -4.573 -5.486 -8.417 1.000 1 A LYS 86.388 1
ATOM 515 C CE . LYS 68 68 ? A -5.161 -6.525 -7.519 1.000 1 A LYS 85.668 1
ATOM 516 N NZ . LYS 68 68 ? A -5.821 -5.920 -6.372 1.000 1 A LYS 81.619 1
ATOM 517 N N . GLU 69 69 ? A -2.146 -5.025 -11.534 1.000 1 A GLU 94.024 1
ATOM 518 C CA . GLU 69 69 ? A -2.483 -6.085 -12.477 1.000 1 A GLU 93.640 1
ATOM 519 C C . GLU 69 69 ? A -1.249 -6.814 -12.983 1.000 1 A GLU 93.829 1
ATOM 520 O O . GLU 69 69 ? A -1.354 -7.953 -13.439 1.000 1 A GLU 91.354 1
ATOM 521 C CB . GLU 69 69 ? A -3.274 -5.539 -13.654 1.000 1 A GLU 91.922 1
ATOM 522 C CG . GLU 69 69 ? A -4.705 -5.141 -13.348 1.000 1 A GLU 89.163 1
ATOM 523 C CD . GLU 69 69 ? A -4.827 -3.739 -12.761 1.000 1 A GLU 88.868 1
ATOM 524 O OE1 . GLU 69 69 ? A -3.807 -3.035 -12.721 1.000 1 A GLU 82.916 1
ATOM 525 O OE2 . GLU 69 69 ? A -5.944 -3.361 -12.370 1.000 1 A GLU 81.049 1
ATOM 526 N N . VAL 70 70 ? A -0.060 -6.203 -12.888 1.000 1 A VAL 95.088 1
ATOM 527 C CA . VAL 70 70 ? A 1.172 -6.809 -13.396 1.000 1 A VAL 95.025 1
ATOM 528 C C . VAL 70 70 ? A 2.079 -7.228 -12.258 1.000 1 A VAL 94.915 1
ATOM 529 O O . VAL 70 70 ? A 2.445 -8.391 -12.149 1.000 1 A VAL 92.959 1
ATOM 530 C CB . VAL 70 70 ? A 1.894 -5.858 -14.358 1.000 1 A VAL 94.304 1
ATOM 531 C CG1 . VAL 70 70 ? A 0.996 -5.523 -15.532 1.000 1 A VAL 91.794 1
ATOM 532 C CG2 . VAL 70 70 ? A 3.186 -6.448 -14.835 1.000 1 A VAL 90.760 1
ATOM 533 N N . SER 71 71 ? A 2.464 -6.285 -11.380 1.000 1 A SER 94.365 1
ATOM 534 C CA . SER 71 71 ? A 3.444 -6.569 -10.353 1.000 1 A SER 93.524 1
ATOM 535 C C . SER 71 71 ? A 2.909 -7.436 -9.233 1.000 1 A SER 93.535 1
ATOM 536 O O . SER 71 71 ? A 3.695 -8.056 -8.504 1.000 1 A SER 91.143 1
ATOM 537 C CB . SER 71 71 ? A 3.994 -5.271 -9.759 1.000 1 A SER 91.888 1
ATOM 538 O OG . SER 71 71 ? A 4.959 -5.533 -8.770 1.000 1 A SER 82.613 1
ATOM 539 N N . ARG 72 72 ? A 1.586 -7.522 -9.048 1.000 1 A ARG 93.347 1
ATOM 540 C CA . ARG 72 72 ? A 1.014 -8.306 -7.971 1.000 1 A ARG 92.607 1
ATOM 541 C C . ARG 72 72 ? A 0.114 -9.414 -8.452 1.000 1 A ARG 92.665 1
ATOM 542 O O . ARG 72 72 ? A 0.049 -10.467 -7.811 1.000 1 A ARG 90.612 1
ATOM 543 C CB . ARG 72 72 ? A 0.274 -7.412 -6.987 1.000 1 A ARG 91.025 1
ATOM 544 C CG . ARG 72 72 ? A 1.174 -6.489 -6.172 1.000 1 A ARG 87.545 1
ATOM 545 C CD . ARG 72 72 ? A 0.405 -5.812 -5.063 1.000 1 A ARG 86.687 1
ATOM 546 N NE . ARG 72 72 ? A -0.572 -4.867 -5.537 1.000 1 A ARG 85.423 1
ATOM 547 C CZ . ARG 72 72 ? A -0.331 -3.595 -5.784 1.000 1 A ARG 84.502 1
ATOM 548 N NH1 . ARG 72 72 ? A 0.865 -3.112 -5.600 1.000 1 A ARG 78.386 1
ATOM 549 N NH2 . ARG 72 72 ? A -1.328 -2.825 -6.251 1.000 1 A ARG 80.471 1
ATOM 550 N N . ASP 73 73 ? A -0.621 -9.248 -9.544 1.000 1 A ASP 94.103 1
ATOM 551 C CA . ASP 73 73 ? A -1.496 -10.316 -10.040 1.000 1 A ASP 93.316 1
ATOM 552 C C . ASP 73 73 ? A -0.749 -11.304 -10.886 1.000 1 A ASP 93.530 1
ATOM 553 O O . ASP 73 73 ? A -0.774 -12.524 -10.620 1.000 1 A ASP 90.267 1
ATOM 554 C CB . ASP 73 73 ? A -2.659 -9.733 -10.837 1.000 1 A ASP 92.067 1
ATOM 555 C CG . ASP 73 73 ? A -3.679 -9.036 -9.946 1.000 1 A ASP 89.815 1
ATOM 556 O OD1 . ASP 73 73 ? A -3.737 -9.371 -8.753 1.000 1 A ASP 84.000 1
ATOM 557 O OD2 . ASP 73 73 ? A -4.400 -8.172 -10.471 1.000 1 A ASP 84.004 1
ATOM 558 N N . VAL 74 74 ? A -0.022 -10.847 -11.920 1.000 1 A VAL 95.066 1
ATOM 559 C CA . VAL 74 74 ? A 0.633 -11.748 -12.862 1.000 1 A VAL 94.893 1
ATOM 560 C C . VAL 74 74 ? A 1.941 -12.235 -12.303 1.000 1 A VAL 94.481 1
ATOM 561 O O . VAL 74 74 ? A 2.183 -13.445 -12.269 1.000 1 A VAL 91.009 1
ATOM 562 C CB . VAL 74 74 ? A 0.798 -11.055 -14.217 1.000 1 A VAL 94.387 1
ATOM 563 C CG1 . VAL 74 74 ? A -0.539 -10.690 -14.809 1.000 1 A VAL 91.220 1
ATOM 564 C CG2 . VAL 74 74 ? A 1.540 -11.936 -15.167 1.000 1 A VAL 89.562 1
ATOM 565 N N . PHE 75 75 ? A 2.811 -11.334 -11.854 1.000 1 A PHE 95.075 1
ATOM 566 C CA . PHE 75 75 ? A 4.151 -11.710 -11.423 1.000 1 A PHE 94.789 1
ATOM 567 C C . PHE 75 75 ? A 4.101 -12.369 -10.035 1.000 1 A PHE 93.579 1
ATOM 568 O O . PHE 75 75 ? A 3.096 -12.368 -9.352 1.000 1 A PHE 88.213 1
ATOM 569 C CB . PHE 75 75 ? A 5.082 -10.496 -11.395 1.000 1 A PHE 94.365 1
ATOM 570 C CG . PHE 75 75 ? A 5.361 -9.920 -12.759 1.000 1 A PHE 94.818 1
ATOM 571 C CD1 . PHE 75 75 ? A 5.170 -10.692 -13.891 1.000 1 A PHE 91.317 1
ATOM 572 C CD2 . PHE 75 75 ? A 5.828 -8.640 -12.898 1.000 1 A PHE 91.830 1
ATOM 573 C CE1 . PHE 75 75 ? A 5.439 -10.182 -15.137 1.000 1 A PHE 90.743 1
ATOM 574 C CE2 . PHE 75 75 ? A 6.092 -8.130 -14.148 1.000 1 A PHE 91.225 1
ATOM 575 C CZ . PHE 75 75 ? A 5.901 -8.904 -15.270 1.000 1 A PHE 92.574 1
ATOM 576 N N . LEU 76 76 ? A 5.228 -12.939 -9.623 1.000 1 A LEU 94.048 1
ATOM 577 C CA . LEU 76 76 ? A 5.319 -13.700 -8.394 1.000 1 A LEU 93.414 1
ATOM 578 C C . LEU 76 76 ? A 6.438 -13.180 -7.492 1.000 1 A LEU 92.457 1
ATOM 579 O O . LEU 76 76 ? A 7.008 -13.973 -6.728 1.000 1 A LEU 85.168 1
ATOM 580 C CB . LEU 76 76 ? A 5.509 -15.197 -8.706 1.000 1 A LEU 91.868 1
ATOM 581 C CG . LEU 76 76 ? A 6.883 -15.764 -9.119 1.000 1 A LEU 92.427 1
ATOM 582 C CD1 . LEU 76 76 ? A 6.835 -17.247 -9.003 1.000 1 A LEU 87.302 1
ATOM 583 C CD2 . LEU 76 76 ? A 7.274 -15.360 -10.532 1.000 1 A LEU 87.212 1
ATOM 584 N N . SER 77 77 ? A 6.751 -11.884 -7.565 1.000 1 A SER 93.455 1
ATOM 585 C CA . SER 77 77 ? A 7.751 -11.315 -6.674 1.000 1 A SER 92.704 1
ATOM 586 C C . SER 77 77 ? A 7.252 -11.247 -5.259 1.000 1 A SER 92.675 1
ATOM 587 O O . SER 77 77 ? A 8.032 -11.431 -4.319 1.000 1 A SER 89.757 1
ATOM 588 C CB . SER 77 77 ? A 8.156 -9.932 -7.181 1.000 1 A SER 90.751 1
ATOM 589 O OG . SER 77 77 ? A 8.800 -10.024 -8.440 1.000 1 A SER 81.598 1
ATOM 590 N N . GLN 78 78 ? A 5.951 -10.990 -5.067 1.000 1 A GLN 92.648 1
ATOM 591 C CA . GLN 78 78 ? A 5.393 -11.014 -3.720 1.000 1 A GLN 91.759 1
ATOM 592 C C . GLN 78 78 ? A 5.107 -12.445 -3.258 1.000 1 A GLN 91.966 1
ATOM 593 O O . GLN 78 78 ? A 5.134 -12.704 -2.072 1.000 1 A GLN 88.762 1
ATOM 594 C CB . GLN 78 78 ? A 4.116 -10.176 -3.662 1.000 1 A GLN 89.838 1
ATOM 595 C CG . GLN 78 78 ? A 4.325 -8.714 -3.952 1.000 1 A GLN 82.526 1
ATOM 596 C CD . GLN 78 78 ? A 5.139 -8.043 -2.904 1.000 1 A GLN 81.748 1
ATOM 597 O OE1 . GLN 78 78 ? A 5.062 -8.358 -1.728 1.000 1 A GLN 75.686 1
ATOM 598 N NE2 . GLN 78 78 ? A 5.978 -7.097 -3.337 1.000 1 A GLN 72.809 1
ATOM 599 N N . TYR 79 79 ? A 4.783 -13.348 -4.193 1.000 1 A TYR 93.183 1
ATOM 600 C CA . TYR 79 79 ? A 4.432 -14.712 -3.850 1.000 1 A TYR 93.137 1
ATOM 601 C C . TYR 79 79 ? A 5.635 -15.623 -3.708 1.000 1 A TYR 92.840 1
ATOM 602 O O . TYR 79 79 ? A 5.510 -16.710 -3.130 1.000 1 A TYR 89.096 1
ATOM 603 C CB . TYR 79 79 ? A 3.477 -15.284 -4.893 1.000 1 A TYR 92.774 1
ATOM 604 C CG . TYR 79 79 ? A 2.180 -14.542 -4.967 1.000 1 A TYR 93.337 1
ATOM 605 C CD1 . TYR 79 79 ? A 1.146 -14.821 -4.095 1.000 1 A TYR 90.718 1
ATOM 606 C CD2 . TYR 79 79 ? A 1.998 -13.564 -5.916 1.000 1 A TYR 91.651 1
ATOM 607 C CE1 . TYR 79 79 ? A -0.050 -14.128 -4.188 1.000 1 A TYR 89.811 1
ATOM 608 C CE2 . TYR 79 79 ? A 0.819 -12.866 -5.995 1.000 1 A TYR 90.785 1
ATOM 609 C CZ . TYR 79 79 ? A -0.215 -13.171 -5.131 1.000 1 A TYR 90.835 1
ATOM 610 O OH . TYR 79 79 ? A -1.392 -12.485 -5.209 1.000 1 A TYR 89.314 1
ATOM 611 N N . PHE 80 80 ? A 6.833 -15.235 -4.195 1.000 1 A PHE 93.872 1
ATOM 612 C CA . PHE 80 80 ? A 7.990 -16.112 -4.210 1.000 1 A PHE 94.215 1
ATOM 613 C C . PHE 80 80 ? A 8.677 -16.104 -2.855 1.000 1 A PHE 94.070 1
ATOM 614 O O . PHE 80 80 ? A 8.792 -15.069 -2.205 1.000 1 A PHE 91.831 1
ATOM 615 C CB . PHE 80 80 ? A 8.970 -15.706 -5.305 1.000 1 A PHE 93.870 1
ATOM 616 C CG . PHE 80 80 ? A 10.146 -16.628 -5.433 1.000 1 A PHE 94.291 1
ATOM 617 C CD1 . PHE 80 80 ? A 10.003 -17.834 -6.058 1.000 1 A PHE 92.810 1
ATOM 618 C CD2 . PHE 80 80 ? A 11.384 -16.286 -4.933 1.000 1 A PHE 92.953 1
ATOM 619 C CE1 . PHE 80 80 ? A 11.067 -18.679 -6.217 1.000 1 A PHE 92.399 1
ATOM 620 C CE2 . PHE 80 80 ? A 12.456 -17.135 -5.071 1.000 1 A PHE 92.955 1
ATOM 621 C CZ . PHE 80 80 ? A 12.302 -18.339 -5.710 1.000 1 A PHE 92.822 1
ATOM 622 N N . PHE 81 81 ? A 9.157 -17.286 -2.451 1.000 1 A PHE 94.455 1
ATOM 623 C CA . PHE 81 81 ? A 9.899 -17.420 -1.211 1.000 1 A PHE 94.161 1
ATOM 624 C C . PHE 81 81 ? A 10.961 -18.484 -1.420 1.000 1 A PHE 94.413 1
ATOM 625 O O . PHE 81 81 ? A 11.112 -19.048 -2.500 1.000 1 A PHE 92.233 1
ATOM 626 C CB . PHE 81 81 ? A 8.971 -17.808 -0.039 1.000 1 A PHE 93.182 1
ATOM 627 C CG . PHE 81 81 ? A 8.168 -19.014 -0.290 1.000 1 A PHE 94.917 1
ATOM 628 C CD1 . PHE 81 81 ? A 6.926 -18.937 -0.901 1.000 1 A PHE 93.840 1
ATOM 629 C CD2 . PHE 81 81 ? A 8.619 -20.255 0.078 1.000 1 A PHE 93.977 1
ATOM 630 C CE1 . PHE 81 81 ? A 6.174 -20.033 -1.120 1.000 1 A PHE 93.450 1
ATOM 631 C CE2 . PHE 81 81 ? A 7.880 -21.381 -0.150 1.000 1 A PHE 94.257 1
ATOM 632 C CZ . PHE 81 81 ? A 6.659 -21.262 -0.763 1.000 1 A PHE 94.399 1
ATOM 633 N N . THR 82 82 ? A 11.755 -18.733 -0.381 1.000 1 A THR 95.292 1
ATOM 634 C CA . THR 82 82 ? A 12.911 -19.640 -0.457 1.000 1 A THR 95.136 1
ATOM 635 C C . THR 82 82 ? A 12.895 -20.523 0.761 1.000 1 A THR 95.135 1
ATOM 636 O O . THR 82 82 ? A 12.873 -20.033 1.882 1.000 1 A THR 92.115 1
ATOM 637 C CB . THR 82 82 ? A 14.216 -18.864 -0.542 1.000 1 A THR 94.136 1
ATOM 638 O OG1 . THR 82 82 ? A 14.189 -18.023 -1.707 1.000 1 A THR 90.555 1
ATOM 639 C CG2 . THR 82 82 ? A 15.404 -19.801 -0.634 1.000 1 A THR 90.421 1
ATOM 640 N N . GLY 83 83 ? A 12.897 -21.823 0.539 1.000 1 A GLY 95.483 1
ATOM 641 C CA . GLY 83 83 ? A 12.896 -22.781 1.620 1.000 1 A GLY 95.351 1
ATOM 642 C C . GLY 83 83 ? A 11.505 -23.301 1.888 1.000 1 A GLY 96.019 1
ATOM 643 O O . GLY 83 83 ? A 10.661 -23.372 1.005 1.000 1 A GLY 94.223 1
ATOM 644 N N . LEU 84 84 ? A 11.266 -23.717 3.120 1.000 1 A LEU 96.133 1
ATOM 645 C CA . LEU 84 84 ? A 10.004 -24.291 3.510 1.000 1 A LEU 96.123 1
ATOM 646 C C . LEU 84 84 ? A 9.222 -23.310 4.376 1.000 1 A LEU 95.985 1
ATOM 647 O O . LEU 84 84 ? A 9.801 -22.667 5.254 1.000 1 A LEU 93.873 1
ATOM 648 C CB . LEU 84 84 ? A 10.204 -25.599 4.269 1.000 1 A LEU 95.132 1
ATOM 649 C CG . LEU 84 84 ? A 10.831 -26.744 3.485 1.000 1 A LEU 93.810 1
ATOM 650 C CD1 . LEU 84 84 ? A 9.871 -27.165 2.389 1.000 1 A LEU 88.895 1
ATOM 651 C CD2 . LEU 84 84 ? A 11.143 -27.892 4.393 1.000 1 A LEU 88.892 1
ATOM 652 N N . ARG 85 85 ? A 7.928 -23.215 4.115 1.000 1 A ARG 95.953 1
ATOM 653 C CA . ARG 85 85 ? A 7.066 -22.368 4.928 1.000 1 A ARG 95.193 1
ATOM 654 C C . ARG 85 85 ? A 5.772 -23.118 5.222 1.000 1 A ARG 95.282 1
ATOM 655 O O . ARG 85 85 ? A 5.375 -24.014 4.485 1.000 1 A ARG 93.677 1
ATOM 656 C CB . ARG 85 85 ? A 6.792 -21.013 4.254 1.000 1 A ARG 93.302 1
ATOM 657 C CG . ARG 85 85 ? A 5.939 -21.142 2.993 1.000 1 A ARG 91.104 1
ATOM 658 C CD . ARG 85 85 ? A 5.770 -19.777 2.334 1.000 1 A ARG 90.785 1
ATOM 659 N NE . ARG 85 85 ? A 4.998 -18.855 3.173 1.000 1 A ARG 89.375 1
ATOM 660 C CZ . ARG 85 85 ? A 3.683 -18.762 3.159 1.000 1 A ARG 90.344 1
ATOM 661 N NH1 . ARG 85 85 ? A 2.946 -19.552 2.392 1.000 1 A ARG 82.299 1
ATOM 662 N NH2 . ARG 85 85 ? A 3.087 -17.882 3.945 1.000 1 A ARG 84.662 1
ATOM 663 N N . ALA 86 86 ? A 5.108 -22.711 6.308 1.000 1 A ALA 95.781 1
ATOM 664 C CA . ALA 86 86 ? A 3.850 -23.299 6.708 1.000 1 A ALA 95.583 1
ATOM 665 C C . ALA 86 86 ? A 2.997 -22.241 7.343 1.000 1 A ALA 95.041 1
ATOM 666 O O . ALA 86 86 ? A 3.435 -21.587 8.286 1.000 1 A ALA 92.759 1
ATOM 667 C CB . ALA 86 86 ? A 4.060 -24.464 7.686 1.000 1 A ALA 94.732 1
ATOM 668 N N . ASP 87 87 ? A 1.802 -22.045 6.819 1.000 1 A ASP 94.644 1
ATOM 669 C CA . ASP 87 87 ? A 0.878 -21.042 7.307 1.000 1 A ASP 93.406 1
ATOM 670 C C . ASP 87 87 ? A -0.315 -21.724 7.941 1.000 1 A ASP 92.906 1
ATOM 671 O O . ASP 87 87 ? A -0.984 -22.556 7.310 1.000 1 A ASP 90.312 1
ATOM 672 C CB . ASP 87 87 ? A 0.423 -20.117 6.196 1.000 1 A ASP 92.245 1
ATOM 673 C CG . ASP 87 87 ? A -0.297 -18.901 6.707 1.000 1 A ASP 90.337 1
ATOM 674 O OD1 . ASP 87 87 ? A -0.428 -18.738 7.944 1.000 1 A ASP 80.831 1
ATOM 675 O OD2 . ASP 87 87 ? A -0.769 -18.087 5.876 1.000 1 A ASP 81.004 1
ATOM 676 N N . LEU 88 88 ? A -0.571 -21.411 9.202 1.000 1 A LEU 93.616 1
ATOM 677 C CA . LEU 88 88 ? A -1.683 -21.987 9.954 1.000 1 A LEU 92.840 1
ATOM 678 C C . LEU 88 88 ? A -2.552 -20.827 10.442 1.000 1 A LEU 91.863 1
ATOM 679 O O . LEU 88 88 ? A -2.261 -20.234 11.480 1.000 1 A LEU 89.584 1
ATOM 680 C CB . LEU 88 88 ? A -1.198 -22.818 11.136 1.000 1 A LEU 92.097 1
ATOM 681 C CG . LEU 88 88 ? A -0.379 -24.065 10.807 1.000 1 A LEU 90.371 1
ATOM 682 C CD1 . LEU 88 88 ? A -1.230 -25.043 10.030 1.000 1 A LEU 85.361 1
ATOM 683 C CD2 . LEU 88 88 ? A 0.139 -24.707 12.074 1.000 1 A LEU 85.890 1
ATOM 684 N N . ASN 89 89 ? A -3.582 -20.489 9.675 1.000 1 A ASN 91.605 1
ATOM 685 C CA . ASN 89 89 ? A -4.455 -19.371 10.025 1.000 1 A ASN 89.816 1
ATOM 686 C C . ASN 89 89 ? A -5.858 -19.900 10.337 1.000 1 A ASN 88.844 1
ATOM 687 O O . ASN 89 89 ? A -6.323 -20.889 9.775 1.000 1 A ASN 86.015 1
ATOM 688 C CB . ASN 89 89 ? A -4.515 -18.320 8.919 1.000 1 A ASN 88.259 1
ATOM 689 C CG . ASN 89 89 ? A -4.850 -18.888 7.575 1.000 1 A ASN 88.046 1
ATOM 690 O OD1 . ASN 89 89 ? A -5.098 -20.067 7.442 1.000 1 A ASN 79.687 1
ATOM 691 N ND2 . ASN 89 89 ? A -4.856 -18.026 6.565 1.000 1 A ASN 81.854 1
ATOM 692 N N . LYS 90 90 ? A -6.513 -19.222 11.259 1.000 1 A LYS 89.666 1
ATOM 693 C CA . LYS 90 90 ? A -7.864 -19.596 11.661 1.000 1 A LYS 89.221 1
ATOM 694 C C . LYS 90 90 ? A -8.734 -18.358 11.685 1.000 1 A LYS 89.153 1
ATOM 695 O O . LYS 90 90 ? A -8.250 -17.275 12.000 1.000 1 A LYS 87.627 1
ATOM 696 C CB . LYS 90 90 ? A -7.839 -20.301 13.037 1.000 1 A LYS 86.818 1
ATOM 697 C CG . LYS 90 90 ? A -7.308 -19.447 14.174 1.000 1 A LYS 81.834 1
ATOM 698 C CD . LYS 90 90 ? A -7.076 -20.300 15.429 1.000 1 A LYS 83.038 1
ATOM 699 C CE . LYS 90 90 ? A -8.381 -20.737 16.002 1.000 1 A LYS 80.393 1
ATOM 700 N NZ . LYS 90 90 ? A -8.170 -21.512 17.260 1.000 1 A LYS 79.473 1
ATOM 701 N N . ALA 91 91 ? A -9.993 -18.522 11.332 1.000 1 A ALA 87.349 1
ATOM 702 C CA . ALA 91 91 ? A -10.911 -17.425 11.187 1.000 1 A ALA 86.674 1
ATOM 703 C C . ALA 91 91 ? A -12.023 -17.544 12.232 1.000 1 A ALA 86.202 1
ATOM 704 O O . ALA 91 91 ? A -12.637 -18.615 12.375 1.000 1 A ALA 82.406 1
ATOM 705 C CB . ALA 91 91 ? A -11.512 -17.390 9.780 1.000 1 A ALA 85.072 1
ATOM 706 N N . PHE 92 92 ? A -12.247 -16.466 12.979 1.000 1 A PHE 88.843 1
ATOM 707 C CA . PHE 92 92 ? A -13.286 -16.432 14.013 1.000 1 A PHE 88.704 1
ATOM 708 C C . PHE 92 92 ? A -14.597 -15.888 13.529 1.000 1 A PHE 87.634 1
ATOM 709 O O . PHE 92 92 ? A -15.656 -16.345 13.956 1.000 1 A PHE 84.397 1
ATOM 710 C CB . PHE 92 92 ? A -12.813 -15.645 15.222 1.000 1 A PHE 88.728 1
ATOM 711 C CG . PHE 92 92 ? A -11.628 -16.251 15.921 1.000 1 A PHE 89.224 1
ATOM 712 C CD1 . PHE 92 92 ? A -11.808 -17.268 16.844 1.000 1 A PHE 87.086 1
ATOM 713 C CD2 . PHE 92 92 ? A -10.355 -15.805 15.677 1.000 1 A PHE 87.716 1
ATOM 714 C CE1 . PHE 92 92 ? A -10.743 -17.825 17.489 1.000 1 A PHE 86.463 1
ATOM 715 C CE2 . PHE 92 92 ? A -9.283 -16.345 16.316 1.000 1 A PHE 87.463 1
ATOM 716 C CZ . PHE 92 92 ? A -9.470 -17.360 17.234 1.000 1 A PHE 87.607 1
ATOM 717 N N . SER 93 93 ? A -14.570 -14.897 12.594 1.000 1 A SER 86.885 1
ATOM 718 C CA . SER 93 93 ? A -15.779 -14.269 12.095 1.000 1 A SER 86.006 1
ATOM 719 C C . SER 93 93 ? A -15.526 -13.759 10.677 1.000 1 A SER 85.079 1
ATOM 720 O O . SER 93 93 ? A -14.379 -13.499 10.314 1.000 1 A SER 81.317 1
ATOM 721 C CB . SER 93 93 ? A -16.227 -13.133 12.995 1.000 1 A SER 84.564 1
ATOM 722 O OG . SER 93 93 ? A -17.409 -12.546 12.487 1.000 1 A SER 78.373 1
ATOM 723 N N . MET 94 94 ? A -16.589 -13.630 9.893 1.000 1 A MET 82.232 1
ATOM 724 C CA . MET 94 94 ? A -16.488 -13.216 8.507 1.000 1 A MET 80.707 1
ATOM 725 C C . MET 94 94 ? A -17.159 -11.870 8.251 1.000 1 A MET 80.859 1
ATOM 726 O O . MET 94 94 ? A -16.653 -11.106 7.437 1.000 1 A MET 78.056 1
ATOM 727 C CB . MET 94 94 ? A -17.098 -14.280 7.583 1.000 1 A MET 77.039 1
ATOM 728 C CG . MET 94 94 ? A -16.364 -15.615 7.582 1.000 1 A MET 73.425 1
ATOM 729 S SD . MET 94 94 ? A -14.650 -15.446 7.013 1.000 1 A MET 69.911 1
ATOM 730 C CE . MET 94 94 ? A -14.939 -15.194 5.266 1.000 1 A MET 62.259 1
ATOM 731 N N . ASN 95 95 ? A -18.274 -11.598 8.887 1.000 1 A ASN 82.964 1
ATOM 732 C CA . ASN 95 95 ? A -18.945 -10.321 8.710 1.000 1 A ASN 82.495 1
ATOM 733 C C . ASN 95 95 ? A -18.122 -9.178 9.285 1.000 1 A ASN 84.009 1
ATOM 734 O O . ASN 95 95 ? A -17.829 -8.240 8.570 1.000 1 A ASN 81.390 1
ATOM 735 C CB . ASN 95 95 ? A -20.371 -10.366 9.279 1.000 1 A ASN 79.494 1
ATOM 736 C CG . ASN 95 95 ? A -21.247 -11.345 8.525 1.000 1 A ASN 75.059 1
ATOM 737 O OD1 . ASN 95 95 ? A -21.760 -12.309 9.087 1.000 1 A ASN 65.797 1
ATOM 738 N ND2 . ASN 95 95 ? A -21.444 -11.053 7.237 1.000 1 A ASN 66.439 1
ATOM 739 N N . PRO 96 96 ? A -17.707 -9.250 10.574 1.000 1 A PRO 87.778 1
ATOM 740 C CA . PRO 96 96 ? A -16.471 -8.560 10.936 1.000 1 A PRO 88.861 1
ATOM 741 C C . PRO 96 96 ? A -15.304 -9.521 10.764 1.000 1 A PRO 88.911 1
ATOM 742 O O . PRO 96 96 ? A -15.190 -10.500 11.501 1.000 1 A PRO 85.748 1
ATOM 743 C CB . PRO 96 96 ? A -16.683 -8.171 12.392 1.000 1 A PRO 87.846 1
ATOM 744 C CG . PRO 96 96 ? A -17.649 -9.166 12.881 1.000 1 A PRO 86.040 1
ATOM 745 C CD . PRO 96 96 ? A -18.547 -9.512 11.738 1.000 1 A PRO 88.192 1
ATOM 746 N N . ALA 97 97 ? A -14.446 -9.272 9.777 1.000 1 A ALA 88.183 1
ATOM 747 C CA . ALA 97 97 ? A -13.369 -10.172 9.430 1.000 1 A ALA 88.211 1
ATOM 748 C C . ALA 97 97 ? A -12.310 -10.152 10.520 1.000 1 A ALA 89.575 1
ATOM 749 O O . ALA 97 97 ? A -11.616 -9.160 10.701 1.000 1 A ALA 88.119 1
ATOM 750 C CB . ALA 97 97 ? A -12.778 -9.813 8.072 1.000 1 A ALA 86.320 1
ATOM 751 N N . PHE 98 98 ? A -12.192 -11.277 11.256 1.000 1 A PHE 90.647 1
ATOM 752 C CA . PHE 98 98 ? A -11.204 -11.420 12.298 1.000 1 A PHE 91.209 1
ATOM 753 C C . PHE 98 98 ? A -10.570 -12.807 12.193 1.000 1 A PHE 90.358 1
ATOM 754 O O . PHE 98 98 ? A -11.249 -13.812 12.237 1.000 1 A PHE 88.630 1
ATOM 755 C CB . PHE 98 98 ? A -11.827 -11.243 13.674 1.000 1 A PHE 91.515 1
ATOM 756 C CG . PHE 98 98 ? A -10.863 -11.468 14.813 1.000 1 A PHE 92.314 1
ATOM 757 C CD1 . PHE 98 98 ? A -9.828 -10.577 15.031 1.000 1 A PHE 90.985 1
ATOM 758 C CD2 . PHE 98 98 ? A -10.993 -12.564 15.649 1.000 1 A PHE 91.352 1
ATOM 759 C CE1 . PHE 98 98 ? A -8.934 -10.785 16.049 1.000 1 A PHE 90.865 1
ATOM 760 C CE2 . PHE 98 98 ? A -10.109 -12.767 16.678 1.000 1 A PHE 90.518 1
ATOM 761 C CZ . PHE 98 98 ? A -9.061 -11.875 16.880 1.000 1 A PHE 91.337 1
ATOM 762 N N . GLN 99 99 ? A -9.235 -12.825 12.020 1.000 1 A GLN 90.926 1
ATOM 763 C CA . GLN 99 99 ? A -8.500 -14.069 11.882 1.000 1 A GLN 90.535 1
ATOM 764 C C . GLN 99 99 ? A -7.110 -13.895 12.452 1.000 1 A GLN 91.722 1
ATOM 765 O O . GLN 99 99 ? A -6.551 -12.802 12.483 1.000 1 A GLN 90.668 1
ATOM 766 C CB . GLN 99 99 ? A -8.449 -14.546 10.454 1.000 1 A GLN 87.828 1
ATOM 767 C CG . GLN 99 99 ? A -7.765 -13.623 9.484 1.000 1 A GLN 84.559 1
ATOM 768 C CD . GLN 99 99 ? A -7.819 -14.121 8.069 1.000 1 A GLN 83.669 1
ATOM 769 O OE1 . GLN 99 99 ? A -8.331 -15.185 7.809 1.000 1 A GLN 77.988 1
ATOM 770 N NE2 . GLN 99 99 ? A -7.278 -13.352 7.142 1.000 1 A GLN 76.220 1
ATOM 771 N N . THR 100 100 ? A -6.530 -15.011 12.921 1.000 1 A THR 92.215 1
ATOM 772 C CA . THR 100 100 ? A -5.172 -15.083 13.393 1.000 1 A THR 92.350 1
ATOM 773 C C . THR 100 100 ? A -4.397 -16.085 12.557 1.000 1 A THR 92.121 1
ATOM 774 O O . THR 100 100 ? A -4.975 -17.012 12.008 1.000 1 A THR 90.081 1
ATOM 775 C CB . THR 100 100 ? A -5.081 -15.458 14.856 1.000 1 A THR 91.609 1
ATOM 776 O OG1 . THR 100 100 ? A -5.639 -16.758 15.044 1.000 1 A THR 83.082 1
ATOM 777 C CG2 . THR 100 100 ? A -5.841 -14.443 15.705 1.000 1 A THR 86.325 1
ATOM 778 N N . SER 101 101 ? A -3.086 -15.903 12.448 1.000 1 A SER 92.739 1
ATOM 779 C CA . SER 101 101 ? A -2.268 -16.733 11.567 1.000 1 A SER 92.616 1
ATOM 780 C C . SER 101 101 ? A -0.926 -16.988 12.202 1.000 1 A SER 92.997 1
ATOM 781 O O . SER 101 101 ? A -0.300 -16.092 12.767 1.000 1 A SER 91.652 1
ATOM 782 C CB . SER 101 101 ? A -2.080 -16.094 10.201 1.000 1 A SER 91.371 1
ATOM 783 O OG . SER 101 101 ? A -1.205 -16.858 9.365 1.000 1 A SER 85.377 1
ATOM 784 N N . HIS 102 102 ? A -0.467 -18.241 12.096 1.000 1 A HIS 93.786 1
ATOM 785 C CA . HIS 102 102 ? A 0.851 -18.690 12.507 1.000 1 A HIS 93.859 1
ATOM 786 C C . HIS 102 102 ? A 1.675 -19.017 11.278 1.000 1 A HIS 93.753 1
ATOM 787 O O . HIS 102 102 ? A 1.162 -19.653 10.348 1.000 1 A HIS 92.414 1
ATOM 788 C CB . HIS 102 102 ? A 0.795 -19.865 13.436 1.000 1 A HIS 93.291 1
ATOM 789 C CG . HIS 102 102 ? A 0.092 -19.583 14.720 1.000 1 A HIS 93.593 1
ATOM 790 N ND1 . HIS 102 102 ? A 0.732 -19.007 15.802 1.000 1 A HIS 91.107 1
ATOM 791 C CD2 . HIS 102 102 ? A -1.193 -19.794 15.090 1.000 1 A HIS 91.934 1
ATOM 792 C CE1 . HIS 102 102 ? A -0.139 -18.891 16.798 1.000 1 A HIS 91.298 1
ATOM 793 N NE2 . HIS 102 102 ? A -1.297 -19.363 16.389 1.000 1 A HIS 90.926 1
ATOM 794 N N . THR 103 103 ? A 2.929 -18.601 11.253 1.000 1 A THR 94.340 1
ATOM 795 C CA . THR 103 103 ? A 3.782 -18.814 10.088 1.000 1 A THR 94.443 1
ATOM 796 C C . THR 103 103 ? A 5.104 -19.418 10.581 1.000 1 A THR 94.768 1
ATOM 797 O O . THR 103 103 ? A 5.775 -18.832 11.418 1.000 1 A THR 93.490 1
ATOM 798 C CB . THR 103 103 ? A 4.018 -17.515 9.339 1.000 1 A THR 93.770 1
ATOM 799 O OG1 . THR 103 103 ? A 2.773 -16.975 8.896 1.000 1 A THR 88.652 1
ATOM 800 C CG2 . THR 103 103 ? A 4.910 -17.763 8.131 1.000 1 A THR 90.145 1
ATOM 801 N N . PHE 104 104 ? A 5.436 -20.577 10.032 1.000 1 A PHE 95.441 1
ATOM 802 C CA . PHE 104 104 ? A 6.686 -21.245 10.336 1.000 1 A PHE 95.452 1
ATOM 803 C C . PHE 104 104 ? A 7.501 -21.306 9.051 1.000 1 A PHE 95.690 1
ATOM 804 O O . PHE 104 104 ? A 6.982 -21.664 7.988 1.000 1 A PHE 94.386 1
ATOM 805 C CB . PHE 104 104 ? A 6.465 -22.659 10.865 1.000 1 A PHE 94.939 1
ATOM 806 C CG . PHE 104 104 ? A 5.708 -22.682 12.159 1.000 1 A PHE 94.606 1
ATOM 807 C CD1 . PHE 104 104 ? A 6.346 -22.561 13.370 1.000 1 A PHE 92.672 1
ATOM 808 C CD2 . PHE 104 104 ? A 4.330 -22.865 12.142 1.000 1 A PHE 92.981 1
ATOM 809 C CE1 . PHE 104 104 ? A 5.656 -22.598 14.533 1.000 1 A PHE 91.456 1
ATOM 810 C CE2 . PHE 104 104 ? A 3.629 -22.911 13.301 1.000 1 A PHE 92.176 1
ATOM 811 C CZ . PHE 104 104 ? A 4.282 -22.780 14.510 1.000 1 A PHE 91.465 1
ATOM 812 N N . SER 105 105 ? A 8.791 -20.964 9.136 1.000 1 A SER 95.537 1
ATOM 813 C CA . SER 105 105 ? A 9.649 -20.939 7.965 1.000 1 A SER 95.247 1
ATOM 814 C C . SER 105 105 ? A 11.018 -21.432 8.348 1.000 1 A SER 94.978 1
ATOM 815 O O . SER 105 105 ? A 11.530 -21.152 9.418 1.000 1 A SER 92.603 1
ATOM 816 C CB . SER 105 105 ? A 9.746 -19.545 7.344 1.000 1 A SER 94.297 1
ATOM 817 O OG . SER 105 105 ? A 10.570 -19.569 6.197 1.000 1 A SER 88.210 1
ATOM 818 N N . ILE 106 106 ? A 11.653 -22.153 7.423 1.000 1 A ILE 95.923 1
ATOM 819 C CA . ILE 106 106 ? A 13.006 -22.663 7.622 1.000 1 A ILE 95.464 1
ATOM 820 C C . ILE 106 106 ? A 13.722 -22.687 6.288 1.000 1 A ILE 95.060 1
ATOM 821 O O . ILE 106 106 ? A 13.138 -23.003 5.257 1.000 1 A ILE 91.807 1
ATOM 822 C CB . ILE 106 106 ? A 13.002 -24.042 8.298 1.000 1 A ILE 94.039 1
ATOM 823 C CG1 . ILE 106 106 ? A 14.417 -24.518 8.661 1.000 1 A ILE 85.850 1
ATOM 824 C CG2 . ILE 106 106 ? A 12.317 -25.068 7.423 1.000 1 A ILE 85.049 1
ATOM 825 C CD1 . ILE 106 106 ? A 14.438 -25.724 9.533 1.000 1 A ILE 82.840 1
ATOM 826 N N . GLY 107 107 ? A 14.995 -22.295 6.289 1.000 1 A GLY 93.598 1
ATOM 827 C CA . GLY 107 107 ? A 15.772 -22.276 5.065 1.000 1 A GLY 92.349 1
ATOM 828 C C . GLY 107 107 ? A 15.641 -21.033 4.229 1.000 1 A GLY 92.265 1
ATOM 829 O O . GLY 107 107 ? A 15.766 -21.115 3.024 1.000 1 A GLY 86.712 1
ATOM 830 N N . SER 108 108 ? A 15.402 -19.883 4.879 1.000 1 A SER 92.757 1
ATOM 831 C CA . SER 108 108 ? A 15.232 -18.627 4.148 1.000 1 A SER 91.627 1
ATOM 832 C C . SER 108 108 ? A 15.862 -17.511 4.975 1.000 1 A SER 91.156 1
ATOM 833 O O . SER 108 108 ? A 15.775 -17.525 6.202 1.000 1 A SER 86.786 1
ATOM 834 C CB . SER 108 108 ? A 13.784 -18.321 3.859 1.000 1 A SER 89.276 1
ATOM 835 O OG . SER 108 108 ? A 13.084 -18.063 5.057 1.000 1 A SER 82.302 1
ATOM 836 N N . GLN 109 109 ? A 16.475 -16.556 4.311 1.000 1 A GLN 92.181 1
ATOM 837 C CA . GLN 109 109 ? A 17.057 -15.405 4.972 1.000 1 A GLN 90.844 1
ATOM 838 C C . GLN 109 109 ? A 16.043 -14.310 5.205 1.000 1 A GLN 90.698 1
ATOM 839 O O . GLN 109 109 ? A 16.109 -13.610 6.218 1.000 1 A GLN 86.618 1
ATOM 840 C CB . GLN 109 109 ? A 18.244 -14.868 4.174 1.000 1 A GLN 88.839 1
ATOM 841 C CG . GLN 109 109 ? A 19.399 -15.858 4.051 1.000 1 A GLN 83.700 1
ATOM 842 C CD . GLN 109 109 ? A 20.053 -16.182 5.352 1.000 1 A GLN 82.906 1
ATOM 843 O OE1 . GLN 109 109 ? A 20.185 -15.313 6.220 1.000 1 A GLN 77.655 1
ATOM 844 N NE2 . GLN 109 109 ? A 20.467 -17.418 5.522 1.000 1 A GLN 75.543 1
ATOM 845 N N . ALA 110 110 ? A 15.109 -14.118 4.258 1.000 1 A ALA 90.845 1
ATOM 846 C CA . ALA 110 110 ? A 14.156 -13.001 4.361 1.000 1 A ALA 89.905 1
ATOM 847 C C . ALA 110 110 ? A 13.029 -13.330 5.304 1.000 1 A ALA 90.114 1
ATOM 848 O O . ALA 110 110 ? A 12.531 -12.445 5.999 1.000 1 A ALA 86.159 1
ATOM 849 C CB . ALA 110 110 ? A 13.619 -12.665 2.974 1.000 1 A ALA 87.986 1
ATOM 850 N N . LEU 111 111 ? A 12.567 -14.580 5.329 1.000 1 A LEU 91.778 1
ATOM 851 C CA . LEU 111 111 ? A 11.426 -14.958 6.146 1.000 1 A LEU 92.030 1
ATOM 852 C C . LEU 111 111 ? A 11.895 -15.376 7.535 1.000 1 A LEU 92.547 1
ATOM 853 O O . LEU 111 111 ? A 12.820 -16.167 7.656 1.000 1 A LEU 90.513 1
ATOM 854 C CB . LEU 111 111 ? A 10.636 -16.108 5.513 1.000 1 A LEU 90.645 1
ATOM 855 C CG . LEU 111 111 ? A 9.522 -15.783 4.506 1.000 1 A LEU 89.707 1
ATOM 856 C CD1 . LEU 111 111 ? A 10.071 -15.254 3.199 1.000 1 A LEU 85.881 1
ATOM 857 C CD2 . LEU 111 111 ? A 8.667 -16.999 4.280 1.000 1 A LEU 87.820 1
ATOM 858 N N . PRO 112 112 ? A 11.257 -14.885 8.602 1.000 1 A PRO 92.458 1
ATOM 859 C CA . PRO 112 112 ? A 11.611 -15.342 9.942 1.000 1 A PRO 92.448 1
ATOM 860 C C . PRO 112 112 ? A 11.172 -16.773 10.202 1.000 1 A PRO 93.124 1
ATOM 861 O O . PRO 112 112 ? A 10.426 -17.366 9.426 1.000 1 A PRO 91.583 1
ATOM 862 C CB . PRO 112 112 ? A 10.865 -14.376 10.840 1.000 1 A PRO 90.986 1
ATOM 863 C CG . PRO 112 112 ? A 10.558 -13.218 10.005 1.000 1 A PRO 90.257 1
ATOM 864 C CD . PRO 112 112 ? A 10.352 -13.746 8.629 1.000 1 A PRO 91.642 1
ATOM 865 N N . LYS 113 113 ? A 11.662 -17.350 11.316 1.000 1 A LYS 94.401 1
ATOM 866 C CA . LYS 113 113 ? A 11.355 -18.733 11.662 1.000 1 A LYS 94.465 1
ATOM 867 C C . LYS 113 113 ? A 9.945 -18.874 12.205 1.000 1 A LYS 94.551 1
ATOM 868 O O . LYS 113 113 ? A 9.286 -19.884 11.959 1.000 1 A LYS 92.670 1
ATOM 869 C CB . LYS 113 113 ? A 12.373 -19.252 12.679 1.000 1 A LYS 93.394 1
ATOM 870 C CG . LYS 113 113 ? A 13.779 -19.364 12.158 1.000 1 A LYS 86.135 1
ATOM 871 C CD . LYS 113 113 ? A 14.725 -19.922 13.212 1.000 1 A LYS 82.928 1
ATOM 872 C CE . LYS 113 113 ? A 16.153 -20.008 12.666 1.000 1 A LYS 74.572 1
ATOM 873 N NZ . LYS 113 113 ? A 17.084 -20.538 13.695 1.000 1 A LYS 66.808 1
ATOM 874 N N . TYR 114 114 ? A 9.438 -17.840 12.921 1.000 1 A TYR 94.560 1
ATOM 875 C CA . TYR 114 114 ? A 8.109 -17.876 13.480 1.000 1 A TYR 94.631 1
ATOM 876 C C . TYR 114 114 ? A 7.497 -16.499 13.422 1.000 1 A TYR 94.281 1
ATOM 877 O O . TYR 114 114 ? A 8.186 -15.503 13.726 1.000 1 A TYR 92.599 1
ATOM 878 C CB . TYR 114 114 ? A 8.125 -18.400 14.915 1.000 1 A TYR 93.713 1
ATOM 879 C CG . TYR 114 114 ? A 6.760 -18.460 15.547 1.000 1 A TYR 93.757 1
ATOM 880 C CD1 . TYR 114 114 ? A 5.884 -19.519 15.263 1.000 1 A TYR 92.327 1
ATOM 881 C CD2 . TYR 114 114 ? A 6.327 -17.477 16.411 1.000 1 A TYR 92.260 1
ATOM 882 C CE1 . TYR 114 114 ? A 4.624 -19.563 15.821 1.000 1 A TYR 91.808 1
ATOM 883 C CE2 . TYR 114 114 ? A 5.087 -17.532 16.972 1.000 1 A TYR 92.129 1
ATOM 884 C CZ . TYR 114 114 ? A 4.231 -18.582 16.682 1.000 1 A TYR 92.125 1
ATOM 885 O OH . TYR 114 114 ? A 2.975 -18.634 17.246 1.000 1 A TYR 91.119 1
ATOM 886 N N . ALA 115 115 ? A 6.253 -16.412 13.045 1.000 1 A ALA 94.256 1
ATOM 887 C CA . ALA 115 115 ? A 5.546 -15.145 12.974 1.000 1 A ALA 93.959 1
ATOM 888 C C . ALA 115 115 ? A 4.095 -15.374 13.368 1.000 1 A ALA 93.623 1
ATOM 889 O O . ALA 115 115 ? A 3.498 -16.403 13.011 1.000 1 A ALA 91.539 1
ATOM 890 C CB . ALA 115 115 ? A 5.632 -14.515 11.599 1.000 1 A ALA 93.211 1
ATOM 891 N N . PHE 116 116 ? A 3.517 -14.409 14.070 1.000 1 A PHE 94.127 1
ATOM 892 C CA . PHE 116 116 ? A 2.116 -14.441 14.481 1.000 1 A PHE 94.148 1
ATOM 893 C C . PHE 116 116 ? A 1.462 -13.141 14.048 1.000 1 A PHE 94.067 1
ATOM 894 O O . PHE 116 116 ? A 2.010 -12.072 14.276 1.000 1 A PHE 93.006 1
ATOM 895 C CB . PHE 116 116 ? A 2.000 -14.648 15.983 1.000 1 A PHE 93.511 1
ATOM 896 C CG . PHE 116 116 ? A 0.567 -14.650 16.488 1.000 1 A PHE 93.742 1
ATOM 897 C CD1 . PHE 116 116 ? A -0.229 -15.740 16.313 1.000 1 A PHE 92.351 1
ATOM 898 C CD2 . PHE 116 116 ? A 0.058 -13.529 17.109 1.000 1 A PHE 92.527 1
ATOM 899 C CE1 . PHE 116 116 ? A -1.514 -15.755 16.768 1.000 1 A PHE 91.615 1
ATOM 900 C CE2 . PHE 116 116 ? A -1.243 -13.513 17.565 1.000 1 A PHE 91.849 1
ATOM 901 C CZ . PHE 116 116 ? A -2.022 -14.628 17.405 1.000 1 A PHE 91.737 1
ATOM 902 N N . SER 117 117 ? A 0.288 -13.253 13.437 1.000 1 A SER 94.697 1
ATOM 903 C CA . SER 117 117 ? A -0.416 -12.081 12.936 1.000 1 A SER 94.143 1
ATOM 904 C C . SER 117 117 ? A -1.885 -12.190 13.285 1.000 1 A SER 93.724 1
ATOM 905 O O . SER 117 117 ? A -2.441 -13.280 13.423 1.000 1 A SER 90.669 1
ATOM 906 C CB . SER 117 117 ? A -0.256 -11.915 11.424 1.000 1 A SER 93.017 1
ATOM 907 O OG . SER 117 117 ? A -0.911 -12.971 10.729 1.000 1 A SER 85.367 1
ATOM 908 N N . ALA 118 118 ? A -2.499 -11.019 13.446 1.000 1 A ALA 94.167 1
ATOM 909 C CA . ALA 118 118 ? A -3.921 -10.921 13.760 1.000 1 A ALA 93.989 1
ATOM 910 C C . ALA 118 118 ? A -4.494 -9.670 13.104 1.000 1 A ALA 93.905 1
ATOM 911 O O . ALA 118 118 ? A -3.892 -8.612 13.196 1.000 1 A ALA 92.644 1
ATOM 912 C CB . ALA 118 118 ? A -4.180 -10.896 15.260 1.000 1 A ALA 93.345 1
ATOM 913 N N . LEU 119 119 ? A -5.626 -9.809 12.453 1.000 1 A LEU 93.977 1
ATOM 914 C CA . LEU 119 119 ? A -6.238 -8.690 11.737 1.000 1 A LEU 93.096 1
ATOM 915 C C . LEU 119 119 ? A -7.721 -8.677 12.021 1.000 1 A LEU 93.323 1
ATOM 916 O O . LEU 119 119 ? A -8.363 -9.717 12.268 1.000 1 A LEU 91.371 1
ATOM 917 C CB . LEU 119 119 ? A -5.947 -8.749 10.235 1.000 1 A LEU 91.388 1
ATOM 918 C CG . LEU 119 119 ? A -6.347 -9.964 9.402 1.000 1 A LEU 89.898 1
ATOM 919 C CD1 . LEU 119 119 ? A -5.396 -10.088 8.192 1.000 1 A LEU 85.637 1
ATOM 920 C CD2 . LEU 119 119 ? A -7.776 -9.879 8.858 1.000 1 A LEU 85.710 1
ATOM 921 N N . PHE 120 120 ? A -8.289 -7.461 11.990 1.000 1 A PHE 93.440 1
ATOM 922 C CA . PHE 120 120 ? A -9.696 -7.199 12.231 1.000 1 A PHE 93.391 1
ATOM 923 C C . PHE 120 120 ? A -10.175 -6.194 11.192 1.000 1 A PHE 93.124 1
ATOM 924 O O . PHE 120 120 ? A -9.499 -5.210 10.938 1.000 1 A PHE 92.089 1
ATOM 925 C CB . PHE 120 120 ? A -9.937 -6.664 13.636 1.000 1 A PHE 93.095 1
ATOM 926 C CG . PHE 120 120 ? A -11.359 -6.286 13.892 1.000 1 A PHE 93.459 1
ATOM 927 C CD1 . PHE 120 120 ? A -12.320 -7.226 14.140 1.000 1 A PHE 92.300 1
ATOM 928 C CD2 . PHE 120 120 ? A -11.729 -4.952 13.864 1.000 1 A PHE 92.457 1
ATOM 929 C CE1 . PHE 120 120 ? A -13.620 -6.871 14.366 1.000 1 A PHE 91.453 1
ATOM 930 C CE2 . PHE 120 120 ? A -13.041 -4.578 14.097 1.000 1 A PHE 91.927 1
ATOM 931 C CZ . PHE 120 120 ? A -13.978 -5.537 14.342 1.000 1 A PHE 91.712 1
ATOM 932 N N . ALA 121 121 ? A -11.335 -6.457 10.608 1.000 1 A ALA 92.726 1
ATOM 933 C CA . ALA 121 121 ? A -11.848 -5.595 9.551 1.000 1 A ALA 91.615 1
ATOM 934 C C . ALA 121 121 ? A -13.367 -5.580 9.574 1.000 1 A ALA 90.814 1
ATOM 935 O O . ALA 121 121 ? A -14.000 -6.600 9.320 1.000 1 A ALA 87.163 1
ATOM 936 C CB . ALA 121 121 ? A -11.360 -6.035 8.182 1.000 1 A ALA 90.590 1
ATOM 937 N N . ASN 122 122 ? A -13.939 -4.418 9.917 1.000 1 A ASN 92.461 1
ATOM 938 C CA . ASN 122 122 ? A -15.375 -4.214 9.792 1.000 1 A ASN 91.416 1
ATOM 939 C C . ASN 122 122 ? A -15.639 -3.336 8.580 1.000 1 A ASN 91.560 1
ATOM 940 O O . ASN 122 122 ? A -14.835 -3.303 7.644 1.000 1 A ASN 89.174 1
ATOM 941 C CB . ASN 122 122 ? A -15.967 -3.660 11.085 1.000 1 A ASN 89.779 1
ATOM 942 C CG . ASN 122 122 ? A -15.336 -2.382 11.557 1.000 1 A ASN 91.767 1
ATOM 943 O OD1 . ASN 122 122 ? A -14.428 -1.862 10.924 1.000 1 A ASN 88.437 1
ATOM 944 N ND2 . ASN 122 122 ? A -15.825 -1.870 12.672 1.000 1 A ASN 87.095 1
ATOM 945 N N . ASP 123 123 ? A -16.769 -2.621 8.582 1.000 1 A ASP 90.111 1
ATOM 946 C CA . ASP 123 123 ? A -17.157 -1.817 7.406 1.000 1 A ASP 89.229 1
ATOM 947 C C . ASP 123 123 ? A -16.248 -0.620 7.179 1.000 1 A ASP 89.710 1
ATOM 948 O O . ASP 123 123 ? A -15.996 -0.280 6.041 1.000 1 A ASP 84.928 1
ATOM 949 C CB . ASP 123 123 ? A -18.617 -1.379 7.530 1.000 1 A ASP 86.759 1
ATOM 950 C CG . ASP 123 123 ? A -18.904 -0.674 8.840 1.000 1 A ASP 83.680 1
ATOM 951 O OD1 . ASP 123 123 ? A -18.024 -0.626 9.720 1.000 1 A ASP 77.138 1
ATOM 952 O OD2 . ASP 123 123 ? A -20.038 -0.174 8.988 1.000 1 A ASP 78.685 1
ATOM 953 N N . ASN 124 124 ? A -15.713 -0.014 8.237 1.000 1 A ASN 91.855 1
ATOM 954 C CA . ASN 124 124 ? A -14.907 1.197 8.088 1.000 1 A ASN 91.411 1
ATOM 955 C C . ASN 124 124 ? A -13.614 1.196 8.876 1.000 1 A ASN 92.554 1
ATOM 956 O O . ASN 124 124 ? A -12.931 2.207 8.894 1.000 1 A ASN 89.340 1
ATOM 957 C CB . ASN 124 124 ? A -15.731 2.432 8.473 1.000 1 A ASN 89.147 1
ATOM 958 C CG . ASN 124 124 ? A -16.285 2.339 9.878 1.000 1 A ASN 88.388 1
ATOM 959 O OD1 . ASN 124 124 ? A -16.048 1.386 10.604 1.000 1 A ASN 78.900 1
ATOM 960 N ND2 . ASN 124 124 ? A -17.033 3.364 10.270 1.000 1 A ASN 80.180 1
ATOM 961 N N . LEU 125 125 ? A -13.234 0.079 9.480 1.000 1 A LEU 93.889 1
ATOM 962 C CA . LEU 125 125 ? A -12.016 0.006 10.291 1.000 1 A LEU 93.959 1
ATOM 963 C C . LEU 125 125 ? A -11.276 -1.272 9.947 1.000 1 A LEU 93.625 1
ATOM 964 O O . LEU 125 125 ? A -11.851 -2.348 9.884 1.000 1 A LEU 90.015 1
ATOM 965 C CB . LEU 125 125 ? A -12.351 0.044 11.764 1.000 1 A LEU 93.039 1
ATOM 966 C CG . LEU 125 125 ? A -11.174 -0.020 12.729 1.000 1 A LEU 92.053 1
ATOM 967 C CD1 . LEU 125 125 ? A -10.286 1.192 12.544 1.000 1 A LEU 82.074 1
ATOM 968 C CD2 . LEU 125 125 ? A -11.628 -0.127 14.171 1.000 1 A LEU 83.320 1
ATOM 969 N N . PHE 126 126 ? A -9.961 -1.153 9.756 1.000 1 A PHE 93.916 1
ATOM 970 C CA . PHE 126 126 ? A -9.084 -2.288 9.491 1.000 1 A PHE 93.716 1
ATOM 971 C C . PHE 126 126 ? A -7.841 -2.125 10.357 1.000 1 A PHE 93.692 1
ATOM 972 O O . PHE 126 126 ? A -7.143 -1.144 10.258 1.000 1 A PHE 91.846 1
ATOM 973 C CB . PHE 126 126 ? A -8.689 -2.376 8.011 1.000 1 A PHE 92.230 1
ATOM 974 C CG . PHE 126 126 ? A -7.749 -3.479 7.706 1.000 1 A PHE 92.273 1
ATOM 975 C CD1 . PHE 126 126 ? A -8.186 -4.773 7.575 1.000 1 A PHE 90.986 1
ATOM 976 C CD2 . PHE 126 126 ? A -6.389 -3.241 7.544 1.000 1 A PHE 90.624 1
ATOM 977 C CE1 . PHE 126 126 ? A -7.338 -5.803 7.286 1.000 1 A PHE 89.758 1
ATOM 978 C CE2 . PHE 126 126 ? A -5.527 -4.273 7.260 1.000 1 A PHE 90.654 1
ATOM 979 C CZ . PHE 126 126 ? A -6.008 -5.547 7.133 1.000 1 A PHE 90.036 1
ATOM 980 N N . ALA 127 127 ? A -7.587 -3.155 11.196 1.000 1 A ALA 94.314 1
ATOM 981 C CA . ALA 127 127 ? A -6.436 -3.159 12.084 1.000 1 A ALA 94.083 1
ATOM 982 C C . ALA 127 127 ? A -5.712 -4.476 11.952 1.000 1 A ALA 93.826 1
ATOM 983 O O . ALA 127 127 ? A -6.308 -5.537 12.120 1.000 1 A ALA 91.470 1
ATOM 984 C CB . ALA 127 127 ? A -6.838 -2.928 13.538 1.000 1 A ALA 93.485 1
ATOM 985 N N . GLN 128 128 ? A -4.415 -4.412 11.624 1.000 1 A GLN 94.430 1
ATOM 986 C CA . GLN 128 128 ? A -3.594 -5.599 11.447 1.000 1 A GLN 93.989 1
ATOM 987 C C . GLN 128 128 ? A -2.342 -5.449 12.306 1.000 1 A GLN 94.091 1
ATOM 988 O O . GLN 128 128 ? A -1.719 -4.398 12.346 1.000 1 A GLN 92.636 1
ATOM 989 C CB . GLN 128 128 ? A -3.207 -5.823 9.997 1.000 1 A GLN 92.700 1
ATOM 990 C CG . GLN 128 128 ? A -2.370 -7.064 9.757 1.000 1 A GLN 90.313 1
ATOM 991 C CD . GLN 128 128 ? A -2.049 -7.270 8.289 1.000 1 A GLN 88.704 1
ATOM 992 O OE1 . GLN 128 128 ? A -2.356 -6.419 7.466 1.000 1 A GLN 83.756 1
ATOM 993 N NE2 . GLN 128 128 ? A -1.426 -8.395 7.983 1.000 1 A GLN 81.790 1
ATOM 994 N N . GLY 129 129 ? A -1.984 -6.549 12.997 1.000 1 A GLY 94.670 1
ATOM 995 C CA . GLY 129 129 ? A -0.797 -6.592 13.833 1.000 1 A GLY 94.446 1
ATOM 996 C C . GLY 129 129 ? A 0.010 -7.830 13.525 1.000 1 A GLY 94.317 1
ATOM 997 O O . GLY 129 129 ? A -0.548 -8.903 13.313 1.000 1 A GLY 92.478 1
ATOM 998 N N . ASN 130 130 ? A 1.338 -7.672 13.519 1.000 1 A ASN 94.936 1
ATOM 999 C CA . ASN 130 130 ? A 2.232 -8.773 13.211 1.000 1 A ASN 94.152 1
ATOM 1000 C C . ASN 130 130 ? A 3.372 -8.756 14.215 1.000 1 A ASN 94.660 1
ATOM 1001 O O . ASN 130 130 ? A 3.961 -7.723 14.458 1.000 1 A ASN 92.942 1
ATOM 1002 C CB . ASN 130 130 ? A 2.770 -8.666 11.785 1.000 1 A ASN 92.204 1
ATOM 1003 C CG . ASN 130 130 ? A 3.499 -9.899 11.314 1.000 1 A ASN 90.637 1
ATOM 1004 O OD1 . ASN 130 130 ? A 3.561 -10.910 12.040 1.000 1 A ASN 78.785 1
ATOM 1005 N ND2 . ASN 130 130 ? A 4.031 -9.835 10.120 1.000 1 A ASN 79.842 1
ATOM 1006 N N . ILE 131 131 ? A 3.649 -9.923 14.811 1.000 1 A ILE 94.898 1
ATOM 1007 C CA . ILE 131 131 ? A 4.750 -10.082 15.751 1.000 1 A ILE 94.680 1
ATOM 1008 C C . ILE 131 131 ? A 5.621 -11.204 15.247 1.000 1 A ILE 94.290 1
ATOM 1009 O O . ILE 131 131 ? A 5.134 -12.167 14.636 1.000 1 A ILE 92.260 1
ATOM 1010 C CB . ILE 131 131 ? A 4.266 -10.315 17.193 1.000 1 A ILE 93.857 1
ATOM 1011 C CG1 . ILE 131 131 ? A 5.431 -10.222 18.180 1.000 1 A ILE 84.712 1
ATOM 1012 C CG2 . ILE 131 131 ? A 3.525 -11.606 17.307 1.000 1 A ILE 86.238 1
ATOM 1013 C CD1 . ILE 131 131 ? A 5.007 -10.237 19.615 1.000 1 A ILE 82.996 1
ATOM 1014 N N . ASP 132 132 ? A 6.929 -11.068 15.421 1.000 1 A ASP 94.071 1
ATOM 1015 C CA . ASP 132 132 ? A 7.913 -11.971 14.880 1.000 1 A ASP 93.141 1
ATOM 1016 C C . ASP 132 132 ? A 8.740 -12.498 16.048 1.000 1 A ASP 92.623 1
ATOM 1017 O O . ASP 132 132 ? A 8.526 -12.120 17.203 1.000 1 A ASP 90.052 1
ATOM 1018 C CB . ASP 132 132 ? A 8.815 -11.235 13.865 1.000 1 A ASP 91.745 1
ATOM 1019 C CG . ASP 132 132 ? A 9.607 -12.186 13.001 1.000 1 A ASP 89.396 1
ATOM 1020 O OD1 . ASP 132 132 ? A 9.546 -13.406 13.239 1.000 1 A ASP 79.316 1
ATOM 1021 O OD2 . ASP 132 132 ? A 10.308 -11.704 12.080 1.000 1 A ASP 79.909 1
ATOM 1022 N N . ASN 133 133 ? A 9.656 -13.414 15.771 1.000 1 A ASN 93.769 1
ATOM 1023 C CA . ASN 133 133 ? A 10.671 -13.725 16.742 1.000 1 A ASN 92.561 1
ATOM 1024 C C . ASN 133 133 ? A 11.641 -12.556 16.831 1.000 1 A ASN 91.912 1
ATOM 1025 O O . ASN 133 133 ? A 11.702 -11.723 15.961 1.000 1 A ASN 86.132 1
ATOM 1026 C CB . ASN 133 133 ? A 11.371 -15.026 16.386 1.000 1 A ASN 91.583 1
ATOM 1027 C CG . ASN 133 133 ? A 11.886 -15.052 14.961 1.000 1 A ASN 91.953 1
ATOM 1028 O OD1 . ASN 133 133 ? A 11.659 -14.132 14.190 1.000 1 A ASN 82.475 1
ATOM 1029 N ND2 . ASN 133 133 ? A 12.592 -16.115 14.608 1.000 1 A ASN 83.681 1
ATOM 1030 N N . ASP 134 134 ? A 12.403 -12.480 17.908 1.000 1 A ASP 91.950 1
ATOM 1031 C CA . ASP 134 134 ? A 13.196 -11.368 18.426 1.000 1 A ASP 90.196 1
ATOM 1032 C C . ASP 134 134 ? A 12.460 -10.039 18.448 1.000 1 A ASP 90.320 1
ATOM 1033 O O . ASP 134 134 ? A 13.063 -8.991 18.364 1.000 1 A ASP 86.355 1
ATOM 1034 C CB . ASP 134 134 ? A 14.580 -11.270 17.767 1.000 1 A ASP 88.469 1
ATOM 1035 C CG . ASP 134 134 ? A 14.615 -10.834 16.289 1.000 1 A ASP 83.756 1
ATOM 1036 O OD1 . ASP 134 134 ? A 13.599 -10.450 15.711 1.000 1 A ASP 75.739 1
ATOM 1037 O OD2 . ASP 134 134 ? A 15.723 -10.840 15.734 1.000 1 A ASP 78.336 1
ATOM 1038 N N . LEU 135 135 ? A 11.105 -10.107 18.619 1.000 1 A LEU 91.861 1
ATOM 1039 C CA . LEU 135 135 ? A 10.236 -8.967 18.925 1.000 1 A LEU 91.387 1
ATOM 1040 C C . LEU 135 135 ? A 10.270 -7.905 17.844 1.000 1 A LEU 92.284 1
ATOM 1041 O O . LEU 135 135 ? A 10.832 -6.822 18.024 1.000 1 A LEU 89.566 1
ATOM 1042 C CB . LEU 135 135 ? A 10.560 -8.377 20.289 1.000 1 A LEU 89.187 1
ATOM 1043 C CG . LEU 135 135 ? A 10.242 -9.278 21.478 1.000 1 A LEU 87.025 1
ATOM 1044 C CD1 . LEU 135 135 ? A 8.771 -9.586 21.548 1.000 1 A LEU 81.953 1
ATOM 1045 C CD2 . LEU 135 135 ? A 10.737 -8.663 22.766 1.000 1 A LEU 82.678 1
ATOM 1046 N N . SER 136 136 ? A 9.666 -8.212 16.701 1.000 1 A SER 93.253 1
ATOM 1047 C CA . SER 136 136 ? A 9.455 -7.236 15.626 1.000 1 A SER 93.489 1
ATOM 1048 C C . SER 136 136 ? A 7.966 -7.076 15.437 1.000 1 A SER 94.069 1
ATOM 1049 O O . SER 136 136 ? A 7.289 -7.992 14.980 1.000 1 A SER 91.969 1
ATOM 1050 C CB . SER 136 136 ? A 10.121 -7.669 14.335 1.000 1 A SER 92.253 1
ATOM 1051 O OG . SER 136 136 ? A 11.532 -7.691 14.485 1.000 1 A SER 82.039 1
ATOM 1052 N N . VAL 137 137 ? A 7.447 -5.912 15.821 1.000 1 A VAL 94.149 1
ATOM 1053 C CA . VAL 137 137 ? A 6.023 -5.634 15.775 1.000 1 A VAL 94.520 1
ATOM 1054 C C . VAL 137 137 ? A 5.753 -4.660 14.647 1.000 1 A VAL 94.405 1
ATOM 1055 O O . VAL 137 137 ? A 6.313 -3.575 14.616 1.000 1 A VAL 92.592 1
ATOM 1056 C CB . VAL 137 137 ? A 5.498 -5.095 17.099 1.000 1 A VAL 93.745 1
ATOM 1057 C CG1 . VAL 137 137 ? A 5.656 -6.136 18.213 1.000 1 A VAL 91.617 1
ATOM 1058 C CG2 . VAL 137 137 ? A 4.053 -4.658 16.986 1.000 1 A VAL 91.163 1
ATOM 1059 N N . SER 138 138 ? A 4.910 -5.071 13.688 1.000 1 A SER 94.877 1
ATOM 1060 C CA . SER 138 138 ? A 4.500 -4.246 12.558 1.000 1 A SER 94.441 1
ATOM 1061 C C . SER 138 138 ? A 2.986 -4.080 12.617 1.000 1 A SER 94.554 1
ATOM 1062 O O . SER 138 138 ? A 2.259 -5.075 12.695 1.000 1 A SER 92.510 1
ATOM 1063 C CB . SER 138 138 ? A 4.924 -4.836 11.236 1.000 1 A SER 93.208 1
ATOM 1064 O OG . SER 138 138 ? A 4.438 -4.086 10.145 1.000 1 A SER 86.227 1
ATOM 1065 N N . GLY 139 139 ? A 2.521 -2.848 12.580 1.000 1 A GLY 94.335 1
ATOM 1066 C CA . GLY 139 139 ? A 1.108 -2.560 12.705 1.000 1 A GLY 93.906 1
ATOM 1067 C C . GLY 139 139 ? A 0.568 -1.726 11.561 1.000 1 A GLY 93.846 1
ATOM 1068 O O . GLY 139 139 ? A 1.297 -0.946 10.972 1.000 1 A GLY 91.362 1
ATOM 1069 N N . ARG 140 140 ? A -0.696 -1.932 11.248 1.000 1 A ARG 94.029 1
ATOM 1070 C CA . ARG 140 140 ? A -1.369 -1.193 10.188 1.000 1 A ARG 93.423 1
ATOM 1071 C C . ARG 140 140 ? A -2.796 -0.933 10.617 1.000 1 A ARG 93.612 1
ATOM 1072 O O . ARG 140 140 ? A -3.475 -1.828 11.136 1.000 1 A ARG 92.143 1
ATOM 1073 C CB . ARG 140 140 ? A -1.297 -1.938 8.851 1.000 1 A ARG 91.742 1
ATOM 1074 C CG . ARG 140 140 ? A -1.937 -1.208 7.689 1.000 1 A ARG 88.645 1
ATOM 1075 C CD . ARG 140 140 ? A -1.635 -1.947 6.413 1.000 1 A ARG 86.986 1
ATOM 1076 N NE . ARG 140 140 ? A -2.320 -3.221 6.351 1.000 1 A ARG 83.788 1
ATOM 1077 C CZ . ARG 140 140 ? A -2.214 -4.057 5.344 1.000 1 A ARG 82.086 1
ATOM 1078 N NH1 . ARG 140 140 ? A -1.453 -3.755 4.312 1.000 1 A ARG 75.811 1
ATOM 1079 N NH2 . ARG 140 140 ? A -2.886 -5.213 5.371 1.000 1 A ARG 75.922 1
ATOM 1080 N N . LEU 141 141 ? A -3.262 0.302 10.428 1.000 1 A LEU 94.745 1
ATOM 1081 C CA . LEU 141 141 ? A -4.616 0.696 10.810 1.000 1 A LEU 94.545 1
ATOM 1082 C C . LEU 141 141 ? A -5.209 1.568 9.722 1.000 1 A LEU 94.275 1
ATOM 1083 O O . LEU 141 141 ? A -4.621 2.572 9.344 1.000 1 A LEU 92.408 1
ATOM 1084 C CB . LEU 141 141 ? A -4.622 1.406 12.146 1.000 1 A LEU 93.640 1
ATOM 1085 C CG . LEU 141 141 ? A -5.963 1.679 12.841 1.000 1 A LEU 91.753 1
ATOM 1086 C CD1 . LEU 141 141 ? A -5.816 1.538 14.320 1.000 1 A LEU 81.956 1
ATOM 1087 C CD2 . LEU 141 141 ? A -6.503 3.053 12.499 1.000 1 A LEU 82.019 1
ATOM 1088 N N . ASN 142 142 ? A -6.384 1.193 9.237 1.000 1 A ASN 94.257 1
ATOM 1089 C CA . ASN 142 142 ? A -7.107 1.924 8.206 1.000 1 A ASN 93.342 1
ATOM 1090 C C . ASN 142 142 ? A -8.457 2.314 8.761 1.000 1 A ASN 93.194 1
ATOM 1091 O O . ASN 142 142 ? A -9.198 1.456 9.256 1.000 1 A ASN 91.189 1
ATOM 1092 C CB . ASN 142 142 ? A -7.264 1.117 6.929 1.000 1 A ASN 92.138 1
ATOM 1093 C CG . ASN 142 142 ? A -5.952 0.874 6.227 1.000 1 A ASN 91.820 1
ATOM 1094 O OD1 . ASN 142 142 ? A -5.095 1.735 6.208 1.000 1 A ASN 86.613 1
ATOM 1095 N ND2 . ASN 142 142 ? A -5.769 -0.311 5.671 1.000 1 A ASN 85.742 1
ATOM 1096 N N . TYR 143 143 ? A -8.822 3.587 8.660 1.000 1 A TYR 93.448 1
ATOM 1097 C CA . TYR 143 143 ? A -10.093 4.091 9.158 1.000 1 A TYR 93.342 1
ATOM 1098 C C . TYR 143 143 ? A -10.756 4.885 8.050 1.000 1 A TYR 92.867 1
ATOM 1099 O O . TYR 143 143 ? A -10.236 5.898 7.583 1.000 1 A TYR 91.193 1
ATOM 1100 C CB . TYR 143 143 ? A -9.938 4.960 10.398 1.000 1 A TYR 92.778 1
ATOM 1101 C CG . TYR 143 143 ? A -11.245 5.401 10.994 1.000 1 A TYR 93.591 1
ATOM 1102 C CD1 . TYR 143 143 ? A -12.015 4.510 11.717 1.000 1 A TYR 92.027 1
ATOM 1103 C CD2 . TYR 143 143 ? A -11.692 6.703 10.834 1.000 1 A TYR 92.061 1
ATOM 1104 C CE1 . TYR 143 143 ? A -13.223 4.910 12.261 1.000 1 A TYR 90.244 1
ATOM 1105 C CE2 . TYR 143 143 ? A -12.888 7.097 11.389 1.000 1 A TYR 90.597 1
ATOM 1106 C CZ . TYR 143 143 ? A -13.647 6.203 12.096 1.000 1 A TYR 90.926 1
ATOM 1107 O OH . TYR 143 143 ? A -14.854 6.593 12.652 1.000 1 A TYR 89.208 1
ATOM 1108 N N . GLY 144 144 ? A -11.941 4.444 7.646 1.000 1 A GLY 92.825 1
ATOM 1109 C CA . GLY 144 144 ? A -12.683 5.143 6.595 1.000 1 A GLY 91.821 1
ATOM 1110 C C . GLY 144 144 ? A -13.701 6.079 7.203 1.000 1 A GLY 92.758 1
ATOM 1111 O O . GLY 144 144 ? A -14.679 5.642 7.809 1.000 1 A GLY 88.949 1
ATOM 1112 N N . TRP 145 145 ? A -13.485 7.388 7.022 1.000 1 A TRP 93.263 1
ATOM 1113 C CA . TRP 145 145 ? A -14.434 8.390 7.456 1.000 1 A TRP 93.678 1
ATOM 1114 C C . TRP 145 145 ? A -15.663 8.389 6.562 1.000 1 A TRP 93.632 1
ATOM 1115 O O . TRP 145 145 ? A -16.775 8.658 7.024 1.000 1 A TRP 90.239 1
ATOM 1116 C CB . TRP 145 145 ? A -13.799 9.788 7.448 1.000 1 A TRP 93.005 1
ATOM 1117 C CG . TRP 145 145 ? A -12.648 9.929 8.370 1.000 1 A TRP 93.727 1
ATOM 1118 C CD1 . TRP 145 145 ? A -11.331 9.763 8.069 1.000 1 A TRP 92.441 1
ATOM 1119 C CD2 . TRP 145 145 ? A -12.713 10.274 9.747 1.000 1 A TRP 93.647 1
ATOM 1120 N NE1 . TRP 145 145 ? A -10.574 9.985 9.181 1.000 1 A TRP 91.788 1
ATOM 1121 C CE2 . TRP 145 145 ? A -11.402 10.307 10.239 1.000 1 A TRP 93.577 1
ATOM 1122 C CE3 . TRP 145 145 ? A -13.766 10.569 10.614 1.000 1 A TRP 92.589 1
ATOM 1123 C CZ2 . TRP 145 145 ? A -11.102 10.607 11.563 1.000 1 A TRP 92.275 1
ATOM 1124 C CZ3 . TRP 145 145 ? A -13.482 10.884 11.922 1.000 1 A TRP 91.664 1
ATOM 1125 C CH2 . TRP 145 145 ? A -12.146 10.876 12.384 1.000 1 A TRP 91.449 1
ATOM 1126 N N . ASP 146 146 ? A -15.479 8.080 5.275 1.000 1 A ASP 91.996 1
ATOM 1127 C CA . ASP 146 146 ? A -16.536 8.073 4.265 1.000 1 A ASP 91.113 1
ATOM 1128 C C . ASP 146 146 ? A -16.157 7.032 3.228 1.000 1 A ASP 90.677 1
ATOM 1129 O O . ASP 146 146 ? A -15.101 6.409 3.332 1.000 1 A ASP 87.799 1
ATOM 1130 C CB . ASP 146 146 ? A -16.675 9.473 3.638 1.000 1 A ASP 89.204 1
ATOM 1131 C CG . ASP 146 146 ? A -18.016 9.659 2.948 1.000 1 A ASP 87.628 1
ATOM 1132 O OD1 . ASP 146 146 ? A -18.801 8.687 2.890 1.000 1 A ASP 81.586 1
ATOM 1133 O OD2 . ASP 146 146 ? A -18.262 10.775 2.457 1.000 1 A ASP 81.576 1
ATOM 1134 N N . LYS 147 147 ? A -17.013 6.812 2.226 1.000 1 A LYS 90.852 1
ATOM 1135 C CA . LYS 147 147 ? A -16.668 5.906 1.142 1.000 1 A LYS 89.098 1
ATOM 1136 C C . LYS 147 147 ? A -15.611 6.500 0.224 1.000 1 A LYS 90.015 1
ATOM 1137 O O . LYS 147 147 ? A -15.049 5.765 -0.594 1.000 1 A LYS 87.198 1
ATOM 1138 C CB . LYS 147 147 ? A -17.934 5.551 0.334 1.000 1 A LYS 86.309 1
ATOM 1139 C CG . LYS 147 147 ? A -18.585 6.737 -0.359 1.000 1 A LYS 80.369 1
ATOM 1140 C CD . LYS 147 147 ? A -19.801 6.309 -1.169 1.000 1 A LYS 74.570 1
ATOM 1141 C CE . LYS 147 147 ? A -20.957 5.985 -0.267 1.000 1 A LYS 69.151 1
ATOM 1142 N NZ . LYS 147 147 ? A -22.184 5.656 -1.007 1.000 1 A LYS 60.041 1
ATOM 1143 N N . LYS 148 148 ? A -15.290 7.776 0.377 1.000 1 A LYS 91.378 1
ATOM 1144 C CA . LYS 148 148 ? A -14.249 8.421 -0.414 1.000 1 A LYS 91.445 1
ATOM 1145 C C . LYS 148 148 ? A -13.013 8.754 0.426 1.000 1 A LYS 92.127 1
ATOM 1146 O O . LYS 148 148 ? A -11.893 8.587 -0.055 1.000 1 A LYS 90.143 1
ATOM 1147 C CB . LYS 148 148 ? A -14.782 9.706 -1.070 1.000 1 A LYS 90.016 1
ATOM 1148 C CG . LYS 148 148 ? A -15.852 9.460 -2.123 1.000 1 A LYS 88.121 1
ATOM 1149 C CD . LYS 148 148 ? A -16.316 10.770 -2.712 1.000 1 A LYS 85.527 1
ATOM 1150 C CE . LYS 148 148 ? A -17.389 10.579 -3.750 1.000 1 A LYS 81.546 1
ATOM 1151 N NZ . LYS 148 148 ? A -17.853 11.856 -4.313 1.000 1 A LYS 75.713 1
ATOM 1152 N N . ASN 149 149 ? A -13.207 9.216 1.668 1.000 1 A ASN 93.001 1
ATOM 1153 C CA . ASN 149 149 ? A -12.113 9.703 2.491 1.000 1 A ASN 92.885 1
ATOM 1154 C C . ASN 149 149 ? A -11.670 8.621 3.461 1.000 1 A ASN 92.943 1
ATOM 1155 O O . ASN 149 149 ? A -12.446 8.186 4.302 1.000 1 A ASN 90.977 1
ATOM 1156 C CB . ASN 149 149 ? A -12.570 10.937 3.259 1.000 1 A ASN 92.584 1
ATOM 1157 C CG . ASN 149 149 ? A -11.411 11.697 3.883 1.000 1 A ASN 91.542 1
ATOM 1158 O OD1 . ASN 149 149 ? A -10.250 11.296 3.764 1.000 1 A ASN 83.533 1
ATOM 1159 N ND2 . ASN 149 149 ? A -11.721 12.777 4.550 1.000 1 A ASN 83.941 1
ATOM 1160 N N . ILE 150 150 ? A -10.412 8.195 3.369 1.000 1 A ILE 94.346 1
ATOM 1161 C CA . ILE 150 150 ? A -9.846 7.190 4.241 1.000 1 A ILE 93.933 1
ATOM 1162 C C . ILE 150 150 ? A -8.536 7.711 4.830 1.000 1 A ILE 94.364 1
ATOM 1163 O O . ILE 150 150 ? A -7.918 8.624 4.282 1.000 1 A ILE 92.743 1
ATOM 1164 C CB . ILE 150 150 ? A -9.625 5.836 3.538 1.000 1 A ILE 92.635 1
ATOM 1165 C CG1 . ILE 150 150 ? A -8.647 5.980 2.386 1.000 1 A ILE 89.439 1
ATOM 1166 C CG2 . ILE 150 150 ? A -10.940 5.281 3.036 1.000 1 A ILE 89.344 1
ATOM 1167 C CD1 . ILE 150 150 ? A -8.270 4.688 1.740 1.000 1 A ILE 87.335 1
ATOM 1168 N N . SER 151 151 ? A -8.118 7.094 5.942 1.000 1 A SER 94.686 1
ATOM 1169 C CA . SER 151 151 ? A -6.877 7.473 6.620 1.000 1 A SER 94.635 1
ATOM 1170 C C . SER 151 151 ? A -6.228 6.210 7.155 1.000 1 A SER 93.913 1
ATOM 1171 O O . SER 151 151 ? A -6.906 5.399 7.786 1.000 1 A SER 92.264 1
ATOM 1172 C CB . SER 151 151 ? A -7.134 8.457 7.746 1.000 1 A SER 94.395 1
ATOM 1173 O OG . SER 151 151 ? A -7.637 9.673 7.250 1.000 1 A SER 89.379 1
ATOM 1174 N N . LYS 152 152 ? A -4.956 6.034 6.893 1.000 1 A LYS 93.623 1
ATOM 1175 C CA . LYS 152 152 ? A -4.239 4.834 7.237 1.000 1 A LYS 92.066 1
ATOM 1176 C C . LYS 152 152 ? A -2.944 5.204 7.949 1.000 1 A LYS 91.975 1
ATOM 1177 O O . LYS 152 152 ? A -2.317 6.220 7.653 1.000 1 A LYS 89.531 1
ATOM 1178 C CB . LYS 152 152 ? A -3.983 3.978 6.005 1.000 1 A LYS 89.433 1
ATOM 1179 C CG . LYS 152 152 ? A -3.213 4.650 4.924 1.000 1 A LYS 87.757 1
ATOM 1180 C CD . LYS 152 152 ? A -3.016 3.731 3.718 1.000 1 A LYS 85.268 1
ATOM 1181 C CE . LYS 152 152 ? A -4.312 3.612 2.930 1.000 1 A LYS 79.198 1
ATOM 1182 N NZ . LYS 152 152 ? A -4.098 2.873 1.656 1.000 1 A LYS 77.482 1
ATOM 1183 N N . VAL 153 153 ? A -2.544 4.333 8.901 1.000 1 A VAL 94.209 1
ATOM 1184 C CA . VAL 153 153 ? A -1.332 4.506 9.686 1.000 1 A VAL 94.031 1
ATOM 1185 C C . VAL 153 153 ? A -0.564 3.196 9.633 1.000 1 A VAL 94.057 1
ATOM 1186 O O . VAL 153 153 ? A -1.105 2.141 9.911 1.000 1 A VAL 92.511 1
ATOM 1187 C CB . VAL 153 153 ? A -1.662 4.879 11.137 1.000 1 A VAL 93.080 1
ATOM 1188 C CG1 . VAL 153 153 ? A -2.337 6.235 11.216 1.000 1 A VAL 88.969 1
ATOM 1189 C CG2 . VAL 153 153 ? A -0.418 4.879 11.993 1.000 1 A VAL 90.059 1
ATOM 1190 N N . ASN 154 154 ? A 0.707 3.266 9.256 1.000 1 A ASN 93.552 1
ATOM 1191 C CA . ASN 154 154 ? A 1.585 2.109 9.205 1.000 1 A ASN 93.113 1
ATOM 1192 C C . ASN 154 154 ? A 2.681 2.313 10.209 1.000 1 A ASN 92.716 1
ATOM 1193 O O . ASN 154 154 ? A 3.269 3.386 10.317 1.000 1 A ASN 89.588 1
ATOM 1194 C CB . ASN 154 154 ? A 2.149 1.891 7.796 1.000 1 A ASN 92.122 1
ATOM 1195 C CG . ASN 154 154 ? A 2.818 0.545 7.642 1.000 1 A ASN 90.142 1
ATOM 1196 O OD1 . ASN 154 154 ? A 2.831 -0.274 8.572 1.000 1 A ASN 83.863 1
ATOM 1197 N ND2 . ASN 154 154 ? A 3.386 0.303 6.476 1.000 1 A ASN 83.276 1
ATOM 1198 N N . LEU 155 155 ? A 2.990 1.253 10.992 1.000 1 A LEU 93.546 1
ATOM 1199 C CA . LEU 155 155 ? A 3.964 1.324 12.063 1.000 1 A LEU 93.060 1
ATOM 1200 C C . LEU 155 155 ? A 4.796 0.056 12.048 1.000 1 A LEU 93.281 1
ATOM 1201 O O . LEU 155 155 ? A 4.293 -1.038 11.866 1.000 1 A LEU 91.656 1
ATOM 1202 C CB . LEU 155 155 ? A 3.268 1.490 13.400 1.000 1 A LEU 91.082 1
ATOM 1203 C CG . LEU 155 155 ? A 4.161 1.598 14.645 1.000 1 A LEU 86.510 1
ATOM 1204 C CD1 . LEU 155 155 ? A 4.987 2.864 14.596 1.000 1 A LEU 82.134 1
ATOM 1205 C CD2 . LEU 155 155 ? A 3.293 1.583 15.885 1.000 1 A LEU 82.807 1
ATOM 1206 N N . GLN 156 156 ? A 6.115 0.229 12.258 1.000 1 A GLN 92.952 1
ATOM 1207 C CA . GLN 156 156 ? A 7.033 -0.901 12.284 1.000 1 A GLN 92.469 1
ATOM 1208 C C . GLN 156 156 ? A 8.133 -0.643 13.302 1.000 1 A GLN 91.709 1
ATOM 1209 O O . GLN 156 156 ? A 8.829 0.354 13.232 1.000 1 A GLN 89.351 1
ATOM 1210 C CB . GLN 156 156 ? A 7.625 -1.162 10.906 1.000 1 A GLN 91.743 1
ATOM 1211 C CG . GLN 156 156 ? A 8.557 -2.344 10.837 1.000 1 A GLN 85.173 1
ATOM 1212 C CD . GLN 156 156 ? A 9.056 -2.618 9.440 1.000 1 A GLN 83.259 1
ATOM 1213 O OE1 . GLN 156 156 ? A 8.718 -1.881 8.498 1.000 1 A GLN 78.492 1
ATOM 1214 N NE2 . GLN 156 156 ? A 9.856 -3.647 9.280 1.000 1 A GLN 75.247 1
ATOM 1215 N N . ILE 157 157 ? A 8.243 -1.562 14.278 1.000 1 A ILE 93.431 1
ATOM 1216 C CA . ILE 157 157 ? A 9.237 -1.507 15.335 1.000 1 A ILE 92.861 1
ATOM 1217 C C . ILE 157 157 ? A 10.028 -2.799 15.316 1.000 1 A ILE 92.386 1
ATOM 1218 O O . ILE 157 157 ? A 9.447 -3.897 15.370 1.000 1 A ILE 90.683 1
ATOM 1219 C CB . ILE 157 157 ? A 8.579 -1.301 16.705 1.000 1 A ILE 92.414 1
ATOM 1220 C CG1 . ILE 157 157 ? A 7.811 0.007 16.742 1.000 1 A ILE 90.564 1
ATOM 1221 C CG2 . ILE 157 157 ? A 9.623 -1.313 17.804 1.000 1 A ILE 90.812 1
ATOM 1222 C CD1 . ILE 157 157 ? A 6.947 0.190 17.955 1.000 1 A ILE 88.107 1
ATOM 1223 N N . SER 158 158 ? A 11.359 -2.709 15.241 1.000 1 A SER 92.147 1
ATOM 1224 C CA . SER 158 158 ? A 12.204 -3.875 15.067 1.000 1 A SER 90.457 1
ATOM 1225 C C . SER 158 158 ? A 13.141 -4.149 16.249 1.000 1 A SER 89.513 1
ATOM 1226 O O . SER 158 158 ? A 13.865 -5.126 16.210 1.000 1 A SER 84.478 1
ATOM 1227 C CB . SER 158 158 ? A 13.027 -3.774 13.800 1.000 1 A SER 88.047 1
ATOM 1228 O OG . SER 158 158 ? A 12.195 -3.684 12.669 1.000 1 A SER 78.184 1
ATOM 1229 N N . ASP 159 159 ? A 13.107 -3.318 17.279 1.000 1 A ASP 86.239 1
ATOM 1230 C CA . ASP 159 159 ? A 13.915 -3.460 18.517 1.000 1 A ASP 85.252 1
ATOM 1231 C C . ASP 159 159 ? A 15.406 -3.475 18.207 1.000 1 A ASP 85.619 1
ATOM 1232 O O . ASP 159 159 ? A 16.086 -4.493 18.265 1.000 1 A ASP 81.072 1
ATOM 1233 C CB . ASP 159 159 ? A 13.493 -4.721 19.300 1.000 1 A ASP 81.322 1
ATOM 1234 C CG . ASP 159 159 ? A 14.042 -4.717 20.717 1.000 1 A ASP 75.287 1
ATOM 1235 O OD1 . ASP 159 159 ? A 14.647 -3.705 21.135 1.000 1 A ASP 71.546 1
ATOM 1236 O OD2 . ASP 159 159 ? A 13.853 -5.719 21.446 1.000 1 A ASP 71.876 1
ATOM 1237 N N . GLY 160 160 ? A 15.930 -2.312 17.900 1.000 1 A GLY 87.045 1
ATOM 1238 C CA . GLY 160 160 ? A 17.319 -2.135 17.535 1.000 1 A GLY 86.223 1
ATOM 1239 C C . GLY 160 160 ? A 17.505 -1.153 16.408 1.000 1 A GLY 87.237 1
ATOM 1240 O O . GLY 160 160 ? A 18.586 -0.604 16.204 1.000 1 A GLY 82.556 1
ATOM 1241 N N . GLN 161 161 ? A 16.420 -0.946 15.664 1.000 1 A GLN 86.928 1
ATOM 1242 C CA . GLN 161 161 ? A 16.385 0.009 14.564 1.000 1 A GLN 86.483 1
ATOM 1243 C C . GLN 161 161 ? A 15.376 1.107 14.900 1.000 1 A GLN 86.657 1
ATOM 1244 O O . GLN 161 161 ? A 14.482 0.890 15.702 1.000 1 A GLN 83.801 1
ATOM 1245 C CB . GLN 161 161 ? A 16.040 -0.679 13.253 1.000 1 A GLN 84.623 1
ATOM 1246 C CG . GLN 161 161 ? A 17.082 -1.678 12.815 1.000 1 A GLN 80.667 1
ATOM 1247 C CD . GLN 161 161 ? A 16.679 -2.405 11.551 1.000 1 A GLN 77.461 1
ATOM 1248 O OE1 . GLN 161 161 ? A 15.566 -2.226 11.065 1.000 1 A GLN 74.425 1
ATOM 1249 N NE2 . GLN 161 161 ? A 17.541 -3.258 11.038 1.000 1 A GLN 72.856 1
ATOM 1250 N N . PRO 162 162 ? A 15.529 2.306 14.356 1.000 1 A PRO 87.873 1
ATOM 1251 C CA . PRO 162 162 ? A 14.574 3.381 14.656 1.000 1 A PRO 86.891 1
ATOM 1252 C C . PRO 162 162 ? A 13.197 3.060 14.106 1.000 1 A PRO 87.257 1
ATOM 1253 O O . PRO 162 162 ? A 13.026 2.367 13.111 1.000 1 A PRO 84.118 1
ATOM 1254 C CB . PRO 162 162 ? A 15.205 4.600 13.982 1.000 1 A PRO 84.275 1
ATOM 1255 C CG . PRO 162 162 ? A 16.071 4.047 12.930 1.000 1 A PRO 81.778 1
ATOM 1256 C CD . PRO 162 162 ? A 16.639 2.795 13.524 1.000 1 A PRO 84.166 1
ATOM 1257 N N . THR 163 163 ? A 12.183 3.576 14.778 1.000 1 A THR 87.691 1
ATOM 1258 C CA . THR 163 163 ? A 10.802 3.253 14.478 1.000 1 A THR 88.244 1
ATOM 1259 C C . THR 163 163 ? A 10.370 3.920 13.171 1.000 1 A THR 88.652 1
ATOM 1260 O O . THR 163 163 ? A 10.520 5.121 13.015 1.000 1 A THR 85.654 1
ATOM 1261 C CB . THR 163 163 ? A 9.900 3.704 15.631 1.000 1 A THR 86.841 1
ATOM 1262 O OG1 . THR 163 163 ? A 10.280 3.018 16.825 1.000 1 A THR 79.249 1
ATOM 1263 C CG2 . THR 163 163 ? A 8.416 3.403 15.323 1.000 1 A THR 81.513 1
ATOM 1264 N N . MET 164 164 ? A 9.847 3.122 12.268 1.000 1 A MET 90.083 1
ATOM 1265 C CA . MET 164 164 ? A 9.362 3.605 10.978 1.000 1 A MET 90.224 1
ATOM 1266 C C . MET 164 164 ? A 7.836 3.684 11.021 1.000 1 A MET 90.806 1
ATOM 1267 O O . MET 164 164 ? A 7.177 2.665 11.252 1.000 1 A MET 89.206 1
ATOM 1268 C CB . MET 164 164 ? A 9.799 2.717 9.830 1.000 1 A MET 88.679 1
ATOM 1269 C CG . MET 164 164 ? A 11.318 2.736 9.630 1.000 1 A MET 82.308 1
ATOM 1270 S SD . MET 164 164 ? A 11.820 1.633 8.293 1.000 1 A MET 77.373 1
ATOM 1271 C CE . MET 164 164 ? A 13.594 1.920 8.282 1.000 1 A MET 67.239 1
ATOM 1272 N N . CYS 165 165 ? A 7.297 4.867 10.823 1.000 1 A CYS 91.452 1
ATOM 1273 C CA . CYS 165 165 ? A 5.858 5.118 10.813 1.000 1 A CYS 91.029 1
ATOM 1274 C C . CYS 165 165 ? A 5.496 5.997 9.640 1.000 1 A CYS 91.649 1
ATOM 1275 O O . CYS 165 165 ? A 6.284 6.834 9.205 1.000 1 A CYS 89.494 1
ATOM 1276 C CB . CYS 165 165 ? A 5.378 5.744 12.121 1.000 1 A CYS 88.700 1
ATOM 1277 S SG . CYS 165 165 ? A 6.029 7.389 12.422 1.000 1 A CYS 74.703 1
ATOM 1278 N N . GLN 166 166 ? A 4.297 5.791 9.109 1.000 1 A GLN 93.014 1
ATOM 1279 C CA . GLN 166 166 ? A 3.803 6.634 8.046 1.000 1 A GLN 92.678 1
ATOM 1280 C C . GLN 166 166 ? A 2.337 6.932 8.256 1.000 1 A GLN 93.000 1
ATOM 1281 O O . GLN 166 166 ? A 1.583 6.097 8.719 1.000 1 A GLN 91.169 1
ATOM 1282 C CB . GLN 166 166 ? A 4.057 6.025 6.665 1.000 1 A GLN 91.400 1
ATOM 1283 C CG . GLN 166 166 ? A 3.309 4.754 6.370 1.000 1 A GLN 87.676 1
ATOM 1284 C CD . GLN 166 166 ? A 3.586 4.206 4.994 1.000 1 A GLN 86.047 1
ATOM 1285 O OE1 . GLN 166 166 ? A 4.443 4.708 4.273 1.000 1 A GLN 81.345 1
ATOM 1286 N NE2 . GLN 166 166 ? A 2.859 3.169 4.624 1.000 1 A GLN 79.591 1
ATOM 1287 N N . LEU 167 167 ? A 1.942 8.148 7.879 1.000 1 A LEU 94.000 1
ATOM 1288 C CA . LEU 167 167 ? A 0.558 8.608 7.955 1.000 1 A LEU 94.036 1
ATOM 1289 C C . LEU 167 167 ? A 0.110 8.958 6.566 1.000 1 A LEU 94.303 1
ATOM 1290 O O . LEU 167 167 ? A 0.739 9.778 5.895 1.000 1 A LEU 93.029 1
ATOM 1291 C CB . LEU 167 167 ? A 0.455 9.834 8.869 1.000 1 A LEU 93.073 1
ATOM 1292 C CG . LEU 167 167 ? A 0.915 9.660 10.307 1.000 1 A LEU 90.987 1
ATOM 1293 C CD1 . LEU 167 167 ? A 0.052 8.674 11.029 1.000 1 A LEU 86.913 1
ATOM 1294 C CD2 . LEU 167 167 ? A 0.901 11.002 11.010 1.000 1 A LEU 87.664 1
ATOM 1295 N N . GLU 168 168 ? A -0.965 8.324 6.100 1.000 1 A GLU 93.949 1
ATOM 1296 C CA . GLU 168 168 ? A -1.425 8.505 4.731 1.000 1 A GLU 93.854 1
ATOM 1297 C C . GLU 168 168 ? A -2.899 8.883 4.718 1.000 1 A GLU 94.213 1
ATOM 1298 O O . GLU 168 168 ? A -3.713 8.250 5.390 1.000 1 A GLU 92.854 1
ATOM 1299 C CB . GLU 168 168 ? A -1.203 7.257 3.904 1.000 1 A GLU 93.039 1
ATOM 1300 C CG . GLU 168 168 ? A -1.623 7.388 2.470 1.000 1 A GLU 91.667 1
ATOM 1301 C CD . GLU 168 168 ? A -1.289 6.132 1.648 1.000 1 A GLU 90.489 1
ATOM 1302 O OE1 . GLU 168 168 ? A -0.752 5.183 2.225 1.000 1 A GLU 87.505 1
ATOM 1303 O OE2 . GLU 168 168 ? A -1.576 6.140 0.425 1.000 1 A GLU 86.373 1
ATOM 1304 N N . GLN 169 169 ? A -3.233 9.915 3.971 1.000 1 A GLN 94.969 1
ATOM 1305 C CA . GLN 169 169 ? A -4.590 10.398 3.799 1.000 1 A GLN 94.924 1
ATOM 1306 C C . GLN 169 169 ? A -4.953 10.278 2.332 1.000 1 A GLN 94.509 1
ATOM 1307 O O . GLN 169 169 ? A -4.214 10.710 1.453 1.000 1 A GLN 93.212 1
ATOM 1308 C CB . GLN 169 169 ? A -4.709 11.849 4.270 1.000 1 A GLN 94.869 1
ATOM 1309 C CG . GLN 169 169 ? A -6.096 12.399 4.158 1.000 1 A GLN 92.472 1
ATOM 1310 C CD . GLN 169 169 ? A -7.063 11.774 5.116 1.000 1 A GLN 91.020 1
ATOM 1311 O OE1 . GLN 169 169 ? A -6.683 11.451 6.235 1.000 1 A GLN 85.833 1
ATOM 1312 N NE2 . GLN 169 169 ? A -8.284 11.594 4.681 1.000 1 A GLN 85.034 1
ATOM 1313 N N . ASP 170 170 ? A -6.096 9.647 2.067 1.000 1 A ASP 94.433 1
ATOM 1314 C CA . ASP 170 170 ? A -6.516 9.364 0.697 1.000 1 A ASP 93.418 1
ATOM 1315 C C . ASP 170 170 ? A -7.911 9.907 0.477 1.000 1 A ASP 93.796 1
ATOM 1316 O O . ASP 170 170 ? A -8.778 9.842 1.367 1.000 1 A ASP 91.565 1
ATOM 1317 C CB . ASP 170 170 ? A -6.488 7.848 0.443 1.000 1 A ASP 91.553 1
ATOM 1318 C CG . ASP 170 170 ? A -6.631 7.478 -1.022 1.000 1 A ASP 88.044 1
ATOM 1319 O OD1 . ASP 170 170 ? A -6.666 8.401 -1.863 1.000 1 A ASP 80.938 1
ATOM 1320 O OD2 . ASP 170 170 ? A -6.707 6.275 -1.325 1.000 1 A ASP 81.411 1
ATOM 1321 N N . TYR 171 171 ? A -8.156 10.411 -0.711 1.000 1 A TYR 93.846 1
ATOM 1322 C CA . TYR 171 171 ? A -9.494 10.931 -1.114 1.000 1 A TYR 93.957 1
ATOM 1323 C C . TYR 171 171 ? A -9.745 10.551 -2.556 1.000 1 A TYR 93.809 1
ATOM 1324 O O . TYR 171 171 ? A -8.956 10.881 -3.452 1.000 1 A TYR 92.469 1
ATOM 1325 C CB . TYR 171 171 ? A -9.573 12.431 -0.936 1.000 1 A TYR 93.918 1
ATOM 1326 C CG . TYR 171 171 ? A -10.919 12.973 -1.328 1.000 1 A TYR 94.245 1
ATOM 1327 C CD1 . TYR 171 171 ? A -12.024 12.801 -0.483 1.000 1 A TYR 92.406 1
ATOM 1328 C CD2 . TYR 171 171 ? A -11.108 13.650 -2.506 1.000 1 A TYR 92.648 1
ATOM 1329 C CE1 . TYR 171 171 ? A -13.249 13.296 -0.839 1.000 1 A TYR 91.361 1
ATOM 1330 C CE2 . TYR 171 171 ? A -12.328 14.133 -2.878 1.000 1 A TYR 91.962 1
ATOM 1331 C CZ . TYR 171 171 ? A -13.401 13.953 -2.034 1.000 1 A TYR 91.812 1
ATOM 1332 O OH . TYR 171 171 ? A -14.640 14.461 -2.394 1.000 1 A TYR 90.652 1
ATOM 1333 N N . GLN 172 172 ? A -10.816 9.819 -2.781 1.000 1 A GLN 93.681 1
ATOM 1334 C CA . GLN 172 172 ? A -11.194 9.357 -4.113 1.000 1 A GLN 92.861 1
ATOM 1335 C C . GLN 172 172 ? A -12.487 10.023 -4.561 1.000 1 A GLN 92.115 1
ATOM 1336 O O . GLN 172 172 ? A -13.558 9.683 -4.072 1.000 1 A GLN 89.952 1
ATOM 1337 C CB . GLN 172 172 ? A -11.327 7.852 -4.141 1.000 1 A GLN 91.575 1
ATOM 1338 C CG . GLN 172 172 ? A -10.026 7.114 -3.976 1.000 1 A GLN 89.706 1
ATOM 1339 C CD . GLN 172 172 ? A -10.198 5.618 -4.021 1.000 1 A GLN 88.456 1
ATOM 1340 O OE1 . GLN 172 172 ? A -11.302 5.121 -4.075 1.000 1 A GLN 84.346 1
ATOM 1341 N NE2 . GLN 172 172 ? A -9.089 4.894 -3.970 1.000 1 A GLN 82.623 1
ATOM 1342 N N . ALA 173 173 ? A -12.381 10.967 -5.476 1.000 1 A ALA 92.168 1
ATOM 1343 C CA . ALA 173 173 ? A -13.525 11.655 -6.033 1.000 1 A ALA 91.017 1
ATOM 1344 C C . ALA 173 173 ? A -14.070 10.860 -7.224 1.000 1 A ALA 90.918 1
ATOM 1345 O O . ALA 173 173 ? A -13.686 9.715 -7.452 1.000 1 A ALA 88.635 1
ATOM 1346 C CB . ALA 173 173 ? A -13.171 13.079 -6.421 1.000 1 A ALA 89.316 1
ATOM 1347 N N . SER 174 174 ? A -14.965 11.466 -7.980 1.000 1 A SER 90.715 1
ATOM 1348 C CA . SER 174 174 ? A -15.581 10.780 -9.107 1.000 1 A SER 89.669 1
ATOM 1349 C C . SER 174 174 ? A -14.601 10.520 -10.243 1.000 1 A SER 89.471 1
ATOM 1350 O O . SER 174 174 ? A -14.635 9.459 -10.845 1.000 1 A SER 85.729 1
ATOM 1351 C CB . SER 174 174 ? A -16.774 11.584 -9.622 1.000 1 A SER 87.228 1
ATOM 1352 O OG . SER 174 174 ? A -16.370 12.814 -10.185 1.000 1 A SER 82.186 1
ATOM 1353 N N . ASP 175 175 ? A -13.700 11.470 -10.520 1.000 1 A ASP 91.298 1
ATOM 1354 C CA . ASP 175 175 ? A -12.804 11.351 -11.646 1.000 1 A ASP 90.420 1
ATOM 1355 C C . ASP 175 175 ? A -11.345 11.608 -11.304 1.000 1 A ASP 91.381 1
ATOM 1356 O O . ASP 175 175 ? A -10.518 11.610 -12.210 1.000 1 A ASP 88.915 1
ATOM 1357 C CB . ASP 175 175 ? A -13.238 12.301 -12.768 1.000 1 A ASP 88.081 1
ATOM 1358 C CG . ASP 175 175 ? A -13.331 13.740 -12.320 1.000 1 A ASP 87.265 1
ATOM 1359 O OD1 . ASP 175 175 ? A -13.207 14.007 -11.111 1.000 1 A ASP 81.986 1
ATOM 1360 O OD2 . ASP 175 175 ? A -13.539 14.618 -13.185 1.000 1 A ASP 82.532 1
ATOM 1361 N N . PHE 176 176 ? A -10.999 11.787 -10.021 1.000 1 A PHE 91.789 1
ATOM 1362 C CA . PHE 176 176 ? A -9.604 11.998 -9.653 1.000 1 A PHE 92.047 1
ATOM 1363 C C . PHE 176 176 ? A -9.377 11.395 -8.258 1.000 1 A PHE 92.821 1
ATOM 1364 O O . PHE 176 176 ? A -10.315 11.156 -7.509 1.000 1 A PHE 91.582 1
ATOM 1365 C CB . PHE 176 176 ? A -9.197 13.481 -9.677 1.000 1 A PHE 91.330 1
ATOM 1366 C CG . PHE 176 176 ? A -9.886 14.341 -8.669 1.000 1 A PHE 92.550 1
ATOM 1367 C CD1 . PHE 176 176 ? A -11.093 14.947 -8.954 1.000 1 A PHE 90.772 1
ATOM 1368 C CD2 . PHE 176 176 ? A -9.320 14.575 -7.426 1.000 1 A PHE 91.369 1
ATOM 1369 C CE1 . PHE 176 176 ? A -11.718 15.753 -8.045 1.000 1 A PHE 89.682 1
ATOM 1370 C CE2 . PHE 176 176 ? A -9.938 15.365 -6.504 1.000 1 A PHE 90.505 1
ATOM 1371 C CZ . PHE 176 176 ? A -11.135 15.948 -6.812 1.000 1 A PHE 89.748 1
ATOM 1372 N N . SER 177 177 ? A -8.118 11.139 -7.964 1.000 1 A SER 93.563 1
ATOM 1373 C CA . SER 177 177 ? A -7.691 10.513 -6.711 1.000 1 A SER 93.644 1
ATOM 1374 C C . SER 177 177 ? A -6.491 11.267 -6.176 1.000 1 A SER 94.083 1
ATOM 1375 O O . SER 177 177 ? A -5.570 11.578 -6.921 1.000 1 A SER 92.638 1
ATOM 1376 C CB . SER 177 177 ? A -7.341 9.047 -6.926 1.000 1 A SER 92.731 1
ATOM 1377 O OG . SER 177 177 ? A -6.897 8.451 -5.714 1.000 1 A SER 87.949 1
ATOM 1378 N N . VAL 178 178 ? A -6.510 11.550 -4.868 1.000 1 A VAL 94.828 1
ATOM 1379 C CA . VAL 178 178 ? A -5.445 12.313 -4.205 1.000 1 A VAL 94.979 1
ATOM 1380 C C . VAL 178 178 ? A -5.101 11.599 -2.916 1.000 1 A VAL 94.838 1
ATOM 1381 O O . VAL 178 178 ? A -5.951 11.333 -2.101 1.000 1 A VAL 93.489 1
ATOM 1382 C CB . VAL 178 178 ? A -5.859 13.762 -3.901 1.000 1 A VAL 94.163 1
ATOM 1383 C CG1 . VAL 178 178 ? A -6.081 14.543 -5.187 1.000 1 A VAL 91.140 1
ATOM 1384 C CG2 . VAL 178 178 ? A -4.793 14.467 -3.072 1.000 1 A VAL 91.425 1
ATOM 1385 N N . ASN 179 179 ? A -3.808 11.270 -2.716 1.000 1 A ASN 94.966 1
ATOM 1386 C CA . ASN 179 179 ? A -3.329 10.720 -1.462 1.000 1 A ASN 94.454 1
ATOM 1387 C C . ASN 179 179 ? A -2.053 11.427 -1.054 1.000 1 A ASN 95.080 1
ATOM 1388 O O . ASN 179 179 ? A -1.190 11.724 -1.879 1.000 1 A ASN 93.908 1
ATOM 1389 C CB . ASN 179 179 ? A -3.121 9.207 -1.554 1.000 1 A ASN 92.986 1
ATOM 1390 C CG . ASN 179 179 ? A -2.290 8.769 -2.747 1.000 1 A ASN 93.107 1
ATOM 1391 O OD1 . ASN 179 179 ? A -1.897 9.598 -3.560 1.000 1 A ASN 86.225 1
ATOM 1392 N ND2 . ASN 179 179 ? A -2.039 7.480 -2.833 1.000 1 A ASN 85.454 1
ATOM 1393 N N . VAL 180 180 ? A -1.935 11.685 0.257 1.000 1 A VAL 95.651 1
ATOM 1394 C CA . VAL 180 180 ? A -0.773 12.352 0.828 1.000 1 A VAL 95.495 1
ATOM 1395 C C . VAL 180 180 ? A -0.263 11.483 1.960 1.000 1 A VAL 95.146 1
ATOM 1396 O O . VAL 180 180 ? A -1.018 11.139 2.864 1.000 1 A VAL 93.563 1
ATOM 1397 C CB . VAL 180 180 ? A -1.111 13.767 1.328 1.000 1 A VAL 94.735 1
ATOM 1398 C CG1 . VAL 180 180 ? A -1.518 14.647 0.166 1.000 1 A VAL 92.151 1
ATOM 1399 C CG2 . VAL 180 180 ? A 0.076 14.376 2.046 1.000 1 A VAL 91.438 1
ATOM 1400 N N . LYS 181 181 ? A 1.023 11.093 1.915 1.000 1 A LYS 95.248 1
ATOM 1401 C CA . LYS 181 181 ? A 1.608 10.255 2.953 1.000 1 A LYS 94.368 1
ATOM 1402 C C . LYS 181 181 ? A 2.878 10.890 3.460 1.000 1 A LYS 94.125 1
ATOM 1403 O O . LYS 181 181 ? A 3.574 11.615 2.721 1.000 1 A LYS 92.413 1
ATOM 1404 C CB . LYS 181 181 ? A 1.859 8.849 2.423 1.000 1 A LYS 93.044 1
ATOM 1405 C CG . LYS 181 181 ? A 2.873 8.732 1.306 1.000 1 A LYS 91.283 1
ATOM 1406 C CD . LYS 181 181 ? A 3.012 7.311 0.818 1.000 1 A LYS 88.895 1
ATOM 1407 C CE . LYS 181 181 ? A 3.985 7.205 -0.312 1.000 1 A LYS 83.887 1
ATOM 1408 N NZ . LYS 181 181 ? A 4.095 5.821 -0.835 1.000 1 A LYS 81.863 1
ATOM 1409 N N . THR 182 182 ? A 3.177 10.624 4.733 1.000 1 A THR 94.269 1
ATOM 1410 C CA . THR 182 182 ? A 4.328 11.211 5.403 1.000 1 A THR 93.643 1
ATOM 1411 C C . THR 182 182 ? A 5.032 10.119 6.183 1.000 1 A THR 93.317 1
ATOM 1412 O O . THR 182 182 ? A 4.434 9.514 7.067 1.000 1 A THR 91.397 1
ATOM 1413 C CB . THR 182 182 ? A 3.902 12.348 6.338 1.000 1 A THR 92.223 1
ATOM 1414 O OG1 . THR 182 182 ? A 3.218 13.347 5.604 1.000 1 A THR 80.785 1
ATOM 1415 C CG2 . THR 182 182 ? A 5.111 12.969 7.015 1.000 1 A THR 84.386 1
ATOM 1416 N N . LEU 183 183 ? A 6.293 9.844 5.859 1.000 1 A LEU 93.570 1
ATOM 1417 C CA . LEU 183 183 ? A 7.083 8.794 6.476 1.000 1 A LEU 92.963 1
ATOM 1418 C C . LEU 183 183 ? A 8.077 9.437 7.433 1.000 1 A LEU 92.596 1
ATOM 1419 O O . LEU 183 183 ? A 8.913 10.246 7.025 1.000 1 A LEU 90.066 1
ATOM 1420 C CB . LEU 183 183 ? A 7.792 7.966 5.407 1.000 1 A LEU 91.747 1
ATOM 1421 C CG . LEU 183 183 ? A 8.692 6.829 5.885 1.000 1 A LEU 88.896 1
ATOM 1422 C CD1 . LEU 183 183 ? A 7.870 5.783 6.587 1.000 1 A LEU 78.670 1
ATOM 1423 C CD2 . LEU 183 183 ? A 9.457 6.220 4.751 1.000 1 A LEU 79.022 1
ATOM 1424 N N . ASN 184 184 ? A 7.982 9.060 8.697 1.000 1 A ASN 91.810 1
ATOM 1425 C CA . ASN 184 184 ? A 8.852 9.502 9.801 1.000 1 A ASN 91.137 1
ATOM 1426 C C . ASN 184 184 ? A 8.844 11.033 9.937 1.000 1 A ASN 89.795 1
ATOM 1427 O O . ASN 184 184 ? A 9.847 11.696 9.675 1.000 1 A ASN 85.995 1
ATOM 1428 C CB . ASN 184 184 ? A 10.288 8.979 9.640 1.000 1 A ASN 89.510 1
ATOM 1429 C CG . ASN 184 184 ? A 10.359 7.488 9.805 1.000 1 A ASN 88.690 1
ATOM 1430 O OD1 . ASN 184 184 ? A 9.686 6.929 10.679 1.000 1 A ASN 80.776 1
ATOM 1431 N ND2 . ASN 184 184 ? A 11.162 6.839 8.991 1.000 1 A ASN 80.629 1
ATOM 1432 N N . PRO 185 185 ? A 7.719 11.626 10.333 1.000 1 A PRO 89.306 1
ATOM 1433 C CA . PRO 185 185 ? A 7.680 13.098 10.470 1.000 1 A PRO 88.122 1
ATOM 1434 C C . PRO 185 185 ? A 8.355 13.538 11.767 1.000 1 A PRO 86.603 1
ATOM 1435 O O . PRO 185 185 ? A 8.044 13.035 12.844 1.000 1 A PRO 82.723 1
ATOM 1436 C CB . PRO 185 185 ? A 6.178 13.407 10.465 1.000 1 A PRO 85.757 1
ATOM 1437 C CG . PRO 185 185 ? A 5.565 12.187 10.990 1.000 1 A PRO 84.535 1
ATOM 1438 C CD . PRO 185 185 ? A 6.412 11.005 10.595 1.000 1 A PRO 87.645 1
ATOM 1439 N N . SER 186 186 ? A 9.275 14.504 11.654 1.000 1 A SER 86.156 1
ATOM 1440 C CA . SER 186 186 ? A 9.954 15.057 12.796 1.000 1 A SER 84.175 1
ATOM 1441 C C . SER 186 186 ? A 10.360 16.499 12.502 1.000 1 A SER 83.298 1
ATOM 1442 O O . SER 186 186 ? A 10.478 16.878 11.343 1.000 1 A SER 79.416 1
ATOM 1443 C CB . SER 186 186 ? A 11.173 14.247 13.209 1.000 1 A SER 81.709 1
ATOM 1444 O OG . SER 186 186 ? A 12.151 14.285 12.192 1.000 1 A SER 74.878 1
ATOM 1445 N N . PHE 187 187 ? A 10.587 17.254 13.560 1.000 1 A PHE 80.371 1
ATOM 1446 C CA . PHE 187 187 ? A 10.991 18.656 13.435 1.000 1 A PHE 79.363 1
ATOM 1447 C C . PHE 187 187 ? A 12.331 18.841 14.133 1.000 1 A PHE 78.182 1
ATOM 1448 O O . PHE 187 187 ? A 12.565 18.305 15.206 1.000 1 A PHE 73.761 1
ATOM 1449 C CB . PHE 187 187 ? A 9.949 19.580 14.055 1.000 1 A PHE 76.876 1
ATOM 1450 C CG . PHE 187 187 ? A 8.631 19.556 13.326 1.000 1 A PHE 76.854 1
ATOM 1451 C CD1 . PHE 187 187 ? A 8.431 20.383 12.240 1.000 1 A PHE 74.429 1
ATOM 1452 C CD2 . PHE 187 187 ? A 7.599 18.740 13.759 1.000 1 A PHE 73.925 1
ATOM 1453 C CE1 . PHE 187 187 ? A 7.221 20.375 11.584 1.000 1 A PHE 72.075 1
ATOM 1454 C CE2 . PHE 187 187 ? A 6.415 18.737 13.079 1.000 1 A PHE 72.121 1
ATOM 1455 C CZ . PHE 187 187 ? A 6.205 19.553 11.992 1.000 1 A PHE 71.640 1
ATOM 1456 N N . SER 188 188 ? A 13.224 19.599 13.521 1.000 1 A SER 78.345 1
ATOM 1457 C CA . SER 188 188 ? A 14.555 19.848 14.030 1.000 1 A SER 77.275 1
ATOM 1458 C C . SER 188 188 ? A 14.517 20.852 15.153 1.000 1 A SER 77.081 1
ATOM 1459 O O . SER 188 188 ? A 13.462 21.300 15.611 1.000 1 A SER 72.281 1
ATOM 1460 C CB . SER 188 188 ? A 15.477 20.294 12.918 1.000 1 A SER 73.512 1
ATOM 1461 O OG . SER 188 188 ? A 15.023 21.522 12.374 1.000 1 A SER 69.265 1
ATOM 1462 N N . GLU 189 189 ? A 15.699 21.197 15.693 1.000 1 A GLU 74.423 1
ATOM 1463 C CA . GLU 189 189 ? A 15.794 22.185 16.774 1.000 1 A GLU 73.864 1
ATOM 1464 C C . GLU 189 189 ? A 15.434 23.560 16.308 1.000 1 A GLU 74.883 1
ATOM 1465 O O . GLU 189 189 ? A 15.004 24.390 17.087 1.000 1 A GLU 72.168 1
ATOM 1466 C CB . GLU 189 189 ? A 17.195 22.187 17.377 1.000 1 A GLU 70.566 1
ATOM 1467 C CG . GLU 189 189 ? A 17.517 20.944 18.201 1.000 1 A GLU 67.374 1
ATOM 1468 C CD . GLU 189 189 ? A 18.034 19.799 17.348 1.000 1 A GLU 62.236 1
ATOM 1469 O OE1 . GLU 189 189 ? A 18.218 19.996 16.138 1.000 1 A GLU 57.443 1
ATOM 1470 O OE2 . GLU 189 189 ? A 18.254 18.695 17.904 1.000 1 A GLU 57.452 1
ATOM 1471 N N . LYS 190 190 ? A 15.643 23.833 14.995 1.000 1 A LYS 78.788 1
ATOM 1472 C CA . LYS 190 190 ? A 15.270 25.121 14.425 1.000 1 A LYS 78.662 1
ATOM 1473 C C . LYS 190 190 ? A 13.788 25.163 14.048 1.000 1 A LYS 78.618 1
ATOM 1474 O O . LYS 190 190 ? A 13.287 26.202 13.706 1.000 1 A LYS 74.903 1
ATOM 1475 C CB . LYS 190 190 ? A 16.117 25.432 13.209 1.000 1 A LYS 76.814 1
ATOM 1476 C CG . LYS 190 190 ? A 17.453 26.072 13.527 1.000 1 A LYS 72.801 1
ATOM 1477 C CD . LYS 190 190 ? A 18.455 25.106 14.107 1.000 1 A LYS 68.498 1
ATOM 1478 C CE . LYS 190 190 ? A 18.939 24.121 13.083 1.000 1 A LYS 65.268 1
ATOM 1479 N NZ . LYS 190 190 ? A 19.948 23.217 13.653 1.000 1 A LYS 57.511 1
ATOM 1480 N N . GLY 191 191 ? A 13.105 24.007 14.114 1.000 1 A GLY 74.433 1
ATOM 1481 C CA . GLY 191 191 ? A 11.699 23.914 13.776 1.000 1 A GLY 74.320 1
ATOM 1482 C C . GLY 191 191 ? A 11.448 23.543 12.332 1.000 1 A GLY 75.909 1
ATOM 1483 O O . GLY 191 191 ? A 10.317 23.676 11.869 1.000 1 A GLY 73.199 1
ATOM 1484 N N . GLU 192 192 ? A 12.459 23.033 11.652 1.000 1 A GLU 78.784 1
ATOM 1485 C CA . GLU 192 192 ? A 12.306 22.684 10.241 1.000 1 A GLU 79.502 1
ATOM 1486 C C . GLU 192 192 ? A 11.780 21.277 10.102 1.000 1 A GLU 80.280 1
ATOM 1487 O O . GLU 192 192 ? A 11.946 20.437 11.009 1.000 1 A GLU 78.246 1
ATOM 1488 C CB . GLU 192 192 ? A 13.617 22.829 9.494 1.000 1 A GLU 77.774 1
ATOM 1489 C CG . GLU 192 192 ? A 14.144 24.240 9.433 1.000 1 A GLU 74.592 1
ATOM 1490 C CD . GLU 192 192 ? A 15.506 24.349 8.765 1.000 1 A GLU 72.389 1
ATOM 1491 O OE1 . GLU 192 192 ? A 16.104 23.289 8.484 1.000 1 A GLU 69.854 1
ATOM 1492 O OE2 . GLU 192 192 ? A 15.989 25.482 8.568 1.000 1 A GLU 67.842 1
ATOM 1493 N N . PHE 193 193 ? A 11.124 20.956 9.000 1.000 1 A PHE 81.866 1
ATOM 1494 C CA . PHE 193 193 ? A 10.582 19.647 8.752 1.000 1 A PHE 83.590 1
ATOM 1495 C C . PHE 193 193 ? A 11.682 18.667 8.378 1.000 1 A PHE 83.925 1
ATOM 1496 O O . PHE 193 193 ? A 12.594 19.010 7.622 1.000 1 A PHE 82.510 1
ATOM 1497 C CB . PHE 193 193 ? A 9.536 19.690 7.626 1.000 1 A PHE 82.804 1
ATOM 1498 C CG . PHE 193 193 ? A 8.940 18.337 7.303 1.000 1 A PHE 83.077 1
ATOM 1499 C CD1 . PHE 193 193 ? A 7.983 17.799 8.119 1.000 1 A PHE 82.308 1
ATOM 1500 C CD2 . PHE 193 193 ? A 9.360 17.668 6.183 1.000 1 A PHE 82.413 1
ATOM 1501 C CE1 . PHE 193 193 ? A 7.424 16.583 7.819 1.000 1 A PHE 81.328 1
ATOM 1502 C CE2 . PHE 193 193 ? A 8.799 16.436 5.883 1.000 1 A PHE 82.543 1
ATOM 1503 C CZ . PHE 193 193 ? A 7.829 15.900 6.695 1.000 1 A PHE 81.472 1
ATOM 1504 N N . THR 194 194 ? A 11.598 17.451 8.931 1.000 1 A THR 86.894 1
ATOM 1505 C CA . THR 194 194 ? A 12.545 16.388 8.630 1.000 1 A THR 87.255 1
ATOM 1506 C C . THR 194 194 ? A 11.783 15.097 8.404 1.000 1 A THR 88.420 1
ATOM 1507 O O . THR 194 194 ? A 11.089 14.631 9.305 1.000 1 A THR 86.482 1
ATOM 1508 C CB . THR 194 194 ? A 13.554 16.203 9.771 1.000 1 A THR 85.481 1
ATOM 1509 O OG1 . THR 194 194 ? A 14.291 17.416 9.968 1.000 1 A THR 74.145 1
ATOM 1510 C CG2 . THR 194 194 ? A 14.531 15.078 9.460 1.000 1 A THR 78.057 1
ATOM 1511 N N . GLY 195 195 ? A 11.873 14.527 7.217 1.000 1 A GLY 89.621 1
ATOM 1512 C CA . GLY 195 195 ? A 11.144 13.335 6.852 1.000 1 A GLY 90.550 1
ATOM 1513 C C . GLY 195 195 ? A 10.896 13.267 5.350 1.000 1 A GLY 91.760 1
ATOM 1514 O O . GLY 195 195 ? A 11.526 13.956 4.563 1.000 1 A GLY 90.186 1
ATOM 1515 N N . VAL 196 196 ? A 9.956 12.399 4.998 1.000 1 A VAL 92.944 1
ATOM 1516 C CA . VAL 196 196 ? A 9.607 12.164 3.599 1.000 1 A VAL 93.317 1
ATOM 1517 C C . VAL 196 196 ? A 8.119 12.404 3.448 1.000 1 A VAL 93.651 1
ATOM 1518 O O . VAL 196 196 ? A 7.318 11.776 4.114 1.000 1 A VAL 92.691 1
ATOM 1519 C CB . VAL 196 196 ? A 9.972 10.737 3.179 1.000 1 A VAL 92.362 1
ATOM 1520 C CG1 . VAL 196 196 ? A 11.458 10.516 3.282 1.000 1 A VAL 89.952 1
ATOM 1521 C CG2 . VAL 196 196 ? A 9.490 10.481 1.746 1.000 1 A VAL 90.263 1
ATOM 1522 N N . ALA 197 197 ? A 7.758 13.343 2.579 1.000 1 A ALA 93.630 1
ATOM 1523 C CA . ALA 197 197 ? A 6.376 13.694 2.307 1.000 1 A ALA 93.728 1
ATOM 1524 C C . ALA 197 197 ? A 6.114 13.481 0.826 1.000 1 A ALA 94.344 1
ATOM 1525 O O . ALA 197 197 ? A 6.785 14.049 -0.034 1.000 1 A ALA 93.252 1
ATOM 1526 C CB . ALA 197 197 ? A 6.084 15.139 2.687 1.000 1 A ALA 92.444 1
ATOM 1527 N N . VAL 198 198 ? A 5.117 12.637 0.517 1.000 1 A VAL 94.971 1
ATOM 1528 C CA . VAL 198 198 ? A 4.769 12.319 -0.858 1.000 1 A VAL 95.364 1
ATOM 1529 C C . VAL 198 198 ? A 3.324 12.664 -1.087 1.000 1 A VAL 95.515 1
ATOM 1530 O O . VAL 198 198 ? A 2.437 12.239 -0.345 1.000 1 A VAL 94.324 1
ATOM 1531 C CB . VAL 198 198 ? A 5.008 10.818 -1.163 1.000 1 A VAL 94.711 1
ATOM 1532 C CG1 . VAL 198 198 ? A 6.463 10.456 -0.973 1.000 1 A VAL 93.171 1
ATOM 1533 C CG2 . VAL 198 198 ? A 4.595 10.496 -2.589 1.000 1 A VAL 93.115 1
ATOM 1534 N N . ALA 199 199 ? A 3.061 13.457 -2.116 1.000 1 A ALA 95.493 1
ATOM 1535 C CA . ALA 199 199 ? A 1.727 13.853 -2.508 1.000 1 A ALA 95.579 1
ATOM 1536 C C . ALA 199 199 ? A 1.521 13.443 -3.965 1.000 1 A ALA 95.647 1
ATOM 1537 O O . ALA 199 199 ? A 2.307 13.795 -4.834 1.000 1 A ALA 94.411 1
ATOM 1538 C CB . ALA 199 199 ? A 1.490 15.354 -2.337 1.000 1 A ALA 94.766 1
ATOM 1539 N N . SER 200 200 ? A 0.459 12.690 -4.213 1.000 1 A SER 96.110 1
ATOM 1540 C CA . SER 200 200 ? A 0.200 12.159 -5.539 1.000 1 A SER 95.699 1
ATOM 1541 C C . SER 200 200 ? A -1.192 12.546 -6.002 1.000 1 A SER 95.600 1
ATOM 1542 O O . SER 200 200 ? A -2.106 12.717 -5.199 1.000 1 A SER 94.050 1
ATOM 1543 C CB . SER 200 200 ? A 0.348 10.643 -5.569 1.000 1 A SER 94.263 1
ATOM 1544 O OG . SER 200 200 ? A -0.636 10.011 -4.769 1.000 1 A SER 84.499 1
ATOM 1545 N N . PHE 201 201 ? A -1.335 12.667 -7.315 1.000 1 A PHE 95.824 1
ATOM 1546 C CA . PHE 201 201 ? A -2.594 13.106 -7.940 1.000 1 A PHE 95.673 1
ATOM 1547 C C . PHE 201 201 ? A -2.759 12.336 -9.240 1.000 1 A PHE 95.497 1
ATOM 1548 O O . PHE 201 201 ? A -1.830 12.228 -10.031 1.000 1 A PHE 94.409 1
ATOM 1549 C CB . PHE 201 201 ? A -2.568 14.612 -8.204 1.000 1 A PHE 95.171 1
ATOM 1550 C CG . PHE 201 201 ? A -3.826 15.134 -8.872 1.000 1 A PHE 95.050 1
ATOM 1551 C CD1 . PHE 201 201 ? A -4.943 15.374 -8.127 1.000 1 A PHE 93.240 1
ATOM 1552 C CD2 . PHE 201 201 ? A -3.829 15.390 -10.226 1.000 1 A PHE 93.442 1
ATOM 1553 C CE1 . PHE 201 201 ? A -6.104 15.855 -8.714 1.000 1 A PHE 92.236 1
ATOM 1554 C CE2 . PHE 201 201 ? A -4.975 15.886 -10.813 1.000 1 A PHE 92.837 1
ATOM 1555 C CZ . PHE 201 201 ? A -6.097 16.111 -10.062 1.000 1 A PHE 92.226 1
ATOM 1556 N N . LEU 202 202 ? A -3.926 11.757 -9.440 1.000 1 A LEU 95.318 1
ATOM 1557 C CA . LEU 202 202 ? A -4.248 10.966 -10.620 1.000 1 A LEU 94.821 1
ATOM 1558 C C . LEU 202 202 ? A -5.575 11.452 -11.177 1.000 1 A LEU 94.095 1
ATOM 1559 O O . LEU 202 202 ? A -6.601 11.400 -10.477 1.000 1 A LEU 91.970 1
ATOM 1560 C CB . LEU 202 202 ? A -4.291 9.489 -10.261 1.000 1 A LEU 94.175 1
ATOM 1561 C CG . LEU 202 202 ? A -4.402 8.496 -11.428 1.000 1 A LEU 93.130 1
ATOM 1562 C CD1 . LEU 202 202 ? A -3.193 8.592 -12.320 1.000 1 A LEU 89.776 1
ATOM 1563 C CD2 . LEU 202 202 ? A -4.572 7.091 -10.891 1.000 1 A LEU 90.292 1
ATOM 1564 N N . GLN 203 203 ? A -5.583 11.896 -12.415 1.000 1 A GLN 95.131 1
ATOM 1565 C CA . GLN 203 203 ? A -6.730 12.514 -13.053 1.000 1 A GLN 94.342 1
ATOM 1566 C C . GLN 203 203 ? A -7.052 11.775 -14.348 1.000 1 A GLN 94.243 1
ATOM 1567 O O . GLN 203 203 ? A -6.162 11.487 -15.151 1.000 1 A GLN 93.069 1
ATOM 1568 C CB . GLN 203 203 ? A -6.455 13.991 -13.345 1.000 1 A GLN 92.872 1
ATOM 1569 C CG . GLN 203 203 ? A -7.558 14.727 -14.063 1.000 1 A GLN 91.189 1
ATOM 1570 C CD . GLN 203 203 ? A -8.786 14.916 -13.210 1.000 1 A GLN 90.702 1
ATOM 1571 O OE1 . GLN 203 203 ? A -8.683 15.127 -12.000 1.000 1 A GLN 84.161 1
ATOM 1572 N NE2 . GLN 203 203 ? A -9.951 14.820 -13.813 1.000 1 A GLN 83.225 1
ATOM 1573 N N . SER 204 204 ? A -8.318 11.473 -14.562 1.000 1 A SER 93.196 1
ATOM 1574 C CA . SER 204 204 ? A -8.782 10.823 -15.795 1.000 1 A SER 92.631 1
ATOM 1575 C C . SER 204 204 ? A -9.173 11.880 -16.802 1.000 1 A SER 92.018 1
ATOM 1576 O O . SER 204 204 ? A -10.153 12.601 -16.618 1.000 1 A SER 89.344 1
ATOM 1577 C CB . SER 204 204 ? A -9.954 9.903 -15.508 1.000 1 A SER 91.425 1
ATOM 1578 O OG . SER 204 204 ? A -9.564 8.840 -14.664 1.000 1 A SER 81.733 1
ATOM 1579 N N . VAL 205 205 ? A -8.387 12.022 -17.868 1.000 1 A VAL 92.246 1
ATOM 1580 C CA . VAL 205 205 ? A -8.655 13.000 -18.903 1.000 1 A VAL 91.197 1
ATOM 1581 C C . VAL 205 205 ? A -9.675 12.493 -19.900 1.000 1 A VAL 90.578 1
ATOM 1582 O O . VAL 205 205 ? A -10.293 13.272 -20.617 1.000 1 A VAL 87.150 1
ATOM 1583 C CB . VAL 205 205 ? A -7.379 13.429 -19.622 1.000 1 A VAL 89.783 1
ATOM 1584 C CG1 . VAL 205 205 ? A -6.397 14.028 -18.628 1.000 1 A VAL 85.530 1
ATOM 1585 C CG2 . VAL 205 205 ? A -6.726 12.240 -20.319 1.000 1 A VAL 84.229 1
ATOM 1586 N N . THR 206 206 ? A -9.854 11.159 -19.962 1.000 1 A THR 91.977 1
ATOM 1587 C CA . THR 206 206 ? A -10.780 10.530 -20.878 1.000 1 A THR 91.523 1
ATOM 1588 C C . THR 206 206 ? A -11.242 9.252 -20.205 1.000 1 A THR 92.076 1
ATOM 1589 O O . THR 206 206 ? A -10.652 8.855 -19.188 1.000 1 A THR 90.542 1
ATOM 1590 C CB . THR 206 206 ? A -10.129 10.316 -22.253 1.000 1 A THR 89.351 1
ATOM 1591 O OG1 . THR 206 206 ? A -11.127 10.173 -23.257 1.000 1 A THR 80.940 1
ATOM 1592 C CG2 . THR 206 206 ? A -9.228 9.117 -22.283 1.000 1 A THR 81.414 1
ATOM 1593 N N . PRO 207 207 ? A -12.284 8.546 -20.672 1.000 1 A PRO 92.302 1
ATOM 1594 C CA . PRO 207 207 ? A -12.602 7.236 -20.120 1.000 1 A PRO 91.694 1
ATOM 1595 C C . PRO 207 207 ? A -11.568 6.152 -20.307 1.000 1 A PRO 92.170 1
ATOM 1596 O O . PRO 207 207 ? A -11.735 5.082 -19.731 1.000 1 A PRO 89.863 1
ATOM 1597 C CB . PRO 207 207 ? A -13.903 6.853 -20.831 1.000 1 A PRO 90.192 1
ATOM 1598 C CG . PRO 207 207 ? A -14.529 8.147 -21.148 1.000 1 A PRO 89.255 1
ATOM 1599 C CD . PRO 207 207 ? A -13.409 9.070 -21.497 1.000 1 A PRO 91.142 1
ATOM 1600 N N . GLN 208 208 ? A -10.506 6.388 -21.063 1.000 1 A GLN 93.145 1
ATOM 1601 C CA . GLN 208 208 ? A -9.440 5.400 -21.204 1.000 1 A GLN 93.209 1
ATOM 1602 C C . GLN 208 208 ? A -8.131 5.848 -20.602 1.000 1 A GLN 93.741 1
ATOM 1603 O O . GLN 208 208 ? A -7.385 5.002 -20.085 1.000 1 A GLN 91.931 1
ATOM 1604 C CB . GLN 208 208 ? A -9.240 5.047 -22.683 1.000 1 A GLN 92.158 1
ATOM 1605 C CG . GLN 208 208 ? A -10.314 4.168 -23.298 1.000 1 A GLN 90.714 1
ATOM 1606 C CD . GLN 208 208 ? A -11.512 4.973 -23.780 1.000 1 A GLN 90.180 1
ATOM 1607 O OE1 . GLN 208 208 ? A -11.447 6.188 -23.864 1.000 1 A GLN 84.286 1
ATOM 1608 N NE2 . GLN 208 208 ? A -12.597 4.269 -24.080 1.000 1 A GLN 83.900 1
ATOM 1609 N N . LEU 209 209 ? A -7.809 7.124 -20.622 1.000 1 A LEU 94.510 1
ATOM 1610 C CA . LEU 209 209 ? A -6.522 7.631 -20.167 1.000 1 A LEU 94.582 1
ATOM 1611 C C . LEU 209 209 ? A -6.632 8.221 -18.773 1.000 1 A LEU 94.741 1
ATOM 1612 O O . LEU 209 209 ? A -7.655 8.775 -18.382 1.000 1 A LEU 93.241 1
ATOM 1613 C CB . LEU 209 209 ? A -5.973 8.690 -21.114 1.000 1 A LEU 93.901 1
ATOM 1614 C CG . LEU 209 209 ? A -5.473 8.228 -22.471 1.000 1 A LEU 92.893 1
ATOM 1615 C CD1 . LEU 209 209 ? A -4.257 7.375 -22.285 1.000 1 A LEU 89.434 1
ATOM 1616 C CD2 . LEU 209 209 ? A -5.166 9.426 -23.350 1.000 1 A LEU 90.625 1
ATOM 1617 N N . ALA 210 210 ? A -5.540 8.078 -18.001 1.000 1 A ALA 94.973 1
ATOM 1618 C CA . ALA 210 210 ? A -5.430 8.681 -16.671 1.000 1 A ALA 94.864 1
ATOM 1619 C C . ALA 210 210 ? A -4.033 9.200 -16.496 1.000 1 A ALA 95.171 1
ATOM 1620 O O . ALA 210 210 ? A -3.069 8.427 -16.506 1.000 1 A ALA 93.980 1
ATOM 1621 C CB . ALA 210 210 ? A -5.767 7.664 -15.594 1.000 1 A ALA 93.920 1
ATOM 1622 N N . LEU 211 211 ? A -3.896 10.490 -16.361 1.000 1 A LEU 95.696 1
ATOM 1623 C CA . LEU 211 211 ? A -2.608 11.169 -16.198 1.000 1 A LEU 95.847 1
ATOM 1624 C C . LEU 211 211 ? A -2.469 11.665 -14.771 1.000 1 A LEU 95.836 1
ATOM 1625 O O . LEU 211 211 ? A -3.440 12.118 -14.164 1.000 1 A LEU 94.345 1
ATOM 1626 C CB . LEU 211 211 ? A -2.471 12.340 -17.169 1.000 1 A LEU 95.382 1
ATOM 1627 C CG . LEU 211 211 ? A -2.478 11.985 -18.652 1.000 1 A LEU 94.279 1
ATOM 1628 C CD1 . LEU 211 211 ? A -1.318 11.098 -18.990 1.000 1 A LEU 92.162 1
ATOM 1629 C CD2 . LEU 211 211 ? A -2.438 13.252 -19.479 1.000 1 A LEU 92.592 1
ATOM 1630 N N . GLY 212 212 ? A -1.297 11.525 -14.211 1.000 1 A GLY 96.008 1
ATOM 1631 C CA . GLY 212 212 ? A -1.061 11.920 -12.843 1.000 1 A GLY 95.743 1
ATOM 1632 C C . GLY 212 212 ? A 0.407 12.182 -12.561 1.000 1 A GLY 96.015 1
ATOM 1633 O O . GLY 212 212 ? A 1.285 11.923 -13.402 1.000 1 A GLY 94.506 1
ATOM 1634 N N . LEU 213 213 ? A 0.677 12.686 -11.370 1.000 1 A LEU 95.763 1
ATOM 1635 C CA . LEU 213 213 ? A 2.011 13.002 -10.957 1.000 1 A LEU 95.374 1
ATOM 1636 C C . LEU 213 213 ? A 2.101 12.881 -9.439 1.000 1 A LEU 95.631 1
ATOM 1637 O O . LEU 213 213 ? A 1.100 12.974 -8.738 1.000 1 A LEU 94.097 1
ATOM 1638 C CB . LEU 213 213 ? A 2.446 14.406 -11.420 1.000 1 A LEU 93.512 1
ATOM 1639 C CG . LEU 213 213 ? A 1.670 15.620 -10.949 1.000 1 A LEU 92.431 1
ATOM 1640 C CD1 . LEU 213 213 ? A 1.705 16.702 -12.006 1.000 1 A LEU 87.714 1
ATOM 1641 C CD2 . LEU 213 213 ? A 2.244 16.196 -9.646 1.000 1 A LEU 87.712 1
ATOM 1642 N N . GLU 214 214 ? A 3.315 12.638 -8.939 1.000 1 A GLU 95.639 1
ATOM 1643 C CA . GLU 214 214 ? A 3.564 12.575 -7.521 1.000 1 A GLU 95.017 1
ATOM 1644 C C . GLU 214 214 ? A 4.806 13.391 -7.204 1.000 1 A GLU 94.896 1
ATOM 1645 O O . GLU 214 214 ? A 5.766 13.405 -7.980 1.000 1 A GLU 93.351 1
ATOM 1646 C CB . GLU 214 214 ? A 3.715 11.119 -7.060 1.000 1 A GLU 93.634 1
ATOM 1647 C CG . GLU 214 214 ? A 4.876 10.363 -7.632 1.000 1 A GLU 91.440 1
ATOM 1648 C CD . GLU 214 214 ? A 4.958 8.951 -7.100 1.000 1 A GLU 90.128 1
ATOM 1649 O OE1 . GLU 214 214 ? A 4.098 8.588 -6.281 1.000 1 A GLU 86.576 1
ATOM 1650 O OE2 . GLU 214 214 ? A 5.881 8.216 -7.504 1.000 1 A GLU 85.751 1
ATOM 1651 N N . THR 215 215 ? A 4.785 14.048 -6.059 1.000 1 A THR 95.454 1
ATOM 1652 C CA . THR 215 215 ? A 5.870 14.934 -5.624 1.000 1 A THR 95.274 1
ATOM 1653 C C . THR 215 215 ? A 6.427 14.401 -4.325 1.000 1 A THR 94.928 1
ATOM 1654 O O . THR 215 215 ? A 5.687 14.178 -3.374 1.000 1 A THR 93.764 1
ATOM 1655 C CB . THR 215 215 ? A 5.369 16.367 -5.456 1.000 1 A THR 94.282 1
ATOM 1656 O OG1 . THR 215 215 ? A 4.857 16.855 -6.693 1.000 1 A THR 85.166 1
ATOM 1657 C CG2 . THR 215 215 ? A 6.502 17.278 -4.991 1.000 1 A THR 87.395 1
ATOM 1658 N N . LEU 216 216 ? A 7.744 14.167 -4.292 1.000 1 A LEU 94.426 1
ATOM 1659 C CA . LEU 216 216 ? A 8.440 13.624 -3.141 1.000 1 A LEU 93.533 1
ATOM 1660 C C . LEU 216 216 ? A 9.421 14.646 -2.604 1.000 1 A LEU 93.300 1
ATOM 1661 O O . LEU 216 216 ? A 10.246 15.145 -3.357 1.000 1 A LEU 91.378 1
ATOM 1662 C CB . LEU 216 216 ? A 9.135 12.337 -3.510 1.000 1 A LEU 91.520 1
ATOM 1663 C CG . LEU 216 216 ? A 9.804 11.496 -2.407 1.000 1 A LEU 87.551 1
ATOM 1664 C CD1 . LEU 216 216 ? A 9.758 10.028 -2.781 1.000 1 A LEU 78.962 1
ATOM 1665 C CD2 . LEU 216 216 ? A 11.278 11.890 -2.209 1.000 1 A LEU 77.502 1
ATOM 1666 N N . TYR 217 217 ? A 9.313 14.937 -1.305 1.000 1 A TYR 93.013 1
ATOM 1667 C CA . TYR 217 217 ? A 10.237 15.850 -0.646 1.000 1 A TYR 92.436 1
ATOM 1668 C C . TYR 217 217 ? A 10.847 15.134 0.532 1.000 1 A TYR 92.293 1
ATOM 1669 O O . TYR 217 217 ? A 10.126 14.544 1.353 1.000 1 A TYR 91.370 1
ATOM 1670 C CB . TYR 217 217 ? A 9.543 17.126 -0.192 1.000 1 A TYR 91.359 1
ATOM 1671 C CG . TYR 217 217 ? A 10.466 18.107 0.512 1.000 1 A TYR 90.668 1
ATOM 1672 C CD1 . TYR 217 217 ? A 11.343 18.907 -0.201 1.000 1 A TYR 89.425 1
ATOM 1673 C CD2 . TYR 217 217 ? A 10.436 18.227 1.890 1.000 1 A TYR 89.351 1
ATOM 1674 C CE1 . TYR 217 217 ? A 12.172 19.792 0.435 1.000 1 A TYR 87.679 1
ATOM 1675 C CE2 . TYR 217 217 ? A 11.266 19.123 2.555 1.000 1 A TYR 88.248 1
ATOM 1676 C CZ . TYR 217 217 ? A 12.124 19.879 1.815 1.000 1 A TYR 87.051 1
ATOM 1677 O OH . TYR 217 217 ? A 12.955 20.777 2.468 1.000 1 A TYR 85.879 1
ATOM 1678 N N . SER 218 218 ? A 12.168 15.124 0.615 1.000 1 A SER 92.763 1
ATOM 1679 C CA . SER 218 218 ? A 12.876 14.404 1.656 1.000 1 A SER 92.209 1
ATOM 1680 C C . SER 218 218 ? A 13.994 15.272 2.205 1.000 1 A SER 91.231 1
ATOM 1681 O O . SER 218 218 ? A 14.681 15.949 1.448 1.000 1 A SER 88.988 1
ATOM 1682 C CB . SER 218 218 ? A 13.429 13.083 1.147 1.000 1 A SER 91.035 1
ATOM 1683 O OG . SER 218 218 ? A 14.446 13.285 0.180 1.000 1 A SER 80.574 1
ATOM 1684 N N . ARG 219 219 ? A 14.151 15.225 3.542 1.000 1 A ARG 91.142 1
ATOM 1685 C CA . ARG 219 219 ? A 15.211 15.967 4.195 1.000 1 A ARG 89.550 1
ATOM 1686 C C . ARG 219 219 ? A 15.632 15.157 5.417 1.000 1 A ARG 88.505 1
ATOM 1687 O O . ARG 219 219 ? A 14.818 14.786 6.241 1.000 1 A ARG 86.303 1
ATOM 1688 C CB . ARG 219 219 ? A 14.707 17.350 4.609 1.000 1 A ARG 87.790 1
ATOM 1689 C CG . ARG 219 219 ? A 15.799 18.205 5.229 1.000 1 A ARG 85.859 1
ATOM 1690 C CD . ARG 219 219 ? A 15.298 19.606 5.480 1.000 1 A ARG 83.568 1
ATOM 1691 N NE . ARG 219 219 ? A 16.317 20.509 5.993 1.000 1 A ARG 82.301 1
ATOM 1692 C CZ . ARG 219 219 ? A 16.150 21.792 6.120 1.000 1 A ARG 82.437 1
ATOM 1693 N NH1 . ARG 219 219 ? A 17.157 22.513 6.637 1.000 1 A ARG 75.137 1
ATOM 1694 N NH2 . ARG 219 219 ? A 15.022 22.391 5.779 1.000 1 A ARG 74.210 1
ATOM 1695 N N . THR 220 220 ? A 16.946 14.840 5.486 1.000 1 A THR 87.990 1
ATOM 1696 C CA . THR 220 220 ? A 17.462 13.876 6.441 1.000 1 A THR 86.528 1
ATOM 1697 C C . THR 220 220 ? A 17.791 14.512 7.785 1.000 1 A THR 85.012 1
ATOM 1698 O O . THR 220 220 ? A 17.214 14.146 8.796 1.000 1 A THR 79.288 1
ATOM 1699 C CB . THR 220 220 ? A 18.686 13.144 5.861 1.000 1 A THR 84.461 1
ATOM 1700 O OG1 . THR 220 220 ? A 18.344 12.477 4.654 1.000 1 A THR 75.404 1
ATOM 1701 C CG2 . THR 220 220 ? A 19.221 12.132 6.853 1.000 1 A THR 75.025 1
ATOM 1702 N N . ASP 221 221 ? A 18.734 15.460 7.813 1.000 1 A ASP 85.062 1
ATOM 1703 C CA . ASP 221 221 ? A 19.271 15.949 9.070 1.000 1 A ASP 82.924 1
ATOM 1704 C C . ASP 221 221 ? A 18.678 17.275 9.508 1.000 1 A ASP 82.113 1
ATOM 1705 O O . ASP 221 221 ? A 18.440 17.486 10.696 1.000 1 A ASP 75.458 1
ATOM 1706 C CB . ASP 221 221 ? A 20.802 16.069 8.993 1.000 1 A ASP 78.666 1
ATOM 1707 C CG . ASP 221 221 ? A 21.287 16.890 7.791 1.000 1 A ASP 75.127 1
ATOM 1708 O OD1 . ASP 221 221 ? A 20.454 17.317 6.975 1.000 1 A ASP 69.448 1
ATOM 1709 O OD2 . ASP 221 221 ? A 22.508 17.105 7.700 1.000 1 A ASP 72.716 1
ATOM 1710 N N . GLY 222 222 ? A 18.425 18.183 8.597 1.000 1 A GLY 80.441 1
ATOM 1711 C CA . GLY 222 222 ? A 17.933 19.522 8.926 1.000 1 A GLY 79.767 1
ATOM 1712 C C . GLY 222 222 ? A 18.950 20.598 8.677 1.000 1 A GLY 80.876 1
ATOM 1713 O O . GLY 222 222 ? A 18.580 21.742 8.400 1.000 1 A GLY 77.192 1
ATOM 1714 N N . SER 223 223 ? A 20.261 20.274 8.778 1.000 1 A SER 84.337 1
ATOM 1715 C CA . SER 223 223 ? A 21.302 21.252 8.474 1.000 1 A SER 84.125 1
ATOM 1716 C C . SER 223 223 ? A 21.526 21.374 6.991 1.000 1 A SER 84.621 1
ATOM 1717 O O . SER 223 223 ? A 21.795 22.458 6.476 1.000 1 A SER 81.385 1
ATOM 1718 C CB . SER 223 223 ? A 22.583 20.882 9.192 1.000 1 A SER 82.356 1
ATOM 1719 O OG . SER 223 223 ? A 23.621 21.788 8.869 1.000 1 A SER 73.175 1
ATOM 1720 N N . ALA 224 224 ? A 21.451 20.234 6.285 1.000 1 A ALA 84.047 1
ATOM 1721 C CA . ALA 224 224 ? A 21.544 20.249 4.821 1.000 1 A ALA 84.030 1
ATOM 1722 C C . ALA 224 224 ? A 20.164 20.459 4.241 1.000 1 A ALA 85.058 1
ATOM 1723 O O . ALA 224 224 ? A 19.187 19.950 4.763 1.000 1 A ALA 82.041 1
ATOM 1724 C CB . ALA 224 224 ? A 22.150 18.949 4.308 1.000 1 A ALA 82.335 1
ATOM 1725 N N . PRO 225 225 ? A 20.055 21.206 3.139 1.000 1 A PRO 86.546 1
ATOM 1726 C CA . PRO 225 225 ? A 18.719 21.403 2.545 1.000 1 A PRO 86.851 1
ATOM 1727 C C . PRO 225 225 ? A 18.216 20.132 1.852 1.000 1 A PRO 87.026 1
ATOM 1728 O O . PRO 225 225 ? A 18.976 19.367 1.291 1.000 1 A PRO 82.380 1
ATOM 1729 C CB . PRO 225 225 ? A 18.947 22.523 1.524 1.000 1 A PRO 84.187 1
ATOM 1730 C CG . PRO 225 225 ? A 20.371 22.432 1.195 1.000 1 A PRO 82.330 1
ATOM 1731 C CD . PRO 225 225 ? A 21.084 21.992 2.456 1.000 1 A PRO 85.254 1
ATOM 1732 N N . GLY 226 226 ? A 16.896 19.923 1.936 1.000 1 A GLY 88.944 1
ATOM 1733 C CA . GLY 226 226 ? A 16.283 18.763 1.318 1.000 1 A GLY 89.269 1
ATOM 1734 C C . GLY 226 226 ? A 16.056 18.916 -0.166 1.000 1 A GLY 90.421 1
ATOM 1735 O O . GLY 226 226 ? A 16.010 20.034 -0.681 1.000 1 A GLY 87.995 1
ATOM 1736 N N . ASP 227 227 ? A 15.908 17.776 -0.834 1.000 1 A ASP 90.223 1
ATOM 1737 C CA . ASP 227 227 ? A 15.676 17.802 -2.279 1.000 1 A ASP 90.550 1
ATOM 1738 C C . ASP 227 227 ? A 14.250 17.324 -2.586 1.000 1 A ASP 91.128 1
ATOM 1739 O O . ASP 227 227 ? A 13.643 16.604 -1.821 1.000 1 A ASP 89.574 1
ATOM 1740 C CB . ASP 227 227 ? A 16.698 16.904 -3.014 1.000 1 A ASP 88.615 1
ATOM 1741 C CG . ASP 227 227 ? A 16.770 15.491 -2.468 1.000 1 A ASP 87.376 1
ATOM 1742 O OD1 . ASP 227 227 ? A 16.089 15.204 -1.464 1.000 1 A ASP 81.059 1
ATOM 1743 O OD2 . ASP 227 227 ? A 17.503 14.670 -3.041 1.000 1 A ASP 80.598 1
ATOM 1744 N N . ALA 228 228 ? A 13.747 17.769 -3.722 1.000 1 A ALA 91.609 1
ATOM 1745 C CA . ALA 228 228 ? A 12.399 17.450 -4.164 1.000 1 A ALA 91.761 1
ATOM 1746 C C . ALA 228 228 ? A 12.428 16.798 -5.537 1.000 1 A ALA 92.436 1
ATOM 1747 O O . ALA 228 228 ? A 13.292 17.089 -6.354 1.000 1 A ALA 89.861 1
ATOM 1748 C CB . ALA 228 228 ? A 11.523 18.709 -4.200 1.000 1 A ALA 90.005 1
ATOM 1749 N N . GLY 229 229 ? A 11.478 15.913 -5.785 1.000 1 A GLY 93.275 1
ATOM 1750 C CA . GLY 229 229 ? A 11.392 15.235 -7.054 1.000 1 A GLY 93.206 1
ATOM 1751 C C . GLY 229 229 ? A 9.956 15.077 -7.478 1.000 1 A GLY 94.223 1
ATOM 1752 O O . GLY 229 229 ? A 9.050 14.961 -6.632 1.000 1 A GLY 92.666 1
ATOM 1753 N N . VAL 230 230 ? A 9.737 15.030 -8.761 1.000 1 A VAL 94.276 1
ATOM 1754 C CA . VAL 230 230 ? A 8.425 14.920 -9.368 1.000 1 A VAL 94.821 1
ATOM 1755 C C . VAL 230 230 ? A 8.445 13.748 -10.344 1.000 1 A VAL 94.992 1
ATOM 1756 O O . VAL 230 230 ? A 9.282 13.698 -11.240 1.000 1 A VAL 93.506 1
ATOM 1757 C CB . VAL 230 230 ? A 8.000 16.213 -10.093 1.000 1 A VAL 94.131 1
ATOM 1758 C CG1 . VAL 230 230 ? A 7.917 17.347 -9.097 1.000 1 A VAL 90.756 1
ATOM 1759 C CG2 . VAL 230 230 ? A 6.671 16.025 -10.782 1.000 1 A VAL 91.954 1
ATOM 1760 N N . SER 231 231 ? A 7.538 12.786 -10.131 1.000 1 A SER 95.813 1
ATOM 1761 C CA . SER 231 231 ? A 7.423 11.611 -10.979 1.000 1 A SER 95.769 1
ATOM 1762 C C . SER 231 231 ? A 6.101 11.654 -11.725 1.000 1 A SER 96.033 1
ATOM 1763 O O . SER 231 231 ? A 5.085 12.047 -11.162 1.000 1 A SER 95.017 1
ATOM 1764 C CB . SER 231 231 ? A 7.523 10.346 -10.165 1.000 1 A SER 94.782 1
ATOM 1765 O OG . SER 231 231 ? A 8.789 10.229 -9.539 1.000 1 A SER 88.572 1
ATOM 1766 N N . TYR 232 232 ? A 6.117 11.242 -12.957 1.000 1 A TYR 96.499 1
ATOM 1767 C CA . TYR 232 232 ? A 4.965 11.351 -13.849 1.000 1 A TYR 96.610 1
ATOM 1768 C C . TYR 232 232 ? A 4.355 9.975 -14.068 1.000 1 A TYR 96.248 1
ATOM 1769 O O . TYR 232 232 ? A 5.042 8.974 -14.086 1.000 1 A TYR 94.703 1
ATOM 1770 C CB . TYR 232 232 ? A 5.351 11.959 -15.185 1.000 1 A TYR 96.377 1
ATOM 1771 C CG . TYR 232 232 ? A 5.771 13.426 -15.106 1.000 1 A TYR 96.223 1
ATOM 1772 C CD1 . TYR 232 232 ? A 5.421 14.202 -14.012 1.000 1 A TYR 93.402 1
ATOM 1773 C CD2 . TYR 232 232 ? A 6.491 13.999 -16.140 1.000 1 A TYR 93.341 1
ATOM 1774 C CE1 . TYR 232 232 ? A 5.799 15.518 -13.936 1.000 1 A TYR 91.796 1
ATOM 1775 C CE2 . TYR 232 232 ? A 6.875 15.321 -16.088 1.000 1 A TYR 92.345 1
ATOM 1776 C CZ . TYR 232 232 ? A 6.513 16.077 -14.979 1.000 1 A TYR 93.303 1
ATOM 1777 O OH . TYR 232 232 ? A 6.902 17.392 -14.910 1.000 1 A TYR 90.796 1
ATOM 1778 N N . LEU 233 233 ? A 3.034 9.932 -14.209 1.000 1 A LEU 96.648 1
ATOM 1779 C CA . LEU 233 233 ? A 2.272 8.695 -14.262 1.000 1 A LEU 96.339 1
ATOM 1780 C C . LEU 233 233 ? A 1.297 8.738 -15.420 1.000 1 A LEU 96.232 1
ATOM 1781 O O . LEU 233 233 ? A 0.690 9.786 -15.701 1.000 1 A LEU 94.875 1
ATOM 1782 C CB . LEU 233 233 ? A 1.512 8.447 -12.963 1.000 1 A LEU 95.443 1
ATOM 1783 C CG . LEU 233 233 ? A 2.368 8.330 -11.714 1.000 1 A LEU 94.329 1
ATOM 1784 C CD1 . LEU 233 233 ? A 3.213 7.091 -11.797 1.000 1 A LEU 91.132 1
ATOM 1785 C CD2 . LEU 233 233 ? A 1.526 8.320 -10.470 1.000 1 A LEU 91.421 1
ATOM 1786 N N . THR 234 234 ? A 1.098 7.598 -16.073 1.000 1 A THR 96.623 1
ATOM 1787 C CA . THR 234 234 ? A 0.180 7.489 -17.203 1.000 1 A THR 96.640 1
ATOM 1788 C C . THR 234 234 ? A -0.408 6.083 -17.209 1.000 1 A THR 96.448 1
ATOM 1789 O O . THR 234 234 ? A 0.311 5.098 -17.031 1.000 1 A THR 95.406 1
ATOM 1790 C CB . THR 234 234 ? A 0.858 7.755 -18.530 1.000 1 A THR 96.075 1
ATOM 1791 O OG1 . THR 234 234 ? A 1.468 9.062 -18.543 1.000 1 A THR 90.604 1
ATOM 1792 C CG2 . THR 234 234 ? A -0.142 7.669 -19.671 1.000 1 A THR 92.220 1
ATOM 1793 N N . ARG 235 235 ? A -1.724 5.974 -17.376 1.000 1 A ARG 96.295 1
ATOM 1794 C CA . ARG 235 235 ? A -2.407 4.698 -17.448 1.000 1 A ARG 95.968 1
ATOM 1795 C C . ARG 235 235 ? A -3.421 4.748 -18.558 1.000 1 A ARG 95.878 1
ATOM 1796 O O . ARG 235 235 ? A -4.098 5.738 -18.757 1.000 1 A ARG 94.964 1
ATOM 1797 C CB . ARG 235 235 ? A -3.137 4.391 -16.123 1.000 1 A ARG 95.178 1
ATOM 1798 C CG . ARG 235 235 ? A -3.733 3.016 -16.025 1.000 1 A ARG 93.548 1
ATOM 1799 C CD . ARG 235 235 ? A -4.357 2.786 -14.684 1.000 1 A ARG 90.816 1
ATOM 1800 N NE . ARG 235 235 ? A -4.868 1.435 -14.479 1.000 1 A ARG 87.293 1
ATOM 1801 C CZ . ARG 235 235 ? A -5.470 1.043 -13.443 1.000 1 A ARG 87.498 1
ATOM 1802 N NH1 . ARG 235 235 ? A -5.901 -0.230 -13.358 1.000 1 A ARG 77.857 1
ATOM 1803 N NH2 . ARG 235 235 ? A -5.689 1.869 -12.425 1.000 1 A ARG 77.505 1
ATOM 1804 N N . TYR 236 236 ? A -3.514 3.645 -19.326 1.000 1 A TYR 96.361 1
ATOM 1805 C CA . TYR 236 236 ? A -4.462 3.517 -20.415 1.000 1 A TYR 96.447 1
ATOM 1806 C C . TYR 236 236 ? A -5.210 2.203 -20.267 1.000 1 A TYR 96.118 1
ATOM 1807 O O . TYR 236 236 ? A -4.609 1.138 -20.270 1.000 1 A TYR 95.406 1
ATOM 1808 C CB . TYR 236 236 ? A -3.798 3.599 -21.783 1.000 1 A TYR 96.230 1
ATOM 1809 C CG . TYR 236 236 ? A -4.767 3.465 -22.918 1.000 1 A TYR 96.315 1
ATOM 1810 C CD1 . TYR 236 236 ? A -5.543 4.547 -23.329 1.000 1 A TYR 95.399 1
ATOM 1811 C CD2 . TYR 236 236 ? A -4.907 2.271 -23.601 1.000 1 A TYR 95.279 1
ATOM 1812 C CE1 . TYR 236 236 ? A -6.414 4.451 -24.372 1.000 1 A TYR 94.641 1
ATOM 1813 C CE2 . TYR 236 236 ? A -5.775 2.161 -24.657 1.000 1 A TYR 94.608 1
ATOM 1814 C CZ . TYR 236 236 ? A -6.540 3.264 -25.036 1.000 1 A TYR 94.682 1
ATOM 1815 O OH . TYR 236 236 ? A -7.423 3.140 -26.080 1.000 1 A TYR 92.859 1
ATOM 1816 N N . VAL 237 237 ? A -6.521 2.285 -20.168 1.000 1 A VAL 95.986 1
ATOM 1817 C CA . VAL 237 237 ? A -7.395 1.126 -20.056 1.000 1 A VAL 95.436 1
ATOM 1818 C C . VAL 237 237 ? A -8.201 1.026 -21.355 1.000 1 A VAL 95.377 1
ATOM 1819 O O . VAL 237 237 ? A -8.748 2.020 -21.829 1.000 1 A VAL 94.019 1
ATOM 1820 C CB . VAL 237 237 ? A -8.332 1.230 -18.844 1.000 1 A VAL 94.206 1
ATOM 1821 C CG1 . VAL 237 237 ? A -7.525 1.302 -17.566 1.000 1 A VAL 91.920 1
ATOM 1822 C CG2 . VAL 237 237 ? A -9.312 0.070 -18.800 1.000 1 A VAL 91.725 1
ATOM 1823 N N . SER 238 238 ? A -8.234 -0.156 -21.932 1.000 1 A SER 95.293 1
ATOM 1824 C CA . SER 238 238 ? A -8.941 -0.360 -23.194 1.000 1 A SER 94.969 1
ATOM 1825 C C . SER 238 238 ? A -10.448 -0.245 -23.001 1.000 1 A SER 94.724 1
ATOM 1826 O O . SER 238 238 ? A -10.951 -0.210 -21.885 1.000 1 A SER 92.540 1
ATOM 1827 C CB . SER 238 238 ? A -8.604 -1.753 -23.767 1.000 1 A SER 94.246 1
ATOM 1828 O OG . SER 238 238 ? A -9.335 -2.025 -24.924 1.000 1 A SER 87.948 1
ATOM 1829 N N . LYS 239 239 ? A -11.178 -0.178 -24.127 1.000 1 A LYS 95.323 1
ATOM 1830 C CA . LYS 239 239 ? A -12.610 0.037 -24.072 1.000 1 A LYS 94.579 1
ATOM 1831 C C . LYS 239 239 ? A -13.327 -1.189 -23.559 1.000 1 A LYS 94.169 1
ATOM 1832 O O . LYS 239 239 ? A -14.258 -1.082 -22.779 1.000 1 A LYS 90.988 1
ATOM 1833 C CB . LYS 239 239 ? A -13.118 0.405 -25.486 1.000 1 A LYS 93.848 1
ATOM 1834 C CG . LYS 239 239 ? A -14.581 0.761 -25.508 1.000 1 A LYS 91.146 1
ATOM 1835 C CD . LYS 239 239 ? A -15.056 1.090 -26.941 1.000 1 A LYS 89.675 1
ATOM 1836 C CE . LYS 239 239 ? A -14.943 2.566 -27.279 1.000 1 A LYS 84.647 1
ATOM 1837 N NZ . LYS 239 239 ? A -13.501 2.959 -27.437 1.000 1 A LYS 77.990 1
ATOM 1838 N N . LYS 240 240 ? A -12.902 -2.401 -23.967 1.000 1 A LYS 94.807 1
ATOM 1839 C CA . LYS 240 240 ? A -13.538 -3.618 -23.557 1.000 1 A LYS 94.189 1
ATOM 1840 C C . LYS 240 240 ? A -12.907 -4.220 -22.323 1.000 1 A LYS 93.779 1
ATOM 1841 O O . LYS 240 240 ? A -13.199 -5.381 -21.996 1.000 1 A LYS 90.328 1
ATOM 1842 C CB . LYS 240 240 ? A -13.521 -4.636 -24.695 1.000 1 A LYS 93.146 1
ATOM 1843 C CG . LYS 240 240 ? A -14.335 -4.236 -25.887 1.000 1 A LYS 91.584 1
ATOM 1844 C CD . LYS 240 240 ? A -14.314 -5.277 -26.958 1.000 1 A LYS 88.901 1
ATOM 1845 C CE . LYS 240 240 ? A -15.082 -4.803 -28.189 1.000 1 A LYS 86.958 1
ATOM 1846 N NZ . LYS 240 240 ? A -15.047 -5.812 -29.283 1.000 1 A LYS 81.633 1
ATOM 1847 N N . GLN 241 241 ? A -12.052 -3.470 -21.600 1.000 1 A GLN 93.850 1
ATOM 1848 C CA . GLN 241 241 ? A -11.400 -3.880 -20.355 1.000 1 A GLN 93.055 1
ATOM 1849 C C . GLN 241 241 ? A -10.560 -5.137 -20.562 1.000 1 A GLN 93.243 1
ATOM 1850 O O . GLN 241 241 ? A -10.584 -6.064 -19.746 1.000 1 A GLN 90.259 1
ATOM 1851 C CB . GLN 241 241 ? A -12.421 -4.095 -19.245 1.000 1 A GLN 91.111 1
ATOM 1852 C CG . GLN 241 241 ? A -13.259 -2.857 -18.916 1.000 1 A GLN 89.912 1
ATOM 1853 C CD . GLN 241 241 ? A -12.451 -1.784 -18.236 1.000 1 A GLN 89.008 1
ATOM 1854 O OE1 . GLN 241 241 ? A -11.544 -2.075 -17.436 1.000 1 A GLN 81.680 1
ATOM 1855 N NE2 . GLN 241 241 ? A -12.741 -0.543 -18.578 1.000 1 A GLN 80.628 1
ATOM 1856 N N . ASP 242 242 ? A -9.799 -5.191 -21.663 1.000 1 A ASP 93.073 1
ATOM 1857 C CA . ASP 242 242 ? A -8.997 -6.360 -21.989 1.000 1 A ASP 93.109 1
ATOM 1858 C C . ASP 242 242 ? A -7.532 -6.141 -21.698 1.000 1 A ASP 94.205 1
ATOM 1859 O O . ASP 242 242 ? A -6.883 -7.062 -21.182 1.000 1 A ASP 89.975 1
ATOM 1860 C CB . ASP 242 242 ? A -9.176 -6.738 -23.449 1.000 1 A ASP 91.610 1
ATOM 1861 C CG . ASP 242 242 ? A -10.552 -7.297 -23.748 1.000 1 A ASP 91.529 1
ATOM 1862 O OD1 . ASP 242 242 ? A -11.190 -7.842 -22.817 1.000 1 A ASP 80.141 1
ATOM 1863 O OD2 . ASP 242 242 ? A -11.003 -7.169 -24.900 1.000 1 A ASP 82.545 1
ATOM 1864 N N . TRP 243 243 ? A -6.971 -4.961 -21.991 1.000 1 A TRP 95.324 1
ATOM 1865 C CA . TRP 243 243 ? A -5.575 -4.717 -21.753 1.000 1 A TRP 95.782 1
ATOM 1866 C C . TRP 243 243 ? A -5.365 -3.370 -21.124 1.000 1 A TRP 95.946 1
ATOM 1867 O O . TRP 243 243 ? A -6.115 -2.432 -21.389 1.000 1 A TRP 94.316 1
ATOM 1868 C CB . TRP 243 243 ? A -4.736 -4.884 -23.028 1.000 1 A TRP 94.615 1
ATOM 1869 C CG . TRP 243 243 ? A -5.061 -3.921 -24.115 1.000 1 A TRP 95.295 1
ATOM 1870 C CD1 . TRP 243 243 ? A -6.069 -4.017 -25.044 1.000 1 A TRP 92.871 1
ATOM 1871 C CD2 . TRP 243 243 ? A -4.375 -2.699 -24.393 1.000 1 A TRP 95.296 1
ATOM 1872 N NE1 . TRP 243 243 ? A -6.049 -2.932 -25.885 1.000 1 A TRP 91.915 1
ATOM 1873 C CE2 . TRP 243 243 ? A -5.002 -2.107 -25.491 1.000 1 A TRP 95.189 1
ATOM 1874 C CE3 . TRP 243 243 ? A -3.289 -2.063 -23.823 1.000 1 A TRP 93.036 1
ATOM 1875 C CZ2 . TRP 243 243 ? A -4.580 -0.909 -26.018 1.000 1 A TRP 94.716 1
ATOM 1876 C CZ3 . TRP 243 243 ? A -2.869 -0.869 -24.356 1.000 1 A TRP 94.102 1
ATOM 1877 C CH2 . TRP 243 243 ? A -3.522 -0.301 -25.443 1.000 1 A TRP 94.414 1
ATOM 1878 N N . ILE 244 244 ? A -4.346 -3.286 -20.264 1.000 1 A ILE 96.051 1
ATOM 1879 C CA . ILE 244 244 ? A -4.034 -2.083 -19.488 1.000 1 A ILE 95.929 1
ATOM 1880 C C . ILE 244 244 ? A -2.571 -1.760 -19.700 1.000 1 A ILE 96.155 1
ATOM 1881 O O . ILE 244 244 ? A -1.728 -2.632 -19.545 1.000 1 A ILE 94.936 1
ATOM 1882 C CB . ILE 244 244 ? A -4.358 -2.255 -18.004 1.000 1 A ILE 94.984 1
ATOM 1883 C CG1 . ILE 244 244 ? A -5.856 -2.450 -17.802 1.000 1 A ILE 92.964 1
ATOM 1884 C CG2 . ILE 244 244 ? A -3.893 -1.059 -17.191 1.000 1 A ILE 93.323 1
ATOM 1885 C CD1 . ILE 244 244 ? A -6.229 -2.869 -16.424 1.000 1 A ILE 89.444 1
ATOM 1886 N N . PHE 245 245 ? A -2.242 -0.519 -20.041 1.000 1 A PHE 96.418 1
ATOM 1887 C CA . PHE 245 245 ? A -0.896 -0.050 -20.164 1.000 1 A PHE 96.550 1
ATOM 1888 C C . PHE 245 245 ? A -0.647 1.015 -19.103 1.000 1 A PHE 96.362 1
ATOM 1889 O O . PHE 245 245 ? A -1.447 1.908 -18.896 1.000 1 A PHE 95.249 1
ATOM 1890 C CB . PHE 245 245 ? A -0.619 0.531 -21.560 1.000 1 A PHE 96.236 1
ATOM 1891 C CG . PHE 245 245 ? A 0.786 1.070 -21.720 1.000 1 A PHE 96.113 1
ATOM 1892 C CD1 . PHE 245 245 ? A 1.844 0.210 -21.911 1.000 1 A PHE 94.640 1
ATOM 1893 C CD2 . PHE 245 245 ? A 1.023 2.438 -21.692 1.000 1 A PHE 94.972 1
ATOM 1894 C CE1 . PHE 245 245 ? A 3.122 0.709 -22.051 1.000 1 A PHE 93.818 1
ATOM 1895 C CE2 . PHE 245 245 ? A 2.301 2.927 -21.829 1.000 1 A PHE 94.524 1
ATOM 1896 C CZ . PHE 245 245 ? A 3.349 2.052 -22.016 1.000 1 A PHE 94.146 1
ATOM 1897 N N . SER 246 246 ? A 0.498 0.872 -18.404 1.000 1 A SER 96.381 1
ATOM 1898 C CA . SER 246 246 ? A 0.849 1.814 -17.338 1.000 1 A SER 96.065 1
ATOM 1899 C C . SER 246 246 ? A 2.330 2.149 -17.456 1.000 1 A SER 96.165 1
ATOM 1900 O O . SER 246 246 ? A 3.185 1.258 -17.529 1.000 1 A SER 94.578 1
ATOM 1901 C CB . SER 246 246 ? A 0.567 1.221 -15.961 1.000 1 A SER 94.711 1
ATOM 1902 O OG . SER 246 246 ? A 0.984 2.126 -14.956 1.000 1 A SER 87.033 1
ATOM 1903 N N . GLY 247 247 ? A 2.642 3.420 -17.461 1.000 1 A GLY 96.320 1
ATOM 1904 C CA . GLY 247 247 ? A 4.015 3.890 -17.516 1.000 1 A GLY 96.101 1
ATOM 1905 C C . GLY 247 247 ? A 4.237 5.050 -16.577 1.000 1 A GLY 96.071 1
ATOM 1906 O O . GLY 247 247 ? A 3.427 5.947 -16.489 1.000 1 A GLY 94.759 1
ATOM 1907 N N . GLN 248 248 ? A 5.377 5.007 -15.843 1.000 1 A GLN 95.819 1
ATOM 1908 C CA . GLN 248 248 ? A 5.694 6.059 -14.898 1.000 1 A GLN 95.202 1
ATOM 1909 C C . GLN 248 248 ? A 7.154 6.493 -15.099 1.000 1 A GLN 95.151 1
ATOM 1910 O O . GLN 248 248 ? A 8.045 5.666 -15.323 1.000 1 A GLN 93.937 1
ATOM 1911 C CB . GLN 248 248 ? A 5.470 5.602 -13.466 1.000 1 A GLN 93.915 1
ATOM 1912 C CG . GLN 248 248 ? A 6.300 4.412 -13.035 1.000 1 A GLN 92.686 1
ATOM 1913 C CD . GLN 248 248 ? A 5.979 3.973 -11.639 1.000 1 A GLN 91.914 1
ATOM 1914 O OE1 . GLN 248 248 ? A 5.096 4.524 -10.984 1.000 1 A GLN 86.330 1
ATOM 1915 N NE2 . GLN 248 248 ? A 6.670 2.954 -11.164 1.000 1 A GLN 85.726 1
ATOM 1916 N N . LEU 249 249 ? A 7.377 7.794 -15.027 1.000 1 A LEU 95.682 1
ATOM 1917 C CA . LEU 249 249 ? A 8.712 8.400 -15.133 1.000 1 A LEU 95.184 1
ATOM 1918 C C . LEU 249 249 ? A 9.097 8.895 -13.759 1.000 1 A LEU 94.550 1
ATOM 1919 O O . LEU 249 249 ? A 8.553 9.891 -13.285 1.000 1 A LEU 92.496 1
ATOM 1920 C CB . LEU 249 249 ? A 8.702 9.524 -16.160 1.000 1 A LEU 94.151 1
ATOM 1921 C CG . LEU 249 249 ? A 10.036 10.236 -16.412 1.000 1 A LEU 92.629 1
ATOM 1922 C CD1 . LEU 249 249 ? A 11.022 9.254 -16.991 1.000 1 A LEU 88.207 1
ATOM 1923 C CD2 . LEU 249 249 ? A 9.821 11.411 -17.365 1.000 1 A LEU 88.366 1
ATOM 1924 N N . GLN 250 250 ? A 10.001 8.170 -13.086 1.000 1 A GLN 93.578 1
ATOM 1925 C CA . GLN 250 250 ? A 10.350 8.459 -11.709 1.000 1 A GLN 92.393 1
ATOM 1926 C C . GLN 250 250 ? A 11.263 9.669 -11.633 1.000 1 A GLN 91.378 1
ATOM 1927 O O . GLN 250 250 ? A 11.826 10.145 -12.631 1.000 1 A GLN 88.887 1
ATOM 1928 C CB . GLN 250 250 ? A 10.996 7.258 -11.072 1.000 1 A GLN 91.456 1
ATOM 1929 C CG . GLN 250 250 ? A 10.066 6.068 -10.930 1.000 1 A GLN 89.606 1
ATOM 1930 C CD . GLN 250 250 ? A 10.692 4.910 -10.239 1.000 1 A GLN 89.645 1
ATOM 1931 O OE1 . GLN 250 250 ? A 11.882 4.948 -9.907 1.000 1 A GLN 87.052 1
ATOM 1932 N NE2 . GLN 250 250 ? A 9.909 3.857 -10.004 1.000 1 A GLN 84.387 1
ATOM 1933 N N . ALA 251 251 ? A 11.429 10.197 -10.412 1.000 1 A ALA 91.255 1
ATOM 1934 C CA . ALA 251 251 ? A 12.279 11.359 -10.208 1.000 1 A ALA 89.647 1
ATOM 1935 C C . ALA 251 251 ? A 13.746 11.030 -10.339 1.000 1 A ALA 89.351 1
ATOM 1936 O O . ALA 251 251 ? A 14.561 11.952 -10.536 1.000 1 A ALA 84.847 1
ATOM 1937 C CB . ALA 251 251 ? A 11.998 11.948 -8.826 1.000 1 A ALA 88.039 1
ATOM 1938 N N . ASN 252 252 ? A 14.150 9.766 -10.215 1.000 1 A ASN 88.923 1
ATOM 1939 C CA . ASN 252 252 ? A 15.516 9.343 -10.373 1.000 1 A ASN 88.454 1
ATOM 1940 C C . ASN 252 252 ? A 15.898 9.099 -11.821 1.000 1 A ASN 88.288 1
ATOM 1941 O O . ASN 252 252 ? A 16.983 8.563 -12.083 1.000 1 A ASN 84.784 1
ATOM 1942 C CB . ASN 252 252 ? A 15.794 8.068 -9.558 1.000 1 A ASN 86.513 1
ATOM 1943 C CG . ASN 252 252 ? A 15.714 8.302 -8.070 1.000 1 A ASN 85.699 1
ATOM 1944 O OD1 . ASN 252 252 ? A 16.158 9.343 -7.580 1.000 1 A ASN 79.905 1
ATOM 1945 N ND2 . ASN 252 252 ? A 15.141 7.357 -7.362 1.000 1 A ASN 79.581 1
ATOM 1946 N N . GLY 253 253 ? A 15.025 9.450 -12.771 1.000 1 A GLY 89.652 1
ATOM 1947 C CA . GLY 253 253 ? A 15.295 9.185 -14.170 1.000 1 A GLY 89.255 1
ATOM 1948 C C . GLY 253 253 ? A 14.898 7.838 -14.659 1.000 1 A GLY 90.664 1
ATOM 1949 O O . GLY 253 253 ? A 15.055 7.552 -15.846 1.000 1 A GLY 87.529 1
ATOM 1950 N N . ALA 254 254 ? A 14.384 6.989 -13.774 1.000 1 A ALA 92.220 1
ATOM 1951 C CA . ALA 254 254 ? A 13.969 5.646 -14.162 1.000 1 A ALA 92.752 1
ATOM 1952 C C . ALA 254 254 ? A 12.632 5.695 -14.868 1.000 1 A ALA 93.716 1
ATOM 1953 O O . ALA 254 254 ? A 11.766 6.514 -14.573 1.000 1 A ALA 92.167 1
ATOM 1954 C CB . ALA 254 254 ? A 13.905 4.729 -12.956 1.000 1 A ALA 91.154 1
ATOM 1955 N N . LEU 255 255 ? A 12.446 4.780 -15.821 1.000 1 A LEU 94.674 1
ATOM 1956 C CA . LEU 255 255 ? A 11.231 4.664 -16.594 1.000 1 A LEU 94.881 1
ATOM 1957 C C . LEU 255 255 ? A 10.721 3.246 -16.430 1.000 1 A LEU 95.251 1
ATOM 1958 O O . LEU 255 255 ? A 11.412 2.280 -16.692 1.000 1 A LEU 94.008 1
ATOM 1959 C CB . LEU 255 255 ? A 11.479 4.974 -18.075 1.000 1 A LEU 93.863 1
ATOM 1960 C CG . LEU 255 255 ? A 10.315 5.197 -19.053 1.000 1 A LEU 88.136 1
ATOM 1961 C CD1 . LEU 255 255 ? A 9.229 6.008 -18.407 1.000 1 A LEU 78.253 1
ATOM 1962 C CD2 . LEU 255 255 ? A 9.759 3.882 -19.608 1.000 1 A LEU 79.277 1
ATOM 1963 N N . ILE 256 256 ? A 9.462 3.121 -15.975 1.000 1 A ILE 95.234 1
ATOM 1964 C CA . ILE 256 256 ? A 8.838 1.834 -15.735 1.000 1 A ILE 95.386 1
ATOM 1965 C C . ILE 256 256 ? A 7.595 1.732 -16.605 1.000 1 A ILE 95.923 1
ATOM 1966 O O . ILE 256 256 ? A 6.654 2.498 -16.416 1.000 1 A ILE 94.938 1
ATOM 1967 C CB . ILE 256 256 ? A 8.499 1.604 -14.260 1.000 1 A ILE 94.342 1
ATOM 1968 C CG1 . ILE 256 256 ? A 9.761 1.606 -13.410 1.000 1 A ILE 91.610 1
ATOM 1969 C CG2 . ILE 256 256 ? A 7.756 0.290 -14.076 1.000 1 A ILE 91.627 1
ATOM 1970 C CD1 . ILE 256 256 ? A 9.484 1.570 -11.941 1.000 1 A ILE 87.982 1
ATOM 1971 N N . ALA 257 257 ? A 7.597 0.793 -17.546 1.000 1 A ALA 96.487 1
ATOM 1972 C CA . ALA 257 257 ? A 6.464 0.594 -18.427 1.000 1 A ALA 96.621 1
ATOM 1973 C C . ALA 257 257 ? A 5.959 -0.826 -18.254 1.000 1 A ALA 96.634 1
ATOM 1974 O O . ALA 257 257 ? A 6.744 -1.759 -18.200 1.000 1 A ALA 95.237 1
ATOM 1975 C CB . ALA 257 257 ? A 6.846 0.851 -19.883 1.000 1 A ALA 95.990 1
ATOM 1976 N N . SER 258 258 ? A 4.648 -0.968 -18.172 1.000 1 A SER 96.679 1
ATOM 1977 C CA . SER 258 258 ? A 4.043 -2.260 -17.957 1.000 1 A SER 96.424 1
ATOM 1978 C C . SER 258 258 ? A 2.787 -2.382 -18.785 1.000 1 A SER 96.465 1
ATOM 1979 O O . SER 258 258 ? A 2.096 -1.417 -19.035 1.000 1 A SER 95.084 1
ATOM 1980 C CB . SER 258 258 ? A 3.740 -2.515 -16.489 1.000 1 A SER 95.129 1
ATOM 1981 O OG . SER 258 258 ? A 2.766 -1.611 -16.032 1.000 1 A SER 90.565 1
ATOM 1982 N N . LEU 259 259 ? A 2.492 -3.621 -19.181 1.000 1 A LEU 96.586 1
ATOM 1983 C CA . LEU 259 259 ? A 1.317 -3.919 -19.986 1.000 1 A LEU 96.451 1
ATOM 1984 C C . LEU 259 259 ? A 0.684 -5.205 -19.508 1.000 1 A LEU 96.550 1
ATOM 1985 O O . LEU 259 259 ? A 1.366 -6.212 -19.340 1.000 1 A LEU 95.231 1
ATOM 1986 C CB . LEU 259 259 ? A 1.651 -3.993 -21.466 1.000 1 A LEU 95.548 1
ATOM 1987 C CG . LEU 259 259 ? A 0.478 -4.130 -22.467 1.000 1 A LEU 94.472 1
ATOM 1988 C CD1 . LEU 259 259 ? A 0.811 -3.383 -23.727 1.000 1 A LEU 86.827 1
ATOM 1989 C CD2 . LEU 259 259 ? A 0.206 -5.584 -22.810 1.000 1 A LEU 87.074 1
ATOM 1990 N N . TRP 260 260 ? A -0.628 -5.180 -19.281 1.000 1 A TRP 96.210 1
ATOM 1991 C CA . TRP 260 260 ? A -1.395 -6.309 -18.828 1.000 1 A TRP 96.188 1
ATOM 1992 C C . TRP 260 260 ? A -2.479 -6.593 -19.816 1.000 1 A TRP 96.206 1
ATOM 1993 O O . TRP 260 260 ? A -3.132 -5.700 -20.319 1.000 1 A TRP 95.164 1
ATOM 1994 C CB . TRP 260 260 ? A -2.019 -6.030 -17.461 1.000 1 A TRP 95.385 1
ATOM 1995 C CG . TRP 260 260 ? A -2.795 -7.137 -16.908 1.000 1 A TRP 95.715 1
ATOM 1996 C CD1 . TRP 260 260 ? A -2.268 -8.238 -16.271 1.000 1 A TRP 95.121 1
ATOM 1997 C CD2 . TRP 260 260 ? A -4.196 -7.313 -16.886 1.000 1 A TRP 95.322 1
ATOM 1998 N NE1 . TRP 260 260 ? A -3.292 -9.060 -15.887 1.000 1 A TRP 92.728 1
ATOM 1999 C CE2 . TRP 260 260 ? A -4.492 -8.496 -16.257 1.000 1 A TRP 94.791 1
ATOM 2000 C CE3 . TRP 260 260 ? A -5.266 -6.535 -17.371 1.000 1 A TRP 94.699 1
ATOM 2001 C CZ2 . TRP 260 260 ? A -5.781 -8.982 -16.062 1.000 1 A TRP 92.818 1
ATOM 2002 C CZ3 . TRP 260 260 ? A -6.573 -6.997 -17.195 1.000 1 A TRP 92.229 1
ATOM 2003 C CH2 . TRP 260 260 ? A -6.800 -8.219 -16.531 1.000 1 A TRP 91.929 1
ATOM 2004 N N . ARG 261 261 ? A -2.651 -7.885 -20.144 1.000 1 A ARG 96.428 1
ATOM 2005 C CA . ARG 261 261 ? A -3.645 -8.305 -21.121 1.000 1 A ARG 96.089 1
ATOM 2006 C C . ARG 261 261 ? A -4.318 -9.595 -20.629 1.000 1 A ARG 95.769 1
ATOM 2007 O O . ARG 261 261 ? A -3.634 -10.580 -20.310 1.000 1 A ARG 94.553 1
ATOM 2008 C CB . ARG 261 261 ? A -2.985 -8.531 -22.475 1.000 1 A ARG 95.627 1
ATOM 2009 C CG . ARG 261 261 ? A -3.949 -8.898 -23.570 1.000 1 A ARG 93.908 1
ATOM 2010 C CD . ARG 261 261 ? A -3.978 -10.375 -23.842 1.000 1 A ARG 91.574 1
ATOM 2011 N NE . ARG 261 261 ? A -4.800 -10.743 -24.986 1.000 1 A ARG 89.639 1
ATOM 2012 C CZ . ARG 261 261 ? A -4.398 -10.677 -26.271 1.000 1 A ARG 89.452 1
ATOM 2013 N NH1 . ARG 261 261 ? A -3.166 -10.255 -26.571 1.000 1 A ARG 82.175 1
ATOM 2014 N NH2 . ARG 261 261 ? A -5.226 -11.002 -27.235 1.000 1 A ARG 83.614 1
ATOM 2015 N N . LYS 262 262 ? A -5.656 -9.593 -20.607 1.000 1 A LYS 96.140 1
ATOM 2016 C CA . LYS 262 262 ? A -6.434 -10.772 -20.277 1.000 1 A LYS 95.371 1
ATOM 2017 C C . LYS 262 262 ? A -6.864 -11.465 -21.545 1.000 1 A LYS 95.141 1
ATOM 2018 O O . LYS 262 262 ? A -7.652 -10.939 -22.330 1.000 1 A LYS 92.986 1
ATOM 2019 C CB . LYS 262 262 ? A -7.645 -10.416 -19.426 1.000 1 A LYS 94.298 1
ATOM 2020 C CG . LYS 262 262 ? A -8.507 -11.630 -19.060 1.000 1 A LYS 92.389 1
ATOM 2021 C CD . LYS 262 262 ? A -9.656 -11.214 -18.146 1.000 1 A LYS 88.502 1
ATOM 2022 C CE . LYS 262 262 ? A -10.626 -10.329 -18.842 1.000 1 A LYS 83.687 1
ATOM 2023 N NZ . LYS 262 262 ? A -11.424 -11.084 -19.827 1.000 1 A LYS 78.105 1
ATOM 2024 N N . VAL 263 263 ? A -6.254 -12.627 -21.822 1.000 1 A VAL 94.563 1
ATOM 2025 C CA . VAL 263 263 ? A -6.516 -13.325 -23.073 1.000 1 A VAL 94.113 1
ATOM 2026 C C . VAL 263 263 ? A -7.756 -14.203 -22.991 1.000 1 A VAL 93.987 1
ATOM 2027 O O . VAL 263 263 ? A -8.382 -14.470 -24.014 1.000 1 A VAL 90.055 1
ATOM 2028 C CB . VAL 263 263 ? A -5.304 -14.167 -23.510 1.000 1 A VAL 92.143 1
ATOM 2029 C CG1 . VAL 263 263 ? A -4.088 -13.272 -23.750 1.000 1 A VAL 85.252 1
ATOM 2030 C CG2 . VAL 263 263 ? A -4.980 -15.205 -22.479 1.000 1 A VAL 84.007 1
ATOM 2031 N N . ALA 264 264 ? A -8.145 -14.634 -21.800 1.000 1 A ALA 93.588 1
ATOM 2032 C CA . ALA 264 264 ? A -9.339 -15.435 -21.630 1.000 1 A ALA 93.106 1
ATOM 2033 C C . ALA 264 264 ? A -9.817 -15.268 -20.204 1.000 1 A ALA 93.332 1
ATOM 2034 O O . ALA 264 264 ? A -9.256 -14.482 -19.434 1.000 1 A ALA 91.416 1
ATOM 2035 C CB . ALA 264 264 ? A -9.043 -16.915 -21.910 1.000 1 A ALA 91.882 1
ATOM 2036 N N . GLN 265 265 ? A -10.867 -15.999 -19.833 1.000 1 A GLN 93.298 1
ATOM 2037 C CA . GLN 265 265 ? A -11.370 -15.927 -18.476 1.000 1 A GLN 92.199 1
ATOM 2038 C C . GLN 265 265 ? A -10.439 -16.600 -17.464 1.000 1 A GLN 92.528 1
ATOM 2039 O O . GLN 265 265 ? A -10.589 -16.384 -16.268 1.000 1 A GLN 88.614 1
ATOM 2040 C CB . GLN 265 265 ? A -12.771 -16.544 -18.375 1.000 1 A GLN 89.337 1
ATOM 2041 C CG . GLN 265 265 ? A -12.818 -18.023 -18.705 1.000 1 A GLN 85.673 1
ATOM 2042 C CD . GLN 265 265 ? A -14.216 -18.588 -18.636 1.000 1 A GLN 81.531 1
ATOM 2043 O OE1 . GLN 265 265 ? A -15.174 -17.877 -18.316 1.000 1 A GLN 78.161 1
ATOM 2044 N NE2 . GLN 265 265 ? A -14.339 -19.865 -18.942 1.000 1 A GLN 76.062 1
ATOM 2045 N N . ASN 266 266 ? A -9.491 -17.432 -17.935 1.000 1 A ASN 92.279 1
ATOM 2046 C CA . ASN 266 266 ? A -8.624 -18.186 -17.062 1.000 1 A ASN 92.319 1
ATOM 2047 C C . ASN 266 266 ? A -7.157 -17.879 -17.263 1.000 1 A ASN 93.046 1
ATOM 2048 O O . ASN 266 266 ? A -6.332 -18.362 -16.487 1.000 1 A ASN 90.385 1
ATOM 2049 C CB . ASN 266 266 ? A -8.831 -19.685 -17.245 1.000 1 A ASN 90.882 1
ATOM 2050 C CG . ASN 266 266 ? A -10.183 -20.150 -16.777 1.000 1 A ASN 89.720 1
ATOM 2051 O OD1 . ASN 266 266 ? A -10.678 -19.713 -15.738 1.000 1 A ASN 85.900 1
ATOM 2052 N ND2 . ASN 266 266 ? A -10.784 -21.034 -17.545 1.000 1 A ASN 85.001 1
ATOM 2053 N N . VAL 267 267 ? A -6.771 -17.126 -18.300 1.000 1 A VAL 95.218 1
ATOM 2054 C CA . VAL 267 267 ? A -5.367 -16.846 -18.555 1.000 1 A VAL 95.520 1
ATOM 2055 C C . VAL 267 267 ? A -5.167 -15.349 -18.590 1.000 1 A VAL 95.283 1
ATOM 2056 O O . VAL 267 267 ? A -6.011 -14.600 -19.083 1.000 1 A VAL 93.702 1
ATOM 2057 C CB . VAL 267 267 ? A -4.864 -17.507 -19.837 1.000 1 A VAL 94.911 1
ATOM 2058 C CG1 . VAL 267 267 ? A -4.880 -19.022 -19.687 1.000 1 A VAL 93.114 1
ATOM 2059 C CG2 . VAL 267 267 ? A -5.682 -17.098 -21.027 1.000 1 A VAL 92.756 1
ATOM 2060 N N . GLU 268 268 ? A -4.017 -14.908 -18.090 1.000 1 A GLU 95.315 1
ATOM 2061 C CA . GLU 268 268 ? A -3.612 -13.506 -18.092 1.000 1 A GLU 94.947 1
ATOM 2062 C C . GLU 268 268 ? A -2.136 -13.426 -18.396 1.000 1 A GLU 95.297 1
ATOM 2063 O O . GLU 268 268 ? A -1.382 -14.376 -18.164 1.000 1 A GLU 93.423 1
ATOM 2064 C CB . GLU 268 268 ? A -3.903 -12.808 -16.753 1.000 1 A GLU 93.276 1
ATOM 2065 C CG . GLU 268 268 ? A -5.364 -12.639 -16.433 1.000 1 A GLU 90.553 1
ATOM 2066 C CD . GLU 268 268 ? A -5.610 -11.989 -15.097 1.000 1 A GLU 90.094 1
ATOM 2067 O OE1 . GLU 268 268 ? A -4.618 -11.829 -14.336 1.000 1 A GLU 84.544 1
ATOM 2068 O OE2 . GLU 268 268 ? A -6.751 -11.657 -14.779 1.000 1 A GLU 83.405 1
ATOM 2069 N N . ALA 269 269 ? A -1.688 -12.293 -18.925 1.000 1 A ALA 96.465 1
ATOM 2070 C CA . ALA 269 269 ? A -0.310 -12.128 -19.305 1.000 1 A ALA 96.502 1
ATOM 2071 C C . ALA 269 269 ? A 0.098 -10.675 -19.057 1.000 1 A ALA 96.488 1
ATOM 2072 O O . ALA 269 269 ? A -0.724 -9.775 -19.119 1.000 1 A ALA 94.916 1
ATOM 2073 C CB . ALA 269 269 ? A -0.062 -12.487 -20.744 1.000 1 A ALA 95.522 1
ATOM 2074 N N . GLY 270 270 ? A 1.367 -10.465 -18.738 1.000 1 A GLY 96.489 1
ATOM 2075 C CA . GLY 270 270 ? A 1.853 -9.128 -18.464 1.000 1 A GLY 96.215 1
ATOM 2076 C C . GLY 270 270 ? A 3.334 -9.028 -18.745 1.000 1 A GLY 96.597 1
ATOM 2077 O O . GLY 270 270 ? A 4.065 -10.015 -18.746 1.000 1 A GLY 95.152 1
ATOM 2078 N N . ILE 271 271 ? A 3.793 -7.801 -18.982 1.000 1 A ILE 96.890 1
ATOM 2079 C CA . ILE 271 271 ? A 5.192 -7.525 -19.235 1.000 1 A ILE 96.968 1
ATOM 2080 C C . ILE 271 271 ? A 5.534 -6.203 -18.612 1.000 1 A ILE 96.661 1
ATOM 2081 O O . ILE 271 271 ? A 4.705 -5.282 -18.543 1.000 1 A ILE 95.595 1
ATOM 2082 C CB . ILE 271 271 ? A 5.491 -7.576 -20.742 1.000 1 A ILE 96.693 1
ATOM 2083 C CG1 . ILE 271 271 ? A 6.992 -7.407 -21.030 1.000 1 A ILE 91.331 1
ATOM 2084 C CG2 . ILE 271 271 ? A 4.687 -6.500 -21.497 1.000 1 A ILE 92.607 1
ATOM 2085 C CD1 . ILE 271 271 ? A 7.395 -7.698 -22.441 1.000 1 A ILE 88.758 1
ATOM 2086 N N . GLU 272 272 ? A 6.764 -6.112 -18.069 1.000 1 A GLU 96.321 1
ATOM 2087 C CA . GLU 272 272 ? A 7.225 -4.897 -17.393 1.000 1 A GLU 95.911 1
ATOM 2088 C C . GLU 272 272 ? A 8.675 -4.648 -17.769 1.000 1 A GLU 95.986 1
ATOM 2089 O O . GLU 272 272 ? A 9.494 -5.557 -17.795 1.000 1 A GLU 94.721 1
ATOM 2090 C CB . GLU 272 272 ? A 7.077 -5.034 -15.880 1.000 1 A GLU 95.043 1
ATOM 2091 C CG . GLU 272 272 ? A 7.478 -3.795 -15.097 1.000 1 A GLU 89.437 1
ATOM 2092 C CD . GLU 272 272 ? A 7.272 -3.920 -13.611 1.000 1 A GLU 87.817 1
ATOM 2093 O OE1 . GLU 272 272 ? A 6.821 -5.004 -13.187 1.000 1 A GLU 84.231 1
ATOM 2094 O OE2 . GLU 272 272 ? A 7.553 -2.958 -12.872 1.000 1 A GLU 81.150 1
ATOM 2095 N N . THR 273 273 ? A 8.976 -3.376 -18.070 1.000 1 A THR 96.478 1
ATOM 2096 C CA . THR 273 273 ? A 10.312 -2.959 -18.466 1.000 1 A THR 96.384 1
ATOM 2097 C C . THR 273 273 ? A 10.732 -1.775 -17.617 1.000 1 A THR 96.244 1
ATOM 2098 O O . THR 273 273 ? A 10.016 -0.787 -17.520 1.000 1 A THR 95.273 1
ATOM 2099 C CB . THR 273 273 ? A 10.345 -2.583 -19.952 1.000 1 A THR 95.731 1
ATOM 2100 O OG1 . THR 273 273 ? A 9.986 -3.696 -20.751 1.000 1 A THR 89.287 1
ATOM 2101 C CG2 . THR 273 273 ? A 11.745 -2.130 -20.364 1.000 1 A THR 91.390 1
ATOM 2102 N N . THR 274 274 ? A 11.896 -1.914 -16.963 1.000 1 A THR 95.993 1
ATOM 2103 C CA . THR 274 274 ? A 12.416 -0.891 -16.063 1.000 1 A THR 95.534 1
ATOM 2104 C C . THR 274 274 ? A 13.821 -0.512 -16.492 1.000 1 A THR 95.316 1
ATOM 2105 O O . THR 274 274 ? A 14.695 -1.371 -16.583 1.000 1 A THR 93.690 1
ATOM 2106 C CB . THR 274 274 ? A 12.438 -1.395 -14.621 1.000 1 A THR 94.480 1
ATOM 2107 O OG1 . THR 274 274 ? A 11.095 -1.761 -14.238 1.000 1 A THR 84.229 1
ATOM 2108 C CG2 . THR 274 274 ? A 12.947 -0.298 -13.690 1.000 1 A THR 85.995 1
ATOM 2109 N N . LEU 275 275 ? A 14.042 0.759 -16.757 1.000 1 A LEU 94.971 1
ATOM 2110 C CA . LEU 275 275 ? A 15.352 1.221 -17.169 1.000 1 A LEU 93.710 1
ATOM 2111 C C . LEU 275 275 ? A 15.663 2.560 -16.508 1.000 1 A LEU 92.941 1
ATOM 2112 O O . LEU 275 275 ? A 14.771 3.352 -16.209 1.000 1 A LEU 89.545 1
ATOM 2113 C CB . LEU 275 275 ? A 15.447 1.351 -18.705 1.000 1 A LEU 91.668 1
ATOM 2114 C CG . LEU 275 275 ? A 14.492 2.221 -19.510 1.000 1 A LEU 91.054 1
ATOM 2115 C CD1 . LEU 275 275 ? A 14.301 1.603 -20.866 1.000 1 A LEU 84.648 1
ATOM 2116 C CD2 . LEU 275 275 ? A 14.968 3.657 -19.645 1.000 1 A LEU 84.781 1
ATOM 2117 N N . GLN 276 276 ? A 16.955 2.791 -16.259 1.000 1 A GLN 92.155 1
ATOM 2118 C CA . GLN 276 276 ? A 17.415 4.006 -15.621 1.000 1 A GLN 90.537 1
ATOM 2119 C C . GLN 276 276 ? A 18.602 4.561 -16.381 1.000 1 A GLN 89.223 1
ATOM 2120 O O . GLN 276 276 ? A 19.517 3.820 -16.733 1.000 1 A GLN 86.751 1
ATOM 2121 C CB . GLN 276 276 ? A 17.785 3.760 -14.166 1.000 1 A GLN 88.522 1
ATOM 2122 C CG . GLN 276 276 ? A 18.198 5.000 -13.382 1.000 1 A GLN 80.392 1
ATOM 2123 C CD . GLN 276 276 ? A 18.458 4.698 -11.929 1.000 1 A GLN 77.534 1
ATOM 2124 O OE1 . GLN 276 276 ? A 18.354 3.556 -11.507 1.000 1 A GLN 73.975 1
ATOM 2125 N NE2 . GLN 276 276 ? A 18.786 5.735 -11.171 1.000 1 A GLN 71.074 1
ATOM 2126 N N . ALA 277 277 ? A 18.595 5.840 -16.688 1.000 1 A ALA 87.771 1
ATOM 2127 C CA . ALA 277 277 ? A 19.641 6.517 -17.427 1.000 1 A ALA 86.142 1
ATOM 2128 C C . ALA 277 277 ? A 20.291 7.572 -16.552 1.000 1 A ALA 85.621 1
ATOM 2129 O O . ALA 277 277 ? A 19.611 8.450 -16.022 1.000 1 A ALA 81.062 1
ATOM 2130 C CB . ALA 277 277 ? A 19.112 7.140 -18.715 1.000 1 A ALA 83.464 1
ATOM 2131 N N . GLY 278 278 ? A 21.604 7.487 -16.403 1.000 1 A GLY 85.710 1
ATOM 2132 C CA . GLY 278 278 ? A 22.358 8.455 -15.610 1.000 1 A GLY 84.115 1
ATOM 2133 C C . GLY 278 278 ? A 23.676 8.823 -16.271 1.000 1 A GLY 84.946 1
ATOM 2134 O O . GLY 278 278 ? A 23.997 8.336 -17.351 1.000 1 A GLY 82.249 1
ATOM 2135 N N . MET 279 279 ? A 24.426 9.691 -15.613 1.000 1 A MET 85.442 1
ATOM 2136 C CA . MET 279 279 ? A 25.718 10.140 -16.090 1.000 1 A MET 85.672 1
ATOM 2137 C C . MET 279 279 ? A 26.742 9.956 -14.962 1.000 1 A MET 86.298 1
ATOM 2138 O O . MET 279 279 ? A 26.647 10.624 -13.943 1.000 1 A MET 83.217 1
ATOM 2139 C CB . MET 279 279 ? A 25.710 11.584 -16.560 1.000 1 A MET 83.076 1
ATOM 2140 C CG . MET 279 279 ? A 24.851 11.811 -17.796 1.000 1 A MET 79.059 1
ATOM 2141 S SD . MET 279 279 ? A 24.805 13.543 -18.311 1.000 1 A MET 78.475 1
ATOM 2142 C CE . MET 279 279 ? A 26.400 13.684 -19.059 1.000 1 A MET 70.794 1
ATOM 2143 N N . VAL 280 280 ? A 27.694 9.036 -15.154 1.000 1 A VAL 84.708 1
ATOM 2144 C CA . VAL 280 280 ? A 28.706 8.712 -14.156 1.000 1 A VAL 84.274 1
ATOM 2145 C C . VAL 280 280 ? A 30.087 9.143 -14.654 1.000 1 A VAL 84.663 1
ATOM 2146 O O . VAL 280 280 ? A 30.479 8.746 -15.758 1.000 1 A VAL 82.854 1
ATOM 2147 C CB . VAL 280 280 ? A 28.700 7.218 -13.857 1.000 1 A VAL 81.995 1
ATOM 2148 C CG1 . VAL 280 280 ? A 27.330 6.816 -13.297 1.000 1 A VAL 73.625 1
ATOM 2149 C CG2 . VAL 280 280 ? A 29.792 6.860 -12.859 1.000 1 A VAL 75.160 1
ATOM 2150 N N . PRO 281 281 ? A 30.836 9.922 -13.872 1.000 1 A PRO 86.378 1
ATOM 2151 C CA . PRO 281 281 ? A 32.225 10.253 -14.279 1.000 1 A PRO 86.533 1
ATOM 2152 C C . PRO 281 281 ? A 33.130 9.031 -14.211 1.000 1 A PRO 86.393 1
ATOM 2153 O O . PRO 281 281 ? A 33.161 8.320 -13.214 1.000 1 A PRO 83.655 1
ATOM 2154 C CB . PRO 281 281 ? A 32.649 11.319 -13.297 1.000 1 A PRO 83.961 1
ATOM 2155 C CG . PRO 281 281 ? A 31.369 11.890 -12.800 1.000 1 A PRO 81.236 1
ATOM 2156 C CD . PRO 281 281 ? A 30.393 10.758 -12.769 1.000 1 A PRO 83.989 1
ATOM 2157 N N . ILE 282 282 ? A 33.867 8.790 -15.293 1.000 1 A ILE 86.860 1
ATOM 2158 C CA . ILE 282 282 ? A 34.751 7.632 -15.395 1.000 1 A ILE 85.198 1
ATOM 2159 C C . ILE 282 282 ? A 36.095 7.981 -14.802 1.000 1 A ILE 85.267 1
ATOM 2160 O O . ILE 282 282 ? A 36.458 9.137 -14.603 1.000 1 A ILE 83.081 1
ATOM 2161 C CB . ILE 282 282 ? A 34.874 7.134 -16.833 1.000 1 A ILE 83.275 1
ATOM 2162 C CG1 . ILE 282 282 ? A 35.437 8.253 -17.733 1.000 1 A ILE 75.901 1
ATOM 2163 C CG2 . ILE 282 282 ? A 33.536 6.667 -17.350 1.000 1 A ILE 74.566 1
ATOM 2164 C CD1 . ILE 282 282 ? A 35.792 7.770 -19.119 1.000 1 A ILE 71.424 1
ATOM 2165 N N . THR 283 283 ? A 36.908 6.926 -14.489 1.000 1 A THR 84.549 1
ATOM 2166 C CA . THR 283 283 ? A 38.199 7.056 -13.833 1.000 1 A THR 83.114 1
ATOM 2167 C C . THR 283 283 ? A 39.260 6.412 -14.703 1.000 1 A THR 82.958 1
ATOM 2168 O O . THR 283 283 ? A 39.050 5.335 -15.282 1.000 1 A THR 79.950 1
ATOM 2169 C CB . THR 283 283 ? A 38.164 6.415 -12.447 1.000 1 A THR 81.143 1
ATOM 2170 O OG1 . THR 283 283 ? A 37.130 7.008 -11.659 1.000 1 A THR 70.435 1
ATOM 2171 C CG2 . THR 283 283 ? A 39.496 6.611 -11.731 1.000 1 A THR 73.254 1
ATOM 2172 N N . ASP 284 284 ? A 40.433 7.070 -14.799 1.000 1 A ASP 83.505 1
ATOM 2173 C CA . ASP 284 284 ? A 41.570 6.562 -15.555 1.000 1 A ASP 83.222 1
ATOM 2174 C C . ASP 284 284 ? A 42.137 5.352 -14.830 1.000 1 A ASP 83.182 1
ATOM 2175 O O . ASP 284 284 ? A 42.513 5.449 -13.671 1.000 1 A ASP 79.749 1
ATOM 2176 C CB . ASP 284 284 ? A 42.629 7.639 -15.712 1.000 1 A ASP 79.864 1
ATOM 2177 C CG . ASP 284 284 ? A 43.740 7.250 -16.682 1.000 1 A ASP 77.710 1
ATOM 2178 O OD1 . ASP 284 284 ? A 43.670 6.143 -17.288 1.000 1 A ASP 71.273 1
ATOM 2179 O OD2 . ASP 284 284 ? A 44.691 8.030 -16.848 1.000 1 A ASP 72.318 1
ATOM 2180 N N . PRO 285 285 ? A 42.258 4.168 -15.489 1.000 1 A PRO 83.973 1
ATOM 2181 C CA . PRO 285 285 ? A 42.854 3.009 -14.826 1.000 1 A PRO 82.918 1
ATOM 2182 C C . PRO 285 285 ? A 44.338 3.165 -14.538 1.000 1 A PRO 82.916 1
ATOM 2183 O O . PRO 285 285 ? A 44.856 2.424 -13.703 1.000 1 A PRO 78.109 1
ATOM 2184 C CB . PRO 285 285 ? A 42.606 1.876 -15.817 1.000 1 A PRO 79.383 1
ATOM 2185 C CG . PRO 285 285 ? A 41.466 2.338 -16.662 1.000 1 A PRO 75.797 1
ATOM 2186 C CD . PRO 285 285 ? A 41.636 3.798 -16.779 1.000 1 A PRO 79.131 1
ATOM 2187 N N . LEU 286 286 ? A 45.042 4.061 -15.223 1.000 1 A LEU 83.667 1
ATOM 2188 C CA . LEU 286 286 ? A 46.475 4.255 -14.991 1.000 1 A LEU 83.118 1
ATOM 2189 C C . LEU 286 286 ? A 46.714 5.266 -13.871 1.000 1 A LEU 83.718 1
ATOM 2190 O O . LEU 286 286 ? A 47.305 4.921 -12.848 1.000 1 A LEU 79.317 1
ATOM 2191 C CB . LEU 286 286 ? A 47.169 4.686 -16.284 1.000 1 A LEU 79.459 1
ATOM 2192 C CG . LEU 286 286 ? A 47.139 3.661 -17.417 1.000 1 A LEU 74.356 1
ATOM 2193 C CD1 . LEU 286 286 ? A 47.860 2.387 -17.012 1.000 1 A LEU 70.834 1
ATOM 2194 C CD2 . LEU 286 286 ? A 47.765 4.249 -18.672 1.000 1 A LEU 69.717 1
ATOM 2195 N N . MET 287 287 ? A 46.293 6.503 -14.065 1.000 1 A MET 84.638 1
ATOM 2196 C CA . MET 287 287 ? A 46.535 7.536 -13.078 1.000 1 A MET 83.583 1
ATOM 2197 C C . MET 287 287 ? A 45.543 7.509 -11.915 1.000 1 A MET 83.470 1
ATOM 2198 O O . MET 287 287 ? A 45.899 7.866 -10.797 1.000 1 A MET 79.288 1
ATOM 2199 C CB . MET 287 287 ? A 46.514 8.935 -13.720 1.000 1 A MET 80.719 1
ATOM 2200 C CG . MET 287 287 ? A 47.621 9.116 -14.741 1.000 1 A MET 75.771 1
ATOM 2201 S SD . MET 287 287 ? A 49.267 8.903 -14.046 1.000 1 A MET 72.462 1
ATOM 2202 C CE . MET 287 287 ? A 49.350 10.361 -13.042 1.000 1 A MET 66.826 1
ATOM 2203 N N . GLY 288 288 ? A 44.296 7.091 -12.180 1.000 1 A GLY 81.202 1
ATOM 2204 C CA . GLY 288 288 ? A 43.289 7.031 -11.130 1.000 1 A GLY 79.922 1
ATOM 2205 C C . GLY 288 288 ? A 42.602 8.342 -10.863 1.000 1 A GLY 81.920 1
ATOM 2206 O O . GLY 288 288 ? A 42.347 8.670 -9.719 1.000 1 A GLY 77.326 1
ATOM 2207 N N . THR 289 289 ? A 42.252 9.078 -11.915 1.000 1 A THR 87.125 1
ATOM 2208 C CA . THR 289 289 ? A 41.578 10.365 -11.769 1.000 1 A THR 86.280 1
ATOM 2209 C C . THR 289 289 ? A 40.359 10.394 -12.703 1.000 1 A THR 86.513 1
ATOM 2210 O O . THR 289 289 ? A 40.382 9.767 -13.761 1.000 1 A THR 83.523 1
ATOM 2211 C CB . THR 289 289 ? A 42.527 11.530 -12.073 1.000 1 A THR 83.882 1
ATOM 2212 O OG1 . THR 289 289 ? A 41.853 12.761 -11.926 1.000 1 A THR 70.256 1
ATOM 2213 C CG2 . THR 289 289 ? A 43.102 11.418 -13.489 1.000 1 A THR 73.232 1
ATOM 2214 N N . PRO 290 290 ? A 39.291 11.066 -12.313 1.000 1 A PRO 86.234 1
ATOM 2215 C CA . PRO 290 290 ? A 38.130 11.224 -13.217 1.000 1 A PRO 85.570 1
ATOM 2216 C C . PRO 290 290 ? A 38.456 12.100 -14.398 1.000 1 A PRO 85.369 1
ATOM 2217 O O . PRO 290 290 ? A 38.835 13.239 -14.260 1.000 1 A PRO 81.634 1
ATOM 2218 C CB . PRO 290 290 ? A 37.048 11.844 -12.316 1.000 1 A PRO 82.557 1
ATOM 2219 C CG . PRO 290 290 ? A 37.464 11.493 -10.941 1.000 1 A PRO 79.402 1
ATOM 2220 C CD . PRO 290 290 ? A 38.944 11.528 -10.927 1.000 1 A PRO 82.200 1
ATOM 2221 N N . ILE 291 291 ? A 38.314 11.528 -15.607 1.000 1 A ILE 85.082 1
ATOM 2222 C CA . ILE 291 291 ? A 38.684 12.229 -16.819 1.000 1 A ILE 82.969 1
ATOM 2223 C C . ILE 291 291 ? A 37.471 12.522 -17.720 1.000 1 A ILE 83.247 1
ATOM 2224 O O . ILE 291 291 ? A 37.606 13.289 -18.674 1.000 1 A ILE 77.009 1
ATOM 2225 C CB . ILE 291 291 ? A 39.714 11.429 -17.616 1.000 1 A ILE 79.877 1
ATOM 2226 C CG1 . ILE 291 291 ? A 39.206 10.043 -17.965 1.000 1 A ILE 73.538 1
ATOM 2227 C CG2 . ILE 291 291 ? A 41.010 11.351 -16.832 1.000 1 A ILE 71.931 1
ATOM 2228 C CD1 . ILE 291 291 ? A 40.111 9.280 -18.924 1.000 1 A ILE 68.561 1
ATOM 2229 N N . GLY 292 292 ? A 36.319 11.916 -17.455 1.000 1 A GLY 85.744 1
ATOM 2230 C CA . GLY 292 292 ? A 35.180 12.135 -18.317 1.000 1 A GLY 84.785 1
ATOM 2231 C C . GLY 292 292 ? A 33.888 11.691 -17.702 1.000 1 A GLY 85.868 1
ATOM 2232 O O . GLY 292 292 ? A 33.848 11.199 -16.568 1.000 1 A GLY 83.287 1
ATOM 2233 N N . ILE 293 293 ? A 32.797 11.869 -18.429 1.000 1 A ILE 82.343 1
ATOM 2234 C CA . ILE 293 293 ? A 31.454 11.539 -18.002 1.000 1 A ILE 81.354 1
ATOM 2235 C C . ILE 293 293 ? A 30.804 10.712 -19.080 1.000 1 A ILE 82.406 1
ATOM 2236 O O . ILE 293 293 ? A 30.767 11.093 -20.238 1.000 1 A ILE 79.453 1
ATOM 2237 C CB . ILE 293 293 ? A 30.613 12.791 -17.701 1.000 1 A ILE 78.328 1
ATOM 2238 C CG1 . ILE 293 293 ? A 31.214 13.583 -16.551 1.000 1 A ILE 74.439 1
ATOM 2239 C CG2 . ILE 293 293 ? A 29.169 12.406 -17.399 1.000 1 A ILE 74.013 1
ATOM 2240 C CD1 . ILE 293 293 ? A 30.584 14.951 -16.382 1.000 1 A ILE 67.952 1
ATOM 2241 N N . GLN 294 294 ? A 30.278 9.528 -18.685 1.000 1 A GLN 84.464 1
ATOM 2242 C CA . GLN 294 294 ? A 29.617 8.638 -19.623 1.000 1 A GLN 84.237 1
ATOM 2243 C C . GLN 294 294 ? A 28.167 8.448 -19.237 1.000 1 A GLN 84.586 1
ATOM 2244 O O . GLN 294 294 ? A 27.848 8.350 -18.064 1.000 1 A GLN 83.045 1
ATOM 2245 C CB . GLN 294 294 ? A 30.352 7.274 -19.688 1.000 1 A GLN 81.569 1
ATOM 2246 C CG . GLN 294 294 ? A 30.323 6.521 -18.397 1.000 1 A GLN 76.817 1
ATOM 2247 C CD . GLN 294 294 ? A 31.009 5.163 -18.506 1.000 1 A GLN 74.473 1
ATOM 2248 O OE1 . GLN 294 294 ? A 31.602 4.838 -19.531 1.000 1 A GLN 70.519 1
ATOM 2249 N NE2 . GLN 294 294 ? A 30.936 4.384 -17.444 1.000 1 A GLN 69.222 1
ATOM 2250 N N . PRO 295 295 ? A 27.257 8.365 -20.214 1.000 1 A PRO 86.912 1
ATOM 2251 C CA . PRO 295 295 ? A 25.874 8.032 -19.896 1.000 1 A PRO 87.673 1
ATOM 2252 C C . PRO 295 295 ? A 25.710 6.532 -19.735 1.000 1 A PRO 88.301 1
ATOM 2253 O O . PRO 295 295 ? A 26.134 5.749 -20.564 1.000 1 A PRO 86.251 1
ATOM 2254 C CB . PRO 295 295 ? A 25.083 8.536 -21.116 1.000 1 A PRO 85.707 1
ATOM 2255 C CG . PRO 295 295 ? A 26.066 8.515 -22.231 1.000 1 A PRO 83.924 1
ATOM 2256 C CD . PRO 295 295 ? A 27.408 8.811 -21.606 1.000 1 A PRO 86.847 1
ATOM 2257 N N . THR 296 296 ? A 25.094 6.128 -18.601 1.000 1 A THR 87.301 1
ATOM 2258 C CA . THR 296 296 ? A 24.883 4.718 -18.291 1.000 1 A THR 86.831 1
ATOM 2259 C C . THR 296 296 ? A 23.390 4.419 -18.283 1.000 1 A THR 87.209 1
ATOM 2260 O O . THR 296 296 ? A 22.601 5.119 -17.630 1.000 1 A THR 84.319 1
ATOM 2261 C CB . THR 296 296 ? A 25.487 4.348 -16.953 1.000 1 A THR 84.432 1
ATOM 2262 O OG1 . THR 296 296 ? A 24.791 5.026 -15.898 1.000 1 A THR 68.646 1
ATOM 2263 C CG2 . THR 296 296 ? A 26.966 4.696 -16.911 1.000 1 A THR 71.387 1
ATOM 2264 N N . VAL 297 297 ? A 22.998 3.393 -19.025 1.000 1 A VAL 89.878 1
ATOM 2265 C CA . VAL 297 297 ? A 21.614 2.939 -19.109 1.000 1 A VAL 90.500 1
ATOM 2266 C C . VAL 297 297 ? A 21.594 1.473 -18.727 1.000 1 A VAL 90.695 1
ATOM 2267 O O . VAL 297 297 ? A 22.261 0.659 -19.351 1.000 1 A VAL 88.655 1
ATOM 2268 C CB . VAL 297 297 ? A 21.021 3.132 -20.521 1.000 1 A VAL 88.988 1
ATOM 2269 C CG1 . VAL 297 297 ? A 20.997 4.610 -20.873 1.000 1 A VAL 86.538 1
ATOM 2270 C CG2 . VAL 297 297 ? A 19.615 2.569 -20.599 1.000 1 A VAL 86.328 1
ATOM 2271 N N . GLU 298 298 ? A 20.815 1.149 -17.679 1.000 1 A GLU 90.939 1
ATOM 2272 C CA . GLU 298 298 ? A 20.625 -0.245 -17.280 1.000 1 A GLU 90.157 1
ATOM 2273 C C . GLU 298 298 ? A 19.148 -0.512 -17.225 1.000 1 A GLU 90.827 1
ATOM 2274 O O . GLU 298 298 ? A 18.357 0.338 -16.800 1.000 1 A GLU 88.695 1
ATOM 2275 C CB . GLU 298 298 ? A 21.303 -0.524 -15.935 1.000 1 A GLU 87.442 1
ATOM 2276 C CG . GLU 298 298 ? A 20.865 0.402 -14.786 1.000 1 A GLU 79.662 1
ATOM 2277 C CD . GLU 298 298 ? A 19.762 -0.184 -13.927 1.000 1 A GLU 75.818 1
ATOM 2278 O OE1 . GLU 298 298 ? A 19.413 -1.365 -14.118 1.000 1 A GLU 70.820 1
ATOM 2279 O OE2 . GLU 298 298 ? A 19.240 0.573 -13.085 1.000 1 A GLU 67.512 1
ATOM 2280 N N . GLY 299 299 ? A 18.747 -1.679 -17.712 1.000 1 A GLY 92.896 1
ATOM 2281 C CA . GLY 299 299 ? A 17.359 -2.011 -17.817 1.000 1 A GLY 92.978 1
ATOM 2282 C C . GLY 299 299 ? A 17.114 -3.482 -17.671 1.000 1 A GLY 93.868 1
ATOM 2283 O O . GLY 299 299 ? A 18.006 -4.294 -17.851 1.000 1 A GLY 91.114 1
ATOM 2284 N N . SER 300 300 ? A 15.879 -3.811 -17.316 1.000 1 A SER 94.632 1
ATOM 2285 C CA . SER 300 300 ? A 15.454 -5.188 -17.109 1.000 1 A SER 94.579 1
ATOM 2286 C C . SER 300 300 ? A 14.019 -5.313 -17.586 1.000 1 A SER 95.279 1
ATOM 2287 O O . SER 300 300 ? A 13.188 -4.449 -17.335 1.000 1 A SER 93.831 1
ATOM 2288 C CB . SER 300 300 ? A 15.577 -5.586 -15.656 1.000 1 A SER 92.493 1
ATOM 2289 O OG . SER 300 300 ? A 15.032 -6.874 -15.435 1.000 1 A SER 81.768 1
ATOM 2290 N N . THR 301 301 ? A 13.735 -6.409 -18.252 1.000 1 A THR 96.035 1
ATOM 2291 C CA . THR 301 301 ? A 12.418 -6.687 -18.814 1.000 1 A THR 96.455 1
ATOM 2292 C C . THR 301 301 ? A 11.962 -8.052 -18.333 1.000 1 A THR 96.544 1
ATOM 2293 O O . THR 301 301 ? A 12.617 -9.041 -18.581 1.000 1 A THR 95.223 1
ATOM 2294 C CB . THR 301 301 ? A 12.424 -6.620 -20.337 1.000 1 A THR 95.860 1
ATOM 2295 O OG1 . THR 301 301 ? A 12.801 -5.328 -20.763 1.000 1 A THR 91.947 1
ATOM 2296 C CG2 . THR 301 301 ? A 11.022 -6.917 -20.886 1.000 1 A THR 92.519 1
ATOM 2297 N N . THR 302 302 ? A 10.811 -8.066 -17.646 1.000 1 A THR 96.678 1
ATOM 2298 C CA . THR 302 302 ? A 10.218 -9.282 -17.135 1.000 1 A THR 96.466 1
ATOM 2299 C C . THR 302 302 ? A 8.895 -9.523 -17.849 1.000 1 A THR 96.600 1
ATOM 2300 O O . THR 302 302 ? A 8.103 -8.605 -18.029 1.000 1 A THR 95.548 1
ATOM 2301 C CB . THR 302 302 ? A 9.977 -9.201 -15.639 1.000 1 A THR 95.330 1
ATOM 2302 O OG1 . THR 302 302 ? A 9.078 -8.145 -15.316 1.000 1 A THR 86.785 1
ATOM 2303 C CG2 . THR 302 302 ? A 11.296 -8.974 -14.911 1.000 1 A THR 87.593 1
ATOM 2304 N N . ILE 303 303 ? A 8.680 -10.769 -18.243 1.000 1 A ILE 96.826 1
ATOM 2305 C CA . ILE 303 303 ? A 7.460 -11.177 -18.927 1.000 1 A ILE 96.754 1
ATOM 2306 C C . ILE 303 303 ? A 6.930 -12.391 -18.154 1.000 1 A ILE 96.569 1
ATOM 2307 O O . ILE 303 303 ? A 7.672 -13.296 -17.798 1.000 1 A ILE 95.212 1
ATOM 2308 C CB . ILE 303 303 ? A 7.685 -11.463 -20.412 1.000 1 A ILE 95.738 1
ATOM 2309 C CG1 . ILE 303 303 ? A 6.418 -11.988 -21.095 1.000 1 A ILE 87.964 1
ATOM 2310 C CG2 . ILE 303 303 ? A 8.836 -12.446 -20.617 1.000 1 A ILE 85.562 1
ATOM 2311 C CD1 . ILE 303 303 ? A 6.511 -12.041 -22.567 1.000 1 A ILE 85.039 1
ATOM 2312 N N . GLY 304 304 ? A 5.651 -12.379 -17.875 1.000 1 A GLY 96.744 1
ATOM 2313 C CA . GLY 304 304 ? A 5.044 -13.435 -17.078 1.000 1 A GLY 96.466 1
ATOM 2314 C C . GLY 304 304 ? A 3.635 -13.728 -17.531 1.000 1 A GLY 96.824 1
ATOM 2315 O O . GLY 304 304 ? A 3.027 -12.986 -18.279 1.000 1 A GLY 95.454 1
ATOM 2316 N N . ALA 305 305 ? A 3.125 -14.855 -17.043 1.000 1 A ALA 96.620 1
ATOM 2317 C CA . ALA 305 305 ? A 1.781 -15.287 -17.383 1.000 1 A ALA 96.553 1
ATOM 2318 C C . ALA 305 305 ? A 1.214 -16.076 -16.221 1.000 1 A ALA 96.297 1
ATOM 2319 O O . ALA 305 305 ? A 1.942 -16.738 -15.486 1.000 1 A ALA 94.719 1
ATOM 2320 C CB . ALA 305 305 ? A 1.774 -16.130 -18.653 1.000 1 A ALA 95.832 1
ATOM 2321 N N . LYS 306 306 ? A -0.109 -15.983 -16.064 1.000 1 A LYS 96.615 1
ATOM 2322 C CA . LYS 306 306 ? A -0.826 -16.625 -14.992 1.000 1 A LYS 96.124 1
ATOM 2323 C C . LYS 306 306 ? A -1.938 -17.449 -15.586 1.000 1 A LYS 95.870 1
ATOM 2324 O O . LYS 306 306 ? A -2.785 -16.936 -16.302 1.000 1 A LYS 94.286 1
ATOM 2325 C CB . LYS 306 306 ? A -1.389 -15.616 -13.993 1.000 1 A LYS 95.360 1
ATOM 2326 C CG . LYS 306 306 ? A -2.163 -16.233 -12.845 1.000 1 A LYS 94.235 1
ATOM 2327 C CD . LYS 306 306 ? A -2.573 -15.178 -11.845 1.000 1 A LYS 91.852 1
ATOM 2328 C CE . LYS 306 306 ? A -3.715 -14.376 -12.394 1.000 1 A LYS 88.114 1
ATOM 2329 N NZ . LYS 306 306 ? A -4.978 -15.135 -12.424 1.000 1 A LYS 85.242 1
ATOM 2330 N N . TYR 307 307 ? A -1.937 -18.750 -15.314 1.000 1 A TYR 95.900 1
ATOM 2331 C CA . TYR 307 307 ? A -2.929 -19.666 -15.832 1.000 1 A TYR 95.776 1
ATOM 2332 C C . TYR 307 307 ? A -3.676 -20.256 -14.643 1.000 1 A TYR 95.103 1
ATOM 2333 O O . TYR 307 307 ? A -3.105 -21.054 -13.879 1.000 1 A TYR 93.208 1
ATOM 2334 C CB . TYR 307 307 ? A -2.292 -20.807 -16.631 1.000 1 A TYR 95.387 1
ATOM 2335 C CG . TYR 307 307 ? A -1.667 -20.387 -17.956 1.000 1 A TYR 94.681 1
ATOM 2336 C CD1 . TYR 307 307 ? A -1.948 -19.155 -18.515 1.000 1 A TYR 91.567 1
ATOM 2337 C CD2 . TYR 307 307 ? A -0.816 -21.258 -18.616 1.000 1 A TYR 91.335 1
ATOM 2338 C CE1 . TYR 307 307 ? A -1.382 -18.795 -19.704 1.000 1 A TYR 90.925 1
ATOM 2339 C CE2 . TYR 307 307 ? A -0.260 -20.902 -19.821 1.000 1 A TYR 90.856 1
ATOM 2340 C CZ . TYR 307 307 ? A -0.534 -19.660 -20.355 1.000 1 A TYR 91.569 1
ATOM 2341 O OH . TYR 307 307 ? A 0.029 -19.302 -21.557 1.000 1 A TYR 89.920 1
ATOM 2342 N N . GLU 308 308 ? A -4.951 -19.876 -14.473 1.000 1 A GLU 94.603 1
ATOM 2343 C CA . GLU 308 308 ? A -5.751 -20.348 -13.357 1.000 1 A GLU 93.510 1
ATOM 2344 C C . GLU 308 308 ? A -6.873 -21.226 -13.897 1.000 1 A GLU 92.921 1
ATOM 2345 O O . GLU 308 308 ? A -7.501 -20.910 -14.910 1.000 1 A GLU 90.600 1
ATOM 2346 C CB . GLU 308 308 ? A -6.296 -19.202 -12.523 1.000 1 A GLU 91.181 1
ATOM 2347 C CG . GLU 308 308 ? A -7.210 -18.234 -13.262 1.000 1 A GLU 84.768 1
ATOM 2348 C CD . GLU 308 308 ? A -7.715 -17.114 -12.373 1.000 1 A GLU 81.634 1
ATOM 2349 O OE1 . GLU 308 308 ? A -7.404 -17.129 -11.172 1.000 1 A GLU 77.044 1
ATOM 2350 O OE2 . GLU 308 308 ? A -8.423 -16.254 -12.895 1.000 1 A GLU 73.852 1
ATOM 2351 N N . TYR 309 309 ? A -7.086 -22.367 -13.220 1.000 1 A TYR 92.525 1
ATOM 2352 C CA . TYR 309 309 ? A -8.135 -23.301 -13.555 1.000 1 A TYR 91.226 1
ATOM 2353 C C . TYR 309 309 ? A -8.820 -23.689 -12.256 1.000 1 A TYR 91.565 1
ATOM 2354 O O . TYR 309 309 ? A -8.574 -23.093 -11.190 1.000 1 A TYR 88.577 1
ATOM 2355 C CB . TYR 309 309 ? A -7.588 -24.524 -14.285 1.000 1 A TYR 88.877 1
ATOM 2356 C CG . TYR 309 309 ? A -7.171 -24.240 -15.718 1.000 1 A TYR 87.075 1
ATOM 2357 C CD1 . TYR 309 309 ? A -8.096 -24.084 -16.728 1.000 1 A TYR 82.028 1
ATOM 2358 C CD2 . TYR 309 309 ? A -5.824 -24.143 -16.056 1.000 1 A TYR 81.605 1
ATOM 2359 C CE1 . TYR 309 309 ? A -7.713 -23.825 -18.022 1.000 1 A TYR 78.914 1
ATOM 2360 C CE2 . TYR 309 309 ? A -5.445 -23.889 -17.337 1.000 1 A TYR 78.546 1
ATOM 2361 C CZ . TYR 309 309 ? A -6.388 -23.737 -18.315 1.000 1 A TYR 77.809 1
ATOM 2362 O OH . TYR 309 309 ? A -5.977 -23.471 -19.614 1.000 1 A TYR 75.456 1
ATOM 2363 N N . ARG 310 310 ? A -9.695 -24.666 -12.284 1.000 1 A ARG 90.686 1
ATOM 2364 C CA . ARG 310 310 ? A -10.377 -25.097 -11.099 1.000 1 A ARG 89.656 1
ATOM 2365 C C . ARG 310 310 ? A -9.400 -25.813 -10.173 1.000 1 A ARG 89.076 1
ATOM 2366 O O . ARG 310 310 ? A -8.735 -26.756 -10.598 1.000 1 A ARG 85.480 1
ATOM 2367 C CB . ARG 310 310 ? A -11.547 -26.018 -11.447 1.000 1 A ARG 88.093 1
ATOM 2368 C CG . ARG 310 310 ? A -12.679 -25.342 -12.180 1.000 1 A ARG 87.107 1
ATOM 2369 C CD . ARG 310 310 ? A -13.793 -26.306 -12.450 1.000 1 A ARG 85.265 1
ATOM 2370 N NE . ARG 310 310 ? A -13.382 -27.328 -13.404 1.000 1 A ARG 84.770 1
ATOM 2371 C CZ . ARG 310 310 ? A -14.145 -28.357 -13.741 1.000 1 A ARG 81.926 1
ATOM 2372 N NH1 . ARG 310 310 ? A -15.342 -28.494 -13.228 1.000 1 A ARG 76.045 1
ATOM 2373 N NH2 . ARG 310 310 ? A -13.699 -29.257 -14.636 1.000 1 A ARG 76.696 1
ATOM 2374 N N . GLN 311 311 ? A -9.303 -25.329 -8.949 1.000 1 A GLN 90.553 1
ATOM 2375 C CA . GLN 311 311 ? A -8.482 -25.877 -7.862 1.000 1 A GLN 89.731 1
ATOM 2376 C C . GLN 311 311 ? A -6.979 -25.709 -8.083 1.000 1 A GLN 90.997 1
ATOM 2377 O O . GLN 311 311 ? A -6.205 -26.388 -7.407 1.000 1 A GLN 87.719 1
ATOM 2378 C CB . GLN 311 311 ? A -8.773 -27.349 -7.603 1.000 1 A GLN 86.902 1
ATOM 2379 C CG . GLN 311 311 ? A -10.218 -27.646 -7.191 1.000 1 A GLN 81.996 1
ATOM 2380 C CD . GLN 311 311 ? A -10.551 -27.116 -5.815 1.000 1 A GLN 79.356 1
ATOM 2381 O OE1 . GLN 311 311 ? A -9.713 -27.096 -4.930 1.000 1 A GLN 75.141 1
ATOM 2382 N NE2 . GLN 311 311 ? A -11.793 -26.636 -5.651 1.000 1 A GLN 73.673 1
ATOM 2383 N N . SER 312 312 ? A -6.513 -24.825 -8.992 1.000 1 A SER 92.377 1
ATOM 2384 C CA . SER 312 312 ? A -5.090 -24.685 -9.236 1.000 1 A SER 92.589 1
ATOM 2385 C C . SER 312 312 ? A -4.817 -23.323 -9.844 1.000 1 A SER 93.017 1
ATOM 2386 O O . SER 312 312 ? A -5.592 -22.819 -10.646 1.000 1 A SER 91.194 1
ATOM 2387 C CB . SER 312 312 ? A -4.557 -25.789 -10.150 1.000 1 A SER 91.291 1
ATOM 2388 O OG . SER 312 312 ? A -5.106 -25.668 -11.445 1.000 1 A SER 86.335 1
ATOM 2389 N N . VAL 313 313 ? A -3.672 -22.749 -9.472 1.000 1 A VAL 93.805 1
ATOM 2390 C CA . VAL 313 313 ? A -3.180 -21.502 -10.041 1.000 1 A VAL 93.807 1
ATOM 2391 C C . VAL 313 313 ? A -1.732 -21.698 -10.401 1.000 1 A VAL 94.381 1
ATOM 2392 O O . VAL 313 313 ? A -0.912 -22.071 -9.570 1.000 1 A VAL 93.336 1
ATOM 2393 C CB . VAL 313 313 ? A -3.327 -20.322 -9.062 1.000 1 A VAL 92.305 1
ATOM 2394 C CG1 . VAL 313 313 ? A -4.783 -20.061 -8.733 1.000 1 A VAL 89.946 1
ATOM 2395 C CG2 . VAL 313 313 ? A -2.723 -19.066 -9.656 1.000 1 A VAL 90.454 1
ATOM 2396 N N . TYR 314 314 ? A -1.380 -21.458 -11.665 1.000 1 A TYR 95.444 1
ATOM 2397 C CA . TYR 314 314 ? A -0.007 -21.623 -12.153 1.000 1 A TYR 95.692 1
ATOM 2398 C C . TYR 314 314 ? A 0.483 -20.273 -12.620 1.000 1 A TYR 95.498 1
ATOM 2399 O O . TYR 314 314 ? A -0.193 -19.558 -13.358 1.000 1 A TYR 94.313 1
ATOM 2400 C CB . TYR 314 314 ? A 0.050 -22.647 -13.292 1.000 1 A TYR 95.104 1
ATOM 2401 C CG . TYR 314 314 ? A 1.409 -22.754 -13.966 1.000 1 A TYR 91.635 1
ATOM 2402 C CD1 . TYR 314 314 ? A 2.442 -23.461 -13.364 1.000 1 A TYR 88.548 1
ATOM 2403 C CD2 . TYR 314 314 ? A 1.672 -22.123 -15.173 1.000 1 A TYR 89.015 1
ATOM 2404 C CE1 . TYR 314 314 ? A 3.677 -23.551 -13.966 1.000 1 A TYR 86.112 1
ATOM 2405 C CE2 . TYR 314 314 ? A 2.896 -22.218 -15.780 1.000 1 A TYR 87.606 1
ATOM 2406 C CZ . TYR 314 314 ? A 3.888 -22.926 -15.167 1.000 1 A TYR 86.341 1
ATOM 2407 O OH . TYR 314 314 ? A 5.140 -23.012 -15.767 1.000 1 A TYR 85.471 1
ATOM 2408 N N . ARG 315 315 ? A 1.713 -19.911 -12.230 1.000 1 A ARG 96.220 1
ATOM 2409 C CA . ARG 315 315 ? A 2.301 -18.636 -12.615 1.000 1 A ARG 95.957 1
ATOM 2410 C C . ARG 315 315 ? A 3.757 -18.871 -13.033 1.000 1 A ARG 96.179 1
ATOM 2411 O O . ARG 315 315 ? A 4.457 -19.659 -12.443 1.000 1 A ARG 94.413 1
ATOM 2412 C CB . ARG 315 315 ? A 2.254 -17.625 -11.471 1.000 1 A ARG 94.641 1
ATOM 2413 C CG . ARG 315 315 ? A 0.842 -17.173 -11.135 1.000 1 A ARG 93.138 1
ATOM 2414 C CD . ARG 315 315 ? A 0.852 -16.257 -9.961 1.000 1 A ARG 89.731 1
ATOM 2415 N NE . ARG 315 315 ? A -0.499 -15.828 -9.615 1.000 1 A ARG 88.576 1
ATOM 2416 C CZ . ARG 315 315 ? A -0.799 -15.087 -8.577 1.000 1 A ARG 89.905 1
ATOM 2417 N NH1 . ARG 315 315 ? A 0.182 -14.669 -7.794 1.000 1 A ARG 80.923 1
ATOM 2418 N NH2 . ARG 315 315 ? A -2.043 -14.720 -8.333 1.000 1 A ARG 82.843 1
ATOM 2419 N N . GLY 316 316 ? A 4.185 -18.158 -14.070 1.000 1 A GLY 96.816 1
ATOM 2420 C CA . GLY 316 316 ? A 5.542 -18.256 -14.551 1.000 1 A GLY 96.794 1
ATOM 2421 C C . GLY 316 316 ? A 6.080 -16.916 -14.974 1.000 1 A GLY 96.929 1
ATOM 2422 O O . GLY 316 316 ? A 5.348 -16.093 -15.529 1.000 1 A GLY 95.780 1
ATOM 2423 N N . THR 317 317 ? A 7.383 -16.702 -14.739 1.000 1 A THR 96.758 1
ATOM 2424 C CA . THR 317 317 ? A 8.005 -15.398 -14.981 1.000 1 A THR 96.554 1
ATOM 2425 C C . THR 317 317 ? A 9.362 -15.611 -15.638 1.000 1 A THR 96.697 1
ATOM 2426 O O . THR 317 317 ? A 10.172 -16.407 -15.160 1.000 1 A THR 95.077 1
ATOM 2427 C CB . THR 317 317 ? A 8.171 -14.604 -13.699 1.000 1 A THR 95.212 1
ATOM 2428 O OG1 . THR 317 317 ? A 6.900 -14.438 -13.076 1.000 1 A THR 86.670 1
ATOM 2429 C CG2 . THR 317 317 ? A 8.751 -13.223 -13.966 1.000 1 A THR 88.826 1
ATOM 2430 N N . LEU 318 318 ? A 9.620 -14.896 -16.736 1.000 1 A LEU 96.632 1
ATOM 2431 C CA . LEU 318 318 ? A 10.877 -14.944 -17.458 1.000 1 A LEU 96.366 1
ATOM 2432 C C . LEU 318 318 ? A 11.498 -13.553 -17.459 1.000 1 A LEU 96.260 1
ATOM 2433 O O . LEU 318 318 ? A 10.832 -12.575 -17.829 1.000 1 A LEU 94.388 1
ATOM 2434 C CB . LEU 318 318 ? A 10.663 -15.442 -18.874 1.000 1 A LEU 94.891 1
ATOM 2435 C CG . LEU 318 318 ? A 11.906 -15.469 -19.776 1.000 1 A LEU 90.331 1
ATOM 2436 C CD1 . LEU 318 318 ? A 12.938 -16.419 -19.219 1.000 1 A LEU 83.588 1
ATOM 2437 C CD2 . LEU 318 318 ? A 11.496 -15.871 -21.185 1.000 1 A LEU 84.239 1
ATOM 2438 N N . ASP 319 319 ? A 12.759 -13.462 -17.025 1.000 1 A ASP 95.762 1
ATOM 2439 C CA . ASP 319 319 ? A 13.419 -12.182 -16.829 1.000 1 A ASP 95.302 1
ATOM 2440 C C . ASP 319 319 ? A 14.508 -12.009 -17.869 1.000 1 A ASP 95.314 1
ATOM 2441 O O . ASP 319 319 ? A 15.046 -12.994 -18.404 1.000 1 A ASP 93.694 1
ATOM 2442 C CB . ASP 319 319 ? A 14.007 -12.113 -15.423 1.000 1 A ASP 94.137 1
ATOM 2443 C CG . ASP 319 319 ? A 14.390 -10.696 -15.014 1.000 1 A ASP 92.758 1
ATOM 2444 O OD1 . ASP 319 319 ? A 14.219 -9.764 -15.833 1.000 1 A ASP 87.646 1
ATOM 2445 O OD2 . ASP 319 319 ? A 14.835 -10.524 -13.871 1.000 1 A ASP 87.195 1
ATOM 2446 N N . SER 320 320 ? A 14.883 -10.772 -18.167 1.000 1 A SER 95.542 1
ATOM 2447 C CA . SER 320 320 ? A 15.939 -10.485 -19.114 1.000 1 A SER 94.993 1
ATOM 2448 C C . SER 320 320 ? A 17.316 -10.725 -18.526 1.000 1 A SER 94.600 1
ATOM 2449 O O . SER 320 320 ? A 18.294 -10.752 -19.285 1.000 1 A SER 91.517 1
ATOM 2450 C CB . SER 320 320 ? A 15.810 -9.057 -19.609 1.000 1 A SER 94.092 1
ATOM 2451 O OG . SER 320 320 ? A 16.831 -8.711 -20.508 1.000 1 A SER 90.192 1
ATOM 2452 N N . ASN 321 321 ? A 17.417 -10.908 -17.218 1.000 1 A ASN 94.839 1
ATOM 2453 C CA . ASN 321 321 ? A 18.685 -11.168 -16.570 1.000 1 A ASN 93.839 1
ATOM 2454 C C . ASN 321 321 ? A 19.040 -12.652 -16.530 1.000 1 A ASN 94.130 1
ATOM 2455 O O . ASN 321 321 ? A 20.001 -13.024 -15.869 1.000 1 A ASN 90.770 1
ATOM 2456 C CB . ASN 321 321 ? A 18.680 -10.620 -15.147 1.000 1 A ASN 91.989 1
ATOM 2457 C CG . ASN 321 321 ? A 18.641 -9.107 -15.133 1.000 1 A ASN 90.664 1
ATOM 2458 O OD1 . ASN 321 321 ? A 19.304 -8.459 -15.927 1.000 1 A ASN 83.729 1
ATOM 2459 N ND2 . ASN 321 321 ? A 17.851 -8.558 -14.215 1.000 1 A ASN 83.051 1
ATOM 2460 N N . GLY 322 322 ? A 18.272 -13.506 -17.229 1.000 1 A GLY 94.636 1
ATOM 2461 C CA . GLY 322 322 ? A 18.595 -14.901 -17.296 1.000 1 A GLY 94.656 1
ATOM 2462 C C . GLY 322 322 ? A 18.050 -15.732 -16.153 1.000 1 A GLY 95.454 1
ATOM 2463 O O . GLY 322 322 ? A 18.663 -16.765 -15.819 1.000 1 A GLY 92.756 1
ATOM 2464 N N . LYS 323 323 ? A 16.932 -15.331 -15.564 1.000 1 A LYS 95.902 1
ATOM 2465 C CA . LYS 323 323 ? A 16.343 -16.064 -14.467 1.000 1 A LYS 95.803 1
ATOM 2466 C C . LYS 323 323 ? A 14.895 -16.405 -14.834 1.000 1 A LYS 96.265 1
ATOM 2467 O O . LYS 323 323 ? A 14.151 -15.560 -15.305 1.000 1 A LYS 94.494 1
ATOM 2468 C CB . LYS 323 323 ? A 16.441 -15.332 -13.138 1.000 1 A LYS 94.474 1
ATOM 2469 C CG . LYS 323 323 ? A 15.863 -13.955 -13.112 1.000 1 A LYS 93.067 1
ATOM 2470 C CD . LYS 323 323 ? A 15.851 -13.362 -11.727 1.000 1 A LYS 90.984 1
ATOM 2471 C CE . LYS 323 323 ? A 17.245 -13.032 -11.300 1.000 1 A LYS 86.815 1
ATOM 2472 N NZ . LYS 323 323 ? A 17.264 -12.372 -9.976 1.000 1 A LYS 84.301 1
ATOM 2473 N N . VAL 324 324 ? A 14.508 -17.656 -14.619 1.000 1 A VAL 96.966 1
ATOM 2474 C CA . VAL 324 324 ? A 13.152 -18.106 -14.822 1.000 1 A VAL 96.975 1
ATOM 2475 C C . VAL 324 324 ? A 12.577 -18.505 -13.459 1.000 1 A VAL 96.894 1
ATOM 2476 O O . VAL 324 324 ? A 13.303 -18.994 -12.601 1.000 1 A VAL 95.819 1
ATOM 2477 C CB . VAL 324 324 ? A 13.060 -19.276 -15.811 1.000 1 A VAL 95.973 1
ATOM 2478 C CG1 . VAL 324 324 ? A 13.521 -18.840 -17.177 1.000 1 A VAL 91.748 1
ATOM 2479 C CG2 . VAL 324 324 ? A 13.890 -20.456 -15.332 1.000 1 A VAL 92.498 1
ATOM 2480 N N . ALA 325 325 ? A 11.300 -18.250 -13.289 1.000 1 A ALA 96.746 1
ATOM 2481 C CA . ALA 325 325 ? A 10.654 -18.503 -12.016 1.000 1 A ALA 96.558 1
ATOM 2482 C C . ALA 325 325 ? A 9.302 -19.118 -12.242 1.000 1 A ALA 96.559 1
ATOM 2483 O O . ALA 325 325 ? A 8.652 -18.874 -13.261 1.000 1 A ALA 95.441 1
ATOM 2484 C CB . ALA 325 325 ? A 10.533 -17.224 -11.198 1.000 1 A ALA 95.765 1
ATOM 2485 N N . CYS 326 326 ? A 8.862 -19.949 -11.292 1.000 1 A CYS 96.509 1
ATOM 2486 C CA . CYS 326 326 ? A 7.602 -20.638 -11.394 1.000 1 A CYS 96.439 1
ATOM 2487 C C . CYS 326 326 ? A 6.937 -20.716 -10.038 1.000 1 A CYS 96.296 1
ATOM 2488 O O . CYS 326 326 ? A 7.614 -20.846 -9.023 1.000 1 A CYS 94.828 1
ATOM 2489 C CB . CYS 326 326 ? A 7.790 -22.048 -11.960 1.000 1 A CYS 95.622 1
ATOM 2490 S SG . CYS 326 326 ? A 6.261 -22.970 -12.146 1.000 1 A CYS 82.003 1
ATOM 2491 N N . PHE 327 327 ? A 5.627 -20.593 -10.027 1.000 1 A PHE 96.300 1
ATOM 2492 C CA . PHE 327 327 ? A 4.831 -20.671 -8.813 1.000 1 A PHE 96.207 1
ATOM 2493 C C . PHE 327 327 ? A 3.582 -21.460 -9.107 1.000 1 A PHE 96.002 1
ATOM 2494 O O . PHE 327 327 ? A 2.855 -21.173 -10.053 1.000 1 A PHE 94.467 1
ATOM 2495 C CB . PHE 327 327 ? A 4.469 -19.279 -8.294 1.000 1 A PHE 95.714 1
ATOM 2496 C CG . PHE 327 327 ? A 3.656 -19.314 -7.027 1.000 1 A PHE 95.815 1
ATOM 2497 C CD1 . PHE 327 327 ? A 4.281 -19.564 -5.832 1.000 1 A PHE 94.513 1
ATOM 2498 C CD2 . PHE 327 327 ? A 2.306 -19.076 -7.050 1.000 1 A PHE 94.283 1
ATOM 2499 C CE1 . PHE 327 327 ? A 3.568 -19.588 -4.652 1.000 1 A PHE 93.409 1
ATOM 2500 C CE2 . PHE 327 327 ? A 1.574 -19.114 -5.894 1.000 1 A PHE 93.733 1
ATOM 2501 C CZ . PHE 327 327 ? A 2.218 -19.371 -4.693 1.000 1 A PHE 93.637 1
ATOM 2502 N N . LEU 328 328 ? A 3.295 -22.444 -8.281 1.000 1 A LEU 96.235 1
ATOM 2503 C CA . LEU 328 328 ? A 2.129 -23.279 -8.435 1.000 1 A LEU 95.962 1
ATOM 2504 C C . LEU 328 328 ? A 1.436 -23.386 -7.093 1.000 1 A LEU 95.477 1
ATOM 2505 O O . LEU 328 328 ? A 2.052 -23.815 -6.117 1.000 1 A LEU 94.082 1
ATOM 2506 C CB . LEU 328 328 ? A 2.486 -24.675 -8.933 1.000 1 A LEU 95.178 1
ATOM 2507 C CG . LEU 328 328 ? A 1.311 -25.642 -9.081 1.000 1 A LEU 92.997 1
ATOM 2508 C CD1 . LEU 328 328 ? A 0.393 -25.183 -10.205 1.000 1 A LEU 89.022 1
ATOM 2509 C CD2 . LEU 328 328 ? A 1.807 -27.038 -9.358 1.000 1 A LEU 89.037 1
ATOM 2510 N N . GLU 329 329 ? A 0.181 -22.983 -7.050 1.000 1 A GLU 95.101 1
ATOM 2511 C CA . GLU 329 329 ? A -0.649 -23.118 -5.855 1.000 1 A GLU 94.148 1
ATOM 2512 C C . GLU 329 329 ? A -1.788 -24.069 -6.193 1.000 1 A GLU 93.820 1
ATOM 2513 O O . GLU 329 329 ? A -2.604 -23.792 -7.064 1.000 1 A GLU 91.474 1
ATOM 2514 C CB . GLU 329 329 ? A -1.183 -21.772 -5.389 1.000 1 A GLU 92.618 1
ATOM 2515 C CG . GLU 329 329 ? A -2.054 -21.850 -4.175 1.000 1 A GLU 88.200 1
ATOM 2516 C CD . GLU 329 329 ? A -2.531 -20.497 -3.703 1.000 1 A GLU 84.526 1
ATOM 2517 O OE1 . GLU 329 329 ? A -2.185 -19.481 -4.367 1.000 1 A GLU 79.678 1
ATOM 2518 O OE2 . GLU 329 329 ? A -3.233 -20.439 -2.683 1.000 1 A GLU 77.295 1
ATOM 2519 N N . ARG 330 330 ? A -1.842 -25.192 -5.520 1.000 1 A ARG 94.219 1
ATOM 2520 C CA . ARG 330 330 ? A -2.803 -26.244 -5.777 1.000 1 A ARG 93.587 1
ATOM 2521 C C . ARG 330 330 ? A -3.673 -26.418 -4.546 1.000 1 A ARG 92.500 1
ATOM 2522 O O . ARG 330 330 ? A -3.192 -26.869 -3.480 1.000 1 A ARG 91.167 1
ATOM 2523 C CB . ARG 330 330 ? A -2.134 -27.553 -6.124 1.000 1 A ARG 92.798 1
ATOM 2524 C CG . ARG 330 330 ? A -3.119 -28.692 -6.391 1.000 1 A ARG 90.577 1
ATOM 2525 C CD . ARG 330 330 ? A -4.004 -28.365 -7.582 1.000 1 A ARG 86.466 1
ATOM 2526 N NE . ARG 330 330 ? A -5.002 -29.369 -7.852 1.000 1 A ARG 83.025 1
ATOM 2527 C CZ . ARG 330 330 ? A -4.797 -30.443 -8.633 1.000 1 A ARG 83.343 1
ATOM 2528 N NH1 . ARG 330 330 ? A -5.768 -31.307 -8.813 1.000 1 A ARG 72.624 1
ATOM 2529 N NH2 . ARG 330 330 ? A -3.636 -30.654 -9.264 1.000 1 A ARG 74.367 1
ATOM 2530 N N . LYS 331 331 ? A -4.949 -26.081 -4.652 1.000 1 A LYS 90.159 1
ATOM 2531 C CA . LYS 331 331 ? A -5.899 -26.225 -3.569 1.000 1 A LYS 88.583 1
ATOM 2532 C C . LYS 331 331 ? A -6.465 -27.642 -3.601 1.000 1 A LYS 88.293 1
ATOM 2533 O O . LYS 331 331 ? A -7.393 -27.942 -4.337 1.000 1 A LYS 84.549 1
ATOM 2534 C CB . LYS 331 331 ? A -6.995 -25.175 -3.657 1.000 1 A LYS 85.921 1
ATOM 2535 C CG . LYS 331 331 ? A -7.921 -25.175 -2.474 1.000 1 A LYS 80.115 1
ATOM 2536 C CD . LYS 331 331 ? A -8.954 -24.084 -2.609 1.000 1 A LYS 75.659 1
ATOM 2537 C CE . LYS 331 331 ? A -9.884 -24.034 -1.429 1.000 1 A LYS 68.592 1
ATOM 2538 N NZ . LYS 331 331 ? A -10.923 -22.983 -1.536 1.000 1 A LYS 63.228 1
ATOM 2539 N N . VAL 332 332 ? A -5.839 -28.528 -2.833 1.000 1 A VAL 89.661 1
ATOM 2540 C CA . VAL 332 332 ? A -6.249 -29.945 -2.823 1.000 1 A VAL 88.763 1
ATOM 2541 C C . VAL 332 332 ? A -7.398 -30.211 -1.857 1.000 1 A VAL 87.600 1
ATOM 2542 O O . VAL 332 332 ? A -8.107 -31.194 -2.014 1.000 1 A VAL 79.513 1
ATOM 2543 C CB . VAL 332 332 ? A -5.048 -30.839 -2.478 1.000 1 A VAL 87.429 1
ATOM 2544 C CG1 . VAL 332 332 ? A -3.966 -30.693 -3.503 1.000 1 A VAL 82.088 1
ATOM 2545 C CG2 . VAL 332 332 ? A -4.526 -30.517 -1.090 1.000 1 A VAL 80.959 1
ATOM 2546 N N . LEU 333 333 ? A -7.601 -29.333 -0.866 1.000 1 A LEU 86.262 1
ATOM 2547 C CA . LEU 333 333 ? A -8.668 -29.438 0.099 1.000 1 A LEU 85.569 1
ATOM 2548 C C . LEU 333 333 ? A -9.296 -28.080 0.258 1.000 1 A LEU 84.974 1
ATOM 2549 O O . LEU 333 333 ? A -8.677 -27.060 -0.082 1.000 1 A LEU 83.336 1
ATOM 2550 C CB . LEU 333 333 ? A -8.130 -29.906 1.445 1.000 1 A LEU 83.814 1
ATOM 2551 C CG . LEU 333 333 ? A -8.108 -31.399 1.812 1.000 1 A LEU 81.309 1
ATOM 2552 C CD1 . LEU 333 333 ? A -7.054 -32.137 1.034 1.000 1 A LEU 76.969 1
ATOM 2553 C CD2 . LEU 333 333 ? A -7.917 -31.550 3.296 1.000 1 A LEU 77.919 1
ATOM 2554 N N . PRO 334 334 ? A -10.531 -27.987 0.750 1.000 1 A PRO 84.169 1
ATOM 2555 C CA . PRO 334 334 ? A -11.056 -26.642 1.091 1.000 1 A PRO 82.202 1
ATOM 2556 C C . PRO 334 334 ? A -10.321 -25.983 2.232 1.000 1 A PRO 82.753 1
ATOM 2557 O O . PRO 334 334 ? A -10.373 -24.750 2.352 1.000 1 A PRO 80.054 1
ATOM 2558 C CB . PRO 334 334 ? A -12.514 -26.924 1.473 1.000 1 A PRO 79.449 1
ATOM 2559 C CG . PRO 334 334 ? A -12.553 -28.374 1.749 1.000 1 A PRO 78.023 1
ATOM 2560 C CD . PRO 334 334 ? A -11.575 -29.007 0.848 1.000 1 A PRO 80.412 1
ATOM 2561 N N . THR 335 335 ? A -9.620 -26.745 3.064 1.000 1 A THR 84.644 1
ATOM 2562 C CA . THR 335 335 ? A -8.853 -26.193 4.175 1.000 1 A THR 84.626 1
ATOM 2563 C C . THR 335 335 ? A -7.355 -26.302 3.972 1.000 1 A THR 86.278 1
ATOM 2564 O O . THR 335 335 ? A -6.605 -25.780 4.796 1.000 1 A THR 83.536 1
ATOM 2565 C CB . THR 335 335 ? A -9.217 -26.914 5.462 1.000 1 A THR 81.564 1
ATOM 2566 O OG1 . THR 335 335 ? A -8.885 -28.305 5.379 1.000 1 A THR 75.115 1
ATOM 2567 C CG2 . THR 335 335 ? A -10.700 -26.782 5.754 1.000 1 A THR 77.382 1
ATOM 2568 N N . LEU 336 336 ? A -6.887 -26.954 2.892 1.000 1 A LEU 89.128 1
ATOM 2569 C CA . LEU 336 336 ? A -5.454 -27.199 2.711 1.000 1 A LEU 90.465 1
ATOM 2570 C C . LEU 336 336 ? A -5.071 -26.841 1.284 1.000 1 A LEU 91.125 1
ATOM 2571 O O . LEU 336 336 ? A -5.713 -27.312 0.322 1.000 1 A LEU 88.853 1
ATOM 2572 C CB . LEU 336 336 ? A -5.090 -28.637 3.033 1.000 1 A LEU 89.893 1
ATOM 2573 C CG . LEU 336 336 ? A -3.613 -29.013 3.262 1.000 1 A LEU 89.297 1
ATOM 2574 C CD1 . LEU 336 336 ? A -3.555 -30.182 4.215 1.000 1 A LEU 83.595 1
ATOM 2575 C CD2 . LEU 336 336 ? A -2.916 -29.342 1.980 1.000 1 A LEU 84.700 1
ATOM 2576 N N . SER 337 337 ? A -4.015 -26.044 1.135 1.000 1 A SER 92.220 1
ATOM 2577 C CA . SER 337 337 ? A -3.523 -25.640 -0.147 1.000 1 A SER 92.591 1
ATOM 2578 C C . SER 337 337 ? A -2.025 -25.810 -0.187 1.000 1 A SER 93.616 1
ATOM 2579 O O . SER 337 337 ? A -1.304 -25.297 0.691 1.000 1 A SER 91.904 1
ATOM 2580 C CB . SER 337 337 ? A -3.895 -24.213 -0.504 1.000 1 A SER 90.615 1
ATOM 2581 O OG . SER 337 337 ? A -3.247 -23.280 0.361 1.000 1 A SER 85.070 1
ATOM 2582 N N . VAL 338 338 ? A -1.515 -26.534 -1.169 1.000 1 A VAL 94.693 1
ATOM 2583 C CA . VAL 338 338 ? A -0.098 -26.800 -1.354 1.000 1 A VAL 95.458 1
ATOM 2584 C C . VAL 338 338 ? A 0.432 -25.846 -2.399 1.000 1 A VAL 95.511 1
ATOM 2585 O O . VAL 338 338 ? A -0.186 -25.665 -3.443 1.000 1 A VAL 94.219 1
ATOM 2586 C CB . VAL 338 338 ? A 0.154 -28.258 -1.771 1.000 1 A VAL 95.124 1
ATOM 2587 C CG1 . VAL 338 338 ? A -0.347 -29.212 -0.688 1.000 1 A VAL 92.590 1
ATOM 2588 C CG2 . VAL 338 338 ? A 1.634 -28.482 -2.007 1.000 1 A VAL 92.262 1
ATOM 2589 N N . LEU 339 339 ? A 1.559 -25.209 -2.114 1.000 1 A LEU 96.018 1
ATOM 2590 C CA . LEU 339 339 ? A 2.157 -24.273 -3.058 1.000 1 A LEU 95.858 1
ATOM 2591 C C . LEU 339 339 ? A 3.628 -24.598 -3.241 1.000 1 A LEU 96.442 1
ATOM 2592 O O . LEU 339 339 ? A 4.282 -25.176 -2.366 1.000 1 A LEU 95.257 1
ATOM 2593 C CB . LEU 339 339 ? A 1.967 -22.812 -2.595 1.000 1 A LEU 94.411 1
ATOM 2594 C CG . LEU 339 339 ? A 2.328 -22.363 -1.197 1.000 1 A LEU 93.389 1
ATOM 2595 C CD1 . LEU 339 339 ? A 1.435 -21.250 -0.789 1.000 1 A LEU 90.890 1
ATOM 2596 C CD2 . LEU 339 339 ? A 3.799 -21.924 -1.076 1.000 1 A LEU 91.313 1
ATOM 2597 N N . PHE 340 340 ? A 4.133 -24.242 -4.408 1.000 1 A PHE 96.234 1
ATOM 2598 C CA . PHE 340 340 ? A 5.488 -24.564 -4.815 1.000 1 A PHE 96.302 1
ATOM 2599 C C . PHE 340 340 ? A 6.056 -23.375 -5.591 1.000 1 A PHE 96.170 1
ATOM 2600 O O . PHE 340 340 ? A 5.321 -22.718 -6.350 1.000 1 A PHE 95.536 1
ATOM 2601 C CB . PHE 340 340 ? A 5.516 -25.819 -5.685 1.000 1 A PHE 95.751 1
ATOM 2602 C CG . PHE 340 340 ? A 6.872 -26.164 -6.255 1.000 1 A PHE 95.272 1
ATOM 2603 C CD1 . PHE 340 340 ? A 7.858 -26.724 -5.449 1.000 1 A PHE 93.123 1
ATOM 2604 C CD2 . PHE 340 340 ? A 7.158 -25.895 -7.577 1.000 1 A PHE 93.336 1
ATOM 2605 C CE1 . PHE 340 340 ? A 9.077 -27.041 -5.972 1.000 1 A PHE 91.721 1
ATOM 2606 C CE2 . PHE 340 340 ? A 8.387 -26.187 -8.105 1.000 1 A PHE 92.620 1
ATOM 2607 C CZ . PHE 340 340 ? A 9.352 -26.760 -7.299 1.000 1 A PHE 92.170 1
ATOM 2608 N N . CYS 341 341 ? A 7.352 -23.102 -5.412 1.000 1 A CYS 95.874 1
ATOM 2609 C CA . CYS 341 341 ? A 7.976 -22.012 -6.128 1.000 1 A CYS 95.342 1
ATOM 2610 C C . CYS 341 341 ? A 9.426 -22.322 -6.393 1.000 1 A CYS 95.470 1
ATOM 2611 O O . CYS 341 341 ? A 10.130 -22.830 -5.526 1.000 1 A CYS 92.601 1
ATOM 2612 C CB . CYS 341 341 ? A 7.822 -20.672 -5.394 1.000 1 A CYS 93.017 1
ATOM 2613 S SG . CYS 341 341 ? A 8.552 -20.666 -3.764 1.000 1 A CYS 86.970 1
ATOM 2614 N N . GLY 342 342 ? A 9.867 -22.042 -7.611 1.000 1 A GLY 96.233 1
ATOM 2615 C CA . GLY 342 342 ? A 11.242 -22.329 -7.998 1.000 1 A GLY 96.115 1
ATOM 2616 C C . GLY 342 342 ? A 11.789 -21.278 -8.942 1.000 1 A GLY 96.401 1
ATOM 2617 O O . GLY 342 342 ? A 11.136 -20.864 -9.868 1.000 1 A GLY 95.032 1
ATOM 2618 N N . GLU 343 343 ? A 13.034 -20.854 -8.678 1.000 1 A GLU 96.176 1
ATOM 2619 C CA . GLU 343 343 ? A 13.712 -19.845 -9.468 1.000 1 A GLU 96.223 1
ATOM 2620 C C . GLU 343 343 ? A 15.077 -20.348 -9.848 1.000 1 A GLU 96.444 1
ATOM 2621 O O . GLU 343 343 ? A 15.858 -20.788 -8.983 1.000 1 A GLU 95.105 1
ATOM 2622 C CB . GLU 343 343 ? A 13.822 -18.532 -8.727 1.000 1 A GLU 95.290 1
ATOM 2623 C CG . GLU 343 343 ? A 14.495 -17.437 -9.510 1.000 1 A GLU 93.644 1
ATOM 2624 C CD . GLU 343 343 ? A 14.606 -16.140 -8.730 1.000 1 A GLU 92.303 1
ATOM 2625 O OE1 . GLU 343 343 ? A 14.208 -16.107 -7.538 1.000 1 A GLU 87.192 1
ATOM 2626 O OE2 . GLU 343 343 ? A 15.124 -15.144 -9.297 1.000 1 A GLU 85.911 1
ATOM 2627 N N . ILE 344 344 ? A 15.405 -20.319 -11.137 1.000 1 A ILE 96.920 1
ATOM 2628 C CA . ILE 344 344 ? A 16.700 -20.754 -11.669 1.000 1 A ILE 96.806 1
ATOM 2629 C C . ILE 344 344 ? A 17.318 -19.594 -12.421 1.000 1 A ILE 96.619 1
ATOM 2630 O O . ILE 344 344 ? A 16.721 -19.028 -13.329 1.000 1 A ILE 95.223 1
ATOM 2631 C CB . ILE 344 344 ? A 16.557 -21.973 -12.599 1.000 1 A ILE 96.245 1
ATOM 2632 C CG1 . ILE 344 344 ? A 15.988 -23.182 -11.843 1.000 1 A ILE 94.287 1
ATOM 2633 C CG2 . ILE 344 344 ? A 17.873 -22.328 -13.230 1.000 1 A ILE 93.874 1
ATOM 2634 C CD1 . ILE 344 344 ? A 15.615 -24.305 -12.763 1.000 1 A ILE 89.589 1
ATOM 2635 N N . ASP 345 345 ? A 18.548 -19.216 -12.016 1.000 1 A ASP 96.243 1
ATOM 2636 C CA . ASP 345 345 ? A 19.306 -18.146 -12.648 1.000 1 A ASP 95.666 1
ATOM 2637 C C . ASP 345 345 ? A 20.413 -18.761 -13.490 1.000 1 A ASP 95.440 1
ATOM 2638 O O . ASP 345 345 ? A 21.202 -19.562 -12.981 1.000 1 A ASP 93.205 1
ATOM 2639 C CB . ASP 345 345 ? A 19.876 -17.191 -11.609 1.000 1 A ASP 94.562 1
ATOM 2640 C CG . ASP 345 345 ? A 20.442 -15.924 -12.219 1.000 1 A ASP 93.317 1
ATOM 2641 O OD1 . ASP 345 345 ? A 20.360 -15.747 -13.450 1.000 1 A ASP 88.288 1
ATOM 2642 O OD2 . ASP 345 345 ? A 20.943 -15.088 -11.445 1.000 1 A ASP 87.020 1
ATOM 2643 N N . HIS 346 346 ? A 20.465 -18.414 -14.766 1.000 1 A HIS 94.940 1
ATOM 2644 C CA . HIS 346 346 ? A 21.379 -19.050 -15.692 1.000 1 A HIS 94.305 1
ATOM 2645 C C . HIS 346 346 ? A 22.716 -18.343 -15.844 1.000 1 A HIS 93.973 1
ATOM 2646 O O . HIS 346 346 ? A 23.692 -18.955 -16.225 1.000 1 A HIS 90.982 1
ATOM 2647 C CB . HIS 346 346 ? A 20.744 -19.227 -17.062 1.000 1 A HIS 93.150 1
ATOM 2648 C CG . HIS 346 346 ? A 19.545 -20.129 -17.056 1.000 1 A HIS 93.886 1
ATOM 2649 N ND1 . HIS 346 346 ? A 19.675 -21.487 -16.991 1.000 1 A HIS 90.667 1
ATOM 2650 C CD2 . HIS 346 346 ? A 18.243 -19.868 -17.133 1.000 1 A HIS 90.848 1
ATOM 2651 C CE1 . HIS 346 346 ? A 18.470 -22.021 -16.998 1.000 1 A HIS 90.996 1
ATOM 2652 N NE2 . HIS 346 346 ? A 17.589 -21.050 -17.099 1.000 1 A HIS 91.783 1
ATOM 2653 N N . PHE 347 347 ? A 22.790 -17.037 -15.524 1.000 1 A PHE 94.640 1
ATOM 2654 C CA . PHE 347 347 ? A 24.030 -16.296 -15.722 1.000 1 A PHE 93.980 1
ATOM 2655 C C . PHE 347 347 ? A 25.032 -16.573 -14.620 1.000 1 A PHE 93.959 1
ATOM 2656 O O . PHE 347 347 ? A 26.232 -16.588 -14.893 1.000 1 A PHE 91.214 1
ATOM 2657 C CB . PHE 347 347 ? A 23.731 -14.804 -15.799 1.000 1 A PHE 92.549 1
ATOM 2658 C CG . PHE 347 347 ? A 23.091 -14.358 -17.076 1.000 1 A PHE 92.789 1
ATOM 2659 C CD1 . PHE 347 347 ? A 23.022 -15.220 -18.169 1.000 1 A PHE 89.118 1
ATOM 2660 C CD2 . PHE 347 347 ? A 22.576 -13.090 -17.191 1.000 1 A PHE 88.394 1
ATOM 2661 C CE1 . PHE 347 347 ? A 22.437 -14.824 -19.328 1.000 1 A PHE 87.512 1
ATOM 2662 C CE2 . PHE 347 347 ? A 21.987 -12.685 -18.371 1.000 1 A PHE 87.178 1
ATOM 2663 C CZ . PHE 347 347 ? A 21.929 -13.556 -19.434 1.000 1 A PHE 89.553 1
ATOM 2664 N N . LYS 348 348 ? A 24.595 -16.791 -13.388 1.000 1 A LYS 94.583 1
ATOM 2665 C CA . LYS 348 348 ? A 25.493 -17.092 -12.290 1.000 1 A LYS 93.617 1
ATOM 2666 C C . LYS 348 348 ? A 25.244 -18.461 -11.678 1.000 1 A LYS 93.853 1
ATOM 2667 O O . LYS 348 348 ? A 25.897 -18.827 -10.701 1.000 1 A LYS 89.787 1
ATOM 2668 C CB . LYS 348 348 ? A 25.427 -16.018 -11.216 1.000 1 A LYS 91.453 1
ATOM 2669 C CG . LYS 348 348 ? A 24.123 -15.888 -10.485 1.000 1 A LYS 87.804 1
ATOM 2670 C CD . LYS 348 348 ? A 24.183 -14.709 -9.536 1.000 1 A LYS 85.653 1
ATOM 2671 C CE . LYS 348 348 ? A 22.837 -14.459 -8.863 1.000 1 A LYS 80.538 1
ATOM 2672 N NZ . LYS 348 348 ? A 22.509 -15.556 -7.936 1.000 1 A LYS 74.322 1
ATOM 2673 N N . ASN 349 349 ? A 24.323 -19.248 -12.238 1.000 1 A ASN 94.957 1
ATOM 2674 C CA . ASN 349 349 ? A 24.081 -20.660 -11.957 1.000 1 A ASN 94.462 1
ATOM 2675 C C . ASN 349 349 ? A 23.757 -20.896 -10.492 1.000 1 A ASN 94.661 1
ATOM 2676 O O . ASN 349 349 ? A 24.549 -21.483 -9.754 1.000 1 A ASN 90.722 1
ATOM 2677 C CB . ASN 349 349 ? A 25.277 -21.492 -12.403 1.000 1 A ASN 92.980 1
ATOM 2678 C CG . ASN 349 349 ? A 25.356 -21.632 -13.911 1.000 1 A ASN 88.528 1
ATOM 2679 O OD1 . ASN 349 349 ? A 24.351 -21.803 -14.577 1.000 1 A ASN 80.876 1
ATOM 2680 N ND2 . ASN 349 349 ? A 26.575 -21.499 -14.445 1.000 1 A ASN 80.337 1
ATOM 2681 N N . ASP 350 350 ? A 22.582 -20.440 -10.080 1.000 1 A ASP 95.202 1
ATOM 2682 C CA . ASP 350 350 ? A 22.059 -20.755 -8.759 1.000 1 A ASP 94.835 1
ATOM 2683 C C . ASP 350 350 ? A 20.582 -21.084 -8.866 1.000 1 A ASP 95.213 1
ATOM 2684 O O . ASP 350 350 ? A 19.929 -20.792 -9.864 1.000 1 A ASP 92.907 1
ATOM 2685 C CB . ASP 350 350 ? A 22.302 -19.591 -7.782 1.000 1 A ASP 93.003 1
ATOM 2686 C CG . ASP 350 350 ? A 21.691 -18.293 -8.263 1.000 1 A ASP 93.053 1
ATOM 2687 O OD1 . ASP 350 350 ? A 21.251 -18.242 -9.399 1.000 1 A ASP 85.227 1
ATOM 2688 O OD2 . ASP 350 350 ? A 21.687 -17.353 -7.467 1.000 1 A ASP 84.889 1
ATOM 2689 N N . THR 351 351 ? A 20.059 -21.729 -7.809 1.000 1 A THR 95.887 1
ATOM 2690 C CA . THR 351 351 ? A 18.700 -22.220 -7.810 1.000 1 A THR 95.903 1
ATOM 2691 C C . THR 351 351 ? A 18.085 -21.999 -6.443 1.000 1 A THR 95.897 1
ATOM 2692 O O . THR 351 351 ? A 18.688 -22.343 -5.436 1.000 1 A THR 93.323 1
ATOM 2693 C CB . THR 351 351 ? A 18.649 -23.699 -8.191 1.000 1 A THR 94.468 1
ATOM 2694 O OG1 . THR 351 351 ? A 19.218 -23.899 -9.487 1.000 1 A THR 80.978 1
ATOM 2695 C CG2 . THR 351 351 ? A 17.223 -24.192 -8.197 1.000 1 A THR 85.297 1
ATOM 2696 N N . LYS 352 352 ? A 16.896 -21.387 -6.425 1.000 1 A LYS 95.966 1
ATOM 2697 C CA . LYS 352 352 ? A 16.129 -21.155 -5.224 1.000 1 A LYS 95.525 1
ATOM 2698 C C . LYS 352 352 ? A 14.812 -21.893 -5.363 1.000 1 A LYS 95.623 1
ATOM 2699 O O . LYS 352 352 ? A 14.020 -21.627 -6.265 1.000 1 A LYS 94.033 1
ATOM 2700 C CB . LYS 352 352 ? A 15.897 -19.675 -4.955 1.000 1 A LYS 94.298 1
ATOM 2701 C CG . LYS 352 352 ? A 17.173 -18.905 -4.654 1.000 1 A LYS 92.390 1
ATOM 2702 C CD . LYS 352 352 ? A 16.866 -17.421 -4.427 1.000 1 A LYS 90.390 1
ATOM 2703 C CE . LYS 352 352 ? A 18.137 -16.672 -4.048 1.000 1 A LYS 86.537 1
ATOM 2704 N NZ . LYS 352 352 ? A 19.067 -16.542 -5.204 1.000 1 A LYS 80.445 1
ATOM 2705 N N . ILE 353 353 ? A 14.561 -22.841 -4.455 1.000 1 A ILE 96.189 1
ATOM 2706 C CA . ILE 353 353 ? A 13.345 -23.677 -4.489 1.000 1 A ILE 96.377 1
ATOM 2707 C C . ILE 353 353 ? A 12.667 -23.585 -3.139 1.000 1 A ILE 96.367 1
ATOM 2708 O O . ILE 353 353 ? A 13.327 -23.749 -2.117 1.000 1 A ILE 94.715 1
ATOM 2709 C CB . ILE 353 353 ? A 13.679 -25.124 -4.836 1.000 1 A ILE 95.685 1
ATOM 2710 C CG1 . ILE 353 353 ? A 14.274 -25.234 -6.231 1.000 1 A ILE 93.608 1
ATOM 2711 C CG2 . ILE 353 353 ? A 12.446 -25.988 -4.732 1.000 1 A ILE 93.485 1
ATOM 2712 C CD1 . ILE 353 353 ? A 14.792 -26.611 -6.545 1.000 1 A ILE 86.007 1
ATOM 2713 N N . GLY 354 354 ? A 11.387 -23.307 -3.154 1.000 1 A GLY 96.279 1
ATOM 2714 C CA . GLY 354 354 ? A 10.597 -23.161 -1.949 1.000 1 A GLY 96.015 1
ATOM 2715 C C . GLY 354 354 ? A 9.301 -23.958 -2.026 1.000 1 A GLY 96.374 1
ATOM 2716 O O . GLY 354 354 ? A 8.638 -23.963 -3.061 1.000 1 A GLY 94.929 1
ATOM 2717 N N . CYS 355 355 ? A 8.950 -24.609 -0.940 1.000 1 A CYS 96.085 1
ATOM 2718 C CA . CYS 355 355 ? A 7.735 -25.385 -0.843 1.000 1 A CYS 96.067 1
ATOM 2719 C C . CYS 355 355 ? A 7.007 -25.014 0.429 1.000 1 A CYS 95.964 1
ATOM 2720 O O . CYS 355 355 ? A 7.624 -24.692 1.444 1.000 1 A CYS 93.671 1
ATOM 2721 C CB . CYS 355 355 ? A 8.013 -26.884 -0.847 1.000 1 A CYS 94.875 1
ATOM 2722 S SG . CYS 355 355 ? A 8.720 -27.496 -2.385 1.000 1 A CYS 87.121 1
ATOM 2723 N N . GLY 356 356 ? A 5.681 -25.043 0.380 1.000 1 A GLY 95.571 1
ATOM 2724 C CA . GLY 356 356 ? A 4.894 -24.651 1.525 1.000 1 A GLY 95.002 1
ATOM 2725 C C . GLY 356 356 ? A 3.467 -25.121 1.443 1.000 1 A GLY 95.273 1
ATOM 2726 O O . GLY 356 356 ? A 3.004 -25.583 0.399 1.000 1 A GLY 93.283 1
ATOM 2727 N N . LEU 357 357 ? A 2.779 -25.005 2.560 1.000 1 A LEU 95.411 1
ATOM 2728 C CA . LEU 357 357 ? A 1.364 -25.378 2.657 1.000 1 A LEU 94.870 1
ATOM 2729 C C . LEU 357 357 ? A 0.657 -24.351 3.516 1.000 1 A LEU 94.247 1
ATOM 2730 O O . LEU 357 357 ? A 1.271 -23.683 4.365 1.000 1 A LEU 92.373 1
ATOM 2731 C CB . LEU 357 357 ? A 1.181 -26.782 3.175 1.000 1 A LEU 93.832 1
ATOM 2732 C CG . LEU 357 357 ? A 1.751 -27.196 4.541 1.000 1 A LEU 93.029 1
ATOM 2733 C CD1 . LEU 357 357 ? A 2.149 -28.664 4.516 1.000 1 A LEU 89.797 1
ATOM 2734 C CD2 . LEU 357 357 ? A 0.742 -26.965 5.669 1.000 1 A LEU 89.673 1
ATOM 2735 N N . GLN 358 358 ? A -0.640 -24.252 3.341 1.000 1 A GLN 94.209 1
ATOM 2736 C CA . GLN 358 358 ? A -1.475 -23.305 4.067 1.000 1 A GLN 92.851 1
ATOM 2737 C C . GLN 358 358 ? A -2.706 -24.032 4.568 1.000 1 A GLN 91.835 1
ATOM 2738 O O . GLN 358 358 ? A -3.403 -24.707 3.807 1.000 1 A GLN 88.710 1
ATOM 2739 C CB . GLN 358 358 ? A -1.888 -22.123 3.193 1.000 1 A GLN 91.606 1
ATOM 2740 C CG . GLN 358 358 ? A -0.761 -21.214 2.764 1.000 1 A GLN 87.831 1
ATOM 2741 C CD . GLN 358 358 ? A -1.223 -20.071 1.885 1.000 1 A GLN 87.063 1
ATOM 2742 O OE1 . GLN 358 358 ? A -2.404 -20.025 1.524 1.000 1 A GLN 84.849 1
ATOM 2743 N NE2 . GLN 358 358 ? A -0.319 -19.153 1.557 1.000 1 A GLN 83.643 1
ATOM 2744 N N . PHE 359 359 ? A -2.970 -23.874 5.873 1.000 1 A PHE 91.844 1
ATOM 2745 C CA . PHE 359 359 ? A -4.217 -24.351 6.455 1.000 1 A PHE 90.413 1
ATOM 2746 C C . PHE 359 359 ? A -5.080 -23.163 6.775 1.000 1 A PHE 89.367 1
ATOM 2747 O O . PHE 359 359 ? A -4.573 -22.120 7.184 1.000 1 A PHE 86.676 1
ATOM 2748 C CB . PHE 359 359 ? A -3.962 -25.122 7.751 1.000 1 A PHE 87.889 1
ATOM 2749 C CG . PHE 359 359 ? A -3.307 -26.450 7.591 1.000 1 A PHE 85.407 1
ATOM 2750 C CD1 . PHE 359 359 ? A -4.040 -27.571 7.242 1.000 1 A PHE 77.028 1
ATOM 2751 C CD2 . PHE 359 359 ? A -1.952 -26.610 7.794 1.000 1 A PHE 77.894 1
ATOM 2752 C CE1 . PHE 359 359 ? A -3.455 -28.813 7.110 1.000 1 A PHE 77.099 1
ATOM 2753 C CE2 . PHE 359 359 ? A -1.356 -27.832 7.669 1.000 1 A PHE 77.933 1
ATOM 2754 C CZ . PHE 359 359 ? A -2.103 -28.930 7.314 1.000 1 A PHE 79.740 1
ATOM 2755 N N . GLU 360 360 ? A -6.387 -23.276 6.559 1.000 1 A GLU 88.153 1
ATOM 2756 C CA . GLU 360 360 ? A -7.340 -22.311 7.055 1.000 1 A GLU 86.182 1
ATOM 2757 C C . GLU 360 360 ? A -8.379 -23.042 7.891 1.000 1 A GLU 84.873 1
ATOM 2758 O O . GLU 360 360 ? A -9.167 -23.812 7.404 1.000 1 A GLU 81.352 1
ATOM 2759 C CB . GLU 360 360 ? A -7.972 -21.502 5.923 1.000 1 A GLU 84.130 1
ATOM 2760 C CG . GLU 360 360 ? A -8.696 -22.301 4.842 1.000 1 A GLU 79.854 1
ATOM 2761 C CD . GLU 360 360 ? A -7.821 -22.622 3.631 1.000 1 A GLU 79.948 1
ATOM 2762 O OE1 . GLU 360 360 ? A -6.592 -22.490 3.741 1.000 1 A GLU 74.032 1
ATOM 2763 O OE2 . GLU 360 360 ? A -8.400 -23.013 2.581 1.000 1 A GLU 73.750 1
ATOM 2764 N N . THR 361 361 ? A -8.319 -22.795 9.190 1.000 1 A THR 84.947 1
ATOM 2765 C CA . THR 361 361 ? A -9.244 -23.408 10.139 1.000 1 A THR 83.505 1
ATOM 2766 C C . THR 361 361 ? A -10.086 -22.325 10.792 1.000 1 A THR 82.448 1
ATOM 2767 O O . THR 361 361 ? A -9.867 -21.135 10.629 1.000 1 A THR 77.707 1
ATOM 2768 C CB . THR 361 361 ? A -8.499 -24.196 11.224 1.000 1 A THR 81.290 1
ATOM 2769 O OG1 . THR 361 361 ? A -7.626 -23.315 11.952 1.000 1 A THR 70.140 1
ATOM 2770 C CG2 . THR 361 361 ? A -7.685 -25.307 10.591 1.000 1 A THR 73.672 1
ATOM 2771 N N . ALA 362 362 ? A -11.091 -22.750 11.511 1.000 1 A ALA 78.894 1
ATOM 2772 C CA . ALA 362 362 ? A -12.025 -21.837 12.187 1.000 1 A ALA 77.708 1
ATOM 2773 C C . ALA 362 362 ? A -12.025 -22.118 13.670 1.000 1 A ALA 76.688 1
ATOM 2774 O O . ALA 362 362 ? A -12.008 -23.272 14.108 1.000 1 A ALA 70.444 1
ATOM 2775 C CB . ALA 362 362 ? A -13.429 -21.993 11.630 1.000 1 A ALA 73.607 1
ATOM 2776 N N . GLY 363 363 ? A -12.015 -21.040 14.452 1.000 1 A GLY 74.786 1
ATOM 2777 C CA . GLY 363 363 ? A -12.111 -21.163 15.895 1.000 1 A GLY 73.736 1
ATOM 2778 C C . GLY 363 363 ? A -13.489 -21.522 16.387 1.000 1 A GLY 74.486 1
ATOM 2779 O O . GLY 363 363 ? A -13.630 -22.258 17.365 1.000 1 A GLY 69.620 1
ATOM 2780 N N . ASN 364 364 ? A -14.514 -21.036 15.698 1.000 1 A ASN 74.649 1
ATOM 2781 C CA . ASN 364 364 ? A -15.885 -21.349 16.017 1.000 1 A ASN 74.429 1
ATOM 2782 C C . ASN 364 364 ? A -16.303 -22.645 15.347 1.000 1 A ASN 74.758 1
ATOM 2783 O O . ASN 364 364 ? A -15.858 -22.944 14.244 1.000 1 A ASN 72.781 1
ATOM 2784 C CB . ASN 364 364 ? A -16.795 -20.206 15.581 1.000 1 A ASN 70.965 1
ATOM 2785 C CG . ASN 364 364 ? A -18.201 -20.340 16.122 1.000 1 A ASN 66.155 1
ATOM 2786 O OD1 . ASN 364 364 ? A -18.532 -21.232 16.899 1.000 1 A ASN 62.156 1
ATOM 2787 N ND2 . ASN 364 364 ? A -19.063 -19.427 15.694 1.000 1 A ASN 64.409 1
ATOM 2788 N N . GLN 365 365 ? A -17.135 -23.441 16.015 1.000 1 A GLN 70.684 1
ATOM 2789 C CA . GLN 365 365 ? A -17.609 -24.689 15.457 1.000 1 A GLN 70.558 1
ATOM 2790 C C . GLN 365 365 ? A -18.519 -24.466 14.243 1.000 1 A GLN 71.483 1
ATOM 2791 O O . GLN 365 365 ? A -18.477 -25.256 13.289 1.000 1 A GLN 68.399 1
ATOM 2792 C CB . GLN 365 365 ? A -18.359 -25.478 16.540 1.000 1 A GLN 66.797 1
ATOM 2793 C CG . GLN 365 365 ? A -18.778 -26.869 16.112 1.000 1 A GLN 62.441 1
ATOM 2794 C CD . GLN 365 365 ? A -17.602 -27.782 15.822 1.000 1 A GLN 57.305 1
ATOM 2795 O OE1 . GLN 365 365 ? A -16.597 -27.749 16.541 1.000 1 A GLN 54.457 1
ATOM 2796 N NE2 . GLN 365 365 ? A -17.755 -28.585 14.755 1.000 1 A GLN 53.429 1
ATOM 2797 N N . GLU 366 366 ? A -19.303 -23.385 14.233 1.000 1 A GLU 71.587 1
ATOM 2798 C CA . GLU 366 366 ? A -20.142 -23.081 13.072 1.000 1 A GLU 71.792 1
ATOM 2799 C C . GLU 366 366 ? A -19.310 -22.661 11.882 1.000 1 A GLU 72.505 1
ATOM 2800 O O . GLU 366 366 ? A -19.589 -23.070 10.749 1.000 1 A GLU 71.228 1
ATOM 2801 C CB . GLU 366 366 ? A -21.166 -22.018 13.441 1.000 1 A GLU 69.212 1
ATOM 2802 C CG . GLU 366 366 ? A -22.179 -21.756 12.330 1.000 1 A GLU 63.230 1
ATOM 2803 C CD . GLU 366 366 ? A -23.232 -20.733 12.753 1.000 1 A GLU 58.297 1
ATOM 2804 O OE1 . GLU 366 366 ? A -23.109 -20.187 13.860 1.000 1 A GLU 54.877 1
ATOM 2805 O OE2 . GLU 366 366 ? A -24.155 -20.489 11.955 1.000 1 A GLU 51.113 1
ATOM 2806 N N . LEU 367 367 ? A -18.264 -21.857 12.123 1.000 1 A LEU 70.778 1
ATOM 2807 C CA . LEU 367 367 ? A -17.379 -21.464 11.032 1.000 1 A LEU 71.883 1
ATOM 2808 C C . LEU 367 367 ? A -16.503 -22.622 10.601 1.000 1 A LEU 72.852 1
ATOM 2809 O O . LEU 367 367 ? A -16.119 -22.681 9.427 1.000 1 A LEU 71.983 1
ATOM 2810 C CB . LEU 367 367 ? A -16.524 -20.280 11.445 1.000 1 A LEU 69.418 1
ATOM 2811 C CG . LEU 367 367 ? A -17.259 -18.957 11.562 1.000 1 A LEU 67.351 1
ATOM 2812 C CD1 . LEU 367 367 ? A -17.817 -18.554 10.222 1.000 1 A LEU 67.366 1
ATOM 2813 C CD2 . LEU 367 367 ? A -16.339 -17.889 12.109 1.000 1 A LEU 67.524 1
ATOM 2814 N N . LEU 368 368 ? A -16.177 -23.552 11.503 1.000 1 A LEU 71.590 1
ATOM 2815 C CA . LEU 368 368 ? A -15.414 -24.736 11.109 1.000 1 A LEU 72.801 1
ATOM 2816 C C . LEU 368 368 ? A -16.269 -25.661 10.227 1.000 1 A LEU 73.848 1
ATOM 2817 O O . LEU 368 368 ? A -15.764 -26.192 9.247 1.000 1 A LEU 72.641 1
ATOM 2818 C CB . LEU 368 368 ? A -14.912 -25.455 12.336 1.000 1 A LEU 69.882 1
ATOM 2819 C CG . LEU 368 368 ? A -14.057 -26.702 12.100 1.000 1 A LEU 65.687 1
ATOM 2820 C CD1 . LEU 368 368 ? A -12.833 -26.376 11.312 1.000 1 A LEU 64.882 1
ATOM 2821 C CD2 . LEU 368 368 ? A -13.702 -27.346 13.419 1.000 1 A LEU 65.141 1
ATOM 2822 N N . MET 369 369 ? A -17.532 -25.845 10.566 1.000 1 A MET 73.002 1
ATOM 2823 C CA . MET 369 369 ? A -18.428 -26.664 9.739 1.000 1 A MET 73.371 1
ATOM 2824 C C . MET 369 369 ? A -18.740 -25.962 8.430 1.000 1 A MET 73.748 1
ATOM 2825 O O . MET 369 369 ? A -18.929 -26.622 7.396 1.000 1 A MET 71.686 1
ATOM 2826 C CB . MET 369 369 ? A -19.709 -26.987 10.496 1.000 1 A MET 70.977 1
ATOM 2827 C CG . MET 369 369 ? A -19.491 -27.918 11.684 1.000 1 A MET 67.142 1
ATOM 2828 S SD . MET 369 369 ? A -21.004 -28.245 12.578 1.000 1 A MET 65.238 1
ATOM 2829 C CE . MET 369 369 ? A -21.896 -29.270 11.411 1.000 1 A MET 58.770 1
ATOM 2830 N N . LEU 370 370 ? A -18.799 -24.623 8.421 1.000 1 A LEU 71.939 1
ATOM 2831 C CA . LEU 370 370 ? A -19.011 -23.893 7.174 1.000 1 A LEU 72.363 1
ATOM 2832 C C . LEU 370 370 ? A -17.759 -23.925 6.310 1.000 1 A LEU 72.846 1
ATOM 2833 O O . LEU 370 370 ? A -17.854 -23.903 5.093 1.000 1 A LEU 70.983 1
ATOM 2834 C CB . LEU 370 370 ? A -19.441 -22.464 7.471 1.000 1 A LEU 69.710 1
ATOM 2835 C CG . LEU 370 370 ? A -20.034 -21.630 6.333 1.000 1 A LEU 64.777 1
ATOM 2836 C CD1 . LEU 370 370 ? A -18.965 -20.766 5.684 1.000 1 A LEU 62.421 1
ATOM 2837 C CD2 . LEU 370 370 ? A -21.144 -20.765 6.858 1.000 1 A LEU 62.601 1
ATOM 2838 N N . GLN 371 371 ? A -16.567 -23.940 6.937 1.000 1 A GLN 72.049 1
ATOM 2839 C CA . GLN 371 371 ? A -15.332 -23.996 6.160 1.000 1 A GLN 72.655 1
ATOM 2840 C C . GLN 371 371 ? A -15.131 -25.362 5.529 1.000 1 A GLN 72.665 1
ATOM 2841 O O . GLN 371 371 ? A -14.619 -25.436 4.403 1.000 1 A GLN 69.636 1
ATOM 2842 C CB . GLN 371 371 ? A -14.151 -23.635 7.060 1.000 1 A GLN 68.706 1
ATOM 2843 C CG . GLN 371 371 ? A -12.835 -23.535 6.337 1.000 1 A GLN 63.793 1
ATOM 2844 C CD . GLN 371 371 ? A -11.716 -23.075 7.236 1.000 1 A GLN 63.206 1
ATOM 2845 O OE1 . GLN 371 371 ? A -11.903 -22.966 8.440 1.000 1 A GLN 60.423 1
ATOM 2846 N NE2 . GLN 371 371 ? A -10.574 -22.799 6.636 1.000 1 A GLN 57.161 1
ATOM 2847 N N . GLN 372 372 ? A -15.537 -26.423 6.217 1.000 1 A GLN 73.097 1
ATOM 2848 C CA . GLN 372 372 ? A -15.464 -27.764 5.639 1.000 1 A GLN 73.524 1
ATOM 2849 C C . GLN 372 372 ? A -16.536 -28.023 4.578 1.000 1 A GLN 74.276 1
ATOM 2850 O O . GLN 372 372 ? A -16.484 -29.037 3.900 1.000 1 A GLN 71.842 1
ATOM 2851 C CB . GLN 372 372 ? A -15.557 -28.816 6.730 1.000 1 A GLN 71.186 1
ATOM 2852 C CG . GLN 372 372 ? A -14.386 -28.840 7.684 1.000 1 A GLN 66.998 1
ATOM 2853 C CD . GLN 372 372 ? A -14.519 -29.868 8.752 1.000 1 A GLN 64.170 1
ATOM 2854 O OE1 . GLN 372 372 ? A -15.554 -30.514 8.878 1.000 1 A GLN 62.348 1
ATOM 2855 N NE2 . GLN 372 372 ? A -13.453 -30.044 9.540 1.000 1 A GLN 59.555 1
ATOM 2856 N N . GLY 373 373 ? A -17.523 -27.126 4.450 1.000 1 A GLY 71.485 1
ATOM 2857 C CA . GLY 373 373 ? A -18.448 -27.196 3.340 1.000 1 A GLY 71.697 1
ATOM 2858 C C . GLY 373 373 ? A -19.811 -27.767 3.680 1.000 1 A GLY 72.569 1
ATOM 2859 O O . GLY 373 373 ? A -20.524 -28.188 2.769 1.000 1 A GLY 69.378 1
ATOM 2860 N N . LEU 374 374 ? A -20.189 -27.800 4.955 1.000 1 A LEU 70.723 1
ATOM 2861 C CA . LEU 374 374 ? A -21.487 -28.293 5.369 1.000 1 A LEU 70.148 1
ATOM 2862 C C . LEU 374 374 ? A -22.121 -27.351 6.349 1.000 1 A LEU 70.607 1
ATOM 2863 O O . LEU 374 374 ? A -21.465 -26.491 6.950 1.000 1 A LEU 66.067 1
ATOM 2864 C CB . LEU 374 374 ? A -21.352 -29.726 5.957 1.000 1 A LEU 66.774 1
ATOM 2865 C CG . LEU 374 374 ? A -20.346 -29.990 7.093 1.000 1 A LEU 64.159 1
ATOM 2866 C CD1 . LEU 374 374 ? A -19.776 -31.366 6.968 1.000 1 A LEU 62.695 1
ATOM 2867 C CD2 . LEU 374 374 ? A -21.011 -29.846 8.460 1.000 1 A LEU 62.327 1
ATOM 2868 N N . ASP 375 375 ? A -23.444 -27.506 6.538 1.000 1 A ASP 72.124 1
ATOM 2869 C CA . ASP 375 375 ? A -24.224 -26.588 7.371 1.000 1 A ASP 70.709 1
ATOM 2870 C C . ASP 375 375 ? A -24.035 -26.929 8.836 1.000 1 A ASP 70.998 1
ATOM 2871 O O . ASP 375 375 ? A -23.376 -27.911 9.183 1.000 1 A ASP 66.205 1
ATOM 2872 C CB . ASP 375 375 ? A -25.705 -26.686 6.965 1.000 1 A ASP 66.809 1
ATOM 2873 C CG . ASP 375 375 ? A -26.531 -25.518 7.450 1.000 1 A ASP 63.672 1
ATOM 2874 O OD1 . ASP 375 375 ? A -25.986 -24.624 8.138 1.000 1 A ASP 58.605 1
ATOM 2875 O OD2 . ASP 375 375 ? A -27.729 -25.510 7.180 1.000 1 A ASP 62.201 1
ATOM 2876 N N . ALA 376 376 ? A -24.589 -26.108 9.719 1.000 1 A ALA 69.177 1
ATOM 2877 C CA . ALA 376 376 ? A -24.519 -26.365 11.149 1.000 1 A ALA 69.455 1
ATOM 2878 C C . ALA 376 376 ? A -25.264 -27.617 11.558 1.000 1 A ALA 70.143 1
ATOM 2879 O O . ALA 376 376 ? A -24.940 -28.236 12.582 1.000 1 A ALA 67.899 1
ATOM 2880 C CB . ALA 376 376 ? A -25.070 -25.157 11.929 1.000 1 A ALA 65.237 1
ATOM 2881 N N . ASP 377 377 ? A -26.291 -28.027 10.783 1.000 1 A ASP 70.957 1
ATOM 2882 C CA . ASP 377 377 ? A -27.017 -29.241 11.074 1.000 1 A ASP 71.087 1
ATOM 2883 C C . ASP 377 377 ? A -26.239 -30.483 10.653 1.000 1 A ASP 71.242 1
ATOM 2884 O O . ASP 377 377 ? A -26.112 -31.434 11.425 1.000 1 A ASP 66.471 1
ATOM 2885 C CB . ASP 377 377 ? A -28.391 -29.221 10.410 1.000 1 A ASP 66.695 1
ATOM 2886 C CG . ASP 377 377 ? A -29.328 -30.289 10.953 1.000 1 A ASP 62.418 1
ATOM 2887 O OD1 . ASP 377 377 ? A -28.941 -31.059 11.857 1.000 1 A ASP 56.738 1
ATOM 2888 O OD2 . ASP 377 377 ? A -30.479 -30.363 10.474 1.000 1 A ASP 59.631 1
ATOM 2889 N N . GLY 378 378 ? A -25.727 -30.497 9.425 1.000 1 A GLY 69.496 1
ATOM 2890 C CA . GLY 378 378 ? A -24.959 -31.633 8.950 1.000 1 A GLY 69.286 1
ATOM 2891 C C . GLY 378 378 ? A -25.079 -31.880 7.446 1.000 1 A GLY 71.689 1
ATOM 2892 O O . GLY 378 378 ? A -24.264 -32.597 6.885 1.000 1 A GLY 67.262 1
ATOM 2893 N N . ASN 379 379 ? A -26.096 -31.289 6.784 1.000 1 A ASN 73.522 1
ATOM 2894 C CA . ASN 379 379 ? A -26.241 -31.429 5.346 1.000 1 A ASN 73.460 1
ATOM 2895 C C . ASN 379 379 ? A -25.268 -30.509 4.642 1.000 1 A ASN 73.692 1
ATOM 2896 O O . ASN 379 379 ? A -25.045 -29.383 5.099 1.000 1 A ASN 71.222 1
ATOM 2897 C CB . ASN 379 379 ? A -27.690 -31.183 4.930 1.000 1 A ASN 70.394 1
ATOM 2898 C CG . ASN 379 379 ? A -28.287 -29.920 5.541 1.000 1 A ASN 66.455 1
ATOM 2899 O OD1 . ASN 379 379 ? A -27.566 -29.156 6.216 1.000 1 A ASN 61.265 1
ATOM 2900 N ND2 . ASN 379 379 ? A -29.550 -29.690 5.277 1.000 1 A ASN 63.621 1
ATOM 2901 N N . PRO 380 380 ? A -24.689 -30.921 3.498 1.000 1 A PRO 71.896 1
ATOM 2902 C CA . PRO 380 380 ? A -23.739 -30.068 2.790 1.000 1 A PRO 72.961 1
ATOM 2903 C C . PRO 380 380 ? A -24.393 -28.829 2.169 1.000 1 A PRO 72.388 1
ATOM 2904 O O . PRO 380 380 ? A -25.618 -28.775 1.966 1.000 1 A PRO 68.918 1
ATOM 2905 C CB . PRO 380 380 ? A -23.149 -30.972 1.712 1.000 1 A PRO 69.465 1
ATOM 2906 C CG . PRO 380 380 ? A -23.400 -32.349 2.225 1.000 1 A PRO 68.756 1
ATOM 2907 C CD . PRO 380 380 ? A -24.716 -32.270 2.940 1.000 1 A PRO 71.069 1
ATOM 2908 N N . LEU 381 381 ? A -23.555 -27.843 1.844 1.000 1 A LEU 67.385 1
ATOM 2909 C CA . LEU 381 381 ? A -24.034 -26.603 1.249 1.000 1 A LEU 67.511 1
ATOM 2910 C C . LEU 381 381 ? A -24.272 -26.775 -0.244 1.000 1 A LEU 67.489 1
ATOM 2911 O O . LEU 381 381 ? A -23.963 -27.822 -0.843 1.000 1 A LEU 62.088 1
ATOM 2912 C CB . LEU 381 381 ? A -23.058 -25.469 1.505 1.000 1 A LEU 62.491 1
ATOM 2913 C CG . LEU 381 381 ? A -22.920 -25.054 2.979 1.000 1 A LEU 59.610 1
ATOM 2914 C CD1 . LEU 381 381 ? A -24.266 -24.519 3.506 1.000 1 A LEU 57.077 1
ATOM 2915 C CD2 . LEU 381 381 ? A -21.847 -23.993 3.118 1.000 1 A LEU 57.140 1
ATOM 2916 N N . GLN 382 382 ? A -24.818 -25.742 -0.882 1.000 1 A GLN 70.463 1
ATOM 2917 C CA . GLN 382 382 ? A -25.087 -25.783 -2.315 1.000 1 A GLN 70.206 1
ATOM 2918 C C . GLN 382 382 ? A -23.821 -25.673 -3.128 1.000 1 A GLN 70.111 1
ATOM 2919 O O . GLN 382 382 ? A -23.686 -26.317 -4.166 1.000 1 A GLN 66.056 1
ATOM 2920 C CB . GLN 382 382 ? A -26.067 -24.671 -2.703 1.000 1 A GLN 65.768 1
ATOM 2921 C CG . GLN 382 382 ? A -26.529 -24.715 -4.147 1.000 1 A GLN 60.486 1
ATOM 2922 C CD . GLN 382 382 ? A -27.542 -23.629 -4.448 1.000 1 A GLN 57.597 1
ATOM 2923 O OE1 . GLN 382 382 ? A -27.871 -22.835 -3.593 1.000 1 A GLN 54.326 1
ATOM 2924 N NE2 . GLN 382 382 ? A -28.047 -23.638 -5.688 1.000 1 A GLN 51.221 1
ATOM 2925 N N . ALA 383 383 ? A -22.843 -24.865 -2.671 1.000 1 A ALA 63.774 1
ATOM 2926 C CA . ALA 383 383 ? A -21.610 -24.617 -3.410 1.000 1 A ALA 64.847 1
ATOM 2927 C C . ALA 383 383 ? A -20.473 -25.520 -2.933 1.000 1 A ALA 65.638 1
ATOM 2928 O O . ALA 383 383 ? A -19.315 -25.163 -3.089 1.000 1 A ALA 60.888 1
ATOM 2929 C CB . ALA 383 383 ? A -21.219 -23.140 -3.293 1.000 1 A ALA 58.243 1
ATOM 2930 N N . LEU 384 384 ? A -20.807 -26.681 -2.348 1.000 1 A LEU 61.007 1
ATOM 2931 C CA . LEU 384 384 ? A -19.772 -27.580 -1.861 1.000 1 A LEU 64.396 1
ATOM 2932 C C . LEU 384 384 ? A -18.970 -28.249 -2.984 1.000 1 A LEU 64.560 1
ATOM 2933 O O . LEU 384 384 ? A -17.733 -28.207 -2.929 1.000 1 A LEU 62.217 1
ATOM 2934 C CB . LEU 384 384 ? A -20.372 -28.631 -0.939 1.000 1 A LEU 60.122 1
ATOM 2935 C CG . LEU 384 384 ? A -19.404 -29.635 -0.353 1.000 1 A LEU 55.325 1
ATOM 2936 C CD1 . LEU 384 384 ? A -18.403 -28.920 0.528 1.000 1 A LEU 53.885 1
ATOM 2937 C CD2 . LEU 384 384 ? A -20.113 -30.708 0.434 1.000 1 A LEU 52.616 1
ATOM 2938 N N . PRO 385 385 ? A -19.561 -28.880 -4.045 1.000 1 A PRO 62.336 1
ATOM 2939 C CA . PRO 385 385 ? A -18.698 -29.457 -5.091 1.000 1 A PRO 64.442 1
ATOM 2940 C C . PRO 385 385 ? A -18.123 -28.429 -6.037 1.000 1 A PRO 64.784 1
ATOM 2941 O O . PRO 385 385 ? A -17.265 -28.802 -6.853 1.000 1 A PRO 62.304 1
ATOM 2942 C CB . PRO 385 385 ? A -19.630 -30.420 -5.829 1.000 1 A PRO 60.311 1
ATOM 2943 C CG . PRO 385 385 ? A -20.947 -29.773 -5.722 1.000 1 A PRO 59.217 1
ATOM 2944 C CD . PRO 385 385 ? A -20.971 -29.186 -4.332 1.000 1 A PRO 62.226 1
ATOM 2945 N N . GLN 386 386 ? A -18.551 -27.182 -5.986 1.000 1 A GLN 62.723 1
ATOM 2946 C CA . GLN 386 386 ? A -18.006 -26.152 -6.904 1.000 1 A GLN 63.493 1
ATOM 2947 C C . GLN 386 386 ? A -16.571 -25.815 -6.526 1.000 1 A GLN 62.448 1
ATOM 2948 O O . GLN 386 386 ? A -15.697 -25.784 -7.367 1.000 1 A GLN 58.279 1
ATOM 2949 C CB . GLN 386 386 ? A -18.879 -24.919 -6.905 1.000 1 A GLN 57.941 1
ATOM 2950 C CG . GLN 386 386 ? A -18.477 -23.869 -7.927 1.000 1 A GLN 54.533 1
ATOM 2951 C CD . GLN 386 386 ? A -19.372 -22.665 -7.878 1.000 1 A GLN 51.419 1
ATOM 2952 O OE1 . GLN 386 386 ? A -20.307 -22.589 -7.083 1.000 1 A GLN 48.789 1
ATOM 2953 N NE2 . GLN 386 386 ? A -19.116 -21.701 -8.769 1.000 1 A GLN 47.362 1
ATOM 2954 N N . LEU 387 387 ? A -16.332 -25.530 -5.241 1.000 1 A LEU 51.265 1
ATOM 2955 C CA . LEU 387 387 ? A -14.980 -25.192 -4.785 1.000 1 A LEU 56.350 1
ATOM 2956 C C . LEU 387 387 ? A -14.168 -26.447 -4.492 1.000 1 A LEU 54.623 1
ATOM 2957 O O . LEU 387 387 ? A -14.538 -27.546 -4.857 1.000 1 A LEU 50.185 1
ATOM 2958 C CB . LEU 387 387 ? A -15.029 -24.287 -3.553 1.000 1 A LEU 49.471 1
ATOM 2959 C CG . LEU 387 387 ? A -15.742 -24.759 -2.294 1.000 1 A LEU 47.703 1
ATOM 2960 C CD1 . LEU 387 387 ? A -16.447 -23.609 -1.591 1.000 1 A LEU 46.963 1
ATOM 2961 C CD2 . LEU 387 387 ? A -14.781 -25.485 -1.339 1.000 1 A LEU 46.449 1
ATOM 2962 N N . MET 1 1 ? B 14.444 23.773 2.684 1.000 2 B MET 51.695 1
ATOM 2963 C CA . MET 1 1 ? B 13.448 24.869 2.686 1.000 2 B MET 53.515 1
ATOM 2964 C C . MET 1 1 ? B 12.716 24.873 4.003 1.000 2 B MET 53.704 1
ATOM 2965 O O . MET 1 1 ? B 12.107 23.872 4.389 1.000 2 B MET 49.752 1
ATOM 2966 C CB . MET 1 1 ? B 12.467 24.720 1.533 1.000 2 B MET 47.927 1
ATOM 2967 C CG . MET 1 1 ? B 13.094 24.905 0.168 1.000 2 B MET 46.572 1
ATOM 2968 S SD . MET 1 1 ? B 11.872 24.822 -1.140 1.000 2 B MET 45.244 1
ATOM 2969 C CE . MET 1 1 ? B 11.632 23.060 -1.206 1.000 2 B MET 41.598 1
ATOM 2970 N N . SER 2 2 ? B 12.772 25.958 4.720 1.000 2 B SER 57.333 1
ATOM 2971 C CA . SER 2 2 ? B 12.127 26.104 6.017 1.000 2 B SER 58.569 1
ATOM 2972 C C . SER 2 2 ? B 10.729 26.657 5.837 1.000 2 B SER 59.448 1
ATOM 2973 O O . SER 2 2 ? B 10.544 27.731 5.266 1.000 2 B SER 56.408 1
ATOM 2974 C CB . SER 2 2 ? B 12.930 27.014 6.938 1.000 2 B SER 53.038 1
ATOM 2975 O OG . SER 2 2 ? B 13.017 28.327 6.427 1.000 2 B SER 51.323 1
ATOM 2976 N N . PHE 3 3 ? B 9.712 25.876 6.327 1.000 2 B PHE 60.845 1
ATOM 2977 C CA . PHE 3 3 ? B 8.338 26.272 6.185 1.000 2 B PHE 62.404 1
ATOM 2978 C C . PHE 3 3 ? B 7.723 26.739 7.505 1.000 2 B PHE 62.989 1
ATOM 2979 O O . PHE 3 3 ? B 6.661 27.362 7.499 1.000 2 B PHE 59.461 1
ATOM 2980 C CB . PHE 3 3 ? B 7.486 25.144 5.615 1.000 2 B PHE 56.794 1
ATOM 2981 C CG . PHE 3 3 ? B 7.837 24.783 4.196 1.000 2 B PHE 54.122 1
ATOM 2982 C CD1 . PHE 3 3 ? B 7.524 23.539 3.709 1.000 2 B PHE 49.687 1
ATOM 2983 C CD2 . PHE 3 3 ? B 8.456 25.689 3.356 1.000 2 B PHE 49.574 1
ATOM 2984 C CE1 . PHE 3 3 ? B 7.797 23.171 2.411 1.000 2 B PHE 45.843 1
ATOM 2985 C CE2 . PHE 3 3 ? B 8.747 25.350 2.060 1.000 2 B PHE 45.392 1
ATOM 2986 C CZ . PHE 3 3 ? B 8.411 24.089 1.570 1.000 2 B PHE 45.088 1
ATOM 2987 N N . LEU 4 4 ? B 8.360 26.413 8.656 1.000 2 B LEU 62.580 1
ATOM 2988 C CA . LEU 4 4 ? B 7.789 26.731 9.959 1.000 2 B LEU 64.053 1
ATOM 2989 C C . LEU 4 4 ? B 8.777 27.556 10.781 1.000 2 B LEU 65.005 1
ATOM 2990 O O . LEU 4 4 ? B 9.997 27.405 10.614 1.000 2 B LEU 63.649 1
ATOM 2991 C CB . LEU 4 4 ? B 7.452 25.453 10.729 1.000 2 B LEU 59.534 1
ATOM 2992 C CG . LEU 4 4 ? B 6.309 24.627 10.156 1.000 2 B LEU 56.094 1
ATOM 2993 C CD1 . LEU 4 4 ? B 5.031 25.425 10.193 1.000 2 B LEU 53.505 1
ATOM 2994 C CD2 . LEU 4 4 ? B 6.160 23.314 10.875 1.000 2 B LEU 53.290 1
ATOM 2995 N N . PRO 5 5 ? B 8.308 28.461 11.646 1.000 2 B PRO 66.400 1
ATOM 2996 C CA . PRO 5 5 ? B 9.205 29.217 12.510 1.000 2 B PRO 67.551 1
ATOM 2997 C C . PRO 5 5 ? B 9.778 28.342 13.604 1.000 2 B PRO 68.572 1
ATOM 2998 O O . PRO 5 5 ? B 9.150 27.370 14.032 1.000 2 B PRO 66.697 1
ATOM 2999 C CB . PRO 5 5 ? B 8.322 30.317 13.067 1.000 2 B PRO 63.590 1
ATOM 3000 C CG . PRO 5 5 ? B 6.962 29.771 13.006 1.000 2 B PRO 62.705 1
ATOM 3001 C CD . PRO 5 5 ? B 6.910 28.890 11.806 1.000 2 B PRO 65.759 1
ATOM 3002 N N . SER 6 6 ? B 10.977 28.660 14.080 1.000 2 B SER 65.838 1
ATOM 3003 C CA . SER 6 6 ? B 11.639 27.890 15.109 1.000 2 B SER 66.211 1
ATOM 3004 C C . SER 6 6 ? B 11.025 28.153 16.470 1.000 2 B SER 66.628 1
ATOM 3005 O O . SER 6 6 ? B 10.588 29.257 16.781 1.000 2 B SER 63.636 1
ATOM 3006 C CB . SER 6 6 ? B 13.129 28.190 15.143 1.000 2 B SER 61.650 1
ATOM 3007 O OG . SER 6 6 ? B 13.377 29.521 15.520 1.000 2 B SER 59.290 1
ATOM 3008 N N . PHE 7 7 ? B 11.036 27.122 17.334 1.000 2 B PHE 69.802 1
ATOM 3009 C CA . PHE 7 7 ? B 10.514 27.225 18.685 1.000 2 B PHE 69.646 1
ATOM 3010 C C . PHE 7 7 ? B 11.451 26.471 19.607 1.000 2 B PHE 70.001 1
ATOM 3011 O O . PHE 7 7 ? B 11.717 25.299 19.427 1.000 2 B PHE 68.269 1
ATOM 3012 C CB . PHE 7 7 ? B 9.106 26.648 18.782 1.000 2 B PHE 66.774 1
ATOM 3013 C CG . PHE 7 7 ? B 8.494 26.755 20.156 1.000 2 B PHE 61.861 1
ATOM 3014 C CD1 . PHE 7 7 ? B 8.040 27.967 20.620 1.000 2 B PHE 59.273 1
ATOM 3015 C CD2 . PHE 7 7 ? B 8.416 25.625 20.950 1.000 2 B PHE 59.094 1
ATOM 3016 C CE1 . PHE 7 7 ? B 7.498 28.067 21.883 1.000 2 B PHE 56.626 1
ATOM 3017 C CE2 . PHE 7 7 ? B 7.852 25.727 22.231 1.000 2 B PHE 56.544 1
ATOM 3018 C CZ . PHE 7 7 ? B 7.401 26.957 22.679 1.000 2 B PHE 54.563 1
ATOM 3019 N N . ILE 8 8 ? B 11.974 27.154 20.633 1.000 2 B ILE 70.901 1
ATOM 3020 C CA . ILE 8 8 ? B 12.953 26.612 21.555 1.000 2 B ILE 70.994 1
ATOM 3021 C C . ILE 8 8 ? B 12.267 26.262 22.859 1.000 2 B ILE 71.893 1
ATOM 3022 O O . ILE 8 8 ? B 11.674 27.132 23.506 1.000 2 B ILE 68.884 1
ATOM 3023 C CB . ILE 8 8 ? B 14.112 27.598 21.777 1.000 2 B ILE 67.349 1
ATOM 3024 C CG1 . ILE 8 8 ? B 14.844 27.870 20.471 1.000 2 B ILE 65.741 1
ATOM 3025 C CG2 . ILE 8 8 ? B 15.072 27.064 22.822 1.000 2 B ILE 64.836 1
ATOM 3026 C CD1 . ILE 8 8 ? B 15.853 28.985 20.573 1.000 2 B ILE 60.071 1
ATOM 3027 N N . LEU 9 9 ? B 12.351 25.000 23.270 1.000 2 B LEU 70.089 1
ATOM 3028 C CA . LEU 9 9 ? B 11.777 24.533 24.528 1.000 2 B LEU 70.398 1
ATOM 3029 C C . LEU 9 9 ? B 12.832 24.575 25.616 1.000 2 B LEU 71.298 1
ATOM 3030 O O . LEU 9 9 ? B 14.030 24.636 25.367 1.000 2 B LEU 68.814 1
ATOM 3031 C CB . LEU 9 9 ? B 11.238 23.124 24.382 1.000 2 B LEU 66.424 1
ATOM 3032 C CG . LEU 9 9 ? B 10.054 22.919 23.413 1.000 2 B LEU 62.032 1
ATOM 3033 C CD1 . LEU 9 9 ? B 8.849 23.721 23.924 1.000 2 B LEU 60.755 1
ATOM 3034 C CD2 . LEU 9 9 ? B 9.707 21.460 23.299 1.000 2 B LEU 60.111 1
ATOM 3035 N N . SER 10 10 ? B 12.358 24.514 26.872 1.000 2 B SER 75.301 1
ATOM 3036 C CA . SER 10 10 ? B 13.237 24.428 28.020 1.000 2 B SER 74.725 1
ATOM 3037 C C . SER 10 10 ? B 13.767 23.028 28.195 1.000 2 B SER 75.586 1
ATOM 3038 O O . SER 10 10 ? B 13.294 22.063 27.576 1.000 2 B SER 71.433 1
ATOM 3039 C CB . SER 10 10 ? B 12.508 24.886 29.282 1.000 2 B SER 71.660 1
ATOM 3040 O OG . SER 10 10 ? B 11.430 24.026 29.603 1.000 2 B SER 65.605 1
ATOM 3041 N N . ASP 11 11 ? B 14.762 22.866 29.103 1.000 2 B ASP 76.815 1
ATOM 3042 C CA . ASP 11 11 ? B 15.331 21.554 29.331 1.000 2 B ASP 77.533 1
ATOM 3043 C C . ASP 11 11 ? B 14.371 20.630 30.079 1.000 2 B ASP 78.875 1
ATOM 3044 O O . ASP 11 11 ? B 14.377 19.419 29.828 1.000 2 B ASP 74.976 1
ATOM 3045 C CB . ASP 11 11 ? B 16.642 21.687 30.107 1.000 2 B ASP 73.364 1
ATOM 3046 C CG . ASP 11 11 ? B 17.729 22.353 29.276 1.000 2 B ASP 69.471 1
ATOM 3047 O OD1 . ASP 11 11 ? B 17.712 22.187 28.024 1.000 2 B ASP 64.832 1
ATOM 3048 O OD2 . ASP 11 11 ? B 18.608 23.008 29.859 1.000 2 B ASP 65.970 1
ATOM 3049 N N . GLU 12 12 ? B 13.547 21.173 30.968 1.000 2 B GLU 80.703 1
ATOM 3050 C CA . GLU 12 12 ? B 12.572 20.351 31.653 1.000 2 B GLU 80.720 1
ATOM 3051 C C . GLU 12 12 ? B 11.485 19.873 30.686 1.000 2 B GLU 81.998 1
ATOM 3052 O O . GLU 12 12 ? B 11.072 18.688 30.776 1.000 2 B GLU 79.829 1
ATOM 3053 C CB . GLU 12 12 ? B 11.951 21.148 32.809 1.000 2 B GLU 78.859 1
ATOM 3054 C CG . GLU 12 12 ? B 10.983 20.368 33.668 1.000 2 B GLU 70.288 1
ATOM 3055 C CD . GLU 12 12 ? B 11.641 19.270 34.473 1.000 2 B GLU 64.971 1
ATOM 3056 O OE1 . GLU 12 12 ? B 12.844 19.401 34.780 1.000 2 B GLU 61.288 1
ATOM 3057 O OE2 . GLU 12 12 ? B 10.964 18.293 34.786 1.000 2 B GLU 56.843 1
ATOM 3058 N N . SER 13 13 ? B 11.042 20.700 29.778 1.000 2 B SER 81.301 1
ATOM 3059 C CA . SER 13 13 ? B 10.064 20.277 28.762 1.000 2 B SER 80.206 1
ATOM 3060 C C . SER 13 13 ? B 10.687 19.312 27.764 1.000 2 B SER 81.648 1
ATOM 3061 O O . SER 13 13 ? B 10.015 18.380 27.306 1.000 2 B SER 79.682 1
ATOM 3062 C CB . SER 13 13 ? B 9.501 21.487 28.045 1.000 2 B SER 77.374 1
ATOM 3063 O OG . SER 13 13 ? B 8.769 22.307 28.950 1.000 2 B SER 67.824 1
ATOM 3064 N N . LYS 14 14 ? B 11.980 19.501 27.436 1.000 2 B LYS 77.852 1
ATOM 3065 C CA . LYS 14 14 ? B 12.664 18.569 26.549 1.000 2 B LYS 77.673 1
ATOM 3066 C C . LYS 14 14 ? B 12.789 17.187 27.184 1.000 2 B LYS 79.281 1
ATOM 3067 O O . LYS 14 14 ? B 12.627 16.171 26.520 1.000 2 B LYS 78.249 1
ATOM 3068 C CB . LYS 14 14 ? B 14.044 19.125 26.186 1.000 2 B LYS 75.212 1
ATOM 3069 C CG . LYS 14 14 ? B 14.783 18.356 25.116 1.000 2 B LYS 70.565 1
ATOM 3070 C CD . LYS 14 14 ? B 16.136 19.003 24.818 1.000 2 B LYS 66.431 1
ATOM 3071 C CE . LYS 14 14 ? B 15.970 20.361 24.165 1.000 2 B LYS 62.635 1
ATOM 3072 N NZ . LYS 14 14 ? B 17.278 20.977 23.840 1.000 2 B LYS 54.938 1
ATOM 3073 N N . GLU 15 15 ? B 13.071 17.129 28.526 1.000 2 B GLU 82.328 1
ATOM 3074 C CA . GLU 15 15 ? B 13.101 15.875 29.229 1.000 2 B GLU 82.723 1
ATOM 3075 C C . GLU 15 15 ? B 11.701 15.279 29.344 1.000 2 B GLU 84.341 1
ATOM 3076 O O . GLU 15 15 ? B 11.528 14.047 29.281 1.000 2 B GLU 83.077 1
ATOM 3077 C CB . GLU 15 15 ? B 13.723 16.033 30.589 1.000 2 B GLU 81.230 1
ATOM 3078 C CG . GLU 15 15 ? B 13.892 14.737 31.364 1.000 2 B GLU 71.819 1
ATOM 3079 C CD . GLU 15 15 ? B 14.576 14.932 32.701 1.000 2 B GLU 65.143 1
ATOM 3080 O OE1 . GLU 15 15 ? B 14.910 16.092 33.047 1.000 2 B GLU 60.669 1
ATOM 3081 O OE2 . GLU 15 15 ? B 14.782 13.920 33.409 1.000 2 B GLU 57.183 1
ATOM 3082 N N . ARG 16 16 ? B 10.680 16.117 29.515 1.000 2 B ARG 86.806 1
ATOM 3083 C CA . ARG 16 16 ? B 9.305 15.617 29.631 1.000 2 B ARG 87.128 1
ATOM 3084 C C . ARG 16 16 ? B 8.793 15.016 28.330 1.000 2 B ARG 87.292 1
ATOM 3085 O O . ARG 16 16 ? B 8.135 13.982 28.343 1.000 2 B ARG 86.180 1
ATOM 3086 C CB . ARG 16 16 ? B 8.377 16.726 30.146 1.000 2 B ARG 86.608 1
ATOM 3087 C CG . ARG 16 16 ? B 6.980 16.270 30.477 1.000 2 B ARG 77.635 1
ATOM 3088 C CD . ARG 16 16 ? B 6.180 17.415 31.059 1.000 2 B ARG 75.589 1
ATOM 3089 N NE . ARG 16 16 ? B 6.666 17.835 32.345 1.000 2 B ARG 70.630 1
ATOM 3090 C CZ . ARG 16 16 ? B 6.209 18.870 33.042 1.000 2 B ARG 68.054 1
ATOM 3091 N NH1 . ARG 16 16 ? B 5.211 19.579 32.538 1.000 2 B ARG 61.728 1
ATOM 3092 N NH2 . ARG 16 16 ? B 6.744 19.170 34.198 1.000 2 B ARG 59.598 1
ATOM 3093 N N . ILE 17 17 ? B 9.097 15.622 27.188 1.000 2 B ILE 82.930 1
ATOM 3094 C CA . ILE 17 17 ? B 8.651 15.054 25.931 1.000 2 B ILE 81.996 1
ATOM 3095 C C . ILE 17 17 ? B 9.451 13.819 25.550 1.000 2 B ILE 83.059 1
ATOM 3096 O O . ILE 17 17 ? B 8.916 12.893 24.919 1.000 2 B ILE 81.817 1
ATOM 3097 C CB . ILE 17 17 ? B 8.703 16.094 24.787 1.000 2 B ILE 79.078 1
ATOM 3098 C CG1 . ILE 17 17 ? B 10.119 16.628 24.596 1.000 2 B ILE 69.660 1
ATOM 3099 C CG2 . ILE 17 17 ? B 7.738 17.248 25.074 1.000 2 B ILE 70.256 1
ATOM 3100 C CD1 . ILE 17 17 ? B 10.287 17.451 23.356 1.000 2 B ILE 65.327 1
ATOM 3101 N N . SER 18 18 ? B 10.717 13.728 25.996 1.000 2 B SER 85.016 1
ATOM 3102 C CA . SER 18 18 ? B 11.481 12.510 25.747 1.000 2 B SER 84.903 1
ATOM 3103 C C . SER 18 18 ? B 10.953 11.357 26.584 1.000 2 B SER 86.275 1
ATOM 3104 O O . SER 18 18 ? B 10.947 10.207 26.138 1.000 2 B SER 85.012 1
ATOM 3105 C CB . SER 18 18 ? B 12.960 12.739 26.062 1.000 2 B SER 82.409 1
ATOM 3106 O OG . SER 18 18 ? B 13.517 13.686 25.164 1.000 2 B SER 69.135 1
ATOM 3107 N N . LYS 19 19 ? B 10.471 11.659 27.806 1.000 2 B LYS 86.929 1
ATOM 3108 C CA . LYS 19 19 ? B 9.891 10.621 28.645 1.000 2 B LYS 87.406 1
ATOM 3109 C C . LYS 19 19 ? B 8.568 10.115 28.126 1.000 2 B LYS 88.501 1
ATOM 3110 O O . LYS 19 19 ? B 8.320 8.913 28.125 1.000 2 B LYS 87.993 1
ATOM 3111 C CB . LYS 19 19 ? B 9.746 11.143 30.081 1.000 2 B LYS 87.226 1
ATOM 3112 C CG . LYS 19 19 ? B 9.331 10.092 31.098 1.000 2 B LYS 75.852 1
ATOM 3113 C CD . LYS 19 19 ? B 9.267 10.665 32.485 1.000 2 B LYS 69.262 1
ATOM 3114 C CE . LYS 19 19 ? B 8.816 9.637 33.488 1.000 2 B LYS 63.772 1
ATOM 3115 N NZ . LYS 19 19 ? B 8.778 10.185 34.861 1.000 2 B LYS 56.470 1
ATOM 3116 N N . ILE 20 20 ? B 7.704 11.018 27.644 1.000 2 B ILE 89.240 1
ATOM 3117 C CA . ILE 20 20 ? B 6.421 10.561 27.131 1.000 2 B ILE 87.916 1
ATOM 3118 C C . ILE 20 20 ? B 6.547 9.918 25.766 1.000 2 B ILE 87.539 1
ATOM 3119 O O . ILE 20 20 ? B 5.730 9.056 25.410 1.000 2 B ILE 87.119 1
ATOM 3120 C CB . ILE 20 20 ? B 5.372 11.686 27.102 1.000 2 B ILE 86.975 1
ATOM 3121 C CG1 . ILE 20 20 ? B 5.830 12.832 26.192 1.000 2 B ILE 79.929 1
ATOM 3122 C CG2 . ILE 20 20 ? B 5.116 12.197 28.517 1.000 2 B ILE 79.783 1
ATOM 3123 C CD1 . ILE 20 20 ? B 4.781 13.924 26.027 1.000 2 B ILE 75.273 1
ATOM 3124 N N . LEU 21 21 ? B 7.562 10.258 24.970 1.000 2 B LEU 85.947 1
ATOM 3125 C CA . LEU 21 21 ? B 7.787 9.558 23.706 1.000 2 B LEU 84.556 1
ATOM 3126 C C . LEU 21 21 ? B 8.315 8.151 23.941 1.000 2 B LEU 86.092 1
ATOM 3127 O O . LEU 21 21 ? B 7.941 7.236 23.217 1.000 2 B LEU 84.693 1
ATOM 3128 C CB . LEU 21 21 ? B 8.748 10.351 22.812 1.000 2 B LEU 81.331 1
ATOM 3129 C CG . LEU 21 21 ? B 8.195 11.555 22.077 1.000 2 B LEU 75.979 1
ATOM 3130 C CD1 . LEU 21 21 ? B 7.071 11.138 21.165 1.000 2 B LEU 71.335 1
ATOM 3131 C CD2 . LEU 21 21 ? B 9.285 12.280 21.349 1.000 2 B LEU 71.759 1
ATOM 3132 N N . THR 22 22 ? B 9.154 7.968 24.971 1.000 2 B THR 87.772 1
ATOM 3133 C CA . THR 22 22 ? B 9.605 6.634 25.339 1.000 2 B THR 87.742 1
ATOM 3134 C C . THR 22 22 ? B 8.443 5.809 25.877 1.000 2 B THR 88.637 1
ATOM 3135 O O . THR 22 22 ? B 8.335 4.609 25.596 1.000 2 B THR 87.394 1
ATOM 3136 C CB . THR 22 22 ? B 10.734 6.718 26.370 1.000 2 B THR 86.674 1
ATOM 3137 O OG1 . THR 22 22 ? B 11.810 7.478 25.801 1.000 2 B THR 79.440 1
ATOM 3138 C CG2 . THR 22 22 ? B 11.258 5.324 26.722 1.000 2 B THR 79.248 1
ATOM 3139 N N . LEU 23 23 ? B 7.546 6.430 26.643 1.000 2 B LEU 90.683 1
ATOM 3140 C CA . LEU 23 23 ? B 6.349 5.728 27.142 1.000 2 B LEU 90.513 1
ATOM 3141 C C . LEU 23 23 ? B 5.409 5.366 26.008 1.000 2 B LEU 90.904 1
ATOM 3142 O O . LEU 23 23 ? B 4.865 4.260 25.963 1.000 2 B LEU 90.398 1
ATOM 3143 C CB . LEU 23 23 ? B 5.644 6.588 28.193 1.000 2 B LEU 89.516 1
ATOM 3144 C CG . LEU 23 23 ? B 4.558 5.958 29.056 1.000 2 B LEU 81.800 1
ATOM 3145 C CD1 . LEU 23 23 ? B 4.612 6.574 30.446 1.000 2 B LEU 77.953 1
ATOM 3146 C CD2 . LEU 23 23 ? B 3.156 6.197 28.442 1.000 2 B LEU 76.428 1
ATOM 3147 N N . THR 24 24 ? B 5.232 6.254 25.036 1.000 2 B THR 90.186 1
ATOM 3148 C CA . THR 24 24 ? B 4.389 5.979 23.869 1.000 2 B THR 88.942 1
ATOM 3149 C C . THR 24 24 ? B 4.973 4.874 22.999 1.000 2 B THR 89.763 1
ATOM 3150 O O . THR 24 24 ? B 4.252 4.036 22.477 1.000 2 B THR 89.185 1
ATOM 3151 C CB . THR 24 24 ? B 4.165 7.245 23.055 1.000 2 B THR 86.633 1
ATOM 3152 O OG1 . THR 24 24 ? B 3.684 8.290 23.917 1.000 2 B THR 78.824 1
ATOM 3153 C CG2 . THR 24 24 ? B 3.147 7.017 21.957 1.000 2 B THR 78.030 1
ATOM 3154 N N . HIS 25 25 ? B 6.307 4.819 22.924 1.000 2 B HIS 89.171 1
ATOM 3155 C CA . HIS 25 25 ? B 6.967 3.750 22.165 1.000 2 B HIS 89.057 1
ATOM 3156 C C . HIS 25 25 ? B 6.845 2.412 22.883 1.000 2 B HIS 90.255 1
ATOM 3157 O O . HIS 25 25 ? B 6.665 1.388 22.228 1.000 2 B HIS 89.376 1
ATOM 3158 C CB . HIS 25 25 ? B 8.437 4.105 21.956 1.000 2 B HIS 87.504 1
ATOM 3159 C CG . HIS 25 25 ? B 9.163 3.178 21.037 1.000 2 B HIS 85.189 1
ATOM 3160 N ND1 . HIS 25 25 ? B 9.799 2.054 21.507 1.000 2 B HIS 78.631 1
ATOM 3161 C CD2 . HIS 25 25 ? B 9.311 3.176 19.705 1.000 2 B HIS 78.871 1
ATOM 3162 C CE1 . HIS 25 25 ? B 10.333 1.395 20.504 1.000 2 B HIS 77.697 1
ATOM 3163 N NE2 . HIS 25 25 ? B 10.046 2.052 19.398 1.000 2 B HIS 76.215 1
ATOM 3164 N N . ASN 26 26 ? B 6.910 2.425 24.214 1.000 2 B ASN 91.631 1
ATOM 3165 C CA . ASN 26 26 ? B 6.755 1.179 24.952 1.000 2 B ASN 91.717 1
ATOM 3166 C C . ASN 26 26 ? B 5.314 0.695 24.939 1.000 2 B ASN 92.578 1
ATOM 3167 O O . ASN 26 26 ? B 5.072 -0.533 24.989 1.000 2 B ASN 91.822 1
ATOM 3168 C CB . ASN 26 26 ? B 7.238 1.327 26.384 1.000 2 B ASN 90.899 1
ATOM 3169 C CG . ASN 26 26 ? B 8.749 1.438 26.467 1.000 2 B ASN 88.983 1
ATOM 3170 O OD1 . ASN 26 26 ? B 9.465 0.677 25.819 1.000 2 B ASN 84.099 1
ATOM 3171 N ND2 . ASN 26 26 ? B 9.227 2.386 27.248 1.000 2 B ASN 84.023 1
ATOM 3172 N N . VAL 27 27 ? B 4.324 1.599 24.849 1.000 2 B VAL 93.136 1
ATOM 3173 C CA . VAL 27 27 ? B 2.937 1.163 24.707 1.000 2 B VAL 92.738 1
ATOM 3174 C C . VAL 27 27 ? B 2.691 0.618 23.315 1.000 2 B VAL 93.205 1
ATOM 3175 O O . VAL 27 27 ? B 2.084 -0.420 23.142 1.000 2 B VAL 92.386 1
ATOM 3176 C CB . VAL 27 27 ? B 1.979 2.328 25.044 1.000 2 B VAL 91.850 1
ATOM 3177 C CG1 . VAL 27 27 ? B 2.076 2.651 26.529 1.000 2 B VAL 88.378 1
ATOM 3178 C CG2 . VAL 27 27 ? B 0.543 1.973 24.697 1.000 2 B VAL 89.010 1
ATOM 3179 N N . ALA 28 28 ? B 3.209 1.272 22.270 1.000 2 B ALA 92.043 1
ATOM 3180 C CA . ALA 28 28 ? B 2.999 0.807 20.914 1.000 2 B ALA 91.436 1
ATOM 3181 C C . ALA 28 28 ? B 3.779 -0.451 20.600 1.000 2 B ALA 91.869 1
ATOM 3182 O O . ALA 28 28 ? B 3.432 -1.180 19.670 1.000 2 B ALA 90.847 1
ATOM 3183 C CB . ALA 28 28 ? B 3.352 1.919 19.925 1.000 2 B ALA 89.851 1
ATOM 3184 N N . HIS 29 29 ? B 4.844 -0.736 21.357 1.000 2 B HIS 92.289 1
ATOM 3185 C CA . HIS 29 29 ? B 5.626 -1.939 21.108 1.000 2 B HIS 91.841 1
ATOM 3186 C C . HIS 29 29 ? B 4.977 -3.177 21.725 1.000 2 B HIS 91.924 1
ATOM 3187 O O . HIS 29 29 ? B 4.844 -4.187 21.057 1.000 2 B HIS 89.781 1
ATOM 3188 C CB . HIS 29 29 ? B 7.036 -1.779 21.644 1.000 2 B HIS 90.872 1
ATOM 3189 C CG . HIS 29 29 ? B 7.958 -2.917 21.340 1.000 2 B HIS 91.492 1
ATOM 3190 N ND1 . HIS 29 29 ? B 8.110 -3.974 22.228 1.000 2 B HIS 82.216 1
ATOM 3191 C CD2 . HIS 29 29 ? B 8.738 -3.182 20.284 1.000 2 B HIS 82.801 1
ATOM 3192 C CE1 . HIS 29 29 ? B 8.960 -4.839 21.703 1.000 2 B HIS 83.517 1
ATOM 3193 N NE2 . HIS 29 29 ? B 9.352 -4.377 20.539 1.000 2 B HIS 85.694 1
ATOM 3194 N N . TYR 30 30 ? B 4.553 -3.071 22.992 1.000 2 B TYR 93.527 1
ATOM 3195 C CA . TYR 30 30 ? B 4.003 -4.239 23.693 1.000 2 B TYR 92.850 1
ATOM 3196 C C . TYR 30 30 ? B 2.478 -4.252 23.778 1.000 2 B TYR 92.997 1
ATOM 3197 O O . TYR 30 30 ? B 1.912 -5.166 24.341 1.000 2 B TYR 89.383 1
ATOM 3198 C CB . TYR 30 30 ? B 4.581 -4.284 25.098 1.000 2 B TYR 91.914 1
ATOM 3199 C CG . TYR 30 30 ? B 6.055 -4.593 25.122 1.000 2 B TYR 91.664 1
ATOM 3200 C CD1 . TYR 30 30 ? B 6.505 -5.882 24.934 1.000 2 B TYR 88.503 1
ATOM 3201 C CD2 . TYR 30 30 ? B 6.983 -3.601 25.327 1.000 2 B TYR 88.874 1
ATOM 3202 C CE1 . TYR 30 30 ? B 7.876 -6.176 24.931 1.000 2 B TYR 85.780 1
ATOM 3203 C CE2 . TYR 30 30 ? B 8.322 -3.873 25.347 1.000 2 B TYR 87.396 1
ATOM 3204 C CZ . TYR 30 30 ? B 8.742 -5.169 25.139 1.000 2 B TYR 87.013 1
ATOM 3205 O OH . TYR 30 30 ? B 10.114 -5.448 25.137 1.000 2 B TYR 85.255 1
ATOM 3206 N N . GLY 31 31 ? B 1.810 -3.231 23.207 1.000 2 B GLY 93.670 1
ATOM 3207 C CA . GLY 31 31 ? B 0.362 -3.150 23.333 1.000 2 B GLY 93.463 1
ATOM 3208 C C . GLY 31 31 ? B -0.413 -3.029 22.034 1.000 2 B GLY 94.218 1
ATOM 3209 O O . GLY 31 31 ? B -1.614 -2.796 22.071 1.000 2 B GLY 92.170 1
ATOM 3210 N N . TRP 32 32 ? B 0.245 -3.198 20.880 1.000 2 B TRP 91.819 1
ATOM 3211 C CA . TRP 32 32 ? B -0.417 -3.042 19.605 1.000 2 B TRP 91.885 1
ATOM 3212 C C . TRP 32 32 ? B -1.252 -4.254 19.255 1.000 2 B TRP 92.922 1
ATOM 3213 O O . TRP 32 32 ? B -2.431 -4.142 18.966 1.000 2 B TRP 91.962 1
ATOM 3214 C CB . TRP 32 32 ? B 0.607 -2.763 18.492 1.000 2 B TRP 91.887 1
ATOM 3215 C CG . TRP 32 32 ? B -0.041 -2.545 17.173 1.000 2 B TRP 87.864 1
ATOM 3216 C CD1 . TRP 32 32 ? B -0.116 -3.415 16.139 1.000 2 B TRP 81.474 1
ATOM 3217 C CD2 . TRP 32 32 ? B -0.683 -1.345 16.731 1.000 2 B TRP 85.841 1
ATOM 3218 N NE1 . TRP 32 32 ? B -0.775 -2.860 15.094 1.000 2 B TRP 76.826 1
ATOM 3219 C CE2 . TRP 32 32 ? B -1.142 -1.580 15.445 1.000 2 B TRP 85.522 1
ATOM 3220 C CE3 . TRP 32 32 ? B -0.934 -0.098 17.332 1.000 2 B TRP 78.938 1
ATOM 3221 C CZ2 . TRP 32 32 ? B -1.831 -0.589 14.735 1.000 2 B TRP 77.117 1
ATOM 3222 C CZ3 . TRP 32 32 ? B -1.602 0.855 16.603 1.000 2 B TRP 74.650 1
ATOM 3223 C CH2 . TRP 32 32 ? B -2.028 0.602 15.315 1.000 2 B TRP 75.605 1
ATOM 3224 N N . ILE 33 33 ? B -0.651 -5.460 19.303 1.000 2 B ILE 94.947 1
ATOM 3225 C CA . ILE 33 33 ? B -1.344 -6.677 18.948 1.000 2 B ILE 94.292 1
ATOM 3226 C C . ILE 33 33 ? B -2.340 -7.141 20.017 1.000 2 B ILE 94.017 1
ATOM 3227 O O . ILE 33 33 ? B -3.376 -7.697 19.634 1.000 2 B ILE 91.961 1
ATOM 3228 C CB . ILE 33 33 ? B -0.335 -7.760 18.491 1.000 2 B ILE 93.137 1
ATOM 3229 C CG1 . ILE 33 33 ? B -1.050 -8.998 17.973 1.000 2 B ILE 81.563 1
ATOM 3230 C CG2 . ILE 33 33 ? B 0.663 -8.113 19.566 1.000 2 B ILE 85.827 1
ATOM 3231 C CD1 . ILE 33 33 ? B -0.126 -9.902 17.196 1.000 2 B ILE 81.604 1
ATOM 3232 N N . PRO 34 34 ? B -2.179 -6.875 21.345 1.000 2 B PRO 95.200 1
ATOM 3233 C CA . PRO 34 34 ? B -3.318 -7.099 22.228 1.000 2 B PRO 94.628 1
ATOM 3234 C C . PRO 34 34 ? B -4.459 -6.117 22.022 1.000 2 B PRO 94.449 1
ATOM 3235 O O . PRO 34 34 ? B -5.606 -6.439 22.319 1.000 2 B PRO 92.509 1
ATOM 3236 C CB . PRO 34 34 ? B -2.734 -6.927 23.637 1.000 2 B PRO 93.857 1
ATOM 3237 C CG . PRO 34 34 ? B -1.300 -7.236 23.440 1.000 2 B PRO 92.536 1
ATOM 3238 C CD . PRO 34 34 ? B -0.939 -6.686 22.123 1.000 2 B PRO 94.094 1
ATOM 3239 N N . PHE 35 35 ? B -4.191 -4.921 21.467 1.000 2 B PHE 94.981 1
ATOM 3240 C CA . PHE 35 35 ? B -5.271 -4.010 21.107 1.000 2 B PHE 94.836 1
ATOM 3241 C C . PHE 35 35 ? B -6.067 -4.544 19.912 1.000 2 B PHE 94.685 1
ATOM 3242 O O . PHE 35 35 ? B -7.295 -4.466 19.902 1.000 2 B PHE 93.658 1
ATOM 3243 C CB . PHE 35 35 ? B -4.707 -2.627 20.807 1.000 2 B PHE 94.452 1
ATOM 3244 C CG . PHE 35 35 ? B -5.754 -1.622 20.438 1.000 2 B PHE 94.362 1
ATOM 3245 C CD1 . PHE 35 35 ? B -6.576 -1.086 21.405 1.000 2 B PHE 92.747 1
ATOM 3246 C CD2 . PHE 35 35 ? B -5.881 -1.198 19.127 1.000 2 B PHE 93.252 1
ATOM 3247 C CE1 . PHE 35 35 ? B -7.520 -0.144 21.055 1.000 2 B PHE 91.388 1
ATOM 3248 C CE2 . PHE 35 35 ? B -6.830 -0.272 18.780 1.000 2 B PHE 92.061 1
ATOM 3249 C CZ . PHE 35 35 ? B -7.645 0.255 19.758 1.000 2 B PHE 91.263 1
ATOM 3250 N N . VAL 36 36 ? B -5.394 -5.136 18.939 1.000 2 B VAL 95.537 1
ATOM 3251 C CA . VAL 36 36 ? B -6.066 -5.732 17.782 1.000 2 B VAL 95.112 1
ATOM 3252 C C . VAL 36 36 ? B -6.843 -6.970 18.219 1.000 2 B VAL 94.457 1
ATOM 3253 O O . VAL 36 36 ? B -7.971 -7.190 17.754 1.000 2 B VAL 93.280 1
ATOM 3254 C CB . VAL 36 36 ? B -5.064 -6.058 16.672 1.000 2 B VAL 95.070 1
ATOM 3255 C CG1 . VAL 36 36 ? B -4.385 -4.786 16.211 1.000 2 B VAL 93.591 1
ATOM 3256 C CG2 . VAL 36 36 ? B -5.757 -6.710 15.491 1.000 2 B VAL 93.024 1
ATOM 3257 N N . LEU 37 37 ? B -6.279 -7.764 19.131 1.000 2 B LEU 94.965 1
ATOM 3258 C CA . LEU 37 37 ? B -6.994 -8.954 19.635 1.000 2 B LEU 94.137 1
ATOM 3259 C C . LEU 37 37 ? B -8.183 -8.567 20.478 1.000 2 B LEU 93.704 1
ATOM 3260 O O . LEU 37 37 ? B -9.163 -9.289 20.519 1.000 2 B LEU 92.357 1
ATOM 3261 C CB . LEU 37 37 ? B -6.039 -9.848 20.402 1.000 2 B LEU 93.506 1
ATOM 3262 C CG . LEU 37 37 ? B -4.960 -10.582 19.593 1.000 2 B LEU 92.118 1
ATOM 3263 C CD1 . LEU 37 37 ? B -5.629 -11.555 18.648 1.000 2 B LEU 90.819 1
ATOM 3264 C CD2 . LEU 37 37 ? B -4.016 -11.286 20.519 1.000 2 B LEU 91.042 1
ATOM 3265 N N . TYR 38 38 ? B -8.108 -7.421 21.167 1.000 2 B TYR 93.887 1
ATOM 3266 C CA . TYR 38 38 ? B -9.256 -6.934 21.911 1.000 2 B TYR 93.407 1
ATOM 3267 C C . TYR 38 38 ? B -10.371 -6.457 20.989 1.000 2 B TYR 93.026 1
ATOM 3268 O O . TYR 38 38 ? B -11.544 -6.679 21.271 1.000 2 B TYR 92.057 1
ATOM 3269 C CB . TYR 38 38 ? B -8.851 -5.841 22.882 1.000 2 B TYR 93.037 1
ATOM 3270 C CG . TYR 38 38 ? B -9.986 -5.345 23.741 1.000 2 B TYR 92.865 1
ATOM 3271 C CD1 . TYR 38 38 ? B -10.504 -6.138 24.771 1.000 2 B TYR 90.939 1
ATOM 3272 C CD2 . TYR 38 38 ? B -10.560 -4.117 23.518 1.000 2 B TYR 91.719 1
ATOM 3273 C CE1 . TYR 38 38 ? B -11.549 -5.683 25.544 1.000 2 B TYR 89.922 1
ATOM 3274 C CE2 . TYR 38 38 ? B -11.626 -3.680 24.268 1.000 2 B TYR 90.800 1
ATOM 3275 C CZ . TYR 38 38 ? B -12.105 -4.465 25.292 1.000 2 B TYR 89.847 1
ATOM 3276 O OH . TYR 38 38 ? B -13.152 -4.033 26.064 1.000 2 B TYR 88.613 1
ATOM 3277 N N . LEU 39 39 ? B -9.999 -5.826 19.869 1.000 2 B LEU 93.639 1
ATOM 3278 C CA . LEU 39 39 ? B -11.005 -5.423 18.888 1.000 2 B LEU 92.896 1
ATOM 3279 C C . LEU 39 39 ? B -11.634 -6.619 18.192 1.000 2 B LEU 92.319 1
ATOM 3280 O O . LEU 39 39 ? B -12.811 -6.596 17.845 1.000 2 B LEU 89.992 1
ATOM 3281 C CB . LEU 39 39 ? B -10.404 -4.495 17.846 1.000 2 B LEU 92.588 1
ATOM 3282 C CG . LEU 39 39 ? B -10.021 -3.099 18.301 1.000 2 B LEU 91.203 1
ATOM 3283 C CD1 . LEU 39 39 ? B -11.258 -2.347 18.713 1.000 2 B LEU 88.442 1
ATOM 3284 C CD2 . LEU 39 39 ? B -9.295 -2.380 17.188 1.000 2 B LEU 89.510 1
ATOM 3285 N N . GLY 40 40 ? B -10.867 -7.696 17.996 1.000 2 B GLY 92.971 1
ATOM 3286 C CA . GLY 40 40 ? B -11.424 -8.908 17.439 1.000 2 B GLY 92.069 1
ATOM 3287 C C . GLY 40 40 ? B -12.241 -9.695 18.439 1.000 2 B GLY 91.673 1
ATOM 3288 O O . GLY 40 40 ? B -13.151 -10.433 18.052 1.000 2 B GLY 88.963 1
ATOM 3289 N N . TRP 41 41 ? B -11.956 -9.567 19.728 1.000 2 B TRP 90.894 1
ATOM 3290 C CA . TRP 41 41 ? B -12.652 -10.287 20.762 1.000 2 B TRP 90.201 1
ATOM 3291 C C . TRP 41 41 ? B -13.995 -9.652 21.100 1.000 2 B TRP 89.695 1
ATOM 3292 O O . TRP 41 41 ? B -14.943 -10.344 21.417 1.000 2 B TRP 88.219 1
ATOM 3293 C CB . TRP 41 41 ? B -11.793 -10.385 22.009 1.000 2 B TRP 89.544 1
ATOM 3294 C CG . TRP 41 41 ? B -12.400 -11.163 23.143 1.000 2 B TRP 90.053 1
ATOM 3295 C CD1 . TRP 41 41 ? B -12.711 -12.494 23.172 1.000 2 B TRP 87.864 1
ATOM 3296 C CD2 . TRP 41 41 ? B -12.791 -10.633 24.410 1.000 2 B TRP 89.298 1
ATOM 3297 N NE1 . TRP 41 41 ? B -13.260 -12.806 24.357 1.000 2 B TRP 84.985 1
ATOM 3298 C CE2 . TRP 41 41 ? B -13.324 -11.676 25.136 1.000 2 B TRP 88.144 1
ATOM 3299 C CE3 . TRP 41 41 ? B -12.725 -9.369 24.990 1.000 2 B TRP 86.118 1
ATOM 3300 C CZ2 . TRP 41 41 ? B -13.775 -11.521 26.435 1.000 2 B TRP 84.437 1
ATOM 3301 C CZ3 . TRP 41 41 ? B -13.187 -9.173 26.280 1.000 2 B TRP 81.579 1
ATOM 3302 C CH2 . TRP 41 41 ? B -13.703 -10.273 26.979 1.000 2 B TRP 82.075 1
ATOM 3303 N N . ALA 42 42 ? B -14.077 -8.307 21.023 1.000 2 B ALA 91.688 1
ATOM 3304 C CA . ALA 42 42 ? B -15.278 -7.599 21.452 1.000 2 B ALA 91.060 1
ATOM 3305 C C . ALA 42 42 ? B -16.290 -7.403 20.336 1.000 2 B ALA 91.075 1
ATOM 3306 O O . ALA 42 42 ? B -17.355 -6.848 20.612 1.000 2 B ALA 87.898 1
ATOM 3307 C CB . ALA 42 42 ? B -14.919 -6.253 22.068 1.000 2 B ALA 89.679 1
ATOM 3308 N N . HIS 43 43 ? B -15.987 -7.828 19.103 1.000 2 B HIS 92.613 1
ATOM 3309 C CA . HIS 43 43 ? B -16.892 -7.578 17.982 1.000 2 B HIS 91.329 1
ATOM 3310 C C . HIS 43 43 ? B -17.287 -8.829 17.225 1.000 2 B HIS 89.826 1
ATOM 3311 O O . HIS 43 43 ? B -18.020 -8.736 16.259 1.000 2 B HIS 86.501 1
ATOM 3312 C CB . HIS 43 43 ? B -16.272 -6.575 17.002 1.000 2 B HIS 91.036 1
ATOM 3313 C CG . HIS 43 43 ? B -16.168 -5.181 17.545 1.000 2 B HIS 90.736 1
ATOM 3314 N ND1 . HIS 43 43 ? B -15.033 -4.746 18.197 1.000 2 B HIS 83.707 1
ATOM 3315 C CD2 . HIS 43 43 ? B -17.048 -4.155 17.536 1.000 2 B HIS 84.575 1
ATOM 3316 C CE1 . HIS 43 43 ? B -15.219 -3.492 18.575 1.000 2 B HIS 84.456 1
ATOM 3317 N NE2 . HIS 43 43 ? B -16.430 -3.103 18.178 1.000 2 B HIS 85.537 1
ATOM 3318 N N . THR 44 44 ? B -16.844 -10.026 17.663 1.000 2 B THR 87.494 1
ATOM 3319 C CA . THR 44 44 ? B -17.205 -11.276 16.981 1.000 2 B THR 84.889 1
ATOM 3320 C C . THR 44 44 ? B -18.529 -11.841 17.478 1.000 2 B THR 83.910 1
ATOM 3321 O O . THR 44 44 ? B -19.110 -12.672 16.784 1.000 2 B THR 77.801 1
ATOM 3322 C CB . THR 44 44 ? B -16.120 -12.306 17.173 1.000 2 B THR 82.475 1
ATOM 3323 O OG1 . THR 44 44 ? B -15.874 -12.494 18.573 1.000 2 B THR 74.226 1
ATOM 3324 C CG2 . THR 44 44 ? B -14.850 -11.866 16.491 1.000 2 B THR 76.052 1
ATOM 3325 N N . SER 45 45 ? B -19.018 -11.439 18.630 1.000 2 B SER 82.062 1
ATOM 3326 C CA . SER 45 45 ? B -20.231 -11.883 19.329 1.000 2 B SER 79.292 1
ATOM 3327 C C . SER 45 45 ? B -20.181 -13.337 19.784 1.000 2 B SER 78.950 1
ATOM 3328 O O . SER 45 45 ? B -21.034 -13.740 20.569 1.000 2 B SER 71.231 1
ATOM 3329 C CB . SER 45 45 ? B -21.496 -11.650 18.485 1.000 2 B SER 75.198 1
ATOM 3330 O OG . SER 45 45 ? B -21.698 -10.278 18.228 1.000 2 B SER 68.136 1
ATOM 3331 N N . ASN 46 46 ? B -19.210 -14.112 19.340 1.000 2 B ASN 75.106 1
ATOM 3332 C CA . ASN 46 46 ? B -19.025 -15.467 19.824 1.000 2 B ASN 74.230 1
ATOM 3333 C C . ASN 46 46 ? B -18.287 -15.476 21.145 1.000 2 B ASN 75.400 1
ATOM 3334 O O . ASN 46 46 ? B -18.616 -16.262 22.046 1.000 2 B ASN 71.225 1
ATOM 3335 C CB . ASN 46 46 ? B -18.267 -16.297 18.788 1.000 2 B ASN 69.685 1
ATOM 3336 C CG . ASN 46 46 ? B -18.368 -17.784 19.033 1.000 2 B ASN 65.059 1
ATOM 3337 O OD1 . ASN 46 46 ? B -19.014 -18.234 19.989 1.000 2 B ASN 59.903 1
ATOM 3338 N ND2 . ASN 46 46 ? B -17.741 -18.572 18.163 1.000 2 B ASN 60.229 1
ATOM 3339 N N . ARG 47 47 ? B -17.273 -14.646 21.277 1.000 2 B ARG 79.291 1
ATOM 3340 C CA . ARG 47 47 ? B -16.429 -14.398 22.461 1.000 2 B ARG 80.232 1
ATOM 3341 C C . ARG 47 47 ? B -15.741 -15.693 22.911 1.000 2 B ARG 80.507 1
ATOM 3342 O O . ARG 47 47 ? B -16.152 -16.338 23.882 1.000 2 B ARG 76.047 1
ATOM 3343 C CB . ARG 47 47 ? B -17.240 -13.750 23.591 1.000 2 B ARG 76.445 1
ATOM 3344 C CG . ARG 47 47 ? B -16.399 -13.215 24.720 1.000 2 B ARG 71.838 1
ATOM 3345 C CD . ARG 47 47 ? B -17.238 -12.538 25.761 1.000 2 B ARG 68.933 1
ATOM 3346 N NE . ARG 47 47 ? B -16.477 -12.023 26.859 1.000 2 B ARG 63.509 1
ATOM 3347 C CZ . ARG 47 47 ? B -16.997 -11.324 27.881 1.000 2 B ARG 61.099 1
ATOM 3348 N NH1 . ARG 47 47 ? B -18.289 -11.073 27.885 1.000 2 B ARG 54.117 1
ATOM 3349 N NH2 . ARG 47 47 ? B -16.211 -10.872 28.850 1.000 2 B ARG 52.883 1
ATOM 3350 N N . PRO 48 48 ? B -14.675 -16.100 22.221 1.000 2 B PRO 80.743 1
ATOM 3351 C CA . PRO 48 48 ? B -13.942 -17.321 22.603 1.000 2 B PRO 80.690 1
ATOM 3352 C C . PRO 48 48 ? B -13.057 -17.080 23.829 1.000 2 B PRO 81.619 1
ATOM 3353 O O . PRO 48 48 ? B -12.842 -15.958 24.273 1.000 2 B PRO 78.633 1
ATOM 3354 C CB . PRO 48 48 ? B -13.087 -17.621 21.363 1.000 2 B PRO 77.810 1
ATOM 3355 C CG . PRO 48 48 ? B -12.847 -16.301 20.750 1.000 2 B PRO 77.931 1
ATOM 3356 C CD . PRO 48 48 ? B -14.078 -15.484 21.015 1.000 2 B PRO 79.562 1
ATOM 3357 N N . ASN 49 49 ? B -12.556 -18.189 24.402 1.000 2 B ASN 83.342 1
ATOM 3358 C CA . ASN 49 49 ? B -11.667 -18.120 25.536 1.000 2 B ASN 82.201 1
ATOM 3359 C C . ASN 49 49 ? B -10.269 -17.703 25.114 1.000 2 B ASN 82.449 1
ATOM 3360 O O . ASN 49 49 ? B -9.963 -17.554 23.931 1.000 2 B ASN 77.629 1
ATOM 3361 C CB . ASN 49 49 ? B -11.635 -19.428 26.296 1.000 2 B ASN 78.946 1
ATOM 3362 C CG . ASN 49 49 ? B -11.358 -20.633 25.408 1.000 2 B ASN 76.497 1
ATOM 3363 O OD1 . ASN 49 49 ? B -11.085 -20.492 24.223 1.000 2 B ASN 69.173 1
ATOM 3364 N ND2 . ASN 49 49 ? B -11.421 -21.812 25.988 1.000 2 B ASN 71.404 1
ATOM 3365 N N . PHE 50 50 ? B -9.379 -17.521 26.091 1.000 2 B PHE 82.773 1
ATOM 3366 C CA . PHE 50 50 ? B -8.031 -17.070 25.825 1.000 2 B PHE 82.248 1
ATOM 3367 C C . PHE 50 50 ? B -7.149 -18.159 25.222 1.000 2 B PHE 82.802 1
ATOM 3368 O O . PHE 50 50 ? B -6.218 -17.879 24.492 1.000 2 B PHE 79.832 1
ATOM 3369 C CB . PHE 50 50 ? B -7.398 -16.546 27.121 1.000 2 B PHE 78.806 1
ATOM 3370 C CG . PHE 50 50 ? B -6.017 -15.973 26.932 1.000 2 B PHE 77.141 1
ATOM 3371 C CD1 . PHE 50 50 ? B -5.874 -14.696 26.410 1.000 2 B PHE 74.283 1
ATOM 3372 C CD2 . PHE 50 50 ? B -4.899 -16.678 27.289 1.000 2 B PHE 74.162 1
ATOM 3373 C CE1 . PHE 50 50 ? B -4.619 -14.165 26.235 1.000 2 B PHE 73.108 1
ATOM 3374 C CE2 . PHE 50 50 ? B -3.643 -16.141 27.109 1.000 2 B PHE 71.859 1
ATOM 3375 C CZ . PHE 50 50 ? B -3.502 -14.867 26.584 1.000 2 B PHE 71.468 1
ATOM 3376 N N . LEU 51 51 ? B -7.457 -19.438 25.503 1.000 2 B LEU 83.108 1
ATOM 3377 C CA . LEU 51 51 ? B -6.675 -20.524 24.949 1.000 2 B LEU 82.507 1
ATOM 3378 C C . LEU 51 51 ? B -6.969 -20.714 23.469 1.000 2 B LEU 82.985 1
ATOM 3379 O O . LEU 51 51 ? B -6.057 -20.945 22.683 1.000 2 B LEU 79.329 1
ATOM 3380 C CB . LEU 51 51 ? B -6.954 -21.821 25.727 1.000 2 B LEU 78.894 1
ATOM 3381 C CG . LEU 51 51 ? B -6.071 -23.061 25.550 1.000 2 B LEU 73.775 1
ATOM 3382 C CD1 . LEU 51 51 ? B -4.605 -22.714 25.506 1.000 2 B LEU 69.175 1
ATOM 3383 C CD2 . LEU 51 51 ? B -6.490 -23.933 24.358 1.000 2 B LEU 68.815 1
ATOM 3384 N N . ASN 52 52 ? B -8.232 -20.598 23.042 1.000 2 B ASN 83.284 1
ATOM 3385 C CA . ASN 52 52 ? B -8.596 -20.775 21.637 1.000 2 B ASN 81.662 1
ATOM 3386 C C . ASN 52 52 ? B -8.140 -19.606 20.797 1.000 2 B ASN 82.508 1
ATOM 3387 O O . ASN 52 52 ? B -7.918 -19.756 19.598 1.000 2 B ASN 78.727 1
ATOM 3388 C CB . ASN 52 52 ? B -10.099 -20.969 21.502 1.000 2 B ASN 78.928 1
ATOM 3389 C CG . ASN 52 52 ? B -10.479 -21.548 20.153 1.000 2 B ASN 74.147 1
ATOM 3390 O OD1 . ASN 52 52 ? B -9.622 -21.886 19.330 1.000 2 B ASN 67.382 1
ATOM 3391 N ND2 . ASN 52 52 ? B -11.780 -21.691 19.928 1.000 2 B ASN 69.985 1
ATOM 3392 N N . LEU 53 53 ? B -7.978 -18.418 21.405 1.000 2 B LEU 85.225 1
ATOM 3393 C CA . LEU 53 53 ? B -7.613 -17.218 20.651 1.000 2 B LEU 84.316 1
ATOM 3394 C C . LEU 53 53 ? B -6.159 -17.252 20.248 1.000 2 B LEU 85.383 1
ATOM 3395 O O . LEU 53 53 ? B -5.806 -16.646 19.233 1.000 2 B LEU 78.809 1
ATOM 3396 C CB . LEU 53 53 ? B -7.945 -15.987 21.460 1.000 2 B LEU 82.415 1
ATOM 3397 C CG . LEU 53 53 ? B -7.920 -14.620 20.799 1.000 2 B LEU 81.657 1
ATOM 3398 C CD1 . LEU 53 53 ? B -9.040 -13.779 21.384 1.000 2 B LEU 75.215 1
ATOM 3399 C CD2 . LEU 53 53 ? B -6.588 -13.915 21.048 1.000 2 B LEU 75.558 1
ATOM 3400 N N . LEU 54 54 ? B -5.296 -17.914 20.982 1.000 2 B LEU 85.554 1
ATOM 3401 C CA . LEU 54 54 ? B -3.872 -17.978 20.670 1.000 2 B LEU 85.277 1
ATOM 3402 C C . LEU 54 54 ? B -3.399 -19.350 20.160 1.000 2 B LEU 85.810 1
ATOM 3403 O O . LEU 54 54 ? B -2.232 -19.510 19.881 1.000 2 B LEU 81.425 1
ATOM 3404 C CB . LEU 54 54 ? B -3.035 -17.584 21.882 1.000 2 B LEU 83.352 1
ATOM 3405 C CG . LEU 54 54 ? B -2.788 -16.084 22.129 1.000 2 B LEU 78.056 1
ATOM 3406 C CD1 . LEU 54 54 ? B -4.015 -15.438 22.762 1.000 2 B LEU 74.276 1
ATOM 3407 C CD2 . LEU 54 54 ? B -1.580 -15.906 23.040 1.000 2 B LEU 73.773 1
ATOM 3408 N N . SER 55 55 ? B -4.303 -20.336 20.046 1.000 2 B SER 86.174 1
ATOM 3409 C CA . SER 55 55 ? B -3.919 -21.677 19.633 1.000 2 B SER 86.148 1
ATOM 3410 C C . SER 55 55 ? B -4.141 -21.855 18.144 1.000 2 B SER 86.202 1
ATOM 3411 O O . SER 55 55 ? B -5.189 -21.478 17.623 1.000 2 B SER 83.606 1
ATOM 3412 C CB . SER 55 55 ? B -4.719 -22.719 20.411 1.000 2 B SER 83.338 1
ATOM 3413 O OG . SER 55 55 ? B -4.372 -24.021 19.977 1.000 2 B SER 75.989 1
ATOM 3414 N N . PRO 56 56 ? B -3.181 -22.433 17.422 1.000 2 B PRO 86.679 1
ATOM 3415 C CA . PRO 56 56 ? B -3.404 -22.744 15.990 1.000 2 B PRO 85.233 1
ATOM 3416 C C . PRO 56 56 ? B -4.258 -23.980 15.712 1.000 2 B PRO 84.135 1
ATOM 3417 O O . PRO 56 56 ? B -4.600 -24.235 14.569 1.000 2 B PRO 78.960 1
ATOM 3418 C CB . PRO 56 56 ? B -1.990 -22.948 15.457 1.000 2 B PRO 83.261 1
ATOM 3419 C CG . PRO 56 56 ? B -1.247 -23.429 16.616 1.000 2 B PRO 83.200 1
ATOM 3420 C CD . PRO 56 56 ? B -1.799 -22.699 17.807 1.000 2 B PRO 86.507 1
ATOM 3421 N N . LEU 57 57 ? B -4.631 -24.738 16.764 1.000 2 B LEU 82.180 1
ATOM 3422 C CA . LEU 57 57 ? B -5.460 -25.910 16.588 1.000 2 B LEU 80.906 1
ATOM 3423 C C . LEU 57 57 ? B -6.903 -25.544 16.280 1.000 2 B LEU 80.262 1
ATOM 3424 O O . LEU 57 57 ? B -7.389 -24.537 16.788 1.000 2 B LEU 76.776 1
ATOM 3425 C CB . LEU 57 57 ? B -5.413 -26.799 17.844 1.000 2 B LEU 78.498 1
ATOM 3426 C CG . LEU 57 57 ? B -4.047 -27.416 18.157 1.000 2 B LEU 76.660 1
ATOM 3427 C CD1 . LEU 57 57 ? B -3.641 -28.339 17.035 1.000 2 B LEU 74.576 1
ATOM 3428 C CD2 . LEU 57 57 ? B -4.114 -28.166 19.447 1.000 2 B LEU 74.564 1
ATOM 3429 N N . PRO 58 58 ? B -7.609 -26.322 15.436 1.000 2 B PRO 79.626 1
ATOM 3430 C CA . PRO 58 58 ? B -8.984 -25.973 15.053 1.000 2 B PRO 77.601 1
ATOM 3431 C C . PRO 58 58 ? B -9.974 -26.158 16.188 1.000 2 B PRO 75.845 1
ATOM 3432 O O . PRO 58 58 ? B -10.230 -27.277 16.619 1.000 2 B PRO 70.279 1
ATOM 3433 C CB . PRO 58 58 ? B -9.270 -26.904 13.891 1.000 2 B PRO 74.466 1
ATOM 3434 C CG . PRO 58 58 ? B -8.340 -28.052 14.101 1.000 2 B PRO 73.999 1
ATOM 3435 C CD . PRO 58 58 ? B -7.099 -27.460 14.659 1.000 2 B PRO 77.761 1
ATOM 3436 N N . SER 59 59 ? B -10.489 -25.034 16.694 1.000 2 B SER 71.252 1
ATOM 3437 C CA . SER 59 59 ? B -11.562 -24.958 17.703 1.000 2 B SER 69.914 1
ATOM 3438 C C . SER 59 59 ? B -11.222 -25.721 18.978 1.000 2 B SER 68.649 1
ATOM 3439 O O . SER 59 59 ? B -12.012 -26.531 19.462 1.000 2 B SER 62.703 1
ATOM 3440 C CB . SER 59 59 ? B -12.905 -25.401 17.132 1.000 2 B SER 64.935 1
ATOM 3441 O OG . SER 59 59 ? B -12.940 -26.794 16.886 1.000 2 B SER 62.546 1
ATOM 3442 N N . VAL 60 60 ? B -10.029 -25.436 19.550 1.000 2 B VAL 56.734 1
ATOM 3443 C CA . VAL 60 60 ? B -9.666 -26.021 20.819 1.000 2 B VAL 58.016 1
ATOM 3444 C C . VAL 60 60 ? B -9.871 -25.007 21.944 1.000 2 B VAL 56.909 1
ATOM 3445 O O . VAL 60 60 ? B -9.681 -23.814 21.726 1.000 2 B VAL 52.509 1
ATOM 3446 C CB . VAL 60 60 ? B -8.210 -26.523 20.765 1.000 2 B VAL 51.975 1
ATOM 3447 C CG1 . VAL 60 60 ? B -7.740 -27.008 22.137 1.000 2 B VAL 49.629 1
ATOM 3448 C CG2 . VAL 60 60 ? B -8.090 -27.603 19.730 1.000 2 B VAL 49.209 1
#
#
loop_
_atom_type.symbol
C
N
O
S
#
#
loop_
_ma_qa_metric.id
_ma_qa_metric.name
_ma_qa_metric.description
_ma_qa_metric.type
_ma_qa_metric.mode
_ma_qa_metric.type_other_details
_ma_qa_metric.software_group_id
1 pLDDT 'Predicted lddt' pLDDT local . .
#
#
loop_
_ma_qa_metric_local.ordinal_id
_ma_qa_metric_local.model_id
_ma_qa_metric_local.label_asym_id
_ma_qa_metric_local.label_seq_id
_ma_qa_metric_local.label_comp_id
_ma_qa_metric_local.metric_id
_ma_qa_metric_local.metric_value
1 1 A 1 MET 1 60.600
2 1 A 2 SER 1 69.604
3 1 A 3 ALA 1 65.805
4 1 A 4 PRO 1 68.104
5 1 A 5 THR 1 66.865
6 1 A 6 PRO 1 67.853
7 1 A 7 LEU 1 65.591
8 1 A 8 ALA 1 64.694
9 1 A 9 GLU 1 65.542
10 1 A 10 ALA 1 62.741
11 1 A 11 SER 1 63.508
12 1 A 12 GLN 1 65.408
13 1 A 13 ILE 1 62.656
14 1 A 14 PRO 1 69.758
15 1 A 15 THR 1 66.948
16 1 A 16 ILE 1 64.805
17 1 A 17 PRO 1 68.139
18 1 A 18 ALA 1 66.402
19 1 A 19 LEU 1 67.453
20 1 A 20 SER 1 65.596
21 1 A 21 PRO 1 65.516
22 1 A 22 LEU 1 64.346
23 1 A 23 THR 1 64.700
24 1 A 24 ALA 1 64.513
25 1 A 25 LYS 1 66.943
26 1 A 26 GLN 1 64.743
27 1 A 27 SER 1 62.760
28 1 A 28 LYS 1 65.267
29 1 A 29 GLY 1 65.070
30 1 A 30 ASN 1 68.397
31 1 A 31 PHE 1 73.684
32 1 A 32 PHE 1 71.731
33 1 A 33 SER 1 70.844
34 1 A 34 SER 1 76.549
35 1 A 35 ASN 1 78.385
36 1 A 36 PRO 1 84.129
37 1 A 37 ILE 1 85.950
38 1 A 38 SER 1 83.287
39 1 A 39 SER 1 81.915
40 1 A 40 PHE 1 87.236
41 1 A 41 VAL 1 86.119
42 1 A 42 VAL 1 80.691
43 1 A 43 ASP 1 85.313
44 1 A 44 THR 1 86.631
45 1 A 45 TYR 1 85.690
46 1 A 46 LYS 1 83.646
47 1 A 47 GLN 1 88.589
48 1 A 48 LEU 1 85.296
49 1 A 49 HIS 1 85.139
50 1 A 50 SER 1 85.718
51 1 A 51 HIS 1 86.728
52 1 A 52 ARG 1 84.260
53 1 A 53 GLN 1 85.264
54 1 A 54 SER 1 88.102
55 1 A 55 LEU 1 83.996
56 1 A 56 GLU 1 88.244
57 1 A 57 LEU 1 90.615
58 1 A 58 VAL 1 89.174
59 1 A 59 ASN 1 92.198
60 1 A 60 PRO 1 93.218
61 1 A 61 GLY 1 91.369
62 1 A 62 THR 1 91.310
63 1 A 63 VAL 1 92.539
64 1 A 64 GLU 1 90.407
65 1 A 65 ASN 1 89.654
66 1 A 66 LEU 1 92.202
67 1 A 67 ASN 1 92.575
68 1 A 68 LYS 1 91.842
69 1 A 69 GLU 1 93.640
70 1 A 70 VAL 1 95.025
71 1 A 71 SER 1 93.524
72 1 A 72 ARG 1 92.607
73 1 A 73 ASP 1 93.316
74 1 A 74 VAL 1 94.893
75 1 A 75 PHE 1 94.789
76 1 A 76 LEU 1 93.414
77 1 A 77 SER 1 92.704
78 1 A 78 GLN 1 91.759
79 1 A 79 TYR 1 93.137
80 1 A 80 PHE 1 94.215
81 1 A 81 PHE 1 94.161
82 1 A 82 THR 1 95.136
83 1 A 83 GLY 1 95.351
84 1 A 84 LEU 1 96.123
85 1 A 85 ARG 1 95.193
86 1 A 86 ALA 1 95.583
87 1 A 87 ASP 1 93.406
88 1 A 88 LEU 1 92.840
89 1 A 89 ASN 1 89.816
90 1 A 90 LYS 1 89.221
91 1 A 91 ALA 1 86.674
92 1 A 92 PHE 1 88.704
93 1 A 93 SER 1 86.006
94 1 A 94 MET 1 80.707
95 1 A 95 ASN 1 82.495
96 1 A 96 PRO 1 88.861
97 1 A 97 ALA 1 88.211
98 1 A 98 PHE 1 91.209
99 1 A 99 GLN 1 90.535
100 1 A 100 THR 1 92.350
101 1 A 101 SER 1 92.616
102 1 A 102 HIS 1 93.859
103 1 A 103 THR 1 94.443
104 1 A 104 PHE 1 95.452
105 1 A 105 SER 1 95.247
106 1 A 106 ILE 1 95.464
107 1 A 107 GLY 1 92.349
108 1 A 108 SER 1 91.627
109 1 A 109 GLN 1 90.844
110 1 A 110 ALA 1 89.905
111 1 A 111 LEU 1 92.030
112 1 A 112 PRO 1 92.448
113 1 A 113 LYS 1 94.465
114 1 A 114 TYR 1 94.631
115 1 A 115 ALA 1 93.959
116 1 A 116 PHE 1 94.148
117 1 A 117 SER 1 94.143
118 1 A 118 ALA 1 93.989
119 1 A 119 LEU 1 93.096
120 1 A 120 PHE 1 93.391
121 1 A 121 ALA 1 91.615
122 1 A 122 ASN 1 91.416
123 1 A 123 ASP 1 89.229
124 1 A 124 ASN 1 91.411
125 1 A 125 LEU 1 93.959
126 1 A 126 PHE 1 93.716
127 1 A 127 ALA 1 94.083
128 1 A 128 GLN 1 93.989
129 1 A 129 GLY 1 94.446
130 1 A 130 ASN 1 94.152
131 1 A 131 ILE 1 94.680
132 1 A 132 ASP 1 93.141
133 1 A 133 ASN 1 92.561
134 1 A 134 ASP 1 90.196
135 1 A 135 LEU 1 91.387
136 1 A 136 SER 1 93.489
137 1 A 137 VAL 1 94.520
138 1 A 138 SER 1 94.441
139 1 A 139 GLY 1 93.906
140 1 A 140 ARG 1 93.423
141 1 A 141 LEU 1 94.545
142 1 A 142 ASN 1 93.342
143 1 A 143 TYR 1 93.342
144 1 A 144 GLY 1 91.821
145 1 A 145 TRP 1 93.678
146 1 A 146 ASP 1 91.113
147 1 A 147 LYS 1 89.098
148 1 A 148 LYS 1 91.445
149 1 A 149 ASN 1 92.885
150 1 A 150 ILE 1 93.933
151 1 A 151 SER 1 94.635
152 1 A 152 LYS 1 92.066
153 1 A 153 VAL 1 94.031
154 1 A 154 ASN 1 93.113
155 1 A 155 LEU 1 93.060
156 1 A 156 GLN 1 92.469
157 1 A 157 ILE 1 92.861
158 1 A 158 SER 1 90.457
159 1 A 159 ASP 1 85.252
160 1 A 160 GLY 1 86.223
161 1 A 161 GLN 1 86.483
162 1 A 162 PRO 1 86.891
163 1 A 163 THR 1 88.244
164 1 A 164 MET 1 90.224
165 1 A 165 CYS 1 91.029
166 1 A 166 GLN 1 92.678
167 1 A 167 LEU 1 94.036
168 1 A 168 GLU 1 93.854
169 1 A 169 GLN 1 94.924
170 1 A 170 ASP 1 93.418
171 1 A 171 TYR 1 93.957
172 1 A 172 GLN 1 92.861
173 1 A 173 ALA 1 91.017
174 1 A 174 SER 1 89.669
175 1 A 175 ASP 1 90.420
176 1 A 176 PHE 1 92.047
177 1 A 177 SER 1 93.644
178 1 A 178 VAL 1 94.979
179 1 A 179 ASN 1 94.454
180 1 A 180 VAL 1 95.495
181 1 A 181 LYS 1 94.368
182 1 A 182 THR 1 93.643
183 1 A 183 LEU 1 92.963
184 1 A 184 ASN 1 91.137
185 1 A 185 PRO 1 88.122
186 1 A 186 SER 1 84.175
187 1 A 187 PHE 1 79.363
188 1 A 188 SER 1 77.275
189 1 A 189 GLU 1 73.864
190 1 A 190 LYS 1 78.662
191 1 A 191 GLY 1 74.320
192 1 A 192 GLU 1 79.502
193 1 A 193 PHE 1 83.590
194 1 A 194 THR 1 87.255
195 1 A 195 GLY 1 90.550
196 1 A 196 VAL 1 93.317
197 1 A 197 ALA 1 93.728
198 1 A 198 VAL 1 95.364
199 1 A 199 ALA 1 95.579
200 1 A 200 SER 1 95.699
201 1 A 201 PHE 1 95.673
202 1 A 202 LEU 1 94.821
203 1 A 203 GLN 1 94.342
204 1 A 204 SER 1 92.631
205 1 A 205 VAL 1 91.197
206 1 A 206 THR 1 91.523
207 1 A 207 PRO 1 91.694
208 1 A 208 GLN 1 93.209
209 1 A 209 LEU 1 94.582
210 1 A 210 ALA 1 94.864
211 1 A 211 LEU 1 95.847
212 1 A 212 GLY 1 95.743
213 1 A 213 LEU 1 95.374
214 1 A 214 GLU 1 95.017
215 1 A 215 THR 1 95.274
216 1 A 216 LEU 1 93.533
217 1 A 217 TYR 1 92.436
218 1 A 218 SER 1 92.209
219 1 A 219 ARG 1 89.550
220 1 A 220 THR 1 86.528
221 1 A 221 ASP 1 82.924
222 1 A 222 GLY 1 79.767
223 1 A 223 SER 1 84.125
224 1 A 224 ALA 1 84.030
225 1 A 225 PRO 1 86.851
226 1 A 226 GLY 1 89.269
227 1 A 227 ASP 1 90.550
228 1 A 228 ALA 1 91.761
229 1 A 229 GLY 1 93.206
230 1 A 230 VAL 1 94.821
231 1 A 231 SER 1 95.769
232 1 A 232 TYR 1 96.610
233 1 A 233 LEU 1 96.339
234 1 A 234 THR 1 96.640
235 1 A 235 ARG 1 95.968
236 1 A 236 TYR 1 96.447
237 1 A 237 VAL 1 95.436
238 1 A 238 SER 1 94.969
239 1 A 239 LYS 1 94.579
240 1 A 240 LYS 1 94.189
241 1 A 241 GLN 1 93.055
242 1 A 242 ASP 1 93.109
243 1 A 243 TRP 1 95.782
244 1 A 244 ILE 1 95.929
245 1 A 245 PHE 1 96.550
246 1 A 246 SER 1 96.065
247 1 A 247 GLY 1 96.101
248 1 A 248 GLN 1 95.202
249 1 A 249 LEU 1 95.184
250 1 A 250 GLN 1 92.393
251 1 A 251 ALA 1 89.647
252 1 A 252 ASN 1 88.454
253 1 A 253 GLY 1 89.255
254 1 A 254 ALA 1 92.752
255 1 A 255 LEU 1 94.881
256 1 A 256 ILE 1 95.386
257 1 A 257 ALA 1 96.621
258 1 A 258 SER 1 96.424
259 1 A 259 LEU 1 96.451
260 1 A 260 TRP 1 96.188
261 1 A 261 ARG 1 96.089
262 1 A 262 LYS 1 95.371
263 1 A 263 VAL 1 94.113
264 1 A 264 ALA 1 93.106
265 1 A 265 GLN 1 92.199
266 1 A 266 ASN 1 92.319
267 1 A 267 VAL 1 95.520
268 1 A 268 GLU 1 94.947
269 1 A 269 ALA 1 96.502
270 1 A 270 GLY 1 96.215
271 1 A 271 ILE 1 96.968
272 1 A 272 GLU 1 95.911
273 1 A 273 THR 1 96.384
274 1 A 274 THR 1 95.534
275 1 A 275 LEU 1 93.710
276 1 A 276 GLN 1 90.537
277 1 A 277 ALA 1 86.142
278 1 A 278 GLY 1 84.115
279 1 A 279 MET 1 85.672
280 1 A 280 VAL 1 84.274
281 1 A 281 PRO 1 86.533
282 1 A 282 ILE 1 85.198
283 1 A 283 THR 1 83.114
284 1 A 284 ASP 1 83.222
285 1 A 285 PRO 1 82.918
286 1 A 286 LEU 1 83.118
287 1 A 287 MET 1 83.583
288 1 A 288 GLY 1 79.922
289 1 A 289 THR 1 86.280
290 1 A 290 PRO 1 85.570
291 1 A 291 ILE 1 82.969
292 1 A 292 GLY 1 84.785
293 1 A 293 ILE 1 81.354
294 1 A 294 GLN 1 84.237
295 1 A 295 PRO 1 87.673
296 1 A 296 THR 1 86.831
297 1 A 297 VAL 1 90.500
298 1 A 298 GLU 1 90.157
299 1 A 299 GLY 1 92.978
300 1 A 300 SER 1 94.579
301 1 A 301 THR 1 96.455
302 1 A 302 THR 1 96.466
303 1 A 303 ILE 1 96.754
304 1 A 304 GLY 1 96.466
305 1 A 305 ALA 1 96.553
306 1 A 306 LYS 1 96.124
307 1 A 307 TYR 1 95.776
308 1 A 308 GLU 1 93.510
309 1 A 309 TYR 1 91.226
310 1 A 310 ARG 1 89.656
311 1 A 311 GLN 1 89.731
312 1 A 312 SER 1 92.589
313 1 A 313 VAL 1 93.807
314 1 A 314 TYR 1 95.692
315 1 A 315 ARG 1 95.957
316 1 A 316 GLY 1 96.794
317 1 A 317 THR 1 96.554
318 1 A 318 LEU 1 96.366
319 1 A 319 ASP 1 95.302
320 1 A 320 SER 1 94.993
321 1 A 321 ASN 1 93.839
322 1 A 322 GLY 1 94.656
323 1 A 323 LYS 1 95.803
324 1 A 324 VAL 1 96.975
325 1 A 325 ALA 1 96.558
326 1 A 326 CYS 1 96.439
327 1 A 327 PHE 1 96.207
328 1 A 328 LEU 1 95.962
329 1 A 329 GLU 1 94.148
330 1 A 330 ARG 1 93.587
331 1 A 331 LYS 1 88.583
332 1 A 332 VAL 1 88.763
333 1 A 333 LEU 1 85.569
334 1 A 334 PRO 1 82.202
335 1 A 335 THR 1 84.626
336 1 A 336 LEU 1 90.465
337 1 A 337 SER 1 92.591
338 1 A 338 VAL 1 95.458
339 1 A 339 LEU 1 95.858
340 1 A 340 PHE 1 96.302
341 1 A 341 CYS 1 95.342
342 1 A 342 GLY 1 96.115
343 1 A 343 GLU 1 96.223
344 1 A 344 ILE 1 96.806
345 1 A 345 ASP 1 95.666
346 1 A 346 HIS 1 94.305
347 1 A 347 PHE 1 93.980
348 1 A 348 LYS 1 93.617
349 1 A 349 ASN 1 94.462
350 1 A 350 ASP 1 94.835
351 1 A 351 THR 1 95.903
352 1 A 352 LYS 1 95.525
353 1 A 353 ILE 1 96.377
354 1 A 354 GLY 1 96.015
355 1 A 355 CYS 1 96.067
356 1 A 356 GLY 1 95.002
357 1 A 357 LEU 1 94.870
358 1 A 358 GLN 1 92.851
359 1 A 359 PHE 1 90.413
360 1 A 360 GLU 1 86.182
361 1 A 361 THR 1 83.505
362 1 A 362 ALA 1 77.708
363 1 A 363 GLY 1 73.736
364 1 A 364 ASN 1 74.429
365 1 A 365 GLN 1 70.558
366 1 A 366 GLU 1 71.792
367 1 A 367 LEU 1 71.883
368 1 A 368 LEU 1 72.801
369 1 A 369 MET 1 73.371
370 1 A 370 LEU 1 72.363
371 1 A 371 GLN 1 72.655
372 1 A 372 GLN 1 73.524
373 1 A 373 GLY 1 71.697
374 1 A 374 LEU 1 70.148
375 1 A 375 ASP 1 70.709
376 1 A 376 ALA 1 69.455
377 1 A 377 ASP 1 71.087
378 1 A 378 GLY 1 69.286
379 1 A 379 ASN 1 73.460
380 1 A 380 PRO 1 72.961
381 1 A 381 LEU 1 67.511
382 1 A 382 GLN 1 70.206
383 1 A 383 ALA 1 64.847
384 1 A 384 LEU 1 64.396
385 1 A 385 PRO 1 64.442
386 1 A 386 GLN 1 63.493
387 1 A 387 LEU 1 56.350
388 1 B 1 MET 1 53.515
389 1 B 2 SER 1 58.569
390 1 B 3 PHE 1 62.404
391 1 B 4 LEU 1 64.053
392 1 B 5 PRO 1 67.551
393 1 B 6 SER 1 66.211
394 1 B 7 PHE 1 69.646
395 1 B 8 ILE 1 70.994
396 1 B 9 LEU 1 70.398
397 1 B 10 SER 1 74.725
398 1 B 11 ASP 1 77.533
399 1 B 12 GLU 1 80.720
400 1 B 13 SER 1 80.206
401 1 B 14 LYS 1 77.673
402 1 B 15 GLU 1 82.723
403 1 B 16 ARG 1 87.128
404 1 B 17 ILE 1 81.996
405 1 B 18 SER 1 84.903
406 1 B 19 LYS 1 87.406
407 1 B 20 ILE 1 87.916
408 1 B 21 LEU 1 84.556
409 1 B 22 THR 1 87.742
410 1 B 23 LEU 1 90.513
411 1 B 24 THR 1 88.942
412 1 B 25 HIS 1 89.057
413 1 B 26 ASN 1 91.717
414 1 B 27 VAL 1 92.738
415 1 B 28 ALA 1 91.436
416 1 B 29 HIS 1 91.841
417 1 B 30 TYR 1 92.850
418 1 B 31 GLY 1 93.463
419 1 B 32 TRP 1 91.885
420 1 B 33 ILE 1 94.292
421 1 B 34 PRO 1 94.628
422 1 B 35 PHE 1 94.836
423 1 B 36 VAL 1 95.112
424 1 B 37 LEU 1 94.137
425 1 B 38 TYR 1 93.407
426 1 B 39 LEU 1 92.896
427 1 B 40 GLY 1 92.069
428 1 B 41 TRP 1 90.201
429 1 B 42 ALA 1 91.060
430 1 B 43 HIS 1 91.329
431 1 B 44 THR 1 84.889
432 1 B 45 SER 1 79.292
433 1 B 46 ASN 1 74.230
434 1 B 47 ARG 1 80.232
435 1 B 48 PRO 1 80.690
436 1 B 49 ASN 1 82.201
437 1 B 50 PHE 1 82.248
438 1 B 51 LEU 1 82.507
439 1 B 52 ASN 1 81.662
440 1 B 53 LEU 1 84.316
441 1 B 54 LEU 1 85.277
442 1 B 55 SER 1 86.148
443 1 B 56 PRO 1 85.233
444 1 B 57 LEU 1 80.906
445 1 B 58 PRO 1 77.601
446 1 B 59 SER 1 69.914
447 1 B 60 VAL 1 58.016
#
